# Supplementary material for: How relevant is the mouse model for understanding human sex determination?
Source: Int J Biol Sci. 2025 Oct 15;21(15):6599–615. doi: 10.7150/ijbs.90231 (PMC12631067; doi:10.7150/ijbs.90231)
Supplement: Supplementary file 2 — Supplementary table 1. [file ijbsv21p6599s2.tsv]

	p_val	avg_log2FC	pct.1	pct.2	p_val_adj	cluster	gene
C7.20	0	2.230283008	0.949	0.242	0	0	C7
DLK1.19	0	1.864258102	0.996	0.472	0	0	DLK1
CXCL12.19	0	1.84444127	0.975	0.353	0	0	CXCL12
SPARCL1.21	0	1.731614458	0.74	0.097	0	0	SPARCL1
TSHZ2.20	0	1.704120923	0.958	0.394	0	0	TSHZ2
BGN.20	0	1.591564116	0.911	0.374	0	0	BGN
DCN.21	0	1.583300213	0.996	0.544	0	0	DCN
PPP1R14A.18	0	1.512550799	0.892	0.422	0	0	PPP1R14A
MSC.19	0	1.495786643	0.667	0.087	0	0	MSC
VIM.19	0	1.467769556	1	0.962	0	0	VIM
RPS4Y1.17	0	1.362700245	0.994	0.4	0	0	RPS4Y1
PDGFRB.19	0	1.299819628	0.703	0.187	0	0	PDGFRB
PLAC9.20	0	1.190957839	0.635	0.153	0	0	PLAC9
LHFPL6.17	0	1.184620055	0.679	0.218	0	0	LHFPL6
CALD1.16	0	1.168138536	0.99	0.833	0	0	CALD1
OLFML3.21	0	1.159492968	0.826	0.317	0	0	OLFML3
LTBP4.20	0	1.13410498	0.844	0.402	0	0	LTBP4
MATN2.16	0	1.109744986	0.778	0.412	0	0	MATN2
NGFR.3	0	1.081794867	0.469	0.049	0	0	NGFR
SELENOP.17	0	1.077160596	0.921	0.617	0	0	SELENOP
POSTN.20	0	1.072528869	0.691	0.208	0	0	POSTN
INHBA.3	0	1.070004354	0.509	0.063	0	0	INHBA
EMILIN1.20	0	1.053896917	0.83	0.336	0	0	EMILIN1
LHX9.16	0	1.010854764	0.853	0.519	0	0	LHX9
STC1.14	0	1.006137836	0.489	0.131	0	0	STC1
COL1A1.20	0	0.999983749	0.999	0.638	0	0	COL1A1
BCHE.8	0	0.995740996	0.474	0.091	0	0	BCHE
LGALS1.18	0	0.970327886	0.967	0.665	0	0	LGALS1
COL6A2.19	0	0.970007978	0.887	0.511	0	0	COL6A2
COLEC11.16	0	0.955342273	0.54	0.123	0	0	COLEC11
MMP2.12	0	0.951510687	0.867	0.61	0	0	MMP2
GAS5.15	0	0.943326716	1	0.968	0	0	GAS5
TCF21.20	0	0.934356835	0.7	0.259	0	0	TCF21
ZEB2.18	0	0.922409911	0.701	0.315	0	0	ZEB2
COL21A1.19	0	0.921733367	0.527	0.091	0	0	COL21A1
NID1.17	0	0.916662341	0.543	0.101	0	0	NID1
OSR2.14	0	0.916570312	0.49	0.123	0	0	OSR2
HSPB6.18	0	0.914083977	0.579	0.155	0	0	HSPB6
FXYD6.6	0	0.893413039	0.96	0.851	0	0	FXYD6
COL3A1.20	0	0.874323491	0.98	0.723	0	0	COL3A1
TCIM.3	0	0.867119221	0.337	0.025	0	0	TCIM
COL6A1.14	0	0.866312501	0.818	0.497	0	0	COL6A1
ENG.14	0	0.862062888	0.623	0.219	0	0	ENG
COL1A2.19	0	0.828310988	0.997	0.809	0	0	COL1A2
SPON2.1	0	0.823846932	0.387	0.055	0	0	SPON2
H19.16	0	0.821285052	0.99	0.864	0	0	H19
EEF1A1.9	0	0.819817325	1	0.998	0	0	EEF1A1
MFAP4.20	0	0.81795712	0.872	0.46	0	0	MFAP4
TPM1.18	0	0.817512724	0.901	0.624	0	0	TPM1
MSMO1.16	0	0.811130458	0.767	0.521	0	0	MSMO1
ISLR.18	0	0.80992755	0.728	0.34	0	0	ISLR
NEFL.2	0	0.803408016	0.354	0.056	0	0	NEFL
FBLIM1.9	0	0.799069093	0.574	0.25	0	0	FBLIM1
AL513365.1.7	0	0.799054925	0.859	0.686	0	0	AL513365.1
IMPDH2.14	0	0.798544428	0.953	0.831	0	0	IMPDH2
CYP1B1.19	0	0.793290553	0.397	0.099	0	0	CYP1B1
RPL10.12	0	0.780793133	1	0.997	0	0	RPL10
ENC1.10	0	0.777250493	0.67	0.477	0	0	ENC1
NKAIN4.17	0	0.772121906	0.551	0.233	0	0	NKAIN4
MEG3.13	0	0.769989823	0.997	0.883	0	0	MEG3
RNF24.14	0	0.768482038	0.63	0.393	0	0	RNF24
RPL17.11	0	0.767938021	0.993	0.948	0	0	RPL17
PDGFRA.18	0	0.753238252	0.685	0.285	0	0	PDGFRA
PABPC1.14	0	0.740852191	0.999	0.977	0	0	PABPC1
CDH11.17	0	0.737951128	0.746	0.397	0	0	CDH11
RPLP0.10	0	0.732877239	1	0.993	0	0	RPLP0
ITM2C.15	0	0.731584756	0.985	0.928	0	0	ITM2C
COL15A1.3	0	0.721090224	0.41	0.081	0	0	COL15A1
SNAI2.18	0	0.717696451	0.76	0.425	0	0	SNAI2
LRRN3.20	0	0.716499837	0.706	0.365	0	0	LRRN3
SPARC.15	0	0.713309633	0.985	0.826	0	0	SPARC
MFAP2.16	0	0.705698098	0.898	0.642	0	0	MFAP2
MDFI.16	0	0.704088699	0.813	0.57	0	0	MDFI
PCDH18.13	0	0.700710203	0.583	0.27	0	0	PCDH18
TIMP1.17	0	0.695724894	0.964	0.857	0	0	TIMP1
MYC.14	0	0.694509616	0.67	0.461	0	0	MYC
MSC-AS1.1	0	0.685418611	0.386	0.059	0	0	MSC-AS1
NUPR1.16	0	0.680935156	0.477	0.144	0	0	NUPR1
ZFAS1.8	0	0.679894177	0.993	0.95	0	0	ZFAS1
EGFLAM.2	0	0.670965429	0.399	0.084	0	0	EGFLAM
LRRN1.2	0	0.669978293	0.364	0.088	0	0	LRRN1
C1S.4	0	0.664359042	0.432	0.125	0	0	C1S
RPS8.7	0	0.658028296	1	0.997	0	0	RPS8
NDRG2.8	0	0.657742988	0.531	0.302	0	0	NDRG2
EIF3E.11	0	0.650050211	0.999	0.978	0	0	EIF3E
ADAMTS5.2	0	0.649857406	0.344	0.065	0	0	ADAMTS5
TXNIP.15	0	0.643805587	0.662	0.436	0	0	TXNIP
PXDN.11	0	0.643212306	0.62	0.399	0	0	PXDN
ABCA8.1	0	0.638681553	0.288	0.044	0	0	ABCA8
SNHG32.13	0	0.635407049	0.775	0.631	0	0	SNHG32
CHST2.12	0	0.629739738	0.493	0.262	0	0	CHST2
FSTL1.15	0	0.625335358	0.676	0.467	0	0	FSTL1
EFNB1.18	0	0.624336978	0.659	0.426	0	0	EFNB1
WFDC1.10	0	0.623908363	0.351	0.087	0	0	WFDC1
RPL6.10	0	0.623890941	1	0.994	0	0	RPL6
SNHG8.11	0	0.623051949	0.899	0.785	0	0	SNHG8
SEPTIN9.7	0	0.622853591	0.815	0.662	0	0	SEPTIN9
LRP1.10	0	0.619727066	0.548	0.288	0	0	LRP1
EDNRB.13	0	0.617942828	0.45	0.16	0	0	EDNRB
CLEC11A.17	0	0.612732433	0.729	0.522	0	0	CLEC11A
RPL22.6	0	0.610979909	1	0.988	0	0	RPL22
RPL36A.10	0	0.609582112	1	0.987	0	0	RPL36A
PCDH9.16	0	0.606964593	0.701	0.45	0	0	PCDH9
RPL15.10	0	0.603727828	1	0.996	0	0	RPL15
CIRBP.16	0	0.60027012	0.999	0.983	0	0	CIRBP
ZFP36L2.13	0	0.598746797	0.698	0.525	0	0	ZFP36L2
SNHG5.11	0	0.593639858	0.983	0.952	0	0	SNHG5
FOXS1.2	0	0.592418483	0.318	0.062	0	0	FOXS1
C1R.10	0	0.591437177	0.462	0.189	0	0	C1R
EIF3L.10	0	0.590980082	0.978	0.908	0	0	EIF3L
HEYL.2	0	0.590142115	0.31	0.047	0	0	HEYL
SNHG6.10	0	0.58927296	0.975	0.926	0	0	SNHG6
C12orf57.15	0	0.587250477	0.935	0.845	0	0	C12orf57
FCGRT.9	0	0.587192921	0.85	0.681	0	0	FCGRT
IGFBP4.11	0	0.585121211	0.63	0.499	0	0	IGFBP4
RPL21.6	0	0.583373182	1	0.999	0	0	RPL21
INSIG1.10	0	0.583083702	0.475	0.293	0	0	INSIG1
HNRNPA1.15	0	0.581914581	1	0.993	0	0	HNRNPA1
LITAF.15	0	0.578306161	0.663	0.414	0	0	LITAF
PTN.17	0	0.577410566	0.665	0.585	0	0	PTN
CRTAP.10	0	0.576855663	0.641	0.457	0	0	CRTAP
RPL5.11	0	0.575563732	1	0.995	0	0	RPL5
RCN1.13	0	0.575057691	0.822	0.661	0	0	RCN1
ELN.15	0	0.571821078	0.398	0.112	0	0	ELN
RPS13.9	0	0.571334901	1	0.996	0	0	RPS13
RARRES2.18	0	0.570929909	0.591	0.323	0	0	RARRES2
SQLE.12	0	0.570812867	0.781	0.657	0	0	SQLE
RPL30.7	0	0.570688799	1	0.997	0	0	RPL30
TGFB1I1.17	0	0.567526338	0.514	0.259	0	0	TGFB1I1
COL5A2.11	0	0.564283575	0.464	0.195	0	0	COL5A2
RPL4.10	0	0.562473004	1	0.992	0	0	RPL4
NR2F2-AS1.18	0	0.561550396	0.745	0.514	0	0	NR2F2-AS1
RPL13A.8	0	0.557150899	1	0.998	0	0	RPL13A
SNHG7.8	0	0.557131128	0.788	0.68	0	0	SNHG7
IGF2.13	0	0.556512573	0.609	0.398	0	0	IGF2
DNM3OS.19	0	0.551002127	0.438	0.159	0	0	DNM3OS
ACTA2.16	0	0.548409713	0.324	0.081	0	0	ACTA2
CTSC.17	0	0.546491009	0.725	0.55	0	0	CTSC
DLC1.12	0	0.545649525	0.424	0.173	0	0	DLC1
PTCH1.7	0	0.544589244	0.336	0.141	0	0	PTCH1
RAMP2.18	0	0.542225689	0.664	0.413	0	0	RAMP2
IDI1.11	0	0.541884648	0.739	0.603	0	0	IDI1
EEF2.11	0	0.533659265	1	0.991	0	0	EEF2
LUM.18	0	0.531746545	0.347	0.088	0	0	LUM
COL4A2.12	0	0.53104268	0.628	0.466	0	0	COL4A2
COL6A3.18	0	0.530247648	0.448	0.182	0	0	COL6A3
EHD2.6	0	0.528307972	0.467	0.237	0	0	EHD2
COL4A1.12	0	0.526595172	0.571	0.395	0	0	COL4A1
RPL39.8	0	0.526228841	1	0.996	0	0	RPL39
EGFR.5	0	0.52542985	0.389	0.137	0	0	EGFR
HMGCS1.15	0	0.524843753	0.643	0.474	0	0	HMGCS1
C1orf54.6	0	0.522945663	0.393	0.155	0	0	C1orf54
FBN1.6	0	0.521886269	0.401	0.172	0	0	FBN1
COX7A1.6	0	0.521758906	0.373	0.164	0	0	COX7A1
SYNPO2.3	0	0.511770514	0.364	0.132	0	0	SYNPO2
EPB41L2.16	0	0.508590361	0.592	0.387	0	0	EPB41L2
NOP53.8	0	0.507295806	0.982	0.947	0	0	NOP53
TNS2.12	0	0.507139772	0.394	0.162	0	0	TNS2
MYLK.12	0	0.50617517	0.455	0.221	0	0	MYLK
RPS27A.5	0	0.505218402	1	0.997	0	0	RPS27A
ARX.8	0	0.504279744	0.369	0.146	0	0	ARX
COL5A1.3	0	0.500881526	0.363	0.128	0	0	COL5A1
RPL13.9	0	0.500632477	1	0.998	0	0	RPL13
RPL31.9	0	0.49238944	1	0.997	0	0	RPL31
RPL10A.10	0	0.490055597	1	0.995	0	0	RPL10A
RBMS3.8	0	0.490028809	0.461	0.261	0	0	RBMS3
OSR1.14	0	0.489541978	0.354	0.12	0	0	OSR1
RND3.10	0	0.486833416	0.499	0.302	0	0	RND3
RSL1D1.11	0	0.484264159	0.903	0.844	0	0	RSL1D1
VCAN.20	0	0.48200141	0.766	0.457	0	0	VCAN
PDE7B.1	0	0.480102928	0.313	0.083	0	0	PDE7B
SNHG16.13	0	0.475825009	0.923	0.85	0	0	SNHG16
MEG8.13	0	0.475675717	0.583	0.429	0	0	MEG8
LINC01916.1	0	0.473225384	0.188	0.01	0	0	LINC01916
RPS15A.7	0	0.47167233	1	0.998	0	0	RPS15A
AF117829.1.2	0	0.470763175	0.353	0.176	0	0	AF117829.1
DIPK2A.14	0	0.470449643	0.61	0.437	0	0	DIPK2A
RPL7.6	0	0.469288671	1	0.996	0	0	RPL7
NACA.7	0	0.467532659	1	0.995	0	0	NACA
RPS11.12	0	0.466684515	1	0.995	0	0	RPS11
SSPN.9	0	0.466631568	0.422	0.213	0	0	SSPN
RPL23.7	0	0.465070787	1	0.993	0	0	RPL23
RPS3A.6	0	0.461778165	1	0.996	0	0	RPS3A
HOXD9.12	0	0.461574508	0.552	0.388	0	0	HOXD9
DKK3.8	0	0.459628412	0.396	0.22	0	0	DKK3
COL18A1.15	0	0.458940921	0.588	0.403	0	0	COL18A1
FIBIN.1	0	0.458924438	0.247	0.049	0	0	FIBIN
RPS27.7	0	0.457851766	1	0.998	0	0	RPS27
SNHG29.8	0	0.457029345	1	0.99	0	0	SNHG29
FN1.14	0	0.455281499	0.378	0.161	0	0	FN1
NPM1.14	0	0.45193036	1	0.99	0	0	NPM1
THY1.20	0	0.449326353	0.394	0.19	0	0	THY1
RPS17.5	0	0.448833072	1	0.99	0	0	RPS17
ST3GAL4.11	0	0.447670606	0.534	0.381	0	0	ST3GAL4
HNRNPA1P48.9	0	0.447415494	0.798	0.725	0	0	HNRNPA1P48
RPL9.8	0	0.444914359	1	0.995	0	0	RPL9
EIF4B.6	0	0.443912047	0.826	0.765	0	0	EIF4B
CD248.11	0	0.443846526	0.349	0.133	0	0	CD248
SSR2.9	0	0.443010113	0.98	0.947	0	0	SSR2
TNFRSF21.2	0	0.441990953	0.301	0.119	0	0	TNFRSF21
RPL34.9	0	0.441285791	1	0.998	0	0	RPL34
FKBP7.13	0	0.440250025	0.537	0.38	0	0	FKBP7
RPS24.5	0	0.437205799	1	0.997	0	0	RPS24
RPS12.6	0	0.436917506	1	0.999	0	0	RPS12
INKA1.6	0	0.436365772	0.349	0.126	0	0	INKA1
PEG3.12	0	0.435716623	0.761	0.636	0	0	PEG3
IFITM2.13	0	0.432574392	0.881	0.8	0	0	IFITM2
HIC1.4	0	0.431753201	0.291	0.084	0	0	HIC1
MDK.18	0	0.431591161	0.998	0.917	0	0	MDK
ESD.10	0	0.430268192	0.91	0.857	0	0	ESD
TNFRSF1A.13	0	0.429891347	0.521	0.374	0	0	TNFRSF1A
HHIP-AS1.5	0	0.429052848	0.339	0.147	0	0	HHIP-AS1
RPL23A.6	0	0.428882993	1	0.996	0	0	RPL23A
RPS25.6	0	0.427328355	1	0.995	0	0	RPS25
TCEAL4.3	0	0.426902037	0.871	0.84	0	0	TCEAL4
RPS23.5	0	0.42602078	1	0.996	0	0	RPS23
ROBO2.9	0	0.425439526	0.334	0.163	0	0	ROBO2
CALU.13	0	0.424186497	0.794	0.716	0	0	CALU
BIN1.14	0	0.421825687	0.685	0.578	0	0	BIN1
TBX2.5	0	0.419129232	0.336	0.14	0	0	TBX2
CLMP.3	0	0.416475307	0.304	0.111	0	0	CLMP
SEMA5A.1	0	0.415950299	0.26	0.093	0	0	SEMA5A
FDFT1.12	0	0.415164261	0.698	0.636	0	0	FDFT1
CCDC102B.1	0	0.414332929	0.236	0.062	0	0	CCDC102B
RPL18A.8	0	0.408520653	1	0.997	0	0	RPL18A
FAT3.1	0	0.405959026	0.275	0.092	0	0	FAT3
ACTG1.14	0	0.404263018	1	0.992	0	0	ACTG1
TWIST2.13	0	0.401576769	0.348	0.159	0	0	TWIST2
F10.5	0	0.401288597	0.321	0.128	0	0	F10
LAMC3.1	0	0.401176002	0.233	0.041	0	0	LAMC3
GSTM5.5	0	0.400047173	0.325	0.129	0	0	GSTM5
KANK2.6	0	0.399873209	0.375	0.223	0	0	KANK2
TKT.11	0	0.399550497	0.847	0.785	0	0	TKT
SH3BGRL.9	0	0.39804146	0.829	0.762	0	0	SH3BGRL
TCF23.1	0	0.397524587	0.252	0.063	0	0	TCF23
NRP1.5	0	0.397123522	0.284	0.098	0	0	NRP1
LAMA2.1	0	0.395998541	0.293	0.104	0	0	LAMA2
CNRIP1.12	0	0.395474724	0.385	0.215	0	0	CNRIP1
NOTCH3.3	0	0.395315853	0.261	0.091	0	0	NOTCH3
CNN3.16	0	0.394608819	0.836	0.736	0	0	CNN3
SCG5.11	0	0.394096221	0.567	0.445	0	0	SCG5
LOXL2.8	0	0.393656723	0.333	0.189	0	0	LOXL2
LDLR.7	0	0.393469335	0.406	0.234	0	0	LDLR
NELL2.2	0	0.392641646	0.263	0.11	0	0	NELL2
SEPTIN11.16	0	0.392035294	0.523	0.405	0	0	SEPTIN11
RPLP1.8	0	0.391877954	1	0.999	0	0	RPLP1
PKDCC.1	0	0.388229823	0.296	0.118	0	0	PKDCC
MMAB.2	0	0.386968803	0.489	0.377	0	0	MMAB
TCEAL1.2	0	0.38506143	0.403	0.28	0	0	TCEAL1
EDNRA.4	0	0.385035844	0.262	0.096	0	0	EDNRA
RPS7.8	0	0.384867955	1	0.995	0	0	RPS7
EIF3F.11	0	0.381643915	0.986	0.954	0	0	EIF3F
SEMA6A.8	0	0.380988391	0.496	0.368	0	0	SEMA6A
EEF1D.7	0	0.380973654	0.996	0.981	0	0	EEF1D
CAMLG.7	0	0.380047582	0.748	0.715	0	0	CAMLG
SH3PXD2A.3	0	0.379764879	0.328	0.198	0	0	SH3PXD2A
RPL24.9	0	0.375847162	1	0.995	0	0	RPL24
ELK1.11	0	0.375587465	0.649	0.578	0	0	ELK1
APP.7	0	0.373766115	0.74	0.691	0	0	APP
DIO3OS	0	0.373336795	0.198	0.021	0	0	DIO3OS
RPS9.5	0	0.372973644	1	0.994	0	0	RPS9
RPS2.9	0	0.371283528	1	0.997	0	0	RPS2
TTC3.9	0	0.370296411	0.897	0.861	0	0	TTC3
RPL3.8	0	0.368732443	1	0.996	0	0	RPL3
RPS18.8	0	0.36706708	1	0.998	0	0	RPS18
RPS28.8	0	0.367012182	1	0.996	0	0	RPS28
RPL12.11	0	0.364727373	1	0.996	0	0	RPL12
RPL37A.6	0	0.364566965	1	0.997	0	0	RPL37A
PLPP3.6	0	0.363861742	0.371	0.249	0	0	PLPP3
B3GALT2	0	0.360934736	0.197	0.044	0	0	B3GALT2
LAMC1.5	0	0.358728544	0.386	0.28	0	0	LAMC1
TMEM204.2	0	0.358242614	0.25	0.066	0	0	TMEM204
PSD3.1	0	0.358215706	0.354	0.239	0	0	PSD3
NDUFA4L2.13	0	0.356391025	0.25	0.089	0	0	NDUFA4L2
RACK1.10	0	0.35636193	1	0.994	0	0	RACK1
LAMA4.5	0	0.356064917	0.286	0.133	0	0	LAMA4
ADAMTS9.2	0	0.35589976	0.206	0.035	0	0	ADAMTS9
OAZ2.12	0	0.355091486	0.781	0.787	0	0	OAZ2
GPX7.7	0	0.354538982	0.566	0.469	0	0	GPX7
NR2F2.19	0	0.354206401	0.894	0.722	0	0	NR2F2
EVA1B.13	0	0.351462615	0.437	0.321	0	0	EVA1B
RPL37.7	0	0.351025093	1	0.996	0	0	RPL37
TPM2.18	0	0.349209718	0.802	0.602	0	0	TPM2
RPL41.4	0	0.349171309	1	1	0	0	RPL41
RPL26.7	0	0.348022951	1	0.996	0	0	RPL26
TYRO3.10	0	0.347736252	0.598	0.518	0	0	TYRO3
MCTP2.5	0	0.347382823	0.295	0.141	0	0	MCTP2
RPS29.12	0	0.34665852	1	0.997	0	0	RPS29
PLEKHA5.10	0	0.346401191	0.404	0.313	0	0	PLEKHA5
EIF3D.5	0	0.345860436	0.865	0.833	0	0	EIF3D
LMCD1.14	0	0.345337702	0.417	0.275	0	0	LMCD1
HRC	0	0.345240716	0.227	0.082	0	0	HRC
CCNB1IP1.7	0	0.344506024	0.578	0.525	0	0	CCNB1IP1
SYNE1.3	0	0.344280342	0.33	0.187	0	0	SYNE1
HHIP	0	0.34374135	0.245	0.092	0	0	HHIP
RSU1.4	0	0.343361506	0.443	0.351	0	0	RSU1
HSD11B2	0	0.34294194	0.24	0.086	0	0	HSD11B2
RPP25.7	0	0.340123762	0.459	0.381	0	0	RPP25
CDKAL1	0	0.339869572	0.265	0.176	0	0	CDKAL1
RPL27A.10	0	0.339181249	1	0.996	0	0	RPL27A
PDE1A.1	0	0.338939308	0.199	0.032	0	0	PDE1A
SMARCA2.7	0	0.338077033	0.49	0.423	0	0	SMARCA2
RPS16.8	0	0.336977026	1	0.995	0	0	RPS16
ITGB1.10	0	0.335735303	0.843	0.801	0	0	ITGB1
RPS5.8	0	0.335007926	1	0.995	0	0	RPS5
KCNMB2.2	0	0.334764255	0.227	0.061	0	0	KCNMB2
ITPR1	0	0.332825436	0.26	0.122	0	0	ITPR1
MMP14.6	0	0.332725113	0.404	0.293	0	0	MMP14
DSE.3	0	0.330219832	0.319	0.202	0	0	DSE
SEZ6L2.10	0	0.329124084	0.425	0.32	0	0	SEZ6L2
SC5D.3	0	0.328877123	0.366	0.265	0	0	SC5D
OLFML1.8	0	0.327698279	0.336	0.193	0	0	OLFML1
HAPLN1.1	0	0.32710908	0.201	0.054	0	0	HAPLN1
S1PR3.7	0	0.326859864	0.309	0.175	0	0	S1PR3
DGKB	0	0.325238788	0.184	0.031	0	0	DGKB
RPL19.6	0	0.323419355	1	0.996	0	0	RPL19
NAP1L1.10	0	0.323385536	1	0.986	0	0	NAP1L1
PDE5A.2	0	0.323243028	0.216	0.066	0	0	PDE5A
FGFR4	0	0.3223285	0.229	0.085	0	0	FGFR4
AP2A1.3	0	0.321787783	0.518	0.473	0	0	AP2A1
ABCA10	0	0.321216676	0.166	0.021	0	0	ABCA10
GLT8D2.1	0	0.321171691	0.264	0.111	0	0	GLT8D2
DDAH1	0	0.320667909	0.262	0.121	0	0	DDAH1
AL391807.1	0	0.319618553	0.191	0.047	0	0	AL391807.1
GPM6B.2	0	0.318044734	0.287	0.199	0	0	GPM6B
RPL35A.6	0	0.316945118	1	0.998	0	0	RPL35A
RPL32.7	0	0.316094869	1	0.998	0	0	RPL32
PALM2AKAP2.5	0	0.31514331	0.283	0.147	0	0	PALM2AKAP2
HTRA3	0	0.314970299	0.17	0.024	0	0	HTRA3
RIMS2	0	0.314967542	0.176	0.043	0	0	RIMS2
RPS20.6	0	0.313865632	1	0.995	0	0	RPS20
HADHA.1	0	0.311352769	0.679	0.66	0	0	HADHA
MVK.1	0	0.31034502	0.307	0.212	0	0	MVK
HSPA12A.2	0	0.310125623	0.286	0.179	0	0	HSPA12A
ANGPTL4	0	0.309332849	0.17	0.047	0	0	ANGPTL4
RGMA	0	0.308145774	0.213	0.103	0	0	RGMA
PEAR1	0	0.307071573	0.252	0.108	0	0	PEAR1
PTCH2	0	0.306832485	0.229	0.092	0	0	PTCH2
DPH5.4	0	0.305021099	0.498	0.455	0	0	DPH5
CPED1.3	0	0.304106235	0.233	0.086	0	0	CPED1
NOVA1.8	0	0.303525379	0.612	0.584	0	0	NOVA1
ETS1.3	0	0.302810692	0.259	0.119	0	0	ETS1
VPS28.4	0	0.302310612	0.854	0.848	0	0	VPS28
RPS6.8	0	0.3016339	1	0.997	0	0	RPS6
DECR1.8	0	0.301348317	0.609	0.564	0	0	DECR1
RPL7A.7	0	0.298397208	1	0.996	0	0	RPL7A
CRISPLD2.1	0	0.293006314	0.198	0.074	0	0	CRISPLD2
RPLP2.7	0	0.291752151	1	0.997	0	0	RPLP2
TTYH2	0	0.291214973	0.204	0.075	0	0	TTYH2
ADAMTS7.1	0	0.290209469	0.266	0.152	0	0	ADAMTS7
CTSK	0	0.289450458	0.215	0.069	0	0	CTSK
LTBR.1	0	0.287649296	0.274	0.152	0	0	LTBR
AR	0	0.28349128	0.185	0.052	0	0	AR
CHSY1	0	0.283420329	0.254	0.151	0	0	CHSY1
RPS3.7	0	0.282646143	1	0.997	0	0	RPS3
VSTM4.1	0	0.277200709	0.202	0.078	0	0	VSTM4
SEMA5B.1	0	0.276394199	0.175	0.049	0	0	SEMA5B
RCN3.1	0	0.276172418	0.223	0.099	0	0	RCN3
CPT1C	0	0.27609512	0.227	0.115	0	0	CPT1C
PTPRG.4	0	0.275869724	0.372	0.316	0	0	PTPRG
ENPP2	0	0.275028786	0.185	0.066	0	0	ENPP2
AC010896.1	0	0.274620578	0.17	0.043	0	0	AC010896.1
SNHG25.2	0	0.274575369	0.402	0.364	0	0	SNHG25
RPS10.8	0	0.271226073	1	0.991	0	0	RPS10
ITGA11.2	0	0.270263976	0.188	0.058	0	0	ITGA11
TFPI.3	0	0.269188197	0.181	0.049	0	0	TFPI
LIFR.1	0	0.268582948	0.214	0.102	0	0	LIFR
UFM1.1	0	0.26830643	0.47	0.445	0	0	UFM1
PLPP1.5	0	0.267260085	0.315	0.245	0	0	PLPP1
HSP90AB1.9	0	0.266450285	0.999	0.991	0	0	HSP90AB1
FBN2.2	0	0.265920539	0.195	0.068	0	0	FBN2
PHACTR3	0	0.263402903	0.193	0.066	0	0	PHACTR3
PLA2G5	0	0.263248107	0.124	0.01	0	0	PLA2G5
EBF1.3	0	0.263119645	0.138	0.023	0	0	EBF1
PGF.1	0	0.262294603	0.168	0.064	0	0	PGF
CD302.1	0	0.260010939	0.193	0.079	0	0	CD302
CAMK1.2	0	0.256384154	0.218	0.111	0	0	CAMK1
LTBP3.2	0	0.25496637	0.298	0.221	0	0	LTBP3
FHL3.8	0	0.254282246	0.382	0.347	0	0	FHL3
HEBP1.3	0	0.253627322	0.464	0.42	0	0	HEBP1
BTF3.8	0	0.253181565	0.999	0.996	0	0	BTF3
ADGRB3	0	0.251441969	0.168	0.053	0	0	ADGRB3
CYGB	0	0.251137072	0.171	0.054	0	0	CYGB
RPL27.5	0	0.251070187	1	0.994	0	0	RPL27
OSTF1.2	0	0.251030555	0.273	0.197	0	0	OSTF1
RPL38.5	0	0.250628009	1	0.995	0	0	RPL38
MBP.2	0	0.250048552	0.174	0.096	0	0	MBP
MAGI1.5	0	-0.250076751	0.054	0.242	0	0	MAGI1
RELN.4	0	-0.250388482	0.002	0.144	0	0	RELN
VAMP3.2	0	-0.250486416	0.291	0.538	0	0	VAMP3
MAP4.2	0	-0.25067046	0.29	0.532	0	0	MAP4
TPD52.5	0	-0.250895802	0.005	0.192	0	0	TPD52
ELP6.5	0	-0.251015723	0.32	0.544	0	0	ELP6
ZMAT2	0	-0.25111375	0.366	0.609	0	0	ZMAT2
C6orf62.4	0	-0.25228932	0.209	0.433	0	0	C6orf62
EBNA1BP2.3	0	-0.252481464	0.284	0.525	0	0	EBNA1BP2
MCF2L2.4	0	-0.252641363	0.008	0.175	0	0	MCF2L2
SIGIRR.6	0	-0.252703039	0.141	0.346	0	0	SIGIRR
PDXK.4	0	-0.252763127	0.132	0.33	0	0	PDXK
PNPLA4.4	0	-0.252931496	0.159	0.391	0	0	PNPLA4
ANKRD20A5P.3	0	-0.253612936	0.001	0.119	0	0	ANKRD20A5P
HCFC1R1.2	0	-0.253959226	0.202	0.433	0	0	HCFC1R1
ANAPC15.4	0	-0.254092565	0.152	0.375	0	0	ANAPC15
REEP1.1	0	-0.254581902	0.015	0.166	0	0	REEP1
MB21D2.10	0	-0.254820942	0.037	0.209	0	0	MB21D2
NET1.7	0	-0.254975403	0.069	0.259	0	0	NET1
DSG2.3	0	-0.255107186	0.065	0.274	0	0	DSG2
FUBP1.4	0	-0.255153196	0.365	0.601	0	0	FUBP1
FOXP1.9	0	-0.255505041	0.204	0.413	0	0	FOXP1
MSH2.3	0	-0.255710835	0.169	0.395	0	0	MSH2
ADRA2A.4	0	-0.25580505	0.008	0.157	0	0	ADRA2A
ACADM.4	0	-0.256196751	0.325	0.555	0	0	ACADM
RNF8.4	0	-0.256434028	0.175	0.396	0	0	RNF8
FAM177A1.2	0	-0.256689668	0.251	0.494	0	0	FAM177A1
DHX30.5	0	-0.256868841	0.247	0.491	0	0	DHX30
ARPC5L.3	0	-0.257261954	0.3	0.539	0	0	ARPC5L
REX1BD.5	0	-0.257761628	0.363	0.598	0	0	REX1BD
MTF2.5	0	-0.258057546	0.395	0.629	0	0	MTF2
CYP26B1.4	0	-0.258241678	0.003	0.145	0	0	CYP26B1
TRAPPC6A.7	0	-0.258504261	0.259	0.487	0	0	TRAPPC6A
ID4.3	0	-0.258812381	0.03	0.203	0	0	ID4
MICU1.6	0	-0.258898159	0.242	0.481	0	0	MICU1
ISCA2.1	0	-0.259159314	0.277	0.527	0	0	ISCA2
VTI1B.3	0	-0.259217392	0.252	0.494	0	0	VTI1B
BUD31.2	0	-0.260531685	0.453	0.684	0	0	BUD31
GCAT.5	0	-0.261282001	0.059	0.281	0	0	GCAT
ACTR3.7	0	-0.262046108	0.368	0.599	0	0	ACTR3
FLNB.6	0	-0.262346842	0.111	0.303	0	0	FLNB
PTP4A2.3	0	-0.262641296	0.253	0.487	0	0	PTP4A2
WIPI2.2	0	-0.262664609	0.335	0.586	0	0	WIPI2
MRPS16.2	0	-0.262822401	0.386	0.615	0	0	MRPS16
PAFAH1B2.4	0	-0.262926288	0.298	0.536	0	0	PAFAH1B2
TRG-AS1.6	0	-0.262955162	0.008	0.161	0	0	TRG-AS1
TXLNG.7	0	-0.263511422	0.108	0.311	0	0	TXLNG
PSMD14.2	0	-0.264171742	0.3	0.55	0	0	PSMD14
IQGAP1.3	0	-0.264514095	0.155	0.377	0	0	IQGAP1
H2AJ.6	0	-0.264534375	0.206	0.428	0	0	H2AJ
MRPL47.3	0	-0.265189907	0.423	0.654	0	0	MRPL47
ZC3HAV1.5	0	-0.266412696	0.056	0.252	0	0	ZC3HAV1
UPF3B.4	0	-0.266520644	0.266	0.504	0	0	UPF3B
DCUN1D5.4	0	-0.266553416	0.318	0.548	0	0	DCUN1D5
DZIP3.6	0	-0.26658597	0.11	0.334	0	0	DZIP3
PAK1.7	0	-0.266703082	0.22	0.459	0	0	PAK1
PHIP.7	0	-0.267109262	0.395	0.632	0	0	PHIP
XPO1.3	0	-0.267116393	0.336	0.581	0	0	XPO1
NARF.3	0	-0.26714802	0.285	0.519	0	0	NARF
OIP5-AS1.3	0	-0.267313196	0.297	0.527	0	0	OIP5-AS1
GNB1.3	0	-0.26737745	0.239	0.479	0	0	GNB1
NRXN3.6	0	-0.267677012	0.005	0.148	0	0	NRXN3
NDUFS3.2	0	-0.268424467	0.476	0.713	0	0	NDUFS3
MCRIP2.7	0	-0.269233166	0.11	0.334	0	0	MCRIP2
GABARAPL1.2	0	-0.269479994	0.116	0.338	0	0	GABARAPL1
PSENEN.4	0	-0.269651608	0.343	0.586	0	0	PSENEN
PPFIBP1.9	0	-0.269806137	0.147	0.35	0	0	PPFIBP1
APCDD1L.9	0	-0.270510596	0.003	0.143	0	0	APCDD1L
VMA21.4	0	-0.270545313	0.117	0.338	0	0	VMA21
ARF3.2	0	-0.270933331	0.228	0.477	0	0	ARF3
CACUL1.6	0	-0.27230618	0.304	0.529	0	0	CACUL1
AKIRIN2.4	0	-0.273106767	0.382	0.611	0	0	AKIRIN2
SAE1.8	0	-0.274263433	0.33	0.56	0	0	SAE1
STRADB.3	0	-0.27431343	0.081	0.305	0	0	STRADB
TES.2	0	-0.274434075	0.023	0.226	0	0	TES
ASH2L.7	0	-0.274678886	0.307	0.54	0	0	ASH2L
ARF6.3	0	-0.275059394	0.308	0.552	0	0	ARF6
FREM2.10	0	-0.275069298	0.011	0.178	0	0	FREM2
SDC4.6	0	-0.275373084	0.033	0.198	0	0	SDC4
ASXL1.6	0	-0.275494833	0.113	0.322	0	0	ASXL1
PON2.5	0	-0.275715026	0.157	0.388	0	0	PON2
SRPK2.5	0	-0.275869507	0.285	0.515	0	0	SRPK2
COX17.5	0	-0.27627872	0.239	0.465	0	0	COX17
JCAD.8	0	-0.276630067	0.084	0.278	0	0	JCAD
CSRP2.8	0	-0.277134759	0.023	0.212	0	0	CSRP2
NDUFA8.5	0	-0.27808871	0.459	0.686	0	0	NDUFA8
SPRR2E.8	0	-0.278336185	0.002	0.172	0	0	SPRR2E
THEM4.4	0	-0.280004719	0.098	0.328	0	0	THEM4
RSPO1.8	0	-0.280231033	0.002	0.17	0	0	RSPO1
KANK4.8	0	-0.28029146	0.014	0.178	0	0	KANK4
TRAPPC4.5	0	-0.280305069	0.336	0.57	0	0	TRAPPC4
SPTAN1.5	0	-0.280779411	0.214	0.441	0	0	SPTAN1
RUVBL1.4	0	-0.28142767	0.25	0.488	0	0	RUVBL1
ENHO.13	0	-0.281502913	0.023	0.171	0	0	ENHO
TJP1.6	0	-0.281680341	0.275	0.498	0	0	TJP1
FAM136A.1	0	-0.283012755	0.25	0.505	0	0	FAM136A
GIPC2.12	0	-0.283426323	0.003	0.169	0	0	GIPC2
PDLIM1.11	0	-0.283696046	0.021	0.164	0	0	PDLIM1
C12orf75.5	0	-0.283762221	0.049	0.27	0	0	C12orf75
ITGA6.10	0	-0.283809707	0.016	0.202	0	0	ITGA6
CAPNS1.7	0	-0.284840238	0.339	0.582	0	0	CAPNS1
CCDC69.8	0	-0.284938819	0.031	0.225	0	0	CCDC69
TMEM134.3	0	-0.285438172	0.274	0.525	0	0	TMEM134
IFT22.4	0	-0.285838927	0.286	0.544	0	0	IFT22
GJA1.7	0	-0.28601616	0.013	0.166	0	0	GJA1
IRX3.17	0	-0.286393358	0	0.134	0	0	IRX3
CSRNP1.7	0	-0.287098472	0.102	0.292	0	0	CSRNP1
COA1.4	0	-0.287258159	0.303	0.558	0	0	COA1
UBA6.8	0	-0.287395695	0.21	0.428	0	0	UBA6
ERBB3.12	0	-0.287607651	0.012	0.15	0	0	ERBB3
GNPDA1.6	0	-0.287703789	0.223	0.469	0	0	GNPDA1
PGP.3	0	-0.28891116	0.093	0.33	0	0	PGP
DPY30.3	0	-0.289223045	0.532	0.749	0	0	DPY30
KCNMA1.7	0	-0.28923128	0.006	0.171	0	0	KCNMA1
EFNA4.10	0	-0.28932142	0.202	0.429	0	0	EFNA4
MMP15.11	0	-0.289916622	0.068	0.253	0	0	MMP15
ANKH.12	0	-0.290789582	0.051	0.231	0	0	ANKH
MED31.8	0	-0.291193515	0.233	0.467	0	0	MED31
VSNL1.5	0	-0.291213843	0.015	0.172	0	0	VSNL1
MESD.2	0	-0.291992122	0.416	0.658	0	0	MESD
AATF.5	0	-0.291999	0.167	0.395	0	0	AATF
RAD23B.6	0	-0.292302662	0.425	0.667	0	0	RAD23B
CAPG.6	0	-0.292934385	0.094	0.318	0	0	CAPG
GMFB.4	0	-0.293162012	0.13	0.38	0	0	GMFB
PSMD6.4	0	-0.293276387	0.325	0.585	0	0	PSMD6
UROD.4	0	-0.293990987	0.353	0.611	0	0	UROD
TM7SF3.2	0	-0.294927879	0.11	0.357	0	0	TM7SF3
UCP2.8	0	-0.295125379	0.02	0.202	0	0	UCP2
CEMIP2.5	0	-0.296037199	0.044	0.221	0	0	CEMIP2
PNKD.3	0	-0.296301581	0.463	0.709	0	0	PNKD
AURKA.5	0	-0.296396658	0.033	0.204	0	0	AURKA
MRPL52.2	0	-0.296414528	0.503	0.741	0	0	MRPL52
KIAA1522.7	0	-0.296987319	0.017	0.227	0	0	KIAA1522
ELAVL1.4	0	-0.297642794	0.451	0.691	0	0	ELAVL1
NAA38.7	0	-0.297786305	0.412	0.653	0	0	NAA38
GMCL1.5	0	-0.298437771	0.108	0.358	0	0	GMCL1
MCM5.8	0	-0.299456957	0.19	0.428	0	0	MCM5
C2orf27A.5	0	-0.299961256	0.076	0.276	0	0	C2orf27A
AK4.7	0	-0.300030205	0.01	0.198	0	0	AK4
PSMD1.4	0	-0.30009532	0.269	0.515	0	0	PSMD1
EGR3.7	0	-0.300142893	0.023	0.179	0	0	EGR3
HSPA9.8	0	-0.300328995	0.557	0.769	0	0	HSPA9
GINS2.8	0	-0.30074279	0.134	0.366	0	0	GINS2
PXMP2.6	0	-0.301254496	0.176	0.415	0	0	PXMP2
HSPA4.4	0	-0.301634505	0.253	0.495	0	0	HSPA4
NAV2.4	0	-0.302009333	0.017	0.217	0	0	NAV2
ACOT13.3	0	-0.302044773	0.192	0.449	0	0	ACOT13
MAFF.7	0	-0.302836816	0.043	0.217	0	0	MAFF
RPL26L1.3	0	-0.302858896	0.423	0.667	0	0	RPL26L1
ORC6.10	0	-0.303821368	0.117	0.333	0	0	ORC6
RESF1.5	0	-0.303906242	0.24	0.487	0	0	RESF1
RNF181.3	0	-0.304198594	0.459	0.705	0	0	RNF181
DDX3X.4	0	-0.304305809	0.408	0.656	0	0	DDX3X
SNF8.4	0	-0.304437884	0.436	0.665	0	0	SNF8
UQCRC1.2	0	-0.304510503	0.484	0.715	0	0	UQCRC1
ARPC4.7	0	-0.304720623	0.412	0.665	0	0	ARPC4
CA11.10	0	-0.304732615	0.142	0.358	0	0	CA11
FHOD3.12	0	-0.304750669	0.017	0.154	0	0	FHOD3
MIEN1.6	0	-0.305109889	0.188	0.451	0	0	MIEN1
LEPROTL1.9	0	-0.305605901	0.209	0.458	0	0	LEPROTL1
AIF1L.6	0	-0.306786654	0.059	0.292	0	0	AIF1L
MAPRE1.3	0	-0.307069038	0.331	0.586	0	0	MAPRE1
DSP.3	0	-0.307351742	0.008	0.213	0	0	DSP
SELENOK.4	0	-0.307676104	0.545	0.76	0	0	SELENOK
TRIM8.9	0	-0.307710458	0.19	0.412	0	0	TRIM8
SMARCA5.3	0	-0.308094102	0.433	0.666	0	0	SMARCA5
TAX1BP1.6	0	-0.309969433	0.422	0.66	0	0	TAX1BP1
GPI.10	0	-0.310403684	0.32	0.566	0	0	GPI
FIS1.5	0	-0.31059326	0.675	0.854	0	0	FIS1
MORF4L1.5	0	-0.311733843	0.968	0.984	0	0	MORF4L1
ITPR2.9	0	-0.312266646	0.093	0.305	0	0	ITPR2
NNAT.7	0	-0.312983438	0.08	0.299	0	0	NNAT
EMC6.2	0	-0.313054537	0.357	0.61	0	0	EMC6
MPHOSPH6.4	0	-0.31341642	0.177	0.447	0	0	MPHOSPH6
PIH1D1.2	0	-0.313881176	0.244	0.528	0	0	PIH1D1
SFXN1.6	0	-0.314613671	0.219	0.455	0	0	SFXN1
SETDB2.10	0	-0.314640166	0.076	0.288	0	0	SETDB2
MRPL54.4	0	-0.314737383	0.298	0.569	0	0	MRPL54
PSMA3.2	0	-0.315423658	0.5	0.73	0	0	PSMA3
JARID2.5	0	-0.315484816	0.168	0.429	0	0	JARID2
MYRF.8	0	-0.315601865	0.03	0.238	0	0	MYRF
IVNS1ABP.5	0	-0.316095481	0.138	0.379	0	0	IVNS1ABP
NDUFS8.7	0	-0.31643797	0.695	0.869	0	0	NDUFS8
OARD1.3	0	-0.31667338	0.227	0.481	0	0	OARD1
TMEM245.10	0	-0.317012786	0.151	0.406	0	0	TMEM245
POLR2J.1	0	-0.317230493	0.555	0.777	0	0	POLR2J
PSMD7.2	0	-0.317307539	0.435	0.687	0	0	PSMD7
METTL5.3	0	-0.31774387	0.257	0.513	0	0	METTL5
HACD1.6	0	-0.317851923	0.027	0.236	0	0	HACD1
GMPR.10	0	-0.317871427	0.051	0.263	0	0	GMPR
PFDN6.3	0	-0.317892331	0.331	0.604	0	0	PFDN6
GKAP1.6	0	-0.318011824	0.034	0.279	0	0	GKAP1
PSMB3.3	0	-0.318179912	0.626	0.825	0	0	PSMB3
NDUFB3.1	0	-0.318338578	0.553	0.771	0	0	NDUFB3
CNIH4.5	0	-0.318399141	0.299	0.555	0	0	CNIH4
CKAP2.4	0	-0.319011868	0.128	0.335	0	0	CKAP2
CLSPN.13	0	-0.319061345	0.064	0.235	0	0	CLSPN
BZW1.4	0	-0.319514402	0.62	0.818	0	0	BZW1
MMD.7	0	-0.319933069	0.084	0.273	0	0	MMD
TMEM14A.8	0	-0.319943812	0.274	0.512	0	0	TMEM14A
RAB11FIP2.11	0	-0.320362291	0.138	0.379	0	0	RAB11FIP2
MTCH2.2	0	-0.320967572	0.309	0.582	0	0	MTCH2
SDF2L1.6	0	-0.321098152	0.169	0.406	0	0	SDF2L1
GPRC5B.15	0	-0.321497849	0.033	0.183	0	0	GPRC5B
LCMT1.2	0	-0.322720637	0.246	0.528	0	0	LCMT1
NEDD9.14	0	-0.323005201	0.039	0.195	0	0	NEDD9
TTC1.3	0	-0.323823006	0.325	0.607	0	0	TTC1
GATA6-AS1.8	0	-0.324345832	0.031	0.243	0	0	GATA6-AS1
TCTEX1D2.5	0	-0.324822055	0.16	0.424	0	0	TCTEX1D2
EIF1.3	0	-0.325256496	0.998	0.998	0	0	EIF1
OR8D4.13	0	-0.325339931	0.008	0.202	0	0	OR8D4
MAP4K4.8	0	-0.325735236	0.254	0.493	0	0	MAP4K4
RAB11A.8	0	-0.326442883	0.586	0.791	0	0	RAB11A
MYBL2.14	0	-0.326673026	0.029	0.18	0	0	MYBL2
BOLA3.7	0	-0.327276643	0.231	0.497	0	0	BOLA3
TIMM17B.6	0	-0.327297593	0.408	0.643	0	0	TIMM17B
MAP1LC3B.7	0	-0.327547593	0.334	0.589	0	0	MAP1LC3B
SLC35F2.11	0	-0.327799278	0.03	0.227	0	0	SLC35F2
WDR34.6	0	-0.328299181	0.154	0.401	0	0	WDR34
TVP23A.15	0	-0.328323026	0.031	0.236	0	0	TVP23A
TAF9.4	0	-0.329627865	0.388	0.634	0	0	TAF9
ZNF814.16	0	-0.329654507	0.265	0.491	0	0	ZNF814
PPP1R16A.7	0	-0.32974176	0.141	0.39	0	0	PPP1R16A
DYNLRB1.7	0	-0.330008346	0.639	0.842	0	0	DYNLRB1
STIP1.6	0	-0.330434643	0.379	0.639	0	0	STIP1
A4GALT.12	0	-0.33122827	0.006	0.232	0	0	A4GALT
DPYSL3.13	0	-0.33145015	0.019	0.211	0	0	DPYSL3
MAT2A.6	0	-0.331880784	0.338	0.599	0	0	MAT2A
AMD1.4	0	-0.332099328	0.42	0.666	0	0	AMD1
HUWE1.5	0	-0.333237311	0.219	0.445	0	0	HUWE1
CDC37.9	0	-0.333589827	0.566	0.792	0	0	CDC37
PPM1K.12	0	-0.334711011	0.174	0.387	0	0	PPM1K
MED21.6	0	-0.335415983	0.276	0.557	0	0	MED21
ACOT7.7	0	-0.335888288	0.041	0.288	0	0	ACOT7
RASSF7.7	0	-0.336177008	0.014	0.243	0	0	RASSF7
SEM1.3	0	-0.336338721	0.876	0.95	0	0	SEM1
MOV10.7	0	-0.336366242	0.133	0.392	0	0	MOV10
ARPC1B.11	0	-0.336583578	0.102	0.308	0	0	ARPC1B
CHMP2A.9	0	-0.336860151	0.4	0.673	0	0	CHMP2A
TMEM41A.9	0	-0.336925663	0.174	0.431	0	0	TMEM41A
PODXL.13	0	-0.336964277	0.004	0.183	0	0	PODXL
SRRM1.3	0	-0.337934079	0.615	0.825	0	0	SRRM1
SRRM2.4	0	-0.338603716	0.67	0.852	0	0	SRRM2
SLC16A3.7	0	-0.338681324	0.034	0.251	0	0	SLC16A3
KPNB1.4	0	-0.339277676	0.567	0.779	0	0	KPNB1
MTPN.4	0	-0.339509884	0.358	0.622	0	0	MTPN
GNAI2.5	0	-0.340797012	0.379	0.64	0	0	GNAI2
PIN4.6	0	-0.341085524	0.506	0.724	0	0	PIN4
CUL1.7	0	-0.34110831	0.191	0.473	0	0	CUL1
NPY1R.13	0	-0.341456959	0.002	0.137	0	0	NPY1R
PCBP1.7	0	-0.341848313	0.61	0.817	0	0	PCBP1
MYLIP.12	0	-0.342105853	0.091	0.305	0	0	MYLIP
ASRGL1.8	0	-0.343009224	0.02	0.207	0	0	ASRGL1
SFRP2.13	0	-0.343242114	0.002	0.152	0	0	SFRP2
STT3B.6	0	-0.343375932	0.185	0.453	0	0	STT3B
SLC48A1.11	0	-0.343409433	0.103	0.342	0	0	SLC48A1
COX7A2.3	0	-0.344421428	0.915	0.967	0	0	COX7A2
ROMO1.6	0	-0.344956597	0.652	0.84	0	0	ROMO1
SVIP.4	0	-0.345034774	0.083	0.334	0	0	SVIP
FOXO3.5	0	-0.346189465	0.225	0.47	0	0	FOXO3
SF3B6.6	0	-0.346362995	0.779	0.913	0	0	SF3B6
KDR.12	0	-0.346771526	0.008	0.202	0	0	KDR
COX6B1.3	0	-0.34827053	0.905	0.969	0	0	COX6B1
TMEM258.6	0	-0.349988122	0.918	0.964	0	0	TMEM258
MYEF2.6	0	-0.350659559	0.024	0.253	0	0	MYEF2
TMEM59L.15	0	-0.350833472	0.003	0.181	0	0	TMEM59L
FAM234A.6	0	-0.351529269	0.21	0.5	0	0	FAM234A
ETV5.8	0	-0.351627769	0.041	0.248	0	0	ETV5
SCP2.8	0	-0.352275775	0.43	0.688	0	0	SCP2
SLC27A3.7	0	-0.352432506	0.076	0.289	0	0	SLC27A3
FAM89A.10	0	-0.35276522	0.028	0.242	0	0	FAM89A
UBE2I.6	0	-0.353418572	0.813	0.92	0	0	UBE2I
SYCN.15	0	-0.353847672	0.027	0.192	0	0	SYCN
TOMM34.7	0	-0.353992855	0.13	0.416	0	0	TOMM34
POLE3.4	0	-0.356438683	0.242	0.519	0	0	POLE3
MRPL41.5	0	-0.356559261	0.453	0.691	0	0	MRPL41
SLCO3A1.13	0	-0.357035515	0.01	0.195	0	0	SLCO3A1
EMX2OS.11	0	-0.357896205	0.041	0.275	0	0	EMX2OS
ZNF428.10	0	-0.35819805	0.834	0.932	0	0	ZNF428
GNG5.5	0	-0.358925679	0.375	0.623	0	0	GNG5
PSME4.10	0	-0.358927713	0.111	0.328	0	0	PSME4
CCDC170.15	0	-0.359035889	0.117	0.328	0	0	CCDC170
THYN1.5	0	-0.359111363	0.308	0.604	0	0	THYN1
SLC2A1.9	0	-0.359806944	0.073	0.294	0	0	SLC2A1
SLC3A2.7	0	-0.360074053	0.359	0.616	0	0	SLC3A2
SRSF11.7	0	-0.360471268	0.678	0.867	0	0	SRSF11
CNOT7.3	0	-0.360944359	0.494	0.754	0	0	CNOT7
AKIRIN1.8	0	-0.361252367	0.366	0.621	0	0	AKIRIN1
RBX1.2	0	-0.361617493	0.831	0.941	0	0	RBX1
TSPAN6.6	0	-0.362046833	0.39	0.654	0	0	TSPAN6
JPX.8	0	-0.362246708	0.486	0.741	0	0	JPX
ELOC.3	0	-0.362830229	0.574	0.793	0	0	ELOC
NUDC.3	0	-0.363534984	0.623	0.821	0	0	NUDC
PPP1R1A.16	0	-0.363782062	0.026	0.232	0	0	PPP1R1A
SOX6.11	0	-0.364082549	0.007	0.233	0	0	SOX6
STXBP2.7	0	-0.364550383	0.016	0.28	0	0	STXBP2
PSMB6.2	0	-0.364719345	0.665	0.857	0	0	PSMB6
PAIP2.7	0	-0.365086976	0.696	0.874	0	0	PAIP2
TRMT112.6	0	-0.365794991	0.877	0.956	0	0	TRMT112
SNRPC.5	0	-0.366241096	0.633	0.84	0	0	SNRPC
TPX2.13	0	-0.366553587	0.048	0.212	0	0	TPX2
SMARCA4.4	0	-0.366934216	0.419	0.682	0	0	SMARCA4
KIF21A.10	0	-0.367010904	0.066	0.293	0	0	KIF21A
KLHL23.8	0	-0.367018399	0.197	0.46	0	0	KLHL23
DNAJC9.5	0	-0.367782486	0.203	0.463	0	0	DNAJC9
HNRNPU.7	0	-0.369167528	0.821	0.928	0	0	HNRNPU
HLTF.11	0	-0.369243561	0.175	0.427	0	0	HLTF
FEZ2.9	0	-0.369472466	0.348	0.624	0	0	FEZ2
WDR1.7	0	-0.369975393	0.275	0.525	0	0	WDR1
CCNDBP1.7	0	-0.370852917	0.066	0.336	0	0	CCNDBP1
ATP5MF.5	0	-0.371308647	0.844	0.94	0	0	ATP5MF
CSRP1.16	0	-0.371520055	0.263	0.494	0	0	CSRP1
ARL3.3	0	-0.371633549	0.432	0.709	0	0	ARL3
EPN3.13	0	-0.371815608	0.028	0.233	0	0	EPN3
RNPEP.5	0	-0.371966761	0.218	0.459	0	0	RNPEP
DCXR.7	0	-0.372055971	0.343	0.614	0	0	DCXR
POLR2L.7	0	-0.372987937	0.788	0.913	0	0	POLR2L
UQCR10.8	0	-0.373294325	0.86	0.953	0	0	UQCR10
CDH3.12	0	-0.373736288	0.02	0.279	0	0	CDH3
KIF22.9	0	-0.375761618	0.148	0.393	0	0	KIF22
BCAP31.4	0	-0.375958926	0.473	0.737	0	0	BCAP31
BLOC1S1.6	0	-0.376444497	0.553	0.786	0	0	BLOC1S1
NDUFC1.6	0	-0.376666105	0.578	0.799	0	0	NDUFC1
ZDHHC12.9	0	-0.377353803	0.051	0.338	0	0	ZDHHC12
TMA7.3	0	-0.38001824	0.967	0.985	0	0	TMA7
PSAT1.15	0	-0.380060518	0.192	0.447	0	0	PSAT1
YWHAZ.6	0	-0.380164662	0.591	0.814	0	0	YWHAZ
SNRNP25.3	0	-0.380211227	0.313	0.605	0	0	SNRNP25
MDH1.7	0	-0.380680204	0.63	0.819	0	0	MDH1
UBE2L3.3	0	-0.38089191	0.598	0.821	0	0	UBE2L3
ECHS1.10	0	-0.381102055	0.539	0.777	0	0	ECHS1
SRSF5.12	0	-0.381814513	0.824	0.941	0	0	SRSF5
COX6A1.4	0	-0.382335984	0.883	0.96	0	0	COX6A1
TRA2B.8	0	-0.382474459	0.699	0.878	0	0	TRA2B
AL354863.1.16	0	-0.38356137	0.003	0.217	0	0	AL354863.1
ARF5.6	0	-0.384178031	0.455	0.697	0	0	ARF5
CARMIL1.16	0	-0.386469374	0.023	0.239	0	0	CARMIL1
TMEM160.6	0	-0.386676779	0.322	0.612	0	0	TMEM160
CENPA.15	0	-0.387024755	0.028	0.172	0	0	CENPA
NR6A1.17	0	-0.38825941	0.022	0.187	0	0	NR6A1
YPEL2.10	0	-0.388384095	0.027	0.276	0	0	YPEL2
LAMTOR2.4	0	-0.389647429	0.35	0.635	0	0	LAMTOR2
HSPH1.4	0	-0.390279754	0.242	0.497	0	0	HSPH1
NDUFA1.7	0	-0.390577113	0.767	0.911	0	0	NDUFA1
DNAJB6.7	0	-0.390874483	0.662	0.842	0	0	DNAJB6
FAM162A.11	0	-0.391063308	0.351	0.609	0	0	FAM162A
SRSF10.7	0	-0.391252516	0.622	0.836	0	0	SRSF10
DPP10-AS1.12	0	-0.391652367	0.005	0.247	0	0	DPP10-AS1
HIGD1A	0	-0.391666001	0.241	0.554	0	0	HIGD1A
KLF4.7	0	-0.391797432	0.082	0.313	0	0	KLF4
RTN3.8	0	-0.392252476	0.345	0.631	0	0	RTN3
SLC38A1.11	0	-0.393489064	0.007	0.256	0	0	SLC38A1
SLC39A10.12	0	-0.393789341	0.28	0.545	0	0	SLC39A10
PSMB1.4	0	-0.393835064	0.838	0.937	0	0	PSMB1
PPP4C.3	0	-0.394658692	0.555	0.794	0	0	PPP4C
RAC3.3	0	-0.394841226	0.11	0.39	0	0	RAC3
SSBP1.4	0	-0.395016746	0.708	0.877	0	0	SSBP1
IRF2BP2.7	0	-0.395753817	0.202	0.478	0	0	IRF2BP2
SOX11.11	0	-0.396060161	0.132	0.343	0	0	SOX11
ARPC2.9	0	-0.39671584	0.823	0.934	0	0	ARPC2
UGP2.7	0	-0.398003806	0.376	0.645	0	0	UGP2
PAK4.9	0	-0.398011971	0.12	0.42	0	0	PAK4
CHD7.8	0	-0.398460759	0.02	0.299	0	0	CHD7
GATA6.7	0	-0.399248168	0.078	0.345	0	0	GATA6
PA2G4.6	0	-0.399375729	0.635	0.831	0	0	PA2G4
ELOB.6	0	-0.399552882	0.951	0.986	0	0	ELOB
SLC16A1.11	0	-0.400045839	0.17	0.434	0	0	SLC16A1
SLC25A39.7	0	-0.400117645	0.424	0.676	0	0	SLC25A39
AURKAIP1.4	0	-0.400267981	0.592	0.806	0	0	AURKAIP1
ZNF431.14	0	-0.400598498	0.225	0.465	0	0	ZNF431
EPCAM.16	0	-0.401274133	0.081	0.31	0	0	EPCAM
GTF2A2.5	0	-0.402118648	0.502	0.761	0	0	GTF2A2
CENPV.12	0	-0.40225835	0.151	0.404	0	0	CENPV
TCHP.11	0	-0.403068332	0.122	0.402	0	0	TCHP
MBOAT7.13	0	-0.403541913	0.191	0.468	0	0	MBOAT7
NAP1L4.6	0	-0.403899769	0.406	0.688	0	0	NAP1L4
DPF3.11	0	-0.404523631	0.064	0.317	0	0	DPF3
PLA2G12A.14	0	-0.405107741	0.17	0.432	0	0	PLA2G12A
PDRG1.15	0	-0.405306465	0.281	0.545	0	0	PDRG1
PMAIP1.12	0	-0.405730579	0.011	0.199	0	0	PMAIP1
VPS35.7	0	-0.405862208	0.478	0.735	0	0	VPS35
TIMM8B.7	0	-0.406421985	0.657	0.855	0	0	TIMM8B
MED25.12	0	-0.406622358	0.187	0.483	0	0	MED25
LINC00888.13	0	-0.407407821	0.122	0.378	0	0	LINC00888
DMRT1.16	0	-0.407717833	0.016	0.248	0	0	DMRT1
KITLG.14	0	-0.408106966	0.009	0.208	0	0	KITLG
MAP1B.8	0	-0.40855336	0.189	0.45	0	0	MAP1B
SNHG14.15	0	-0.409053906	0.488	0.72	0	0	SNHG14
MAP3K1.13	0	-0.409563043	0.083	0.355	0	0	MAP3K1
ATP5PF.9	0	-0.409822188	0.884	0.958	0	0	ATP5PF
ATP6V1D.7	0	-0.410472781	0.233	0.559	0	0	ATP6V1D
VMP1.10	0	-0.410675732	0.263	0.539	0	0	VMP1
CYTL1.11	0	-0.41121213	0.202	0.429	0	0	CYTL1
LPIN2.9	0	-0.415097043	0.176	0.475	0	0	LPIN2
PTBP3.15	0	-0.415196742	0.097	0.353	0	0	PTBP3
LAGE3.9	0	-0.417000825	0.316	0.579	0	0	LAGE3
EIF5.6	0	-0.417259719	0.503	0.746	0	0	EIF5
PDCD5.5	0	-0.418357637	0.615	0.817	0	0	PDCD5
UQCRQ.6	0	-0.418424269	0.877	0.954	0	0	UQCRQ
PIM2.12	0	-0.418976253	0.018	0.187	0	0	PIM2
PNPLA2.17	0	-0.42011516	0.179	0.44	0	0	PNPLA2
CIAO2B.11	0	-0.420221289	0.535	0.769	0	0	CIAO2B
AP2S1.9	0	-0.420367174	0.63	0.845	0	0	AP2S1
WDR54.10	0	-0.421148668	0.175	0.483	0	0	WDR54
CFL1.10	0	-0.42241545	0.987	0.987	0	0	CFL1
CDKN3.6	0	-0.422801561	0.052	0.277	0	0	CDKN3
SCAP.15	0	-0.422839131	0.179	0.46	0	0	SCAP
STRA6.17	0	-0.423700936	0.182	0.402	0	0	STRA6
HSPA1B.6	0	-0.424182601	0.11	0.36	0	0	HSPA1B
SINHCAF.9	0	-0.424426813	0.203	0.515	0	0	SINHCAF
PRRX1.16	0	-0.424761807	0.082	0.287	0	0	PRRX1
BASP1.12	0	-0.425095939	0.236	0.484	0	0	BASP1
NDUFB9.9	0	-0.426237758	0.803	0.924	0	0	NDUFB9
CMAS.8	0	-0.42665331	0.295	0.569	0	0	CMAS
HACD3.8	0	-0.427160802	0.48	0.726	0	0	HACD3
CNTNAP4.15	0	-0.4293188	0.006	0.228	0	0	CNTNAP4
LEF1.11	0	-0.430963479	0.079	0.352	0	0	LEF1
PLAAT3.16	0	-0.432433226	0.062	0.268	0	0	PLAAT3
VAMP8.10	0	-0.432614478	0.031	0.263	0	0	VAMP8
POMP.3	0	-0.433734161	0.762	0.916	0	0	POMP
LRRTM1.13	0	-0.433832806	0.008	0.22	0	0	LRRTM1
VKORC1.8	0	-0.434075893	0.454	0.736	0	0	VKORC1
NAE1.4	0	-0.435214547	0.268	0.563	0	0	NAE1
HPCAL1.12	0	-0.435471902	0.118	0.375	0	0	HPCAL1
PFN1.16	0	-0.435751115	0.942	0.972	0	0	PFN1
TOX3.17	0	-0.437004918	0.003	0.209	0	0	TOX3
ECRG4.16	0	-0.438888615	0.045	0.272	0	0	ECRG4
MARCKSL1.13	0	-0.4400583	0.995	0.981	0	0	MARCKSL1
ARPC3.7	0	-0.440574398	0.726	0.893	0	0	ARPC3
CTXN1.11	0	-0.441609321	0.06	0.369	0	0	CTXN1
YWHAB.4	0	-0.441872461	0.758	0.909	0	0	YWHAB
SEC14L1.13	0	-0.442584554	0.122	0.399	0	0	SEC14L1
JUP.4	0	-0.443729947	0.029	0.355	0	0	JUP
MCM7.12	0	-0.444044722	0.248	0.505	0	0	MCM7
SNRPB.7	0	-0.447461142	0.771	0.904	0	0	SNRPB
CREM.8	0	-0.448988804	0.206	0.512	0	0	CREM
PRKAR2B.17	0	-0.449805184	0.12	0.367	0	0	PRKAR2B
ATP6V0B.10	0	-0.450436944	0.45	0.728	0	0	ATP6V0B
ASS1.11	0	-0.450753892	0.136	0.411	0	0	ASS1
CDK2AP2.9	0	-0.451165501	0.1	0.422	0	0	CDK2AP2
SERPING1.13	0	-0.451184681	0.371	0.609	0	0	SERPING1
RPA3.5	0	-0.452324654	0.252	0.558	0	0	RPA3
ST6GALNAC1.15	0	-0.454801848	0.033	0.319	0	0	ST6GALNAC1
SRSF9.7	0	-0.455164748	0.737	0.89	0	0	SRSF9
MYL12B.10	0	-0.455395505	0.832	0.946	0	0	MYL12B
MT1F.17	0	-0.455616445	0.004	0.221	0	0	MT1F
DNAJB1.7	0	-0.456011388	0.248	0.528	0	0	DNAJB1
LINC00665.10	0	-0.456117515	0.259	0.57	0	0	LINC00665
TSPAN7.15	0	-0.457235616	0.105	0.355	0	0	TSPAN7
COX5A.9	0	-0.4584631	0.648	0.845	0	0	COX5A
INSL3.3	0	-0.458810959	0.221	0.064	0	0	INSL3
TMPO.16	0	-0.459261629	0.415	0.688	0	0	TMPO
UNG.8	0	-0.460076322	0.2	0.475	0	0	UNG
CAMTA1.5	0	-0.462258139	0.49	0.76	0	0	CAMTA1
YWHAE.7	0	-0.463795322	0.954	0.978	0	0	YWHAE
RBM8A.8	0	-0.464250828	0.699	0.885	0	0	RBM8A
SOD1.9	0	-0.465368613	0.891	0.959	0	0	SOD1
DEPP1.16	0	-0.465882649	0.04	0.244	0	0	DEPP1
SKP1.10	0	-0.466340782	0.967	0.99	0	0	SKP1
CXCR4.20	0	-0.466831088	0.016	0.159	0	0	CXCR4
GSTP1.6	0	-0.467589561	0.96	0.977	0	0	GSTP1
ARL4D.15	0	-0.468508942	0.169	0.387	0	0	ARL4D
LY6H.16	0	-0.46882911	0.093	0.324	0	0	LY6H
CCT2.8	0	-0.4692074	0.695	0.86	0	0	CCT2
MYO10.13	0	-0.469356591	0.089	0.379	0	0	MYO10
MPP6.10	0	-0.470505026	0.062	0.368	0	0	MPP6
SERF2.4	0	-0.472934716	0.996	0.998	0	0	SERF2
AQP3.14	0	-0.474193935	0.033	0.262	0	0	AQP3
H2AX.12	0	-0.474242261	0.188	0.421	0	0	H2AX
MRPS6.8	0	-0.474648656	0.491	0.769	0	0	MRPS6
OAZ1.5	0	-0.477558353	0.914	0.979	0	0	OAZ1
CD59.8	0	-0.477752094	0.433	0.712	0	0	CD59
PRDX6.12	0	-0.47779853	0.927	0.974	0	0	PRDX6
NDUFA2.6	0	-0.478972373	0.599	0.833	0	0	NDUFA2
MBNL3.18	0	-0.480217281	0.159	0.443	0	0	MBNL3
MT1L.19	0	-0.481285454	0.005	0.124	0	0	MT1L
COL11A1.16	0	-0.482785031	0.172	0.394	0	0	COL11A1
NPNT.17	0	-0.484450617	0.014	0.245	0	0	NPNT
CARHSP1.8	0	-0.484578091	0.51	0.766	0	0	CARHSP1
RGS10.17	0	-0.484730438	0.021	0.246	0	0	RGS10
CRIP2.12	0	-0.484956613	0.047	0.331	0	0	CRIP2
ETNK2.14	0	-0.486551211	0.117	0.427	0	0	ETNK2
DMD.15	0	-0.487122085	0.029	0.347	0	0	DMD
KIF5B.8	0	-0.488980053	0.501	0.788	0	0	KIF5B
PSMD9.15	0	-0.490852659	0.263	0.567	0	0	PSMD9
LINC02762.18	0	-0.491913986	0.02	0.265	0	0	LINC02762
TDGF1.15	0	-0.491992898	0.008	0.277	0	0	TDGF1
CNIH1.10	0	-0.492951972	0.493	0.778	0	0	CNIH1
SREK1IP1.12	0	-0.493771666	0.325	0.609	0	0	SREK1IP1
COL2A1.14	0	-0.494639171	0.025	0.235	0	0	COL2A1
RANBP1.9	0	-0.495018191	0.774	0.906	0	0	RANBP1
MRPL23.9	0	-0.495830232	0.34	0.666	0	0	MRPL23
FKBP3.5	0	-0.49594198	0.536	0.804	0	0	FKBP3
NAXE.10	0	-0.497171871	0.319	0.63	0	0	NAXE
PTPRF.12	0	-0.497414982	0.034	0.377	0	0	PTPRF
HNRNPA2B1.7	0	-0.498228898	0.971	0.985	0	0	HNRNPA2B1
CD47.8	0	-0.499378019	0.181	0.508	0	0	CD47
BEX2.16	0	-0.500189921	0.314	0.596	0	0	BEX2
PNCK.17	0	-0.502971062	0.076	0.308	0	0	PNCK
CFLAR.11	0	-0.502982346	0.179	0.459	0	0	CFLAR
ATP6V1G1.12	0	-0.50337462	0.888	0.962	0	0	ATP6V1G1
ANXA4.10	0	-0.503463097	0.055	0.356	0	0	ANXA4
CSTB.16	0	-0.504950287	0.683	0.848	0	0	CSTB
DDX5.8	0	-0.504972291	0.944	0.978	0	0	DDX5
FAM49B.7	0	-0.505096471	0.163	0.537	0	0	FAM49B
NDFIP1.17	0	-0.505101935	0.679	0.847	0	0	NDFIP1
DUSP23.11	0	-0.509468946	0.117	0.455	0	0	DUSP23
BST2.14	0	-0.511041241	0.905	0.809	0	0	BST2
SMIM1.18	0	-0.5117498	0.167	0.425	0	0	SMIM1
ECI2.14	0	-0.514766379	0.48	0.742	0	0	ECI2
H2AZ2.10	0	-0.515075026	0.502	0.763	0	0	H2AZ2
CYCS.8	0	-0.51557333	0.629	0.826	0	0	CYCS
CD151.11	0	-0.517572651	0.324	0.631	0	0	CD151
RAN.10	0	-0.518023731	0.936	0.971	0	0	RAN
UPK3B.18	0	-0.518760188	0.002	0.132	0	0	UPK3B
CPVL.17	0	-0.519279461	0.022	0.293	0	0	CPVL
TRAPPC1.9	0	-0.519367298	0.561	0.834	0	0	TRAPPC1
CDH2.10	0	-0.521378485	0.038	0.349	0	0	CDH2
FSCN1.12	0	-0.521399852	0.692	0.845	0	0	FSCN1
PLAAT1.14	0	-0.522402837	0.01	0.273	0	0	PLAAT1
MGARP.18	0	-0.522726294	0.072	0.325	0	0	MGARP
HERC5.21	0	-0.523542533	0.082	0.276	0	0	HERC5
MME.15	0	-0.524146625	0.011	0.299	0	0	MME
PRR15.18	0	-0.524382974	0.006	0.264	0	0	PRR15
TNNT1.16	0	-0.525862745	0.017	0.293	0	0	TNNT1
EGR2.16	0	-0.529321973	0.03	0.288	0	0	EGR2
LSR.11	0	-0.529362935	0.05	0.411	0	0	LSR
FDXR.16	0	-0.52940489	0.429	0.681	0	0	FDXR
BLVRA.11	0	-0.529614313	0.13	0.451	0	0	BLVRA
TNNI1.15	0	-0.529651736	0.071	0.304	0	0	TNNI1
PARP1.5	0	-0.529925583	0.481	0.756	0	0	PARP1
DDX24.16	0	-0.530513505	0.713	0.858	0	0	DDX24
PDK1.17	0	-0.531969877	0.032	0.347	0	0	PDK1
MT-ND6.12	0	-0.53340663	0.181	0.498	0	0	MT-ND6
ATF3.13	0	-0.535361998	0.026	0.233	0	0	ATF3
LSM5.10	0	-0.539945664	0.584	0.829	0	0	LSM5
ARHGAP29.12	0	-0.540379201	0.212	0.504	0	0	ARHGAP29
CAV2.16	0	-0.544298739	0.107	0.388	0	0	CAV2
DPP10.15	0	-0.545202405	0.01	0.327	0	0	DPP10
TMEM123.15	0	-0.547647365	0.498	0.72	0	0	TMEM123
GCA.14	0	-0.547835929	0.076	0.436	0	0	GCA
ZNF703.15	0	-0.548018112	0.098	0.416	0	0	ZNF703
AMHR2.17	0	-0.550455976	0.264	0.57	0	0	AMHR2
GAPDH.9	0	-0.552786789	1	0.995	0	0	GAPDH
ATP5IF1.8	0	-0.555058036	0.683	0.886	0	0	ATP5IF1
CMIP.15	0	-0.555298883	0.124	0.446	0	0	CMIP
MT-ND5.11	0	-0.556410287	0.871	0.952	0	0	MT-ND5
DYNLL1.4	0	-0.557008319	0.964	0.99	0	0	DYNLL1
ARPP19.9	0	-0.558902697	0.357	0.682	0	0	ARPP19
APOBEC3C.14	0	-0.560397329	0.206	0.486	0	0	APOBEC3C
TUBB2B.11	0	-0.560492488	0.019	0.273	0	0	TUBB2B
SNRPN.17	0	-0.561945463	0.702	0.891	0	0	SNRPN
LGALS3.16	0	-0.566409807	0.044	0.294	0	0	LGALS3
COX5B.11	0	-0.567735022	0.896	0.97	0	0	COX5B
IRF1.11	0	-0.570935136	0.133	0.387	0	0	IRF1
UBL5.5	0	-0.573028269	0.883	0.97	0	0	UBL5
SERPINB9.17	0	-0.577439486	0.037	0.336	0	0	SERPINB9
RSRP1.16	0	-0.579143725	0.406	0.688	0	0	RSRP1
LDOC1.16	0	-0.580503377	0.31	0.626	0	0	LDOC1
BSG.6	0	-0.581175763	0.856	0.96	0	0	BSG
NDUFAB1.10	0	-0.581747246	0.653	0.838	0	0	NDUFAB1
HSPB1.15	0	-0.582690793	0.777	0.899	0	0	HSPB1
ATP2B1.14	0	-0.583429794	0.651	0.866	0	0	ATP2B1
TUBB2A.10	0	-0.584805366	0.071	0.407	0	0	TUBB2A
PABPN1.10	0	-0.587053309	0.447	0.739	0	0	PABPN1
CFI.16	0	-0.587842555	0.234	0.538	0	0	CFI
PDPN.17	0	-0.591013205	0.024	0.273	0	0	PDPN
WSB1.8	0	-0.591184283	0.654	0.886	0	0	WSB1
DNAJA1.9	0	-0.593717409	0.67	0.889	0	0	DNAJA1
SNRPG.8	0	-0.595248172	0.745	0.908	0	0	SNRPG
REC8.15	0	-0.595438103	0.032	0.357	0	0	REC8
FAM210B.21	0	-0.59743724	0.321	0.577	0	0	FAM210B
NPC2.10	0	-0.59809649	0.678	0.887	0	0	NPC2
ISYNA1.15	0	-0.599979589	0.593	0.805	0	0	ISYNA1
TMEM50A.14	0	-0.60019657	0.504	0.777	0	0	TMEM50A
MAP1LC3A.17	0	-0.604732594	0.247	0.567	0	0	MAP1LC3A
AKR1B1.16	0	-0.606028538	0.476	0.762	0	0	AKR1B1
TM7SF2.18	0	-0.607816861	0.097	0.336	0	0	TM7SF2
ALDH1A2.15	0	-0.616762895	0.066	0.317	0	0	ALDH1A2
DANCR.15	0	-0.618024888	0.514	0.793	0	0	DANCR
LY6E.16	0	-0.618997101	0.898	0.936	0	0	LY6E
UBE2S.16	0	-0.623218152	0.205	0.489	0	0	UBE2S
MAPK13.14	0	-0.626707095	0.032	0.35	0	0	MAPK13
MSI2.16	0	-0.628231888	0.258	0.608	0	0	MSI2
APLP2.15	0	-0.628632033	0.292	0.637	0	0	APLP2
ARL4A.14	0	-0.629749686	0.358	0.621	0	0	ARL4A
ENY2.10	0	-0.632075921	0.651	0.892	0	0	ENY2
GRN.13	0	-0.633239892	0.419	0.708	0	0	GRN
MT1E.19	0	-0.634050643	0.012	0.199	0	0	MT1E
CRNDE.16	0	-0.639861835	0.013	0.322	0	0	CRNDE
CCNB1.14	0	-0.639874642	0.087	0.321	0	0	CCNB1
SRP14.11	0	-0.641547464	0.992	0.992	0	0	SRP14
DMKN.16	0	-0.648761078	0.075	0.443	0	0	DMKN
TMEM14B.16	0	-0.650399073	0.517	0.811	0	0	TMEM14B
CXXC5.13	0	-0.650759322	0.079	0.454	0	0	CXXC5
MSH6.15	0	-0.653248521	0.283	0.655	0	0	MSH6
G6PD.17	0	-0.657311904	0.235	0.531	0	0	G6PD
MT-ND4.16	0	-0.657897162	1	0.993	0	0	MT-ND4
PROCR.18	0	-0.658019988	0.035	0.334	0	0	PROCR
PIM1.12	0	-0.663017117	0.068	0.454	0	0	PIM1
KTN1.12	0	-0.667549028	0.582	0.833	0	0	KTN1
COMT.15	0	-0.672663719	0.444	0.728	0	0	COMT
EZR.14	0	-0.678683388	0.204	0.526	0	0	EZR
CRABP2.18	0	-0.681193137	0.325	0.538	0	0	CRABP2
MCL1.15	0	-0.681367643	0.459	0.77	0	0	MCL1
C15orf48.20	0	-0.682893446	0.003	0.208	0	0	C15orf48
SLMAP.17	0	-0.683427653	0.149	0.484	0	0	SLMAP
TSTD1.16	0	-0.68545594	0.102	0.514	0	0	TSTD1
ATP1A1.10	0	-0.687875093	0.343	0.705	0	0	ATP1A1
LAPTM4B.16	0	-0.689560632	0.683	0.849	0	0	LAPTM4B
COPE.13	0	-0.697346548	0.756	0.919	0	0	COPE
RBBP7.13	0	-0.697969612	0.689	0.871	0	0	RBBP7
HMGB3.14	0	-0.711901629	0.33	0.635	0	0	HMGB3
DDIT4.16	0	-0.713980055	0.422	0.691	0	0	DDIT4
HSPE1.12	0	-0.714018575	0.823	0.944	0	0	HSPE1
CPE.17	0	-0.715644138	0.124	0.437	0	0	CPE
MEIS2.15	0	-0.717849906	0.22	0.544	0	0	MEIS2
BCAT2.19	0	-0.718063585	0.118	0.496	0	0	BCAT2
NFKBIA.16	0	-0.718676554	0.455	0.701	0	0	NFKBIA
MGST2.15	0	-0.719459257	0.204	0.564	0	0	MGST2
HOPX.16	0	-0.723178737	0.244	0.493	0	0	HOPX
TPI1.13	0	-0.723755732	0.926	0.975	0	0	TPI1
DUSP1.16	0	-0.725350972	0.636	0.798	0	0	DUSP1
PTTG1.15	0	-0.726750422	0.168	0.381	0	0	PTTG1
H2AZ1.17	0	-0.7295497	0.801	0.929	0	0	H2AZ1
WNT2B.18	0	-0.73036616	0.087	0.457	0	0	WNT2B
AP1S2.16	0	-0.73116477	0.069	0.455	0	0	AP1S2
CD9.13	0	-0.740438186	0.035	0.368	0	0	CD9
DIRAS3.18	0	-0.742844955	0.029	0.324	0	0	DIRAS3
UCHL1.18	0	-0.746773675	0.18	0.561	0	0	UCHL1
TPD52L1.19	0	-0.74735231	0.031	0.403	0	0	TPD52L1
WNT6.18	0	-0.759838606	0.023	0.319	0	0	WNT6
ARL6IP1.10	0	-0.760371091	0.504	0.753	0	0	ARL6IP1
PGK1.13	0	-0.760792083	0.585	0.842	0	0	PGK1
MIF.14	0	-0.760960188	0.775	0.923	0	0	MIF
PRDX2.19	0	-0.763383881	0.916	0.952	0	0	PRDX2
TUBA1B.14	0	-0.763537679	0.938	0.978	0	0	TUBA1B
CALM2.10	0	-0.764492232	0.975	0.99	0	0	CALM2
BCAM.16	0	-0.766043234	0.356	0.575	0	0	BCAM
BX470209.1.19	0	-0.76684079	0.043	0.273	0	0	BX470209.1
MT1X.10	0	-0.768030317	0.088	0.472	0	0	MT1X
PCP4.19	0	-0.772456899	0.01	0.149	0	0	PCP4
ARL2.15	0	-0.773458602	0.274	0.677	0	0	ARL2
PTS.14	0	-0.77660879	0.238	0.623	0	0	PTS
CAV1.20	0	-0.776701769	0.109	0.372	0	0	CAV1
BEX3.15	0	-0.777545887	0.993	0.971	0	0	BEX3
MT3.20	0	-0.78446547	0.033	0.23	0	0	MT3
STMN1.14	0	-0.785552862	0.984	0.986	0	0	STMN1
MT-ND1.10	0	-0.78765738	0.996	0.987	0	0	MT-ND1
WIPF3.19	0	-0.802105565	0.06	0.443	0	0	WIPF3
TPM3.12	0	-0.812355292	0.344	0.769	0	0	TPM3
PKM.12	0	-0.826750374	0.749	0.926	0	0	PKM
AC022075.1.18	0	-0.833346853	0.171	0.403	0	0	AC022075.1
JPT1.11	0	-0.836277531	0.487	0.777	0	0	JPT1
MT-ND2.16	0	-0.848495568	0.999	0.991	0	0	MT-ND2
TGIF1.15	0	-0.851436216	0.26	0.681	0	0	TGIF1
IER2.18	0	-0.86047868	0.831	0.918	0	0	IER2
TSPAN13.18	0	-0.864781421	0.057	0.517	0	0	TSPAN13
BNIP3.15	0	-0.875234813	0.397	0.687	0	0	BNIP3
PHGDH.16	0	-0.88215167	0.626	0.82	0	0	PHGDH
CTNNAL1.20	0	-0.887902891	0.393	0.721	0	0	CTNNAL1
ATP1B1.15	0	-0.89288731	0.124	0.517	0	0	ATP1B1
CCDC73.21	0	-0.893661687	0.011	0.362	0	0	CCDC73
REG3G.20	0	-0.904994062	0.003	0.174	0	0	REG3G
RPRM.14	0	-0.909490618	0.006	0.431	0	0	RPRM
LYPD1.19	0	-0.921655647	0.015	0.263	0	0	LYPD1
REEP6.21	0	-0.92477007	0.271	0.6	0	0	REEP6
NR4A1.16	0	-0.932957126	0.144	0.528	0	0	NR4A1
HMGA2.17	0	-0.935704921	0.238	0.48	0	0	HMGA2
ZFP36.16	0	-0.935747177	0.41	0.651	0	0	ZFP36
TUBB4B.12	0	-0.950529716	0.512	0.821	0	0	TUBB4B
CENPF.18	0	-0.962652747	0.102	0.324	0	0	CENPF
WT1.16	0	-0.970676913	0.487	0.776	0	0	WT1
TCEA3.17	0	-0.979136932	0.15	0.6	0	0	TCEA3
HINT1.8	0	-0.979524966	0.851	0.971	0	0	HINT1
ODC1.14	0	-0.982016905	0.284	0.72	0	0	ODC1
CCN1.18	0	-0.98493101	0.3	0.569	0	0	CCN1
ABRACL.14	0	-0.988330828	0.238	0.663	0	0	ABRACL
SERINC5.17	0	-0.990593894	0.345	0.741	0	0	SERINC5
ID2.15	0	-0.993935105	0.261	0.604	0	0	ID2
KPNA2.15	0	-0.995089648	0.259	0.617	0	0	KPNA2
PCSK1N.18	0	-0.997116141	0.018	0.312	0	0	PCSK1N
ENO1.17	0	-0.999355277	0.864	0.959	0	0	ENO1
MT-RNR1.11	0	-1.000288263	0.906	0.974	0	0	MT-RNR1
EGR1.15	0	-1.038358231	0.625	0.855	0	0	EGR1
TCEAL2.17	0	-1.048703993	0.052	0.49	0	0	TCEAL2
PRDX1.14	0	-1.081996312	0.768	0.945	0	0	PRDX1
CKS2.16	0	-1.083593932	0.318	0.691	0	0	CKS2
HSP90AA1.11	0	-1.093706614	0.912	0.981	0	0	HSP90AA1
CADM1.12	0	-1.0950714	0.092	0.556	0	0	CADM1
CTSV.17	0	-1.100094197	0.134	0.474	0	0	CTSV
TXNDC17.17	0	-1.101136203	0.47	0.841	0	0	TXNDC17
KRT19.17	0	-1.101452814	0.006	0.261	0	0	KRT19
CRYM.19	0	-1.110678081	0.005	0.349	0	0	CRYM
MGST3.16	0	-1.126539988	0.899	0.961	0	0	MGST3
HMGB2.14	0	-1.13675958	0.526	0.763	0	0	HMGB2
JUN.17	0	-1.156421233	0.822	0.89	0	0	JUN
EMX2.20	0	-1.16308449	0.216	0.645	0	0	EMX2
MT2A.17	0	-1.175044859	0.252	0.466	0	0	MT2A
LDHA.15	0	-1.200051879	0.709	0.889	0	0	LDHA
ISG15.20	0	-1.207425159	0.097	0.3	0	0	ISG15
GADD45B.17	0	-1.216056968	0.186	0.507	0	0	GADD45B
CYSTM1.19	0	-1.279830045	0.047	0.487	0	0	CYSTM1
PLP2.17	0	-1.282401635	0.12	0.659	0	0	PLP2
TAC1.20	0	-1.298484734	0.001	0.179	0	0	TAC1
SPINT2.20	0	-1.343573055	0.184	0.736	0	0	SPINT2
CCN2.19	0	-1.366272621	0.148	0.471	0	0	CCN2
GATM.19	0	-1.417797498	0.176	0.572	0	0	GATM
HMGA1.20	0	-1.432643148	0.05	0.487	0	0	HMGA1
S100A10.19	0	-1.457254415	0.268	0.659	0	0	S100A10
SAT1.18	0	-1.500577484	0.254	0.658	0	0	SAT1
PRXL2A.20	0	-1.505139592	0.619	0.915	0	0	PRXL2A
BTG2.18	0	-1.543990818	0.249	0.653	0	0	BTG2
CKB.17	0	-1.599777085	0.236	0.71	0	0	CKB
IFI6.17	0	-1.624581672	0.239	0.534	0	0	IFI6
XIST.18	0	-1.641064197	0.003	0.543	0	0	XIST
MIR202HG.20	0	-1.729426983	0.28	0.535	0	0	MIR202HG
KRT18.21	0	-2.032560084	0.167	0.708	0	0	KRT18
KRT8.20	0	-2.180194218	0.187	0.799	0	0	KRT8
BEX1.19	0	-2.261599071	0.479	0.837	0	0	BEX1
NPY.21	0	-3.397633972	0.019	0.665	0	0	NPY
SPRR2F.19	0	-3.485595711	0.055	0.713	0	0	SPRR2F
HOXD8.5	4.94065645841247e-324	0.297680113	0.389	0.307	1.68728358711244e-319	0	HOXD8
COX7B.5	4.94065645841247e-324	-0.343312111	0.781	0.912	1.68728358711244e-319	0	COX7B
EIF1AX.5	9.88131291682493e-324	-0.376474306	0.723	0.872	3.37456717422488e-319	0	EIF1AX
YWHAQ.9	1.97626258336499e-323	-0.381467663	0.879	0.947	6.74913434844976e-319	0	YWHAQ
TOP2A.15	2.47032822920623e-323	-0.76100254	0.08	0.256	8.43641793556221e-319	0	TOP2A
C19orf53.3	3.95252516672997e-323	-0.331988126	0.749	0.891	1.34982686968995e-318	0	C19orf53
BIRC5.15	7.90505033345994e-323	-0.505500887	0.069	0.241	2.69965373937991e-318	0	BIRC5
CENPU.11	8.84377506055831e-322	-0.276424891	0.095	0.274	3.02023762093127e-317	0	CENPU
SLC25A4.7	1.25986739689518e-321	-0.277574919	0.162	0.365	4.30257314713672e-317	0	SLC25A4
SCD5.9	2.27270197086973e-321	0.298809016	0.458	0.378	7.76150450071723e-317	0	SCD5
LIPA.2	2.65313251816749e-321	0.258098027	0.26	0.162	9.06071286279381e-317	0	LIPA
FRZB.15	3.11261356879985e-321	0.379435661	0.335	0.17	1.06298865988084e-316	0	FRZB
SNRPF.4	5.96831300176226e-321	-0.344517012	0.827	0.926	2.03823857323183e-316	0	SNRPF
XRCC6.11	1.29099353258318e-320	-0.384748049	0.744	0.88	4.40887201312481e-316	0	XRCC6
NASP.13	1.94464238203115e-320	-0.453394755	0.659	0.825	6.64114819887457e-316	0	NASP
CTSD.5	2.41217670269072e-319	-0.302336187	0.358	0.585	8.23782465735907e-315	0	CTSD
POU5F1.20	9.5913457892807e-319	-1.066876604	0.025	0.151	3.27554050049725e-314	0	POU5F1
ADRM1.5	1.09602040676485e-318	-0.344555354	0.43	0.655	3.74301929114263e-314	0	ADRM1
TSN.5	1.33850288508727e-318	-0.256739535	0.372	0.595	4.57112120286154e-314	0	TSN
USP11.7	1.91463777535921e-318	-0.290644622	0.373	0.599	6.53867946662923e-314	0	USP11
LMNB1.11	1.18113161337698e-317	-0.313095076	0.157	0.359	4.03368257284372e-313	0	LMNB1
PSIP1.8	1.74822114980485e-317	-0.393422311	0.603	0.793	5.97035004869856e-313	0	PSIP1
NDUFC2.5	3.55303998966905e-317	-0.334639998	0.795	0.915	1.21339868687188e-312	0	NDUFC2
DNAJC15.16	4.03845504011727e-317	-0.459854093	0.179	0.389	1.37917278075045e-312	0	DNAJC15
FKBP8.2	1.35342119726345e-316	-0.308080326	0.698	0.868	4.6220687307744e-312	0	FKBP8
CENPW.11	5.71137188994055e-316	-0.324444856	0.164	0.368	1.9504906141336e-311	0	CENPW
IFT57.7	5.89976682812389e-316	-0.278736363	0.321	0.543	2.01482936947259e-311	0	IFT57
TANC2.4	2.53166598013112e-315	-0.274695529	0.061	0.226	8.64589248874579e-311	0	TANC2
SRPX.7	6.85524181340665e-315	0.358363761	0.306	0.165	2.3411336316965e-310	0	SRPX
EIF5B.5	9.93349533489299e-315	-0.311246671	0.617	0.812	3.39238799181931e-310	0	EIF5B
TRA2A.4	1.1406428171008e-314	-0.257039208	0.464	0.681	3.89540928468093e-310	0	TRA2A
MAGED2.19	3.68744844538271e-314	0.315461822	0.97	0.913	0.00E+00	0	MAGED2
PSMD2.5	7.67239419287587e-314	-0.268267783	0.461	0.681	0.00E+00	0	PSMD2
CALM1.11	1.06058191636865e-313	-0.425408969	0.679	0.841	0.00E+00	0	CALM1
CCNA2.12	1.24069813150114e-313	-0.335083553	0.035	0.181	0.00E+00	0	CCNA2
MTATP6P1.5	2.71095141286246e-313	-0.299298284	0.148	0.347	0.00E+00	0	MTATP6P1
SMARCC1.7	3.76009662997419e-313	-0.31472955	0.542	0.753	0.00E+00	0	SMARCC1
SLC25A3.5	6.4444511034151e-313	0.279845209	0.993	0.977	0.00E+00	0	SLC25A3
TBCB.3	7.96223323173246e-312	-0.297917903	0.607	0.803	2.72E-307	0	TBCB
OCIAD2.13	1.80202842067681e-310	-0.373441939	0.408	0.63	6.15E-306	0	OCIAD2
CUL4B.8	3.67193769621094e-310	-0.314703856	0.117	0.306	1.25E-305	0	CUL4B
PRPF40A.2	0.00E+00	-0.280045082	0.543	0.753	4.32E-305	0	PRPF40A
CCNL1.12	0.00E+00	-0.448066401	0.641	0.821	4.65E-305	0	CCNL1
HIF3A.9	0.00E+00	0.333565906	0.487	0.376	7.26E-305	0	HIF3A
RPL39L.6	0.00E+00	-0.271294741	0.224	0.435	1.50E-304	0	RPL39L
LEPROT.4	0.00E+00	0.271954311	0.65	0.623	2.28E-304	0	LEPROT
MAGEH1.5	0.00E+00	0.258152421	0.47	0.418	4.33E-304	0	MAGEH1
EIF3H.8	0.00E+00	0.306713826	0.971	0.942	5.64E-304	0	EIF3H
RAD21.6	2.53E-307	-0.333655621	0.449	0.669	8.64E-303	0	RAD21
UBE2N.4	8.69E-307	-0.322390432	0.573	0.773	2.97E-302	0	UBE2N
ATP5F1B.4	1.69E-306	-0.31423934	0.911	0.964	5.77E-302	0	ATP5F1B
UBE2T.14	1.44E-305	-0.334190428	0.134	0.327	4.93E-301	0	UBE2T
PRSS23.10	3.70E-305	0.414168579	0.387	0.272	1.26E-300	0	PRSS23
NANOS3.20	4.27E-305	-0.580735145	0.009	0.119	1.46E-300	0	NANOS3
TAX1BP3.6	3.70E-304	0.27822942	0.718	0.693	1.26E-299	0	TAX1BP3
PTGDS.13	1.05E-302	-0.308868306	0.028	0.164	3.57E-298	0	PTGDS
CNPY2.7	9.41E-302	-0.285954699	0.61	0.804	3.21E-297	0	CNPY2
AL450405.1.13	1.10E-301	-0.433977567	0.013	0.131	3.74E-297	0	AL450405.1
DOCK5.7	6.59E-301	0.31966457	0.29	0.186	2.25E-296	0	DOCK5
MRPL57.4	8.86E-301	-0.305802514	0.606	0.798	3.03E-296	0	MRPL57
CPQ.1	4.51E-300	0.250568929	0.273	0.182	1.54E-295	0	CPQ
GTF3C6.2	7.61E-300	-0.259325048	0.52	0.729	2.60E-295	0	GTF3C6
BBX.12	1.65E-299	-0.390072984	0.551	0.753	5.64E-295	0	BBX
NIPSNAP1.11	4.80E-299	-0.266650104	0.372	0.589	1.64E-294	0	NIPSNAP1
SON.7	1.08E-298	-0.336835201	0.783	0.911	3.68E-294	0	SON
FHIT.13	1.46E-298	-0.338441064	0.168	0.369	4.98E-294	0	FHIT
SEC63.5	1.67E-298	-0.298594612	0.533	0.741	5.71E-294	0	SEC63
ERH.8	5.62E-298	-0.328361219	0.908	0.961	1.92E-293	0	ERH
YPEL5.7	3.06E-297	-0.251995569	0.386	0.6	1.04E-292	0	YPEL5
EMC10.10	8.29E-297	-0.267406908	0.601	0.797	2.83E-292	0	EMC10
PEBP1.6	7.91E-296	-0.332358371	0.9	0.953	2.70E-291	0	PEBP1
LSM3.5	1.10E-295	-0.320038861	0.644	0.821	3.75E-291	0	LSM3
GSTA1.19	9.21E-295	-1.127561936	0.44	0.369	3.15E-290	0	GSTA1
PKIG.11	7.47E-294	-0.301591671	0.311	0.528	2.55E-289	0	PKIG
ARPC5.7	1.21E-293	-0.316256698	0.543	0.747	4.12E-289	0	ARPC5
GADD45G.18	1.55E-293	-0.793934662	0.308	0.491	5.30E-289	0	GADD45G
CFH.1	2.91E-293	0.257358141	0.192	0.065	9.94E-289	0	CFH
SERPINH1.16	4.89E-293	0.326893076	0.881	0.836	1.67E-288	0	SERPINH1
ATF7IP2.6	8.00E-293	-0.265480803	0.132	0.317	2.73E-288	0	ATF7IP2
TCL1A.20	8.49E-292	-0.506205931	0.008	0.113	2.90E-287	0	TCL1A
SEC61G.7	2.28E-291	-0.32622639	0.911	0.955	7.78E-287	0	SEC61G
CDCA7L.7	4.30E-291	-0.326413654	0.325	0.542	1.47E-286	0	CDCA7L
GPX1.13	5.48E-291	-0.499590506	0.664	0.821	1.87E-286	0	GPX1
SLBP.7	1.19E-290	-0.276125447	0.343	0.557	4.07E-286	0	SLBP
MKI67.13	1.32E-290	-0.415857562	0.043	0.186	4.51E-286	0	MKI67
NANOG.12	2.51E-290	-0.278066051	0.014	0.131	8.58E-286	0	NANOG
HELLS.13	3.38E-290	-0.373470238	0.176	0.376	1.15E-285	0	HELLS
CACYBP.5	5.77E-290	-0.3114083	0.499	0.708	1.97E-285	0	CACYBP
HMGN3.9	1.21E-289	-0.41073673	0.845	0.938	4.14E-285	0	HMGN3
NES.17	2.12E-289	0.364342688	0.404	0.247	7.25E-285	0	NES
JAM2.12	2.45E-289	-0.352861195	0.063	0.22	8.35E-285	0	JAM2
SAP18.5	3.72E-289	-0.303207218	0.884	0.951	1.27E-284	0	SAP18
CHMP1B.7	1.25E-288	-0.263691119	0.405	0.616	4.28E-284	0	CHMP1B
DLGAP5.8	2.79E-288	-0.25182787	0.027	0.156	9.52E-284	0	DLGAP5
NDUFA6.3	5.69E-288	-0.299428961	0.654	0.83	1.94E-283	0	NDUFA6
EFEMP2.13	1.71E-287	0.336187445	0.604	0.481	5.84E-283	0	EFEMP2
IGFBP3.16	1.84E-287	-0.481527605	0.056	0.208	6.30E-283	0	IGFBP3
SOCS1.7	2.71E-287	0.275952743	0.328	0.252	9.25E-283	0	SOCS1
FRMD4B.11	6.47E-287	-0.316842457	0.13	0.315	2.21E-282	0	FRMD4B
CST3.14	4.43E-286	-0.741497513	0.718	0.855	1.51E-281	0	CST3
RNPS1.4	1.62E-285	-0.322376703	0.722	0.869	5.54E-281	0	RNPS1
TMEM147.3	1.68E-285	-0.272566032	0.601	0.793	5.73E-281	0	TMEM147
TSPO.13	3.61E-285	-0.310691279	0.058	0.211	1.23E-280	0	TSPO
SUMO1.2	7.00E-285	-0.300524483	0.812	0.917	2.39E-280	0	SUMO1
NFKBIZ.5	1.70E-284	-0.272219636	0.101	0.274	5.80E-280	0	NFKBIZ
SCAND1.6	8.15E-284	-0.293212154	0.693	0.859	2.78E-279	0	SCAND1
PRICKLE1.9	1.03E-283	0.304826804	0.301	0.166	3.52E-279	0	PRICKLE1
SMC4.13	1.54E-283	-0.479353992	0.265	0.473	5.25E-279	0	SMC4
TUBA1A.13	1.97E-283	-0.585088965	0.926	0.962	6.74E-279	0	TUBA1A
PLTP.7	3.39E-283	0.260577483	0.35	0.28	1.16E-278	0	PLTP
UBB.11	2.95E-281	-0.349720871	0.99	0.995	1.01E-276	0	UBB
CSDE1.4	3.35E-280	-0.300651219	0.745	0.887	1.14E-275	0	CSDE1
MRPL33.7	1.13E-279	-0.286823062	0.624	0.808	3.86E-275	0	MRPL33
PRSS35.18	8.10E-279	-0.598504583	0.247	0.437	2.77E-274	0	PRSS35
PPP1CA.4	1.66E-278	-0.256637778	0.563	0.76	5.67E-274	0	PPP1CA
CARMN.2	1.90E-278	0.250730661	0.191	0.083	6.50E-274	0	CARMN
GAS1.12	4.33E-278	-0.255380669	0.078	0.237	1.48E-273	0	GAS1
ADI1.7	1.42E-277	-0.263685887	0.411	0.62	4.85E-273	0	ADI1
NDUFS6.2	2.04E-277	-0.296864865	0.729	0.875	6.97E-273	0	NDUFS6
CENPE.4	1.65E-276	-0.267568321	0.034	0.165	5.65E-272	0	CENPE
UBXN4.7	2.66E-276	-0.286427224	0.622	0.806	9.07E-272	0	UBXN4
PHLDA1.16	3.05E-276	0.364347334	0.525	0.344	1.04E-271	0	PHLDA1
TMEM59.7	2.40E-275	0.259490103	0.822	0.815	8.19E-271	0	TMEM59
EIF1B.9	1.46E-274	-0.288133663	0.715	0.874	4.99E-270	0	EIF1B
IFI27.20	5.62E-274	-1.133407163	0.064	0.209	1.92E-269	0	IFI27
PLSCR1.9	1.91E-273	0.335232831	0.539	0.446	6.51E-269	0	PLSCR1
SNHG1.13	2.40E-273	0.254994276	0.58	0.565	8.20E-269	0	SNHG1
VDAC1.3	4.79E-273	-0.315224975	0.632	0.811	1.63E-268	0	VDAC1
SMS.13	6.17E-273	-0.38838283	0.653	0.816	2.11E-268	0	SMS
USP1.10	1.68E-272	-0.299249189	0.284	0.491	5.75E-268	0	USP1
TRAPPC2L.8	1.94E-272	-0.300894556	0.401	0.611	6.61E-268	0	TRAPPC2L
FGFR1.9	7.70E-272	-0.376062217	0.477	0.681	2.63E-267	0	FGFR1
CCDC8.10	3.91E-271	0.284981267	0.623	0.563	1.34E-266	0	CCDC8
TACC3.8	1.09E-270	-0.254403182	0.048	0.189	3.72E-266	0	TACC3
HLA-C.20	2.92E-270	-0.537184485	0.191	0.378	9.96E-266	0	HLA-C
HSBP1.3	7.12E-270	-0.286825326	0.832	0.931	2.43E-265	0	HSBP1
POLR2F.4	1.41E-269	-0.321522104	0.667	0.832	4.80E-265	0	POLR2F
SELENOH.7	1.74E-269	-0.297920765	0.649	0.822	5.95E-265	0	SELENOH
KCTD12.18	4.13E-269	-0.490244969	0.37	0.561	1.41E-264	0	KCTD12
ZDHHC8P1.9	5.69E-269	-0.342094712	0.269	0.474	1.94E-264	0	ZDHHC8P1
MAGOH.6	8.78E-269	-0.251441398	0.585	0.775	3.00E-264	0	MAGOH
STING1.15	1.14E-267	0.335640204	0.463	0.293	3.88E-263	0	STING1
CDH7.19	1.21E-267	-0.320706952	0.097	0.262	4.14E-263	0	CDH7
FXYD7.8	1.92E-267	-0.279583083	0.038	0.171	6.55E-263	0	FXYD7
HNRNPAB.6	2.57E-267	-0.293927142	0.431	0.638	8.79E-263	0	HNRNPAB
LTBP1.10	1.58E-266	-0.281842185	0.166	0.352	5.38E-262	0	LTBP1
PPM1G.4	3.58E-266	-0.28497459	0.469	0.673	1.22E-261	0	PPM1G
OSBPL1A.12	3.87E-265	0.26930647	0.48	0.412	1.32E-260	0	OSBPL1A
GTSE1.8	2.59E-264	-0.280037173	0.032	0.159	8.84E-260	0	GTSE1
STAT1.7	3.93E-264	-0.266902462	0.097	0.262	1.34E-259	0	STAT1
CYBA.5	4.33E-264	-0.346591429	0.212	0.407	1.48E-259	0	CYBA
RPN2.4	4.99E-264	-0.281724773	0.593	0.779	1.70E-259	0	RPN2
OBSL1.10	4.89E-263	-0.269551905	0.259	0.456	1.67E-258	0	OBSL1
SLIRP.4	1.88E-262	-0.33714668	0.768	0.887	6.42E-258	0	SLIRP
TPM4.13	4.05E-262	0.315386801	0.871	0.836	1.38E-257	0	TPM4
EMP2.14	1.34E-260	-0.287506521	0.375	0.58	4.56E-256	0	EMP2
STMP1.11	3.93E-260	-0.284364199	0.647	0.821	1.34E-255	0	STMP1
YTHDF2.6	6.68E-260	-0.270528207	0.557	0.749	2.28E-255	0	YTHDF2
INHA.16	1.34E-259	-0.679286851	0.132	0.3	4.58E-255	0	INHA
PPDPF.8	4.95E-259	-0.350655843	0.973	0.98	1.69E-254	0	PPDPF
IFI27L2.12	7.91E-259	0.314843	0.747	0.684	2.70E-254	0	IFI27L2
MT-CO2.11	1.22E-258	-0.49752347	1	0.993	4.15E-254	0	MT-CO2
CDC42EP1.12	4.38E-258	0.273724051	0.429	0.347	1.49E-253	0	CDC42EP1
FLRT3.17	7.09E-258	-0.34457994	0.159	0.342	2.42E-253	0	FLRT3
CAMK2N1.6	4.91E-257	-0.262193437	0.12	0.29	1.68E-252	0	CAMK2N1
BUD23.6	9.32E-257	-0.262101984	0.422	0.624	3.18E-252	0	BUD23
SMOC2	1.81E-256	0.271521514	0.205	0.084	6.19E-252	0	SMOC2
GLO1.7	3.85E-255	0.272505189	0.806	0.778	1.32E-250	0	GLO1
MAD2L1.12	4.77E-255	-0.311812595	0.13	0.301	1.63E-250	0	MAD2L1
DTYMK.9	2.71E-254	-0.261357545	0.257	0.452	9.27E-250	0	DTYMK
HIGD2A.7	5.11E-254	-0.288553518	0.744	0.88	1.75E-249	0	HIGD2A
SRI.10	2.09E-253	-0.269767536	0.616	0.795	7.15E-249	0	SRI
HNRNPD.10	3.22E-253	-0.335647213	0.695	0.845	1.10E-248	0	HNRNPD
TBX2-AS1.3	5.29E-253	0.251883924	0.245	0.14	1.81E-248	0	TBX2-AS1
MT-ATP6.13	7.55E-252	-0.514050711	1	0.991	2.58E-247	0	MT-ATP6
SNHG19.5	9.17E-252	0.251543744	0.426	0.387	3.13E-247	0	SNHG19
PJA1.11	1.30E-251	0.261535736	0.501	0.452	4.45E-247	0	PJA1
UBE2C.13	2.33E-251	-0.893939082	0.128	0.294	7.95E-247	0	UBE2C
PLEKHB2.5	6.10E-251	-0.257003351	0.22	0.409	2.08E-246	0	PLEKHB2
PSMA7.5	1.17E-250	-0.301755553	0.879	0.953	4.00E-246	0	PSMA7
MKRN1.14	5.36E-250	-0.45161666	0.421	0.617	1.83E-245	0	MKRN1
PWRN1.9	9.06E-250	-0.255506288	0.05	0.185	3.09E-245	0	PWRN1
HSD17B10.4	1.12E-249	-0.261356214	0.567	0.754	3.84E-245	0	HSD17B10
GDI2.6	1.29E-249	0.274362003	0.881	0.864	4.40E-245	0	GDI2
HDAC2.10	4.45E-249	-0.338742205	0.767	0.887	1.52E-244	0	HDAC2
MIR100HG.13	4.95E-249	0.332893861	0.476	0.34	1.69E-244	0	MIR100HG
HMMR.5	3.22E-248	-0.26806879	0.024	0.138	1.10E-243	0	HMMR
IFI44L.13	2.96E-247	-0.503002877	0.053	0.182	1.01E-242	0	IFI44L
SNU13.4	3.74E-247	-0.282524872	0.795	0.907	1.28E-242	0	SNU13
ATP5MC3.3	6.75E-247	-0.273087276	0.929	0.965	2.30E-242	0	ATP5MC3
CNTFR.19	1.04E-246	0.322280818	0.41	0.26	3.54E-242	0	CNTFR
WFDC2.11	5.15E-246	-0.320225737	0.046	0.177	1.76E-241	0	WFDC2
CCND2.14	4.40E-244	-0.370548487	0.593	0.769	1.50E-239	0	CCND2
CREB3L1.13	6.00E-244	0.30955902	0.513	0.398	2.05E-239	0	CREB3L1
DES.15	3.10E-243	0.382636551	0.533	0.393	1.06E-238	0	DES
TXN.4	5.09E-242	-0.326910323	0.842	0.924	1.74E-237	0	TXN
LMO4.15	5.94E-242	-0.334468447	0.299	0.496	2.03E-237	0	LMO4
INHBB.16	1.19E-241	-0.346727661	0.018	0.123	4.07E-237	0	INHBB
NDUFS5.9	6.78E-241	-0.308991221	0.935	0.967	2.32E-236	0	NDUFS5
PSMC3.6	3.19E-240	-0.25133089	0.561	0.746	1.09E-235	0	PSMC3
RHEB.5	3.72E-240	-0.264774695	0.604	0.78	1.27E-235	0	RHEB
ZFAND5.17	1.80E-239	-0.527939465	0.508	0.695	6.13E-235	0	ZFAND5
RBM39.7	2.45E-239	-0.275301494	0.867	0.949	8.36E-235	0	RBM39
PPP1R15A.13	6.57E-238	-0.344278983	0.547	0.732	2.24E-233	0	PPP1R15A
MRPL14.2	7.39E-238	-0.253904121	0.581	0.761	2.52E-233	0	MRPL14
AURKB.14	7.80E-238	-0.308981416	0.051	0.182	2.66E-233	0	AURKB
TNNI3.16	3.16E-237	-0.333197202	0.06	0.196	1.08E-232	0	TNNI3
RHOB.15	8.06E-235	-0.550861472	0.401	0.579	2.75E-230	0	RHOB
CTNNB1.6	1.17E-234	-0.314631356	0.545	0.729	3.99E-230	0	CTNNB1
ACAT2.9	1.68E-234	0.250314405	0.54	0.518	5.73E-230	0	ACAT2
NDUFB2.4	1.72E-234	-0.290661432	0.807	0.911	5.88E-230	0	NDUFB2
CBX6.6	3.47E-234	0.252209312	0.488	0.453	1.19E-229	0	CBX6
LYPLA1.6	5.08E-234	-0.290143585	0.346	0.542	1.74E-229	0	LYPLA1
RNASE1.19	6.38E-234	-0.427523924	0.915	0.796	2.18E-229	0	RNASE1
SRSF2.5	2.44E-233	-0.296806332	0.823	0.917	8.35E-229	0	SRSF2
RHOC.11	6.43E-233	0.277787012	0.833	0.8	2.20E-228	0	RHOC
CD74.14	1.32E-232	-0.609996287	0.139	0.306	4.50E-228	0	CD74
MIR503HG.17	1.46E-232	0.285678698	0.578	0.386	4.98E-228	0	MIR503HG
NDUFB7.3	2.97E-232	-0.260110487	0.777	0.897	1.02E-227	0	NDUFB7
TLE5.13	3.23E-232	-0.273947192	0.542	0.726	1.10E-227	0	TLE5
CYB5A.12	8.78E-232	-0.420721356	0.352	0.545	3.00E-227	0	CYB5A
L1TD1.18	1.60E-230	-0.472302585	0.065	0.196	5.47E-226	0	L1TD1
RPL10P9.14	2.76E-230	-0.277743281	0.201	0.342	9.42E-226	0	RPL10P9
PGAM1.6	3.02E-229	-0.353513183	0.682	0.821	1.03E-224	0	PGAM1
MACROH2A1.10	7.49E-229	-0.344631077	0.625	0.785	2.56E-224	0	MACROH2A1
RTN4.8	2.37E-228	-0.30094592	0.763	0.892	8.10E-224	0	RTN4
MYL6.12	2.14E-226	-0.324003657	0.991	0.995	7.31E-222	0	MYL6
BEX4.9	4.19E-226	-0.299167904	0.666	0.824	1.43E-221	0	BEX4
HMGN1.11	5.48E-226	-0.30134485	0.986	0.983	1.87E-221	0	HMGN1
APOE.19	4.31E-225	-0.850251738	0.431	0.588	1.47E-220	0	APOE
MGST1.6	2.19E-224	-0.261516716	0.08	0.221	7.48E-220	0	MGST1
SOX9.21	2.73E-224	-0.432190774	0.023	0.123	9.33E-220	0	SOX9
EPSTI1.9	1.20E-223	-0.331276959	0.148	0.314	4.11E-219	0	EPSTI1
CCNB2.14	1.82E-223	-0.380101818	0.088	0.233	6.21E-219	0	CCNB2
PLK2.14	1.91E-222	0.353333245	0.694	0.547	6.54E-218	0	PLK2
LSM4.9	2.07E-222	-0.341015851	0.632	0.788	7.06E-218	0	LSM4
HLA-A.19	6.70E-222	-0.565611347	0.591	0.734	2.29E-217	0	HLA-A
CKS1B.14	2.06E-221	-0.500143959	0.446	0.623	7.03E-217	0	CKS1B
SFPQ.5	9.86E-221	-0.29076607	0.734	0.868	3.37E-216	0	SFPQ
CENPH.14	1.05E-220	-0.314144399	0.155	0.321	3.58E-216	0	CENPH
NECTIN2.10	2.28E-220	-0.253527988	0.389	0.577	7.78E-216	0	NECTIN2
MAGI2-AS3.7	2.87E-219	-0.258493577	0.229	0.407	9.81E-215	0	MAGI2-AS3
CLU.16	2.27E-218	-0.481490435	0.128	0.284	7.74E-214	0	CLU
NCAM1.15	4.83E-217	-0.252368443	0.123	0.278	1.65E-212	0	NCAM1
DUSP6.8	4.86E-216	-0.266395213	0.119	0.272	1.66E-211	0	DUSP6
CDC20.14	5.88E-216	-0.445891688	0.048	0.17	2.01E-211	0	CDC20
PCNA.10	6.33E-216	-0.264977877	0.33	0.512	2.16E-211	0	PCNA
ID1.19	1.35E-215	-0.477017218	0.237	0.415	4.60E-211	0	ID1
MLEC.6	1.22E-214	-0.297705313	0.497	0.679	4.16E-210	0	MLEC
SLC40A1.14	1.31E-214	0.302240776	0.557	0.44	4.46E-210	0	SLC40A1
MEST.12	4.19E-214	-0.514453863	0.765	0.864	1.43E-209	0	MEST
H1-0.7	1.23E-213	0.340757949	0.654	0.646	4.19E-209	0	H1-0
MAFB.12	1.60E-212	0.311805029	0.306	0.169	5.46E-208	0	MAFB
MT-CO3.11	7.29E-212	-0.498501818	1	0.995	2.49E-207	0	MT-CO3
HK2.6	5.58E-211	-0.264774745	0.042	0.158	1.91E-206	0	HK2
TK1.13	9.93E-211	-0.388596286	0.095	0.239	3.39E-206	0	TK1
LAMTOR5.10	3.72E-210	-0.288037907	0.729	0.859	1.27E-205	0	LAMTOR5
ANP32A.8	6.80E-210	-0.262786679	0.628	0.791	2.32E-205	0	ANP32A
PLK1.8	7.47E-209	-0.273346534	0.024	0.125	2.55E-204	0	PLK1
CCT7.6	1.30E-208	-0.25992783	0.683	0.83	4.43E-204	0	CCT7
HSPA1A.7	7.35E-208	-0.275505908	0.258	0.434	2.51E-203	0	HSPA1A
CDK1.13	5.65E-207	-0.381247324	0.079	0.215	1.93E-202	0	CDK1
TUBB.13	2.13E-206	-0.338148763	0.998	0.99	7.26E-202	0	TUBB
ATP5MD.6	2.84E-206	-0.312966605	0.857	0.93	9.70E-202	0	ATP5MD
FOS.17	5.24E-206	-0.613522146	0.95	0.951	1.79E-201	0	FOS
HBA2.20	1.55E-205	-3.785527125	0.533	0.352	5.31E-201	0	HBA2
FUS.11	5.44E-205	-0.322072333	0.933	0.967	1.86E-200	0	FUS
NME1.6	3.19E-204	-0.269128185	0.674	0.822	1.09E-199	0	NME1
IRF9.7	5.38E-204	-0.257715698	0.208	0.375	1.84E-199	0	IRF9
RDX.15	6.44E-204	-0.415368523	0.585	0.738	2.20E-199	0	RDX
CCT5.5	1.73E-203	-0.265957854	0.605	0.768	5.91E-199	0	CCT5
JUND.6	1.50E-201	-0.298036103	0.402	0.584	5.12E-197	0	JUND
HBG2.20	2.01E-200	-4.146785753	0.49	0.316	6.88E-196	0	HBG2
SLC25A37.11	8.27E-200	-0.383630138	0.33	0.507	2.82E-195	0	SLC25A37
RTRAF.4	1.15E-198	-0.256517551	0.836	0.921	3.92E-194	0	RTRAF
SET.9	2.79E-198	-0.351981692	0.895	0.942	9.52E-194	0	SET
PRELID1.5	7.41E-198	-0.264996094	0.665	0.811	2.53E-193	0	PRELID1
NHP2.6	6.08E-196	-0.255702678	0.715	0.848	2.08E-191	0	NHP2
NEAT1.16	1.22E-195	-0.631323347	0.249	0.399	4.18E-191	0	NEAT1
SUSD3.13	2.08E-195	-0.386755023	0.171	0.328	7.10E-191	0	SUSD3
PTGES3.8	9.10E-195	-0.26594908	0.864	0.935	3.11E-190	0	PTGES3
ATP1B3.12	8.64E-192	-0.320467409	0.327	0.502	2.95E-187	0	ATP1B3
NPW.17	1.90E-191	0.37642501	0.516	0.368	6.48E-187	0	NPW
HPRT1.8	5.13E-190	-0.302657579	0.307	0.481	1.75E-185	0	HPRT1
RAB34.14	1.47E-189	0.259224787	0.766	0.705	5.01E-185	0	RAB34
FAM162B.11	1.57E-187	-0.252378472	0.02	0.107	5.36E-183	0	FAM162B
HBZ.15	5.60E-187	-2.737045254	0.017	0.104	1.91E-182	0	HBZ
CLIC1.11	1.13E-186	-0.291881164	0.717	0.849	3.85E-182	0	CLIC1
MT-RNR2.8	1.65E-186	-0.500670578	0.999	0.997	5.64E-182	0	MT-RNR2
MX1.14	2.77E-185	-0.380423936	0.063	0.175	9.47E-181	0	MX1
PLAC1.17	5.26E-184	0.282124007	0.583	0.416	1.79E-179	0	PLAC1
CCT6A.4	1.76E-181	-0.26040591	0.726	0.851	6.01E-177	0	CCT6A
SRSF7.5	2.46E-181	-0.265450153	0.823	0.911	8.40E-177	0	SRSF7
APOA1.19	2.29E-178	-0.927092887	0.38	0.276	7.83E-174	0	APOA1
MT-ND4L.9	7.78E-176	-0.253780197	0.333	0.495	2.66E-171	0	MT-ND4L
MTND1P23.13	2.34E-175	-0.565816343	0.022	0.106	8.01E-171	0	MTND1P23
MYL12A.10	5.16E-175	-0.279042897	0.842	0.926	1.76E-170	0	MYL12A
DUSP2.17	2.25E-174	-0.470838073	0.171	0.309	7.68E-170	0	DUSP2
DPEP1.19	3.02E-174	-0.392067151	0.109	0.232	1.03E-169	0	DPEP1
PSMA4.5	5.50E-173	-0.250505975	0.817	0.907	1.88E-168	0	PSMA4
GSN.16	8.78E-173	-0.267906762	0.198	0.35	3.00E-168	0	GSN
HSPD1.7	2.01E-172	-0.277608821	0.908	0.95	6.88E-168	0	HSPD1
HMGB1.14	3.11E-166	-0.400536655	0.982	0.984	1.06E-161	0	HMGB1
SLC2A3.13	4.81E-165	-0.287755031	0.165	0.308	1.64E-160	0	SLC2A3
HSP90B1.11	2.03E-164	-0.35730551	0.816	0.905	6.92E-160	0	HSP90B1
XRCC5.7	5.20E-164	-0.257411762	0.766	0.872	1.78E-159	0	XRCC5
B2M.19	1.47E-163	-0.362179409	0.96	0.866	5.01E-159	0	B2M
KDM5B.14	2.40E-161	-0.267523914	0.593	0.743	8.19E-157	0	KDM5B
CDKN1C.13	3.94E-159	-0.311590297	0.263	0.418	1.35E-154	0	CDKN1C
CITED2.12	1.67E-156	0.286737003	0.667	0.573	5.69E-152	0	CITED2
FOSB.12	2.91E-155	-0.419600581	0.641	0.752	9.94E-151	0	FOSB
SH3BGRL3.10	3.94E-155	-0.283995228	0.498	0.654	1.35E-150	0	SH3BGRL3
CBX3.5	2.80E-153	-0.255742858	0.777	0.873	9.58E-149	0	CBX3
ATP5F1E.8	1.09E-152	-0.251093462	0.989	0.994	3.72E-148	0	ATP5F1E
FABP5.14	1.25E-151	-0.343365875	0.675	0.799	4.28E-147	0	FABP5
ASPM.13	3.01E-151	-0.270079979	0.083	0.196	1.03E-146	0	ASPM
PRDX4.12	3.30E-149	-0.30652787	0.597	0.736	1.13E-144	0	PRDX4
SLC66A3.14	2.11E-146	-0.288498785	0.108	0.225	7.20E-142	0	SLC66A3
TCEAL9.10	3.68E-146	-0.289946586	0.933	0.906	1.26E-141	0	TCEAL9
TBCA.7	8.12E-146	-0.250784242	0.895	0.951	2.77E-141	0	TBCA
COL14A1.16	1.08E-145	0.25394006	0.387	0.279	3.69E-141	0	COL14A1
S100A6.18	7.11E-145	-0.701067672	0.408	0.552	2.43E-140	0	S100A6
MT-CYB.14	7.90E-142	-0.414484548	1	0.991	2.70E-137	0	MT-CYB
H1-2.10	3.20E-141	-0.279386878	0.132	0.254	1.09E-136	0	H1-2
NSG1.17	1.25E-139	-0.268622323	0.489	0.638	4.27E-135	0	NSG1
MYL9.15	7.95E-139	-0.369958312	0.453	0.601	2.71E-134	0	MYL9
SNCA.10	2.20E-136	-0.287976816	0.088	0.196	7.51E-132	0	SNCA
AMH.21	5.92E-136	-0.848036716	0.182	0.134	2.02E-131	0	AMH
DEK.11	1.63E-133	-0.300580004	0.671	0.795	5.57E-129	0	DEK
C1QBP.8	5.05E-133	-0.306974208	0.705	0.814	1.72E-128	0	C1QBP
NUCKS1.13	2.22E-130	-0.277611956	0.873	0.937	7.57E-126	0	NUCKS1
S100A16.14	1.12E-128	-0.293953074	0.312	0.454	3.84E-124	0	S100A16
TCP1.8	3.72E-126	-0.283979948	0.686	0.798	1.27E-121	0	TCP1
TMSB10.11	1.02E-119	-0.447545298	1	0.994	3.47E-115	0	TMSB10
SFRP1.18	1.64E-117	-0.35513556	0.3	0.426	5.61E-113	0	SFRP1
IFI27L1.16	4.38E-104	-0.288060771	0.476	0.605	1.50E-99	0	IFI27L1
RHOBTB3.16	3.69E-102	-0.279964655	0.66	0.768	1.26E-97	0	RHOBTB3
SERPINA5.20	1.90E-100	-0.317899041	0.224	0.174	6.48E-96	0	SERPINA5
TUBA1C.16	1.62E-97	-0.418357554	0.333	0.434	5.53E-93	0	TUBA1C
MT-CO1.13	6.01E-94	-0.416475391	1	0.996	2.05E-89	0	MT-CO1
AKAP12.18	2.76E-87	-0.31144449	0.289	0.399	9.43E-83	0	AKAP12
IGFBP7.15	4.49E-81	-0.417170898	0.272	0.377	1.53E-76	0	IGFBP7
CCL2.10	1.82E-80	-0.316588411	0.114	0.199	6.21E-76	0	CCL2
PNRC1.14	1.56E-73	-0.253642783	0.844	0.897	5.31E-69	0	PNRC1
FATE1.21	1.26E-69	-0.429974401	0.096	0.102	4.31E-65	0	FATE1
H4C3.17	1.78E-65	-0.845220344	0.788	0.807	6.07E-61	0	H4C3
HBA1.20	1.55E-64	-3.867304538	0.369	0.278	5.30E-60	0	HBA1
IL32.18	8.52E-56	-0.354585166	0.105	0.168	2.91E-51	0	IL32
CYP11A1.17	7.28E-54	-0.306016564	0.146	0.219	2.49E-49	0	CYP11A1
SERPINF1.16	2.80E-49	-0.382253405	0.566	0.637	9.56E-45	0	SERPINF1
HLA-B.18	2.35E-47	-0.397983058	0.251	0.302	8.01E-43	0	HLA-B
MT-ND3.17	4.08E-43	-0.420501468	0.999	0.989	1.39E-38	0	MT-ND3
KLF6.14	3.75E-40	-0.284241865	0.515	0.59	1.28E-35	0	KLF6
COL9A3.17	2.88E-35	-0.279009523	0.389	0.449	9.82E-31	0	COL9A3
SOCS3.13	7.10E-31	-0.304635668	0.468	0.501	2.43E-26	0	SOCS3
JUNB.16	6.06E-21	-0.29587501	0.923	0.916	2.07E-16	0	JUNB
FTL.12	4.51E-16	-0.316446026	0.997	0.996	1.54E-11	0	FTL
IFI6.2	0	2.51466392	0.938	0.486	0	1	IFI6
NPY.5	0	2.499158438	0.994	0.593	0	1	NPY
TAC1.5	0	2.301796437	0.861	0.123	0	1	TAC1
CCN2.5	0	2.003621894	0.838	0.423	0	1	CCN2
SPRR2F.5	0	1.983098196	0.999	0.642	0	1	SPRR2F
IFI27.5	0	1.860899655	0.388	0.186	0	1	IFI27
ISG15.5	0	1.834778159	0.503	0.271	0	1	ISG15
KRT18.5	0	1.787961666	0.972	0.649	0	1	KRT18
KRT8.4	0	1.585158186	0.98	0.739	0	1	KRT8
CCN1.4	0	1.527372115	0.864	0.529	0	1	CCN1
IFI44L.2	0	1.472854166	0.514	0.152	0	1	IFI44L
LYPD1.5	0	1.447988113	0.805	0.21	0	1	LYPD1
PRSS35.4	0	1.435472092	0.859	0.396	0	1	PRSS35
GATM.4	0	1.336013764	0.953	0.517	0	1	GATM
BX470209.1.4	0	1.325318935	0.732	0.226	0	1	BX470209.1
BTG1.4	0	1.294003667	0.998	0.911	0	1	BTG1
RPRM.1	0	1.287556218	0.796	0.375	0	1	RPRM
PLAAT1.3	0	1.270558738	0.729	0.224	0	1	PLAAT1
NPY1R.1	0	1.20983939	0.555	0.101	0	1	NPY1R
ARL4A.4	0	1.200887341	0.873	0.584	0	1	ARL4A
JUN.4	0	1.147822043	0.994	0.879	0	1	JUN
ATF3.3	0	1.141907723	0.493	0.201	0	1	ATF3
CPE.4	0	1.134753465	0.818	0.389	0	1	CPE
SPINT2.4	0	1.132813903	0.967	0.678	0	1	SPINT2
ARL4D.3	0	1.132134275	0.759	0.347	0	1	ARL4D
CRYM.4	0	1.130187307	0.619	0.305	0	1	CRYM
CTSV.4	0	1.127724165	0.784	0.427	0	1	CTSV
CTNNAL1.4	0	1.11334301	0.936	0.681	0	1	CTNNAL1
SLMAP.3	0	1.107022032	0.788	0.439	0	1	SLMAP
FHIT.1	0	1.106448369	0.697	0.333	0	1	FHIT
LRRN3.5	0	1.09264234	0.721	0.371	0	1	LRRN3
ANKRD20A5P	0	1.084954802	0.555	0.083	0	1	ANKRD20A5P
DUSP1.4	0	1.075592476	0.92	0.777	0	1	DUSP1
PHLDA1.5	0	1.066073559	0.667	0.339	0	1	PHLDA1
CAV1.4	0	1.054417186	0.653	0.334	0	1	CAV1
XIST.5	0	1.05414267	0.952	0.475	0	1	XIST
PHGDH.3	0	1.053789947	0.977	0.795	0	1	PHGDH
B2M.5	0	1.043223017	0.984	0.866	0	1	B2M
EPSTI1.1	0	1.019711812	0.642	0.28	0	1	EPSTI1
SREK1IP1.3	0	1.00402703	0.869	0.57	0	1	SREK1IP1
BCAM.4	0	0.994224245	0.896	0.538	0	1	BCAM
SOX4.2	0	0.986830456	0.991	0.934	0	1	SOX4
KLF6.3	0	0.977654551	0.796	0.571	0	1	KLF6
MX1.3	0	0.976926709	0.39	0.153	0	1	MX1
LY6H.3	0	0.973429771	0.673	0.284	0	1	LY6H
MAP1LC3A.4	0	0.968427486	0.8	0.527	0	1	MAP1LC3A
RHOB.3	0	0.966006859	0.795	0.551	0	1	RHOB
CCDC73.5	0	0.953603893	0.734	0.311	0	1	CCDC73
NPNT.3	0	0.950068387	0.646	0.202	0	1	NPNT
NSG1.4	0	0.942617426	0.876	0.612	0	1	NSG1
WNT6.4	0	0.938581339	0.71	0.272	0	1	WNT6
GADD45G.4	0	0.937577278	0.796	0.458	0	1	GADD45G
TCEAL2.2	0	0.937455807	0.811	0.436	0	1	TCEAL2
MGST2.4	0	0.929649609	0.828	0.519	0	1	MGST2
IFIT1.1	0	0.91761649	0.321	0.107	0	1	IFIT1
SERINC5.2	0	0.904778897	0.927	0.698	0	1	SERINC5
SAT1.4	0	0.904429006	0.825	0.616	0	1	SAT1
LAPTM4B.3	0	0.886649942	0.951	0.829	0	1	LAPTM4B
TMEM50A.2	0	0.885232433	0.924	0.746	0	1	TMEM50A
TSPAN7.2	0	0.876375817	0.676	0.315	0	1	TSPAN7
BTG2.3	0	0.857333801	0.881	0.607	0	1	BTG2
TXNDC17.3	0	0.857124465	0.959	0.804	0	1	TXNDC17
MDK.5	0	0.85710755	0.998	0.918	0	1	MDK
PTGDS.3	0	0.845142066	0.404	0.139	0	1	PTGDS
RBBP7.3	0	0.841693017	0.974	0.85	0	1	RBBP7
ARHGAP29.3	0	0.84147922	0.715	0.467	0	1	ARHGAP29
TM7SF2.3	0	0.834681272	0.691	0.296	0	1	TM7SF2
CCKBR	0	0.832605451	0.442	0.057	0	1	CCKBR
IER2.4	0	0.831104013	0.97	0.908	0	1	IER2
TSPAN8	0	0.824369686	0.326	0.057	0	1	TSPAN8
AC008124.1.1	0	0.815834116	0.642	0.3	0	1	AC008124.1
SLC16A10	0	0.815159063	0.499	0.121	0	1	SLC16A10
SLC1A3	0	0.814570063	0.473	0.09	0	1	SLC1A3
BLVRA.2	0	0.812281652	0.718	0.409	0	1	BLVRA
ANXA6.4	0	0.809585146	0.949	0.817	0	1	ANXA6
LAPTM4A.4	0	0.801187065	0.999	0.981	0	1	LAPTM4A
TUBA1A.1	0	0.79555149	0.989	0.957	0	1	TUBA1A
BEX3.2	0	0.788441204	1	0.971	0	1	BEX3
NRXN3.1	0	0.778687772	0.515	0.114	0	1	NRXN3
REG3G.5	0	0.771145672	0.422	0.145	0	1	REG3G
EPCAM.3	0	0.76148984	0.583	0.275	0	1	EPCAM
PHLDB2.1	0	0.755834512	0.462	0.126	0	1	PHLDB2
CPA2	0	0.754109226	0.279	0.039	0	1	CPA2
SYNDIG1	0	0.752837503	0.43	0.068	0	1	SYNDIG1
MALAT1.4	0	0.751917501	1	0.995	0	1	MALAT1
BCAT2.3	0	0.750120731	0.759	0.45	0	1	BCAT2
LY6E.3	0	0.747597449	0.988	0.93	0	1	LY6E
HMGN3.2	0	0.745936227	0.981	0.928	0	1	HMGN3
FGFR1.1	0	0.739844974	0.839	0.655	0	1	FGFR1
TCEAL9.1	0	0.732748555	0.991	0.903	0	1	TCEAL9
DIPK2A.3	0	0.729479461	0.719	0.433	0	1	DIPK2A
LRRC17.2	0	0.729066087	0.716	0.543	0	1	LRRC17
CTSL.4	0	0.728792357	0.723	0.553	0	1	CTSL
CCDC170.3	0	0.716647625	0.616	0.294	0	1	CCDC170
PRDX2.5	0	0.71154014	0.998	0.947	0	1	PRDX2
SH3BGRL3.3	0	0.707525037	0.822	0.631	0	1	SH3BGRL3
HLA-A.5	0	0.705397795	0.882	0.713	0	1	HLA-A
CPVL.3	0	0.70487363	0.569	0.254	0	1	CPVL
MAPK13.2	0	0.696822594	0.642	0.307	0	1	MAPK13
PCP4.5	0	0.694397229	0.34	0.127	0	1	PCP4
STRA6.4	0	0.694369537	0.679	0.367	0	1	STRA6
PKIG.2	0	0.691965174	0.711	0.499	0	1	PKIG
CFI.3	0	0.68863254	0.773	0.499	0	1	CFI
C15orf48.5	0	0.685310186	0.441	0.178	0	1	C15orf48
LINC00888.1	0	0.680684206	0.64	0.341	0	1	LINC00888
TDGF1.3	0	0.675436836	0.569	0.237	0	1	TDGF1
CXCR4.5	0	0.674800294	0.369	0.135	0	1	CXCR4
MARCKSL1.2	0	0.674572205	1	0.981	0	1	MARCKSL1
CAB39L	0	0.670607816	0.469	0.131	0	1	CAB39L
TMSB10.2	0	0.669924222	1	0.994	0	1	TMSB10
XBP1.2	0	0.666816715	0.739	0.597	0	1	XBP1
CAV2.3	0	0.658666398	0.625	0.35	0	1	CAV2
FBXO21.3	0	0.657436688	0.772	0.58	0	1	FBXO21
APOBEC3C.2	0	0.65657902	0.689	0.451	0	1	APOBEC3C
BIK.1	0	0.653592694	0.386	0.083	0	1	BIK
CMIP.2	0	0.651117346	0.682	0.406	0	1	CMIP
PSMD9.2	0	0.650930157	0.754	0.531	0	1	PSMD9
DANCR.3	0	0.650329583	0.908	0.763	0	1	DANCR
IRF9.1	0	0.649033779	0.575	0.35	0	1	IRF9
H2BC21.3	0	0.642233839	0.526	0.254	0	1	H2BC21
HLA-C.5	0	0.639647942	0.509	0.355	0	1	HLA-C
LGALS3BP.3	0	0.639258462	0.845	0.693	0	1	LGALS3BP
PRXL2A.4	0	0.638323827	0.97	0.888	0	1	PRXL2A
PRSS23.3	0	0.637471867	0.515	0.267	0	1	PRSS23
PROCR.4	0	0.633720756	0.58	0.295	0	1	PROCR
SYCN.3	0	0.627338468	0.484	0.161	0	1	SYCN
ADI1.1	0	0.62039014	0.76	0.594	0	1	ADI1
EPHX1.2	0	0.620310095	0.73	0.515	0	1	EPHX1
JUNB.4	0	0.619768552	0.977	0.913	0	1	JUNB
LAYN	0	0.617978274	0.29	0.088	0	1	LAYN
ADRA2A.1	0	0.617861024	0.435	0.128	0	1	ADRA2A
CWC27	0	0.613217963	0.688	0.508	0	1	CWC27
SNRPN.2	0	0.611090071	0.958	0.872	0	1	SNRPN
H2AC6.3	0	0.610784442	0.508	0.273	0	1	H2AC6
YWHAQ.2	0	0.608857375	0.983	0.939	0	1	YWHAQ
SCG5.2	0	0.608854089	0.629	0.443	0	1	SCG5
PWRN1.3	0	0.607435356	0.431	0.159	0	1	PWRN1
FOS.5	0	0.606373662	0.99	0.948	0	1	FOS
CYP4X1	0	0.606298653	0.357	0.053	0	1	CYP4X1
LINC00665	0	0.605170575	0.722	0.536	0	1	LINC00665
TMEM59L.2	0	0.603513355	0.445	0.151	0	1	TMEM59L
IRS1.1	0	0.603464686	0.456	0.168	0	1	IRS1
CCS.3	0	0.602701798	0.751	0.572	0	1	CCS
MME.2	0	0.602694298	0.536	0.262	0	1	MME
IFI44.1	0	0.601382718	0.405	0.163	0	1	IFI44
DNAJB9.1	0	0.599842513	0.618	0.43	0	1	DNAJB9
SETDB2.1	0	0.599332407	0.506	0.257	0	1	SETDB2
FLRT3.3	0	0.593635484	0.543	0.315	0	1	FLRT3
NFKBIA.4	0	0.593563472	0.77	0.677	0	1	NFKBIA
STC1.4	0	0.591884974	0.395	0.144	0	1	STC1
BBX.3	0	0.584573396	0.858	0.73	0	1	BBX
MAF.3	0	0.582478099	0.527	0.298	0	1	MAF
DENND2B.2	0	0.581801416	0.665	0.456	0	1	DENND2B
ATP2B1.2	0	0.579974716	0.939	0.844	0	1	ATP2B1
BCAT1.1	0	0.574825053	0.462	0.216	0	1	BCAT1
USP18	0	0.574560815	0.387	0.128	0	1	USP18
ARF5	0	0.571973836	0.812	0.671	0	1	ARF5
AMHR2.3	0	0.571936653	0.776	0.532	0	1	AMHR2
CARMIL1.2	0	0.568424776	0.45	0.209	0	1	CARMIL1
TNFRSF1B	0	0.568157158	0.342	0.058	0	1	TNFRSF1B
C1orf122.2	0	0.567974969	0.748	0.59	0	1	C1orf122
PLA2G12A.1	0	0.567535629	0.628	0.399	0	1	PLA2G12A
TESC	0	0.565585065	0.419	0.15	0	1	TESC
STAT1.1	0	0.561246732	0.417	0.239	0	1	STAT1
PLAC1.5	0	0.560570709	0.681	0.414	0	1	PLAC1
STMN1.4	0	0.559777572	1	0.985	0	1	STMN1
PLEKHH2.4	0	0.558849938	0.668	0.413	0	1	PLEKHH2
SUCO.2	0	0.557870682	0.522	0.314	0	1	SUCO
EGR1.4	0	0.556750464	0.952	0.831	0	1	EGR1
KREMEN2.1	0	0.556514852	0.37	0.094	0	1	KREMEN2
APLP2.3	0	0.555361669	0.783	0.601	0	1	APLP2
OSR1.4	0	0.555107987	0.37	0.123	0	1	OSR1
REXO2.1	0	0.551543087	0.68	0.573	0	1	REXO2
SORD.1	0	0.551517285	0.435	0.183	0	1	SORD
MEST.3	0	0.549322204	0.956	0.85	0	1	MEST
OAS1	0	0.548816973	0.279	0.069	0	1	OAS1
PDRG1.2	0	0.545808426	0.687	0.515	0	1	PDRG1
CD63.4	0	0.544056832	0.99	0.964	0	1	CD63
ATP5IF1.2	0	0.543900814	0.921	0.868	0	1	ATP5IF1
DPP10.2	0	0.543731122	0.554	0.287	0	1	DPP10
ATP1B1.4	0	0.540769255	0.684	0.475	0	1	ATP1B1
VMP1.2	0	0.532659298	0.658	0.51	0	1	VMP1
STT3B.1	0	0.53112051	0.592	0.423	0	1	STT3B
AKR1B15	0	0.530893004	0.315	0.044	0	1	AKR1B15
CKB.3	0	0.528194602	0.921	0.659	0	1	CKB
ZNF814.2	0	0.527649859	0.652	0.463	0	1	ZNF814
DUBR.4	0	0.525630341	0.493	0.256	0	1	DUBR
PRR15.3	0	0.524573064	0.474	0.23	0	1	PRR15
FEZ1.1	0	0.524565242	0.426	0.195	0	1	FEZ1
PNRC1.3	0	0.524035197	0.963	0.889	0	1	PNRC1
TMEM141.3	0	0.520878889	0.825	0.694	0	1	TMEM141
HES4	0	0.520262404	0.384	0.131	0	1	HES4
RSRP1.2	0	0.520045552	0.825	0.657	0	1	RSRP1
KCNIP4.2	0	0.519211113	0.39	0.142	0	1	KCNIP4
PLSCR1.3	0	0.518231548	0.575	0.446	0	1	PLSCR1
SKP1.2	0	0.517600934	0.998	0.987	0	1	SKP1
MED31.1	0	0.516574886	0.619	0.439	0	1	MED31
CRMP1.1	0	0.515308166	0.56	0.336	0	1	CRMP1
RNASE1.5	0	0.514964226	0.983	0.794	0	1	RNASE1
DDX5	0	0.514052496	0.995	0.974	0	1	DDX5
BEX5.1	0	0.513763122	0.29	0.125	0	1	BEX5
TRPM3	0	0.513220482	0.369	0.101	0	1	TRPM3
SNHG14.3	0	0.51301529	0.825	0.695	0	1	SNHG14
USP46	0	0.512265719	0.498	0.289	0	1	USP46
IFT57.1	0	0.511823125	0.683	0.516	0	1	IFT57
CEMIP2.1	0	0.510566253	0.451	0.193	0	1	CEMIP2
MB21D2.1	0	0.510390228	0.423	0.182	0	1	MB21D2
CDH3	0	0.507302862	0.468	0.246	0	1	CDH3
OCIAD2.4	0	0.506903111	0.788	0.603	0	1	OCIAD2
HSD17B1.2	0	0.5046225	0.374	0.148	0	1	HSD17B1
TSPAN3.2	0	0.50190073	0.852	0.741	0	1	TSPAN3
EFNA4.2	0	0.49900081	0.595	0.4	0	1	EFNA4
ANXA4.2	0	0.49893477	0.539	0.321	0	1	ANXA4
MAP4K4.1	0	0.497368852	0.628	0.466	0	1	MAP4K4
SLC48A1.2	0	0.491660279	0.513	0.312	0	1	SLC48A1
ATXN1	0	0.490456099	0.412	0.171	0	1	ATXN1
KDM5B.3	0	0.490367867	0.848	0.725	0	1	KDM5B
ABCA9-AS1	0	0.489996045	0.252	0.027	0	1	ABCA9-AS1
TCF4.2	0	0.489532781	0.837	0.723	0	1	TCF4
GABRA2.1	0	0.486857989	0.282	0.067	0	1	GABRA2
RASGEF1B.1	0	0.486199884	0.302	0.098	0	1	RASGEF1B
RBP1.3	0	0.485596292	0.977	0.874	0	1	RBP1
TXLNG.1	0	0.485391672	0.464	0.286	0	1	TXLNG
SSR4.1	0	0.482754732	0.947	0.898	0	1	SSR4
PNCK.4	0	0.482653474	0.522	0.276	0	1	PNCK
BEX1.5	0	0.479607803	0.992	0.799	0	1	BEX1
SRP14.1	0	0.476805329	1	0.992	0	1	SRP14
ZNF528-AS1.1	0	0.476063739	0.542	0.371	0	1	ZNF528-AS1
SARAF.2	0	0.475806898	0.944	0.888	0	1	SARAF
RUNX1T1.1	0	0.475282316	0.697	0.509	0	1	RUNX1T1
GHRL	0	0.475214132	0.254	0.058	0	1	GHRL
GRN.3	0	0.473471612	0.765	0.682	0	1	GRN
LINC01116.3	0	0.472367329	0.743	0.595	0	1	LINC01116
FAM210B.5	0	0.472266382	0.759	0.546	0	1	FAM210B
MCL1.3	0	0.46923542	0.823	0.741	0	1	MCL1
RAB11B.1	0	0.468060841	0.826	0.723	0	1	RAB11B
CHMP1B.2	0	0.467430898	0.712	0.594	0	1	CHMP1B
OR8D4.2	0	0.465887364	0.413	0.173	0	1	OR8D4
ANP32A.1	0	0.465209793	0.862	0.774	0	1	ANP32A
CALM2.1	0	0.46432066	1	0.988	0	1	CALM2
WSB1.2	0	0.462994958	0.945	0.863	0	1	WSB1
GSTA4.4	0	0.462902769	0.774	0.601	0	1	GSTA4
NAP1L1.1	0	0.462226116	0.998	0.986	0	1	NAP1L1
PRDX6.2	0	0.460332626	0.991	0.969	0	1	PRDX6
SPRR2E.3	0	0.459433691	0.38	0.146	0	1	SPRR2E
HACD3.1	0	0.456553182	0.811	0.701	0	1	HACD3
ATP6V1G1.2	0	0.453700472	0.988	0.955	0	1	ATP6V1G1
ZFP36L1.3	0	0.450805439	0.993	0.905	0	1	ZFP36L1
TSPAN6	0	0.449053712	0.737	0.628	0	1	TSPAN6
HSD17B14	0	0.447955221	0.348	0.124	0	1	HSD17B14
NPC2.2	0	0.446469239	0.939	0.867	0	1	NPC2
EDN1	0	0.445160913	0.212	0.04	0	1	EDN1
DHRS4L2.1	0	0.445080116	0.656	0.524	0	1	DHRS4L2
MED21	0	0.444380635	0.649	0.529	0	1	MED21
DYNLT1.2	0	0.442856566	0.913	0.847	0	1	DYNLT1
LIMD1-AS1	0	0.441595057	0.251	0.03	0	1	LIMD1-AS1
FAM184A	0	0.440483924	0.284	0.069	0	1	FAM184A
SLC35F5.1	0	0.439842358	0.51	0.339	0	1	SLC35F5
SCAP.1	0	0.43895666	0.607	0.428	0	1	SCAP
TSC22D1.4	0	0.43862145	0.837	0.728	0	1	TSC22D1
FGF9.1	0	0.438107694	0.299	0.118	0	1	FGF9
PGM1.1	0	0.437169417	0.563	0.446	0	1	PGM1
RAB2A.1	0	0.435893466	0.876	0.807	0	1	RAB2A
N4BP2L2.2	0	0.433551181	0.92	0.862	0	1	N4BP2L2
ZNF503-AS2.2	0	0.433521418	0.386	0.159	0	1	ZNF503-AS2
UBE2E1	0	0.433207306	0.651	0.528	0	1	UBE2E1
RBM4.2	0	0.432918275	0.694	0.578	0	1	RBM4
ENY2.1	0	0.432894995	0.937	0.87	0	1	ENY2
REPS2	0	0.431175668	0.328	0.121	0	1	REPS2
GSTP1.1	0	0.429074492	0.997	0.975	0	1	GSTP1
S100A6.5	0	0.428339047	0.739	0.529	0	1	S100A6
MRPS6.1	0	0.427030949	0.827	0.743	0	1	MRPS6
JPX	0	0.423136691	0.811	0.716	0	1	JPX
MPP6.1	0	0.42126305	0.497	0.336	0	1	MPP6
BTBD3	0	0.419367577	0.377	0.204	0	1	BTBD3
ELMO1	0	0.41729615	0.337	0.146	0	1	ELMO1
SEC61B.1	0	0.416995861	0.971	0.947	0	1	SEC61B
RALGPS2.2	0	0.415913532	0.433	0.237	0	1	RALGPS2
ANOS1	0	0.415659013	0.304	0.072	0	1	ANOS1
CNKSR1	0	0.415256404	0.274	0.066	0	1	CNKSR1
BEX4.2	0	0.412309969	0.903	0.807	0	1	BEX4
COA1.1	0	0.411814363	0.645	0.532	0	1	COA1
EHD4	0	0.411665768	0.383	0.203	0	1	EHD4
SCAND1.1	0	0.411428781	0.898	0.844	0	1	SCAND1
ALDH9A1.2	0	0.410965258	0.708	0.622	0	1	ALDH9A1
FREM2.1	0	0.409627218	0.367	0.153	0	1	FREM2
CASP6.1	0	0.409075465	0.549	0.385	0	1	CASP6
CCBE1.1	0	0.408964388	0.301	0.119	0	1	CCBE1
SVBP.2	0	0.408736511	0.757	0.675	0	1	SVBP
LBX2	0	0.407963492	0.227	0.032	0	1	LBX2
KLHL22.1	0	0.407148304	0.434	0.242	0	1	KLHL22
SHISAL2B	0	0.406894705	0.187	0.011	0	1	SHISAL2B
YPEL5.2	0	0.406541944	0.71	0.576	0	1	YPEL5
STMP1.2	0	0.405827747	0.864	0.805	0	1	STMP1
MCF2L2	0	0.403942951	0.362	0.15	0	1	MCF2L2
FOXP1	0	0.40253309	0.504	0.39	0	1	FOXP1
ARF4.1	0	0.402047702	0.92	0.89	0	1	ARF4
TM2D2	0	0.401610253	0.58	0.451	0	1	TM2D2
TAF7.2	0	0.401605954	0.926	0.868	0	1	TAF7
AKIRIN1.1	0	0.401321606	0.717	0.594	0	1	AKIRIN1
FOXL2	0	0.400758693	0.287	0.073	0	1	FOXL2
ATP6V0E1.2	0	0.399372892	0.861	0.792	0	1	ATP6V0E1
SYMPK	0	0.398760591	0.53	0.406	0	1	SYMPK
ARMT1.2	0	0.398406368	0.583	0.468	0	1	ARMT1
HNRNPA0.3	0	0.397195983	0.992	0.962	0	1	HNRNPA0
GSTO1.1	0	0.396180622	0.723	0.624	0	1	GSTO1
GPX4.3	0	0.395250641	0.926	0.86	0	1	GPX4
PSME1.2	0	0.395035493	0.827	0.742	0	1	PSME1
LPIN2	0	0.393665313	0.556	0.446	0	1	LPIN2
UBE2D1	0	0.393405602	0.567	0.446	0	1	UBE2D1
MOV10	0	0.392078453	0.508	0.364	0	1	MOV10
CHCHD3	0	0.391079875	0.635	0.552	0	1	CHCHD3
LINC02476	0	0.389922758	0.204	0.007	0	1	LINC02476
RPAIN	0	0.388038053	0.785	0.708	0	1	RPAIN
GBP2	0	0.387868499	0.267	0.072	0	1	GBP2
USP11.1	0	0.386504185	0.683	0.576	0	1	USP11
AAMDC.2	0	0.38649442	0.659	0.57	0	1	AAMDC
CSPP1	0	0.386349024	0.402	0.252	0	1	CSPP1
SWI5.2	0	0.385636592	0.554	0.431	0	1	SWI5
CDK20	0	0.384287079	0.32	0.134	0	1	CDK20
PNISR.2	0	0.384079476	0.967	0.935	0	1	PNISR
MYL12A.2	0	0.383661703	0.958	0.917	0	1	MYL12A
CUTA.3	0	0.383481514	0.954	0.919	0	1	CUTA
RSPH4A	0	0.383189608	0.244	0.045	0	1	RSPH4A
P2RX7	0	0.380856991	0.29	0.09	0	1	P2RX7
OAZ2.3	0	0.380337204	0.851	0.782	0	1	OAZ2
KIAA1324.1	0	0.379786733	0.266	0.074	0	1	KIAA1324
ARPC2.1	0	0.377485303	0.958	0.923	0	1	ARPC2
ZNF667-AS1.2	0	0.376785838	0.649	0.531	0	1	ZNF667-AS1
MYL12B.2	0	0.37522748	0.966	0.936	0	1	MYL12B
ZNRF3	0	0.373796737	0.353	0.174	0	1	ZNRF3
CSAD.2	0	0.373480071	0.507	0.369	0	1	CSAD
SRP9.2	0	0.36936519	0.969	0.923	0	1	SRP9
STX12	0	0.368239483	0.399	0.261	0	1	STX12
GRID2	0	0.367705487	0.249	0.073	0	1	GRID2
LTBP2	0	0.366790108	0.289	0.089	0	1	LTBP2
PRDX5	0	0.365504337	0.951	0.93	0	1	PRDX5
MRPL33.1	0	0.363818702	0.836	0.792	0	1	MRPL33
CHMP5.1	0	0.361870538	0.754	0.675	0	1	CHMP5
GALNTL6	0	0.360862808	0.268	0.079	0	1	GALNTL6
DACT1	0	0.360234216	0.289	0.106	0	1	DACT1
SCP2.2	0	0.36005013	0.743	0.664	0	1	SCP2
IP6K2.2	0	0.357570505	0.806	0.751	0	1	IP6K2
CFL1.1	0	0.356750481	0.999	0.986	0	1	CFL1
SMIM14	0	0.355619381	0.438	0.301	0	1	SMIM14
FTH1.3	0	0.35220495	1	1	0	1	FTH1
RIC3	0	0.352057426	0.302	0.146	0	1	RIC3
FOSL2	0	0.349602788	0.281	0.104	0	1	FOSL2
RMST.1	0	0.349530977	0.215	0.041	0	1	RMST
HSDL2.1	0	0.349269022	0.467	0.358	0	1	HSDL2
LINC01619	0	0.349065616	0.213	0.018	0	1	LINC01619
TMEM26.1	0	0.347083615	0.304	0.119	0	1	TMEM26
AAMP	0	0.346889355	0.718	0.646	0	1	AAMP
LINC01497	0	0.346047442	0.193	0.03	0	1	LINC01497
SARS1	0	0.340846801	0.68	0.621	0	1	SARS1
LCA5	0	0.340840532	0.338	0.189	0	1	LCA5
CCDC126	0	0.339657945	0.347	0.206	0	1	CCDC126
SIPA1L2	0	0.337041533	0.314	0.173	0	1	SIPA1L2
PLPP5	0	0.336917704	0.454	0.331	0	1	PLPP5
AL138899.1	0	0.333513183	0.231	0.057	0	1	AL138899.1
HMGN1.3	0	0.331767691	0.998	0.983	0	1	HMGN1
SLC35A3	0	0.326383746	0.338	0.195	0	1	SLC35A3
PATJ.1	0	0.326198908	0.266	0.121	0	1	PATJ
NPFFR2	0	0.323921402	0.192	0.021	0	1	NPFFR2
AC069120.1	0	0.323051666	0.23	0.056	0	1	AC069120.1
NAGK	0	0.32032953	0.491	0.383	0	1	NAGK
KCND2	0	0.314921429	0.234	0.054	0	1	KCND2
LINC00581	0	0.303978852	0.16	0.009	0	1	LINC00581
H3-3B.2	0	0.303194963	1	0.993	0	1	H3-3B
C21orf62	0	0.297660399	0.161	0.045	0	1	C21orf62
AC027682.6	0	0.296039664	0.23	0.074	0	1	AC027682.6
PRSS8	0	0.296013458	0.183	0.037	0	1	PRSS8
LINC00479	0	0.295582993	0.191	0.052	0	1	LINC00479
CCL25	0	0.294358735	0.113	0.009	0	1	CCL25
ATP6V1C2	0	0.289009856	0.192	0.052	0	1	ATP6V1C2
PSD4	0	0.287487472	0.236	0.08	0	1	PSD4
CCDC196	0	0.286785152	0.118	0.003	0	1	CCDC196
FYB2.1	0	0.286774787	0.161	0.038	0	1	FYB2
AP005212.4	0	0.286294647	0.19	0.026	0	1	AP005212.4
GCNT1.1	0	0.285233858	0.208	0.103	0	1	GCNT1
GALR1	0	0.281185944	0.196	0.033	0	1	GALR1
MT-ND2.2	0	0.27622846	1	0.991	0	1	MT-ND2
CADPS2	0	0.274580646	0.217	0.071	0	1	CADPS2
FOXL2NB	0	0.265495575	0.171	0.033	0	1	FOXL2NB
ARPP21	0	0.263935911	0.181	0.034	0	1	ARPP21
AC116407.2	0	0.261972385	0.19	0.047	0	1	AC116407.2
TNNI2	0	0.261912658	0.191	0.046	0	1	TNNI2
CSMD3	0	0.25668337	0.191	0.05	0	1	CSMD3
AC018647.1	0	0.251639442	0.135	0.015	0	1	AC018647.1
USP9Y.4	0	-0.291165443	0.001	0.175	0	1	USP9Y
DDX3Y.5	0	-0.326595464	0	0.203	0	1	DDX3Y
MND1.2	0	-0.341745727	0.029	0.226	0	1	MND1
ATP5MC2.2	0	-0.343650492	0.982	0.986	0	1	ATP5MC2
RPL18.2	0	-0.348864228	1	0.995	0	1	RPL18
RPL35.1	0	-0.35153311	1	0.995	0	1	RPL35
RPL35A.1	0	-0.359358897	1	0.998	0	1	RPL35A
EIF1AY.4	0	-0.360454804	0	0.211	0	1	EIF1AY
EDNRB.3	0	-0.371120957	0.007	0.193	0	1	EDNRB
RPL36.2	0	-0.384228628	1	0.996	0	1	RPL36
UBA52.2	0	-0.38642368	0.998	0.998	0	1	UBA52
SIGIRR.1	0	-0.400855207	0.067	0.347	0	1	SIGIRR
RPS15.1	0	-0.407741264	1	0.997	0	1	RPS15
RPLP1.2	0	-0.418602633	1	0.999	0	1	RPLP1
NES.3	0	-0.420519811	0.059	0.271	0	1	NES
SEMA6A.1	0	-0.420776495	0.139	0.392	0	1	SEMA6A
UQCRH.1	0	-0.422739772	0.949	0.974	0	1	UQCRH
RPL7.1	0	-0.422823492	1	0.996	0	1	RPL7
WNT5A.3	0	-0.42567231	0.13	0.367	0	1	WNT5A
RPL8.4	0	-0.427561766	1	0.996	0	1	RPL8
RPL24	0	-0.428834216	1	0.995	0	1	RPL24
THY1.5	0	-0.433193572	0.025	0.216	0	1	THY1
RPL27.2	0	-0.433935864	1	0.994	0	1	RPL27
RPL41	0	-0.434485561	1	1	0	1	RPL41
ACTG1.1	0	-0.436415962	1	0.992	0	1	ACTG1
RPL14.2	0	-0.436916684	1	0.994	0	1	RPL14
RBPMS.4	0	-0.438577696	0.07	0.36	0	1	RBPMS
EIF4B.1	0	-0.439224721	0.563	0.782	0	1	EIF4B
TNNT1.4	0	-0.445225256	0.059	0.285	0	1	TNNT1
RPS27.1	0	-0.450746256	1	0.998	0	1	RPS27
RPL9.3	0	-0.458096885	1	0.995	0	1	RPL9
RACK1.3	0	-0.460197327	1	0.995	0	1	RACK1
RPS17	0	-0.46192706	0.993	0.991	0	1	RPS17
EIF3F.2	0	-0.464155613	0.922	0.959	0	1	EIF3F
RPL7A.2	0	-0.46501383	1	0.996	0	1	RPL7A
HNRNPA1P48	0	-0.465283081	0.501	0.744	0	1	HNRNPA1P48
RPS14.4	0	-0.465625115	1	0.998	0	1	RPS14
RPL28.2	0	-0.476666962	1	0.997	0	1	RPL28
RPL13A.2	0	-0.478263473	1	0.998	0	1	RPL13A
RPS27A	0	-0.481379559	1	0.997	0	1	RPS27A
ZEB2.5	0	-0.484583137	0.122	0.358	0	1	ZEB2
AL513365.1.1	0	-0.485755183	0.476	0.713	0	1	AL513365.1
CCNB2.3	0	-0.486047423	0.037	0.233	0	1	CCNB2
RPL15.2	0	-0.486120217	1	0.996	0	1	RPL15
FBL.1	0	-0.489546947	0.673	0.851	0	1	FBL
RPL31.1	0	-0.491342984	1	0.997	0	1	RPL31
NOP53.2	0	-0.495049411	0.885	0.953	0	1	NOP53
RPL6.1	0	-0.501886081	1	0.994	0	1	RPL6
RPS15A.1	0	-0.502122531	1	0.998	0	1	RPS15A
LHFPL6.4	0	-0.503655037	0.039	0.266	0	1	LHFPL6
RPL23	0	-0.505515801	0.999	0.993	0	1	RPL23
RPL13.3	0	-0.513778898	1	0.998	0	1	RPL13
RPL29.4	0	-0.517251985	1	0.996	0	1	RPL29
RPL39.1	0	-0.518619434	1	0.996	0	1	RPL39
RPS25.2	0	-0.519562278	0.999	0.995	0	1	RPS25
RPS11.4	0	-0.522049911	0.999	0.995	0	1	RPS11
RPS29.2	0	-0.522881289	1	0.997	0	1	RPS29
RPS5.2	0	-0.523662388	1	0.995	0	1	RPS5
TPT1.3	0	-0.523678635	1	0.998	0	1	TPT1
RPS19.2	0	-0.526903399	1	0.997	0	1	RPS19
RPLP0.2	0	-0.531102071	1	0.993	0	1	RPLP0
RPS20.2	0	-0.533803027	1	0.995	0	1	RPS20
RPL19.2	0	-0.534749964	1	0.996	0	1	RPL19
RPL5.1	0	-0.53558947	1	0.995	0	1	RPL5
ZFP36L2.3	0	-0.535669623	0.254	0.555	0	1	ZFP36L2
RPL32.3	0	-0.536482849	1	0.998	0	1	RPL32
ANP32B.1	0	-0.536967186	0.773	0.902	0	1	ANP32B
PLAC9.4	0	-0.541084972	0.022	0.199	0	1	PLAC9
EEF1A1.1	0	-0.5458979	1	0.999	0	1	EEF1A1
RPLP2.2	0	-0.547081215	1	0.998	0	1	RPLP2
RPS18.3	0	-0.549040333	1	0.998	0	1	RPS18
RAMP2.3	0	-0.549111347	0.2	0.446	0	1	RAMP2
RPL34.3	0	-0.55366544	1	0.998	0	1	RPL34
RPL38.1	0	-0.558599589	0.999	0.996	0	1	RPL38
RPL17.1	0	-0.563962344	0.896	0.955	0	1	RPL17
LITAF.1	0	-0.564369272	0.163	0.45	0	1	LITAF
PDGFRA.4	0	-0.565320598	0.114	0.328	0	1	PDGFRA
IMPDH2.1	0	-0.565453413	0.664	0.851	0	1	IMPDH2
HNRNPA1.3	0	-0.579328309	1	0.993	0	1	HNRNPA1
RPS3A.2	0	-0.582012145	1	0.997	0	1	RPS3A
LTBP4.4	0	-0.584525621	0.187	0.45	0	1	LTBP4
RPS13.2	0	-0.58562021	1	0.996	0	1	RPS13
EEF2.2	0	-0.586595862	0.996	0.992	0	1	EEF2
RPS8.1	0	-0.58892737	1	0.997	0	1	RPS8
RPS3.2	0	-0.594519009	1	0.997	0	1	RPS3
RPL26.2	0	-0.595407666	1	0.996	0	1	RPL26
BIRC5.3	0	-0.596033465	0.043	0.239	0	1	BIRC5
RPS26.3	0	-0.596783983	0.975	0.985	0	1	RPS26
TK1.3	0	-0.603600536	0.041	0.239	0	1	TK1
RPL37A.1	0	-0.604776687	1	0.997	0	1	RPL37A
RPL30	0	-0.605572242	0.999	0.997	0	1	RPL30
SNHG16.2	0	-0.608016011	0.69	0.866	0	1	SNHG16
RPS2.2	0	-0.614388407	1	0.997	0	1	RPS2
RPL22	0	-0.617124407	0.987	0.989	0	1	RPL22
RPS24.1	0	-0.624280861	1	0.997	0	1	RPS24
RPL21	0	-0.625266049	1	0.999	0	1	RPL21
RPL18A.4	0	-0.639081768	1	0.997	0	1	RPL18A
RPL37.2	0	-0.642891975	1	0.996	0	1	RPL37
RPL23A.2	0	-0.644116064	1	0.997	0	1	RPL23A
RPS23.2	0	-0.648593344	1	0.996	0	1	RPS23
RPS6.2	0	-0.648878265	1	0.997	0	1	RPS6
RPS12.2	0	-0.64964279	1	0.999	0	1	RPS12
RPSA.2	0	-0.650308327	1	0.995	0	1	RPSA
RPS10.1	0	-0.652142388	0.993	0.992	0	1	RPS10
RPS28.2	0	-0.689671533	0.999	0.996	0	1	RPS28
POSTN.5	0	-0.691224172	0.038	0.257	0	1	POSTN
RPL4.2	0	-0.699105713	0.998	0.993	0	1	RPL4
FABP5.5	0	-0.699555308	0.569	0.803	0	1	FABP5
PABPC1.3	0	-0.705569112	0.938	0.982	0	1	PABPC1
EMILIN1.5	0	-0.726866033	0.137	0.387	0	1	EMILIN1
RPS16.3	0	-0.754025424	1	0.995	0	1	RPS16
SNHG5.1	0	-0.757784672	0.892	0.958	0	1	SNHG5
TCF21.5	0	-0.763328218	0.024	0.308	0	1	TCF21
TPM2.4	0	-0.770914948	0.39	0.631	0	1	TPM2
NPW.3	0	-0.811183981	0.124	0.395	0	1	NPW
TUBA1C.4	0	-0.811463739	0.142	0.444	0	1	TUBA1C
RPS21.3	0	-0.824821758	0.993	0.993	0	1	RPS21
VCAN.5	0	-0.828134367	0.263	0.494	0	1	VCAN
OLFML3.5	0	-0.835293278	0.105	0.371	0	1	OLFML3
COL9A3.5	0	-0.839101779	0.164	0.461	0	1	COL9A3
RPL36A.2	0	-0.85716078	0.98	0.988	0	1	RPL36A
SFRP1.5	0	-0.859946116	0.101	0.436	0	1	SFRP1
EEF1B2.4	0	-0.862274929	0.971	0.984	0	1	EEF1B2
PCOLCE.5	0	-0.874000245	0.15	0.46	0	1	PCOLCE
PTTG1.3	0	-0.879200793	0.136	0.379	0	1	PTTG1
GAS5.5	0	-0.917572697	0.959	0.971	0	1	GAS5
TOP2A.3	0	-0.940731836	0.045	0.255	0	1	TOP2A
IGFBP7.3	0	-0.962296802	0.093	0.385	0	1	IGFBP7
TSHZ2.5	0	-1.000962659	0.151	0.454	0	1	TSHZ2
COL3A1.5	0	-1.003108931	0.613	0.75	0	1	COL3A1
LHX9.5	0	-1.028980866	0.212	0.564	0	1	LHX9
CENPF.4	0	-1.062965575	0.096	0.32	0	1	CENPF
TPM1.3	0	-1.096837094	0.362	0.662	0	1	TPM1
UBE2C.3	0	-1.111140103	0.078	0.293	0	1	UBE2C
PCLAF.4	0	-1.132701873	0.075	0.367	0	1	PCLAF
MT2A.4	0	-1.235337789	0.207	0.465	0	1	MT2A
C7.5	0	-1.373134126	0.063	0.31	0	1	C7
CXCL12.5	0	-1.535028613	0.061	0.421	0	1	CXCL12
DLK1.4	0	-1.963772572	0.257	0.527	0	1	DLK1
GPC3.4	0	-1.98809788	0.084	0.499	0	1	GPC3
LGALS1.4	0	-2.127388236	0.307	0.711	0	1	LGALS1
COL1A1.4	0	-2.156635717	0.406	0.681	0	1	COL1A1
RPS4Y1.5	0	-2.526954646	0.001	0.472	0	1	RPS4Y1
DCN.5	0	-2.586076743	0.191	0.602	0	1	DCN
[truncated: 60,585 more rows]
