# Supplementary material for: How relevant is the mouse model for understanding human sex determination?
Source: Int J Biol Sci. 2025 Oct 15;21(15):6599–615. doi: 10.7150/ijbs.90231 (PMC12631067; doi:10.7150/ijbs.90231)
Supplement: Supplementary file 3 — Supplementary table 2. [file ijbsv21p6599s3.tsv]

	p_val	avg_log2FC	pct.1	pct.2	p_val_adj	cluster	gene
CYSTM1	0	2.086830968	0.897	0.259	0	Pre-Granulosa_Human	CYSTM1
KRT19	0	2.021614256	0.611	0.124	0	Pre-Granulosa_Human	KRT19
CRYM	0	1.818472661	0.75	0.114	0	Pre-Granulosa_Human	CRYM
KRT18	0	1.721477416	0.94	0.464	0	Pre-Granulosa_Human	KRT18
GADD45B	0	1.689125887	0.71	0.411	0	Pre-Granulosa_Human	GADD45B
KRT8	0	1.67631266	0.967	0.467	0	Pre-Granulosa_Human	KRT8
ZFP36	0	1.631187195	0.808	0.456	0	Pre-Granulosa_Human	ZFP36
B2M	0	1.587726922	0.973	0.8	0	Pre-Granulosa_Human	B2M
DPEP1	0	1.550121233	0.71	0.067	0	Pre-Granulosa_Human	DPEP1
GAPDH	0	1.548592377	1	0.46	0	Pre-Granulosa_Human	GAPDH
PRXL2A	0	1.538308425	0.995	0.402	0	Pre-Granulosa_Human	PRXL2A
EMX2	0	1.47667161	0.951	0.442	0	Pre-Granulosa_Human	EMX2
CAV1	0	1.437863823	0.824	0.177	0	Pre-Granulosa_Human	CAV1
HSPB1	0	1.40238921	0.983	0.607	0	Pre-Granulosa_Human	HSPB1
MGST3	0	1.384029475	0.985	0.714	0	Pre-Granulosa_Human	MGST3
WNT2B	0	1.382270449	0.801	0.169	0	Pre-Granulosa_Human	WNT2B
HOPX	0	1.381594126	0.822	0.196	0	Pre-Granulosa_Human	HOPX
RNASE1	0	1.322332125	0.889	0.369	0	Pre-Granulosa_Human	RNASE1
COL11A1	0	1.280707997	0.768	0.237	0	Pre-Granulosa_Human	COL11A1
MT-ND3	0	1.258194803	0.996	0.472	0	Pre-Granulosa_Human	MT-ND3
TMSB10	0	1.206875534	1	0.783	0	Pre-Granulosa_Human	TMSB10
UPK3B	0	1.192665713	0.397	0.091	0	Pre-Granulosa_Human	UPK3B
RPL9	0	1.184915424	1	0.466	0	Pre-Granulosa_Human	RPL9
BCAM	0	1.178250442	0.778	0.425	0	Pre-Granulosa_Human	BCAM
PROCR	0	1.176345596	0.641	0.134	0	Pre-Granulosa_Human	PROCR
KCTD12	0	1.16090147	0.777	0.306	0	Pre-Granulosa_Human	KCTD12
DSEL	0	1.149948352	0.718	0.245	0	Pre-Granulosa_Human	DSEL
LGALS3	0	1.137071529	0.578	0.105	0	Pre-Granulosa_Human	LGALS3
FOS	0	1.1214848	0.987	0.848	0	Pre-Granulosa_Human	FOS
ARL2	0	1.120918226	0.878	0.539	0	Pre-Granulosa_Human	ARL2
TSPAN13	0	1.117474064	0.784	0.342	0	Pre-Granulosa_Human	TSPAN13
JUNB	0	1.117353462	0.965	0.791	0	Pre-Granulosa_Human	JUNB
CAV2	0	1.113419668	0.703	0.146	0	Pre-Granulosa_Human	CAV2
ISG15	0	1.09200723	0.455	0.134	0	Pre-Granulosa_Human	ISG15
CDH7	0	1.078480326	0.626	0.08	0	Pre-Granulosa_Human	CDH7
TOX3	0	1.074173007	0.574	0.106	0	Pre-Granulosa_Human	TOX3
MT-ATP6	0	1.069349167	0.997	0.946	0	Pre-Granulosa_Human	MT-ATP6
TPI1	0	1.065234237	0.995	0.913	0	Pre-Granulosa_Human	TPI1
H2AZ1	0	1.061669298	0.953	0.422	0	Pre-Granulosa_Human	H2AZ1
BNIP3	0	1.055240641	0.782	0.493	0	Pre-Granulosa_Human	BNIP3
TCEA3	0	1.039315421	0.851	0.402	0	Pre-Granulosa_Human	TCEA3
SERINC5	0	1.038695575	0.884	0.426	0	Pre-Granulosa_Human	SERINC5
CKB	0	1.031056156	0.886	0.524	0	Pre-Granulosa_Human	CKB
FABP5	0	1.03097693	0.927	0.682	0	Pre-Granulosa_Human	FABP5
MT-CO3	0	1.027072801	0.999	0.65	0	Pre-Granulosa_Human	MT-CO3
SOCS3	0	1.025964585	0.623	0.369	0	Pre-Granulosa_Human	SOCS3
PEBP1	0	1.022624745	0.979	0.436	0	Pre-Granulosa_Human	PEBP1
PRR15	0	1.021064536	0.515	0.096	0	Pre-Granulosa_Human	PRR15
MGARP	0	1.020878482	0.666	0.145	0	Pre-Granulosa_Human	MGARP
DMKN	0	1.019665806	0.707	0.167	0	Pre-Granulosa_Human	DMKN
TSTD1	0	1.010577184	0.73	0.211	0	Pre-Granulosa_Human	TSTD1
LGALS3BP	0	1.010498117	0.834	0.319	0	Pre-Granulosa_Human	LGALS3BP
C15orf48	0	1.010108362	0.393	0.077	0	Pre-Granulosa_Human	C15orf48
SPINT2	0	0.998649543	0.941	0.557	0	Pre-Granulosa_Human	SPINT2
RPL26	0	0.983527213	1	0.983	0	Pre-Granulosa_Human	RPL26
TPD52L1	0	0.978571231	0.756	0.382	0	Pre-Granulosa_Human	TPD52L1
REC8	0	0.970659978	0.592	0.163	0	Pre-Granulosa_Human	REC8
AP1S2	0	0.95952246	0.671	0.274	0	Pre-Granulosa_Human	AP1S2
LDHA	0	0.952557933	0.963	0.864	0	Pre-Granulosa_Human	LDHA
PPDPF	0	0.948301835	0.997	0.944	0	Pre-Granulosa_Human	PPDPF
ECRG4	0	0.947202704	0.538	0.088	0	Pre-Granulosa_Human	ECRG4
LDOC1	0	0.944360906	0.728	0.277	0	Pre-Granulosa_Human	LDOC1
COMMD6	0	0.942714895	0.99	0.781	0	Pre-Granulosa_Human	COMMD6
TM7SF2	0	0.940648224	0.569	0.176	0	Pre-Granulosa_Human	TM7SF2
TLE5	0	0.930981148	0.818	0.318	0	Pre-Granulosa_Human	TLE5
RPL34	0	0.925469151	1	0.997	0	Pre-Granulosa_Human	RPL34
SAT2	0	0.920995262	0.816	0.434	0	Pre-Granulosa_Human	SAT2
SKP1	0	0.920758283	0.996	0.456	0	Pre-Granulosa_Human	SKP1
FAM210B	0	0.914524183	0.687	0.328	0	Pre-Granulosa_Human	FAM210B
IER2	0	0.904875304	0.957	0.882	0	Pre-Granulosa_Human	IER2
MT-CO2	0	0.901776796	0.998	0.586	0	Pre-Granulosa_Human	MT-CO2
DUSP1	0	0.896500801	0.892	0.689	0	Pre-Granulosa_Human	DUSP1
EPN3	0	0.879989835	0.554	0.115	0	Pre-Granulosa_Human	EPN3
LHX2	0	0.877243059	0.426	0.021	0	Pre-Granulosa_Human	LHX2
RPL36AL	0	0.863587213	0.974	0.449	0	Pre-Granulosa_Human	RPL36AL
EZR	0	0.858943602	0.65	0.403	0	Pre-Granulosa_Human	EZR
NDFIP1	0	0.851090275	0.904	0.575	0	Pre-Granulosa_Human	NDFIP1
SERPING1	0	0.844803162	0.659	0.414	0	Pre-Granulosa_Human	SERPING1
COPE	0	0.841504062	0.957	0.827	0	Pre-Granulosa_Human	COPE
PNCK	0	0.84023799	0.438	0.165	0	Pre-Granulosa_Human	PNCK
CCN1	0	0.837868236	0.601	0.248	0	Pre-Granulosa_Human	CCN1
SNRPN	0	0.837034942	0.949	0.653	0	Pre-Granulosa_Human	SNRPN
MACROH2A1	0	0.833661429	0.82	0.353	0	Pre-Granulosa_Human	MACROH2A1
MT-ND2	0	0.825507159	0.999	0.987	0	Pre-Granulosa_Human	MT-ND2
KANK4	0	0.822474903	0.476	0.088	0	Pre-Granulosa_Human	KANK4
SRP14	0	0.82102329	1	0.967	0	Pre-Granulosa_Human	SRP14
ATP5MPL	0	0.815971734	0.981	0.448	0	Pre-Granulosa_Human	ATP5MPL
KLK11	0	0.815121289	0.31	0.015	0	Pre-Granulosa_Human	KLK11
NSG1	0	0.813322598	0.816	0.495	0	Pre-Granulosa_Human	NSG1
ANXA5	0	0.807549376	0.881	0.729	0	Pre-Granulosa_Human	ANXA5
IRF1	0	0.800723574	0.512	0.273	0	Pre-Granulosa_Human	IRF1
TVP23A	0	0.79926005	0.52	0.109	0	Pre-Granulosa_Human	TVP23A
EMP2	0	0.79439991	0.754	0.383	0	Pre-Granulosa_Human	EMP2
UCHL1	0	0.788005865	0.743	0.372	0	Pre-Granulosa_Human	UCHL1
BTG2	0	0.787161852	0.849	0.62	0	Pre-Granulosa_Human	BTG2
CMIP	0	0.780029495	0.634	0.281	0	Pre-Granulosa_Human	CMIP
RTRAF	0	0.779549254	0.93	0.422	0	Pre-Granulosa_Human	RTRAF
GATM	0	0.773275175	0.758	0.341	0	Pre-Granulosa_Human	GATM
ATP5MD	0	0.772073396	0.942	0.426	0	Pre-Granulosa_Human	ATP5MD
WDR54	0	0.771225569	0.628	0.238	0	Pre-Granulosa_Human	WDR54
GIPC2	0	0.756482579	0.463	0.053	0	Pre-Granulosa_Human	GIPC2
BEX3	0	0.753697042	1	0.956	0	Pre-Granulosa_Human	BEX3
CCDC170	0	0.750890618	0.547	0.129	0	Pre-Granulosa_Human	CCDC170
GCA	0	0.748155974	0.605	0.213	0	Pre-Granulosa_Human	GCA
PRKAR2B	0	0.745171088	0.576	0.28	0	Pre-Granulosa_Human	PRKAR2B
LHX9	0	0.744891807	0.852	0.445	0	Pre-Granulosa_Human	LHX9
COMT	0	0.744408828	0.874	0.641	0	Pre-Granulosa_Human	COMT
NFKBIA	0	0.74183803	0.778	0.641	0	Pre-Granulosa_Human	NFKBIA
LSAMP	0	0.741574147	0.503	0.135	0	Pre-Granulosa_Human	LSAMP
RBIS	0	0.740603219	0.813	0.359	0	Pre-Granulosa_Human	RBIS
DMAC1	0	0.737478468	0.84	0.372	0	Pre-Granulosa_Human	DMAC1
DDIT4	0	0.73650775	0.708	0.509	0	Pre-Granulosa_Human	DDIT4
EPHX1	0	0.728824802	0.637	0.246	0	Pre-Granulosa_Human	EPHX1
CIAO2B	0	0.727990463	0.806	0.342	0	Pre-Granulosa_Human	CIAO2B
PRKAR1A	0	0.727280391	0.934	0.837	0	Pre-Granulosa_Human	PRKAR1A
PDK1	0	0.725986707	0.589	0.293	0	Pre-Granulosa_Human	PDK1
FEZ2	0	0.724790331	0.709	0.444	0	Pre-Granulosa_Human	FEZ2
MT-CO1	0	0.715100541	0.999	0.984	0	Pre-Granulosa_Human	MT-CO1
NDUFA4L2	0	0.714967626	0.199	0.066	0	Pre-Granulosa_Human	NDUFA4L2
RPL27A	0	0.71306136	1	0.995	0	Pre-Granulosa_Human	RPL27A
CALB2	0	0.71154544	0.209	0.031	0	Pre-Granulosa_Human	CALB2
EGR1	0	0.710265976	0.941	0.744	0	Pre-Granulosa_Human	EGR1
STAT3	0	0.710234862	0.822	0.539	0	Pre-Granulosa_Human	STAT3
DCXR	0	0.708042215	0.698	0.34	0	Pre-Granulosa_Human	DCXR
ALKBH7	0	0.703468209	0.866	0.584	0	Pre-Granulosa_Human	ALKBH7
CA9	0	0.702956098	0.268	0.018	0	Pre-Granulosa_Human	CA9
NDUFS5	0	0.700930076	0.989	0.929	0	Pre-Granulosa_Human	NDUFS5
DUSP2	0	0.69865282	0.321	0.149	0	Pre-Granulosa_Human	DUSP2
AKR1B1	0	0.698640165	0.877	0.722	0	Pre-Granulosa_Human	AKR1B1
ISYNA1	0	0.695987132	0.943	0.801	0	Pre-Granulosa_Human	ISYNA1
BST2	0	0.693608633	0.895	0.619	0	Pre-Granulosa_Human	BST2
CD9	0	0.690445451	0.555	0.268	0	Pre-Granulosa_Human	CD9
METTL26	0	0.687220799	0.806	0.552	0	Pre-Granulosa_Human	METTL26
CD47	0	0.685052385	0.651	0.408	0	Pre-Granulosa_Human	CD47
MBNL3	0	0.683624774	0.626	0.282	0	Pre-Granulosa_Human	MBNL3
SLCO3A1	0	0.682949766	0.416	0.119	0	Pre-Granulosa_Human	SLCO3A1
SCARB2	0	0.678673574	0.641	0.338	0	Pre-Granulosa_Human	SCARB2
ANXA4	0	0.676052871	0.527	0.215	0	Pre-Granulosa_Human	ANXA4
DNPH1	0	0.675862525	0.673	0.371	0	Pre-Granulosa_Human	DNPH1
SLC16A1	0	0.675755952	0.552	0.289	0	Pre-Granulosa_Human	SLC16A1
OCIAD2	0	0.666189664	0.725	0.334	0	Pre-Granulosa_Human	OCIAD2
UXT	0	0.66218475	0.878	0.612	0	Pre-Granulosa_Human	UXT
NME3	0	0.661142269	0.581	0.238	0	Pre-Granulosa_Human	NME3
MSH6	0	0.656296168	0.727	0.447	0	Pre-Granulosa_Human	MSH6
SBSPON	0	0.653051075	0.306	0.047	0	Pre-Granulosa_Human	SBSPON
PSMB8	0	0.65249344	0.449	0.08	0	Pre-Granulosa_Human	PSMB8
SAT1	0	0.651914567	0.706	0.477	0	Pre-Granulosa_Human	SAT1
SARAF	0	0.645018776	0.912	0.756	0	Pre-Granulosa_Human	SARAF
TUSC3	0	0.643261131	0.698	0.299	0	Pre-Granulosa_Human	TUSC3
NDUFB1	0	0.638555831	0.828	0.389	0	Pre-Granulosa_Human	NDUFB1
ZFP36L1	0	0.638157163	0.992	0.882	0	Pre-Granulosa_Human	ZFP36L1
PPA1	0	0.637677596	0.853	0.667	0	Pre-Granulosa_Human	PPA1
ATP5PB	0	0.637504542	0.819	0.381	0	Pre-Granulosa_Human	ATP5PB
TXNDC17	0	0.636035138	0.934	0.853	0	Pre-Granulosa_Human	TXNDC17
PNRC1	0	0.63380165	0.936	0.74	0	Pre-Granulosa_Human	PNRC1
RAB11FIP2	0	0.63002766	0.59	0.317	0	Pre-Granulosa_Human	RAB11FIP2
PCDH17	0	0.628602883	0.469	0.169	0	Pre-Granulosa_Human	PCDH17
RBMX	0	0.627734718	0.956	0.738	0	Pre-Granulosa_Human	RBMX
FOSB	0	0.625332835	0.858	0.642	0	Pre-Granulosa_Human	FOSB
RTF2	0	0.624271249	0.696	0.3	0	Pre-Granulosa_Human	RTF2
C4orf48	0	0.623443632	0.936	0.836	0	Pre-Granulosa_Human	C4orf48
NR4A1	0	0.621129413	0.71	0.476	0	Pre-Granulosa_Human	NR4A1
PYURF	0	0.6205371	0.889	0.658	0	Pre-Granulosa_Human	PYURF
KRT10	0	0.619859657	0.856	0.618	0	Pre-Granulosa_Human	KRT10
SYPL1	0	0.619371478	0.734	0.595	0	Pre-Granulosa_Human	SYPL1
MT-ND4	0	0.618671704	0.998	0.992	0	Pre-Granulosa_Human	MT-ND4
DPP10	0	0.616939141	0.496	0.127	0	Pre-Granulosa_Human	DPP10
DUSP23	0	0.616481438	0.551	0.236	0	Pre-Granulosa_Human	DUSP23
JUN	0	0.615539018	0.956	0.855	0	Pre-Granulosa_Human	JUN
ZNF703	0	0.613891169	0.621	0.322	0	Pre-Granulosa_Human	ZNF703
KCNIP4	0	0.61306057	0.361	0.056	0	Pre-Granulosa_Human	KCNIP4
RAB38	0	0.609540421	0.426	0.105	0	Pre-Granulosa_Human	RAB38
PNMA1	0	0.609066802	0.539	0.225	0	Pre-Granulosa_Human	PNMA1
C7orf50	0	0.608758816	0.726	0.46	0	Pre-Granulosa_Human	C7orf50
H2AZ2	0	0.604683827	0.742	0.344	0	Pre-Granulosa_Human	H2AZ2
OR8D4	0	0.600200951	0.395	0.065	0	Pre-Granulosa_Human	OR8D4
TUFM	0	0.597362327	0.881	0.663	0	Pre-Granulosa_Human	TUFM
CCDC73	0	0.596456302	0.51	0.203	0	Pre-Granulosa_Human	CCDC73
RBP1	0	0.596027359	0.97	0.774	0	Pre-Granulosa_Human	RBP1
OSBPL1A	0	0.595525025	0.596	0.349	0	Pre-Granulosa_Human	OSBPL1A
SEC61B	0	0.594315605	0.964	0.683	0	Pre-Granulosa_Human	SEC61B
QTRT1	0	0.592266875	0.594	0.404	0	Pre-Granulosa_Human	QTRT1
UROS	0	0.592004165	0.641	0.353	0	Pre-Granulosa_Human	UROS
VPS28	0	0.586799067	0.835	0.394	0	Pre-Granulosa_Human	VPS28
WIPF3	0	0.585529779	0.547	0.233	0	Pre-Granulosa_Human	WIPF3
MT-ND5	0	0.58214354	0.979	0.945	0	Pre-Granulosa_Human	MT-ND5
TMEM98	0	0.579647355	0.772	0.615	0	Pre-Granulosa_Human	TMEM98
CADM1	0	0.579219203	0.732	0.364	0	Pre-Granulosa_Human	CADM1
NBDY	0	0.579155001	0.739	0.338	0	Pre-Granulosa_Human	NBDY
RPL35A	0	0.57871735	1	0.997	0	Pre-Granulosa_Human	RPL35A
SEPTIN7	0	0.577144497	0.912	0.432	0	Pre-Granulosa_Human	SEPTIN7
CD151	0	0.576427932	0.739	0.561	0	Pre-Granulosa_Human	CD151
SPAG16	0	0.576144186	0.553	0.217	0	Pre-Granulosa_Human	SPAG16
PNPLA2	0	0.576142337	0.547	0.257	0	Pre-Granulosa_Human	PNPLA2
CPNE1	0	0.572779891	0.651	0.285	0	Pre-Granulosa_Human	CPNE1
PHPT1	0	0.569260909	0.936	0.827	0	Pre-Granulosa_Human	PHPT1
HMGN3	0	0.567594567	0.952	0.686	0	Pre-Granulosa_Human	HMGN3
RTN4	0	0.565400476	0.929	0.806	0	Pre-Granulosa_Human	RTN4
KCNK6	0	0.562185524	0.292	0.047	0	Pre-Granulosa_Human	KCNK6
RPL13	0	0.561603347	1	0.998	0	Pre-Granulosa_Human	RPL13
SHMT2	0	0.561158057	0.582	0.362	0	Pre-Granulosa_Human	SHMT2
ANAPC16	0	0.558638064	0.93	0.81	0	Pre-Granulosa_Human	ANAPC16
MICOS13	0	0.55845598	0.672	0.309	0	Pre-Granulosa_Human	MICOS13
S100A16	0	0.556241868	0.54	0.274	0	Pre-Granulosa_Human	S100A16
GABRG1	0	0.555036514	0.309	0.013	0	Pre-Granulosa_Human	GABRG1
UBC	0	0.551163316	0.996	0.963	0	Pre-Granulosa_Human	UBC
CTNNAL1	0	0.550758599	0.771	0.449	0	Pre-Granulosa_Human	CTNNAL1
RPRM	0	0.550576938	0.581	0.224	0	Pre-Granulosa_Human	RPRM
PCCA	0	0.550535178	0.359	0.159	0	Pre-Granulosa_Human	PCCA
CSTB	0	0.550270661	0.91	0.828	0	Pre-Granulosa_Human	CSTB
PWWP3A	0	0.549936815	0.558	0.219	0	Pre-Granulosa_Human	PWWP3A
RALYL	0	0.547943623	0.263	0.026	0	Pre-Granulosa_Human	RALYL
MCL1	0	0.547855935	0.807	0.699	0	Pre-Granulosa_Human	MCL1
MYL6B	0	0.547039567	0.789	0.476	0	Pre-Granulosa_Human	MYL6B
RAC1	0	0.546949155	0.917	0.798	0	Pre-Granulosa_Human	RAC1
NXPH4	0	0.546257203	0.28	0.026	0	Pre-Granulosa_Human	NXPH4
REX1BD	0	0.546083857	0.609	0.266	0	Pre-Granulosa_Human	REX1BD
CCNL1	0	0.545972334	0.887	0.805	0	Pre-Granulosa_Human	CCNL1
VAT1L	0	0.544388986	0.272	0.042	0	Pre-Granulosa_Human	VAT1L
TUBB2A	0	0.543873544	0.571	0.362	0	Pre-Granulosa_Human	TUBB2A
MTUS1	0	0.543317388	0.459	0.218	0	Pre-Granulosa_Human	MTUS1
MAP3K1	0	0.543067007	0.546	0.31	0	Pre-Granulosa_Human	MAP3K1
TSPO	0	0.541843268	0.518	0.28	0	Pre-Granulosa_Human	TSPO
RELN	0	0.541768756	0.315	0.06	0	Pre-Granulosa_Human	RELN
SUMO3	0	0.541219374	0.641	0.3	0	Pre-Granulosa_Human	SUMO3
SMIM26	0	0.538507274	0.833	0.601	0	Pre-Granulosa_Human	SMIM26
MYADM	0	0.538176918	0.647	0.463	0	Pre-Granulosa_Human	MYADM
SOX6	0	0.534249887	0.457	0.166	0	Pre-Granulosa_Human	SOX6
NDUFAF3	0	0.534023744	0.733	0.5	0	Pre-Granulosa_Human	NDUFAF3
EEF1D	0	0.532811433	0.997	0.976	0	Pre-Granulosa_Human	EEF1D
ECH1	0	0.525926303	0.853	0.701	0	Pre-Granulosa_Human	ECH1
POLD2	0	0.523404299	0.732	0.545	0	Pre-Granulosa_Human	POLD2
DENND2B	0	0.522346377	0.51	0.212	0	Pre-Granulosa_Human	DENND2B
EID1	0	0.521839735	0.985	0.848	0	Pre-Granulosa_Human	EID1
TRMT112	0	0.521025441	0.979	0.929	0	Pre-Granulosa_Human	TRMT112
WT1	0	0.520129768	0.924	0.663	0	Pre-Granulosa_Human	WT1
RASSF7	0	0.519197989	0.431	0.2	0	Pre-Granulosa_Human	RASSF7
SMARCD3	0	0.518239659	0.576	0.302	0	Pre-Granulosa_Human	SMARCD3
GET3	0	0.514531069	0.635	0.284	0	Pre-Granulosa_Human	GET3
RPS18	0	0.514380364	1	0.997	0	Pre-Granulosa_Human	RPS18
TMEM59L	0	0.512866663	0.347	0.069	0	Pre-Granulosa_Human	TMEM59L
CDCA7L	0	0.512256735	0.62	0.37	0	Pre-Granulosa_Human	CDCA7L
NIBAN1	0	0.511744134	0.278	0.006	0	Pre-Granulosa_Human	NIBAN1
FAM89A	0	0.511281524	0.39	0.102	0	Pre-Granulosa_Human	FAM89A
PXMP2	0	0.511241151	0.499	0.281	0	Pre-Granulosa_Human	PXMP2
BANF1	0	0.510934819	0.966	0.874	0	Pre-Granulosa_Human	BANF1
RNF7	0	0.509554249	0.792	0.384	0	Pre-Granulosa_Human	RNF7
MSI2	0	0.506889492	0.71	0.504	0	Pre-Granulosa_Human	MSI2
ARL4A	0	0.505466928	0.721	0.525	0	Pre-Granulosa_Human	ARL4A
MAP3K13	0	0.504564341	0.626	0.293	0	Pre-Granulosa_Human	MAP3K13
RACK1	0	0.504134858	1	0.995	0	Pre-Granulosa_Human	RACK1
MACROH2A2	0	0.502067903	0.652	0.308	0	Pre-Granulosa_Human	MACROH2A2
KDR	0	0.501560605	0.421	0.133	0	Pre-Granulosa_Human	KDR
SEC61G	0	0.500585893	0.975	0.896	0	Pre-Granulosa_Human	SEC61G
SOD1	0	0.500531312	0.977	0.869	0	Pre-Granulosa_Human	SOD1
XRCC6	0	0.50045818	0.853	0.585	0	Pre-Granulosa_Human	XRCC6
CNTLN	0	0.500091607	0.564	0.372	0	Pre-Granulosa_Human	CNTLN
SCG5	0	0.499010705	0.507	0.238	0	Pre-Granulosa_Human	SCG5
H2AX	0	0.498685996	0.416	0.185	0	Pre-Granulosa_Human	H2AX
IFT57	0	0.497646075	0.61	0.37	0	Pre-Granulosa_Human	IFT57
IRF9	0	0.497374692	0.455	0.219	0	Pre-Granulosa_Human	IRF9
ZSCAN18	0	0.496747077	0.614	0.331	0	Pre-Granulosa_Human	ZSCAN18
MID1IP1	0	0.493544461	0.509	0.342	0	Pre-Granulosa_Human	MID1IP1
UGP2	0	0.492499084	0.725	0.615	0	Pre-Granulosa_Human	UGP2
PLA2G12A	0	0.491523552	0.54	0.299	0	Pre-Granulosa_Human	PLA2G12A
ADNP	0	0.490390003	0.511	0.213	0	Pre-Granulosa_Human	ADNP
TMEM219	0	0.490306438	0.666	0.444	0	Pre-Granulosa_Human	TMEM219
QPRT	0	0.488694023	0.734	0.381	0	Pre-Granulosa_Human	QPRT
CUTA	0	0.487990709	0.949	0.877	0	Pre-Granulosa_Human	CUTA
NPDC1	0	0.48798248	0.548	0.306	0	Pre-Granulosa_Human	NPDC1
HNRNPA0	0	0.487951367	0.981	0.86	0	Pre-Granulosa_Human	HNRNPA0
NHLRC3	0	0.48778917	0.559	0.293	0	Pre-Granulosa_Human	NHLRC3
MAP2	0	0.485529901	0.418	0.175	0	Pre-Granulosa_Human	MAP2
LRRC17	0	0.484560298	0.616	0.307	0	Pre-Granulosa_Human	LRRC17
ASS1	0	0.48412533	0.553	0.284	0	Pre-Granulosa_Human	ASS1
SEC11A	0	0.48315672	0.938	0.862	0	Pre-Granulosa_Human	SEC11A
TMEM165	0	0.48259484	0.701	0.497	0	Pre-Granulosa_Human	TMEM165
NUCB2	0	0.482536222	0.565	0.334	0	Pre-Granulosa_Human	NUCB2
RPL7A	0	0.48232738	1	0.996	0	Pre-Granulosa_Human	RPL7A
FREM2	0	0.481092057	0.346	0.104	0	Pre-Granulosa_Human	FREM2
GADD45GIP1	0	0.47995114	0.908	0.773	0	Pre-Granulosa_Human	GADD45GIP1
PCBD1	0	0.479279491	0.622	0.387	0	Pre-Granulosa_Human	PCBD1
SEPTIN9	0	0.478091781	0.682	0.311	0	Pre-Granulosa_Human	SEPTIN9
PTRHD1	0	0.475178814	0.715	0.541	0	Pre-Granulosa_Human	PTRHD1
SEC63	0	0.474165589	0.756	0.583	0	Pre-Granulosa_Human	SEC63
NPY	0	0.473469201	0.933	0.271	0	Pre-Granulosa_Human	NPY
RUNX1T1	0	0.473325788	0.651	0.42	0	Pre-Granulosa_Human	RUNX1T1
ARMT1	0	0.473215688	0.571	0.392	0	Pre-Granulosa_Human	ARMT1
HNRNPA1	0	0.471885631	1	0.986	0	Pre-Granulosa_Human	HNRNPA1
IRX3	0	0.471602925	0.5	0.103	0	Pre-Granulosa_Human	IRX3
CAPN12	0	0.469945431	0.246	0.027	0	Pre-Granulosa_Human	CAPN12
CLCN5	0	0.468375994	0.506	0.308	0	Pre-Granulosa_Human	CLCN5
TRAPPC2L	0	0.467983692	0.685	0.593	0	Pre-Granulosa_Human	TRAPPC2L
THSD7A	0	0.467111383	0.277	0.075	0	Pre-Granulosa_Human	THSD7A
CCDC14	0	0.465215664	0.601	0.326	0	Pre-Granulosa_Human	CCDC14
PSME1	0	0.46468327	0.853	0.74	0	Pre-Granulosa_Human	PSME1
RPL30	0	0.463540595	1	0.995	0	Pre-Granulosa_Human	RPL30
LEF1	0	0.462783321	0.533	0.312	0	Pre-Granulosa_Human	LEF1
PDRG1	0	0.461212319	0.663	0.578	0	Pre-Granulosa_Human	PDRG1
LRRTM1	0	0.460975641	0.35	0.087	0	Pre-Granulosa_Human	LRRTM1
ITM2B	0	0.460602244	0.977	0.94	0	Pre-Granulosa_Human	ITM2B
TCEA2	0	0.460227675	0.575	0.29	0	Pre-Granulosa_Human	TCEA2
EDF1	0	0.459877427	0.988	0.948	0	Pre-Granulosa_Human	EDF1
ANKH	0	0.459797709	0.35	0.113	0	Pre-Granulosa_Human	ANKH
PTGS1	0	0.459173959	0.321	0.076	0	Pre-Granulosa_Human	PTGS1
UBA52	0	0.457035111	1	0.993	0	Pre-Granulosa_Human	UBA52
MAMSTR	0	0.456783289	0.365	0.106	0	Pre-Granulosa_Human	MAMSTR
BLVRA	0	0.456521342	0.562	0.318	0	Pre-Granulosa_Human	BLVRA
CITED2	0	0.455345514	0.659	0.547	0	Pre-Granulosa_Human	CITED2
MT-ND4L	0	0.454090742	0.508	0.291	0	Pre-Granulosa_Human	MT-ND4L
DDX17	0	0.452661338	0.91	0.798	0	Pre-Granulosa_Human	DDX17
EXTL2	0	0.452444345	0.548	0.306	0	Pre-Granulosa_Human	EXTL2
NR1H4	0	0.449482895	0.196	0.01	0	Pre-Granulosa_Human	NR1H4
ETNK2	0	0.449427616	0.577	0.345	0	Pre-Granulosa_Human	ETNK2
TRAPPC1	0	0.448772695	0.876	0.768	0	Pre-Granulosa_Human	TRAPPC1
MAG	0	0.446677906	0.367	0.114	0	Pre-Granulosa_Human	MAG
FBXO21	0	0.446012908	0.678	0.519	0	Pre-Granulosa_Human	FBXO21
RAB11A	0	0.44554538	0.851	0.779	0	Pre-Granulosa_Human	RAB11A
NOP53	0	0.444209684	0.979	0.932	0	Pre-Granulosa_Human	NOP53
TMEM50A	0	0.444071591	0.87	0.756	0	Pre-Granulosa_Human	TMEM50A
MCUB	0	0.443131402	0.31	0.061	0	Pre-Granulosa_Human	MCUB
DPYSL3	0	0.442524333	0.396	0.184	0	Pre-Granulosa_Human	DPYSL3
ZNF580	0	0.439994354	0.659	0.465	0	Pre-Granulosa_Human	ZNF580
AASS	0	0.439083397	0.369	0.114	0	Pre-Granulosa_Human	AASS
DMD	0	0.438544971	0.465	0.261	0	Pre-Granulosa_Human	DMD
ODC1	0	0.437725151	0.799	0.693	0	Pre-Granulosa_Human	ODC1
VPS25	0	0.437115638	0.546	0.286	0	Pre-Granulosa_Human	VPS25
PLAAT3	0	0.4358762	0.323	0.109	0	Pre-Granulosa_Human	PLAAT3
BUD23	0	0.435444981	0.609	0.282	0	Pre-Granulosa_Human	BUD23
C9orf16	0	0.434294269	0.759	0.603	0	Pre-Granulosa_Human	C9orf16
HMGN4	0	0.433327661	0.517	0.241	0	Pre-Granulosa_Human	HMGN4
CCNI	0	0.432461022	0.98	0.846	0	Pre-Granulosa_Human	CCNI
P4HA2	0	0.431035943	0.444	0.23	0	Pre-Granulosa_Human	P4HA2
POLR2L	0	0.428148622	0.912	0.775	0	Pre-Granulosa_Human	POLR2L
IL20RA	0	0.427944081	0.257	0.01	0	Pre-Granulosa_Human	IL20RA
CRB2	0	0.425526496	0.231	0.067	0	Pre-Granulosa_Human	CRB2
DOCK5	0	0.421493431	0.301	0.098	0	Pre-Granulosa_Human	DOCK5
SINHCAF	0	0.42038463	0.494	0.227	0	Pre-Granulosa_Human	SINHCAF
ATPAF1	0	0.419876934	0.512	0.351	0	Pre-Granulosa_Human	ATPAF1
RPAIN	0	0.419857073	0.732	0.56	0	Pre-Granulosa_Human	RPAIN
SPOCK2	0	0.419025667	0.318	0.101	0	Pre-Granulosa_Human	SPOCK2
CENPV	0	0.418658921	0.444	0.275	0	Pre-Granulosa_Human	CENPV
SLC35F2	0	0.418384964	0.335	0.133	0	Pre-Granulosa_Human	SLC35F2
DACH1	0	0.417504503	0.332	0.122	0	Pre-Granulosa_Human	DACH1
KCNMA1	0	0.416862907	0.286	0.085	0	Pre-Granulosa_Human	KCNMA1
TMEM179B	0	0.416624351	0.513	0.241	0	Pre-Granulosa_Human	TMEM179B
EFHC1	0	0.414431307	0.418	0.182	0	Pre-Granulosa_Human	EFHC1
PODXL	0	0.41340895	0.364	0.195	0	Pre-Granulosa_Human	PODXL
GJA1	0	0.413331113	0.227	0.065	0	Pre-Granulosa_Human	GJA1
NUCKS1	0	0.412589964	0.944	0.885	0	Pre-Granulosa_Human	NUCKS1
KCTD6	0	0.412236041	0.378	0.17	0	Pre-Granulosa_Human	KCTD6
SNX3	0	0.411688184	0.968	0.925	0	Pre-Granulosa_Human	SNX3
AMHR2	0	0.410517117	0.723	0.426	0	Pre-Granulosa_Human	AMHR2
UQCRB	0	0.40761315	0.997	0.98	0	Pre-Granulosa_Human	UQCRB
PHB	0	0.406856723	0.832	0.689	0	Pre-Granulosa_Human	PHB
PITPNC1	0	0.406621052	0.424	0.252	0	Pre-Granulosa_Human	PITPNC1
BDH2	0	0.406084797	0.547	0.3	0	Pre-Granulosa_Human	BDH2
HSF1	0	0.404097789	0.591	0.432	0	Pre-Granulosa_Human	HSF1
XRCC5	0	0.40320533	0.84	0.608	0	Pre-Granulosa_Human	XRCC5
ST6GALNAC4	0	0.403078062	0.467	0.269	0	Pre-Granulosa_Human	ST6GALNAC4
UBA6	0	0.401834083	0.514	0.381	0	Pre-Granulosa_Human	UBA6
CHN1	0	0.401544894	0.306	0.191	0	Pre-Granulosa_Human	CHN1
NDUFS8	0	0.40114997	0.895	0.816	0	Pre-Granulosa_Human	NDUFS8
HDDC2	0	0.40109941	0.733	0.621	0	Pre-Granulosa_Human	HDDC2
PLK2	0	0.400720639	0.7	0.446	0	Pre-Granulosa_Human	PLK2
NREP	0	0.399821099	0.895	0.739	0	Pre-Granulosa_Human	NREP
DEXI	0	0.399310681	0.409	0.2	0	Pre-Granulosa_Human	DEXI
CAPZA1	0	0.398696061	0.589	0.302	0	Pre-Granulosa_Human	CAPZA1
STAT1	0	0.39839625	0.337	0.153	0	Pre-Granulosa_Human	STAT1
IFT22	0	0.397673885	0.585	0.442	0	Pre-Granulosa_Human	IFT22
SCPEP1	0	0.397581691	0.45	0.404	0	Pre-Granulosa_Human	SCPEP1
NIPSNAP1	0	0.396896464	0.654	0.496	0	Pre-Granulosa_Human	NIPSNAP1
ARPC3	0	0.395962038	0.919	0.822	0	Pre-Granulosa_Human	ARPC3
OSTC	0	0.395211419	0.978	0.937	0	Pre-Granulosa_Human	OSTC
PSAT1	0	0.39493951	0.531	0.42	0	Pre-Granulosa_Human	PSAT1
RPL15	0	0.394141904	1	0.995	0	Pre-Granulosa_Human	RPL15
ITPR2	0	0.394038908	0.405	0.204	0	Pre-Granulosa_Human	ITPR2
TK1	0	0.39380254	0.25	0.27	0	Pre-Granulosa_Human	TK1
ATF6B	0	0.393580064	0.619	0.474	0	Pre-Granulosa_Human	ATF6B
TMEM141	0	0.393480851	0.697	0.489	0	Pre-Granulosa_Human	TMEM141
BCAT2	0	0.39294542	0.579	0.439	0	Pre-Granulosa_Human	BCAT2
LAPTM4A	0	0.392433254	0.995	0.969	0	Pre-Granulosa_Human	LAPTM4A
PEPD	0	0.392074215	0.544	0.39	0	Pre-Granulosa_Human	PEPD
CYTL1	0	0.391721132	0.449	0.188	0	Pre-Granulosa_Human	CYTL1
SMS	0	0.391343123	0.854	0.703	0	Pre-Granulosa_Human	SMS
ZNF428	0	0.391229523	0.941	0.782	0	Pre-Granulosa_Human	ZNF428
ARV1	0	0.390956675	0.369	0.174	0	Pre-Granulosa_Human	ARV1
TIMP2	0	0.388569554	0.565	0.394	0	Pre-Granulosa_Human	TIMP2
H2AJ	0	0.387895408	0.444	0.187	0	Pre-Granulosa_Human	H2AJ
TGIF1	0	0.386531829	0.731	0.59	0	Pre-Granulosa_Human	TGIF1
TPRKB	0	0.386399664	0.692	0.537	0	Pre-Granulosa_Human	TPRKB
RBM42	0	0.385936794	0.555	0.284	0	Pre-Granulosa_Human	RBM42
EIF2AK2	0	0.38464281	0.471	0.316	0	Pre-Granulosa_Human	EIF2AK2
IFI44L	0	0.384151521	0.249	0.072	0	Pre-Granulosa_Human	IFI44L
SRSF9	0	0.384063526	0.898	0.748	0	Pre-Granulosa_Human	SRSF9
FAAP20	0	0.383277477	0.72	0.56	0	Pre-Granulosa_Human	FAAP20
NPNT	0	0.382832714	0.362	0.173	0	Pre-Granulosa_Human	NPNT
COA8	0	0.382612629	0.48	0.232	0	Pre-Granulosa_Human	COA8
CCNG1	0	0.38083022	0.613	0.419	0	Pre-Granulosa_Human	CCNG1
FEZ1	0	0.380292334	0.292	0.129	0	Pre-Granulosa_Human	FEZ1
SH2D4A	0	0.379126574	0.343	0.14	0	Pre-Granulosa_Human	SH2D4A
SLC40A1	0	0.379106403	0.492	0.272	0	Pre-Granulosa_Human	SLC40A1
SGCG	0	0.379070505	0.236	0.041	0	Pre-Granulosa_Human	SGCG
ADAR	0	0.378326253	0.51	0.308	0	Pre-Granulosa_Human	ADAR
TMPO	0	0.378292587	0.794	0.697	0	Pre-Granulosa_Human	TMPO
ST3GAL1	0	0.378107531	0.381	0.246	0	Pre-Granulosa_Human	ST3GAL1
RSL24D1	0	0.3766328	0.914	0.841	0	Pre-Granulosa_Human	RSL24D1
TDGF1	0	0.375219258	0.348	0.116	0	Pre-Granulosa_Human	TDGF1
MRPS2	0	0.374888308	0.555	0.388	0	Pre-Granulosa_Human	MRPS2
MUS81	0	0.374792853	0.361	0.237	0	Pre-Granulosa_Human	MUS81
CEBPD	0	0.374275775	0.36	0.214	0	Pre-Granulosa_Human	CEBPD
CDCP1	0	0.373306411	0.251	0.039	0	Pre-Granulosa_Human	CDCP1
MARCHF5	0	0.373050253	0.461	0.214	0	Pre-Granulosa_Human	MARCHF5
SLC25A38	0	0.372345904	0.45	0.325	0	Pre-Granulosa_Human	SLC25A38
IGLON5	0	0.37228412	0.315	0.108	0	Pre-Granulosa_Human	IGLON5
PRKAR1B	0	0.372272834	0.383	0.172	0	Pre-Granulosa_Human	PRKAR1B
PAXX	0	0.371204185	0.476	0.308	0	Pre-Granulosa_Human	PAXX
FSCN1	0	0.370250399	0.907	0.767	0	Pre-Granulosa_Human	FSCN1
TUBB4B	0	0.370124819	0.838	0.749	0	Pre-Granulosa_Human	TUBB4B
OLFM2	0	0.369744941	0.309	0.106	0	Pre-Granulosa_Human	OLFM2
SLC12A2	0	0.369701001	0.384	0.254	0	Pre-Granulosa_Human	SLC12A2
SPOCK1	0	0.369267179	0.232	0.03	0	Pre-Granulosa_Human	SPOCK1
MAFF	0	0.36810163	0.353	0.207	0	Pre-Granulosa_Human	MAFF
SLC39A10	0	0.368034117	0.591	0.479	0	Pre-Granulosa_Human	SLC39A10
SHFL	0	0.367365822	0.371	0.149	0	Pre-Granulosa_Human	SHFL
CPXM1	0	0.366379482	0.587	0.438	0	Pre-Granulosa_Human	CPXM1
FMNL1	0	0.366341123	0.241	0.036	0	Pre-Granulosa_Human	FMNL1
FAM234A	0	0.366265665	0.555	0.4	0	Pre-Granulosa_Human	FAM234A
NEFH	0	0.366119985	0.399	0.205	0	Pre-Granulosa_Human	NEFH
GBE1	0	0.366009979	0.312	0.165	0	Pre-Granulosa_Human	GBE1
FOXL2	0	0.365757145	0.212	0.056	0	Pre-Granulosa_Human	FOXL2
GSTM4	0	0.365275741	0.402	0.219	0	Pre-Granulosa_Human	GSTM4
ACADVL	0	0.364471181	0.565	0.416	0	Pre-Granulosa_Human	ACADVL
SIGIRR	0	0.364454015	0.379	0.168	0	Pre-Granulosa_Human	SIGIRR
SNX7	0	0.364396583	0.437	0.249	0	Pre-Granulosa_Human	SNX7
FXYD6	0	0.363232367	0.905	0.754	0	Pre-Granulosa_Human	FXYD6
NTPCR	0	0.363059614	0.54	0.4	0	Pre-Granulosa_Human	NTPCR
SPSB3	0	0.36255504	0.491	0.327	0	Pre-Granulosa_Human	SPSB3
MB21D2	0	0.362448429	0.324	0.154	0	Pre-Granulosa_Human	MB21D2
LRRC61	0	0.361796746	0.414	0.21	0	Pre-Granulosa_Human	LRRC61
CCDC28B	0	0.361460511	0.562	0.422	0	Pre-Granulosa_Human	CCDC28B
PNISR	0	0.361195917	0.947	0.87	0	Pre-Granulosa_Human	PNISR
NOSIP	0	0.361089121	0.654	0.502	0	Pre-Granulosa_Human	NOSIP
RPS6	0	0.360331331	1	0.997	0	Pre-Granulosa_Human	RPS6
MKNK1	0	0.359897082	0.346	0.214	0	Pre-Granulosa_Human	MKNK1
SP5	0	0.359309673	0.307	0.115	0	Pre-Granulosa_Human	SP5
STMN1	0	0.359097888	0.999	0.964	0	Pre-Granulosa_Human	STMN1
ASPHD1	0	0.35823444	0.236	0.037	0	Pre-Granulosa_Human	ASPHD1
CRIP2	0	0.357486518	0.416	0.302	0	Pre-Granulosa_Human	CRIP2
EBPL	0	0.356432049	0.762	0.672	0	Pre-Granulosa_Human	EBPL
TUT4	0	0.355935883	0.494	0.248	0	Pre-Granulosa_Human	TUT4
APMAP	0	0.353371413	0.546	0.367	0	Pre-Granulosa_Human	APMAP
AKIRIN2	0	0.353003694	0.61	0.463	0	Pre-Granulosa_Human	AKIRIN2
EIF3M	0	0.352868099	0.965	0.942	0	Pre-Granulosa_Human	EIF3M
ARHGAP26	0	0.352839622	0.288	0.115	0	Pre-Granulosa_Human	ARHGAP26
WSB1	0	0.352257041	0.891	0.781	0	Pre-Granulosa_Human	WSB1
NMU	0	0.351922326	0.151	0.031	0	Pre-Granulosa_Human	NMU
MFSD10	0	0.351858386	0.518	0.387	0	Pre-Granulosa_Human	MFSD10
TMEM230	0	0.351603581	0.799	0.679	0	Pre-Granulosa_Human	TMEM230
MSRB2	0	0.350861923	0.455	0.292	0	Pre-Granulosa_Human	MSRB2
COA4	0	0.350486759	0.566	0.406	0	Pre-Granulosa_Human	COA4
ZC3HAV1	0	0.349940419	0.362	0.193	0	Pre-Granulosa_Human	ZC3HAV1
NKAIN2	0	0.349763643	0.227	0.026	0	Pre-Granulosa_Human	NKAIN2
C9orf116	0	0.349512452	0.304	0.112	0	Pre-Granulosa_Human	C9orf116
BTF3	0	0.349427125	1	0.995	0	Pre-Granulosa_Human	BTF3
EMILIN3	0	0.349269679	0.257	0.067	0	Pre-Granulosa_Human	EMILIN3
RPL11	0	0.348387879	1	0.998	0	Pre-Granulosa_Human	RPL11
RNF181	0	0.347703821	0.709	0.552	0	Pre-Granulosa_Human	RNF181
DGUOK	0	0.346461494	0.742	0.614	0	Pre-Granulosa_Human	DGUOK
RPL36	0	0.345118902	1	0.997	0	Pre-Granulosa_Human	RPL36
RRAGA	0	0.344747835	0.745	0.649	0	Pre-Granulosa_Human	RRAGA
PGK1	0	0.344664361	0.901	0.833	0	Pre-Granulosa_Human	PGK1
PAWR	0	0.344206294	0.319	0.118	0	Pre-Granulosa_Human	PAWR
ING4	0	0.343294839	0.468	0.254	0	Pre-Granulosa_Human	ING4
PRSS35	0	0.343220239	0.497	0.282	0	Pre-Granulosa_Human	PRSS35
LONRF2	0	0.343089539	0.283	0.102	0	Pre-Granulosa_Human	LONRF2
PSME3IP1	0	0.343027386	0.413	0.194	0	Pre-Granulosa_Human	PSME3IP1
BLOC1S6	0	0.342016799	0.523	0.398	0	Pre-Granulosa_Human	BLOC1S6
CAPN1	0	0.340595268	0.413	0.22	0	Pre-Granulosa_Human	CAPN1
MBOAT7	0	0.340209732	0.535	0.421	0	Pre-Granulosa_Human	MBOAT7
PAK4	0	0.339909026	0.531	0.417	0	Pre-Granulosa_Human	PAK4
ARC	0	0.339392433	0.167	0.044	0	Pre-Granulosa_Human	ARC
TMEM97	0	0.339212303	0.697	0.561	0	Pre-Granulosa_Human	TMEM97
GSE1	0	0.338945874	0.38	0.253	0	Pre-Granulosa_Human	GSE1
ALDH1A2	0	0.33888228	0.552	0.332	0	Pre-Granulosa_Human	ALDH1A2
GREB1	0	0.338451967	0.291	0.136	0	Pre-Granulosa_Human	GREB1
MED4	0	0.337964298	0.724	0.622	0	Pre-Granulosa_Human	MED4
CAMLG	0	0.337606146	0.701	0.561	0	Pre-Granulosa_Human	CAMLG
CD22	0	0.337181271	0.32	0.11	0	Pre-Granulosa_Human	CD22
TCEAL7	0	0.335690028	0.532	0.265	0	Pre-Granulosa_Human	TCEAL7
MT-ND6	0	0.335345122	0.481	0.324	0	Pre-Granulosa_Human	MT-ND6
CCDC69	0	0.334677062	0.272	0.102	0	Pre-Granulosa_Human	CCDC69
MYLIP	0	0.334132012	0.326	0.199	0	Pre-Granulosa_Human	MYLIP
MTRF1L	0	0.333802928	0.337	0.194	0	Pre-Granulosa_Human	MTRF1L
NUBP2	0	0.333746486	0.538	0.403	0	Pre-Granulosa_Human	NUBP2
TATDN1	0	0.33343659	0.555	0.405	0	Pre-Granulosa_Human	TATDN1
MET	0	0.33327397	0.203	0.031	0	Pre-Granulosa_Human	MET
CDH3	0	0.332973644	0.395	0.241	0	Pre-Granulosa_Human	CDH3
LEPROTL1	0	0.332486149	0.51	0.453	0	Pre-Granulosa_Human	LEPROTL1
CAMTA1	0	0.332366491	0.777	0.673	0	Pre-Granulosa_Human	CAMTA1
TMEM109	0	0.331853979	0.54	0.411	0	Pre-Granulosa_Human	TMEM109
JPT2	0	0.331779173	0.368	0.169	0	Pre-Granulosa_Human	JPT2
MSLN	0	0.331498418	0.167	0.016	0	Pre-Granulosa_Human	MSLN
TEKT3	0	0.331388387	0.184	0.016	0	Pre-Granulosa_Human	TEKT3
LAPTM4B	0	0.330898571	0.897	0.747	0	Pre-Granulosa_Human	LAPTM4B
NFKBIZ	0	0.330476697	0.34	0.224	0	Pre-Granulosa_Human	NFKBIZ
GAS1	0	0.330234509	0.48	0.327	0	Pre-Granulosa_Human	GAS1
SF1	0	0.328966836	0.859	0.794	0	Pre-Granulosa_Human	SF1
HLTF	0	0.328506691	0.425	0.294	0	Pre-Granulosa_Human	HLTF
KCNJ5	0	0.328338234	0.206	0.031	0	Pre-Granulosa_Human	KCNJ5
SRI	0	0.328250468	0.839	0.752	0	Pre-Granulosa_Human	SRI
PRKDC	0	0.328082002	0.535	0.346	0	Pre-Granulosa_Human	PRKDC
MRPL47	0	0.328079356	0.623	0.49	0	Pre-Granulosa_Human	MRPL47
SYT10	0	0.327969999	0.217	0.036	0	Pre-Granulosa_Human	SYT10
CZIB	0	0.327420786	0.48	0.25	0	Pre-Granulosa_Human	CZIB
SVIP	0	0.327364284	0.376	0.206	0	Pre-Granulosa_Human	SVIP
GABRA2	0	0.326425383	0.218	0.028	0	Pre-Granulosa_Human	GABRA2
MOAP1	0	0.325809918	0.356	0.158	0	Pre-Granulosa_Human	MOAP1
MYRF	0	0.325576824	0.369	0.213	0	Pre-Granulosa_Human	MYRF
PRDX5	0	0.325519151	0.945	0.88	0	Pre-Granulosa_Human	PRDX5
CDKN3	0	0.325324827	0.286	0.221	0	Pre-Granulosa_Human	CDKN3
SERF2	0	0.325096069	1	0.995	0	Pre-Granulosa_Human	SERF2
NDUFB4	0	0.324660753	0.902	0.782	0	Pre-Granulosa_Human	NDUFB4
WDR13	0	0.323795923	0.477	0.307	0	Pre-Granulosa_Human	WDR13
AHNAK	0	0.323477339	0.5	0.34	0	Pre-Granulosa_Human	AHNAK
IGSF8	0	0.323310002	0.402	0.28	0	Pre-Granulosa_Human	IGSF8
FAM229B	0	0.323147351	0.48	0.323	0	Pre-Granulosa_Human	FAM229B
MYL6	0	0.323056916	0.998	0.978	0	Pre-Granulosa_Human	MYL6
IFI35	0	0.322820542	0.267	0.087	0	Pre-Granulosa_Human	IFI35
HERPUD1	0	0.322230292	0.554	0.424	0	Pre-Granulosa_Human	HERPUD1
MRPL4	0	0.321744286	0.711	0.625	0	Pre-Granulosa_Human	MRPL4
PPP1CC	0	0.321638902	0.834	0.773	0	Pre-Granulosa_Human	PPP1CC
FGFR1	0	0.321384078	0.694	0.596	0	Pre-Granulosa_Human	FGFR1
SF3B6	0	0.321126022	0.933	0.883	0	Pre-Granulosa_Human	SF3B6
LRRC4C	0	0.321061255	0.323	0.129	0	Pre-Granulosa_Human	LRRC4C
TERF2IP	0	0.320858383	0.717	0.532	0	Pre-Granulosa_Human	TERF2IP
RARRES2	0	0.320206563	0.398	0.321	0	Pre-Granulosa_Human	RARRES2
SUSD3	0	0.319733277	0.394	0.193	0	Pre-Granulosa_Human	SUSD3
ZMAT4	0	0.318787846	0.224	0.049	0	Pre-Granulosa_Human	ZMAT4
MTLN	0	0.318374623	0.351	0.166	0	Pre-Granulosa_Human	MTLN
KDSR	0	0.317545342	0.435	0.315	0	Pre-Granulosa_Human	KDSR
JADE1	0	0.317139691	0.416	0.315	0	Pre-Granulosa_Human	JADE1
OPTN	0	0.316535456	0.361	0.179	0	Pre-Granulosa_Human	OPTN
PFKP	0	0.31644989	0.207	0.067	0	Pre-Granulosa_Human	PFKP
DTD1	0	0.315802552	0.506	0.379	0	Pre-Granulosa_Human	DTD1
KIAA1522	0	0.315796945	0.311	0.15	0	Pre-Granulosa_Human	KIAA1522
PPP1R15A	0	0.31530884	0.745	0.708	0	Pre-Granulosa_Human	PPP1R15A
DUSP15	0	0.315159155	0.302	0.136	0	Pre-Granulosa_Human	DUSP15
TPGS2	0	0.31504596	0.624	0.505	0	Pre-Granulosa_Human	TPGS2
CPNE7	0	0.314566354	0.213	0.033	0	Pre-Granulosa_Human	CPNE7
RGS10	0	0.314521099	0.395	0.268	0	Pre-Granulosa_Human	RGS10
SCCPDH	0	0.314338945	0.571	0.451	0	Pre-Granulosa_Human	SCCPDH
RPS3A	0	0.313490623	1	0.997	0	Pre-Granulosa_Human	RPS3A
NSMCE3	0	0.31348346	0.361	0.168	0	Pre-Granulosa_Human	NSMCE3
LY6H	0	0.311983963	0.368	0.192	0	Pre-Granulosa_Human	LY6H
FAM221A	0	0.311624576	0.305	0.164	0	Pre-Granulosa_Human	FAM221A
ODF2L	0	0.311588497	0.474	0.337	0	Pre-Granulosa_Human	ODF2L
ATRAID	0	0.311352015	0.789	0.694	0	Pre-Granulosa_Human	ATRAID
FCGRT	0	0.31123285	0.738	0.499	0	Pre-Granulosa_Human	FCGRT
MRPS34	0	0.310518486	0.678	0.599	0	Pre-Granulosa_Human	MRPS34
PPIF	0	0.310351108	0.478	0.382	0	Pre-Granulosa_Human	PPIF
PDXK	0	0.310067573	0.371	0.193	0	Pre-Granulosa_Human	PDXK
PNKD	0	0.309907698	0.767	0.707	0	Pre-Granulosa_Human	PNKD
FAM174C	0	0.309681659	0.352	0.16	0	Pre-Granulosa_Human	FAM174C
GMFB	0	0.309366454	0.468	0.373	0	Pre-Granulosa_Human	GMFB
ERCC1	0	0.309310226	0.581	0.467	0	Pre-Granulosa_Human	ERCC1
PSMB9	0	0.309094367	0.181	0.02	0	Pre-Granulosa_Human	PSMB9
TAF7	0	0.308952622	0.87	0.757	0	Pre-Granulosa_Human	TAF7
TMEM106C	0	0.307938602	0.46	0.402	0	Pre-Granulosa_Human	TMEM106C
DFFA	0	0.307826563	0.458	0.3	0	Pre-Granulosa_Human	DFFA
KLHDC8B	0	0.30758984	0.418	0.329	0	Pre-Granulosa_Human	KLHDC8B
ZNHIT3	0	0.307561488	0.609	0.523	0	Pre-Granulosa_Human	ZNHIT3
HDHD5	0	0.306957332	0.431	0.274	0	Pre-Granulosa_Human	HDHD5
DYRK4	0	0.306936553	0.389	0.191	0	Pre-Granulosa_Human	DYRK4
PKP2	0	0.306832524	0.325	0.182	0	Pre-Granulosa_Human	PKP2
HNRNPA2B1	0	0.306747083	0.996	0.976	0	Pre-Granulosa_Human	HNRNPA2B1
TMEM14A	0	0.306625986	0.487	0.289	0	Pre-Granulosa_Human	TMEM14A
CDK6	0	0.305374349	0.419	0.292	0	Pre-Granulosa_Human	CDK6
KHDRBS1	0	0.30502155	0.911	0.862	0	Pre-Granulosa_Human	KHDRBS1
FN3KRP	0	0.304851398	0.37	0.189	0	Pre-Granulosa_Human	FN3KRP
RPS2	0	0.304449158	1	0.999	0	Pre-Granulosa_Human	RPS2
QSOX1	0	0.304119234	0.5	0.367	0	Pre-Granulosa_Human	QSOX1
RPS4X	0	0.303920069	1	0.998	0	Pre-Granulosa_Human	RPS4X
TLE4	0	0.303394865	0.543	0.472	0	Pre-Granulosa_Human	TLE4
DMAC2	0	0.303128641	0.4	0.206	0	Pre-Granulosa_Human	DMAC2
MRPS6	0	0.303061967	0.733	0.622	0	Pre-Granulosa_Human	MRPS6
TYW3	0	0.303025735	0.407	0.256	0	Pre-Granulosa_Human	TYW3
HNRNPD	0	0.302681264	0.826	0.784	0	Pre-Granulosa_Human	HNRNPD
MAP3K20	0	0.302592174	0.322	0.184	0	Pre-Granulosa_Human	MAP3K20
AIF1L	0	0.30142845	0.365	0.24	0	Pre-Granulosa_Human	AIF1L
CAST	0	0.301410559	0.406	0.275	0	Pre-Granulosa_Human	CAST
THSD4	0	0.301402327	0.243	0.085	0	Pre-Granulosa_Human	THSD4
ANKRD50	0	0.300529349	0.354	0.248	0	Pre-Granulosa_Human	ANKRD50
UNC5B	0	0.300281858	0.318	0.226	0	Pre-Granulosa_Human	UNC5B
CHML	0	0.300069414	0.324	0.165	0	Pre-Granulosa_Human	CHML
ADI1	0	0.299958429	0.567	0.43	0	Pre-Granulosa_Human	ADI1
SDK2	0	0.299823484	0.301	0.175	0	Pre-Granulosa_Human	SDK2
ZNF511	0	0.299695773	0.553	0.446	0	Pre-Granulosa_Human	ZNF511
TMUB1	0	0.299600466	0.382	0.237	0	Pre-Granulosa_Human	TMUB1
MARCHF6	0	0.2995718	0.439	0.233	0	Pre-Granulosa_Human	MARCHF6
GATA5	0	0.299548633	0.25	0.074	0	Pre-Granulosa_Human	GATA5
LGALS8	0	0.29797799	0.291	0.157	0	Pre-Granulosa_Human	LGALS8
SPINT1	0	0.297894975	0.243	0.081	0	Pre-Granulosa_Human	SPINT1
DNAJC4	0	0.297709331	0.459	0.332	0	Pre-Granulosa_Human	DNAJC4
HIBCH	0	0.297431971	0.471	0.342	0	Pre-Granulosa_Human	HIBCH
LGALS2	0	0.29709733	0.177	0.028	0	Pre-Granulosa_Human	LGALS2
OGA	0	0.297047361	0.4	0.207	0	Pre-Granulosa_Human	OGA
AP2S1	0	0.296545015	0.893	0.852	0	Pre-Granulosa_Human	AP2S1
ABI2	0	0.296161262	0.614	0.525	0	Pre-Granulosa_Human	ABI2
DNALI1	0	0.296017736	0.283	0.106	0	Pre-Granulosa_Human	DNALI1
C4orf3	0	0.295288712	0.927	0.88	0	Pre-Granulosa_Human	C4orf3
ENC1	0	0.294998193	0.507	0.362	0	Pre-Granulosa_Human	ENC1
FHIT	0	0.29454415	0.401	0.218	0	Pre-Granulosa_Human	FHIT
NOVA1	0	0.293714782	0.528	0.299	0	Pre-Granulosa_Human	NOVA1
MLST8	0	0.293293761	0.431	0.29	0	Pre-Granulosa_Human	MLST8
TMEM223	0	0.292972956	0.331	0.152	0	Pre-Granulosa_Human	TMEM223
A4GALT	0	0.292630191	0.246	0.108	0	Pre-Granulosa_Human	A4GALT
PSIP1	0	0.291792486	0.812	0.758	0	Pre-Granulosa_Human	PSIP1
SCAP	0	0.291456502	0.489	0.365	0	Pre-Granulosa_Human	SCAP
PKM	0	0.291353045	0.973	0.917	0	Pre-Granulosa_Human	PKM
CCND1	0	0.291253733	0.363	0.301	0	Pre-Granulosa_Human	CCND1
TUBB4A	0	0.291238331	0.237	0.087	0	Pre-Granulosa_Human	TUBB4A
DARS1	0	0.291144393	0.671	0.611	0	Pre-Granulosa_Human	DARS1
ENDOV	0	0.290707474	0.416	0.281	0	Pre-Granulosa_Human	ENDOV
ARHGAP22	0	0.289870305	0.251	0.091	0	Pre-Granulosa_Human	ARHGAP22
PPP1R16A	0	0.289800138	0.448	0.348	0	Pre-Granulosa_Human	PPP1R16A
EXOC7	0	0.289764473	0.505	0.383	0	Pre-Granulosa_Human	EXOC7
SSBP1	0	0.289608499	0.9	0.831	0	Pre-Granulosa_Human	SSBP1
EIF2AK1	0	0.289469902	0.523	0.379	0	Pre-Granulosa_Human	EIF2AK1
PSMF1	0	0.289382043	0.575	0.455	0	Pre-Granulosa_Human	PSMF1
TMEM160	0	0.288957516	0.653	0.537	0	Pre-Granulosa_Human	TMEM160
RAB33A	0	0.287829634	0.207	0.044	0	Pre-Granulosa_Human	RAB33A
PLCB1	0	0.287455826	0.247	0.111	0	Pre-Granulosa_Human	PLCB1
TFPI2	0	0.287448749	0.141	0.02	0	Pre-Granulosa_Human	TFPI2
GRB7	0	0.287176467	0.221	0.066	0	Pre-Granulosa_Human	GRB7
C20orf96	0	0.287094939	0.341	0.161	0	Pre-Granulosa_Human	C20orf96
DNAAF2	0	0.286907606	0.416	0.276	0	Pre-Granulosa_Human	DNAAF2
NAP1L1	0	0.28668845	0.997	0.973	0	Pre-Granulosa_Human	NAP1L1
RMND1	0	0.286393409	0.453	0.329	0	Pre-Granulosa_Human	RMND1
IP6K2	0	0.28634211	0.76	0.676	0	Pre-Granulosa_Human	IP6K2
HSD17B1	0	0.286287548	0.241	0.083	0	Pre-Granulosa_Human	HSD17B1
NME4	0	0.285858673	0.828	0.753	0	Pre-Granulosa_Human	NME4
YDJC	0	0.28544048	0.315	0.166	0	Pre-Granulosa_Human	YDJC
MAGI1	0	0.284965095	0.353	0.243	0	Pre-Granulosa_Human	MAGI1
MRPL16	0	0.28389974	0.61	0.514	0	Pre-Granulosa_Human	MRPL16
WNT10A	0	0.283503442	0.147	0.016	0	Pre-Granulosa_Human	WNT10A
HSBP1L1	0	0.282835777	0.236	0.076	0	Pre-Granulosa_Human	HSBP1L1
CARMIL1	0	0.282827193	0.282	0.199	0	Pre-Granulosa_Human	CARMIL1
NRSN2	0	0.282304487	0.322	0.157	0	Pre-Granulosa_Human	NRSN2
RHOBTB2	0	0.281717879	0.267	0.131	0	Pre-Granulosa_Human	RHOBTB2
IMMP2L	0	0.281637643	0.321	0.192	0	Pre-Granulosa_Human	IMMP2L
ZNHIT1	0	0.281235339	0.787	0.715	0	Pre-Granulosa_Human	ZNHIT1
FBXL15	0	0.280818915	0.401	0.286	0	Pre-Granulosa_Human	FBXL15
EMC10	0	0.280397582	0.83	0.78	0	Pre-Granulosa_Human	EMC10
INTS11	0	0.280379133	0.561	0.478	0	Pre-Granulosa_Human	INTS11
UBE2L6	0	0.280188857	0.573	0.289	0	Pre-Granulosa_Human	UBE2L6
TERF1	0	0.279998526	0.558	0.46	0	Pre-Granulosa_Human	TERF1
ABO	0	0.279706801	0.221	0.066	0	Pre-Granulosa_Human	ABO
SPCS2	0	0.279455811	0.912	0.869	0	Pre-Granulosa_Human	SPCS2
MGMT	0	0.279054401	0.493	0.368	0	Pre-Granulosa_Human	MGMT
TCTN3	0	0.278539358	0.407	0.243	0	Pre-Granulosa_Human	TCTN3
NAT8L	0	0.278343204	0.196	0.044	0	Pre-Granulosa_Human	NAT8L
CYBC1	0	0.278328274	0.3	0.125	0	Pre-Granulosa_Human	CYBC1
SSTR3	0	0.278306939	0.226	0.059	0	Pre-Granulosa_Human	SSTR3
CSRNP1	0	0.277928092	0.378	0.278	0	Pre-Granulosa_Human	CSRNP1
CD74	0	0.277715723	0.391	0.134	0	Pre-Granulosa_Human	CD74
PTGES2	0	0.277326851	0.454	0.337	0	Pre-Granulosa_Human	PTGES2
SOST	0	0.277247996	0.139	0.011	0	Pre-Granulosa_Human	SOST
NHP2	0	0.277126903	0.888	0.811	0	Pre-Granulosa_Human	NHP2
SLC30A4	0	0.276996819	0.305	0.167	0	Pre-Granulosa_Human	SLC30A4
SCAMP4	0	0.276934588	0.352	0.18	0	Pre-Granulosa_Human	SCAMP4
KITLG	0	0.276912393	0.441	0.28	0	Pre-Granulosa_Human	KITLG
PAIP1	0	0.276729326	0.624	0.495	0	Pre-Granulosa_Human	PAIP1
MTG1	0	0.276357585	0.476	0.342	0	Pre-Granulosa_Human	MTG1
CEP85L	0	0.275973227	0.332	0.211	0	Pre-Granulosa_Human	CEP85L
BID	0	0.274336885	0.293	0.156	0	Pre-Granulosa_Human	BID
APEX1	0	0.274074024	0.913	0.85	0	Pre-Granulosa_Human	APEX1
TBCB	0	0.274019274	0.84	0.776	0	Pre-Granulosa_Human	TBCB
RPL24	0	0.273949105	1	0.995	0	Pre-Granulosa_Human	RPL24
CNOT7	0	0.273776353	0.781	0.726	0	Pre-Granulosa_Human	CNOT7
CHMP1B	0	0.273180711	0.616	0.523	0	Pre-Granulosa_Human	CHMP1B
MTIF3	0	0.273127626	0.484	0.345	0	Pre-Granulosa_Human	MTIF3
TMEM205	0	0.27310296	0.519	0.412	0	Pre-Granulosa_Human	TMEM205
CRMP1	0	0.272956054	0.39	0.213	0	Pre-Granulosa_Human	CRMP1
UFC1	0	0.27280867	0.795	0.741	0	Pre-Granulosa_Human	UFC1
RTL6	0	0.272428559	0.256	0.085	0	Pre-Granulosa_Human	RTL6
H1-10	0	0.27191561	0.382	0.202	0	Pre-Granulosa_Human	H1-10
TOM1L2	0	0.271701575	0.273	0.151	0	Pre-Granulosa_Human	TOM1L2
PEF1	0	0.271473744	0.561	0.468	0	Pre-Granulosa_Human	PEF1
SFPQ	0	0.271315073	0.878	0.84	0	Pre-Granulosa_Human	SFPQ
STK26	0	0.271045745	0.273	0.136	0	Pre-Granulosa_Human	STK26
IFI44	0	0.271037435	0.237	0.077	0	Pre-Granulosa_Human	IFI44
CILP	0	0.270147491	0.169	0.043	0	Pre-Granulosa_Human	CILP
RTN4R	0	0.270096594	0.201	0.041	0	Pre-Granulosa_Human	RTN4R
MRPL51	0	0.270026808	0.879	0.825	0	Pre-Granulosa_Human	MRPL51
PNRC2	0	0.269742097	0.74	0.668	0	Pre-Granulosa_Human	PNRC2
PIFO	0	0.269659328	0.209	0.059	0	Pre-Granulosa_Human	PIFO
RBCK1	0	0.269610428	0.598	0.523	0	Pre-Granulosa_Human	RBCK1
RPL3	0	0.269544277	1	0.996	0	Pre-Granulosa_Human	RPL3
HACD3	0	0.269332581	0.679	0.561	0	Pre-Granulosa_Human	HACD3
MLXIPL	0	0.268323646	0.176	0.037	0	Pre-Granulosa_Human	MLXIPL
LMBR1	0	0.268186361	0.314	0.2	0	Pre-Granulosa_Human	LMBR1
CHID1	0	0.268125721	0.567	0.45	0	Pre-Granulosa_Human	CHID1
CALM2	0	0.268090868	0.999	0.985	0	Pre-Granulosa_Human	CALM2
EPHX2	0	0.267682503	0.304	0.157	0	Pre-Granulosa_Human	EPHX2
YPEL2	0	0.267318567	0.31	0.236	0	Pre-Granulosa_Human	YPEL2
MGST2	0	0.266816055	0.529	0.272	0	Pre-Granulosa_Human	MGST2
IQCG	0	0.266742474	0.395	0.25	0	Pre-Granulosa_Human	IQCG
HOOK2	0	0.266671934	0.341	0.208	0	Pre-Granulosa_Human	HOOK2
DPYSL4	0	0.266511068	0.248	0.131	0	Pre-Granulosa_Human	DPYSL4
SLC16A3	0	0.266390043	0.332	0.266	0	Pre-Granulosa_Human	SLC16A3
DHX36	0	0.266286504	0.633	0.531	0	Pre-Granulosa_Human	DHX36
AK4	0	0.266094176	0.249	0.127	0	Pre-Granulosa_Human	AK4
BARD1	0	0.266022143	0.307	0.199	0	Pre-Granulosa_Human	BARD1
ADD3	0	0.265976916	0.539	0.458	0	Pre-Granulosa_Human	ADD3
DENND10	0	0.265271243	0.33	0.173	0	Pre-Granulosa_Human	DENND10
KLHDC8A	0	0.265087723	0.438	0.219	0	Pre-Granulosa_Human	KLHDC8A
POMGNT2	0	0.264339369	0.303	0.164	0	Pre-Granulosa_Human	POMGNT2
RAD23A	0	0.264208147	0.713	0.567	0	Pre-Granulosa_Human	RAD23A
OCIAD1	0	0.263589846	0.826	0.767	0	Pre-Granulosa_Human	OCIAD1
HIF3A	0	0.263058682	0.388	0.23	0	Pre-Granulosa_Human	HIF3A
RESF1	0	0.262523096	0.413	0.222	0	Pre-Granulosa_Human	RESF1
OST4	0	0.261828166	0.98	0.954	0	Pre-Granulosa_Human	OST4
ZNF146	0	0.261003004	0.435	0.276	0	Pre-Granulosa_Human	ZNF146
DDX39A	0	0.260989955	0.336	0.178	0	Pre-Granulosa_Human	DDX39A
EIF4A2	0	0.260017084	0.995	0.975	0	Pre-Granulosa_Human	EIF4A2
LSR	0	0.259815448	0.488	0.356	0	Pre-Granulosa_Human	LSR
TTC17	0	0.259473291	0.368	0.233	0	Pre-Granulosa_Human	TTC17
LRRN4	0	0.25891261	0.2	0.065	0	Pre-Granulosa_Human	LRRN4
C12orf57	0	0.258756593	0.876	0.779	0	Pre-Granulosa_Human	C12orf57
ANXA11	0	0.25837742	0.375	0.265	0	Pre-Granulosa_Human	ANXA11
STOML2	0	0.258066607	0.832	0.774	0	Pre-Granulosa_Human	STOML2
EMC4	0	0.257816721	0.716	0.656	0	Pre-Granulosa_Human	EMC4
SMIM19	0	0.257453908	0.503	0.396	0	Pre-Granulosa_Human	SMIM19
PCED1B	0	0.256851562	0.355	0.229	0	Pre-Granulosa_Human	PCED1B
SDHAF3	0	0.256644501	0.495	0.419	0	Pre-Granulosa_Human	SDHAF3
FLOT1	0	0.25645716	0.482	0.39	0	Pre-Granulosa_Human	FLOT1
MACROD1	0	0.256325276	0.258	0.107	0	Pre-Granulosa_Human	MACROD1
MRPL57	0	0.256123183	0.825	0.767	0	Pre-Granulosa_Human	MRPL57
FGF20	0	0.255418312	0.112	0.016	0	Pre-Granulosa_Human	FGF20
ENSA	0	0.255119766	0.638	0.557	0	Pre-Granulosa_Human	ENSA
SLC44A1	0	0.255057808	0.335	0.239	0	Pre-Granulosa_Human	SLC44A1
MRPS26	0	0.254091568	0.733	0.685	0	Pre-Granulosa_Human	MRPS26
PRKAA2	0	0.253125612	0.197	0.051	0	Pre-Granulosa_Human	PRKAA2
CREM	0	0.252643102	0.486	0.367	0	Pre-Granulosa_Human	CREM
EIF1B	0	0.25244728	0.89	0.851	0	Pre-Granulosa_Human	EIF1B
SF3B5	0	0.252185635	0.925	0.883	0	Pre-Granulosa_Human	SF3B5
CHD9	0	0.2517544	0.628	0.521	0	Pre-Granulosa_Human	CHD9
CYREN	0	0.251645252	0.309	0.149	0	Pre-Granulosa_Human	CYREN
IRF7	0	0.251483416	0.2	0.061	0	Pre-Granulosa_Human	IRF7
ZDHHC4	0	0.250982497	0.476	0.382	0	Pre-Granulosa_Human	ZDHHC4
SYF2	0	0.250890091	0.791	0.742	0	Pre-Granulosa_Human	SYF2
PTS	0	0.250578939	0.628	0.527	0	Pre-Granulosa_Human	PTS
CTSF	0	0.250458272	0.376	0.256	0	Pre-Granulosa_Human	CTSF
ALDH3A2	0	0.250374323	0.335	0.221	0	Pre-Granulosa_Human	ALDH3A2
TRIM56	0	0.250272859	0.343	0.211	0	Pre-Granulosa_Human	TRIM56
NECTIN2	0	0.25019443	0.623	0.563	0	Pre-Granulosa_Human	NECTIN2
MAPK1	0	-0.250030633	0.242	0.449	0	Pre-Granulosa_Human	MAPK1
KDM2B	0	-0.250234898	0.148	0.336	0	Pre-Granulosa_Human	KDM2B
ACADS	0	-0.250267	0.138	0.336	0	Pre-Granulosa_Human	ACADS
UBE4B	0	-0.250294842	0.14	0.341	0	Pre-Granulosa_Human	UBE4B
KLF13	0	-0.250431695	0.07	0.255	0	Pre-Granulosa_Human	KLF13
CUL3	0	-0.250556356	0.217	0.404	0	Pre-Granulosa_Human	CUL3
MAPK6	0	-0.25066719	0.167	0.384	0	Pre-Granulosa_Human	MAPK6
MED1	0	-0.250732612	0.178	0.376	0	Pre-Granulosa_Human	MED1
DHX15	0	-0.25087619	0.488	0.644	0	Pre-Granulosa_Human	DHX15
UHRF1	0	-0.251098153	0.143	0.317	0	Pre-Granulosa_Human	UHRF1
TLN2	0	-0.251154674	0.096	0.283	0	Pre-Granulosa_Human	TLN2
EMD	0	-0.251233203	0.401	0.576	0	Pre-Granulosa_Human	EMD
IDH3A	0	-0.251343373	0.155	0.363	0	Pre-Granulosa_Human	IDH3A
HAGHL	0	-0.251478123	0.014	0.199	0	Pre-Granulosa_Human	HAGHL
XPR1	0	-0.251934087	0.094	0.281	0	Pre-Granulosa_Human	XPR1
SNW1	0	-0.252293759	0.572	0.714	0	Pre-Granulosa_Human	SNW1
CASP8AP2	0	-0.252432094	0.218	0.405	0	Pre-Granulosa_Human	CASP8AP2
RASGRP2	0	-0.252552124	0.021	0.163	0	Pre-Granulosa_Human	RASGRP2
PAM	0	-0.252947209	0.108	0.248	0	Pre-Granulosa_Human	PAM
PTDSS2	0	-0.253378313	0.159	0.378	0	Pre-Granulosa_Human	PTDSS2
TRIM27	0	-0.253425192	0.396	0.587	0	Pre-Granulosa_Human	TRIM27
CLK4	0	-0.253697249	0.205	0.411	0	Pre-Granulosa_Human	CLK4
PLTP	0	-0.253955213	0.117	0.249	0	Pre-Granulosa_Human	PLTP
METTL1	0	-0.254006721	0.181	0.385	0	Pre-Granulosa_Human	METTL1
EXT2	0	-0.254156936	0.18	0.383	0	Pre-Granulosa_Human	EXT2
SEC24A	0	-0.254337603	0.073	0.257	0	Pre-Granulosa_Human	SEC24A
SPAG9	0	-0.254502631	0.246	0.421	0	Pre-Granulosa_Human	SPAG9
NKD1	0	-0.254563081	0.166	0.299	0	Pre-Granulosa_Human	NKD1
LTBR	0	-0.25463212	0.053	0.242	0	Pre-Granulosa_Human	LTBR
ELK3	0	-0.25467031	0.052	0.222	0	Pre-Granulosa_Human	ELK3
DNAJB9	0	-0.255035208	0.372	0.561	0	Pre-Granulosa_Human	DNAJB9
STBD1	0	-0.255167632	0.006	0.146	0	Pre-Granulosa_Human	STBD1
HIC2	0	-0.255385179	0.078	0.288	0	Pre-Granulosa_Human	HIC2
TRRAP	0	-0.255401117	0.16	0.363	0	Pre-Granulosa_Human	TRRAP
TPST2	0	-0.25582039	0.124	0.331	0	Pre-Granulosa_Human	TPST2
HDAC1	0	-0.255955361	0.417	0.586	0	Pre-Granulosa_Human	HDAC1
PTPN1	0	-0.256023284	0.191	0.403	0	Pre-Granulosa_Human	PTPN1
SNU13	0	-0.256242041	0.925	0.929	0	Pre-Granulosa_Human	SNU13
WSB2	0	-0.256495493	0.103	0.275	0	Pre-Granulosa_Human	WSB2
TOR1AIP1	0	-0.25659505	0.144	0.355	0	Pre-Granulosa_Human	TOR1AIP1
MCMBP	0	-0.256621425	0.176	0.37	0	Pre-Granulosa_Human	MCMBP
MED28	0	-0.256637841	0.705	0.81	0	Pre-Granulosa_Human	MED28
NAXD	0	-0.256802339	0.174	0.387	0	Pre-Granulosa_Human	NAXD
NDUFA4	0	-0.256852114	0.992	0.984	0	Pre-Granulosa_Human	NDUFA4
COPB2	0	-0.257037678	0.419	0.595	0	Pre-Granulosa_Human	COPB2
MRTO4	0	-0.257123267	0.37	0.552	0	Pre-Granulosa_Human	MRTO4
IQCB1	0	-0.257132508	0.188	0.364	0	Pre-Granulosa_Human	IQCB1
RRP8	0	-0.25746156	0.134	0.357	0	Pre-Granulosa_Human	RRP8
DBF4	0	-0.25760044	0.207	0.373	0	Pre-Granulosa_Human	DBF4
UBR5	0	-0.257865497	0.191	0.374	0	Pre-Granulosa_Human	UBR5
RCSD1	0	-0.257872876	0.007	0.164	0	Pre-Granulosa_Human	RCSD1
PUM1	0	-0.258339298	0.537	0.676	0	Pre-Granulosa_Human	PUM1
DUSP11	0	-0.25836786	0.329	0.538	0	Pre-Granulosa_Human	DUSP11
DTD2	0	-0.258517747	0.118	0.327	0	Pre-Granulosa_Human	DTD2
SPRY1	0	-0.258524919	0.171	0.305	0	Pre-Granulosa_Human	SPRY1
MDN1	0	-0.258687755	0.144	0.31	0	Pre-Granulosa_Human	MDN1
SETD3	0	-0.259089596	0.149	0.361	0	Pre-Granulosa_Human	SETD3
SDF2	0	-0.259742027	0.464	0.648	0	Pre-Granulosa_Human	SDF2
SCAMP3	0	-0.259763355	0.245	0.459	0	Pre-Granulosa_Human	SCAMP3
CDCA3	0	-0.259885645	0.114	0.283	0	Pre-Granulosa_Human	CDCA3
DUS1L	0	-0.259979009	0.084	0.287	0	Pre-Granulosa_Human	DUS1L
DUSP5	0	-0.260083203	0.028	0.194	0	Pre-Granulosa_Human	DUSP5
MFAP3	0	-0.260180574	0.02	0.219	0	Pre-Granulosa_Human	MFAP3
C1orf50	0	-0.260186391	0.021	0.232	0	Pre-Granulosa_Human	C1orf50
PDE1A	0	-0.260559013	0.016	0.151	0	Pre-Granulosa_Human	PDE1A
UFM1	0	-0.260578503	0.355	0.56	0	Pre-Granulosa_Human	UFM1
CDKN2AIP	0	-0.260777699	0.211	0.416	0	Pre-Granulosa_Human	CDKN2AIP
FNDC5	0	-0.2610707	0.006	0.134	0	Pre-Granulosa_Human	FNDC5
EIF4G3	0	-0.261348506	0.304	0.503	0	Pre-Granulosa_Human	EIF4G3
MTF2	0	-0.26182612	0.554	0.688	0	Pre-Granulosa_Human	MTF2
NPTN	0	-0.261947236	0.075	0.28	0	Pre-Granulosa_Human	NPTN
ABHD16A	0	-0.261950786	0.032	0.241	0	Pre-Granulosa_Human	ABHD16A
RNASEH2A	0	-0.262383219	0.107	0.315	0	Pre-Granulosa_Human	RNASEH2A
TP53I11	0	-0.262676234	0.044	0.215	0	Pre-Granulosa_Human	TP53I11
NRIP1	0	-0.262830488	0.187	0.367	0	Pre-Granulosa_Human	NRIP1
RFK	0	-0.263123798	0.16	0.368	0	Pre-Granulosa_Human	RFK
COX19	0	-0.263301709	0.234	0.448	0	Pre-Granulosa_Human	COX19
SKIL	0	-0.263432179	0.306	0.496	0	Pre-Granulosa_Human	SKIL
CCNT2	0	-0.263492816	0.194	0.41	0	Pre-Granulosa_Human	CCNT2
MRPL46	0	-0.263762513	0.085	0.301	0	Pre-Granulosa_Human	MRPL46
UNC5C	0	-0.263800864	0.001	0.154	0	Pre-Granulosa_Human	UNC5C
EXT1	0	-0.263859066	0.095	0.291	0	Pre-Granulosa_Human	EXT1
LOXL1	0	-0.263903927	0.064	0.201	0	Pre-Granulosa_Human	LOXL1
ATP2A2	0	-0.264196029	0.224	0.427	0	Pre-Granulosa_Human	ATP2A2
TIMM22	0	-0.264338515	0.374	0.57	0	Pre-Granulosa_Human	TIMM22
PSMD5	0	-0.264715755	0.15	0.365	0	Pre-Granulosa_Human	PSMD5
MTCH2	0	-0.264939848	0.546	0.69	0	Pre-Granulosa_Human	MTCH2
IFT46	0	-0.265094881	0.143	0.363	0	Pre-Granulosa_Human	IFT46
KLK8	0	-0.265155587	0.008	0.18	0	Pre-Granulosa_Human	KLK8
RBM46	0	-0.265161761	0.006	0.167	0	Pre-Granulosa_Human	RBM46
UBA5	0	-0.265261551	0.201	0.404	0	Pre-Granulosa_Human	UBA5
STRN4	0	-0.265316094	0.151	0.377	0	Pre-Granulosa_Human	STRN4
CEBPZ	0	-0.265348028	0.458	0.622	0	Pre-Granulosa_Human	CEBPZ
CRY1	0	-0.265744203	0.124	0.295	0	Pre-Granulosa_Human	CRY1
PFDN6	0	-0.266285615	0.577	0.702	0	Pre-Granulosa_Human	PFDN6
TNNI1	0	-0.266552037	0.163	0.325	0	Pre-Granulosa_Human	TNNI1
ARID3A	0	-0.266586347	0.11	0.316	0	Pre-Granulosa_Human	ARID3A
SLC25A17	0	-0.266744249	0.195	0.413	0	Pre-Granulosa_Human	SLC25A17
CCDC127	0	-0.266909765	0.226	0.446	0	Pre-Granulosa_Human	CCDC127
TEAD1	0	-0.267046601	0.172	0.374	0	Pre-Granulosa_Human	TEAD1
NOP14	0	-0.267197344	0.178	0.378	0	Pre-Granulosa_Human	NOP14
GLE1	0	-0.267202175	0.116	0.325	0	Pre-Granulosa_Human	GLE1
POLR3K	0	-0.267255019	0.366	0.544	0	Pre-Granulosa_Human	POLR3K
SLC6A6	0	-0.267528097	0.051	0.246	0	Pre-Granulosa_Human	SLC6A6
RHOJ	0	-0.267547952	0.005	0.134	0	Pre-Granulosa_Human	RHOJ
TRAPPC4	0	-0.267666495	0.496	0.666	0	Pre-Granulosa_Human	TRAPPC4
PHLDB2	0	-0.267732854	0.163	0.32	0	Pre-Granulosa_Human	PHLDB2
OGDH	0	-0.267844837	0.15	0.368	0	Pre-Granulosa_Human	OGDH
FUT8	0	-0.267893457	0.089	0.282	0	Pre-Granulosa_Human	FUT8
NUDT19	0	-0.268106309	0.081	0.274	0	Pre-Granulosa_Human	NUDT19
PITPNA	0	-0.268253264	0.101	0.312	0	Pre-Granulosa_Human	PITPNA
PIP5K1A	0	-0.26838808	0.219	0.43	0	Pre-Granulosa_Human	PIP5K1A
CSF2RA	0	-0.268567724	0	0.195	0	Pre-Granulosa_Human	CSF2RA
ACO2	0	-0.268642058	0.36	0.561	0	Pre-Granulosa_Human	ACO2
UBE2R2	0	-0.268685202	0.572	0.713	0	Pre-Granulosa_Human	UBE2R2
SAMD14	0	-0.268845912	0.013	0.2	0	Pre-Granulosa_Human	SAMD14
PYCR3	0	-0.268859337	0.114	0.315	0	Pre-Granulosa_Human	PYCR3
MAU2	0	-0.26891462	0.136	0.353	0	Pre-Granulosa_Human	MAU2
ZNF704	0	-0.268951235	0.118	0.327	0	Pre-Granulosa_Human	ZNF704
SH3GLB1	0	-0.268984916	0.408	0.583	0	Pre-Granulosa_Human	SH3GLB1
SMAD7	0	-0.269016717	0.122	0.313	0	Pre-Granulosa_Human	SMAD7
TMEM11	0	-0.269438966	0.43	0.618	0	Pre-Granulosa_Human	TMEM11
CLCN4	0	-0.26959256	0.065	0.254	0	Pre-Granulosa_Human	CLCN4
CR1	0	-0.269855314	0.005	0.21	0	Pre-Granulosa_Human	CR1
IFT20	0	-0.270232162	0.513	0.665	0	Pre-Granulosa_Human	IFT20
DMRT1	0	-0.270252758	0.057	0.216	0	Pre-Granulosa_Human	DMRT1
NID2	0	-0.270376311	0.006	0.191	0	Pre-Granulosa_Human	NID2
NONO	0	-0.270512819	0.894	0.92	0	Pre-Granulosa_Human	NONO
TET3	0	-0.270548015	0.048	0.244	0	Pre-Granulosa_Human	TET3
SEC61A2	0	-0.270715003	0.154	0.368	0	Pre-Granulosa_Human	SEC61A2
PTPRK	0	-0.27127227	0.098	0.273	0	Pre-Granulosa_Human	PTPRK
INO80E	0	-0.271382954	0.202	0.424	0	Pre-Granulosa_Human	INO80E
MED22	0	-0.271420087	0.08	0.286	0	Pre-Granulosa_Human	MED22
PCSK1N	0	-0.271603093	0.22	0.161	0	Pre-Granulosa_Human	PCSK1N
DNAJA1	0	-0.272370755	0.883	0.907	0	Pre-Granulosa_Human	DNAJA1
MTX2	0	-0.27260709	0.521	0.679	0	Pre-Granulosa_Human	MTX2
TOR2A	0	-0.272733631	0.141	0.361	0	Pre-Granulosa_Human	TOR2A
PRKD3	0	-0.272741396	0.184	0.402	0	Pre-Granulosa_Human	PRKD3
C16orf87	0	-0.272827851	0.328	0.536	0	Pre-Granulosa_Human	C16orf87
MAFG	0	-0.272857556	0.081	0.292	0	Pre-Granulosa_Human	MAFG
PAPOLA	0	-0.273142111	0.739	0.821	0	Pre-Granulosa_Human	PAPOLA
YAE1	0	-0.273571412	0.251	0.434	0	Pre-Granulosa_Human	YAE1
FCHO2	0	-0.273632648	0.045	0.263	0	Pre-Granulosa_Human	FCHO2
DCTN4	0	-0.273846489	0.237	0.445	0	Pre-Granulosa_Human	DCTN4
ANGPTL4	0	-0.273924593	0.019	0.194	0	Pre-Granulosa_Human	ANGPTL4
GPATCH11	0	-0.273991487	0.061	0.286	0	Pre-Granulosa_Human	GPATCH11
LDB1	0	-0.274144088	0.11	0.338	0	Pre-Granulosa_Human	LDB1
GATA2	0	-0.274231004	0.004	0.112	0	Pre-Granulosa_Human	GATA2
HDLBP	0	-0.274282456	0.61	0.756	0	Pre-Granulosa_Human	HDLBP
EP400	0	-0.274338167	0.232	0.442	0	Pre-Granulosa_Human	EP400
C5orf24	0	-0.27461803	0.497	0.659	0	Pre-Granulosa_Human	C5orf24
TRIP12	0	-0.274827088	0.313	0.493	0	Pre-Granulosa_Human	TRIP12
AKAP8	0	-0.274837969	0.145	0.371	0	Pre-Granulosa_Human	AKAP8
SNRPD1	0	-0.275022305	0.919	0.931	0	Pre-Granulosa_Human	SNRPD1
TM2D1	0	-0.275043232	0.362	0.576	0	Pre-Granulosa_Human	TM2D1
STX5	0	-0.275165964	0.395	0.588	0	Pre-Granulosa_Human	STX5
BTBD9	0	-0.275230516	0.037	0.25	0	Pre-Granulosa_Human	BTBD9
EPB41L5	0	-0.275743463	0.102	0.322	0	Pre-Granulosa_Human	EPB41L5
WASL	0	-0.275806954	0.32	0.525	0	Pre-Granulosa_Human	WASL
FXYD1	0	-0.275970779	0.044	0.175	0	Pre-Granulosa_Human	FXYD1
SPC25	0	-0.27607559	0.16	0.32	0	Pre-Granulosa_Human	SPC25
FZD2	0	-0.27608233	0.155	0.337	0	Pre-Granulosa_Human	FZD2
TSPAN12	0	-0.276313751	0.035	0.206	0	Pre-Granulosa_Human	TSPAN12
KLF7	0	-0.276501483	0.225	0.382	0	Pre-Granulosa_Human	KLF7
SNX12	0	-0.276974313	0.139	0.375	0	Pre-Granulosa_Human	SNX12
TRMT10A	0	-0.277043978	0.103	0.307	0	Pre-Granulosa_Human	TRMT10A
CD302	0	-0.277205822	0.038	0.226	0	Pre-Granulosa_Human	CD302
RAB18	0	-0.277281325	0.481	0.665	0	Pre-Granulosa_Human	RAB18
AP3S2	0	-0.277312354	0.08	0.308	0	Pre-Granulosa_Human	AP3S2
ORMDL3	0	-0.277374788	0.186	0.384	0	Pre-Granulosa_Human	ORMDL3
MCRS1	0	-0.277660557	0.367	0.571	0	Pre-Granulosa_Human	MCRS1
UBE3A	0	-0.277662332	0.558	0.716	0	Pre-Granulosa_Human	UBE3A
CCDC61	0	-0.277875919	0.051	0.203	0	Pre-Granulosa_Human	CCDC61
NAA35	0	-0.278012966	0.278	0.487	0	Pre-Granulosa_Human	NAA35
RANGAP1	0	-0.278051462	0.183	0.356	0	Pre-Granulosa_Human	RANGAP1
SNX6	0	-0.278089766	0.583	0.734	0	Pre-Granulosa_Human	SNX6
MAP4K4	0	-0.278190468	0.442	0.61	0	Pre-Granulosa_Human	MAP4K4
CIB2	0	-0.278231748	0.103	0.25	0	Pre-Granulosa_Human	CIB2
ADSS2	0	-0.278373568	0.333	0.544	0	Pre-Granulosa_Human	ADSS2
PLP1	0	-0.278924538	0.03	0.14	0	Pre-Granulosa_Human	PLP1
VAMP4	0	-0.2792946	0.075	0.296	0	Pre-Granulosa_Human	VAMP4
ST3GAL5	0	-0.279578409	0.125	0.275	0	Pre-Granulosa_Human	ST3GAL5
STX12	0	-0.279662026	0.224	0.45	0	Pre-Granulosa_Human	STX12
CNOT1	0	-0.279665997	0.298	0.476	0	Pre-Granulosa_Human	CNOT1
NOLC1	0	-0.279925282	0.373	0.554	0	Pre-Granulosa_Human	NOLC1
KLHL9	0	-0.280465796	0.211	0.405	0	Pre-Granulosa_Human	KLHL9
GDI1	0	-0.280547835	0.386	0.551	0	Pre-Granulosa_Human	GDI1
ATP2B4	0	-0.280777106	0.102	0.273	0	Pre-Granulosa_Human	ATP2B4
MRPL49	0	-0.280804624	0.326	0.527	0	Pre-Granulosa_Human	MRPL49
HAUS7	0	-0.280808856	0.132	0.335	0	Pre-Granulosa_Human	HAUS7
CFDP1	0	-0.281048859	0.813	0.89	0	Pre-Granulosa_Human	CFDP1
RAB24	0	-0.281062007	0.08	0.267	0	Pre-Granulosa_Human	RAB24
SRM	0	-0.281263026	0.227	0.424	0	Pre-Granulosa_Human	SRM
CPED1	0	-0.281290325	0.023	0.176	0	Pre-Granulosa_Human	CPED1
NRF1	0	-0.281562668	0.057	0.275	0	Pre-Granulosa_Human	NRF1
CNOT3	0	-0.281668168	0.303	0.507	0	Pre-Granulosa_Human	CNOT3
ESCO2	0	-0.281671199	0.079	0.205	0	Pre-Granulosa_Human	ESCO2
CSPP1	0	-0.281672304	0.215	0.437	0	Pre-Granulosa_Human	CSPP1
KDM7A	0	-0.281714143	0.051	0.251	0	Pre-Granulosa_Human	KDM7A
ELOF1	0	-0.281843749	0.564	0.712	0	Pre-Granulosa_Human	ELOF1
TMEM134	0	-0.282136799	0.494	0.668	0	Pre-Granulosa_Human	TMEM134
MTFR1	0	-0.282260858	0.108	0.347	0	Pre-Granulosa_Human	MTFR1
SLC3A2	0	-0.282291771	0.496	0.646	0	Pre-Granulosa_Human	SLC3A2
LAMP2	0	-0.282394893	0.356	0.537	0	Pre-Granulosa_Human	LAMP2
SAE1	0	-0.282568623	0.486	0.65	0	Pre-Granulosa_Human	SAE1
UBE2E1	0	-0.283052955	0.492	0.668	0	Pre-Granulosa_Human	UBE2E1
TGS1	0	-0.283125874	0.304	0.515	0	Pre-Granulosa_Human	TGS1
CDC42SE2	0	-0.283552241	0.258	0.456	0	Pre-Granulosa_Human	CDC42SE2
PAICS	0	-0.28394754	0.635	0.755	0	Pre-Granulosa_Human	PAICS
PARVA	0	-0.284070936	0.26	0.447	0	Pre-Granulosa_Human	PARVA
PRPF4B	0	-0.284104615	0.566	0.709	0	Pre-Granulosa_Human	PRPF4B
RAB31	0	-0.284133933	0.025	0.213	0	Pre-Granulosa_Human	RAB31
MAP7D2	0	-0.284247333	0.038	0.137	0	Pre-Granulosa_Human	MAP7D2
ARHGDIG	0	-0.284267679	0.006	0.141	0	Pre-Granulosa_Human	ARHGDIG
MARCKS	0	-0.284314598	0.87	0.814	0	Pre-Granulosa_Human	MARCKS
ABCF1	0	-0.284713751	0.472	0.651	0	Pre-Granulosa_Human	ABCF1
MAK16	0	-0.285115583	0.129	0.348	0	Pre-Granulosa_Human	MAK16
GATD1	0	-0.285311269	0.228	0.45	0	Pre-Granulosa_Human	GATD1
ANGEL2	0	-0.285450863	0.13	0.36	0	Pre-Granulosa_Human	ANGEL2
TBPL1	0	-0.285634986	0.257	0.476	0	Pre-Granulosa_Human	TBPL1
C12orf45	0	-0.285795331	0.275	0.453	0	Pre-Granulosa_Human	C12orf45
TRIM28	0	-0.285911941	0.503	0.651	0	Pre-Granulosa_Human	TRIM28
MEX3B	0	-0.285970567	0.137	0.323	0	Pre-Granulosa_Human	MEX3B
TMEM39A	0	-0.286254602	0.175	0.404	0	Pre-Granulosa_Human	TMEM39A
NT5DC2	0	-0.286296041	0.226	0.416	0	Pre-Granulosa_Human	NT5DC2
PPIL1	0	-0.286905724	0.36	0.553	0	Pre-Granulosa_Human	PPIL1
MAPK3	0	-0.287030162	0.232	0.434	0	Pre-Granulosa_Human	MAPK3
RBM34	0	-0.287145724	0.083	0.309	0	Pre-Granulosa_Human	RBM34
PCSK5	0	-0.287455198	0.077	0.249	0	Pre-Granulosa_Human	PCSK5
TSPAN3	0	-0.287530709	0.76	0.832	0	Pre-Granulosa_Human	TSPAN3
UBR4	0	-0.287775969	0.092	0.308	0	Pre-Granulosa_Human	UBR4
TMCC1	0	-0.287943439	0.108	0.323	0	Pre-Granulosa_Human	TMCC1
CNEP1R1	0	-0.287961508	0.091	0.33	0	Pre-Granulosa_Human	CNEP1R1
RACGAP1	0	-0.288367006	0.111	0.277	0	Pre-Granulosa_Human	RACGAP1
RBPMS2	0	-0.288463317	0.139	0.345	0	Pre-Granulosa_Human	RBPMS2
GPRC5B	0	-0.288469373	0.027	0.172	0	Pre-Granulosa_Human	GPRC5B
BRI3BP	0	-0.288612326	0.076	0.296	0	Pre-Granulosa_Human	BRI3BP
BCL9	0	-0.288814302	0.098	0.323	0	Pre-Granulosa_Human	BCL9
SLC35A1	0	-0.288836728	0.154	0.378	0	Pre-Granulosa_Human	SLC35A1
LUC7L	0	-0.288958327	0.393	0.596	0	Pre-Granulosa_Human	LUC7L
SRSF11	0	-0.288979058	0.861	0.905	0	Pre-Granulosa_Human	SRSF11
LDLR	0	-0.289341439	0.16	0.329	0	Pre-Granulosa_Human	LDLR
STX6	0	-0.289560256	0.16	0.394	0	Pre-Granulosa_Human	STX6
CTSZ	0	-0.289763371	0.187	0.363	0	Pre-Granulosa_Human	CTSZ
LAMP1	0	-0.289831968	0.38	0.534	0	Pre-Granulosa_Human	LAMP1
CTPS1	0	-0.289862614	0.227	0.44	0	Pre-Granulosa_Human	CTPS1
EMC8	0	-0.289923281	0.382	0.573	0	Pre-Granulosa_Human	EMC8
ZNF318	0	-0.290234879	0.097	0.289	0	Pre-Granulosa_Human	ZNF318
SPNS1	0	-0.29026987	0.052	0.28	0	Pre-Granulosa_Human	SPNS1
FKBP7	0	-0.290406753	0.249	0.419	0	Pre-Granulosa_Human	FKBP7
LAMTOR2	0	-0.290630175	0.601	0.736	0	Pre-Granulosa_Human	LAMTOR2
EIF4E2	0	-0.290952833	0.57	0.73	0	Pre-Granulosa_Human	EIF4E2
EEF1AKMT1	0	-0.290962479	0.168	0.397	0	Pre-Granulosa_Human	EEF1AKMT1
PHB2	0	-0.291750804	0.838	0.892	0	Pre-Granulosa_Human	PHB2
UBE2A	0	-0.291755392	0.425	0.603	0	Pre-Granulosa_Human	UBE2A
SEC22B	0	-0.2919253	0.389	0.586	0	Pre-Granulosa_Human	SEC22B
IGF2R	0	-0.292057851	0.141	0.341	0	Pre-Granulosa_Human	IGF2R
PI4K2B	0	-0.292167185	0.063	0.274	0	Pre-Granulosa_Human	PI4K2B
TSEN34	0	-0.292211375	0.67	0.767	0	Pre-Granulosa_Human	TSEN34
RAB22A	0	-0.292478893	0.143	0.375	0	Pre-Granulosa_Human	RAB22A
RPL22	0	-0.292532646	0.999	0.992	0	Pre-Granulosa_Human	RPL22
FST	0	-0.292555713	0.026	0.105	0	Pre-Granulosa_Human	FST
PDCD11	0	-0.292566055	0.245	0.443	0	Pre-Granulosa_Human	PDCD11
PCIF1	0	-0.292572565	0.244	0.47	0	Pre-Granulosa_Human	PCIF1
PPIL2	0	-0.292800956	0.116	0.349	0	Pre-Granulosa_Human	PPIL2
PLK4	0	-0.292829262	0.064	0.234	0	Pre-Granulosa_Human	PLK4
THAP11	0	-0.292856124	0.214	0.45	0	Pre-Granulosa_Human	THAP11
AP2A2	0	-0.292904053	0.262	0.484	0	Pre-Granulosa_Human	AP2A2
SOD2	0	-0.293195434	0.239	0.43	0	Pre-Granulosa_Human	SOD2
INCENP	0	-0.293400549	0.052	0.214	0	Pre-Granulosa_Human	INCENP
HERC1	0	-0.293407746	0.146	0.356	0	Pre-Granulosa_Human	HERC1
SPOUT1	0	-0.293692786	0.005	0.23	0	Pre-Granulosa_Human	SPOUT1
COL5A2	0	-0.293888439	0.133	0.281	0	Pre-Granulosa_Human	COL5A2
CDCA7	0	-0.294407317	0.19	0.383	0	Pre-Granulosa_Human	CDCA7
GM2A	0	-0.294423528	0.121	0.268	0	Pre-Granulosa_Human	GM2A
DCPS	0	-0.294499489	0.186	0.422	0	Pre-Granulosa_Human	DCPS
ERRFI1	0	-0.294661209	0.042	0.243	0	Pre-Granulosa_Human	ERRFI1
TSPAN15	0	-0.294786963	0.039	0.194	0	Pre-Granulosa_Human	TSPAN15
ADAMTS9	0	-0.294822146	0.008	0.172	0	Pre-Granulosa_Human	ADAMTS9
VPS72	0	-0.295105164	0.391	0.593	0	Pre-Granulosa_Human	VPS72
ITGB5	0	-0.295238128	0.026	0.22	0	Pre-Granulosa_Human	ITGB5
AMOTL1	0	-0.295370482	0.124	0.315	0	Pre-Granulosa_Human	AMOTL1
TIGD2	0	-0.295656623	0.035	0.255	0	Pre-Granulosa_Human	TIGD2
NIP7	0	-0.295660227	0.291	0.5	0	Pre-Granulosa_Human	NIP7
YWHAH	0	-0.295729516	0.531	0.707	0	Pre-Granulosa_Human	YWHAH
AIMP1	0	-0.295912597	0.607	0.756	0	Pre-Granulosa_Human	AIMP1
C1orf54	0	-0.296023971	0.058	0.232	0	Pre-Granulosa_Human	C1orf54
FAM53A	0	-0.29606833	0.015	0.245	0	Pre-Granulosa_Human	FAM53A
SPR	0	-0.296194502	0.106	0.323	0	Pre-Granulosa_Human	SPR
EIF4G2	0	-0.296214821	0.932	0.951	0	Pre-Granulosa_Human	EIF4G2
GDI2	0	-0.296216029	0.844	0.907	0	Pre-Granulosa_Human	GDI2
RCBTB2	0	-0.296253238	0.237	0.454	0	Pre-Granulosa_Human	RCBTB2
ANAPC1	0	-0.296254751	0.092	0.32	0	Pre-Granulosa_Human	ANAPC1
CDC42EP3	0	-0.296315666	0.141	0.265	0	Pre-Granulosa_Human	CDC42EP3
ACTL6A	0	-0.296359057	0.506	0.679	0	Pre-Granulosa_Human	ACTL6A
DYNC1I2	0	-0.29686531	0.681	0.808	0	Pre-Granulosa_Human	DYNC1I2
SF3B3	0	-0.296972267	0.404	0.579	0	Pre-Granulosa_Human	SF3B3
NSRP1	0	-0.297007452	0.391	0.587	0	Pre-Granulosa_Human	NSRP1
TCHH	0	-0.29757739	0.004	0.157	0	Pre-Granulosa_Human	TCHH
TIMM44	0	-0.297669278	0.311	0.527	0	Pre-Granulosa_Human	TIMM44
FAM110B	0	-0.297773928	0.125	0.316	0	Pre-Granulosa_Human	FAM110B
LIMD1	0	-0.297849277	0.069	0.285	0	Pre-Granulosa_Human	LIMD1
CXCR4	0	-0.297905067	0.027	0.105	0	Pre-Granulosa_Human	CXCR4
WWC2	0	-0.298059666	0.194	0.377	0	Pre-Granulosa_Human	WWC2
MYBBP1A	0	-0.298310924	0.124	0.331	0	Pre-Granulosa_Human	MYBBP1A
ITGA8	0	-0.29890062	0.021	0.177	0	Pre-Granulosa_Human	ITGA8
TFPI	0	-0.29893895	0.028	0.212	0	Pre-Granulosa_Human	TFPI
CGN	0	-0.298939726	0.019	0.154	0	Pre-Granulosa_Human	CGN
RASA1	0	-0.299017156	0.133	0.356	0	Pre-Granulosa_Human	RASA1
SNRNP70	0	-0.29930009	0.795	0.869	0	Pre-Granulosa_Human	SNRNP70
CDC25A	0	-0.299458773	0.053	0.28	0	Pre-Granulosa_Human	CDC25A
MIER1	0	-0.299614891	0.302	0.52	0	Pre-Granulosa_Human	MIER1
MRPS11	0	-0.29996888	0.485	0.655	0	Pre-Granulosa_Human	MRPS11
PPID	0	-0.300010069	0.384	0.566	0	Pre-Granulosa_Human	PPID
KDM5A	0	-0.300231238	0.467	0.634	0	Pre-Granulosa_Human	KDM5A
TNFRSF1A	0	-0.300236627	0.245	0.436	0	Pre-Granulosa_Human	TNFRSF1A
TRIM26	0	-0.300413176	0.079	0.307	0	Pre-Granulosa_Human	TRIM26
PTGIS	0	-0.301280923	0.106	0.279	0	Pre-Granulosa_Human	PTGIS
PJA1	0	-0.301391368	0.374	0.569	0	Pre-Granulosa_Human	PJA1
DNTTIP2	0	-0.301451711	0.373	0.561	0	Pre-Granulosa_Human	DNTTIP2
LUZP1	0	-0.301645526	0.314	0.513	0	Pre-Granulosa_Human	LUZP1
SMARCAD1	0	-0.301822175	0.214	0.446	0	Pre-Granulosa_Human	SMARCAD1
SELENOF	0	-0.301933494	0.848	0.89	0	Pre-Granulosa_Human	SELENOF
TGFB1I1	0	-0.301953493	0.221	0.357	0	Pre-Granulosa_Human	TGFB1I1
P4HB	0	-0.301975644	0.742	0.858	0	Pre-Granulosa_Human	P4HB
PXDN	0	-0.302101254	0.267	0.475	0	Pre-Granulosa_Human	PXDN
VAPB	0	-0.302398453	0.225	0.471	0	Pre-Granulosa_Human	VAPB
ARMCX6	0	-0.302399257	0.023	0.206	0	Pre-Granulosa_Human	ARMCX6
CMTM3	0	-0.302437629	0.438	0.609	0	Pre-Granulosa_Human	CMTM3
ELOC	0	-0.303172935	0.781	0.853	0	Pre-Granulosa_Human	ELOC
CTHRC1	0	-0.303464221	0.014	0.149	0	Pre-Granulosa_Human	CTHRC1
ADAMTS5	0	-0.303521642	0.017	0.13	0	Pre-Granulosa_Human	ADAMTS5
AKT1	0	-0.303669272	0.164	0.373	0	Pre-Granulosa_Human	AKT1
FNDC3B	0	-0.304053412	0.116	0.321	0	Pre-Granulosa_Human	FNDC3B
UBA1	0	-0.304070027	0.497	0.657	0	Pre-Granulosa_Human	UBA1
RBBP6	0	-0.304152102	0.51	0.664	0	Pre-Granulosa_Human	RBBP6
HNRNPLL	0	-0.304337368	0.288	0.509	0	Pre-Granulosa_Human	HNRNPLL
UBAC1	0	-0.304435373	0.158	0.363	0	Pre-Granulosa_Human	UBAC1
BCLAF1	0	-0.304530352	0.627	0.756	0	Pre-Granulosa_Human	BCLAF1
TAB2	0	-0.30459283	0.219	0.431	0	Pre-Granulosa_Human	TAB2
STK16	0	-0.304868507	0.273	0.487	0	Pre-Granulosa_Human	STK16
RAB10	0	-0.304873798	0.562	0.727	0	Pre-Granulosa_Human	RAB10
MTPN	0	-0.305176891	0.577	0.717	0	Pre-Granulosa_Human	MTPN
TRPM7	0	-0.305201304	0.158	0.387	0	Pre-Granulosa_Human	TRPM7
CCNT1	0	-0.305307105	0.21	0.432	0	Pre-Granulosa_Human	CCNT1
GIPC1	0	-0.305670666	0.397	0.582	0	Pre-Granulosa_Human	GIPC1
AFF3	0	-0.306208785	0.025	0.228	0	Pre-Granulosa_Human	AFF3
CD2AP	0	-0.306257554	0.244	0.419	0	Pre-Granulosa_Human	CD2AP
POLR3D	0	-0.306540259	0.254	0.49	0	Pre-Granulosa_Human	POLR3D
UBE2G1	0	-0.307073403	0.303	0.536	0	Pre-Granulosa_Human	UBE2G1
ZNF644	0	-0.307240689	0.405	0.615	0	Pre-Granulosa_Human	ZNF644
SETD5	0	-0.307344549	0.498	0.687	0	Pre-Granulosa_Human	SETD5
SCARB1	0	-0.307482301	0.14	0.272	0	Pre-Granulosa_Human	SCARB1
LHFPL2	0	-0.307612095	0.039	0.234	0	Pre-Granulosa_Human	LHFPL2
MAFB	0	-0.307779833	0.063	0.215	0	Pre-Granulosa_Human	MAFB
MRPS16	0	-0.307802919	0.582	0.726	0	Pre-Granulosa_Human	MRPS16
SRPK2	0	-0.308045844	0.441	0.632	0	Pre-Granulosa_Human	SRPK2
CD248	0	-0.308198061	0.022	0.196	0	Pre-Granulosa_Human	CD248
GLRX	0	-0.308247062	0.13	0.337	0	Pre-Granulosa_Human	GLRX
EMSY	0	-0.308378343	0.14	0.366	0	Pre-Granulosa_Human	EMSY
GATAD2A	0	-0.308442053	0.133	0.365	0	Pre-Granulosa_Human	GATAD2A
GFRA3	0	-0.308474013	0.009	0.164	0	Pre-Granulosa_Human	GFRA3
WLS	0	-0.308524826	0.343	0.504	0	Pre-Granulosa_Human	WLS
TMEM86A	0	-0.308562887	0.043	0.215	0	Pre-Granulosa_Human	TMEM86A
DDAH1	0	-0.308574322	0.07	0.237	0	Pre-Granulosa_Human	DDAH1
SPTY2D1	0	-0.308811639	0.182	0.373	0	Pre-Granulosa_Human	SPTY2D1
TIA1	0	-0.308963053	0.548	0.682	0	Pre-Granulosa_Human	TIA1
STK38	0	-0.30901649	0.097	0.338	0	Pre-Granulosa_Human	STK38
LZTFL1	0	-0.309059838	0.173	0.392	0	Pre-Granulosa_Human	LZTFL1
PSMB6	0	-0.309132958	0.871	0.897	0	Pre-Granulosa_Human	PSMB6
ZMIZ1	0	-0.309451222	0.203	0.41	0	Pre-Granulosa_Human	ZMIZ1
SMO	0	-0.309684538	0.16	0.367	0	Pre-Granulosa_Human	SMO
CLMP	0	-0.309704067	0.047	0.219	0	Pre-Granulosa_Human	CLMP
CASP3	0	-0.310015711	0.162	0.389	0	Pre-Granulosa_Human	CASP3
PTPRD	0	-0.310041121	0.18	0.354	0	Pre-Granulosa_Human	PTPRD
CCT2	0	-0.31021827	0.868	0.89	0	Pre-Granulosa_Human	CCT2
FAM216A	0	-0.310219618	0.16	0.396	0	Pre-Granulosa_Human	FAM216A
SKI	0	-0.310420749	0.14	0.365	0	Pre-Granulosa_Human	SKI
TNFAIP1	0	-0.310809829	0.214	0.435	0	Pre-Granulosa_Human	TNFAIP1
SGK1	0	-0.311222138	0.031	0.199	0	Pre-Granulosa_Human	SGK1
PSMB2	0	-0.311351081	0.806	0.869	0	Pre-Granulosa_Human	PSMB2
UBTF	0	-0.311580034	0.346	0.553	0	Pre-Granulosa_Human	UBTF
EHMT1	0	-0.311665008	0.303	0.536	0	Pre-Granulosa_Human	EHMT1
ZNF106	0	-0.311762414	0.32	0.537	0	Pre-Granulosa_Human	ZNF106
CLDND1	0	-0.31202014	0.327	0.552	0	Pre-Granulosa_Human	CLDND1
C6orf226	0	-0.312272434	0.138	0.365	0	Pre-Granulosa_Human	C6orf226
CHD6	0	-0.312537731	0.354	0.577	0	Pre-Granulosa_Human	CHD6
DHRS3	0	-0.312671474	0.027	0.205	0	Pre-Granulosa_Human	DHRS3
CHMP4B	0	-0.312853374	0.553	0.702	0	Pre-Granulosa_Human	CHMP4B
CRISPLD2	0	-0.312962243	0.027	0.197	0	Pre-Granulosa_Human	CRISPLD2
TAF1L	0	-0.313127444	0	0.213	0	Pre-Granulosa_Human	TAF1L
TRAPPC5	0	-0.31318463	0.076	0.318	0	Pre-Granulosa_Human	TRAPPC5
NT5C3A	0	-0.313321398	0.304	0.478	0	Pre-Granulosa_Human	NT5C3A
CENPW	0	-0.313443743	0.309	0.489	0	Pre-Granulosa_Human	CENPW
HMGCR	0	-0.313575863	0.227	0.418	0	Pre-Granulosa_Human	HMGCR
ZNF260	0	-0.313987396	0.155	0.377	0	Pre-Granulosa_Human	ZNF260
CCDC86	0	-0.314417019	0.163	0.397	0	Pre-Granulosa_Human	CCDC86
ZCWPW1	0	-0.314748598	0.087	0.229	0	Pre-Granulosa_Human	ZCWPW1
FKBP5	0	-0.314762056	0.148	0.355	0	Pre-Granulosa_Human	FKBP5
CORO1C	0	-0.314797218	0.142	0.37	0	Pre-Granulosa_Human	CORO1C
ECM1	0	-0.314838677	0.008	0.145	0	Pre-Granulosa_Human	ECM1
NDUFA3	0	-0.314881442	0.795	0.881	0	Pre-Granulosa_Human	NDUFA3
RPP25	0	-0.315091616	0.279	0.429	0	Pre-Granulosa_Human	RPP25
SULF1	0	-0.315299003	0.056	0.212	0	Pre-Granulosa_Human	SULF1
TRA2A	0	-0.315418429	0.653	0.78	0	Pre-Granulosa_Human	TRA2A
SSB	0	-0.316014116	0.839	0.889	0	Pre-Granulosa_Human	SSB
NUDCD2	0	-0.316181363	0.452	0.626	0	Pre-Granulosa_Human	NUDCD2
TTC4	0	-0.316317769	0.036	0.279	0	Pre-Granulosa_Human	TTC4
GJC1	0	-0.316429416	0.094	0.323	0	Pre-Granulosa_Human	GJC1
SF3B2	0	-0.316643397	0.788	0.865	0	Pre-Granulosa_Human	SF3B2
MRPL34	0	-0.31664797	0.521	0.683	0	Pre-Granulosa_Human	MRPL34
SPC24	0	-0.316724378	0.1	0.283	0	Pre-Granulosa_Human	SPC24
SRPK1	0	-0.316729435	0.406	0.574	0	Pre-Granulosa_Human	SRPK1
RBM25	0	-0.316813032	0.809	0.865	0	Pre-Granulosa_Human	RBM25
JAM3	0	-0.317014551	0.088	0.316	0	Pre-Granulosa_Human	JAM3
SEC61A1	0	-0.31716427	0.39	0.594	0	Pre-Granulosa_Human	SEC61A1
TOPORS	0	-0.317644745	0.437	0.611	0	Pre-Granulosa_Human	TOPORS
LPAR4	0	-0.317798905	0.011	0.199	0	Pre-Granulosa_Human	LPAR4
MPC1	0	-0.31795476	0.385	0.577	0	Pre-Granulosa_Human	MPC1
TMEM256	0	-0.31823768	0.787	0.838	0	Pre-Granulosa_Human	TMEM256
CAPRIN1	0	-0.318443247	0.615	0.751	0	Pre-Granulosa_Human	CAPRIN1
COL6A3	0	-0.318497183	0.068	0.195	0	Pre-Granulosa_Human	COL6A3
KCNE5	0	-0.318674956	0.015	0.19	0	Pre-Granulosa_Human	KCNE5
NKAIN4	0	-0.318996879	0.072	0.227	0	Pre-Granulosa_Human	NKAIN4
FAM76A	0	-0.319309035	0.109	0.352	0	Pre-Granulosa_Human	FAM76A
DNAJC3	0	-0.319673327	0.168	0.408	0	Pre-Granulosa_Human	DNAJC3
CDC16	0	-0.319852522	0.338	0.541	0	Pre-Granulosa_Human	CDC16
TEX10	0	-0.319924371	0.173	0.378	0	Pre-Granulosa_Human	TEX10
RPS6KB1	0	-0.320023729	0.194	0.43	0	Pre-Granulosa_Human	RPS6KB1
HSPA4	0	-0.320064117	0.435	0.605	0	Pre-Granulosa_Human	HSPA4
TMEFF1	0	-0.32022251	0	0.228	0	Pre-Granulosa_Human	TMEFF1
SCT	0	-0.320481839	0.002	0.108	0	Pre-Granulosa_Human	SCT
DDX47	0	-0.320970754	0.03	0.277	0	Pre-Granulosa_Human	DDX47
ANKRD11	0	-0.321109167	0.56	0.7	0	Pre-Granulosa_Human	ANKRD11
AKAP13	0	-0.321158941	0.294	0.526	0	Pre-Granulosa_Human	AKAP13
LYSMD3	0	-0.321765438	0.086	0.29	0	Pre-Granulosa_Human	LYSMD3
CRIPT	0	-0.321833594	0.459	0.662	0	Pre-Granulosa_Human	CRIPT
NTRK2	0	-0.321949079	0.02	0.161	0	Pre-Granulosa_Human	NTRK2
BRD9	0	-0.322521796	0.228	0.46	0	Pre-Granulosa_Human	BRD9
ERGIC2	0	-0.322613228	0.491	0.684	0	Pre-Granulosa_Human	ERGIC2
ATP6V1F	0	-0.322682345	0.777	0.869	0	Pre-Granulosa_Human	ATP6V1F
TEX30	0	-0.32286177	0.241	0.408	0	Pre-Granulosa_Human	TEX30
CBX5	0	-0.323160519	0.584	0.752	0	Pre-Granulosa_Human	CBX5
PLAA	0	-0.323405826	0.167	0.404	0	Pre-Granulosa_Human	PLAA
CRAMP1	0	-0.323656908	0.065	0.303	0	Pre-Granulosa_Human	CRAMP1
SLC39A1	0	-0.323890895	0.087	0.278	0	Pre-Granulosa_Human	SLC39A1
ZYX	0	-0.323988945	0.377	0.563	0	Pre-Granulosa_Human	ZYX
EIF4G1	0	-0.324028635	0.478	0.645	0	Pre-Granulosa_Human	EIF4G1
TNKS2	0	-0.324471084	0.235	0.456	0	Pre-Granulosa_Human	TNKS2
GNG2	0	-0.324553512	0.176	0.385	0	Pre-Granulosa_Human	GNG2
ST3GAL4	0	-0.324565595	0.217	0.41	0	Pre-Granulosa_Human	ST3GAL4
HDAC3	0	-0.32495388	0.428	0.62	0	Pre-Granulosa_Human	HDAC3
NDEL1	0	-0.325185439	0.119	0.369	0	Pre-Granulosa_Human	NDEL1
ILK	0	-0.32545044	0.457	0.66	0	Pre-Granulosa_Human	ILK
SSR1	0	-0.325817212	0.548	0.716	0	Pre-Granulosa_Human	SSR1
RAPH1	0	-0.326037872	0.044	0.258	0	Pre-Granulosa_Human	RAPH1
HSPB6	0	-0.326199096	0.031	0.145	0	Pre-Granulosa_Human	HSPB6
KIAA1217	0	-0.326266058	0.111	0.279	0	Pre-Granulosa_Human	KIAA1217
SMIM36	0	-0.32630105	0.001	0.221	0	Pre-Granulosa_Human	SMIM36
GLYR1	0	-0.32633835	0.24	0.483	0	Pre-Granulosa_Human	GLYR1
HBP1	0	-0.326888334	0.351	0.572	0	Pre-Granulosa_Human	HBP1
BZW2	0	-0.327000258	0.499	0.627	0	Pre-Granulosa_Human	BZW2
TOMM70	0	-0.327292289	0.225	0.452	0	Pre-Granulosa_Human	TOMM70
PRPF19	0	-0.327541065	0.46	0.644	0	Pre-Granulosa_Human	PRPF19
TSG101	0	-0.327653426	0.526	0.707	0	Pre-Granulosa_Human	TSG101
RALGPS2	0	-0.327777965	0.288	0.443	0	Pre-Granulosa_Human	RALGPS2
PHF13	0	-0.327894194	0.144	0.33	0	Pre-Granulosa_Human	PHF13
CNBP	0	-0.327953503	0.927	0.944	0	Pre-Granulosa_Human	CNBP
TAF13	0	-0.327974849	0.079	0.333	0	Pre-Granulosa_Human	TAF13
PHF21A	0	-0.328418642	0.167	0.405	0	Pre-Granulosa_Human	PHF21A
U2AF2	0	-0.328907182	0.42	0.62	0	Pre-Granulosa_Human	U2AF2
TBX2	0	-0.328923367	0.041	0.214	0	Pre-Granulosa_Human	TBX2
OSR1	0	-0.329520229	0.008	0.158	0	Pre-Granulosa_Human	OSR1
UTP11	0	-0.329645694	0.389	0.619	0	Pre-Granulosa_Human	UTP11
SHC1	0	-0.329776158	0.124	0.368	0	Pre-Granulosa_Human	SHC1
PDK3	0	-0.329928673	0.145	0.385	0	Pre-Granulosa_Human	PDK3
PBX2	0	-0.330234824	0.207	0.457	0	Pre-Granulosa_Human	PBX2
SUPT5H	0	-0.330430519	0.316	0.54	0	Pre-Granulosa_Human	SUPT5H
HOXA7	0	-0.330439663	0.032	0.178	0	Pre-Granulosa_Human	HOXA7
SMARCE1	0	-0.330722835	0.483	0.64	0	Pre-Granulosa_Human	SMARCE1
PSMD11	0	-0.330729551	0.551	0.715	0	Pre-Granulosa_Human	PSMD11
TULP2	0	-0.331271823	0	0.147	0	Pre-Granulosa_Human	TULP2
CCT4	0	-0.331641797	0.902	0.921	0	Pre-Granulosa_Human	CCT4
VASP	0	-0.331899295	0.351	0.564	0	Pre-Granulosa_Human	VASP
ATP5F1B	0	-0.332121273	0.971	0.969	0	Pre-Granulosa_Human	ATP5F1B
PSMD12	0	-0.332276531	0.39	0.587	0	Pre-Granulosa_Human	PSMD12
MTA2	0	-0.332295479	0.142	0.389	0	Pre-Granulosa_Human	MTA2
PSMB1	0	-0.332555658	0.947	0.956	0	Pre-Granulosa_Human	PSMB1
ATP5F1D	0	-0.33262189	0.904	0.933	0	Pre-Granulosa_Human	ATP5F1D
ZEB1	0	-0.332962614	0.092	0.313	0	Pre-Granulosa_Human	ZEB1
WFDC1	0	-0.333319606	0.029	0.131	0	Pre-Granulosa_Human	WFDC1
NSUN2	0	-0.333760119	0.148	0.394	0	Pre-Granulosa_Human	NSUN2
NIPBL	0	-0.334313883	0.445	0.651	0	Pre-Granulosa_Human	NIPBL
SSRP1	0	-0.334732619	0.624	0.749	0	Pre-Granulosa_Human	SSRP1
HMOX1	0	-0.335337945	0.035	0.234	0	Pre-Granulosa_Human	HMOX1
ORC6	0	-0.335414681	0.234	0.474	0	Pre-Granulosa_Human	ORC6
EIF4H	0	-0.336035245	0.74	0.842	0	Pre-Granulosa_Human	EIF4H
DNAJC2	0	-0.336224299	0.45	0.606	0	Pre-Granulosa_Human	DNAJC2
HTD2	0	-0.336705762	0.001	0.252	0	Pre-Granulosa_Human	HTD2
TXLNA	0	-0.336709876	0.188	0.436	0	Pre-Granulosa_Human	TXLNA
UBN2	0	-0.336731992	0.143	0.386	0	Pre-Granulosa_Human	UBN2
WWTR1	0	-0.33772138	0.145	0.348	0	Pre-Granulosa_Human	WWTR1
AAMP	0	-0.337877092	0.611	0.76	0	Pre-Granulosa_Human	AAMP
TPP2	0	-0.338446114	0.183	0.428	0	Pre-Granulosa_Human	TPP2
PSMD7	0	-0.338509868	0.673	0.779	0	Pre-Granulosa_Human	PSMD7
COL5A1	0	-0.338692084	0.065	0.257	0	Pre-Granulosa_Human	COL5A1
PTBP2	0	-0.338756551	0.142	0.381	0	Pre-Granulosa_Human	PTBP2
ZBED3	0	-0.338927018	0.087	0.305	0	Pre-Granulosa_Human	ZBED3
MCEE	0	-0.339231281	0.083	0.336	0	Pre-Granulosa_Human	MCEE
ARF4	0	-0.339567723	0.882	0.925	0	Pre-Granulosa_Human	ARF4
WBP4	0	-0.339706642	0.369	0.602	0	Pre-Granulosa_Human	WBP4
MPRIP	0	-0.340327257	0.224	0.461	0	Pre-Granulosa_Human	MPRIP
STAG1	0	-0.340867987	0.276	0.504	0	Pre-Granulosa_Human	STAG1
USP19	0	-0.340909919	0.117	0.36	0	Pre-Granulosa_Human	USP19
RALA	0	-0.340989069	0.495	0.684	0	Pre-Granulosa_Human	RALA
STRN3	0	-0.341218186	0.212	0.449	0	Pre-Granulosa_Human	STRN3
GMPR	0	-0.341731355	0.126	0.297	0	Pre-Granulosa_Human	GMPR
NADK	0	-0.342495141	0.171	0.424	0	Pre-Granulosa_Human	NADK
ARCN1	0	-0.34254281	0.23	0.477	0	Pre-Granulosa_Human	ARCN1
TCEAL8	0	-0.343147139	0.822	0.843	0	Pre-Granulosa_Human	TCEAL8
STOX2	0	-0.343286841	0.079	0.252	0	Pre-Granulosa_Human	STOX2
STARD3NL	0	-0.343317644	0.322	0.558	0	Pre-Granulosa_Human	STARD3NL
FBXW2	0	-0.343372791	0.257	0.501	0	Pre-Granulosa_Human	FBXW2
NMT1	0	-0.344389316	0.358	0.579	0	Pre-Granulosa_Human	NMT1
SLC9A3R2	0	-0.344403705	0.043	0.27	0	Pre-Granulosa_Human	SLC9A3R2
GAPVD1	0	-0.344731867	0.185	0.433	0	Pre-Granulosa_Human	GAPVD1
ILKAP	0	-0.345855255	0.323	0.561	0	Pre-Granulosa_Human	ILKAP
PEX19	0	-0.345968284	0.263	0.498	0	Pre-Granulosa_Human	PEX19
COMMD8	0	-0.346051383	0.246	0.487	0	Pre-Granulosa_Human	COMMD8
PUM2	0	-0.346091726	0.272	0.498	0	Pre-Granulosa_Human	PUM2
PIGX	0	-0.346120356	0.239	0.484	0	Pre-Granulosa_Human	PIGX
SNRPA1	0	-0.346214281	0.469	0.653	0	Pre-Granulosa_Human	SNRPA1
ZMYM5	0	-0.346527814	0.221	0.457	0	Pre-Granulosa_Human	ZMYM5
UBE2N	0	-0.346888496	0.771	0.845	0	Pre-Granulosa_Human	UBE2N
MED8	0	-0.347338319	0.208	0.471	0	Pre-Granulosa_Human	MED8
MDM2	0	-0.347588881	0.14	0.394	0	Pre-Granulosa_Human	MDM2
COPS7A	0	-0.347881028	0.319	0.534	0	Pre-Granulosa_Human	COPS7A
MMD	0	-0.347969167	0.134	0.361	0	Pre-Granulosa_Human	MMD
LSM8	0	-0.348420532	0.711	0.81	0	Pre-Granulosa_Human	LSM8
ARID5B	0	-0.34852949	0.333	0.54	0	Pre-Granulosa_Human	ARID5B
TRIB2	0	-0.349019877	0.217	0.388	0	Pre-Granulosa_Human	TRIB2
TIMM17B	0	-0.349028428	0.562	0.734	0	Pre-Granulosa_Human	TIMM17B
NDUFC1	0	-0.349175669	0.814	0.866	0	Pre-Granulosa_Human	NDUFC1
ZCCHC9	0	-0.350152726	0.256	0.488	0	Pre-Granulosa_Human	ZCCHC9
FKBP6	0	-0.350979714	0.002	0.105	0	Pre-Granulosa_Human	FKBP6
GSN	0	-0.351293561	0.26	0.395	0	Pre-Granulosa_Human	GSN
COL14A1	0	-0.351471637	0.08	0.222	0	Pre-Granulosa_Human	COL14A1
THOC3	0	-0.351741423	0.299	0.499	0	Pre-Granulosa_Human	THOC3
CNOT6	0	-0.351828873	0.171	0.416	0	Pre-Granulosa_Human	CNOT6
PPP1R11	0	-0.35259787	0.389	0.605	0	Pre-Granulosa_Human	PPP1R11
SURF4	0	-0.35263214	0.433	0.661	0	Pre-Granulosa_Human	SURF4
RBMS3	0	-0.352747245	0.176	0.368	0	Pre-Granulosa_Human	RBMS3
ZRANB1	0	-0.352967334	0.169	0.409	0	Pre-Granulosa_Human	ZRANB1
BRD3	0	-0.353187185	0.555	0.714	0	Pre-Granulosa_Human	BRD3
GSTM3	0	-0.353303951	0.462	0.643	0	Pre-Granulosa_Human	GSTM3
CREB3L2	0	-0.3535671	0.17	0.394	0	Pre-Granulosa_Human	CREB3L2
PAK1IP1	0	-0.353858757	0.232	0.481	0	Pre-Granulosa_Human	PAK1IP1
BCL7C	0	-0.354221105	0.3	0.508	0	Pre-Granulosa_Human	BCL7C
TMEM242	0	-0.354223979	0.298	0.532	0	Pre-Granulosa_Human	TMEM242
NHS	0	-0.354313454	0.02	0.201	0	Pre-Granulosa_Human	NHS
OSER1	0	-0.354886411	0.356	0.576	0	Pre-Granulosa_Human	OSER1
COL3A1	0	-0.354903587	0.855	0.686	0	Pre-Granulosa_Human	COL3A1
NDUFS2	0	-0.355030414	0.657	0.799	0	Pre-Granulosa_Human	NDUFS2
LARP4B	0	-0.355139315	0.131	0.378	0	Pre-Granulosa_Human	LARP4B
PRRC2C	0	-0.355167057	0.792	0.874	0	Pre-Granulosa_Human	PRRC2C
DAD1	0	-0.356024053	0.889	0.931	0	Pre-Granulosa_Human	DAD1
POLR2A	0	-0.356500598	0.295	0.532	0	Pre-Granulosa_Human	POLR2A
CHCHD1	0	-0.357253205	0.579	0.727	0	Pre-Granulosa_Human	CHCHD1
RASSF1	0	-0.357373372	0.123	0.351	0	Pre-Granulosa_Human	RASSF1
RASL11B	0	-0.357525302	0.063	0.259	0	Pre-Granulosa_Human	RASL11B
ABHD17A	0	-0.357571907	0.266	0.497	0	Pre-Granulosa_Human	ABHD17A
RBM18	0	-0.357643092	0.184	0.449	0	Pre-Granulosa_Human	RBM18
PGAP2	0	-0.357710957	0.183	0.407	0	Pre-Granulosa_Human	PGAP2
MEIS3	0	-0.357717515	0.054	0.266	0	Pre-Granulosa_Human	MEIS3
MED9	0	-0.358001383	0.145	0.406	0	Pre-Granulosa_Human	MED9
NUDCD3	0	-0.35851433	0.289	0.516	0	Pre-Granulosa_Human	NUDCD3
TCF7L2	0	-0.35887277	0.185	0.406	0	Pre-Granulosa_Human	TCF7L2
PFDN2	0	-0.359198826	0.763	0.848	0	Pre-Granulosa_Human	PFDN2
RCN1	0	-0.359322607	0.618	0.742	0	Pre-Granulosa_Human	RCN1
ACTN1	0	-0.359391177	0.292	0.508	0	Pre-Granulosa_Human	ACTN1
CCAR1	0	-0.359446951	0.548	0.717	0	Pre-Granulosa_Human	CCAR1
ATP5F1C	0	-0.359566412	0.912	0.932	0	Pre-Granulosa_Human	ATP5F1C
RAB9A	0	-0.359625459	0.22	0.468	0	Pre-Granulosa_Human	RAB9A
LPL	0	-0.359715797	0.017	0.185	0	Pre-Granulosa_Human	LPL
HINT2	0	-0.359845459	0.12	0.377	0	Pre-Granulosa_Human	HINT2
DYNLL1	0	-0.359979377	0.996	0.99	0	Pre-Granulosa_Human	DYNLL1
MRPL24	0	-0.360227746	0.397	0.623	0	Pre-Granulosa_Human	MRPL24
EDNRA	0	-0.361272834	0.064	0.223	0	Pre-Granulosa_Human	EDNRA
RFC3	0	-0.361808498	0.195	0.436	0	Pre-Granulosa_Human	RFC3
HIC1	0	-0.36199282	0.006	0.178	0	Pre-Granulosa_Human	HIC1
TSC22D4	0	-0.362334069	0.279	0.526	0	Pre-Granulosa_Human	TSC22D4
CTBP2	0	-0.363420838	0.211	0.472	0	Pre-Granulosa_Human	CTBP2
SAR1B	0	-0.36446195	0.215	0.477	0	Pre-Granulosa_Human	SAR1B
TPGS1	0	-0.364809107	0.098	0.354	0	Pre-Granulosa_Human	TPGS1
RNF138	0	-0.364898616	0.248	0.487	0	Pre-Granulosa_Human	RNF138
SERTAD2	0	-0.365358655	0.186	0.415	0	Pre-Granulosa_Human	SERTAD2
HADH	0	-0.365391572	0.436	0.618	0	Pre-Granulosa_Human	HADH
CNRIP1	0	-0.365426475	0.074	0.286	0	Pre-Granulosa_Human	CNRIP1
FMR1	0	-0.36552565	0.135	0.354	0	Pre-Granulosa_Human	FMR1
HSD11B2	0	-0.365650714	0.031	0.199	0	Pre-Granulosa_Human	HSD11B2
PDE6D	0	-0.365800972	0.163	0.421	0	Pre-Granulosa_Human	PDE6D
ATF4	0	-0.366171949	0.775	0.849	0	Pre-Granulosa_Human	ATF4
CMPK1	0	-0.366418762	0.201	0.472	0	Pre-Granulosa_Human	CMPK1
ARHGDIA	0	-0.366459813	0.626	0.762	0	Pre-Granulosa_Human	ARHGDIA
ROBO2	0	-0.366564751	0.082	0.252	0	Pre-Granulosa_Human	ROBO2
SMIM14	0	-0.366665488	0.253	0.503	0	Pre-Granulosa_Human	SMIM14
MLLT10	0	-0.366904214	0.258	0.499	0	Pre-Granulosa_Human	MLLT10
PIK3R1	0	-0.367333788	0.142	0.346	0	Pre-Granulosa_Human	PIK3R1
TSFM	0	-0.367563513	0.006	0.271	0	Pre-Granulosa_Human	TSFM
PSMD1	0	-0.367761331	0.42	0.626	0	Pre-Granulosa_Human	PSMD1
G3BP2	0	-0.36794332	0.547	0.703	0	Pre-Granulosa_Human	G3BP2
THOC7	0	-0.368483793	0.55	0.701	0	Pre-Granulosa_Human	THOC7
RGCC	0	-0.368492486	0.007	0.141	0	Pre-Granulosa_Human	RGCC
UBAP2	0	-0.368760235	0.217	0.475	0	Pre-Granulosa_Human	UBAP2
FAM181B	0	-0.368892456	0.008	0.204	0	Pre-Granulosa_Human	FAM181B
RRP1	0	-0.368963191	0.363	0.575	0	Pre-Granulosa_Human	RRP1
NEDD9	0	-0.369598433	0.028	0.208	0	Pre-Granulosa_Human	NEDD9
NASP	0	-0.370540873	0.763	0.831	0	Pre-Granulosa_Human	NASP
GMNN	0	-0.371057455	0.284	0.463	0	Pre-Granulosa_Human	GMNN
TP53	0	-0.371465755	0.388	0.575	0	Pre-Granulosa_Human	TP53
ASAP1	0	-0.371619988	0.146	0.417	0	Pre-Granulosa_Human	ASAP1
KIFAP3	0	-0.371922102	0.231	0.476	0	Pre-Granulosa_Human	KIFAP3
RSU1	0	-0.372181026	0.242	0.481	0	Pre-Granulosa_Human	RSU1
OGFR	0	-0.372432512	0.253	0.491	0	Pre-Granulosa_Human	OGFR
H3-3A	0	-0.372633908	1	0.997	0	Pre-Granulosa_Human	H3-3A
ANKRD17	0	-0.372714296	0.355	0.568	0	Pre-Granulosa_Human	ANKRD17
EIF1AD	0	-0.373145538	0.113	0.365	0	Pre-Granulosa_Human	EIF1AD
MRPL35	0	-0.373846306	0.287	0.527	0	Pre-Granulosa_Human	MRPL35
JAK1	0	-0.374219672	0.325	0.565	0	Pre-Granulosa_Human	JAK1
GINS4	0	-0.374450569	0.11	0.38	0	Pre-Granulosa_Human	GINS4
CGGBP1	0	-0.374741805	0.385	0.601	0	Pre-Granulosa_Human	CGGBP1
STRA6	0	-0.375750242	0.129	0.288	0	Pre-Granulosa_Human	STRA6
HTRA3	0	-0.375792794	0.002	0.13	0	Pre-Granulosa_Human	HTRA3
TXNL4A	0	-0.375942522	0.506	0.668	0	Pre-Granulosa_Human	TXNL4A
ZNF706	0	-0.376338147	0.657	0.795	0	Pre-Granulosa_Human	ZNF706
VAMP8	0	-0.376456882	0.333	0.474	0	Pre-Granulosa_Human	VAMP8
FIZ1	0	-0.376494467	0.074	0.339	0	Pre-Granulosa_Human	FIZ1
CCNL2	0	-0.376621117	0.425	0.632	0	Pre-Granulosa_Human	CCNL2
AMMECR1L	0	-0.376681026	0.064	0.337	0	Pre-Granulosa_Human	AMMECR1L
IMMP1L	0	-0.376810984	0.388	0.626	0	Pre-Granulosa_Human	IMMP1L
ACADL	0	-0.37689904	0.005	0.259	0	Pre-Granulosa_Human	ACADL
LPAR1	0	-0.376918204	0.028	0.243	0	Pre-Granulosa_Human	LPAR1
MRPL18	0	-0.377341144	0.569	0.713	0	Pre-Granulosa_Human	MRPL18
SMC3	0	-0.377377423	0.63	0.768	0	Pre-Granulosa_Human	SMC3
IDH1	0	-0.377717742	0.39	0.584	0	Pre-Granulosa_Human	IDH1
HSP90B1	0	-0.377722555	0.89	0.925	0	Pre-Granulosa_Human	HSP90B1
MAP2K3	0	-0.377730154	0.109	0.342	0	Pre-Granulosa_Human	MAP2K3
CREBBP	0	-0.379083203	0.32	0.549	0	Pre-Granulosa_Human	CREBBP
MKKS	0	-0.379516371	0.133	0.411	0	Pre-Granulosa_Human	MKKS
PURB	0	-0.379647513	0.219	0.433	0	Pre-Granulosa_Human	PURB
ADK	0	-0.379739332	0.179	0.422	0	Pre-Granulosa_Human	ADK
NAA15	0	-0.379754925	0.338	0.556	0	Pre-Granulosa_Human	NAA15
GOLGA7	0	-0.380755234	0.498	0.716	0	Pre-Granulosa_Human	GOLGA7
QKI	0	-0.380761501	0.418	0.594	0	Pre-Granulosa_Human	QKI
UBFD1	0	-0.381764327	0.203	0.472	0	Pre-Granulosa_Human	UBFD1
GATAD2B	0	-0.382160183	0.251	0.493	0	Pre-Granulosa_Human	GATAD2B
NPM3	0	-0.3831755	0.576	0.705	0	Pre-Granulosa_Human	NPM3
TGFB2	0	-0.383338756	0.057	0.199	0	Pre-Granulosa_Human	TGFB2
MEST	0	-0.383692026	0.921	0.844	0	Pre-Granulosa_Human	MEST
SOCS2	0	-0.383773151	0.093	0.239	0	Pre-Granulosa_Human	SOCS2
FNBP1L	0	-0.383917096	0.224	0.491	0	Pre-Granulosa_Human	FNBP1L
SRA1	0	-0.384063567	0.316	0.562	0	Pre-Granulosa_Human	SRA1
PHLDA3	0	-0.384416969	0.089	0.306	0	Pre-Granulosa_Human	PHLDA3
SLIT2	0	-0.384459568	0.037	0.229	0	Pre-Granulosa_Human	SLIT2
TSPAN31	0	-0.385178859	0.273	0.522	0	Pre-Granulosa_Human	TSPAN31
DCAF8	0	-0.385713838	0.242	0.504	0	Pre-Granulosa_Human	DCAF8
EIF4E	0	-0.386298487	0.598	0.749	0	Pre-Granulosa_Human	EIF4E
MAGT1	0	-0.387204467	0.224	0.472	0	Pre-Granulosa_Human	MAGT1
LRRC59	0	-0.388899733	0.384	0.611	0	Pre-Granulosa_Human	LRRC59
NAA50	0	-0.389370767	0.39	0.609	0	Pre-Granulosa_Human	NAA50
LRP1	0	-0.389645063	0.182	0.41	0	Pre-Granulosa_Human	LRP1
STUB1	0	-0.389832197	0.632	0.753	0	Pre-Granulosa_Human	STUB1
FBLN1	0	-0.390168364	0.297	0.499	0	Pre-Granulosa_Human	FBLN1
CELF2	0	-0.390326964	0.061	0.256	0	Pre-Granulosa_Human	CELF2
NME2	0	-0.390410119	0.074	0.325	0	Pre-Granulosa_Human	NME2
COX14	0	-0.390925074	0.578	0.743	0	Pre-Granulosa_Human	COX14
RFC2	0	-0.391253033	0.278	0.527	0	Pre-Granulosa_Human	RFC2
CALU	0	-0.391646893	0.572	0.763	0	Pre-Granulosa_Human	CALU
NAV1	0	-0.39226109	0.053	0.285	0	Pre-Granulosa_Human	NAV1
CYGB	0	-0.392401799	0.022	0.195	0	Pre-Granulosa_Human	CYGB
ENG	0	-0.39257405	0.045	0.2	0	Pre-Granulosa_Human	ENG
TST	0	-0.392684469	0.134	0.317	0	Pre-Granulosa_Human	TST
LUC7L2	0	-0.393116873	0.536	0.716	0	Pre-Granulosa_Human	LUC7L2
SELENOS	0	-0.39313722	0.525	0.715	0	Pre-Granulosa_Human	SELENOS
RCBTB1	0	-0.393173411	0.071	0.331	0	Pre-Granulosa_Human	RCBTB1
ZNF787	0	-0.39348381	0.073	0.345	0	Pre-Granulosa_Human	ZNF787
TMED10	0	-0.394561387	0.694	0.82	0	Pre-Granulosa_Human	TMED10
WNK1	0	-0.394967354	0.347	0.569	0	Pre-Granulosa_Human	WNK1
LAMB1	0	-0.395102946	0.173	0.419	0	Pre-Granulosa_Human	LAMB1
GPX4	0	-0.395579747	0.863	0.913	0	Pre-Granulosa_Human	GPX4
ACIN1	0	-0.396235496	0.559	0.707	0	Pre-Granulosa_Human	ACIN1
TSHZ1	0	-0.396760745	0.109	0.331	0	Pre-Granulosa_Human	TSHZ1
COX4I1	0	-0.396790112	0.995	0.988	0	Pre-Granulosa_Human	COX4I1
EIF3H	0	-0.397311041	0.955	0.965	0	Pre-Granulosa_Human	EIF3H
COPS4	0	-0.397338578	0.474	0.689	0	Pre-Granulosa_Human	COPS4
ZDHHC20	0	-0.397753097	0.135	0.4	0	Pre-Granulosa_Human	ZDHHC20
HUWE1	0	-0.398080181	0.381	0.596	0	Pre-Granulosa_Human	HUWE1
BAMBI	0	-0.398966029	0.334	0.557	0	Pre-Granulosa_Human	BAMBI
NOP10	0	-0.398966814	0.842	0.893	0	Pre-Granulosa_Human	NOP10
ZC3H15	0	-0.399162339	0.752	0.847	0	Pre-Granulosa_Human	ZC3H15
RAMP2	0	-0.399256442	0.261	0.393	0	Pre-Granulosa_Human	RAMP2
INSIG1	0	-0.399804662	0.183	0.418	0	Pre-Granulosa_Human	INSIG1
DLC1	0	-0.401005768	0.143	0.334	0	Pre-Granulosa_Human	DLC1
SLC29A1	0	-0.401245654	0.084	0.307	0	Pre-Granulosa_Human	SLC29A1
ADGRL1	0	-0.401351853	0.193	0.432	0	Pre-Granulosa_Human	ADGRL1
DPPA4	0	-0.401400357	0.039	0.193	0	Pre-Granulosa_Human	DPPA4
HMGN1	0	-0.402275261	0.996	0.984	0	Pre-Granulosa_Human	HMGN1
DESI2	0	-0.402626125	0.265	0.533	0	Pre-Granulosa_Human	DESI2
TMEM176A	0	-0.403501195	0.115	0.332	0	Pre-Granulosa_Human	TMEM176A
VCL	0	-0.403865209	0.204	0.457	0	Pre-Granulosa_Human	VCL
TRAPPC6B	0	-0.405004651	0.184	0.468	0	Pre-Granulosa_Human	TRAPPC6B
CACYBP	0	-0.405261887	0.701	0.792	0	Pre-Granulosa_Human	CACYBP
PALLD	0	-0.405972593	0.339	0.495	0	Pre-Granulosa_Human	PALLD
RRM2	0	-0.406154766	0.139	0.317	0	Pre-Granulosa_Human	RRM2
ETF1	0	-0.40681947	0.321	0.561	0	Pre-Granulosa_Human	ETF1
SMCHD1	0	-0.406876022	0.313	0.549	0	Pre-Granulosa_Human	SMCHD1
C5orf34	0	-0.407940024	0.042	0.325	0	Pre-Granulosa_Human	C5orf34
TAF6L	0	-0.40794325	0.116	0.399	0	Pre-Granulosa_Human	TAF6L
EIF3B	0	-0.407999663	0.304	0.535	0	Pre-Granulosa_Human	EIF3B
SELENOK	0	-0.408471104	0.758	0.854	0	Pre-Granulosa_Human	SELENOK
TM2D2	0	-0.40891241	0.384	0.633	0	Pre-Granulosa_Human	TM2D2
FOXN3	0	-0.409109066	0.354	0.59	0	Pre-Granulosa_Human	FOXN3
HS6ST2	0	-0.409611211	0.027	0.24	0	Pre-Granulosa_Human	HS6ST2
RCC2	0	-0.409858127	0.273	0.496	0	Pre-Granulosa_Human	RCC2
SAR1A	0	-0.40999177	0.498	0.701	0	Pre-Granulosa_Human	SAR1A
EIF2S1	0	-0.410168962	0.42	0.629	0	Pre-Granulosa_Human	EIF2S1
ARPC5L	0	-0.410377916	0.483	0.688	0	Pre-Granulosa_Human	ARPC5L
GPS2	0	-0.410480128	0.097	0.385	0	Pre-Granulosa_Human	GPS2
FAM114A2	0	-0.410485358	0.147	0.428	0	Pre-Granulosa_Human	FAM114A2
INHBA	0	-0.410499641	0.016	0.13	0	Pre-Granulosa_Human	INHBA
F11R	0	-0.410582475	0.131	0.329	0	Pre-Granulosa_Human	F11R
IGF1R	0	-0.411306499	0.233	0.468	0	Pre-Granulosa_Human	IGF1R
DCAF12	0	-0.41142193	0.224	0.393	0	Pre-Granulosa_Human	DCAF12
USF1	0	-0.411723172	0.03	0.307	0	Pre-Granulosa_Human	USF1
SLC24A5	0	-0.411924907	0	0.229	0	Pre-Granulosa_Human	SLC24A5
UTP3	0	-0.41272532	0.227	0.482	0	Pre-Granulosa_Human	UTP3
C9orf40	0	-0.412910201	0.053	0.312	0	Pre-Granulosa_Human	C9orf40
PPP3CA	0	-0.413568495	0.312	0.537	0	Pre-Granulosa_Human	PPP3CA
ARID1A	0	-0.413951247	0.4	0.619	0	Pre-Granulosa_Human	ARID1A
CMTM7	0	-0.413997944	0.129	0.367	0	Pre-Granulosa_Human	CMTM7
POLR1D	0	-0.414037086	0.822	0.882	0	Pre-Granulosa_Human	POLR1D
ATOX1	0	-0.414277039	0.793	0.879	0	Pre-Granulosa_Human	ATOX1
PSMG4	0	-0.414489962	0.36	0.583	0	Pre-Granulosa_Human	PSMG4
MAST4	0	-0.414665817	0.089	0.365	0	Pre-Granulosa_Human	MAST4
COX5A	0	-0.416413543	0.877	0.886	0	Pre-Granulosa_Human	COX5A
IGSF3	0	-0.416637995	0.051	0.311	0	Pre-Granulosa_Human	IGSF3
CYP51A1	0	-0.416727388	0.023	0.278	0	Pre-Granulosa_Human	CYP51A1
GET4	0	-0.417221811	0.007	0.284	0	Pre-Granulosa_Human	GET4
IGF1	0	-0.417732987	0.053	0.218	0	Pre-Granulosa_Human	IGF1
LITAF	0	-0.418140607	0.324	0.553	0	Pre-Granulosa_Human	LITAF
NOP58	0	-0.418153295	0.507	0.682	0	Pre-Granulosa_Human	NOP58
MPC2	0	-0.418336236	0.517	0.711	0	Pre-Granulosa_Human	MPC2
ITGA9	0	-0.418539152	0.002	0.212	0	Pre-Granulosa_Human	ITGA9
EEF2	0	-0.42046186	0.999	0.994	0	Pre-Granulosa_Human	EEF2
MRPS33	0	-0.420478141	0.641	0.774	0	Pre-Granulosa_Human	MRPS33
AMER1	0	-0.422085647	0.09	0.313	0	Pre-Granulosa_Human	AMER1
CTSB	0	-0.423109474	0.364	0.555	0	Pre-Granulosa_Human	CTSB
SULF2	0	-0.423943484	0.103	0.326	0	Pre-Granulosa_Human	SULF2
SMOC2	0	-0.424046148	0.028	0.162	0	Pre-Granulosa_Human	SMOC2
PRR5	0	-0.424341169	0.08	0.353	0	Pre-Granulosa_Human	PRR5
EGFL7	0	-0.425529349	0.055	0.261	0	Pre-Granulosa_Human	EGFL7
PDCD5	0	-0.425894512	0.818	0.875	0	Pre-Granulosa_Human	PDCD5
FKBP3	0	-0.426124998	0.801	0.861	0	Pre-Granulosa_Human	FKBP3
GTPBP4	0	-0.426272283	0.433	0.635	0	Pre-Granulosa_Human	GTPBP4
ARF1	0	-0.426800205	0.873	0.938	0	Pre-Granulosa_Human	ARF1
STMP1	0	-0.427584086	0.801	0.875	0	Pre-Granulosa_Human	STMP1
SMC2	0	-0.427899514	0.361	0.534	0	Pre-Granulosa_Human	SMC2
TNS3	0	-0.428337163	0.265	0.456	0	Pre-Granulosa_Human	TNS3
GABARAPL1	0	-0.428585231	0.221	0.471	0	Pre-Granulosa_Human	GABARAPL1
SNX5	0	-0.428606993	0.512	0.701	0	Pre-Granulosa_Human	SNX5
NCL	0	-0.430432443	0.963	0.968	0	Pre-Granulosa_Human	NCL
SVBP	0	-0.431318507	0.597	0.794	0	Pre-Granulosa_Human	SVBP
GNB1	0	-0.431704108	0.503	0.665	0	Pre-Granulosa_Human	GNB1
MRPL58	0	-0.431927256	0.271	0.532	0	Pre-Granulosa_Human	MRPL58
C14orf39	0	-0.432710973	0.009	0.107	0	Pre-Granulosa_Human	C14orf39
ARMCX2	0	-0.433413687	0.266	0.491	0	Pre-Granulosa_Human	ARMCX2
USP9X	0	-0.434310111	0.316	0.54	0	Pre-Granulosa_Human	USP9X
TECR	0	-0.434876426	0.683	0.812	0	Pre-Granulosa_Human	TECR
HMBS	0	-0.435500751	0.222	0.47	0	Pre-Granulosa_Human	HMBS
COTL1	0	-0.436130441	0.341	0.503	0	Pre-Granulosa_Human	COTL1
CLDN11	0	-0.436899855	0.017	0.149	0	Pre-Granulosa_Human	CLDN11
CHTF8	0	-0.437068871	0.007	0.306	0	Pre-Granulosa_Human	CHTF8
GSTM2	0	-0.437448585	0.028	0.211	0	Pre-Granulosa_Human	GSTM2
BIRC5	0	-0.437546597	0.208	0.415	0	Pre-Granulosa_Human	BIRC5
TTC3	0	-0.437776316	0.837	0.91	0	Pre-Granulosa_Human	TTC3
GTF2E2	0	-0.438883339	0.284	0.557	0	Pre-Granulosa_Human	GTF2E2
DNAJC5	0	-0.438944144	0.122	0.408	0	Pre-Granulosa_Human	DNAJC5
BLMH	0	-0.439239959	0.325	0.583	0	Pre-Granulosa_Human	BLMH
PPP1R14A	0	-0.439252964	0.243	0.395	0	Pre-Granulosa_Human	PPP1R14A
AKT1S1	0	-0.439798493	0.355	0.601	0	Pre-Granulosa_Human	AKT1S1
ADAMTS1	0	-0.439872154	0.158	0.346	0	Pre-Granulosa_Human	ADAMTS1
MMP11	0	-0.440100349	0.172	0.405	0	Pre-Granulosa_Human	MMP11
DPYSL2	0	-0.44042391	0.295	0.522	0	Pre-Granulosa_Human	DPYSL2
PLAT	0	-0.440956704	0.107	0.318	0	Pre-Granulosa_Human	PLAT
CDK12	0	-0.441558856	0.346	0.572	0	Pre-Granulosa_Human	CDK12
ZCRB1	0	-0.441712378	0.598	0.769	0	Pre-Granulosa_Human	ZCRB1
MAEL	0	-0.441858259	0.021	0.137	0	Pre-Granulosa_Human	MAEL
TINAGL1	0	-0.44258205	0.024	0.215	0	Pre-Granulosa_Human	TINAGL1
MTFR1L	0	-0.443237715	0.325	0.579	0	Pre-Granulosa_Human	MTFR1L
SIVA1	0	-0.443706404	0.783	0.87	0	Pre-Granulosa_Human	SIVA1
RND3	0	-0.444319837	0.235	0.431	0	Pre-Granulosa_Human	RND3
SDE2	0	-0.444867024	0.116	0.406	0	Pre-Granulosa_Human	SDE2
PLS3	0	-0.444943043	0.098	0.363	0	Pre-Granulosa_Human	PLS3
ARPP19	0	-0.444979329	0.707	0.798	0	Pre-Granulosa_Human	ARPP19
GALK1	0	-0.445523957	0.217	0.468	0	Pre-Granulosa_Human	GALK1
RASL11A	0	-0.446044468	0.01	0.214	0	Pre-Granulosa_Human	RASL11A
SGTA	0	-0.446467261	0.313	0.578	0	Pre-Granulosa_Human	SGTA
CNTFR	0	-0.446635347	0.011	0.256	0	Pre-Granulosa_Human	CNTFR
TIMM17A	0	-0.447070745	0.437	0.67	0	Pre-Granulosa_Human	TIMM17A
HK2	0	-0.448658073	0.113	0.322	0	Pre-Granulosa_Human	HK2
CAMK1	0	-0.452690615	0.087	0.357	0	Pre-Granulosa_Human	CAMK1
YEATS4	0	-0.454026412	0.374	0.597	0	Pre-Granulosa_Human	YEATS4
FAU	0	-0.454201736	1	0.997	0	Pre-Granulosa_Human	FAU
DOCK4	0	-0.454260227	0.032	0.234	0	Pre-Granulosa_Human	DOCK4
GRPEL1	0	-0.454326673	0.324	0.581	0	Pre-Granulosa_Human	GRPEL1
EMP1	0	-0.454365783	0.005	0.214	0	Pre-Granulosa_Human	EMP1
NGFR	0	-0.456223454	0.013	0.178	0	Pre-Granulosa_Human	NGFR
SF3B1	0	-0.456370935	0.704	0.831	0	Pre-Granulosa_Human	SF3B1
POLR2D	0	-0.456728372	0.275	0.551	0	Pre-Granulosa_Human	POLR2D
PBRM1	0	-0.457667988	0.439	0.656	0	Pre-Granulosa_Human	PBRM1
RANBP1	0	-0.458230253	0.909	0.93	0	Pre-Granulosa_Human	RANBP1
GPX8	0	-0.458411699	0.424	0.609	0	Pre-Granulosa_Human	GPX8
MIF	0	-0.458886731	0.953	0.941	0	Pre-Granulosa_Human	MIF
TSC22D3	0	-0.459023544	0.322	0.541	0	Pre-Granulosa_Human	TSC22D3
C1D	0	-0.459979656	0.481	0.693	0	Pre-Granulosa_Human	C1D
ANP32E	0	-0.460970325	0.358	0.578	0	Pre-Granulosa_Human	ANP32E
EFNA5	0	-0.461187509	0.02	0.246	0	Pre-Granulosa_Human	EFNA5
R3HDM1	0	-0.461521232	0.229	0.503	0	Pre-Granulosa_Human	R3HDM1
NFAT5	0	-0.461945236	0.114	0.387	0	Pre-Granulosa_Human	NFAT5
RPP21	0	-0.462059466	0.14	0.44	0	Pre-Granulosa_Human	RPP21
WDR43	0	-0.46212324	0.327	0.553	0	Pre-Granulosa_Human	WDR43
UHRF2	0	-0.462721904	0.167	0.461	0	Pre-Granulosa_Human	UHRF2
CLK1	0	-0.463157262	0.517	0.712	0	Pre-Granulosa_Human	CLK1
TXNDC9	0	-0.464369406	0.375	0.638	0	Pre-Granulosa_Human	TXNDC9
MSL1	0	-0.464575119	0.229	0.5	0	Pre-Granulosa_Human	MSL1
COX7A2	0	-0.465024064	0.973	0.976	0	Pre-Granulosa_Human	COX7A2
SMC1A	0	-0.465144719	0.329	0.593	0	Pre-Granulosa_Human	SMC1A
KLF4	0	-0.465397608	0.242	0.398	0	Pre-Granulosa_Human	KLF4
SERINC3	0	-0.466500595	0.458	0.604	0	Pre-Granulosa_Human	SERINC3
EBF1	0	-0.466827924	0.001	0.151	0	Pre-Granulosa_Human	EBF1
C1QTNF12	0	-0.466950042	0.01	0.249	0	Pre-Granulosa_Human	C1QTNF12
PELI1	0	-0.46734567	0.069	0.374	0	Pre-Granulosa_Human	PELI1
CACFD1	0	-0.467654085	0.124	0.407	0	Pre-Granulosa_Human	CACFD1
OAZ2	0	-0.467800216	0.691	0.858	0	Pre-Granulosa_Human	OAZ2
CDC26	0	-0.467811535	0.52	0.69	0	Pre-Granulosa_Human	CDC26
SMCO4	0	-0.467975447	0.162	0.448	0	Pre-Granulosa_Human	SMCO4
MPZL1	0	-0.468144258	0.309	0.561	0	Pre-Granulosa_Human	MPZL1
EIF5B	0	-0.468161593	0.786	0.873	0	Pre-Granulosa_Human	EIF5B
TXNDC12	0	-0.46979567	0.129	0.433	0	Pre-Granulosa_Human	TXNDC12
CALR	0	-0.47141471	0.878	0.945	0	Pre-Granulosa_Human	CALR
NCBP2AS2	0	-0.471788274	0.425	0.657	0	Pre-Granulosa_Human	NCBP2AS2
ETS1	0	-0.472069917	0.039	0.3	0	Pre-Granulosa_Human	ETS1
GNAS	0	-0.472264094	0.828	0.847	0	Pre-Granulosa_Human	GNAS
MRPS12	0	-0.472796046	0.399	0.64	0	Pre-Granulosa_Human	MRPS12
KANSL2	0	-0.473846387	0.19	0.497	0	Pre-Granulosa_Human	KANSL2
C11orf71	0	-0.473995328	0.143	0.399	0	Pre-Granulosa_Human	C11orf71
SOX11	0	-0.474031036	0.476	0.503	0	Pre-Granulosa_Human	SOX11
CHCHD7	0	-0.474132208	0.253	0.548	0	Pre-Granulosa_Human	CHCHD7
UBL4A	0	-0.474719386	0.143	0.452	0	Pre-Granulosa_Human	UBL4A
BCL10	0	-0.474826631	0.245	0.501	0	Pre-Granulosa_Human	BCL10
FBLIM1	0	-0.474949999	0.145	0.381	0	Pre-Granulosa_Human	FBLIM1
COPZ2	0	-0.476400558	0.01	0.279	0	Pre-Granulosa_Human	COPZ2
RLIM	0	-0.477261866	0.247	0.474	0	Pre-Granulosa_Human	RLIM
LOXL2	0	-0.478024992	0.054	0.315	0	Pre-Granulosa_Human	LOXL2
PLSCR3	0	-0.479011007	0.013	0.304	0	Pre-Granulosa_Human	PLSCR3
GOLT1B	0	-0.479022211	0.174	0.486	0	Pre-Granulosa_Human	GOLT1B
CSRP2	0	-0.480394816	0.232	0.407	0	Pre-Granulosa_Human	CSRP2
DNAJA2	0	-0.48039929	0.523	0.713	0	Pre-Granulosa_Human	DNAJA2
RALB	0	-0.480652463	0.213	0.499	0	Pre-Granulosa_Human	RALB
RPL6	0	-0.480969997	1	0.996	0	Pre-Granulosa_Human	RPL6
PSMA5	0	-0.481409789	0.661	0.818	0	Pre-Granulosa_Human	PSMA5
R3HDM4	0	-0.482013838	0.264	0.506	0	Pre-Granulosa_Human	R3HDM4
DAG1	0	-0.482252454	0.211	0.435	0	Pre-Granulosa_Human	DAG1
MRPL38	0	-0.482532631	0.054	0.358	0	Pre-Granulosa_Human	MRPL38
CDCA8	0	-0.4827718	0.104	0.309	0	Pre-Granulosa_Human	CDCA8
PFDN1	0	-0.484854415	0.67	0.812	0	Pre-Granulosa_Human	PFDN1
SON	0	-0.487141801	0.912	0.941	0	Pre-Granulosa_Human	SON
BRI3	0	-0.488908673	0.168	0.421	0	Pre-Granulosa_Human	BRI3
HOXC8	0	-0.490088227	0.059	0.223	0	Pre-Granulosa_Human	HOXC8
CYP1B1	0	-0.490102293	0.015	0.217	0	Pre-Granulosa_Human	CYP1B1
CITED1	0	-0.491099245	0.003	0.139	0	Pre-Granulosa_Human	CITED1
COX7B	0	-0.491555077	0.916	0.934	0	Pre-Granulosa_Human	COX7B
COL6A2	0	-0.492078393	0.401	0.442	0	Pre-Granulosa_Human	COL6A2
CALM1	0	-0.492138757	0.886	0.896	0	Pre-Granulosa_Human	CALM1
DTL	0	-0.492666759	0.087	0.345	0	Pre-Granulosa_Human	DTL
AARD	0	-0.494784141	0.017	0.115	0	Pre-Granulosa_Human	AARD
WDR26	0	-0.494965291	0.231	0.494	0	Pre-Granulosa_Human	WDR26
MGST1	0	-0.495466501	0.247	0.443	0	Pre-Granulosa_Human	MGST1
TSN	0	-0.495528007	0.578	0.747	0	Pre-Granulosa_Human	TSN
LDB2	0	-0.49565913	0.042	0.294	0	Pre-Granulosa_Human	LDB2
MEIS1	0	-0.495776295	0.268	0.448	0	Pre-Granulosa_Human	MEIS1
LUM	0	-0.495891813	0.007	0.119	0	Pre-Granulosa_Human	LUM
EIF3A	0	-0.497933071	0.755	0.873	0	Pre-Granulosa_Human	EIF3A
C1orf131	0	-0.497972142	0.302	0.558	0	Pre-Granulosa_Human	C1orf131
RNF10	0	-0.498423451	0.431	0.661	0	Pre-Granulosa_Human	RNF10
GPX3	0	-0.498661014	0.009	0.252	0	Pre-Granulosa_Human	GPX3
TCF12	0	-0.498710744	0.26	0.532	0	Pre-Granulosa_Human	TCF12
SWT1	0	-0.499826067	0.043	0.343	0	Pre-Granulosa_Human	SWT1
TONSL	0	-0.499834781	0.06	0.377	0	Pre-Granulosa_Human	TONSL
BOK	0	-0.500181776	0.056	0.289	0	Pre-Granulosa_Human	BOK
PTBP3	0	-0.501103533	0.176	0.487	0	Pre-Granulosa_Human	PTBP3
UBE2K	0	-0.501486017	0.432	0.673	0	Pre-Granulosa_Human	UBE2K
PDGFRB	0	-0.504230573	0.041	0.255	0	Pre-Granulosa_Human	PDGFRB
CBX1	0	-0.504428135	0.762	0.867	0	Pre-Granulosa_Human	CBX1
MXRA8	0	-0.504504174	0.033	0.323	0	Pre-Granulosa_Human	MXRA8
OGT	0	-0.505586241	0.242	0.503	0	Pre-Granulosa_Human	OGT
SNRNP48	0	-0.505931499	0.162	0.473	0	Pre-Granulosa_Human	SNRNP48
EPRS1	0	-0.506570221	0.383	0.62	0	Pre-Granulosa_Human	EPRS1
HNRNPL	0	-0.509283348	0.408	0.652	0	Pre-Granulosa_Human	HNRNPL
CNN2	0	-0.511479886	0.32	0.48	0	Pre-Granulosa_Human	CNN2
UNC119	0	-0.51179429	0.272	0.562	0	Pre-Granulosa_Human	UNC119
NRAS	0	-0.514824845	0.289	0.532	0	Pre-Granulosa_Human	NRAS
ARL1	0	-0.515558977	0.433	0.682	0	Pre-Granulosa_Human	ARL1
NES	0	-0.515675419	0.014	0.3	0	Pre-Granulosa_Human	NES
MRPL52	0	-0.51846942	0.739	0.844	0	Pre-Granulosa_Human	MRPL52
SBNO1	0	-0.521091924	0.382	0.629	0	Pre-Granulosa_Human	SBNO1
BRD2	0	-0.521231346	0.539	0.75	0	Pre-Granulosa_Human	BRD2
LMO4	0	-0.521330775	0.277	0.529	0	Pre-Granulosa_Human	LMO4
PSMB4	0	-0.522191219	0.629	0.782	0	Pre-Granulosa_Human	PSMB4
DAZAP1	0	-0.523016419	0.352	0.594	0	Pre-Granulosa_Human	DAZAP1
AC009070.1	0	-0.523334341	0	0.32	0	Pre-Granulosa_Human	AC009070.1
ASB4	0	-0.526268233	0.001	0.176	0	Pre-Granulosa_Human	ASB4
MRPS14	0	-0.52737919	0.507	0.716	0	Pre-Granulosa_Human	MRPS14
RPS5	0	-0.528005476	1	0.997	0	Pre-Granulosa_Human	RPS5
MANF	0	-0.528651073	0.61	0.786	0	Pre-Granulosa_Human	MANF
HMGCS1	0	-0.528758406	0.373	0.595	0	Pre-Granulosa_Human	HMGCS1
POLR1C	0	-0.529569672	0.237	0.535	0	Pre-Granulosa_Human	POLR1C
TENM4	0	-0.530651592	0.026	0.288	0	Pre-Granulosa_Human	TENM4
YPEL3	0	-0.530841364	0.246	0.526	0	Pre-Granulosa_Human	YPEL3
PDGFA	0	-0.531495501	0.045	0.262	0	Pre-Granulosa_Human	PDGFA
GNG12	0	-0.533568192	0.265	0.571	0	Pre-Granulosa_Human	GNG12
NRK	0	-0.534264155	0.145	0.422	0	Pre-Granulosa_Human	NRK
GLRX3	0	-0.534365858	0.655	0.787	0	Pre-Granulosa_Human	GLRX3
ARF5	0	-0.534380851	0.677	0.826	0	Pre-Granulosa_Human	ARF5
MYLK	0	-0.534995186	0.107	0.308	0	Pre-Granulosa_Human	MYLK
SUB1	0	-0.535369177	0.971	0.974	0	Pre-Granulosa_Human	SUB1
SERPINA5	0	-0.535843553	0.015	0.107	0	Pre-Granulosa_Human	SERPINA5
METAP2	0	-0.5359644	0.724	0.86	0	Pre-Granulosa_Human	METAP2
RBMS2	0	-0.541141401	0.084	0.401	0	Pre-Granulosa_Human	RBMS2
GLIPR2	0	-0.541297066	0.209	0.462	0	Pre-Granulosa_Human	GLIPR2
TSNAX-DISC1	0	-0.541313052	0.001	0.342	0	Pre-Granulosa_Human	TSNAX-DISC1
CDV3	0	-0.541916301	0.283	0.539	0	Pre-Granulosa_Human	CDV3
DENR	0	-0.542360872	0.59	0.769	0	Pre-Granulosa_Human	DENR
MBTD1	0	-0.543296767	0.156	0.466	0	Pre-Granulosa_Human	MBTD1
F2R	0	-0.543434941	0.05	0.319	0	Pre-Granulosa_Human	F2R
DPH3	0	-0.543564346	0.298	0.592	0	Pre-Granulosa_Human	DPH3
SDHB	0	-0.54369661	0.47	0.687	0	Pre-Granulosa_Human	SDHB
CCDC34	0	-0.543945824	0.506	0.698	0	Pre-Granulosa_Human	CCDC34
CHKA	0	-0.54508034	0.128	0.36	0	Pre-Granulosa_Human	CHKA
MRPL17	0	-0.545120238	0.48	0.713	0	Pre-Granulosa_Human	MRPL17
PDLIM7	0	-0.547932841	0.298	0.606	0	Pre-Granulosa_Human	PDLIM7
ADPRH	0	-0.547983268	0.017	0.333	0	Pre-Granulosa_Human	ADPRH
TAGLN	0	-0.549078134	0.035	0.167	0	Pre-Granulosa_Human	TAGLN
TNRC6A	0	-0.55014355	0.397	0.645	0	Pre-Granulosa_Human	TNRC6A
SERBP1	0	-0.550151603	0.974	0.974	0	Pre-Granulosa_Human	SERBP1
TRA2B	0	-0.551431989	0.855	0.915	0	Pre-Granulosa_Human	TRA2B
NTAN1	0	-0.552951308	0.212	0.543	0	Pre-Granulosa_Human	NTAN1
RNF4	0	-0.553980903	0.213	0.52	0	Pre-Granulosa_Human	RNF4
DNLZ	0	-0.55555535	0.004	0.349	0	Pre-Granulosa_Human	DNLZ
SSBP2	0	-0.556028357	0.262	0.548	0	Pre-Granulosa_Human	SSBP2
VCAN	0	-0.556125999	0.286	0.443	0	Pre-Granulosa_Human	VCAN
NID1	0	-0.557122447	0.014	0.302	0	Pre-Granulosa_Human	NID1
MCM6	0	-0.557616865	0.194	0.474	0	Pre-Granulosa_Human	MCM6
EGLN2	0	-0.557790733	0.07	0.415	0	Pre-Granulosa_Human	EGLN2
IGF2BP2	0	-0.559174779	0.345	0.713	0	Pre-Granulosa_Human	IGF2BP2
RP9	0	-0.559236251	0.224	0.539	0	Pre-Granulosa_Human	RP9
RPL4	0	-0.559568292	1	0.996	0	Pre-Granulosa_Human	RPL4
TCEAL9	0	-0.561846372	0.977	0.93	0	Pre-Granulosa_Human	TCEAL9
BAX	0	-0.561906501	0.53	0.73	0	Pre-Granulosa_Human	BAX
OSR2	0	-0.562308285	0.021	0.197	0	Pre-Granulosa_Human	OSR2
MAGED2	0	-0.563191012	0.856	0.871	0	Pre-Granulosa_Human	MAGED2
FBN2	0	-0.563577491	0.043	0.325	0	Pre-Granulosa_Human	FBN2
POSTN	0	-0.56365927	0.031	0.21	0	Pre-Granulosa_Human	POSTN
ZWINT	0	-0.563706969	0.248	0.57	0	Pre-Granulosa_Human	ZWINT
OXCT1	0	-0.563711401	0.173	0.445	0	Pre-Granulosa_Human	OXCT1
WNT4	0	-0.563898743	0.013	0.221	0	Pre-Granulosa_Human	WNT4
PTPRS	0	-0.564706917	0.038	0.364	0	Pre-Granulosa_Human	PTPRS
AKAP12	0	-0.564887122	0.202	0.414	0	Pre-Granulosa_Human	AKAP12
MRPL42	0	-0.56490863	0.602	0.767	0	Pre-Granulosa_Human	MRPL42
DDX3Y	0	-0.565324487	0.001	0.309	0	Pre-Granulosa_Human	DDX3Y
CDC42EP5	0	-0.565374145	0.004	0.289	0	Pre-Granulosa_Human	CDC42EP5
MMP14	0	-0.565454037	0.183	0.444	0	Pre-Granulosa_Human	MMP14
ZCCHC3	0	-0.56660268	0.266	0.524	0	Pre-Granulosa_Human	ZCCHC3
EZH2	0	-0.567923612	0.27	0.523	0	Pre-Granulosa_Human	EZH2
RBMS1	0	-0.568643623	0.452	0.706	0	Pre-Granulosa_Human	RBMS1
HNRNPF	0	-0.569211307	0.806	0.89	0	Pre-Granulosa_Human	HNRNPF
LYAR	0	-0.569571026	0.31	0.559	0	Pre-Granulosa_Human	LYAR
MBNL2	0	-0.569886267	0.098	0.391	0	Pre-Granulosa_Human	MBNL2
NR2F1	0	-0.57043048	0.019	0.233	0	Pre-Granulosa_Human	NR2F1
SELENOH	0	-0.573106947	0.839	0.868	0	Pre-Granulosa_Human	SELENOH
SPTSSA	0	-0.573390351	0.436	0.651	0	Pre-Granulosa_Human	SPTSSA
DTYMK	0	-0.573723755	0.414	0.66	0	Pre-Granulosa_Human	DTYMK
PRDX1	0	-0.57459213	0.953	0.955	0	Pre-Granulosa_Human	PRDX1
NAPA	0	-0.575597212	0.082	0.415	0	Pre-Granulosa_Human	NAPA
VCP	0	-0.576195911	0.703	0.851	0	Pre-Granulosa_Human	VCP
SNRNP27	0	-0.578557644	0.387	0.661	0	Pre-Granulosa_Human	SNRNP27
GPC6	0	-0.580879651	0.046	0.33	0	Pre-Granulosa_Human	GPC6
HSPA5	0	-0.581718413	0.806	0.906	0	Pre-Granulosa_Human	HSPA5
ANAPC13	0	-0.58191376	0.565	0.788	0	Pre-Granulosa_Human	ANAPC13
PLAC8	0	-0.584026272	0.001	0.181	0	Pre-Granulosa_Human	PLAC8
CRABP1	0	-0.58598577	0.02	0.189	0	Pre-Granulosa_Human	CRABP1
CFL2	0	-0.586752651	0.426	0.673	0	Pre-Granulosa_Human	CFL2
PTCH1	0	-0.58748322	0.07	0.345	0	Pre-Granulosa_Human	PTCH1
PLAC1	0	-0.588608464	0.084	0.282	0	Pre-Granulosa_Human	PLAC1
ATP5MF	0	-0.589201316	0.952	0.963	0	Pre-Granulosa_Human	ATP5MF
NDUFV2	0	-0.589355189	0.409	0.668	0	Pre-Granulosa_Human	NDUFV2
SOAT1	0	-0.590367421	0.084	0.373	0	Pre-Granulosa_Human	SOAT1
NDUFA6	0	-0.591255757	0.814	0.896	0	Pre-Granulosa_Human	NDUFA6
RAP1A	0	-0.592290898	0.296	0.599	0	Pre-Granulosa_Human	RAP1A
LSM6	0	-0.592944269	0.613	0.783	0	Pre-Granulosa_Human	LSM6
IDH2	0	-0.594601027	0.493	0.728	0	Pre-Granulosa_Human	IDH2
EMG1	0	-0.594889273	0.423	0.66	0	Pre-Granulosa_Human	EMG1
C18orf32	0	-0.595520407	0.156	0.508	0	Pre-Granulosa_Human	C18orf32
USE1	0	-0.597650234	0.366	0.63	0	Pre-Granulosa_Human	USE1
CCT5	0	-0.597653299	0.74	0.856	0	Pre-Granulosa_Human	CCT5
NMT2	0	-0.599526852	0.164	0.432	0	Pre-Granulosa_Human	NMT2
ZEB2	0	-0.599739568	0.226	0.44	0	Pre-Granulosa_Human	ZEB2
FKBP4	0	-0.600208999	0.568	0.713	0	Pre-Granulosa_Human	FKBP4
RPL23	0	-0.600727018	1	0.997	0	Pre-Granulosa_Human	RPL23
PPP1CA	0	-0.601224458	0.747	0.852	0	Pre-Granulosa_Human	PPP1CA
ALKBH1	0	-0.601959813	0.092	0.421	0	Pre-Granulosa_Human	ALKBH1
TCF3	0	-0.603030926	0.294	0.58	0	Pre-Granulosa_Human	TCF3
CCND3	0	-0.603044555	0.467	0.682	0	Pre-Granulosa_Human	CCND3
REEP5	0	-0.603369206	0.329	0.631	0	Pre-Granulosa_Human	REEP5
CETN3	0	-0.603809606	0.398	0.657	0	Pre-Granulosa_Human	CETN3
HDGF	0	-0.604078516	0.337	0.58	0	Pre-Granulosa_Human	HDGF
GNAI2	0	-0.606307176	0.61	0.772	0	Pre-Granulosa_Human	GNAI2
CALD1	0	-0.606563152	0.873	0.825	0	Pre-Granulosa_Human	CALD1
HNRNPAB	0	-0.606656977	0.619	0.779	0	Pre-Granulosa_Human	HNRNPAB
ALAD	0	-0.606949276	0.145	0.439	0	Pre-Granulosa_Human	ALAD
GEMIN7	0	-0.607456121	0.239	0.564	0	Pre-Granulosa_Human	GEMIN7
PHF5A	0	-0.607707204	0.51	0.744	0	Pre-Granulosa_Human	PHF5A
CHD3	0	-0.608159201	0.156	0.47	0	Pre-Granulosa_Human	CHD3
COX6B2	0	-0.608749458	0.042	0.333	0	Pre-Granulosa_Human	COX6B2
SDHAF4	0	-0.609244815	0.101	0.447	0	Pre-Granulosa_Human	SDHAF4
DCAKD	0	-0.610324224	0.223	0.534	0	Pre-Granulosa_Human	DCAKD
KNOP1	0	-0.611882118	0.421	0.709	0	Pre-Granulosa_Human	KNOP1
ADIPOR1	0	-0.61220695	0.355	0.608	0	Pre-Granulosa_Human	ADIPOR1
BCAS2	0	-0.612349941	0.535	0.739	0	Pre-Granulosa_Human	BCAS2
NXF1	0	-0.612426508	0.297	0.583	0	Pre-Granulosa_Human	NXF1
UBE2B	0	-0.614637272	0.633	0.808	0	Pre-Granulosa_Human	UBE2B
MPND	0	-0.615151296	0.082	0.438	0	Pre-Granulosa_Human	MPND
DCTPP1	0	-0.615399704	0.513	0.689	0	Pre-Granulosa_Human	DCTPP1
CNN3	0	-0.617002208	0.666	0.839	0	Pre-Granulosa_Human	CNN3
ID2	0	-0.617771179	0.621	0.705	0	Pre-Granulosa_Human	ID2
TAGLN2	0	-0.617909085	0.168	0.414	0	Pre-Granulosa_Human	TAGLN2
PDCD6	0	-0.61917875	0.188	0.524	0	Pre-Granulosa_Human	PDCD6
MAPRE1	0	-0.622118057	0.527	0.748	0	Pre-Granulosa_Human	MAPRE1
GNB2	0	-0.627434014	0.677	0.813	0	Pre-Granulosa_Human	GNB2
FUBP1	0	-0.628137801	0.569	0.753	0	Pre-Granulosa_Human	FUBP1
ZNF266	0	-0.630050539	0.1	0.437	0	Pre-Granulosa_Human	ZNF266
TEAD2	0	-0.630375922	0.499	0.678	0	Pre-Granulosa_Human	TEAD2
ISLR	0	-0.634483622	0.101	0.332	0	Pre-Granulosa_Human	ISLR
TMEM167A	0	-0.634583086	0.548	0.775	0	Pre-Granulosa_Human	TMEM167A
EPB41L2	0	-0.640629238	0.203	0.546	0	Pre-Granulosa_Human	EPB41L2
PAFAH1B1	0	-0.642300641	0.383	0.675	0	Pre-Granulosa_Human	PAFAH1B1
TAF1D	0	-0.642795328	0.631	0.776	0	Pre-Granulosa_Human	TAF1D
PTP4A2	0	-0.643666878	0.476	0.697	0	Pre-Granulosa_Human	PTP4A2
PIGP	0	-0.64425895	0.33	0.609	0	Pre-Granulosa_Human	PIGP
MT-ND1	0	-0.645964035	0.998	0.992	0	Pre-Granulosa_Human	MT-ND1
LIG1	0	-0.646253122	0.179	0.45	0	Pre-Granulosa_Human	LIG1
G3BP1	0	-0.647832094	0.622	0.802	0	Pre-Granulosa_Human	G3BP1
WDR83OS	0	-0.648905389	0.014	0.386	0	Pre-Granulosa_Human	WDR83OS
CYB5A	0	-0.654320965	0.496	0.704	0	Pre-Granulosa_Human	CYB5A
WBP1	0	-0.659318441	0.03	0.378	0	Pre-Granulosa_Human	WBP1
TIPARP	0	-0.662422224	0.114	0.381	0	Pre-Granulosa_Human	TIPARP
NDUFV3	0	-0.663969196	0.461	0.725	0	Pre-Granulosa_Human	NDUFV3
DDX50	0	-0.66514368	0.429	0.71	0	Pre-Granulosa_Human	DDX50
UBALD2	0	-0.667545151	0.107	0.442	0	Pre-Granulosa_Human	UBALD2
LHFPL6	0	-0.66826918	0.03	0.296	0	Pre-Granulosa_Human	LHFPL6
CHCHD2	0	-0.671031597	0.995	0.99	0	Pre-Granulosa_Human	CHCHD2
GNG13	0	-0.671337439	0.002	0.105	0	Pre-Granulosa_Human	GNG13
SRRM2	0	-0.672783001	0.856	0.909	0	Pre-Granulosa_Human	SRRM2
POFUT2	0	-0.675367107	0.124	0.464	0	Pre-Granulosa_Human	POFUT2
IGF2BP1	0	-0.67541097	0.189	0.52	0	Pre-Granulosa_Human	IGF2BP1
TBRG1	0	-0.677261131	0.181	0.528	0	Pre-Granulosa_Human	TBRG1
RALY	0	-0.67849403	0.716	0.867	0	Pre-Granulosa_Human	RALY
SYCE2	0	-0.688030031	0.026	0.311	0	Pre-Granulosa_Human	SYCE2
PCBP4	0	-0.688721783	0.102	0.453	0	Pre-Granulosa_Human	PCBP4
ARPC1B	0	-0.692136356	0.304	0.529	0	Pre-Granulosa_Human	ARPC1B
TCP1	0	-0.693644133	0.762	0.877	0	Pre-Granulosa_Human	TCP1
RPLP0	0	-0.695020868	1	0.997	0	Pre-Granulosa_Human	RPLP0
NR2F2	0	-0.697834634	0.615	0.707	0	Pre-Granulosa_Human	NR2F2
UBAP2L	0	-0.699136537	0.328	0.644	0	Pre-Granulosa_Human	UBAP2L
USP50	0	-0.702309804	0.001	0.348	0	Pre-Granulosa_Human	USP50
COX6C	0	-0.702905728	0.984	0.986	0	Pre-Granulosa_Human	COX6C
PSMA3	0	-0.704222974	0.701	0.843	0	Pre-Granulosa_Human	PSMA3
PTN	0	-0.70463999	0.648	0.583	0	Pre-Granulosa_Human	PTN
NUDT21	0	-0.706105313	0.46	0.702	0	Pre-Granulosa_Human	NUDT21
IGFBP3	0	-0.707052251	0.066	0.289	0	Pre-Granulosa_Human	IGFBP3
FN1	0	-0.710167949	0.067	0.392	0	Pre-Granulosa_Human	FN1
SNAI2	0	-0.714433959	0.161	0.456	0	Pre-Granulosa_Human	SNAI2
AKR7L	0	-0.716788358	0.004	0.391	0	Pre-Granulosa_Human	AKR7L
PFN1	0	-0.717170161	0.98	0.978	0	Pre-Granulosa_Human	PFN1
EFNB1	0	-0.721990992	0.209	0.569	0	Pre-Granulosa_Human	EFNB1
UBB	0	-0.724988503	0.991	0.996	0	Pre-Granulosa_Human	UBB
MAGED1	0	-0.726533327	0.681	0.846	0	Pre-Granulosa_Human	MAGED1
TOP1	0	-0.727944977	0.662	0.804	0	Pre-Granulosa_Human	TOP1
LIMD2	0	-0.733900305	0.197	0.542	0	Pre-Granulosa_Human	LIMD2
DIABLO	0	-0.735372381	0.017	0.414	0	Pre-Granulosa_Human	DIABLO
PDAP1	0	-0.741836009	0.779	0.869	0	Pre-Granulosa_Human	PDAP1
FAM104B	0	-0.741890336	0.316	0.619	0	Pre-Granulosa_Human	FAM104B
TMEM176B	0	-0.743484762	0.182	0.438	0	Pre-Granulosa_Human	TMEM176B
MEIS2	0	-0.745384843	0.416	0.548	0	Pre-Granulosa_Human	MEIS2
VDAC3	0	-0.745863947	0.683	0.823	0	Pre-Granulosa_Human	VDAC3
CKS1B	0	-0.746313491	0.492	0.767	0	Pre-Granulosa_Human	CKS1B
HELLS	0	-0.748557045	0.294	0.501	0	Pre-Granulosa_Human	HELLS
ATP5PD	0	-0.749127384	0.828	0.901	0	Pre-Granulosa_Human	ATP5PD
HSPA8	0	-0.755494943	0.984	0.983	0	Pre-Granulosa_Human	HSPA8
TXNDC5	0	-0.756187364	0.01	0.393	0	Pre-Granulosa_Human	TXNDC5
NDUFA2	0	-0.758200784	0.853	0.903	0	Pre-Granulosa_Human	NDUFA2
RRBP1	0	-0.763580939	0.596	0.808	0	Pre-Granulosa_Human	RRBP1
MFAP2	0	-0.768467494	0.476	0.717	0	Pre-Granulosa_Human	MFAP2
HMGB3	0	-0.769102729	0.615	0.776	0	Pre-Granulosa_Human	HMGB3
MBD3	0	-0.774010066	0.189	0.538	0	Pre-Granulosa_Human	MBD3
NISCH	0	-0.774234318	0.327	0.618	0	Pre-Granulosa_Human	NISCH
FKBP9	0	-0.774860025	0.221	0.526	0	Pre-Granulosa_Human	FKBP9
NR6A1	0	-0.77514896	0.147	0.399	0	Pre-Granulosa_Human	NR6A1
CENPA	0	-0.77546113	0.113	0.36	0	Pre-Granulosa_Human	CENPA
SRSF6	0	-0.775972703	0.635	0.83	0	Pre-Granulosa_Human	SRSF6
PGRMC1	0	-0.779759978	0.619	0.804	0	Pre-Granulosa_Human	PGRMC1
TIPIN	0	-0.78041317	0.112	0.467	0	Pre-Granulosa_Human	TIPIN
RPL36A	0	-0.785159139	0.998	0.993	0	Pre-Granulosa_Human	RPL36A
SOX9	0	-0.789966809	0.024	0.252	0	Pre-Granulosa_Human	SOX9
TOMM5	0	-0.79161434	0.243	0.606	0	Pre-Granulosa_Human	TOMM5
PHLDA1	0	-0.804457377	0.18	0.471	0	Pre-Granulosa_Human	PHLDA1
ANAPC5	0	-0.805157411	0.501	0.758	0	Pre-Granulosa_Human	ANAPC5
ATP5IF1	0	-0.816435003	0.902	0.931	0	Pre-Granulosa_Human	ATP5IF1
DYNLL2	0	-0.823638757	0.218	0.554	0	Pre-Granulosa_Human	DYNLL2
AUTS2	0	-0.836507127	0.259	0.605	0	Pre-Granulosa_Human	AUTS2
KRTCAP2	0	-0.843100435	0.556	0.804	0	Pre-Granulosa_Human	KRTCAP2
COX8A	0	-0.854892761	0.938	0.956	0	Pre-Granulosa_Human	COX8A
PDGFRA	0	-0.855560056	0.043	0.401	0	Pre-Granulosa_Human	PDGFRA
SPARC	0	-0.855841524	0.839	0.885	0	Pre-Granulosa_Human	SPARC
POLR2M	0	-0.857051887	0.251	0.592	0	Pre-Granulosa_Human	POLR2M
ANXA2	0	-0.858247977	0.319	0.55	0	Pre-Granulosa_Human	ANXA2
S100A10	0	-0.871352092	0.553	0.725	0	Pre-Granulosa_Human	S100A10
HYPK	0	-0.87159002	0.079	0.487	0	Pre-Granulosa_Human	HYPK
EIF2S2	0	-0.874434579	0.722	0.873	0	Pre-Granulosa_Human	EIF2S2
RAB14	0	-0.880194918	0.472	0.77	0	Pre-Granulosa_Human	RAB14
OLFML3	0	-0.888769275	0.063	0.37	0	Pre-Granulosa_Human	OLFML3
RPS17	0	-0.889569837	0.999	0.995	0	Pre-Granulosa_Human	RPS17
RDX	0	-0.890288498	0.579	0.831	0	Pre-Granulosa_Human	RDX
SMC6	0	-0.892215735	0.293	0.623	0	Pre-Granulosa_Human	SMC6
SELENOW	0	-0.893163605	0.804	0.88	0	Pre-Granulosa_Human	SELENOW
EMILIN1	0	-0.896051327	0.114	0.452	0	Pre-Granulosa_Human	EMILIN1
MT-ATP8	0	-0.899689885	0.062	0.453	0	Pre-Granulosa_Human	MT-ATP8
TRIM35	0	-0.899701938	0.046	0.434	0	Pre-Granulosa_Human	TRIM35
EIF5	0	-0.900765059	0.664	0.853	0	Pre-Granulosa_Human	EIF5
TCF21	0	-0.900874806	0.115	0.366	0	Pre-Granulosa_Human	TCF21
BPGM	0	-0.903664915	0.124	0.25	0	Pre-Granulosa_Human	BPGM
UCP2	0	-0.906168629	0.153	0.466	0	Pre-Granulosa_Human	UCP2
PPIC	0	-0.926218671	0.054	0.468	0	Pre-Granulosa_Human	PPIC
GSK3B	0	-0.932977864	0.215	0.615	0	Pre-Granulosa_Human	GSK3B
TGFBI	0	-0.943170881	0.144	0.413	0	Pre-Granulosa_Human	TGFBI
DBI	0	-0.945891454	0.655	0.808	0	Pre-Granulosa_Human	DBI
CSNK1A1	0	-0.946157788	0.552	0.776	0	Pre-Granulosa_Human	CSNK1A1
C7	0	-0.946836451	0.085	0.16	0	Pre-Granulosa_Human	C7
SPARCL1	0	-0.952474698	0.011	0.278	0	Pre-Granulosa_Human	SPARCL1
HSP90AB1	0	-0.959154727	0.999	0.994	0	Pre-Granulosa_Human	HSP90AB1
CDKN1C	0	-0.960954629	0.398	0.59	0	Pre-Granulosa_Human	CDKN1C
NENF	0	-0.961009466	0.428	0.734	0	Pre-Granulosa_Human	NENF
SARNP	0	-0.971108517	0.19	0.569	0	Pre-Granulosa_Human	SARNP
AKR1A1	0	-0.985499211	0.691	0.851	0	Pre-Granulosa_Human	AKR1A1
RBM39	0	-0.990514201	0.949	0.966	0	Pre-Granulosa_Human	RBM39
COX7A2L	0	-0.991064233	0.836	0.927	0	Pre-Granulosa_Human	COX7A2L
SIN3B	0	-0.999104161	0.15	0.531	0	Pre-Granulosa_Human	SIN3B
BGN	0	-1.012561703	0.251	0.484	0	Pre-Granulosa_Human	BGN
SERPINH1	0	-1.0241081	0.815	0.888	0	Pre-Granulosa_Human	SERPINH1
DNAJC15	0	-1.036726208	0.166	0.615	0	Pre-Granulosa_Human	DNAJC15
NCAM1	0	-1.040614968	0.102	0.456	0	Pre-Granulosa_Human	NCAM1
TOMM20	0	-1.041701478	0.767	0.872	0	Pre-Granulosa_Human	TOMM20
IGF2	0	-1.041901701	0.292	0.585	0	Pre-Granulosa_Human	IGF2
LSP1	0	-1.045717779	0.014	0.312	0	Pre-Granulosa_Human	LSP1
PSMA6	0	-1.057043176	0.182	0.568	0	Pre-Granulosa_Human	PSMA6
ATXN7L3B	0	-1.057407179	0.539	0.775	0	Pre-Granulosa_Human	ATXN7L3B
RCN3	0	-1.058632494	0.048	0.45	0	Pre-Granulosa_Human	RCN3
OAZ1	0	-1.070492354	0.981	0.987	0	Pre-Granulosa_Human	OAZ1
DPPA5	0	-1.091594773	0.032	0.166	0	Pre-Granulosa_Human	DPPA5
SUPT4H1	0	-1.094414127	0.087	0.527	0	Pre-Granulosa_Human	SUPT4H1
FSTL1	0	-1.100430064	0.281	0.653	0	Pre-Granulosa_Human	FSTL1
CDK4	0	-1.103759673	0.773	0.893	0	Pre-Granulosa_Human	CDK4
CYP17A1	0	-1.125537773	0.021	0.108	0	Pre-Granulosa_Human	CYP17A1
CD81	0	-1.12761051	0.429	0.679	0	Pre-Granulosa_Human	CD81
IGFBP5	0	-1.127816143	0.404	0.591	0	Pre-Granulosa_Human	IGFBP5
DPPA3	0	-1.137245653	0.006	0.165	0	Pre-Granulosa_Human	DPPA3
AC055839.2	0	-1.150659537	0.002	0.373	0	Pre-Granulosa_Human	AC055839.2
DDX39B	0	-1.165230781	0.265	0.624	0	Pre-Granulosa_Human	DDX39B
MRPS24	0	-1.168351966	0.01	0.481	0	Pre-Granulosa_Human	MRPS24
ITM2A	0	-1.170122996	0.05	0.367	0	Pre-Granulosa_Human	ITM2A
AMH	0	-1.193402529	0.008	0.134	0	Pre-Granulosa_Human	AMH
LGALS1	0	-1.201506719	0.619	0.831	0	Pre-Granulosa_Human	LGALS1
PEG3	0	-1.204712678	0.671	0.785	0	Pre-Granulosa_Human	PEG3
GRB10	0	-1.213176965	0.03	0.433	0	Pre-Granulosa_Human	GRB10
ACTA2	0	-1.225998822	0.014	0.231	0	Pre-Granulosa_Human	ACTA2
IGFBP4	0	-1.245554066	0.532	0.685	0	Pre-Granulosa_Human	IGFBP4
SWI5	0	-1.28520367	0.446	0.721	0	Pre-Granulosa_Human	SWI5
MFAP4	0	-1.312410022	0.224	0.55	0	Pre-Granulosa_Human	MFAP4
UBE2L5	0	-1.320475436	0.003	0.487	0	Pre-Granulosa_Human	UBE2L5
EVA1B	0	-1.331035426	0.126	0.632	0	Pre-Granulosa_Human	EVA1B
SNCA	0	-1.358441774	0.018	0.141	0	Pre-Granulosa_Human	SNCA
AC004922.1	0	-1.396077174	0.001	0.496	0	Pre-Granulosa_Human	AC004922.1
COL1A2	0	-1.40453669	0.588	0.736	0	Pre-Granulosa_Human	COL1A2
COL1A1	0	-1.40647604	0.504	0.611	0	Pre-Granulosa_Human	COL1A1
DCN	0	-1.410006673	0.498	0.456	0	Pre-Granulosa_Human	DCN
TPM1	0	-1.429981881	0.534	0.806	0	Pre-Granulosa_Human	TPM1
ID1	0	-1.492090496	0.176	0.602	0	Pre-Granulosa_Human	ID1
GABARAP	0	-1.512120069	0.392	0.719	0	Pre-Granulosa_Human	GABARAP
RPL22L1	0	-1.526090505	0.878	0.927	0	Pre-Granulosa_Human	RPL22L1
KCTD14	0	-1.610230422	0.051	0.244	0	Pre-Granulosa_Human	KCTD14
TSHZ2	0	-1.634158105	0.179	0.633	0	Pre-Granulosa_Human	TSHZ2
SFR1	0	-1.658397823	0.129	0.605	0	Pre-Granulosa_Human	SFR1
EIF4A1	0	-1.682105987	0.552	0.753	0	Pre-Granulosa_Human	EIF4A1
TSC22D1	0	-1.779922241	0.669	0.867	0	Pre-Granulosa_Human	TSC22D1
CXCL12	0	-1.819592524	0.103	0.48	0	Pre-Granulosa_Human	CXCL12
SLC25A4	0	-1.962102152	0.393	0.682	0	Pre-Granulosa_Human	SLC25A4
GPC3	0	-1.993629396	0.154	0.658	0	Pre-Granulosa_Human	GPC3
NEDD4	0	-2.01632	0.04	0.54	0	Pre-Granulosa_Human	NEDD4
WDR89	0	-2.045867688	0.11	0.591	0	Pre-Granulosa_Human	WDR89
FKBP1C	0	-2.190674001	0.001	0.522	0	Pre-Granulosa_Human	FKBP1C
S100A11	0	-2.372386983	0.025	0.657	0	Pre-Granulosa_Human	S100A11
ID3	0	-2.482301942	0.132	0.753	0	Pre-Granulosa_Human	ID3
DLK1	0	-2.665355321	0.114	0.656	0	Pre-Granulosa_Human	DLK1
EEF1G	0	-3.227760436	0.308	0.651	0	Pre-Granulosa_Human	EEF1G
HBZ	0	-3.497361398	0.014	0.235	0	Pre-Granulosa_Human	HBZ
H3-2	0	-4.147428641	0.027	0.557	0	Pre-Granulosa_Human	H3-2
HBE1	0	-5.472789194	0.011	0.454	0	Pre-Granulosa_Human	HBE1
RALBP1	4.94065645841247e-324	-0.250075467	0.525	0.667	7.51671473582872e-320	Pre-Granulosa_Human	RALBP1
RSRC2	4.94065645841247e-324	-0.256363107	0.79	0.86	7.51671473582872e-320	Pre-Granulosa_Human	RSRC2
DCUN1D5	6.4228533959362e-323	-0.265714313	0.536	0.671	9.77172915657734e-319	Pre-Granulosa_Human	DCUN1D5
BNIP3L	1.53160350210786e-322	-0.493080673	0.806	0.885	2.3301815681069e-318	Pre-Granulosa_Human	BNIP3L
UBE2E3	1.63041663127611e-322	-0.269536143	0.764	0.861	2.48051586282348e-318	Pre-Granulosa_Human	UBE2E3
PTBP1	2.07507571253324e-321	-0.267633046	0.691	0.791	3.15702018904806e-317	Pre-Granulosa_Human	PTBP1
FERMT2	6.75881803510825e-321	-0.31394236	0.437	0.579	1.02828657586137e-316	Pre-Granulosa_Human	FERMT2
GLRX5	7.90638431070372e-319	-0.261611083	0.329	0.475	1.20287730903046e-314	Pre-Granulosa_Human	GLRX5
FAM162A	7.96757434094115e-318	0.262427282	0.746	0.701	1.21218676023079e-313	Pre-Granulosa_Human	FAM162A
EMC6	8.6520602976743e-317	-0.276640546	0.589	0.7	1.31632445368817e-312	Pre-Granulosa_Human	EMC6
EMP3	1.46662653774556e-315	-0.378379729	0.599	0.691	2.23132561452609e-311	Pre-Granulosa_Human	EMP3
VIM	3.05034319248708e-313	-0.398871058	0.987	0.925	0.00E+00	Pre-Granulosa_Human	VIM
SLBP	0.00E+00	-0.313424991	0.56	0.685	2.15E-305	Pre-Granulosa_Human	SLBP
NME1	1.69E-306	-0.284682781	0.839	0.865	2.57E-302	Pre-Granulosa_Human	NME1
HIGD1A	1.03E-304	-0.299295915	0.582	0.686	1.56E-300	Pre-Granulosa_Human	HIGD1A
[truncated: 72,385 more rows]
