# Supplementary material for: How relevant is the mouse model for understanding human sex determination?
Source: Int J Biol Sci. 2025 Oct 15;21(15):6599–615. doi: 10.7150/ijbs.90231 (PMC12631067; doi:10.7150/ijbs.90231)
Supplement: Supplementary file 4 — Supplementary tables 3-10. [file ijbsv21p6599s4.xlsx]

## Sheet: Supp. Table 3 - DEA Serto v Pre
Supplementary Table 3 - DEA Sertoli v Pre-supporting XY Human
p_val	avg_log2FC	pct,1	pct,2	p_val_adj
AMH	0	1.5628	0.879	0.139	0
APOA1	0	1.39172	0.985	0.46	0
LGALS1	0	1.28843	0.938	0.347	0
SERPINA5	0	1.27206	0.929	0.216	0
FATE1	0	1.25055	0.764	0.073	0
VCAN	0	1.0559	0.927	0.327	0
CLU	0	1.03938	0.785	0.119	0
CITED1	0	0.985292	0.709	0.103	0
TNNI3	0	0.929316	0.7	0.098	0
SOX9	0	0.926125	0.903	0.298	0
INHBB	0	0.914941	0.777	0.153	0
SUSD3	0	0.898168	0.822	0.234	0
ERBB3	0	0.876058	0.715	0.045	0
SPARC	0	0.8668	0.995	0.794	0
S100A11	0	0.752417	0.695	0.181	0
PRNP	0	0.750114	0.89	0.444	0
INHA	0	0.749346	0.928	0.627	0
ZFAND5	0	0.744098	0.988	0.828	0
TTYH1	0	0.742708	0.657	0.048	0
GSN	0	0.72568	0.714	0.16	0
COL2A1	0	0.716028	0.783	0.342	0
COL18A1	0	0.70847	0.776	0.243	0
SLC27A3	0	0.696696	0.807	0.29	0
HK2	0	0.693494	0.773	0.275	0
ILDR2	0	0.682853	0.637	0.064	0
GNG7	0	0.673269	0.621	0.077	0
BRICD5	0	0.656874	0.49	0.028	0
SCRG1	0	0.634232	0.57	0.057	0
IGFBP7	0	0.632281	0.795	0.334	0
JAM2	0	0.629729	0.857	0.448	0
FLNB	0	0.62955	0.68	0.182	0
SERPINF1	0	0.628768	0.981	0.812	0
CLDN11	0	0.622721	0.525	0.089	0
SLC7A5	0	0.622597	0.634	0.096	0
HUWE1	0	0.611149	0.847	0.491	0
TSPYL2	0	0.609114	0.749	0.291	0
SMOC1	0	0.60735	0.6	0.076	0
PLAAT3	0	0.606909	0.81	0.378	0
TRIM55	0	0.597996	0.488	0.016	0
ENHO	0	0.594432	0.771	0.32	0
NES	0	0.592615	0.724	0.257	0
C4orf48	0	0.585949	0.975	0.776	0
MMP15	0	0.577299	0.698	0.266	0
GPC1	0	0.56033	0.805	0.428	0
MPZL1	0	0.560033	0.819	0.442	0
DAG1	0	0.558823	0.663	0.187	0
HMGN5	0	0.558318	0.723	0.333	0
NOTCH2	0	0.545785	0.835	0.459	0
MAP3K21	0	0.544525	0.596	0.121	0
HPRT1	0	0.543222	0.883	0.634	0
TMEM123	0	0.538094	0.966	0.822	0
MYLK	0	0.532083	0.557	0.115	0
ITGA6	0	0.531297	0.593	0.138	0
RIMS4	0	0.530502	0.659	0.209	0
DHH	0	0.528008	0.624	0.162	0
PRPS2	0	0.527912	0.644	0.204	0
CDH2	0	0.521982	0.767	0.372	0
FHOD3	0	0.519226	0.8	0.427	0
VCL	0	0.518361	0.729	0.329	0
LMNA	0	0.51571	0.814	0.461	0
PHF24	0	0.511514	0.648	0.207	0
REEP1	0	0.509223	0.561	0.153	0
TMC5	0	0.508488	0.475	0.037	0
ARAP2	0	0.500777	0.45	0.02	0
FAM98A	2.9636e-286	0.499104	0.656	0.287	4.50882e-282
CUL4B	0	0.497607	0.811	0.466	0
CORO2A	0	0.494091	0.61	0.207	0
MYH9	0	0.4912	0.656	0.25	0
PLXNC1	0	0.490112	0.492	0.085	0
S100A6	1.7141e-233	0.488429	0.744	0.476	2.60784e-229
SEPTIN6	5.31292e-284	0.488306	0.77	0.424	8.08308e-280
TANC2	6.7997e-287	0.486842	0.716	0.364	1.03451e-282
NKX3-1	0	0.484196	0.474	0.056	0
UBTD1	0	0.481548	0.585	0.153	0
EPHB1	0	0.480304	0.49	0.064	0
RNASE1	0	0.480104	0.999	0.973	0
CD9	4.42671e-277	0.475779	0.641	0.24	6.7348e-273
S100A10	0	0.473442	0.974	0.803	0
CMAS	0	0.463292	0.886	0.671	0
MYL9	3.60589e-261	0.463119	0.76	0.434	5.48601e-257
SEMA6A	1.48053e-243	0.461548	0.678	0.343	2.25248e-239
STK10	2.06209e-306	0.461293	0.596	0.186	3.13726e-302
SMIM1	1.80195e-271	0.460764	0.807	0.522	2.74149e-267
TMX4	1.46985e-239	0.460666	0.708	0.412	2.23623e-235
CD81	3.1593e-284	0.457994	0.71	0.364	4.80656e-280
CNTFR	1.08343e-273	0.457866	0.644	0.248	1.64832e-269
OPN3	8.96719e-269	0.455718	0.63	0.248	1.36427e-264
SLC25A4	1.98589e-271	0.455508	0.774	0.455	3.02134e-267
ITPRID2	2.22088e-276	0.451346	0.742	0.385	3.37884e-272
QKI	6.91127e-264	0.447925	0.734	0.416	1.05148e-259
PDK3	1.46332e-268	0.443077	0.596	0.217	2.2263e-264
CYP27A1	1.32154e-282	0.442284	0.505	0.12	2.01059e-278
LIMCH1	2.00343e-299	0.442256	0.492	0.096	3.04802e-295
CADM1	0	0.441387	0.94	0.742	0
COPE	0	0.43898	0.997	0.952	0
ACSM3	2.36119e-281	0.435522	0.855	0.595	3.59232e-277
SLC1A6	0	0.433216	0.388	0.021	0
THEMIS2	1.58965e-278	0.432167	0.529	0.136	2.4185e-274
JUND	6.33394e-301	0.43194	0.867	0.651	9.63645e-297
RNF19A	8.01975e-250	0.431237	0.689	0.345	1.22012e-245
PLEKHB1	0	0.431136	0.477	0.061	0
CHPF	3.48431e-226	0.427211	0.694	0.39	5.30103e-222
TIMP2	5.72033e-260	0.425779	0.803	0.56	8.70291e-256
SDC4	2.18893e-243	0.424535	0.544	0.181	3.33024e-239
SEC14L1	8.59987e-252	0.423853	0.786	0.508	1.30838e-247
FRMD4B	1.00844e-213	0.419851	0.635	0.308	1.53424e-209
OBSL1	8.36806e-261	0.41927	0.831	0.603	1.27312e-256
MT-ND4L	4.75112e-198	0.419111	0.726	0.479	7.22836e-194
XPR1	1.73665e-251	0.418076	0.547	0.186	2.64213e-247
SYCN	1.54613e-199	0.417792	0.663	0.35	2.35227e-195
MICAL2	1.29298e-241	0.41731	0.595	0.235	1.96714e-237
ARNT2	4.22501e-290	0.41269	0.496	0.106	6.42792e-286
ZNF280B	5.22426e-212	0.40864	0.5	0.177	7.94819e-208
SRGAP3	4.10506e-249	0.407594	0.45	0.1	6.24544e-245
CYB5A	0	0.403881	0.914	0.735	0
GSTM4	1.06908e-207	0.400691	0.633	0.318	1.6265e-203
CSTB	0	0.400213	0.974	0.906	0
ATP1A1	0	0.398275	0.95	0.809	0
BCORL1	4.13989e-235	0.397764	0.53	0.171	6.29843e-231
TJP1	2.61985e-237	0.395818	0.783	0.519	3.98583e-233
TCAF1	8.78207e-262	0.395259	0.826	0.603	1.3361e-257
SLC41A1	1.01444e-226	0.392867	0.539	0.19	1.54337e-222
LAMA1	1.35295e-218	0.391874	0.579	0.243	2.05837e-214
SYNE2	4.47459e-194	0.391577	0.757	0.51	6.80765e-190
ENDOD1	1.39978e-224	0.388837	0.507	0.163	2.12963e-220
CYP17A1	3.5746e-198	0.384129	0.346	0.059	5.4384e-194
ITGAV	2.69744e-224	0.383182	0.479	0.139	4.10389e-220
MTSS1	3.65903e-270	0.383051	0.425	0.067	5.56685e-266
EPCAM	3.36462e-187	0.381548	0.662	0.346	5.11893e-183
SESN1	4.31169e-205	0.378063	0.608	0.267	6.5598e-201
KLHL15	1.4699e-204	0.377927	0.543	0.21	2.23631e-200
CHST3	4.24062e-205	0.376345	0.55	0.226	6.45169e-201
GPRC5B	3.78363e-213	0.375937	0.809	0.548	5.75641e-209
PSME4	2.2291e-223	0.375808	0.84	0.612	3.39135e-219
HR	3.74748e-268	0.375745	0.277	0.001	5.70141e-264
HRK	1.60541e-210	0.37473	0.454	0.124	2.44247e-206
TRIM47	1.56025e-260	0.374706	0.383	0.048	2.37377e-256
SPTAN1	3.14276e-201	0.374639	0.725	0.453	4.78139e-197
SMARCA1	1.91374e-284	0.374345	0.891	0.708	2.91156e-280
SVIP	9.36906e-186	0.372745	0.628	0.33	1.42541e-181
ELOVL2	5.66133e-290	0.370681	0.391	0.039	8.61315e-286
SOX10	5.16407e-302	0.368479	0.401	0.038	7.85661e-298
ACSL4	6.91028e-227	0.367559	0.399	0.079	1.05133e-222
TPM4	0	0.366568	0.938	0.804	0
FAM102A	5.46125e-218	0.365415	0.483	0.147	8.30875e-214
CMTR1	1.39395e-208	0.364792	0.489	0.16	2.12076e-204
DCBLD2	9.31049e-180	0.362891	0.654	0.385	1.4165e-175
COL9A2	3.18568e-247	0.362575	0.413	0.072	4.8467e-243
CKB	0	0.361775	0.986	0.915	0
ATP2A2	3.87736e-187	0.360987	0.613	0.301	5.89902e-183
ATP2B4	1.05391e-182	0.359567	0.571	0.259	1.60342e-178
KIF21A	5.77517e-141	0.35905	0.667	0.435	8.78634e-137
PLEKHA2	2.76878e-260	0.358871	0.402	0.058	4.21242e-256
SFRP1	7.76226e-180	0.356997	0.826	0.535	1.18095e-175
LAMC1	1.27403e-192	0.35611	0.53	0.211	1.93831e-188
GJB1	4.1666e-276	0.355803	0.303	0.006	6.33907e-272
GAS6	4.89913e-213	0.353163	0.397	0.083	7.45353e-209
AXL	1.0592e-162	0.351916	0.729	0.478	1.61147e-158
GYG1	2.48873e-168	0.350589	0.582	0.297	3.78635e-164
FBXL19	1.13403e-195	0.349718	0.474	0.158	1.72531e-191
FRMD8	7.53261e-200	0.347752	0.467	0.147	1.14601e-195
BOD1L1	1.01944e-161	0.347751	0.637	0.364	1.55097e-157
WNT6	4.20822e-193	0.347544	0.849	0.646	6.40239e-189
PPP3CA	7.05128e-151	0.346178	0.726	0.478	1.07278e-146
GMPR	3.56605e-168	0.345188	0.685	0.403	5.42539e-164
SPOCK2	4.01259e-199	0.345012	0.338	0.057	6.10476e-195
SLC25A45	8.99731e-216	0.344782	0.367	0.062	1.36885e-211
ZYX	4.43329e-164	0.34421	0.656	0.38	6.74481e-160
LONRF2	5.0569e-165	0.344132	0.531	0.237	7.69357e-161
RDX	0	0.34293	0.981	0.916	0
CEMIP2	2.73949e-162	0.341639	0.599	0.305	4.16786e-158
FRZB	3.51038e-175	0.340926	0.382	0.102	5.34069e-171
COL9A1	1.50508e-254	0.340006	0.376	0.045	2.28983e-250
ADGRG1	6.46712e-233	0.3399	0.292	0.017	9.83907e-229
PPIF	4.22686e-148	0.338678	0.642	0.392	6.43074e-144
SEMA7A	1.96276e-146	0.338512	0.507	0.233	2.98615e-142
SHTN1	1.43041e-166	0.338398	0.506	0.213	2.17623e-162
SNTA1	2.26102e-167	0.338166	0.611	0.321	3.43992e-163
TAOK3	6.21961e-158	0.337307	0.473	0.19	9.46251e-154
ZBTB20	1.50067e-150	0.337113	0.705	0.467	2.28312e-146
BMPR2	4.35478e-158	0.336424	0.665	0.407	6.62537e-154
FLNA	9.01974e-151	0.336164	0.655	0.412	1.37226e-146
WDFY2	1.86536e-167	0.33482	0.501	0.206	2.83796e-163
GNA12	1.54867e-189	0.334421	0.459	0.149	2.35615e-185
GATA5	1.91918e-237	0.3344	0.346	0.038	2.91985e-233
FN3K	2.91002e-157	0.333525	0.342	0.088	4.42731e-153
TAB3	3.59448e-172	0.33301	0.501	0.198	5.46864e-168
LRRC75B	1.80305e-222	0.332817	0.404	0.081	2.74317e-218
APLP2	1.06874e-209	0.33248	0.869	0.677	1.62598e-205
GALNT1	1.99177e-161	0.331989	0.589	0.311	3.03028e-157
YPEL2	8.30871e-160	0.331636	0.539	0.238	1.26409e-155
WWC2	1.13137e-198	0.331449	0.43	0.114	1.72127e-194
SVIL	3.15595e-177	0.331058	0.838	0.665	4.80146e-173
PRKAR2B	1.40479e-167	0.330845	0.728	0.507	2.13725e-163
TMEM176B	3.81994e-138	0.330544	0.333	0.098	5.81165e-134
PPA1	4.81757e-195	0.327488	0.856	0.675	7.32945e-191
EPS8	4.73827e-185	0.325589	0.43	0.127	7.2088e-181
AMIGO2	2.82462e-149	0.325474	0.546	0.264	4.29738e-145
DSP	2.09656e-133	0.321864	0.513	0.251	3.18971e-129
TRIM8	6.56886e-160	0.321837	0.768	0.552	9.99386e-156
HLTF	2.06332e-153	0.321568	0.786	0.586	3.13913e-149
PDLIM4	5.83749e-156	0.321423	0.715	0.523	8.88115e-152
FAM122C	2.09404e-137	0.320146	0.561	0.293	3.18588e-133
GPAT3	2.98012e-188	0.319969	0.382	0.086	4.53395e-184
SLC52A3	3.9628e-197	0.318975	0.369	0.072	6.029e-193
CCND1	4.47106e-143	0.318616	0.414	0.143	6.80227e-139
MPZ	2.00525e-249	0.316945	0.289	0.009	3.05079e-245
DST	3.8526e-129	0.316485	0.656	0.408	5.86134e-125
CNP	2.13288e-147	0.314835	0.713	0.488	3.24496e-143
ASS1	2.02913e-126	0.314533	0.66	0.417	3.08712e-122
CYP11A1	4.20433e-126	0.31453	0.728	0.495	6.39647e-122
CAMK2N1	1.78152e-133	0.313418	0.676	0.449	2.7104e-129
TAGLN2	2.04369e-159	0.312456	0.829	0.648	3.10926e-155
ECHDC2	2.52849e-152	0.309684	0.451	0.17	3.84685e-148
SRGAP1	5.33205e-145	0.30949	0.465	0.191	8.11218e-141
RUFY3	8.80432e-134	0.309469	0.561	0.296	1.33949e-129
PRKCI	1.06319e-139	0.308969	0.558	0.29	1.61754e-135
ACSS1	8.46621e-148	0.308782	0.439	0.164	1.28805e-143
SGK1	3.78313e-169	0.307548	0.339	0.072	5.75566e-165
ABRACL	2.49195e-222	0.306884	0.954	0.848	3.79125e-218
FRMPD1	1.34623e-222	0.306267	0.306	0.025	2.04816e-218
PJA2	5.97161e-137	0.305371	0.69	0.47	9.08521e-133
PTP4A2	1.17855e-152	0.305309	0.753	0.545	1.79304e-148
SLK	4.98504e-139	0.305106	0.498	0.23	7.58424e-135
WWTR1	2.36129e-170	0.304768	0.438	0.139	3.59246e-166
NOSTRIN	2.1894e-135	0.30467	0.452	0.185	3.33095e-131
AFDN	3.11928e-156	0.304633	0.459	0.175	4.74568e-152
ERBB4	2.70568e-214	0.304024	0.335	0.043	4.11643e-210
CAMSAP3	6.41481e-129	0.303734	0.556	0.302	9.75949e-125
TSTD1	4.33758e-131	0.303437	0.746	0.539	6.59919e-127
MBNL2	4.83276e-160	0.303419	0.454	0.163	7.35257e-156
ANKH	4.50658e-123	0.303414	0.571	0.325	6.85631e-119
LENG8	1.78542e-132	0.303077	0.559	0.308	2.71634e-128
CTTN	1.85277e-121	0.30267	0.658	0.433	2.8188e-117
PLP1	5.35107e-130	0.302539	0.459	0.199	8.14112e-126
ZMYND8	1.34373e-129	0.302487	0.705	0.497	2.04435e-125
HECW2	5.75139e-217	0.3024	0.33	0.04	8.75017e-213
ZBTB38	1.58868e-145	0.302032	0.438	0.168	2.41701e-141
NMT2	7.42992e-123	0.301493	0.518	0.271	1.13039e-118
BTG3	1.40062e-131	0.298348	0.47	0.208	2.1309e-127
MAMLD1	9.3367e-163	0.298334	0.415	0.131	1.42049e-158
DPYSL3	6.1944e-131	0.296896	0.438	0.178	9.42416e-127
CLTC	1.11523e-139	0.296753	0.71	0.489	1.69672e-135
USP13	1.94171e-130	0.296208	0.507	0.247	2.95412e-126
ELP1	1.02217e-130	0.296189	0.417	0.166	1.55513e-126
WIPF3	5.07474e-198	0.29574	0.898	0.779	7.72071e-194
RIC3	8.20374e-144	0.294369	0.378	0.119	1.24812e-139
NFIC	2.45208e-118	0.294203	0.526	0.286	3.7306e-114
PPP1R1A	1.30076e-121	0.294115	0.655	0.429	1.97897e-117
FAT1	3.23543e-138	0.294082	0.5	0.224	4.92239e-134
CALM1	2.38861e-266	0.292916	0.959	0.874	3.63403e-262
PDXK	2.84575e-128	0.292267	0.661	0.431	4.32953e-124
KIF1B	5.71719e-120	0.29218	0.547	0.302	8.69813e-116
TENT5C	4.51378e-213	0.29152	0.333	0.043	6.86727e-209
MBOAT7	7.04383e-158	0.291365	0.819	0.637	1.07165e-153
MPRIP	7.78621e-133	0.291158	0.5	0.237	1.18459e-128
PPP1R14A	6.89335e-87	0.290377	0.598	0.436	1.04875e-82
PRMT9	1.3541e-113	0.290029	0.407	0.182	2.06013e-109
REXO1	1.0476e-131	0.288975	0.443	0.188	1.59382e-127
POMGNT1	9.1728e-123	0.288806	0.601	0.362	1.39555e-118
OSBPL11	2.28097e-128	0.288241	0.476	0.219	3.47027e-124
PREX1	7.07555e-162	0.287579	0.315	0.064	1.07647e-157
SLC4A7	9.67191e-126	0.287356	0.514	0.252	1.47148e-121
MAP1B	4.55033e-114	0.286912	0.749	0.572	6.92287e-110
NCKAP1	2.29586e-123	0.286726	0.572	0.327	3.49292e-119
C1orf115	2.13828e-174	0.286615	0.263	0.028	3.25318e-170
ARHGEF10	2.02278e-139	0.285536	0.392	0.132	3.07746e-135
SLC39A14	3.85953e-155	0.285315	0.396	0.126	5.87189e-151
PGP	1.27622e-116	0.285209	0.61	0.38	1.94164e-112
ARHGAP23	1.3191e-174	0.285124	0.324	0.06	2.00688e-170
WNK1	9.75037e-119	0.28306	0.632	0.403	1.48342e-114
KLHL42	2.46193e-129	0.282711	0.485	0.224	3.74558e-125
C1orf122	1.25628e-135	0.282578	0.779	0.598	1.91131e-131
ROBO1	3.62428e-113	0.279655	0.643	0.418	5.51398e-109
LRPAP1	1.01812e-133	0.279202	0.788	0.61	1.54897e-129
DPYSL2	1.28104e-111	0.279035	0.596	0.36	1.94898e-107
TMEM181	1.36516e-107	0.279035	0.539	0.316	2.07695e-103
ZEB2	1.76112e-114	0.278703	0.497	0.251	2.67936e-110
TEAD1	1.68389e-122	0.277792	0.449	0.201	2.56187e-118
TMEM14A	9.03255e-139	0.277548	0.768	0.604	1.37421e-134
OCRL	1.3693e-149	0.277261	0.387	0.12	2.08326e-145
SLC12A5	5.82938e-122	0.276945	0.464	0.209	8.86881e-118
LIMS2	4.25498e-175	0.276608	0.339	0.066	6.47353e-171
ID4	2.33714e-92	0.275414	0.496	0.292	3.55573e-88
PWWP3B	1.05648e-113	0.274464	0.447	0.206	1.60733e-109
SH3BP5	9.2618e-128	0.27336	0.397	0.146	1.40909e-123
RELL1	7.96331e-140	0.272989	0.405	0.14	1.21154e-135
SHOC2	1.9253e-112	0.272321	0.553	0.308	2.92915e-108
ATP2C1	6.1454e-110	0.271626	0.545	0.305	9.34961e-106
IL6R	2.08035e-122	0.271296	0.404	0.158	3.16505e-118
CHML	4.80742e-104	0.271136	0.603	0.368	7.31402e-100
PHF10	6.06469e-123	0.270568	0.475	0.218	9.22682e-119
SPEG	3.50971e-111	0.270446	0.443	0.211	5.33968e-107
TMEM106C	1.0879e-95	0.270138	0.627	0.412	1.65513e-91
KIAA1210	3.26056e-117	0.270099	0.364	0.126	4.96061e-113
PLEKHG1	7.4861e-128	0.269628	0.458	0.193	1.13894e-123
KIF5C	7.80134e-131	0.268887	0.307	0.081	1.1869e-126
TOX	2.4697e-195	0.268662	0.246	0.012	3.7574e-191
LSR	5.83993e-110	0.267518	0.676	0.458	8.88487e-106
C11orf96	5.46154e-109	0.267388	0.283	0.086	8.30918e-105
LIMA1	4.95152e-102	0.266359	0.521	0.282	7.53325e-98
FSTL3	1.14591e-114	0.265875	0.234	0.052	1.74338e-110
ACTN4	7.93865e-140	0.265838	0.812	0.665	1.20779e-135
TAX1BP1	1.21966e-152	0.26547	0.862	0.733	1.85559e-148
UBR3	6.97044e-141	0.264908	0.362	0.108	1.06048e-136
CPD	2.01057e-131	0.264271	0.398	0.142	3.05888e-127
TMEM132A	4.60129e-101	0.26416	0.553	0.337	7.0004e-97
KTN1	0	0.263842	0.98	0.941	5.74527e-308
PDLIM1	4.06437e-123	0.263806	0.291	0.074	6.18353e-119
SLAIN1	1.83996e-171	0.263685	0.308	0.052	2.79932e-167
MAPK1	1.54574e-113	0.263286	0.505	0.258	2.35169e-109
ITGB5	4.14619e-166	0.263281	0.32	0.061	6.30802e-162
TRPC5OS	1.52512e-99	0.262777	0.507	0.267	2.32032e-95
ABCD3	1.65755e-114	0.262684	0.5	0.249	2.52179e-110
LRP8	5.03108e-123	0.262626	0.374	0.136	7.65428e-119
MAP4K4	1.10368e-104	0.262306	0.742	0.557	1.67914e-100
KIAA1958	1.66308e-119	0.2622	0.384	0.148	2.53021e-115
PWWP3A	8.12649e-85	0.262029	0.661	0.51	1.23636e-80
NANS	1.04204e-113	0.26191	0.75	0.578	1.58537e-109
S100A13	3.1247e-139	0.261879	0.871	0.743	4.75392e-135
CLCN3	1.05022e-102	0.261608	0.535	0.301	1.5978e-98
BAZ2A	9.02622e-100	0.261458	0.667	0.475	1.37325e-95
TACC1	4.0255e-143	0.261231	0.365	0.105	6.1244e-139
SCML2	3.69667e-121	0.261116	0.448	0.192	5.62412e-117
SPHK1	7.94284e-196	0.259778	0.269	0.02	1.20842e-191
STK24	4.75995e-96	0.259451	0.542	0.331	7.24179e-92
MT-ND4	0	0.259417	0.997	1	0
PRDX4	2.14408e-143	0.259105	0.887	0.773	3.26201e-139
MTCL1	8.70785e-184	0.258772	0.287	0.033	1.32481e-179
PTPN14	8.09756e-119	0.258554	0.443	0.192	1.23196e-114
S100A16	5.76075e-94	0.258387	0.722	0.542	8.76441e-90
PRDX1	3.92233e-240	0.258311	0.988	0.978	5.96744e-236
NABP1	5.60725e-144	0.258266	0.338	0.086	8.53086e-140
PPP1R9A	4.44595e-125	0.258265	0.364	0.122	6.76406e-121
FMNL2	1.22407e-107	0.258133	0.483	0.241	1.8623e-103
NRIP1	2.41199e-100	0.257498	0.486	0.254	3.6696e-96
MED25	7.00269e-115	0.257459	0.763	0.59	1.06539e-110
IGF1R	4.60871e-103	0.256512	0.515	0.28	7.01169e-99
PKN1	5.24196e-127	0.256431	0.389	0.142	7.97511e-123
CRTC3	6.44678e-96	0.256331	0.593	0.381	9.80814e-92
ZBTB7C	5.72013e-112	0.256179	0.366	0.14	8.7026e-108
TACSTD2	3.57587e-195	0.256089	0.228	0.005	5.44032e-191
PPP2CB	8.33756e-100	0.255995	0.568	0.351	1.26848e-95
MT-ND1	0	0.25552	0.995	0.998	0
ADAR	1.17883e-100	0.255408	0.701	0.528	1.79347e-96
GAL3ST4	8.20598e-139	0.255274	0.357	0.105	1.24846e-134
GAS2L1	3.86057e-125	0.255225	0.342	0.108	5.87347e-121
CC2D1A	4.69309e-103	0.253677	0.433	0.206	7.14007e-99
MYO6	1.64316e-99	0.253522	0.452	0.225	2.4999e-95
SOGA1	2.42256e-110	0.253238	0.416	0.181	3.68568e-106
NAT8L	2.1605e-164	0.25231	0.241	0.022	3.28699e-160
TRIM28	1.33229e-121	0.252094	0.757	0.602	2.02694e-117
TLE4	2.55205e-93	0.251856	0.765	0.594	3.88268e-89
SYT11	8.79152e-150	0.251346	0.32	0.071	1.33754e-145
IQGAP1	5.94608e-91	0.250645	0.515	0.298	9.04637e-87
TMEM167A	5.1528e-125	0.250373	0.762	0.63	7.83947e-121
IGSF9B	6.06341e-162	0.250354	0.218	0.014	9.22486e-158
CKAP4	3.49716e-106	0.25005	0.696	0.525	5.32057e-102
GPC6	3.32067e-139	-0.250164	0.202	0.41	5.05207e-135
EIF3D	1.98689e-141	-0.250349	0.721	0.881	3.02286e-137
SINHCAF	3.64791e-110	-0.250646	0.473	0.668	5.54993e-106
DMKN	3.03754e-118	-0.250847	0.239	0.463	4.62132e-114
ELK1	7.52384e-123	-0.250856	0.582	0.746	1.14468e-118
NRK	2.27929e-98	-0.251226	0.595	0.763	3.46771e-94
HMGB3	2.33031e-91	-0.251865	0.566	0.749	3.54533e-87
KLHDC8A	1.15956e-112	-0.252693	0.421	0.612	1.76415e-108
POLD2	1.90034e-124	-0.252847	0.604	0.788	2.89118e-120
EIF3H	1.80931e-225	-0.253276	0.865	0.972	2.75269e-221
MPP6	3.22527e-116	-0.254444	0.37	0.565	4.90692e-112
PHLDA1	1.04894e-97	-0.255073	0.216	0.367	1.59586e-93
SP3	2.33409e-118	-0.25544	0.42	0.603	3.55109e-114
MDFI	1.1551e-97	-0.255717	0.363	0.608	1.75737e-93
CLNS1A	5.39105e-162	-0.256946	0.734	0.89	8.20195e-158
NOB1	4.593e-123	-0.257003	0.373	0.588	6.98779e-119
RND3	8.68251e-160	-0.257059	0.112	0.329	1.32096e-155
IFT57	1.09813e-118	-0.25714	0.517	0.714	1.6707e-114
CMTM3	3.90515e-114	-0.25739	0.549	0.748	5.9413e-110
GPC3	1.00131e-97	-0.257408	0.236	0.417	1.5234e-93
GDI2	1.52934e-167	-0.258068	0.768	0.92	2.32673e-163
STAT3	1.02634e-131	-0.258235	0.735	0.892	1.56147e-127
ZNF22	6.74953e-144	-0.25893	0.68	0.866	1.02687e-139
SOX4	2.01998e-230	-0.260088	0.944	0.989	3.0732e-226
SLITRK2	1.76902e-133	-0.261092	0.135	0.34	2.69138e-129
PAFAH1B3	2.52194e-156	-0.262512	0.733	0.902	3.83688e-152
CMIP	1.20589e-107	-0.262553	0.383	0.602	1.83464e-103
MAP1LC3A	4.93215e-121	-0.264093	0.502	0.662	7.50377e-117
FAM89A	1.03435e-204	-0.264605	0.084	0.297	1.57366e-200
SELENOP	1.01148e-105	-0.265451	0.45	0.653	1.53887e-101
CAV2	9.06776e-127	-0.266135	0.232	0.459	1.37957e-122
PPP1R15A	1.03016e-146	-0.266516	0.734	0.869	1.56728e-142
RBMX	7.21191e-304	-0.268406	0.912	0.98	1.09722e-299
CBX1	2.50087e-151	-0.268518	0.714	0.9	3.80482e-147
CCDC170	1.15073e-144	-0.272392	0.169	0.403	1.75073e-140
RPL36A	0	-0.272449	0.985	0.999	0
TUBB	0	-0.273091	0.994	1	0
SMYD3	1.27161e-137	-0.273472	0.324	0.543	1.93463e-133
LDB2	6.07552e-211	-0.273796	0.077	0.317	9.24329e-207
DUSP2	1.99586e-75	-0.273813	0.404	0.578	3.0365e-71
CCT4	9.26244e-248	-0.274448	0.839	0.966	1.40919e-243
NRXN3	1.55694e-281	-0.279274	0.034	0.285	2.36872e-277
OCIAD2	2.08753e-160	-0.28101	0.665	0.861	3.17597e-156
CNBP	6.11754e-252	-0.281213	0.828	0.958	9.30723e-248
IGFBP3	3.36935e-79	-0.281349	0.259	0.457	5.12613e-75
FAM162A	1.89665e-126	-0.282078	0.515	0.716	2.88556e-122
CDK4	5.29637e-182	-0.282146	0.735	0.917	8.0579e-178
NPNT	2.28692e-130	-0.28271	0.2	0.448	3.47932e-126
GRID2	1.76686e-208	-0.282919	0.065	0.294	2.6881e-204
RAB34	1.11786e-143	-0.283939	0.599	0.838	1.70071e-139
EMP2	8.85479e-138	-0.284885	0.463	0.685	1.34717e-133
CERCAM	7.85348e-162	-0.285714	0.262	0.502	1.19483e-157
TDGF1	4.37462e-143	-0.287919	0.285	0.509	6.65555e-139
MMP2	3.55717e-149	-0.28807	0.247	0.493	5.41188e-145
MFAP2	3.82789e-151	-0.288298	0.655	0.816	5.82376e-147
APEX1	1.3091e-260	-0.288522	0.823	0.956	1.99166e-256
SRP9	0	-0.289134	0.897	0.993	0
SSBP4	1.94243e-154	-0.291627	0.474	0.699	2.95521e-150
ZFP36	2.49155e-147	-0.296708	0.657	0.767	3.79065e-143
SLC16A3	8.22237e-174	-0.297456	0.138	0.378	1.25095e-169
NIPSNAP1	7.84162e-164	-0.297799	0.51	0.743	1.19302e-159
C15orf48	4.21398e-130	-0.297925	0.141	0.321	6.41115e-126
EIF3E	0	-0.300354	0.943	0.996	0
CCT8	4.51086e-260	-0.300603	0.799	0.958	6.86283e-256
MYADM	4.48631e-145	-0.301617	0.474	0.687	6.82547e-141
LIMD2	7.41157e-164	-0.301771	0.223	0.483	1.1276e-159
PRDX2	0	-0.304706	0.942	0.998	0
BGN	3.21355e-186	-0.305749	0.17	0.425	4.8891e-182
PYCR1	9.2923e-209	-0.306454	0.171	0.443	1.41373e-204
SERPINE2	1.56352e-230	-0.30855	0.876	0.984	2.37874e-226
COL14A1	3.43102e-220	-0.31212	0.134	0.401	5.21995e-216
SLC35F2	3.65867e-249	-0.312499	0.089	0.362	5.5663e-245
BCAS3	3.92802e-173	-0.313014	0.343	0.587	5.97608e-169
RSL1D1	2.80054e-226	-0.313793	0.708	0.895	4.26074e-222
FKBP4	5.34937e-160	-0.314094	0.337	0.609	8.13854e-156
MARCKS	2.87222e-272	-0.315581	0.828	0.968	4.3698e-268
EPHX1	6.06194e-176	-0.316638	0.507	0.706	9.22264e-172
STING1	5.62238e-228	-0.318255	0.132	0.402	8.55388e-224
HIF3A	2.0034e-228	-0.31864	0.156	0.446	3.04797e-224
MACROH2A2	1.79676e-189	-0.319993	0.568	0.805	2.73359e-185
FAM210B	9.40367e-178	-0.322837	0.475	0.695	1.43067e-173
ARL4A	4.39977e-170	-0.327111	0.403	0.609	6.69381e-166
FBLN1	1.29476e-176	-0.328035	0.356	0.618	1.96985e-172
SOX11	5.25344e-165	-0.328099	0.21	0.449	7.99258e-161
CDKN1C	1.01834e-132	-0.332095	0.39	0.655	1.54931e-128
AMOT	2.69349e-232	-0.333646	0.175	0.455	4.09787e-228
MFAP4	1.89832e-187	-0.334459	0.126	0.373	2.88811e-183
DBN1	3.36039e-248	-0.340533	0.705	0.926	5.11249e-244
ID1	7.28051e-152	-0.340699	0.54	0.709	1.10766e-147
LHX9	1.927e-214	-0.341255	0.15	0.425	2.93174e-210
LMO4	5.5124e-156	-0.341455	0.511	0.741	8.38656e-152
CRMP1	3.70655e-202	-0.341661	0.216	0.504	5.63914e-198
1	6.31759e-253	-0.344062	0.759	0.926	9.61158e-249
COL3A1	7.26215e-161	-0.346074	0.417	0.681	1.10486e-156
SATB1	9.58144e-218	-0.346097	0.233	0.526	1.45772e-213
DSEL	5.5614e-206	-0.347636	0.155	0.37	8.46111e-202
ARHGAP29	1.67908e-189	-0.349482	0.221	0.487	2.55455e-185
CCDC73	2.70104e-139	-0.349557	0.35	0.593	4.10936e-135
CPXM1	9.35062e-216	-0.350023	0.343	0.64	1.4226e-211
CITED2	6.85826e-174	-0.350266	0.399	0.629	1.04342e-169
ZFP36L1	0	-0.351216	0.911	0.992	0
TEAD2	5.18817e-220	-0.35361	0.359	0.653	7.89328e-216
IDH2	1.21044e-197	-0.35439	0.34	0.629	1.84156e-193
ENC1	2.98421e-202	-0.355191	0.298	0.578	4.54018e-198
ARL4D	7.90857e-165	-0.355869	0.33	0.58	1.20321e-160
PTN	4.35232e-192	-0.356516	0.278	0.531	6.62161e-188
PLK2	2.31639e-194	-0.356824	0.273	0.512	3.52416e-190
LDOC1	2.73302e-210	-0.360014	0.491	0.767	4.15802e-206
AQP3	6.67287e-137	-0.360699	0.266	0.511	1.01521e-132
PLAAT1	3.35321e-194	-0.361134	0.299	0.573	5.10157e-190
CRYM	1.05814e-175	-0.364881	0.277	0.452	1.60986e-171
DEPP1	3.85233e-127	-0.367808	0.369	0.597	5.86093e-123
ANXA6	0	-0.374401	0.756	0.93	0
LRRTM1	2.67518e-218	-0.378533	0.242	0.517	4.07002e-214
DPP10	9.89984e-301	-0.381824	0.173	0.502	1.50616e-296
TNNI1	8.31233e-201	-0.38273	0.338	0.598	1.26464e-196
NDN	0	-0.383231	0.788	0.967	0
IMPDH2	0	-0.383551	0.638	0.864	9.18208e-307
IGF2	1.30374e-241	-0.384061	0.228	0.553	1.98351e-237
STRA6	1.54913e-231	-0.387977	0.378	0.684	2.35684e-227
MLLT11	3.72051e-264	-0.389681	0.538	0.823	5.66039e-260
CDCA7L	1.52137e-259	-0.396421	0.278	0.569	2.31461e-255
ZNF503	5.33544e-234	-0.400627	0.306	0.597	8.11734e-230
PLAGL1	0	-0.400994	0.663	0.891	1.39954e-304
MEIS2	6.40594e-266	-0.410504	0.459	0.761	9.74599e-262
ID2	6.41963e-215	-0.410929	0.588	0.8	9.76683e-211
DES	1.04565e-253	-0.416131	0.253	0.56	1.59085e-249
QPRT	3.52933e-282	-0.416516	0.41	0.736	5.36952e-278
TSC22D3	2.62606e-297	-0.416858	0.625	0.891	3.99529e-293
FLRT3	4.39034e-275	-0.418927	0.221	0.538	6.67946e-271
NPW	8.82999e-270	-0.420906	0.131	0.417	1.34339e-265
DDAH2	0	-0.427936	0.563	0.847	0
FCGRT	0	-0.428683	0.505	0.831	0
FGFR1	1.34469e-295	-0.431499	0.453	0.786	2.04581e-291
BNIP3	8.09836e-277	-0.439606	0.632	0.845	1.23208e-272
DIPK2A	2.09172e-305	-0.441062	0.32	0.664	3.18235e-301
NSG1	4.02431e-258	-0.444159	0.345	0.682	6.12259e-254
WNT2B	0	-0.445611	0.165	0.535	0
LY6H	1.22878e-296	-0.458604	0.194	0.519	1.86947e-292
BASP1	0	-0.475273	0.301	0.692	0
TAC1	4.27552e-287	-0.485847	0.043	0.306	6.50477e-283
RPRM	1.24568e-268	-0.487319	0.277	0.591	1.89518e-264
LRRC17	0	-0.490315	0.21	0.586	0
CYTL1	0	-0.514693	0.234	0.657	0
PRXL2A	0	-0.516196	0.875	0.991	0
SNAI2	0	-0.518368	0.217	0.62	0
EMX2	0	-0.530616	0.347	0.748	0
LYPD1	1.0575e-304	-0.544233	0.466	0.81	1.60888e-300
LDHA	0	-0.560373	0.758	0.981	0
MEST	0	-0.570993	0.61	0.947	0
SOCS3	0	-0.575285	0.166	0.544	0
CRABP2	0	-0.604758	0.394	0.828	0
NR2F2	0	-0.638141	0.56	0.953	0
DDIT4	0	-0.668503	0.495	0.872	0
FILIP1L	0	-0.67879	0.278	0.743	0
HOPX	0	-0.70395	0.146	0.606	0
DLK1	0	-0.766264	0.446	0.785	0
BST2	0	-0.795818	0.473	0.909	0
IGFBP5	0	-0.967228	0.328	0.872	0
NPY	0	-1.03792	0.492	0.985	0

## Sheet: Supp. Table 4 - DEA Serto. v Pr
Supplementary Table 4 - DEA Sertoli v Pre-supporting Mouse
	p_val	avg_log2FC	pct.1	pct.2	p_val_adj
AARD	0	1.37185385651238	0.928	0.207	0
ABHD17A	0	0.466431803678015	0.847	0.708	0
ACAA2	0	-0.699612474796109	0.508	0.944	0
ACADL	0	-0.367064322592932	0.339	0.788	0
ACADVL	0	-0.328779861562499	0.188	0.654	0
ACSBG1	0	0.447637141208447	0.494	0.113	0
ACTG1	0	-0.323521386160738	1	1	0
ACTR6	0	-0.949098848790063	0.252	0.904	0
ADAM8	0	-0.573580549212987	0.043	0.551	0
ADGRL1	0	0.38795721957738	0.883	0.825	0
ADGRL3	0	-0.559147772084206	0.151	0.768	0
ADIPOR1	0	0.271684142309632	0.877	0.884	0
ADM	0	-0.40134441489612	0.062	0.495	0
ADORA1	0	0.415285259126667	0.517	0.171	0
AFF3	0	-0.478351532796536	0.092	0.679	0
ALKBH7	0	-0.315788976036191	0.307	0.753	0
AMH	0	1.35591793924262	0.949	0.118	0
AMHR2	0	-0.645483847959099	0.646	0.98	0
ANGPTL4	0	-0.371356944569538	0.13	0.553	0
ANKRD13A	0	0.45427564355287	0.667	0.39	0
ANP32B	0	0.422994811788028	0.96	0.948	0
AP3S1	0	0.289565447907037	0.832	0.804	0
APRT	0	-0.528377411331684	0.408	0.905	0
ARGLU1	0	0.310546177311771	0.772	0.741	0
ARHGDIG	0	0.818651014960386	0.887	0.467	0
ARPC1B	0	0.633660338412652	0.971	0.89	0
ARPP19	0	0.299000363220943	0.982	0.982	0
ASNS	0	-0.524478100619593	0.29	0.719	0
ATP1B2	0	0.513458485673926	0.864	0.712	0
ATP2A2	0	0.289545906942954	0.759	0.729	0
ATP5F1B	0	-0.284984192435159	0.968	1	0
ATP5ME	0	0.276393410630605	0.979	0.989	0
ATP6V0E1	0	0.511674199562369	0.953	0.88	0
ATXN10	0	-0.390397918457071	0.64	0.959	0
BAG1	0	0.365557000742826	0.797	0.732	0
BAG3	0	-0.409029351124561	0.131	0.648	0
BARX2	0	-0.381680511078847	0.012	0.44	0
BASP1	0	0.564919338406907	0.718	0.552	0
BCL7C	0	0.551088588695611	0.854	0.674	0
BMP2	0	-0.598828076799327	0.103	0.612	0
BNC2	0	-0.267744130229583	0.077	0.458	0
BOK	0	0.738820165611623	0.863	0.469	0
BOLA3	0	0.334838487930143	0.816	0.735	0
BRICD5	0	0.417098345714048	0.489	0.098	0
C12orf45	0	-0.633434770914267	0.523	0.938	0
C1QTNF7	0	-0.424686155963273	0.099	0.582	0
C4orf3	0	0.437857639084835	0.978	0.961	0
CALD1	0	-0.51286084908275	0.521	0.926	0
CCDC61	0	-0.667826177906809	0.149	0.74	0
CCL17	0	0.654221408416311	0.404	0.039	0
CCNJL	0	-0.65165740309299	0.259	0.867	0
CCT2	0	-0.304130928576827	0.895	0.999	0
CCT3	0	-0.396236232422669	0.738	0.979	0
CCT4	0	-0.438421999371347	0.871	1	0
CCT5	0	-0.344306793507351	0.877	0.997	0
CCT7	0	-0.379816193313251	0.755	0.978	0
CCT8	0	-0.406118755669643	0.79	0.984	0
CD164	0	0.269108030982171	0.909	0.923	0
CDC42EP5	0	-0.403351527074208	0.213	0.713	0
CDKN1C	0	-0.829763883612089	0.41	0.936	0
CENPV	0	0.530400674775656	0.549	0.116	0
CHCHD10	0	0.906503761735503	0.994	0.914	0
CHCHD4	0	0.669788933735215	0.653	0.094	0
CHKA	0	0.278732390171019	0.892	0.914	0
CITED1	0	0.861586137010746	0.742	0.119	0
CLTA	0	-0.277829306605875	0.945	0.999	0
CLTB	0	0.73007244698031	0.832	0.393	0
CLU	0	0.960037294804335	0.873	0.436	0
COL14A1	0	0.607649135730394	0.56	0.07	0
COL18A1	0	0.668844469963788	0.86	0.596	0
COL4A1	0	0.470591933111922	0.728	0.538	0
COL4A2	0	0.413897980021653	0.654	0.462	0
COLEC12	0	-0.637341986809581	0.103	0.77	0
COLGALT1	0	0.450060801011011	0.675	0.44	0
CPA1	0	-0.874164423145556	0.077	0.614	0
CPA2	0	-0.579497997180109	0.047	0.562	0
CPNE8	0	-0.611933725742841	0.249	0.799	0
CPXM1	0	-0.378627057962137	0.13	0.643	0
CREB3L2	0	0.312767372119802	0.773	0.726	0
CSNK1G3	0	0.357917997991437	0.621	0.475	0
CUL4B	0	-0.560804125113489	0.321	0.867	0
CXXC5	0	0.298859815191489	0.855	0.822	0
DAG1	0	0.276009721126472	0.912	0.936	0
DAPK1	0	-0.401786323325311	0.305	0.738	0
DBN1	0	-0.38593194234834	0.299	0.773	0
DCTN2	0	-0.367969879198277	0.585	0.943	0
DDIT4L	0	-0.537521877192741	0.587	0.911	0
DEFB123	0	0.713547641695671	0.456	0.003	0
DHH	0	0.958299658043996	0.859	0.126	0
DHRS3	0	-0.492541352366293	0.067	0.635	0
DLGAP4	0	-0.362887152075656	0.404	0.838	0
DNAJA1	0	-0.444106223965352	0.888	0.998	0
DNAJB1	0	-0.428095267576897	0.61	0.94	0
DNAJB9	0	-0.587139227534578	0.452	0.937	0
DNAJC19	0	0.301577382652823	0.782	0.722	0
DOC2B	0	-0.276288835065513	0.134	0.54	0
DOCK4	0	-0.966916350018377	0.15	0.882	0
DOCK7	0	0.312933720194735	0.652	0.548	0
DPF3	0	-0.51680581871132	0.089	0.681	0
DRP2	0	-0.399436598732377	0.017	0.528	0
DST	0	0.399649867116584	0.837	0.724	0
DTNA	0	0.652258882646444	0.69	0.172	0
DTX2	0	-0.29444125375192	0.13	0.577	0
DUSP18	0	-0.330174144094634	0.094	0.527	0
ECHS1	0	-0.39957717572433	0.784	0.987	0
EDN1	0	0.590721059951719	0.614	0.288	0
EFHD2	0	0.856340275739371	0.905	0.481	0
EFNB1	0	-0.47557170170872	0.453	0.889	0
EGR1	0	0.549342247700263	0.889	0.734	0
EID1	0	0.296560459722971	0.868	0.851	0
EIF3D	0	-0.387108410574036	0.617	0.953	0
EIF3L	0	-0.39352489544294	0.746	0.985	0
EIF3M	0	-0.404392414839576	0.904	0.999	0
EIF4A1	0	-0.284112601079012	0.993	1	0
EIF4EBP1	0	0.434483516157901	0.934	0.847	0
EMD	0	-0.369140957324801	0.464	0.874	0
EMX2	0	-0.637806718466636	0.149	0.782	0
EPS8	0	0.444739988438245	0.585	0.223	0
ERVW-1	0	0.564921364671273	0.674	0.392	0
ESPN	0	0.617633813108521	0.707	0.298	0
EVA1B	0	-0.57471752517339	0.617	0.971	0
EXOC3L2	0	0.472979616287049	0.558	0.187	0
F11R	0	-0.435307039119553	0.699	0.961	0
FABP3	0	0.54973191214597	0.693	0.383	0
FABP5	0	0.71722100650931	0.851	0.5	0
FAM98C	0	-0.34671770805869	0.159	0.626	0
FAT1	0	0.532446038806126	0.807	0.581	0
FBLN2	0	0.5735683657648	0.826	0.453	0
FGFR2	0	-0.303647088295028	0.082	0.49	0
FKBP1C	0	0.381851167037249	0.998	0.996	0
FKBP5	0	0.348858367345953	0.759	0.667	0
FKBP9	0	-0.674604467425826	0.773	0.98	0
FMNL2	0	-0.462084685283451	0.259	0.781	0
FSCN1	0	-0.409135615269851	0.375	0.823	0
FXYD6	0	0.407878801830163	0.959	0.9	0
GABRA4	0	-0.453681061797362	0.055	0.582	0
GADD45G	0	-0.800798748238799	0.547	0.932	0
GAS1	0	-0.442177227034614	0.163	0.658	0
GATA6	0	-0.475665753546528	0.49	0.884	0
GATM	0	1.0010560848051	0.932	0.308	0
GCHFR	0	0.498592426257212	0.574	0.275	0
GDI2	0	-0.325727023258391	0.898	0.998	0
GDPD1	0	-0.502939354748376	0.111	0.705	0
GEM	0	-0.416983319476829	0.173	0.646	0
GFRA3	0	-0.341582279922882	0.022	0.46	0
GK5	0	-0.398566295544257	0.182	0.587	0
GLOD4	0	-0.332877635018011	0.339	0.79	0
GLRX5	0	0.401126671303798	0.667	0.497	0
GLUL	0	-0.581755106588084	0.249	0.82	0
GM2A	0	0.47058029772834	0.867	0.685	0
GNB1	0	0.333121462401163	0.925	0.927	0
GNG2	0	-0.403092894012207	0.15	0.654	0
GPC1	0	0.415657600037254	0.565	0.29	0
GPC3	0	-0.908034315812418	0.423	0.958	0
GPI	0	-0.503105722909222	0.745	0.988	0
GPM6B	0	0.534444112642604	0.743	0.332	0
GREM2	0	0.423790028943553	0.566	0.216	0
GSN	0	-0.503813582772431	0.244	0.796	0
GSTK1	0	-0.315645038832074	0.083	0.456	0
GSTM2	0	0.566444663029412	0.915	0.756	0
GTF2A1	0	-0.590029943864764	0.302	0.816	0
GTF2A2	0	0.306567204805715	0.936	0.939	0
GTF2E2	0	-0.397306660181158	0.595	0.947	0
GXYLT2	0	-0.490347013356187	0.087	0.666	0
HADHA	0	-0.367975366718404	0.624	0.945	0
HADHB	0	-0.407750161952553	0.527	0.904	0
HEY1	0	-0.475854974830821	0.135	0.676	0
HK2	0	0.463015587167956	0.807	0.688	0
HMGB3	0	0.444750411483155	0.993	0.967	0
HNRNPA0	0	0.27644414786833	0.813	0.823	0
HSD17B1	0	0.49745791601567	0.385	0	0
HSD17B3	0	1.03645546063746	0.822	0.047	0
HSP90AA1	0	-0.269508244915099	0.982	0.999	0
HSPA8	0	-0.325570764539	0.998	1	0
IDH1	0	-0.495389855750042	0.685	0.971	0
IFNAR1	0	-0.50368936939836	0.352	0.856	0
IGF1	0	-0.344644170042429	0.12	0.543	0
IGF2	0	-0.881415055944926	0.228	0.936	0
IGF2BP1	0	-0.396361270131205	0.306	0.785	0
IGFBP4	0	-0.844690559567446	0.436	0.964	0
IGFBP5	0	-0.757307492527252	0.219	0.754	0
IMP3	0	-0.392684949785197	0.644	0.963	0
IMPDH2	0	-0.378918468731083	0.723	0.977	0
INHBB	0	0.506027071262104	0.821	0.618	0
IP6K2	0	-0.360498930043116	0.387	0.826	0
ISLR2	0	0.588414602723143	0.595	0.108	0
ISYNA1	0	-0.362053614732361	0.934	1	0
JAM2	0	0.445554977254488	0.414	0.02	0
JUN	0	-0.515068240614151	0.885	0.999	0
KAZALD1	0	1.13144334634233	0.825	0.026	0
KCTD14	0	-0.327593145531088	0.959	0.999	0
KDM3A	0	-0.522856440508698	0.333	0.836	0
KIF23	0	0.539079928827311	0.617	0.249	0
KIF26A	0	-0.36613349695385	0.139	0.561	0
KLHL13	0	-0.442299768728789	0.157	0.656	0
KNOP1	0	0.260645333522136	0.884	0.89	0
KYAT3	0	-0.385062098890479	0.108	0.554	0
LAMP1	0	0.339499052123499	0.719	0.622	0
LAPTM4B	0	-0.908592098582066	0.631	0.994	0
LDHA	0	-0.492980359228646	0.873	0.993	0
LEF1	0	-0.394877032173844	0.034	0.517	0
LGR4	0	-0.641201489448873	0.408	0.92	0
LHX9	0	-0.972576312916612	0.155	0.842	0
LIMA1	0	-0.359534265220946	0.225	0.655	0
LPL	0	-0.497458235873101	0.459	0.848	0
LRRC42	0	-0.371900825280603	0.396	0.83	0
LRRC58	0	0.434608165205136	0.821	0.718	0
6	0	0.274959351241505	0.886	0.865	0
LTA4H	0	-0.279742411218486	0.189	0.615	0
LTBP1	0	-0.439597485994425	0.127	0.64	0
LZTS1	0	-0.473313654931375	0.043	0.569	0
MAGED2	0	-0.497716005228768	0.723	0.979	0
MAN1A1	0	-0.287994082742483	0.077	0.436	0
MAP3K21	0	0.411148197887452	0.485	0.106	0
MAPK13	0	0.743430576472088	0.915	0.54	0
MAPKAPK2	0	0.368972512948606	0.735	0.622	0
MATN2	0	-0.392265623537781	0.11	0.596	0
MCRIP2	0	0.60390468068404	0.85	0.614	0
ME1	0	0.88918549733213	0.942	0.605	0
MEF2C	0	0.603544079458892	0.809	0.44	0
MEIS1	0	-0.435406198813766	0.303	0.791	0
MEST	0	-0.9661798692978	0.521	0.968	0
METTL24	0	-0.612615916922382	0.183	0.815	0
MID1IP1	0	-0.52120132868576	0.297	0.737	0
MLEC	0	0.2994930056346	0.856	0.843	0
MMD2	0	0.560718556368747	0.717	0.212	0
MRO	0	0.703713943256104	0.883	0.474	0
MRPS24	0	0.324553434724709	0.933	0.937	0
MSX1	0	-0.487383886595029	0.009	0.478	0
MYL9	0	-1.0150152215267	0.331	0.973	0
MYLK	0	0.626197116687158	0.701	0.214	0
NAAA	0	-0.702850326060306	0.352	0.923	0
NAP1L1	0	-0.274110368154874	0.906	0.998	0
NARS2	0	-0.332567510981339	0.194	0.63	0
NAV1	0	0.70886598582817	0.732	0.244	0
NDUFC1	0	0.252848151377636	0.978	0.987	0
NDUFS2	0	-0.396616419109639	0.733	0.984	0
NDUFV1	0	-0.367151640313182	0.515	0.924	0
NEDD9	0	0.495435738672343	0.792	0.542	0
NISCH	0	0.319206469071282	0.925	0.952	0
NMT2	0	0.39644233938349	0.787	0.698	0
NPPC	0	-0.738137947010289	0.18	0.692	0
NR0B1	0	-0.549601409106802	0.124	0.674	0
NREP	0	0.326983965719251	0.763	0.666	0
NT5E	0	0.380139405069625	0.386	0.018	0
NUCB2	0	-0.371256853446107	0.093	0.534	0
NUCKS1	0	0.36081076956634	0.896	0.858	0
NUDT3	0	0.354604594908083	0.614	0.417	0
NUP62CL	0	-0.67522232784558	0.071	0.658	0
ODC1	0	0.42485189115159	0.838	0.753	0
OST4	0	0.291343029856205	0.965	0.965	0
PADI2	0	0.4434539333981	0.455	0.016	0
PAICS	0	-0.314262062563836	0.8	0.987	0
PAK3	0	0.765008068014456	0.744	0.21	0
PARVB	0	-0.489774919847779	0.038	0.619	0
PBX1	0	-0.416038204599766	0.671	0.965	0
PCDH18	0	-0.33196736129835	0.113	0.541	0
PCK2	0	-0.333974036500557	0.17	0.645	0
PDGFC	0	-0.471400489161107	0.104	0.615	0
PDHA1	0	-0.332625625568624	0.244	0.71	0
PEG3	0	-1.04146358425756	0.644	0.999	0
1	0	-0.60050873672553	0.826	0.998	0
PGP	0	0.453428947351751	0.85	0.653	0
PINK1	0	0.439743471788893	0.664	0.396	0
PKM	0	-0.483600952670083	0.935	0.998	0
PKN2	0	0.324994062465984	0.716	0.658	0
PKP2	0	-0.465155797228808	0.202	0.731	0
PLA2G4A	0	-0.38890896965411	0.192	0.668	0
PLAC1	0	-0.373722392157917	0.075	0.426	0
PLD1	0	-0.251921700581802	0.038	0.406	0
PLS3	0	-0.511995508336444	0.406	0.846	0
PLXNA4	0	-0.288714166557579	0.091	0.493	0
PNLIP	0	-0.738277970219305	0.024	0.649	0
PNLIPRP1	0	-0.397392609238747	0.01	0.349	0
PNLIPRP2	0	-0.786995442759252	0.047	0.532	0
PODXL	0	-0.694531277101426	0.094	0.761	0
POFUT2	0	0.273672138524494	0.886	0.902	0
POLR2G	0	-0.530817700651013	0.717	0.969	0
POLR2L	0	0.510898166959788	0.92	0.814	0
POLR2M	0	0.362086947867832	0.913	0.884	0
POR	0	-0.352801932143093	0.208	0.684	0
PPCS	0	-0.314026241918933	0.145	0.554	0
PPM1A	0	0.290463768002288	0.727	0.681	0
PPP1R16B	0	0.508421450115993	0.579	0.172	0
PRDX3	0	-0.399848172444904	0.686	0.966	0
PRMT1	0	-0.394156626890423	0.826	0.988	0
PRSS35	0	0.623509871150507	0.629	0.172	0
PSIP1	0	0.354523585221556	0.839	0.797	0
PSMB5	0	-0.369842476799898	0.706	0.974	0
PSMC6	0	-0.39347108962316	0.639	0.962	0
PSMD4	0	-0.344180029538584	0.841	0.99	0
PTGIS	0	-0.325219487557194	0.111	0.534	0
PTGR1	0	-0.725172895934057	0.614	0.974	0
PTOV1	0	0.281534875669075	0.805	0.826	0
PTP4A2	0	0.277380541997782	0.935	0.958	0
PTPRF	0	0.344692983828025	0.884	0.879	0
RAB20	0	0.46955460118267	0.518	0.086	0
RAD21	0	0.357592347953894	0.766	0.687	0
RAP1A	0	-0.420870071455209	0.788	0.985	0
RASA3	0	-0.283335691328911	0.155	0.564	0
RDX	0	0.252332345480998	0.927	0.959	0
REEP2	0	0.402215977305823	0.655	0.432	0
REEP5	0	-0.444583445109974	0.758	0.985	0
RGS2	0	-0.729297818554257	0.512	0.918	0
RIF1	0	0.373997551236889	0.78	0.694	0
RND2	0	0.760751389003392	0.896	0.576	0
RNF128	0	-0.452305424434961	0.222	0.745	0
RNF181	0	0.342783331430232	0.865	0.785	0
RNH1	0	-0.460530874263017	0.535	0.932	0
RP9	0	0.297570922093214	0.913	0.921	0
RPH3AL	0	-0.361618911309604	0.139	0.611	0
RPP25	0	-0.530621367433259	0.566	0.955	0
RSPO1	0	-0.311075127972525	0.035	0.454	0
RTN4RL1	0	0.472076359806931	0.493	0.027	0
RUNX1	0	-0.703213174283303	0.158	0.852	0
SDC4	0	0.56599255202121	0.917	0.713	0
SELENOW	0	-0.363547379468009	0.812	0.994	0
SEMA6C	0	0.483011184679552	0.525	0.118	0
SERPINE2	0	1.01399106670899	0.964	0.466	0
SERPINI1	0	-0.679547050163025	0.157	0.803	0
SFXN1	0	-0.40007364110782	0.336	0.819	0
SGK1	0	-0.407608242057982	0.17	0.643	0
SH3BP5	0	0.407773372094853	0.765	0.589	0
SHROOM3	0	-0.323146112298802	0.226	0.658	0
SIN3B	0	0.445091362487836	0.987	0.975	0
SIRT2	0	-0.307909117005076	0.313	0.756	0
SLC20A1	0	0.461958375232154	0.69	0.446	0
SLC25A3	0	-0.268343935271753	0.981	1	0
SLC25A4	0	-0.255844461354707	0.962	1	0
SMIM1	0	0.451595394773807	0.9	0.816	0
SMIM20	0	0.343551455179848	0.837	0.765	0
SMPDL3B	0	-0.353950985797445	0.107	0.58	0
SNRNP27	0	0.262384233057881	0.873	0.869	0
SNX6	0	-0.412473955922819	0.649	0.957	0
SOAT1	0	-0.519306365127409	0.66	0.972	0
SOCS2	0	0.912953302289053	0.944	0.521	0
SOX5	0	-0.317274537908732	0.244	0.683	0
SP3	0	-0.383791721938516	0.409	0.828	0
SPARC	0	0.382839133880575	0.997	0.99	0
SPHKAP	0	-0.263162193527743	0.005	0.338	0
SPIDR	0	-0.341627945028492	0.2	0.667	0
SPINT2	0	0.591897551733122	0.977	0.857	0
SRGAP1	0	-0.331077255136928	0.163	0.618	0
SRSF9	0	0.569296708710939	0.89	0.753	0
SSBP2	0	-0.417471153897799	0.248	0.762	0
STBD1	0	-0.34957054176209	0.112	0.57	0
STMP1	0	0.253730762689254	0.981	0.977	0
STT3B	0	-0.437752562466807	0.637	0.968	0
STX18	0	-0.386332434636639	0.203	0.708	0
SULF1	0	-0.596409666703074	0.099	0.756	0
SVIL	0	0.463634012028761	0.686	0.439	0
TACC1	0	0.753606751878094	0.863	0.485	0
TBCC	0	-0.283076737995752	0.205	0.633	0
TCEAL8	0	-0.406016107040309	0.87	0.992	0
TCP11L2	0	-0.262411548893196	0.07	0.447	0
TESC	0	1.31194831727934	0.965	0.209	0
THRA	0	0.916500538890053	0.937	0.541	0
TINAGL1	0	0.943496122322588	0.888	0.31	0
TKT	0	-0.840524472606129	0.693	0.988	0
TLNRD1	0	0.390446889517925	0.617	0.39	0
TMCC3	0	0.554346513448639	0.546	0.067	0
TMCO1	0	0.25738747256327	0.761	0.766	0
TMED2	0	0.389195383781429	0.938	0.886	0
TMEM108	0	-0.35712810559292	0.071	0.488	0
TMEM147	0	0.34336360910343	0.939	0.937	0
TMEM176A	0	-0.415335474983806	0.383	0.854	0
TMEM176B	0	-0.433497883186003	0.599	0.947	0
TMEM35A	0	-0.402079231886825	0.22	0.655	0
TNFRSF19	0	-0.482957294240184	0.156	0.732	0
TNNI3	0	0.593841272731814	0.497	0.127	0
TNS3	0	-0.354324061347368	0.755	0.985	0
TPD52L1	0	0.446489965995898	0.86	0.724	0
TPGS1	0	-0.427644899363704	0.424	0.883	0
TPI1	0	-0.50383795499777	0.867	0.998	0
TRABD2B	0	-0.298024429457008	0.05	0.458	0
TRAF3IP2	0	-0.325684888328996	0.146	0.554	0
TRANK1	0	0.668331282665707	0.743	0.233	0
TRIM35	0	0.275067362229381	0.91	0.924	0
TRIM47	0	0.729171239852898	0.711	0.141	0
TSC22D1	0	-0.29168625041482	0.997	1	0
TSHZ2	0	-0.402913335752339	0.425	0.857	0
TSPAN12	0	-0.309380807450778	0.108	0.502	0
TSPAN15	0	0.423052848900206	0.849	0.7	0
TTC38	0	-0.574620677531478	0.075	0.655	0
TTYH1	0	0.447816528280441	0.436	0.031	0
TTYH3	0	0.4782509690114	0.806	0.64	0
TYRO3	0	0.508292703557651	0.751	0.46	0
UBA1	0	-0.373427172647449	0.638	0.94	0
UBB	0	-0.3779888313199	0.987	1	0
UBC	0	-0.414435791410862	0.955	0.998	0
UCP2	0	0.469775055898943	0.966	0.85	0
UNC13B	0	0.428616479481672	0.477	0.132	0
UQCRC2	0	-0.375282944943926	0.69	0.972	0
UQCRQ	0	0.259368980343552	0.993	0.996	0
USP50	0	0.490719187979222	0.913	0.809	0
VAT1	0	0.365960479035955	0.743	0.639	0
VAV3	0	-0.320289020361325	0.014	0.334	0
VCP	0	-0.376139605194236	0.856	0.994	0
VDAC1	0	-0.26096071172286	0.922	1	0
VMP1	0	-0.393925485499565	0.422	0.854	0
1	0	0.565024348684594	0.827	0.537	0
WNT4	0	-0.566315958712306	0.143	0.645	0
WNT6	0	0.35109175849657	0.956	0.924	0
WWC2	0	0.457410836421795	0.783	0.635	0
YWHAH	0	0.370599094695455	0.919	0.884	0
ZBTB10	0	-0.34789889176704	0.269	0.7	0
ZBTB20	0	0.420044891379837	0.686	0.531	0
ZBTB7C	0	-0.720988665310643	0.132	0.87	0
ZC3H7B	0	0.598615366066284	0.795	0.488	0
ZCRB1	0	0.316641133984454	0.93	0.925	0
ZDHHC2	0	0.448687588274777	0.669	0.418	0
ZFP36L1	0	-0.459704917365759	0.807	0.99	0
ZNF277	0	-0.860214696351042	0.298	0.925	0
ZNF503	0	-0.449129997951008	0.088	0.584	0
ZNF672	0	-0.274232692414172	0.162	0.578	0
DOCK9	1.97626258336499e-323	-0.305399775484773	0.201	0.623	3.00668589433149e-319
KIAA1217	5.43472210425371e-323	0.427201078642738	0.635	0.32	8.2683862094116e-319
TWF2	1.08694442085074e-322	-0.265961225032644	0.212	0.626	1.65367724188232e-318
RCC2	1.53160350210786e-322	0.295127488633096	0.718	0.644	2.3301815681069e-318
PLIN2	2.05037243024117e-321	-0.303871209101862	0.253	0.683	3.11943661536892e-317
TMC4	2.55926004545766e-321	-0.283304832857404	0.165	0.57	3.89365823315928e-317
DHRS1	1.83545387430023e-320	-0.341227885812795	0.24	0.667	2.79245952436037e-316
CCNG2	3.18227682486347e-320	-0.330081004502267	0.287	0.72	4.84151596134728e-316
IER3	6.29884291883005e-320	0.553522195502774	0.731	0.525	9.58305961670804e-316
FAM136A	1.05151991404393e-319	-0.362300198001563	0.565	0.927	1.59978239722643e-315
MYO18A	1.21041142574647e-319	0.378717388952118	0.546	0.28	1.84151994313068e-315
UROD	1.34573600614239e-319	-0.301191652474868	0.31	0.741	2.04740275974503e-315
MCAM	1.92977100609132e-319	0.387490088366697	0.429	0.102	2.93595360866734e-315
NRDC	4.19308572969008e-319	0.273526894648555	0.706	0.686	6.37936062915048e-315
SOX9	9.24638915535434e-319	0.449462069310246	0.94	0.74	1.40674564609561e-314
YIPF3	1.4919201494339e-318	-0.335160304767253	0.441	0.855	2.26980731534873e-314
PLPPR4	2.73245475760731e-318	0.423680208814642	0.48	0.145	4.15715666822376e-314
PDE1A	3.43429477015063e-318	-0.257518326322849	0.05	0.374	5.22493606330717e-314
FBRSL1	1.0325087620576e-317	0.358004107002884	0.605	0.428	1.57085883059443e-313
PLD3	5.80676588721332e-317	-0.338519835294893	0.331	0.76	8.83441362080634e-313
QARS1	2.66507853141829e-316	-0.344329908414335	0.669	0.958	4.05465047769979e-312
NR2F2	8.37920864163987e-316	-0.386921089163198	0.261	0.69	1.27481280273909e-311
NCOR2	9.46238882574152e-316	0.280423553485536	0.706	0.646	1.43960783594831e-311
ATP2B1	1.55201875407508e-315	0.275003747706002	0.865	0.887	2.36124133244982e-311
MEF2A	1.59258608900258e-315	0.26694705000282	0.743	0.737	2.42296047580853e-311
MAOA	9.29376282261012e-315	-0.284316953995925	0.166	0.57	1.4139530758319e-310
EVL	1.38530553449067e-314	0.310018639817405	0.642	0.549	2.10760384017411e-310
CASP3	1.51544508516063e-314	-0.290590524883925	0.258	0.683	2.30559815256338e-310
CACFD1	5.45627474425015e-314	-0.338406730869718	0.461	0.866	8.30117639590218e-310
COPS6	8.5138380356053e-314	-0.353550482043082	0.692	0.961	1.29529531873699e-309
CLPX	2.18826745311734e-313	-0.283886249385477	0.274	0.699	3.32923010317273e-309
TGFB1I1	5.47166804081226e-313	-0.26321588112837	0.129	0.511	8.32459575729178e-309
APOE	1.00222221581845e-311	-0.396921759325136	0.258	0.674	1.52478087914619e-307
TRIB2	2.29902716625286e-311	-0.405949771557913	0.382	0.786	3.4977399307371e-307
HSPD1	4.2527356772204e-311	-0.259644375843803	0.922	0.996	6.47011205932311e-307
KMT5A	1.24749644094002e-310	0.306474129805495	0.708	0.618	1.89794108524614e-306
ADAMTS1	3.71175700344733e-309	-0.415425813469878	0.438	0.832	5.64706710504477e-305
GMPS	3.97790082845701e-309	-0.378533565450387	0.506	0.871	6.0519783204145e-305
MDH2	4.70192345302712e-309	-0.308993695950605	0.811	0.988	7.15350634143546e-305
COTL1	6.78389159376139e-309	-0.294202304383217	0.301	0.725	1.03210126707486e-304
ME2	7.94296676992221e-309	-0.37833330441581	0.547	0.9	1.20844296437597e-304
MAP3K1	1.11090431419717e-308	0.374498174490771	0.599	0.383	1.69012982361957e-304
TXNL1	2.23020466344956e-308	-0.313794228771033	0.811	0.983	3.39303337497216e-304
PSMC2	3.80701431477997e-308	-0.372451102072645	0.519	0.888	5.79199157850624e-304
SH3GL2	5.39531368817884e-308	0.369783417454151	0.428	0.075	8.20843024519529e-304
MED22	6.5312296539016e-308	-0.319820705317993	0.263	0.686	9.93661279544589e-304
DDR1	1.06346944387996e-307	0.355994592231795	0.627	0.44	1.61796241191898e-303
CUL1	1.06535250145143e-307	-0.335169616548823	0.7	0.962	1.6208272957082e-303
PACSIN2	4.30663380114581e-306	-0.347000387228748	0.485	0.871	6.55211266506323e-302
FLRT3	4.91335598245152e-306	-0.268060316752916	0.087	0.442	7.47517979170175e-302
TIAM1	7.5488094231122e-306	0.36997977185996	0.573	0.319	1.14847586563229e-301
TSPAN6	1.14269662633493e-305	-0.361273149627981	0.487	0.871	1.73849864730596e-301
SMAD7	1.70183642942376e-305	0.304956947899784	0.723	0.672	2.5891739437253e-301
SMCO4	3.63921161209284e-305	0.301796627317927	0.8	0.739	5.53669654663804e-301
GALK1	3.08769683533222e-304	-0.371889719247025	0.464	0.856	4.69762196527444e-300
PTPRE	1.00923785586334e-303	0.43561233825242	0.564	0.178	1.53545447391049e-299
MEIS2	1.19941348290436e-303	-0.336319024494932	0.159	0.554	1.82478767289069e-299
PSMA4	1.63991774261317e-303	-0.322484988479317	0.801	0.978	2.49497085361167e-299
TAGLN2	1.67100874306879e-303	0.451008457306813	0.604	0.362	2.54227270170485e-299
PRKAR1A	2.23627893535318e-303	-0.309315363973961	0.801	0.978	3.40227477224633e-299
CAMKK2	2.49785422644171e-303	0.289173616257419	0.827	0.8	3.80023542010841e-299
UBALD1	4.59463378476595e-303	-0.382163246412687	0.451	0.839	6.99027584014292e-299
ZNF207	5.98158474816993e-303	-0.323050142072416	0.73	0.97	9.10038303586573e-299
KDELR1	6.02476769020283e-303	-0.312633733678488	0.739	0.982	9.16608156387458e-299
HBP1	1.07435875894993e-302	-0.347742867112906	0.53	0.897	1.63452941586642e-298
WSB1	1.83440442398137e-302	-0.349946168838342	0.496	0.879	2.79086289064526e-298
VAPA	2.57053165838319e-302	0.265944410287078	0.974	0.966	3.91080686506419e-298
PARVA	4.14752365082239e-302	-0.271071030064796	0.291	0.706	6.31004248236119e-298
ATP6AP2	1.65317397170396e-300	-0.318475955280745	0.31	0.731	2.5151388805504e-296
C1orf35	3.62242482368112e-300	-0.340423752461454	0.463	0.859	5.51115712674846e-296
FRMD6	1.28711171457754e-299	-0.278354023916796	0.122	0.495	1.95821176255826e-295
PLEC	1.35033204532352e-299	0.319313210133522	0.608	0.463	2.05439517375521e-295
SLC45A4	1.44745145955626e-299	0.347007994891614	0.567	0.352	2.2021526505689e-295
FAM181B	2.10180734286795e-299	-0.419494837339005	0.555	0.88	3.1976896914393e-295
DAZAP1	3.55644941172909e-299	-0.333285561429937	0.649	0.956	5.41078213500463e-295
CKS1B	5.77397941318428e-299	0.26993559808423	0.886	0.917	8.78453227921856e-295
RARS1	5.9465809714531e-299	-0.266682922716181	0.268	0.678	9.04712828996875e-295
WSB2	9.58616256682046e-299	0.299681412823077	0.795	0.752	1.45843877291606e-294
PLXNA1	3.09932991644914e-298	0.347150789409713	0.526	0.307	4.71532053488572e-294
RAP1B	1.73912699257552e-297	0.252663388964544	0.812	0.797	2.64590780650439e-293
TRIM24	2.57824002869963e-297	-0.354105486608314	0.442	0.833	3.92253437966361e-293
AKR1B1	2.95902726483111e-297	0.336375998745333	0.896	0.854	4.50186408071405e-293
APOOL	6.65065843047271e-297	-0.274884595419687	0.363	0.776	1.01183117361212e-292
PNRC2	7.01503394507253e-297	-0.323767500916477	0.474	0.869	1.06726726440333e-292
DNAJB4	1.72407780136129e-296	-0.364180051133721	0.634	0.935	2.62301196699106e-292
FAM3C	1.14162932686723e-295	0.328406101212068	0.59	0.439	1.7368748578958e-291
NET1	3.66441385537283e-295	-0.386522128697447	0.376	0.763	5.57503923956422e-291
ARHGAP29	5.90705491468865e-295	-0.328505834748643	0.262	0.674	8.98699334720731e-291
RNF2	8.06596681327193e-295	-0.333281097707694	0.449	0.846	1.22715619097119e-290
FOSB	4.13959337549664e-294	-0.402804791581062	0.565	0.921	6.29797736148058e-290
CEBPD	6.69182805362814e-294	-0.406820105212935	0.358	0.762	1.01809472007899e-289
GALNT1	7.98643003484033e-293	0.268140824628433	0.739	0.709	1.21505546550061e-288
TMEM245	3.35758981924727e-291	0.341581715104719	0.643	0.516	5.10823715100279e-287
HDAC3	4.15099488544763e-291	-0.337798628224666	0.639	0.942	6.31532361872002e-287
MAGI1	1.5394771119997e-290	-0.25649469743098	0.223	0.62	2.34216047819634e-286
ITPKB	1.64656223160542e-290	0.367861734484929	0.457	0.144	2.50507977916448e-286
CMTM7	1.09275041249715e-289	0.345037260925149	0.812	0.717	1.66251047757317e-285
RNF114	1.20480923287575e-289	-0.293129704318413	0.359	0.77	1.83299676689716e-285
PPIL2	1.63540913950339e-289	-0.284860866618956	0.401	0.807	2.48811146484045e-285
ADGRA3	5.27229269308695e-289	0.278146909240267	0.676	0.606	8.02126610326248e-285
NRBP2	2.14728375069632e-288	0.366080334918075	0.524	0.25	3.26687749830939e-284
IER2	2.22968476538415e-288	-0.355175921267436	0.849	0.985	3.39224240205544e-284
RGS3	3.10629791962863e-288	-0.310384870539273	0.228	0.632	4.72592165492299e-284
SNCA	1.90397936061791e-287	-0.282263422580588	0.056	0.368	2.89671419924409e-283
ARIH1	3.17160033218658e-287	0.258444758520083	0.695	0.665	4.82527274538866e-283
MPZL1	3.17288066294201e-287	-0.315619634970327	0.406	0.81	4.82722064059997e-283
BLMH	3.48832143670652e-287	-0.32364413307242	0.519	0.889	5.30713223380531e-283
SMPX	3.64852591684943e-287	0.424087560223903	0.529	0.243	5.55086732989472e-283
CNN2	2.42956764096932e-286	-0.266326190518493	0.166	0.539	3.69634420897073e-282
COPS5	6.10496071304159e-286	-0.323991883497851	0.594	0.93	9.28808722882147e-282
STXBP2	7.00570643596169e-286	-0.295007731552748	0.308	0.717	1.06584817716721e-281
GART	2.17497604975778e-285	-0.347563630115754	0.509	0.873	3.30900856210148e-281
PTPRD	2.24605603426936e-285	0.353490086763452	0.682	0.512	3.4171496505374e-281
TSPYL1	3.92965875936105e-285	-0.303419686852615	0.455	0.849	5.9785828364919e-281
ETFBKMT	6.31742928462914e-285	-0.253408515494725	0.117	0.474	9.61133691363477e-281
HSBP1L1	3.08276652907267e-284	-0.297287757531252	0.169	0.553	4.69012099733116e-280
TMEM64	4.04659316292697e-284	0.327297042046964	0.599	0.424	6.15648683807709e-280
BAD	7.82174550512433e-284	-0.321550341826691	0.487	0.868	1.19000036114962e-279
VASP	8.21262377343011e-284	-0.32120160877188	0.514	0.886	1.24946858088966e-279
TALDO1	9.21455720168603e-284	-0.326812521413981	0.566	0.916	1.40190273266451e-279
CHIC2	1.58905495379184e-283	0.335872603980725	0.543	0.392	2.41758820669891e-279
C1QTNF4	7.17304749738347e-283	-0.272231267248319	0.236	0.633	1.09130744625192e-278
LMNB1	1.42788372753447e-282	0.289013544043124	0.61	0.542	2.17238230307095e-278
RAB24	1.44424826543018e-282	0.305315728295932	0.532	0.372	2.19727931102547e-278
POLB	2.11860740040568e-281	-0.260044557621508	0.362	0.763	3.2232492989772e-277
SUPT4H1	1.2255648751368e-280	-0.279906551504955	0.822	0.987	1.86457440103313e-276
HS3ST1	2.62849907315561e-280	-0.28163799864819	0.072	0.395	3.99899848989895e-276
UBL7	9.7725709887693e-280	-0.25873136716403	0.324	0.723	1.48679895023136e-275
CCDC85B	2.03743652370317e-279	-0.265055709775112	0.224	0.612	3.099755927162e-275
PURA	3.76039163773093e-279	0.309114778367689	0.582	0.449	5.72105983764384e-275
3	7.29154100680046e-279	0.251216426035144	0.788	0.776	1.10933504877462e-274
SPATS2L	3.58121309800155e-278	0.397471666080036	0.534	0.224	5.44845760729955e-274
EMP3	5.74037363370946e-278	-0.33617106020002	0.515	0.886	8.73340444632558e-274
TSEN34	8.89516855335677e-278	-0.319303051922582	0.693	0.961	1.3533109437077e-273
RCBTB2	2.79568109390852e-277	-0.273793842051699	0.325	0.727	4.25334921627242e-273
HSD17B11	3.76238126560094e-277	-0.296583219381113	0.261	0.662	5.72408685748527e-273
HOXB9	7.72565033364177e-277	0.361977785776829	0.409	0.104	1.17538044176026e-272
ING2	8.16791290730293e-277	0.307930030260799	0.697	0.637	1.24266626971707e-272
POLR1A	1.79614368919125e-276	0.251670095808974	0.618	0.577	2.73265300873557e-272
SF3B4	2.46708975377501e-276	-0.336039602955236	0.544	0.893	3.7534303513933e-272
HMOX2	2.64792276685138e-276	-0.258309672079322	0.348	0.746	4.02854969748769e-272
ECI1	3.00273618176931e-276	-0.281832171969405	0.373	0.772	4.56836282694384e-272
SPCS2	9.63366674808121e-276	-0.3079568973705	0.796	0.975	1.46566605905307e-271
FH	1.52869742425018e-275	-0.286711831821983	0.388	0.787	2.32576026125422e-271
SCX	2.43040125732137e-275	0.341193186297488	0.315	0.026	3.69761247288873e-271
MYH9	3.39043558027504e-275	0.311284829243021	0.598	0.465	5.15820869183045e-271
SMTNL2	3.43152184398164e-275	0.416010026581276	0.639	0.308	5.22071733343366e-271
PHYH	4.11968851340825e-275	-0.262055804879471	0.231	0.621	6.26769410429931e-271
SUSD3	8.1503922918578e-275	0.384909832872418	0.537	0.232	1.24000068328325e-270
ANXA2	1.22058957642468e-274	-0.319421765747067	0.837	0.978	1.8570049815725e-270
ZNF398	5.82457872852228e-274	0.381469901100759	0.469	0.187	8.8615140775738e-270
FAM50A	6.31838235133135e-274	-0.250566190623203	0.284	0.676	9.61278690931552e-270
C5orf34	6.88206240586279e-274	-0.267835762591288	0.391	0.787	1.04703697442796e-269
IDH3G	1.69257172514694e-272	-0.314468408480578	0.584	0.923	2.57507862263856e-268
AC009070.1	2.90998802626071e-272	0.266349271500608	0.686	0.632	4.42725578315304e-268
UQCRC1	3.15846781931986e-272	-0.332498801354243	0.663	0.945	4.80529294031323e-268
PSMC5	4.52617121767198e-272	-0.33384557178697	0.544	0.894	6.88611689056615e-268
ADK	5.04683089342691e-272	-0.340688881070878	0.472	0.846	7.67824852125969e-268
TCF4	6.96936246734896e-272	-0.360966148925799	0.558	0.887	1.06031880578247e-267
C11orf71	8.62352090276307e-272	-0.323024479166165	0.668	0.952	1.31198247014637e-267
CSNK2B	1.19475835339991e-271	-0.31245057418725	0.682	0.956	1.81770535886262e-267
SPSB4	1.23544087525328e-271	-0.25039941319533	0.157	0.522	1.87959974761034e-267
EPB41L2	3.46054690577672e-271	0.253589669424416	0.695	0.681	5.2648760624487e-267
SLC7A5	3.63455671311462e-271	0.386660343797476	0.481	0.217	5.52961458333258e-267
AASDHPPT	3.92310760161099e-271	-0.331957770807928	0.453	0.832	5.96861590509095e-267
NDUFA9	1.07194511482134e-270	-0.304825686987828	0.471	0.852	1.63085729768919e-266
MYO7A	2.20599905732194e-270	0.340116405209391	0.392	0.105	3.3562069658096e-266
COL27A1	2.23253888135448e-270	0.519827313913707	0.625	0.346	3.39658465409271e-266
MAML3	4.20534490123921e-270	-0.267877848106317	0.289	0.682	6.39801173274533e-266
TRIP6	5.76654570377295e-270	-0.296681244516315	0.446	0.833	8.77322263372017e-266
STAR	1.29605437045897e-269	-0.338135193681301	0.165	0.534	1.97181711921627e-265
EMB	1.83284174654874e-269	-0.265106175886758	0.135	0.489	2.78848543319925e-265
PSMB4	6.70326753968217e-269	-0.252083324987726	0.885	0.993	1.01983512348724e-264
SAMM50	8.33319889703768e-269	-0.300699770594862	0.483	0.86	1.26781288019531e-264
GET4	1.49279822947967e-268	0.250804904679639	0.617	0.563	2.27114322633037e-264
CERS5	1.8148959684194e-268	-0.251443491956099	0.378	0.768	2.76118272635328e-264
NID1	3.7636210579869e-268	0.309785648817447	0.58	0.432	5.72597307762128e-264
CDC42SE1	3.99049334243092e-268	0.28000714195778	0.712	0.654	6.07113657117441e-264
PTPN2	5.37112562502584e-268	-0.270870908328245	0.35	0.745	8.17163052591432e-264
MYBPC3	6.7894236142151e-268	0.275932377333016	0.27	0.007	1.03294290866669e-263
PKN1	7.00499088196351e-268	0.318227731261267	0.481	0.241	1.06573931278193e-263
PIK3R1	8.30762787291557e-267	-0.330465256905852	0.275	0.668	1.26392250458538e-262
NDFIP1	9.2953777613854e-267	-0.294394984298454	0.427	0.815	1.41419877261717e-262
PLIN3	2.25165677444329e-266	-0.320715046787993	0.589	0.92	3.42567061663803e-262
ABRACL	3.19827501296476e-266	-0.29738630225068	0.816	0.977	4.86585560472459e-262
MSI1	3.8046554640485e-266	0.340913027072335	0.593	0.4	5.78840282300339e-262
GLRX3	4.1753988243805e-266	-0.285415029454845	0.807	0.986	6.3524517714125e-262
PMPCB	1.33248319907677e-265	-0.295570526674393	0.52	0.885	2.0272399390754e-261
USP3	2.71480761680241e-265	-0.311032691664446	0.574	0.911	4.13030830820318e-261
CTSF	4.30353892456456e-265	-0.267540485044922	0.202	0.58	6.54740411983253e-261
ARMCX6	1.74698672379745e-264	-0.273646803146283	0.208	0.588	2.65786560158544e-260
CACHD1	6.71589923955829e-264	-0.255364543235762	0.22	0.599	1.0217569103064e-259
IFNAR2	6.83750408621401e-264	-0.284620438717622	0.345	0.74	1.0402578716766e-259
SYNE2	6.93523369380657e-264	0.266113806946005	0.667	0.615	1.05512645417573e-259
PPID	7.08035480852716e-264	-0.306661444907667	0.52	0.882	1.07720518056932e-259
PPFIBP1	1.70589588149419e-263	0.293356166517734	0.581	0.452	2.59534999410526e-259
TMEM11	1.32841679181597e-262	-0.303936515050671	0.582	0.917	2.02105330706882e-258
PSMG2	7.92669858539648e-262	-0.259926939373945	0.335	0.724	1.20596792278222e-257
CD63	9.50653949272795e-262	-0.255878882369421	0.923	0.997	1.44632491842363e-257
MEMO1	2.43831243738263e-261	-0.252653476904459	0.299	0.686	3.70964854223393e-257
FAM110A	2.46095673443711e-260	-0.28222836488654	0.184	0.555	3.74409957577262e-256
SNAI2	7.61087138132895e-259	-0.316869135787474	0.224	0.602	1.15791797195539e-254
SND1	8.98434941615369e-259	-0.305214409903331	0.437	0.817	1.36687892017362e-254
CRNKL1	2.55250276983528e-258	-0.254864817454287	0.24	0.619	3.88337771402739e-254
CORO1B	2.97963942913418e-258	-0.265659451683643	0.386	0.772	4.53322342748474e-254
TSHZ1	4.47634044720765e-258	-0.339151886840633	0.431	0.807	6.81030435638172e-254
NSMCE1	2.01796447040897e-257	-0.2949481477514	0.508	0.872	3.07013114528021e-253
VAMP5	2.12580057613207e-257	0.322908720037887	0.395	0.096	3.23419299652733e-253
PSMA6	8.54205386508662e-257	-0.280770612351535	0.832	0.984	1.29958807503428e-252
ADAMTS9	6.64972323060676e-256	0.278441608071388	0.708	0.651	1.01168889230451e-251
PIGX	9.16846405454123e-256	-0.283684396759996	0.461	0.836	1.3948901212579e-251
ST3GAL5	1.09589589635043e-255	0.2757395004017	0.833	0.787	1.66729601670754e-251
RASL11A	1.14313570314914e-255	-0.411600405464947	0.409	0.74	1.7391666587711e-251
ZNF771	4.85611487881126e-255	0.292039745319204	0.499	0.349	7.38809317662345e-251
HDAC1	5.33355532091396e-255	-0.307979176732889	0.409	0.791	8.1144710652385e-251
FOXP4	1.22745508889474e-254	0.298512665563013	0.539	0.361	1.86745017224445e-250
NT5DC2	2.10005803001707e-254	0.254351565953383	0.53	0.467	3.19502828686798e-250
PRPF38A	2.54978901055252e-254	-0.320934449012729	0.524	0.872	3.87924900065461e-250
HSD17B10	4.66409191783314e-254	-0.287471024245162	0.769	0.978	7.09594944379135e-250
RAB31	2.10716214779291e-253	0.32221645431425	0.657	0.496	3.20583649165214e-249
FKBP10	4.23342059160831e-253	-0.261662325410427	0.379	0.762	6.44072608807288e-249
YBX3	6.86858946316268e-253	0.277501500281287	0.606	0.518	1.04498720092557e-248
APEX1	1.17918657328176e-252	-0.30983793871461	0.713	0.956	1.79401445259087e-248
DUT	1.43821477969211e-252	0.263540264722015	0.875	0.873	2.18809996582358e-248
SLCO3A1	1.71126340977803e-252	0.359872024468556	0.462	0.156	2.6035161516363e-248
PEG10	1.58771982555985e-251	-0.378168114210609	0.308	0.677	2.41555694260676e-247
USP1	4.34429270436641e-249	0.273617068312421	0.509	0.411	6.60940692042306e-245
APP	5.68853444471221e-249	0.301464840831792	0.655	0.53	8.65453630418515e-245
JSRP1	7.27228057188219e-249	0.377729702082676	0.559	0.308	1.10640476620616e-244
KRAS	9.90270020068858e-249	0.25041972105251	0.572	0.499	1.50659680853276e-244
PDLIM4	1.1026059852855e-248	0.271655329000246	0.565	0.576	1.67750474601336e-244
AHSA1	4.82824918963036e-248	-0.306441292598095	0.653	0.936	7.34569831710363e-244
PGLYRP1	1.05125565830674e-247	-0.265401954534849	0.052	0.329	1.59938035854787e-243
PRKAR2B	1.2126627804526e-247	0.343408182738791	0.516	0.285	1.84494515418058e-243
PANK1	3.40970664123313e-247	-0.380862938227196	0.513	0.819	5.18752768397209e-243
ZNRF2	6.88996173529088e-247	0.272933450165973	0.504	0.362	1.04823877840715e-242
PSMD13	9.23780466645795e-247	-0.28133203209708	0.498	0.859	1.40543960195491e-242
ATP2B4	1.04739821512088e-245	0.321398908618843	0.388	0.134	1.59351164448491e-241
FEZ2	1.24502189026809e-245	0.299862035862358	0.458	0.268	1.89417630385387e-241
PLAC8	1.43483396010399e-245	-0.281536076258085	0.106	0.427	2.18295638690221e-241
FST	2.21680582667556e-245	-0.25280944452972	0.024	0.257	3.37264838470419e-241
PSMB7	3.80923293467441e-245	-0.266575001834229	0.851	0.988	5.79536698681365e-241
GNA12	5.01906413726145e-245	0.284921303285965	0.541	0.405	7.63600417842957e-241
KLHL23	1.64155472621942e-244	-0.333821607935542	0.726	0.951	2.49746136047023e-240
SNX17	1.7156488487517e-244	-0.280744601439211	0.487	0.849	2.61018815849083e-240
NCOA7	1.88027253659657e-244	0.294245961875084	0.729	0.638	2.86064663717802e-240
CELF2	4.52596763618567e-244	0.35037415426042	0.627	0.463	6.88580716169287e-240
FNTA	1.41328678172874e-243	-0.288264108205353	0.548	0.889	2.15017450972211e-239
SCRIB	1.49110783369694e-243	0.2750270413462	0.501	0.348	2.26857145818653e-239
SLC24A5	1.88163388233775e-243	0.410167195784182	0.673	0.504	2.86271778858865e-239
PSMA5	2.29739481035299e-243	-0.255992979358104	0.849	0.991	3.49525646447103e-239
LITAF	2.74115315945458e-243	-0.310791251047921	0.737	0.952	4.1703904167942e-239
TMPO	3.63710904034312e-243	0.257499454815816	0.757	0.722	5.53349769397803e-239
CDC42EP3	4.6194577842268e-243	-0.323612644841342	0.181	0.537	7.02804307292265e-239
CNOT2	1.84006009935263e-242	-0.26507492988643	0.438	0.808	2.79946743515509e-238
PHF20L1	3.33821158622825e-242	0.257238061047155	0.529	0.428	5.07875510728765e-238
ARMCX2	1.23307415195976e-241	-0.319618012696642	0.42	0.788	1.87599901479158e-237
UXS1	5.08537425822155e-241	0.279603207183059	0.64	0.531	7.73688839645827e-237
ZNF517	6.07876561637303e-241	0.2948762750324	0.465	0.249	9.24823400874993e-237
SYCE2	7.26253497934543e-241	0.293184075671133	0.595	0.478	1.10492207175761e-236
NOP53	1.91312392164619e-240	-0.253720174845802	0.869	0.987	2.91062673439251e-236
PDGFA	4.91975555984005e-240	0.321890032281795	0.851	0.822	7.48491610874065e-236
RASGEF1C	9.14747856118308e-240	0.300834375584897	0.338	0.061	1.39169738829839e-235
SOX8	1.2588950477983e-239	0.330136923619751	0.374	0.089	1.91528292572034e-235
FUCA1	2.21427542261669e-239	0.261916085889187	0.659	0.593	3.36879862796903e-235
SEMA5B	3.1947416344118e-239	0.310038953722238	0.543	0.357	4.86047992259412e-235
SEC11A	4.63565793298183e-239	-0.291293542865419	0.728	0.961	7.05268997923856e-235
KDM7A	5.61229747055191e-239	0.280222759411169	0.652	0.58	8.53854937169767e-235
RCBTB1	1.43004352827966e-238	-0.283238358775248	0.251	0.62	2.17566822392468e-234
WDR1	1.43726467105691e-238	-0.286909030889262	0.566	0.898	2.18665447054599e-234
GKAP1	1.58172521364984e-238	0.253709089781118	0.598	0.534	2.40643674004687e-234
HSPB1	6.64462989045454e-238	0.372357143043034	0.828	0.803	1.01091399153375e-233
RHOBTB3	1.23409648698705e-237	0.265397886355729	0.635	0.542	1.8775543953021e-233
SSH1	1.49091016905825e-237	0.263899310729006	0.568	0.472	2.26827073120522e-233
PSMA1	2.01378429457875e-237	-0.267332693840611	0.819	0.982	3.06377142577211e-233
COPE	7.64147630291661e-237	-0.298567606942136	0.6	0.913	1.16257420472573e-232
FDX1	8.9480400246854e-237	-0.337678275730186	0.676	0.923	1.36135480935564e-232
SYNGR1	1.68696865503955e-236	0.325956894668592	0.371	0.111	2.56655411177717e-232
GRB10	2.36967175640664e-236	-0.29940604708362	0.641	0.939	3.60521861019706e-232
UHRF1BP1L	2.93298254161551e-236	-0.31819273894546	0.592	0.892	4.46223963881384e-232
TGFBI	3.18649292130357e-236	-0.407598914215369	0.465	0.81	4.84793033047125e-232
MAPK3	5.32947129852101e-236	0.271850913221184	0.702	0.61	8.10825763356987e-232
CTXN1	8.01349780328796e-236	-0.303091249216973	0.52	0.864	1.21917355579223e-231
UGP2	1.91971140155078e-235	-0.309814323458549	0.543	0.874	2.92064892631935e-231
INPP1	1.13511895629815e-234	-0.250334835147538	0.202	0.556	1.72696998011201e-230
PPP4R4	1.89548072047334e-234	-0.264194312207939	0.136	0.466	2.88378436812814e-230
WT1	2.96104035265918e-234	-0.256744169789105	0.872	0.991	4.50492679253567e-230
CTPS2	3.00948367840913e-234	-0.254707356885015	0.37	0.74	4.57862846833166e-230
CENPW	9.96108468935188e-234	0.294062121231498	0.615	0.547	1.51547942463799e-229
ARPC4	2.05603490302544e-233	-0.274545161337039	0.704	0.962	3.12805150146291e-229
SMU1	2.52580990757351e-233	-0.283281814331802	0.451	0.813	3.84276719338233e-229
TIMP1	4.49459061737484e-232	-0.286292716730263	0.493	0.845	6.83807016527408e-228
PEX2	7.86864348362528e-232	-0.310566515263481	0.523	0.857	1.19713541959875e-227
NDN	1.7134422883795e-231	-0.304567613760362	0.543	0.876	2.60683109754057e-227
TEAD2	3.31245190344507e-231	-0.290069769328342	0.723	0.963	5.03956432590134e-227
PSMB2	1.91774388961136e-230	-0.257562640218741	0.863	0.989	2.91765555365473e-226
CDC37	1.97320766423579e-230	-0.265088096738489	0.787	0.976	3.00203814036833e-226
FAM174A	7.97189131785424e-230	0.270204189018694	0.517	0.372	1.21284354509834e-225
PSMD2	1.00864909800465e-229	-0.305236126188998	0.586	0.893	1.53455873770427e-225
PFKL	1.43584788591424e-229	-0.327971466768956	0.511	0.847	2.18449897362993e-225
SUCLG1	1.67104290537218e-229	-0.28070067290651	0.57	0.896	2.54232467623324e-225
CSNK1D	1.06560821642007e-228	-0.274501249287193	0.67	0.946	1.6212163404615e-224
ARPC3	2.50642831515047e-228	-0.280511680192739	0.606	0.915	3.81328003866993e-224
COL9A2	2.16325001541132e-227	0.376656992421427	0.619	0.413	3.29116857344677e-223
FAM122A	7.28165732384143e-226	0.251657631295372	0.553	0.457	1.10783134524923e-221
MAFF	1.25663015895895e-225	0.322918376918237	0.488	0.314	1.91183712384015e-221
TP53	3.1847572326046e-225	-0.293391051416822	0.587	0.9	4.84528965368465e-221
AC055839.2	2.04525909546436e-224	-0.338386111924882	0.306	0.667	3.11165718783947e-220
IDH3B	5.27786789308431e-224	-0.270563217480262	0.539	0.873	8.02974821253847e-220
ARMCX3	1.0718852858875e-223	-0.257976752690351	0.4	0.76	1.63076627394924e-219
SMOC1	1.2609076256694e-223	-0.287321808197487	0.481	0.83	1.91834486169343e-219
COPS2	2.35592316962884e-223	-0.267527124778623	0.638	0.931	3.58430151027331e-219
CDC16	2.9820187521162e-223	-0.281092513974088	0.495	0.839	4.53684332946959e-219
CGNL1	4.28446018458912e-223	0.263606907524803	0.592	0.508	6.51837772483389e-219
PHAX	5.28723472780794e-223	-0.266729438479396	0.594	0.909	8.043998914887e-219
PSAT1	6.46123464131938e-223	0.324984615659783	0.613	0.429	9.83012238330331e-219
OLA1	1.5041671599843e-221	-0.269165789910524	0.626	0.925	2.28843991720011e-217
SCARB1	3.43325738251994e-221	0.276298065350775	0.591	0.506	5.22335778176584e-217
VEGFA	7.10718967035181e-221	-0.293074284129786	0.35	0.711	1.08128783644732e-216
SOX11	2.38818985594882e-219	-0.336000445610531	0.51	0.846	3.63339204684054e-215
SESN3	4.30614995328373e-219	-0.253022631152805	0.342	0.7	6.55137653892586e-215
SGTA	7.9991037823838e-219	-0.26903611082861	0.575	0.893	1.21698364945187e-214
FHL2	2.8652283966992e-218	-0.294465324739752	0.18	0.513	4.35915848273816e-214
LIMD2	2.98929543141559e-218	-0.255693914625169	0.433	0.786	4.54791406935567e-214
CD2AP	2.2759646225954e-217	-0.294764029609442	0.743	0.962	3.46265257681665e-213
SYNM	5.00144149536879e-217	0.278186612252251	0.32	0.064	7.60919309105408e-213
TAPBP	6.6521181630458e-217	0.299291788974928	0.516	0.336	1.01205325732579e-212
ABCB10	9.84411730352124e-217	0.278134845056299	0.395	0.171	1.49768400655772e-212
PTK2B	3.75395746024398e-216	0.350116197987827	0.546	0.308	5.71127088001519e-212
CHP2	8.94140180060098e-216	0.250657800268475	0.279	0.032	1.36034486994343e-211
SLC3A2	1.50090036780204e-215	-0.287419581250126	0.501	0.84	2.28346981957403e-211
PSMC4	2.20090103239796e-215	-0.298917625391328	0.591	0.892	3.34845083069026e-211
TXNRD1	2.23620564218559e-215	-0.261288180701554	0.492	0.833	3.40216326402116e-211
DUSP15	9.41468062743924e-215	0.387043112322805	0.505	0.185	1.43234951065861e-210
PRKCD	1.14506494007462e-214	-0.254712025825184	0.303	0.656	1.74210179982953e-210
DNAJC7	1.84806751886749e-214	-0.266071211527119	0.607	0.91	2.811649923205e-210
MGST3	3.46098504524423e-214	0.253457964749449	0.735	0.684	5.26554264783457e-210
ZNF703	8.51001459212952e-213	-0.303090543392946	0.439	0.787	1.29471362004659e-208
OXA1L	3.88171405585875e-212	-0.269391543210585	0.701	0.951	5.9056397645835e-208
MTA3	6.72120800830261e-212	-0.258182926003713	0.458	0.803	1.02256458638316e-207
TSPAN4	1.24137429537683e-211	0.289615532994828	0.598	0.477	1.88862685298631e-207
RANGAP1	2.18450306449712e-211	0.256069274815237	0.72	0.672	3.32350296232592e-207
PALLD	2.29093922268923e-211	-0.296678591051732	0.259	0.608	3.48543493339939e-207
CDKN1A	2.96828030766026e-210	-0.383891463597526	0.249	0.593	4.51594166007431e-206
TAF10	3.27000927159943e-210	0.283417806394845	0.411	0.309	4.97499210581137e-206
PTGES	6.82443286734399e-210	0.294931708871936	0.334	0.103	1.03826921643771e-205
HNRNPH3	7.34450989831723e-210	-0.272593124536254	0.601	0.902	1.11739373592998e-205
EFHD1	2.32236876900559e-209	0.31369628003945	0.406	0.125	3.5332518451651e-205
DNAJA2	9.49158451477975e-209	-0.254881171725536	0.794	0.975	1.44404966807859e-204
FOXJ3	4.84224199592395e-208	-0.250014863786757	0.325	0.675	7.3669869725987e-204
DTX1	1.74171074850542e-207	0.253726818663532	0.251	0.027	2.64983873277614e-203
SLC25A11	2.17749555663645e-206	-0.253142421273104	0.583	0.893	3.3128417398667e-202
SLMAP	3.25826289580194e-206	0.309060334579691	0.646	0.472	4.95712116967307e-202
PSMD12	6.5787179274492e-206	-0.266969424803457	0.55	0.869	1.00088614548212e-201
SMARCB1	7.152279302933e-206	-0.266356518249668	0.584	0.891	1.08814777314823e-201
MMP11	7.28437745137774e-206	0.256975186746318	0.589	0.525	1.10824518545261e-201
TRAPPC1	1.39638983316123e-205	-0.257765014008276	0.673	0.94	2.1244674921715e-201
RABGGTB	1.66350472385624e-205	-0.270738797057386	0.657	0.926	2.53085608687489e-201
MGAT4B	2.01303782990888e-205	0.305905551401506	0.404	0.196	3.06263575442337e-201
MAP7	2.1725855018186e-205	0.277202440270668	0.339	0.098	3.30537158246681e-201
GSTO1	4.61623263097708e-205	-0.262768149150872	0.416	0.762	7.02313632476853e-201
HABP4	6.89727789993783e-205	0.263353587542455	0.372	0.165	1.04935185969654e-200
TGIF2	1.09750806695826e-204	-0.293079039939238	0.457	0.792	1.6697487730703e-200
DCT	3.19789072158625e-204	-0.310553406985889	0.167	0.485	4.86527094382133e-200
NFXL1	1.39029887289747e-203	-0.257362967556011	0.405	0.751	2.11520070522621e-199
WEE1	4.23327472364046e-203	0.258511362185363	0.474	0.364	6.44050416454659e-199
IDI1	2.9509458800113e-202	-0.340669397975373	0.311	0.643	4.4895690618492e-198
KIF21A	1.0198641175273e-201	0.318763644237664	0.534	0.303	1.55162126840604e-197
TAF7	1.86653891639168e-201	-0.256849757428429	0.572	0.883	2.8397523073983e-197
SAT2	4.832704791669e-200	-0.276488238788137	0.415	0.757	7.35247707004522e-196
TOPORS	1.40294864287705e-199	-0.273463286261322	0.627	0.909	2.13444606527314e-195
SYT7	5.15627061745736e-199	0.272833258587073	0.432	0.248	7.84475011739964e-195
COPS4	9.86192010872847e-199	-0.253677272345527	0.66	0.931	1.50039252534195e-194
CLIC1	2.0780931649797e-198	-0.258225193939981	0.814	0.981	3.16161094120012e-194
WIPF3	7.30994691781226e-198	0.301409200519595	0.459	0.243	1.11213532407596e-193
PDE10A	1.01652514708357e-197	-0.254942248238229	0.115	0.404	1.54654135877294e-193
MDH1	6.14484642310815e-197	-0.254006047142336	0.802	0.978	9.34876934811673e-193
PLOD2	9.81815243529705e-196	0.316457614696431	0.664	0.49	1.49373371150609e-191
RNF208	1.71818161690998e-195	0.256510422197757	0.268	0.043	2.61404151196685e-191
ATF3	3.22699144728624e-195	-0.355608479420778	0.56	0.861	4.90954478790129e-191
MAST4	3.65216407117978e-195	-0.25375880402242	0.493	0.82	5.55640241789292e-191
CTNNA1	4.38423559585647e-195	-0.25915996934928	0.668	0.933	6.67017603553604e-191
ZFP36L2	3.35715631031467e-194	-0.315464588455586	0.566	0.852	5.10757761051274e-190
XBP1	3.76946404852778e-194	-0.279899031489762	0.576	0.874	5.73486260343016e-190
REV3L	4.93232915619542e-194	-0.263874997333215	0.373	0.713	7.50404557823571e-190
DSP	6.54234955979107e-194	0.276030801606053	0.377	0.141	9.95353062026613e-190
ACVRL1	1.30040984175413e-193	0.252372366095481	0.3	0.084	1.97844353324474e-189
ZC3HAV1	1.41944008905316e-193	0.351482077454379	0.629	0.387	2.15953615148547e-189
SHISA8	3.43547328151189e-193	0.278347916252518	0.225	0.016	5.22672905049218e-189
N4BP2L1	6.57752924364901e-191	0.277954251861043	0.443	0.257	1.00070529912876e-186
KLF7	1.51748640879583e-190	-0.278189035486551	0.361	0.697	2.30870382234197e-186
PSMD6	2.44349326542915e-190	-0.255192595775508	0.57	0.873	3.7175306540239e-186
EPDR1	3.91041908000534e-190	0.254476404827578	0.335	0.115	5.94931158832012e-186
COX7A1	9.82318889342165e-190	0.29251017869596	0.342	0.107	1.49449995824517e-185
TCF7	5.22283550775323e-189	0.255788943745741	0.37	0.186	7.94602194149576e-185
ALDH1B1	6.31984338070511e-189	-0.271505514254246	0.202	0.517	9.61500971940476e-185
PHLDA3	7.03730508750054e-189	0.27424437793568	0.456	0.304	1.07065559601233e-184
FOLR1	2.71968284001555e-187	0.303149294509549	0.529	0.416	4.13772547279966e-183
TMEM59	5.28465933859975e-187	-0.250556784664969	0.804	0.973	8.04008071774566e-183
REEP1	1.04819687014137e-186	-0.264932421119737	0.591	0.883	1.59472671823309e-182
ECH1	4.25074145078702e-185	-0.252469135781083	0.655	0.923	6.46707804322737e-181
EIF6	8.76571193806387e-185	-0.252059445729213	0.643	0.914	1.33361541425704e-180
RGCC	6.64864067907521e-184	-0.341087691636082	0.683	0.885	1.0115241929145e-179
HMOX1	4.49856178178559e-182	-0.28735330413338	0.451	0.77	6.8441118948086e-178
FBXO17	1.90233717538065e-180	0.273590861552383	0.502	0.329	2.89421577862412e-176
PAPPA	4.40526821827769e-179	0.310778796293149	0.413	0.193	6.70217506728767e-175
MBP	4.54083685796955e-179	0.257078355859696	0.321	0.084	6.90842919571487e-175
CALU	9.22242274608787e-179	-0.270899982940745	0.769	0.936	1.40309939658981e-174
GADD45A	6.48665228883478e-178	-0.29154191197926	0.534	0.833	9.86879279223324e-174
NES	5.19938074822314e-177	0.262716426552919	0.322	0.11	7.91033787034668e-173
PIM3	2.04647570513542e-175	-0.289403198242956	0.511	0.809	3.11350813779302e-171
PPFIBP2	1.92117686491805e-172	0.254375881903275	0.579	0.474	2.92287848228632e-168
SEMA5A	3.24207805413677e-172	0.278562090795472	0.476	0.268	4.93249755156368e-168
OLFML3	4.67873132443884e-170	-0.355817499334035	0.33	0.601	7.11822183700125e-166
LIMCH1	2.01688840184938e-168	0.265768018779609	0.368	0.157	3.06849401457365e-164
EIF2S1	3.69763532788324e-168	-0.254600639265067	0.657	0.905	5.62558238784156e-164
PRC1	3.86619322971051e-167	0.34017189491119	0.351	0.17	5.88202637968158e-163
GDNF	3.53389402082198e-165	0.255266252935707	0.345	0.104	5.37646636327856e-161
AKAP12	2.51611687797311e-163	0.286584214624078	0.382	0.199	3.82802021814829e-159
SLC30A2	1.23838649060604e-161	0.255565109430939	0.351	0.129	1.88408120680802e-157
TGIF1	1.41792267261948e-161	-0.269674770967032	0.63	0.885	2.15722755412327e-157
CENPA	3.02002486799554e-159	0.362914990011121	0.481	0.392	4.59466583416842e-155
KRT18	5.56328644588559e-155	-0.279667376151791	0.401	0.7	8.46398399877034e-151
RASL11B	4.55143707191721e-151	-0.265935224871128	0.388	0.686	6.92455636121484e-147
KITLG	2.3723199983443e-150	-0.27460962724807	0.709	0.919	3.60924764548102e-146
BAMBI	7.04141045520403e-150	-0.27367918894329	0.716	0.907	1.07128018665474e-145
TOP2A	1.23081117229059e-144	0.363493237215432	0.434	0.285	1.8725561175229e-140
ADAMTS16	8.21201803163459e-143	0.268937717698841	0.626	0.464	1.24937642333289e-138
ST3GAL4	2.08282608106601e-141	0.288909554740272	0.816	0.661	3.16881159973383e-137
PLA2G5	2.01149644346982e-135	0.273661586921502	0.392	0.18	3.06029068909498e-131
CDCA8	1.14908732192356e-133	0.282055422233398	0.422	0.31	1.7482214515745e-129
SPC25	1.67634848482176e-127	0.257329777105373	0.436	0.325	2.55039658480783e-123
TPX2	1.53017885856185e-125	0.292957686395049	0.399	0.195	2.328014115416e-121
CDCA3	2.03965406638872e-122	0.278420820899474	0.391	0.232	3.10312969660379e-118
UBE2C	1.8844500923048e-119	0.395739179951035	0.53	0.404	2.86700237043252e-115
BIRC5	4.33527452128375e-117	0.304023107223236	0.514	0.4	6.5956866566811e-113
CCNA2	2.02242772359843e-100	0.254385131964916	0.367	0.225	3.07692153868265e-96
CENPF	3.94154740651115e-86	0.270693218404162	0.365	0.228	5.99667022426606e-82

## Sheet: Supp. Table 5 - DEA Pre-gran. v
Supp. Table 5 - DEA Pre-gran. v Pre-supp. Hum.
	p_val	avg_log2FC	pct.1	pct.2	p_val_adj
ADI1	0	-0.307141098271873	0.567	0.741	0
ADRA2A	0	-0.295882455796087	0.188	0.413	0
AKIRIN1	0	-0.276369139256353	0.529	0.696	0
ALDH1A2	0	0.470556011705427	0.552	0.188	0
ANXA5	0	0.330502096592702	0.881	0.727	0
ANXA6	0	-0.400377017171274	0.8	0.941	0
APOE	0	-0.397508643957874	0.497	0.703	0
AQP3	0	-0.303816136701608	0.149	0.359	0
ARHGAP29	0	-0.360712813885563	0.427	0.641	0
2	0	0.267082660945046	0.878	0.68	0
ARL4A	0	-0.305854033197759	0.721	0.839	0
ARL4D	0	-0.581524885512578	0.353	0.734	0
ATF3	0	-0.341648208696014	0.251	0.404	0
ATP1B1	0	-0.346707024184509	0.482	0.675	0
ATXN1	0	-0.275239450306136	0.15	0.36	0
BBX	0	-0.278406288198921	0.735	0.843	0
BCAT2	0	-0.315436121579695	0.579	0.777	0
BIK	0	-0.356231372849873	0.058	0.31	0
BIRC5	0	0.304055573616054	0.208	0.047	0
BLVRA	0	-0.250995011648871	0.562	0.688	0
BTBD3	0	-0.25013823628756	0.158	0.344	0
CA9	0	0.341081372863722	0.268	0.029	0
CCBE1	0	-0.26895317652874	0.057	0.255	0
CCDC73	0	-0.388762535660826	0.51	0.756	0
CCKBR	0	-0.410339015009662	0.1	0.4	0
CCN1	0	-0.494859779757777	0.601	0.826	0
CCN2	0	-0.893719471011339	0.338	0.763	0
CCS	0	-0.35518573809309	0.515	0.74	0
CD63	0	-0.308477030909695	0.951	0.985	0
CDH7	0	0.369692447749687	0.626	0.286	0
CEMIP2	0	-0.281107517782668	0.2	0.414	0
CENPV	0	0.289995994529946	0.444	0.213	0
CMTM3	0	-0.292829573124318	0.438	0.65	0
COL11A1	0	0.581914209562787	0.768	0.318	0
COL14A1	0	-0.288306981881481	0.08	0.294	0
COL1A2	0	-0.507571639552154	0.588	0.865	0
COL3A1	0	0.283111392790656	0.855	0.655	0
COL4A2	0	0.265613142042631	0.547	0.294	0
CPA2	0	-0.33460903682956	0.017	0.221	0
CPE	0	-0.557788716328293	0.386	0.705	0
CPVL	0	-0.452745677113321	0.178	0.494	0
CRABP2	0	-0.436865997517132	0.346	0.642	0
CRB2	0	0.255666891255952	0.231	0.032	0
CTNNAL1	0	-0.427666032888599	0.771	0.929	0
CWC27	0	-0.275418514091211	0.508	0.669	0
CXCR4	0	-0.423876892184701	0.027	0.281	0
CYP4X1	0	-0.295856608377791	0.072	0.293	0
CYSTM1	0	0.805686809660725	0.897	0.449	0
DCN	0	0.356884815293868	0.498	0.238	0
DEPP1	0	-0.269289949462882	0.095	0.248	0
DIPK2A	0	-0.493014530991024	0.349	0.678	0
DMRT1	0	-0.25416288947061	0.057	0.253	0
DNAJB9	0	-0.299418364645972	0.372	0.575	0
DNAJC15	0	-0.381885016553827	0.166	0.383	0
DPEP1	0	0.389801164706238	0.71	0.367	0
EEF1B2	0	0.261302748993995	0.997	0.977	0
EMP3	0	-0.283505643022538	0.599	0.771	0
EPCAM	0	-0.439398196263867	0.207	0.512	0
EPHX1	0	-0.262610302860932	0.637	0.773	0
EPSTI1	0	-0.484831794490893	0.282	0.589	0
FABP5	0	0.5605581235778	0.927	0.637	0
FGFR1	0	-0.287253952500081	0.694	0.826	0
FHIT	0	-0.456674789819686	0.401	0.663	0
GABRG1	0	0.29302486263547	0.309	0.054	0
GADD45G	0	-0.591241923445383	0.421	0.774	0
GAS1	0	0.342825688356911	0.48	0.186	0
GATM	0	-0.466142220303452	0.758	0.951	0
GHRL	0	-0.251493869363205	0.039	0.218	0
GLIPR2	0	-0.33976353894151	0.209	0.451	0
GRN	0	-0.250116044409002	0.679	0.766	0
HMGB2	0	0.396360377092858	0.803	0.646	0
HSD17B14	0	-0.252564964474452	0.103	0.306	0
HSPB1	0	0.255010287702949	0.983	0.876	0
ID1	0	-0.30374538239181	0.176	0.329	0
ID3	0	-0.529930357066491	0.132	0.43	0
IDH1	0	-0.258648051796812	0.39	0.566	0
IFI44L	0	-0.52383492140227	0.249	0.504	0
IGF2	0	-0.260729791087562	0.292	0.453	0
IGF2BP2	0	-0.415775347578816	0.345	0.666	0
IGFBP3	0	-0.318223496149295	0.066	0.291	0
IRS1	0	-0.282913090636152	0.221	0.428	0
IRX3	0	0.293268397565664	0.5	0.233	0
ISG15	0	-0.338328804862771	0.455	0.521	0
ISLR	0	-0.259107310417904	0.101	0.294	0
JADE1	0	0.286453975024182	0.416	0.173	0
JUN	0	-0.267388167171086	0.956	0.994	0
KANK4	0	0.310179057970731	0.476	0.209	0
KCNK6	0	0.283823216135319	0.292	0.068	0
KCTD8	0	-0.259872614371275	0.052	0.261	0
KDR	0	0.319659511172865	0.421	0.138	0
KLF6	0	-0.403059917952805	0.553	0.752	0
KLK11	0	0.423691873123734	0.31	0.022	0
KRT19	0	0.854028866021409	0.611	0.183	0
LAPTM4B	0	-0.273761486597573	0.897	0.947	0
LAYN	0	-0.298056342551059	0.034	0.222	0
LDHA	0	0.287722312988247	0.963	0.833	0
LGALS1	0	0.482871358538856	0.619	0.345	0
LGALS3	0	0.47295049911031	0.578	0.206	0
LHX2	0	0.446764946702499	0.426	0.068	0
LHX9	0	0.70341143726101	0.852	0.328	0
LMO4	0	-0.359677606677025	0.277	0.5	0
LRRC17	0	-0.268487581104206	0.616	0.724	0
LRRN3	0	-0.442587670096594	0.389	0.611	0
LY6H	0	-0.309539051772271	0.368	0.537	0
LYPD1	0	-0.933008433485362	0.085	0.68	0
MAFB	0	-0.251386179318604	0.063	0.243	0
MAGED1	0	-0.263822798072349	0.681	0.8	0
MAGED2	0	-0.392741988084305	0.856	0.961	0
MAP1LC3A	0	-0.392794118229886	0.587	0.79	0
MAP2	0	0.266612043114388	0.418	0.175	0
MAP4K4	0	-0.277407572804291	0.442	0.609	0
MAPK13	0	-0.309871881174744	0.428	0.627	0
MEIS2	0	-0.357751227363027	0.416	0.623	0
MGST2	0	-0.480897494921237	0.529	0.798	0
MLLT11	0	-0.299145040712733	0.441	0.636	0
MMD	0	-0.274902771140148	0.134	0.309	0
MSMO1	0	-0.35674325992146	0.361	0.566	0
MXRA8	0	-0.343148313456651	0.033	0.29	0
NIBAN1	0	0.254844830365901	0.278	0.055	0
NPNT	0	-0.417388988610529	0.362	0.647	0
NPY	0	-0.597645232277436	0.933	0.982	0
NPY1R	0	-0.497027047012926	0.177	0.487	0
NR0B1	0	-0.256250180374538	0.082	0.274	0
NR2F2	0	-0.494562623610613	0.615	0.885	0
NRXN3	0	-0.423615144635664	0.129	0.461	0
OAZ2	0	-0.281943353038229	0.691	0.829	0
OSR1	0	-0.380011402765739	0.008	0.278	0
PBX1	0	0.336966590725343	0.861	0.624	0
PCDH17	0	0.341374629881451	0.469	0.184	0
PCOLCE	0	0.42910036632752	0.431	0.149	0
PCSK1N	0	-0.418247498593278	0.22	0.476	0
PGRMC1	0	-0.458140942938274	0.619	0.845	0
PHACTR2	0	-0.255669542342789	0.555	0.697	0
PHGDH	0	-0.448271499255463	0.85	0.968	0
PHLDA1	0	-0.622971075027576	0.18	0.562	0
PHLDB2	0	-0.387223666635609	0.163	0.451	0
PITPNC1	0	0.275522538446191	0.424	0.163	0
PLAAT1	0	-0.620344298076498	0.232	0.645	0
PLAC1	0	-0.691301468223822	0.084	0.568	0
PLD3	0	-0.373433994677564	0.695	0.87	0
PLEKHH2	0	-0.504248857781589	0.279	0.637	0
PLK2	0	0.290470574428133	0.7	0.456	0
PODXL	0	0.390148624884889	0.364	0.075	0
PPA1	0	0.379170348080879	0.853	0.593	0
PRSS23	0	-0.480207020425273	0.136	0.473	0
PRSS35	0	-0.523025645900895	0.497	0.779	0
PTBP3	0	-0.316139070803758	0.176	0.393	0
PTPRF	0	0.303575120923138	0.582	0.303	0
RASGEF1B	0	-0.2551689068942	0.086	0.265	0
RASL12	0	-0.336310854752805	0.067	0.353	0
RBBP7	0	-0.342223285138046	0.877	0.965	0
RBPMS	0	0.254964337524117	0.295	0.072	0
REC8	0	0.451679575447162	0.592	0.257	0
RGS10	0	0.426247745084243	0.395	0.062	0
RHOB	0	-0.340950442618538	0.654	0.786	0
RHOBTB3	0	-0.308669293245172	0.722	0.854	0
RPRM	0	-0.384670137492343	0.581	0.758	0
SAT1	0	-0.337735325943112	0.706	0.844	0
SBSPON	0	0.379698280439333	0.306	0.023	0
SELENOP	0	-0.314507815068501	0.489	0.701	0
SERPINE2	0	-0.439469249619339	0.621	0.832	0
SETDB2	0	-0.270316738726611	0.298	0.48	0
SFRP1	0	0.384234541216328	0.366	0.103	0
SH3BGRL3	0	-0.274075620918229	0.691	0.804	0
SIGIRR	0	0.277226154123139	0.379	0.118	0
SLC16A10	0	-0.380239560224102	0.156	0.436	0
SLC1A3	0	-0.432257907773103	0.107	0.433	0
SLCO3A1	0	0.313298290645954	0.416	0.166	0
SLMAP	0	-0.567487759101402	0.424	0.763	0
SORD	0	-0.349935145856604	0.126	0.384	0
SOX4	0	-0.275870208940794	0.963	0.986	0
SREK1IP1	0	-0.502615213574446	0.53	0.815	0
STC1	0	-0.380650988966035	0.111	0.357	0
STRA6	0	-0.62257339385427	0.129	0.585	0
STT3B	0	-0.298698545118857	0.378	0.571	0
SUCO	0	-0.325156837801	0.248	0.471	0
SVBP	0	-0.261371470036394	0.597	0.738	0
SYCN	0	-0.36584334140039	0.163	0.441	0
SYNDIG1	0	-0.42577150021329	0.033	0.346	0
TAC1	0	-1.18672410235754	0.108	0.733	0
TDGF1	0	-0.282326000912638	0.348	0.546	0
TK1	0	0.37975200324466	0.25	0.045	0
TMEM141	0	-0.252102928117888	0.697	0.815	0
TNFRSF1B	0	-0.306485950286822	0.094	0.333	0
TNNT1	0	0.367264246128509	0.333	0.061	0
TRAPPC2L	0	0.287617195460414	0.685	0.48	0
TRPM3	0	-0.299779645726135	0.107	0.346	0
TSC22D1	0	-0.307295253540888	0.669	0.811	0
TSC22D3	0	-0.515754279996122	0.322	0.679	0
TSPAN8	0	-0.391980020703747	0.004	0.235	0
TSPO	0	0.380298433779946	0.518	0.174	0
TXLNG	0	-0.277807230106814	0.243	0.436	0
UPK3B	0	0.664925749298067	0.397	0.022	0
USP46	0	-0.339748393642629	0.198	0.454	0
WNT2B	0	0.343484778365943	0.801	0.514	0
WNT5A	0	0.305652984679076	0.44	0.169	0
WNT6	0	-0.514988596988515	0.339	0.712	0
XBP1	0	-0.363135653936824	0.527	0.723	0
CALB2	6.1475797806993e-318	0.287220400315366	0.209	0.046	9.35292787835591e-314
CNTLN	4.9274272232817e-315	0.273193867772522	0.564	0.316	7.49658777750077e-311
IGFBP7	1.63480484979882e-312	0.269777900244566	0.316	0.11	2.48719209848392e-308
UNC5B	4.17969705497622e-307	0.259326932299947	0.318	0.114	6.35899109944083e-303
TMPO	1.98372157537485e-306	0.256050583059786	0.794	0.6	3.01803400477529e-302
MME	1.94929491834269e-304	-0.267453157496264	0.351	0.54	2.96565728876657e-300
EZR	1.16457581703679e-303	0.280413298479018	0.65	0.5	1.77178564803978e-299
MKI67	8.30628733470785e-301	0.264893908320026	0.161	0.024	1.26371855510245e-296
COL4A1	1.53206391035389e-299	0.258893018047427	0.503	0.265	2.3308820332124e-295
TOP2A	3.38369323825088e-297	0.342760452032861	0.213	0.054	5.1479508926749e-293
UBE2C	1.38258142739903e-283	0.363198745956601	0.249	0.084	2.10345938364489e-279
CENPF	9.91391823536703e-282	0.361737911450008	0.268	0.105	1.50830352032874e-277
ANXA2	6.02476325440525e-280	0.274867643078799	0.319	0.124	9.16607481525214e-276
SMC4	3.22002266978646e-274	0.295991687639949	0.444	0.26	4.89894248981312e-270
RAB11FIP2	4.21782264662255e-273	0.250760692552392	0.59	0.36	6.41699537457155e-269
CDKN1C	3.92373213703563e-253	-0.257913677336351	0.398	0.59	5.96956607328601e-249
CARMIL1	4.43051899029272e-242	-0.253238246749885	0.282	0.469	6.74059159183135e-238
TPM1	4.32450779081483e-217	0.254149809409862	0.534	0.359	6.57930615294568e-213

## Sheet: Supp. Table 6 - DEA Pre-gran. v
Supp. Table 6 - DEA Pre-gran. v Pre-supp. Mouse
	p_val	avg_log2FC	pct.1	pct.2	p_val_adj
ABRACL	0	-0.42084709142343	0.755	0.977	0
ABTB2	0	-0.269686114566577	0.068	0.434	0
ADAMTS1	0	-0.392272716514855	0.401	0.832	0
ADAMTS19	0	0.357667681121938	0.349	0.031	0
ADAMTS9	0	-0.276985956763849	0.253	0.651	0
AGPAT4	0	-0.558589044244034	0.175	0.776	0
ALAS1	0	-0.341339242406352	0.194	0.632	0
APOC1	0	0.431249533503736	0.688	0.554	0
ARHGAP29	0	0.404372083348735	0.803	0.674	0
ASNS	0	-0.452801492673769	0.298	0.719	0
ATF3	0	-0.525218944637829	0.38	0.861	0
ATF4	0	-0.33842050312513	0.876	0.994	0
ATG101	0	-0.383575301188638	0.438	0.858	0
ATP1A1	0	-0.382930412519463	0.638	0.931	0
ATP5F1B	0	-0.266221901797624	0.979	1	0
BACE2	0	0.57458794117578	0.629	0.249	0
BACH1	0	-0.278366950703212	0.236	0.65	0
BAMBI	0	-0.407223914492184	0.603	0.907	0
BARX2	0	-0.366510473785995	0.026	0.44	0
BCAR1	0	-0.319180333922791	0.248	0.709	0
BCL2L11	0	-0.291895036780375	0.174	0.57	0
BEX3	0	-0.506223903507098	0.855	0.999	0
BRI3	0	0.332698907520651	0.78	0.741	0
C15orf39	0	-0.303491065559714	0.256	0.679	0
C1orf122	0	0.33289324274474	0.944	0.923	0
C4orf48	0	0.266175598285216	0.935	0.935	0
CALR	0	-0.333952664822056	0.906	0.994	0
CALU	0	-0.466054389649375	0.624	0.936	0
CBLN4	0	-0.327744417743111	0.009	0.36	0
CCDC34	0	-0.426152646283589	0.553	0.892	0
CCT2	0	-0.281991472253003	0.914	0.999	0
CCT6A	0	-0.307644164764158	0.819	0.981	0
CCT8	0	-0.313644663180538	0.824	0.984	0
CDC42EP3	0	-0.362297338417822	0.134	0.537	0
CDC42EP5	0	0.472481531739623	0.834	0.713	0
CDKN1C	0	0.403217268744636	0.977	0.936	0
CEBPD	0	-0.50113675829274	0.252	0.762	0
CIB2	0	0.71457771191154	0.851	0.468	0
CNN2	0	-0.325987628551973	0.113	0.539	0
COX6B2	0	0.386829759984265	0.785	0.69	0
CPA1	0	-0.71187002034363	0.155	0.614	0
CREB5	0	-0.389173950935128	0.078	0.492	0
CREG1	0	0.414374794132389	0.741	0.653	0
CSRP1	0	-0.443528173324064	0.172	0.653	0
CUL4B	0	-0.52484650974736	0.326	0.867	0
CXCL12	0	-0.358322413821759	0.058	0.496	0
CYP11A1	0	-0.443499553216643	0.02	0.405	0
CYP26B1	0	-0.511194378984758	0.024	0.558	0
CYP51A1	0	-0.306673631638203	0.247	0.684	0
DCT	0	-0.378922585707398	0.114	0.485	0
DDAH1	0	-0.369095103402822	0.18	0.616	0
DDIT4L	0	-0.442118708526345	0.646	0.911	0
DDX3Y	0	-0.57057247619728	0.002	0.552	0
DMRT1	0	-0.419213654179463	0.062	0.592	0
DNAJA1	0	-0.271606697124255	0.953	0.998	0
DNAJB6	0	-0.304999787656077	0.818	0.984	0
DNAJC15	0	0.552457983194328	0.972	0.931	0
DNAJC3	0	-0.284509197253586	0.334	0.746	0
DPF3	0	-0.347219806379355	0.239	0.681	0
DUSP4	0	-0.368212923258571	0.042	0.542	0
EGR1	0	0.524587527246706	0.832	0.734	0
EIF3F	0	0.324482921393221	0.997	0.993	0
EIF4A1	0	-0.274038861942279	0.995	1	0
EMB	0	-0.297874776533282	0.105	0.489	0
ETNK2	0	-0.438518710930425	0.697	0.981	0
ETV5	0	-0.322512311337251	0.041	0.44	0
F3	0	-0.366170340301649	0.169	0.621	0
FAM126A	0	-0.270280946615203	0.193	0.598	0
FAM181B	0	-0.542125556520788	0.421	0.88	0
FBLN2	0	-0.423186007492009	0.077	0.453	0
FBN2	0	0.464370244590837	0.604	0.36	0
FDFT1	0	-0.252622221420019	0.259	0.663	0
FHL2	0	-0.392943548903026	0.066	0.513	0
FKBP9	0	-0.604261491582241	0.8	0.98	0
FOSL2	0	-0.376376846430602	0.21	0.669	0
FOXL2	0	0.501092683757786	0.402	0.028	0
FST	0	0.778786361907063	0.718	0.257	0
FXYD6	0	-0.457441986219719	0.478	0.9	0
GABARAPL1	0	-0.385339957595298	0.619	0.936	0
GADD45A	0	-0.362030543350972	0.42	0.833	0
GADD45G	0	-0.569029097322148	0.613	0.932	0
GEM	0	-0.393058014726953	0.165	0.646	0
GLRX5	0	0.309753015825135	0.597	0.497	0
GLUL	0	-0.403966725626123	0.38	0.82	0
GMPS	0	-0.397807122529502	0.475	0.871	0
GNG13	0	1.21760619122663	0.675	0.111	0
GPC3	0	-0.700629935237424	0.568	0.958	0
GPC6	0	-0.276387255463901	0.104	0.474	0
GPI	0	-0.353520283058971	0.826	0.988	0
GPR37	0	-0.707358760388798	0.146	0.788	0
GRB10	0	-0.378386365553215	0.602	0.939	0
GTF2E2	0	-0.387205181329294	0.6	0.947	0
HECW2	0	-0.305050339147103	0.044	0.49	0
HES1	0	0.358775178977111	0.96	0.951	0
HK1	0	-0.359252294552115	0.221	0.697	0
HMCN1	0	0.528689160548613	0.682	0.421	0
HNRNPA3	0	-0.276260902371192	0.967	0.999	0
HNRNPDL	0	-0.340794989954331	0.892	0.998	0
HS6ST1	0	-0.450070121609327	0.557	0.927	0
HSP90AA1	0	-0.295391807239653	0.986	0.999	0
HSP90B1	0	-0.368898248453523	0.881	0.989	0
HSPA5	0	-0.353369292663885	0.895	0.994	0
HSPA8	0	-0.397438005922436	0.995	1	0
HSPH1	0	-0.288550314859603	0.29	0.707	0
ID1	0	0.759220318631074	0.813	0.58	0
ID3	0	0.545889364370585	0.909	0.817	0
IDI1	0	-0.390393392802929	0.233	0.643	0
IGF2BP1	0	-0.309289287618365	0.37	0.785	0
IGFBP2	0	0.612938345787985	0.604	0.24	0
INHA	0	-0.455051681153802	0.489	0.861	0
INSIG1	0	-0.324695863681136	0.241	0.684	0
IRS2	0	-0.392032906516159	0.156	0.681	0
IRX3	0	1.33086743995271	0.922	0.195	0
KLF4	0	-0.467599266434521	0.61	0.937	0
KLF6	0	-0.659709579872417	0.523	0.935	0
KNOP1	0	0.376284694086998	0.932	0.89	0
LGALS1	0	0.48440264990746	0.986	0.957	0
LGR4	0	-0.422180094510848	0.559	0.92	0
LMO4	0	-0.637258451116236	0.214	0.781	0
LPIN2	0	-0.312689333972549	0.232	0.669	0
LPL	0	-0.540074501484087	0.393	0.848	0
LRRN1	0	0.489791178345822	0.509	0.111	0
MAFK	0	-0.256880831299193	0.136	0.546	0
MAPK13	0	-0.364943769387358	0.146	0.54	0
MATN2	0	-0.288610216274997	0.197	0.596	0
MGST3	0	0.345942720609595	0.777	0.684	0
MICU1	0	0.473688927208111	0.793	0.655	0
MMP2	0	-0.421554884666491	0.098	0.607	0
NAAA	0	-0.561691633178184	0.464	0.923	0
NARS2	0	-0.302275363661526	0.207	0.63	0
NASP	0	-0.379962705597511	0.64	0.932	0
NCBP2AS2	0	0.255061758310321	0.915	0.912	0
NDUFA4	0	0.272688412831249	0.998	1	0
NEDD9	0	-0.269887708583371	0.158	0.542	0
NENF	0	0.284869012103922	0.987	0.984	0
NET1	0	-0.398060699677291	0.342	0.763	0
NFIL3	0	-0.276345168889785	0.171	0.581	0
NFXL1	0	-0.352557633748654	0.295	0.751	0
NPPC	0	-0.819879299648538	0.095	0.692	0
1	0	-0.305845222329182	0.33	0.751	0
NR0B1	0	-0.380394095532213	0.261	0.674	0
NR4A2	0	-0.287218254374726	0.164	0.539	0
NR6A1	0	0.372016585964603	0.904	0.819	0
NSG1	0	0.436914897630341	0.64	0.436	0
NUP62CL	0	-0.694173355476262	0.045	0.658	0
OGT	0	0.454729359125711	0.894	0.832	0
OLFML3	0	-0.632554969860767	0.053	0.601	0
PAM	0	0.424647744302994	0.621	0.438	0
PBK	0	-0.360181795441864	0.063	0.464	0
PCSK5	0	-0.443695729715652	0.096	0.599	0
PDGFC	0	-0.397757236195463	0.158	0.615	0
PDIA3	0	-0.360622295865206	0.858	0.991	0
PDIA6	0	-0.352989662157838	0.771	0.961	0
1	0	-0.469179898331772	0.887	0.998	0
PHF14	0	0.307791089824934	0.838	0.804	0
PHLDB2	0	-0.509471675040091	0.271	0.8	0
PKM	0	-0.375942496567986	0.955	0.998	0
PKP2	0	-0.397537755156737	0.239	0.731	0
PLAA	0	-0.283213366325659	0.405	0.82	0
PLAC1	0	-0.380231415408333	0.06	0.426	0
PLOD2	0	-0.311571140590383	0.112	0.49	0
PLS3	0	-0.424245724980784	0.456	0.846	0
PNLIP	0	-0.63468985143971	0.113	0.649	0
PNLIPRP1	0	-0.374262150891555	0.026	0.349	0
PNLIPRP2	0	-0.801163564278684	0.032	0.532	0
POLR2M	0	0.281866797512637	0.901	0.884	0
PPAT	0	-0.269116197743481	0.241	0.65	0
PPIC	0	0.332180224852938	0.837	0.781	0
PSMC6	0	-0.350055172368995	0.663	0.962	0
PSMD4	0	-0.32962904750602	0.849	0.99	0
PTGR1	0	-0.903232009505095	0.457	0.974	0
PTPN12	0	-0.277353155341906	0.215	0.653	0
RAB24	0	0.349737667423452	0.558	0.372	0
RALGPS2	0	-0.406259282971774	0.543	0.924	0
RANGAP1	0	-0.3468485472029	0.255	0.672	0
RAP1A	0	-0.315435440022691	0.823	0.985	0
RARS1	0	-0.251179388384402	0.265	0.678	0
RASL11B	0	-0.397313688188446	0.229	0.686	0
RBBP8	0	-0.430278314891021	0.212	0.703	0
RGCC	0	-0.572563111967203	0.468	0.885	0
RND3	0	-0.415061049175051	0.22	0.725	0
RNF19A	0	-0.321400186168713	0.23	0.683	0
RNF19B	0	-0.284954056857195	0.174	0.596	0
ROBO1	0	-0.369658722562007	0.033	0.526	0
RPF1	0	-0.25157299096896	0.331	0.742	0
RPL26	0	0.284165117430275	0.994	0.996	0
RYR2	0	0.414413632920489	0.614	0.366	0
S100A1	0	0.410151165312819	0.644	0.443	0
SCARB2	0	-0.278008655462508	0.071	0.48	0
SCRN1	0	-0.289842737227602	0.046	0.344	0
SEC14L1	0	-0.319799093931973	0.313	0.75	0
SEL1L3	0	-0.2859018147587	0.026	0.418	0
SEMA3C	0	-0.318191188369175	0.121	0.527	0
SERINC3	0	-0.321472391398242	0.866	0.993	0
SGK1	0	-0.397134578261675	0.15	0.643	0
SGMS1	0	-0.523273847743661	0.221	0.825	0
SHROOM3	0	-0.422808635816499	0.102	0.658	0
SKIL	0	-0.417496942798157	0.315	0.811	0
SLC25A5	0	-0.28882562974499	0.945	0.999	0
SLC48A1	0	0.284571738643818	0.512	0.383	0
SMOC2	0	-0.319930484794133	0.012	0.382	0
SMPX	0	0.572139507655399	0.649	0.243	0
SND1	0	-0.391931123612841	0.33	0.817	0
SORBS2	0	0.554735095228556	0.478	0.058	0
SOX9	0	-0.805757128929596	0.199	0.74	0
SPARC	0	-0.308010540906293	0.932	0.99	0
SPIDR	0	-0.281458838641458	0.242	0.667	0
SSB	0	-0.317156824197166	0.86	0.991	0
SSBP4	0	0.257751190519054	0.82	0.825	0
ST3GAL4	0	-0.428323286374871	0.274	0.661	0
ST6GAL1	0	-0.260584086281731	0.196	0.61	0
STAMBPL1	0	-0.263093204186313	0.114	0.491	0
STAR	0	-0.403392087931426	0.091	0.534	0
STBD1	0	-0.285513734232496	0.165	0.57	0
SVBP	0	0.261587001329871	0.875	0.858	0
TCF12	0	0.396964448499148	0.857	0.802	0
TKT	0	-0.418423647637683	0.865	0.988	0
TLE4	0	-0.251524187666435	0.313	0.714	0
TMEM108	0	-0.332952474714298	0.084	0.488	0
TMEM141	0	0.272305929402156	0.615	0.542	0
TMSB4X	0	0.463579308642359	1	0.997	0
TNFRSF19	0	0.349599735655369	0.811	0.732	0
1	0	-0.278590232661309	0.941	0.996	0
TPM1	0	-0.358175377747354	0.837	0.978	0
TRIB1	0	-0.266587748000531	0.12	0.501	0
TSPAN15	0	-0.433421683913572	0.202	0.7	0
TUBB2B	0	-0.67085934095687	0.463	0.913	0
UBC	0	-0.388175878312448	0.959	0.998	0
UBE2L6	0	0.439005705522851	0.523	0.231	0
UMPS	0	-0.272205310243291	0.27	0.689	0
USP3	0	-0.389184615898941	0.487	0.911	0
VCP	0	-0.309315130542559	0.891	0.994	0
VDAC2	0	-0.25689304306384	0.887	0.992	0
1	0	-0.323846070302448	0.143	0.537	0
WNT6	0	0.345647604454352	0.96	0.924	0
XBP1	0	-0.388938060686901	0.463	0.874	0
ZEB2	0	-0.421865254419581	0.196	0.682	0
ZFPM2	0	-0.261273231640509	0.146	0.556	0
ZNF655	0	-0.273076798459759	0.325	0.749	0
ZNF771	0	0.344337671920463	0.537	0.349	0
HNRNPM	4.94065645841247e-324	-0.299311456583604	0.813	0.983	7.51671473582872e-320
PPP4R1	4.94065645841247e-324	-0.256302951053597	0.279	0.675	7.51671473582872e-320
DNAJA2	9.88131291682493e-324	-0.308192697511857	0.764	0.975	1.50334294716574e-319
TNNI1	9.88131291682493e-324	0.385432536701648	0.632	0.461	1.50334294716574e-319
SF3B4	2.02566914794911e-322	-0.341576464730942	0.529	0.893	3.08185304168978e-318
COPB2	3.55727265005698e-322	-0.299797156493269	0.403	0.81	5.41203460979668e-318
ZNF330	1.087389079932e-319	-0.31632028684231	0.474	0.865	1.65435374620854e-315
INPP1	4.17193972004807e-319	-0.257994336955337	0.18	0.556	6.34718909008113e-315
APP	2.63635261604435e-316	0.369759394666791	0.637	0.53	4.01094687004988e-312
CYGB	2.87591264666506e-316	0.382388383589852	0.578	0.329	4.37541350063623e-312
PYCARD	3.48538496223609e-316	0.330717283249205	0.572	0.415	5.30266468154598e-312
TSPO	4.99203839626179e-316	0.268280219033092	0.644	0.593	7.59488721607269e-312
PDGFA	2.60222702264242e-315	-0.397936681515013	0.436	0.822	3.95902819224818e-311
CDC42SE2	2.96765073108158e-315	-0.34034565849516	0.56	0.907	4.51498382226752e-311
TPST2	6.22814770291131e-315	0.258294164923228	0.623	0.586	9.47550391520927e-311
PSMB7	1.856374396334e-314	-0.277157692869518	0.849	0.988	2.82428800658255e-310
DNTTIP2	1.19435838237908e-313	-0.288792983483766	0.443	0.839	1.81709684295153e-309
TXNL1	4.27922154692591e-312	-0.281107208223962	0.839	0.983	6.51040766149308e-308
PLD5	1.80580168883178e-311	0.309413117758422	0.275	0.003	2.74734668938868e-307
RRM1	2.31415969520771e-311	-0.262667375392468	0.239	0.623	3.52076256028901e-307
PSMC2	9.3411154040542e-311	-0.345914238767823	0.535	0.888	1.42115729757281e-306
WFDC1	1.34444507159067e-310	0.430841247306172	0.413	0.086	2.04543873191804e-306
SFR1	1.51791690451972e-310	-0.252684164503386	0.904	0.996	2.30935877853631e-306
PLA2G4A	1.10201698092727e-309	-0.297523054190743	0.269	0.668	1.67660863478274e-305
SEC13	3.02999132289389e-309	-0.255534141915896	0.367	0.759	4.60982879865076e-305
MEIS2	3.00699000184181e-307	-0.314329883350685	0.177	0.554	4.57483458880212e-303
SMU1	4.62452642380213e-306	-0.301845123876908	0.416	0.813	7.03575450117256e-302
MEIS1	4.79349730945736e-306	-0.314474620874668	0.392	0.791	7.29282680660843e-302
UHRF1BP1L	6.30373080244629e-306	-0.34492044645659	0.536	0.892	9.59049604284179e-302
ALDH3B1	6.39032813649802e-305	-0.351521439017825	0.185	0.561	9.72224522686808e-301
TGFB1I1	3.06639744757348e-303	0.335256069653426	0.634	0.511	4.66521707673829e-299
FAT1	3.69441550448543e-303	-0.258757716994835	0.207	0.581	5.62068374852413e-299
TGFBI	8.70358619321821e-303	-0.440196434142888	0.47	0.81	1.32416360343622e-298
GTF2A1	1.31282852570081e-302	-0.386778167773344	0.437	0.816	1.99733731900122e-298
MAGED1	6.93753238705194e-301	-0.266127841537457	0.916	0.986	1.05547617736608e-296
RAD23B	1.36770386041004e-300	-0.29197690703688	0.781	0.98	2.08082465322783e-296
RNF181	2.49191854272883e-299	-0.354801372485147	0.398	0.785	3.79120487090764e-295
FGFR2	2.69487097660334e-299	0.310176439003972	0.639	0.49	4.09997670380432e-295
UCK2	4.6003061488742e-298	-0.279711027409721	0.259	0.647	6.99890577489721e-294
SP5	6.11442136711775e-298	0.402225254774053	0.496	0.211	9.30248066793295e-294
ETF1	2.60994635319507e-297	-0.313240849692005	0.625	0.94	3.97077238175098e-293
C1QTNF4	3.13472560977437e-297	0.275512466741016	0.695	0.633	4.76917154271073e-293
ZBTB10	9.97307935195852e-297	-0.278960868401488	0.31	0.7	1.51730429260697e-292
PHLDA1	1.20679712530808e-296	-0.455443931133137	0.468	0.842	1.83602114644371e-292
PGD	1.7171946519102e-296	-0.282716882697779	0.432	0.819	2.61253994341618e-292
SERPINE2	2.96172549040604e-296	-0.32193347785786	0.123	0.466	4.50596916110375e-292
EIF3L	3.18415486326264e-296	-0.274455412855747	0.818	0.985	4.84437320896778e-292
CORO1C	3.29027900275933e-295	-0.270478977309258	0.336	0.726	5.00583047479804e-291
PCBD1	8.43109443519767e-295	0.289932528932862	0.541	0.437	1.28270670737097e-290
CD44	6.65050086826162e-294	0.308417549936674	0.309	0.029	1.01180720209732e-289
NR4A1	2.78692645710577e-293	-0.402935045492767	0.546	0.894	4.24002991184072e-289
CXXC5	4.19466900325890e-293	-0.29304446134444	0.436	0.822	6.38176942155808e-289
HEY1	2.01301954548858e-292	-0.294482040375953	0.288	0.676	3.06260793650633e-288
HBP1	5.57270630390541e-292	-0.310613389528553	0.543	0.897	8.47831537076168e-288
PSMD1	3.73034236538175e-291	-0.315850388343803	0.515	0.878	5.67534287469179e-287
PRPF38A	1.21373043151309e-290	-0.31248947737805	0.504	0.872	1.84656947850401e-286
NKD1	3.82156148428836e-290	0.352762028626792	0.569	0.398	5.81412364219631e-286
MSMO1	4.04076899737824e-290	-0.274954999383405	0.263	0.64	6.14762595261126e-286
COPS3	2.96814002132015e-289	-0.281757683505621	0.462	0.841	4.51572822843648e-285
CKS2	1.11710129251273e-288	-0.373629579195816	0.6	0.907	1.69955790642886e-284
HACD2	2.60791883374589e-288	-0.284763394471605	0.335	0.724	3.96768771366099e-284
ACTN1	3.37062639465866e-288	-0.269184681205755	0.39	0.771	5.12807099683369e-284
ITPR2	1.97556512025963e-287	0.325925138963457	0.452	0.259	3.005624773963e-283
ZBTB7C	2.65191215782046e-287	-0.310718824316969	0.503	0.87	4.03461915690806e-283
TPM4	3.49123488236115e-286	-0.32665661638845	0.653	0.936	5.31156475002425e-282
RBBP7	3.75934170117259e-286	-0.2968340415889	0.797	0.974	5.71946246416397e-282
SMIM1	8.02089949999456e-286	0.301237247085081	0.845	0.816	1.22029964992917e-281
GART	9.29590493550269e-286	-0.317655477728717	0.515	0.873	1.41427897688738e-281
TPRG1L	1.63260253124493e-285	0.257693986495715	0.487	0.393	2.48384149103604e-281
PSMD12	4.9649367749736e-285	-0.305140312994687	0.504	0.869	7.55365480944483e-281
CNTLN	1.70273764428232e-284	0.30796766087584	0.462	0.309	2.59054505201113e-280
STT3B	6.91972768496834e-284	-0.301518568604197	0.711	0.968	1.05276736999108e-279
EFNA1	8.3220001591761e-284	0.358486128199479	0.428	0.156	1.26610910421705e-279
QKI	5.61314349864448e-283	-0.314172803890534	0.706	0.952	8.53983651883771e-279
GXYLT2	2.21240189018934e-281	0.285067844801095	0.736	0.666	3.36594823573407e-277
CAP1	6.6212069207608e-281	-0.283461315635941	0.55	0.901	1.00735042092455e-276
PTP4A3	7.040105896652e-281	0.261551534731438	0.413	0.246	1.07108171111664e-276
NOP58	6.13072175431233e-279	-0.331587533259644	0.622	0.92	9.32728007701078e-275
PSMA6	1.01822192874453e-277	-0.264356090646841	0.842	0.984	1.54912284239192e-273
TCEA3	4.94011877052971e-277	0.275430670253873	0.552	0.481	7.5158966974839e-273
KANK3	9.38520485786522e-277	0.289273181219731	0.476	0.327	1.42786506707561e-272
SURF4	1.08172943785759e-276	-0.301254910745924	0.584	0.913	1.64574316675653e-272
BRIX1	1.82536539429119e-276	-0.256386585557957	0.408	0.781	2.77711091087462e-272
RNF2	2.15067840434315e-276	-0.285938911895999	0.477	0.846	3.27204212436766e-272
CCT3	1.75301691529635e-275	-0.285321849605911	0.796	0.979	2.66703993493187e-271
GK5	3.27677022940897e-275	-0.329010520807494	0.22	0.587	4.98527822702281e-271
ATP2B1	1.02217056373987e-274	-0.32743845553919	0.54	0.887	1.55513029567383e-270
FDPS	1.62879976872227e-274	-0.284044812035704	0.404	0.78	2.47805596813406e-270
EWSR1	2.00512437192828e-273	-0.287180818898625	0.761	0.967	3.05059621945168e-269
NCAM1	2.94726471096502e-273	-0.256564976114593	0.214	0.565	4.48396853126219e-269
PDIA4	1.01693674117639e-272	-0.325397404072663	0.493	0.85	1.54716755802576e-268
EGFL6	4.8166711475599e-272	0.335714414138207	0.308	0.034	7.32808348389763e-268
GSTK1	2.08606472907641e-271	-0.262810468719777	0.128	0.456	3.17373887881685e-267
C12orf45	6.24064181525447e-271	-0.335860414738896	0.726	0.938	9.49451245772815e-267
HNRNPH1	7.03408195183882e-271	-0.26050564872844	0.859	0.987	1.07016522815276e-266
HMOX1	6.41252375614674e-270	-0.307473986955513	0.393	0.77	9.75601364260165e-266
ZYX	7.21746587753107e-270	-0.307037568280613	0.611	0.925	1.09806525860758e-265
DNPEP	2.32513892222905e-269	-0.282747591741237	0.506	0.864	3.53746635627928e-265
F11R	2.51193277745298e-269	-0.310530140731362	0.762	0.961	3.82165452761696e-265
MGP	1.09813867581321e-268	0.517366557667822	0.384	0.095	1.67070818138222e-264
ARID5B	1.3483165176786e-268	-0.278863124436823	0.342	0.714	2.05132874999622e-264
CPNE8	3.23773504464251e-268	-0.367243242099117	0.444	0.799	4.92589009691912e-264
CAMKK2	5.96848615738955e-268	-0.272264922396461	0.431	0.8	9.08045483985246e-264
P4HA1	7.17395442117556e-268	-0.254492694278662	0.373	0.742	1.09144542563765e-263
MBNL2	8.37865533591391e-268	-0.284068699515851	0.576	0.911	1.27472862280594e-263
KIF26A	1.6222552725085e-267	-0.285165983888864	0.204	0.561	2.46809917159443e-263
UBA2	4.8282617583382e-267	-0.285978866148548	0.521	0.873	7.34571743913574e-263
UBALD1	3.32332174595178e-266	-0.320756747330405	0.48	0.839	5.05610170429105e-262
B2M	1.82608579932544e-265	0.296980021043719	0.927	0.867	2.77820693509373e-261
QSOX1	3.38619826967087e-265	0.262580262417452	0.451	0.342	5.15176204747726e-261
IGSF3	5.23303731418313e-265	-0.26780158310049	0.293	0.662	7.96154296979821e-261
GPCPD1	5.40297813042717e-265	0.263326961290566	0.493	0.406	8.2200909276319e-261
OBSL1	5.40994873480986e-265	-0.309818189690795	0.586	0.902	8.23069600513972e-261
THBS2	2.11402818768993e-263	0.361733279954251	0.314	0.045	3.21628248475146e-259
AASDHPPT	1.55673121158463e-262	-0.296560109933115	0.473	0.832	2.36841086530485e-258
ACTR3	2.27166903722136e-262	-0.290840261160012	0.703	0.957	3.45611727322857e-258
EIF3D	6.76049323679545e-262	-0.284812427793225	0.684	0.953	1.02854144104606e-257
EMX2	3.45500715787292e-260	0.292707352509833	0.85	0.782	5.25644788998787e-256
CTNNA1	8.17579346602547e-260	-0.29844276893169	0.658	0.933	1.24386521792112e-255
GAS6	1.68372966158483e-259	0.308660435624813	0.903	0.879	2.56162630713516e-255
CLN3	2.79375445076482e-259	0.262116097581332	0.46	0.339	4.2504180213936e-255
LGR5	2.89390050966371e-259	0.41164223678347	0.477	0.218	4.40278023540237e-255
PIK3R1	4.0384607554924e-259	-0.277059525844318	0.302	0.668	6.14411419340613e-255
RSPO1	9.11641077458831e-259	0.331663604715049	0.591	0.454	1.38697073524586e-254
MDFI	1.692408199654e-258	0.292231804135112	0.678	0.563	2.5748298349536e-254
PMPCB	4.53691034481728e-258	-0.259725589430548	0.544	0.885	6.90245539860501e-254
BRD2	4.68864241917343e-258	-0.286012733828797	0.742	0.966	7.13330057653046e-254
KHK	2.14336102086312e-257	0.269236157644258	0.405	0.222	3.26090945714116e-253
ERP44	2.26101461370527e-257	-0.266157827704807	0.475	0.832	3.4399076332912e-253
PRKCSH	2.99856133177844e-257	-0.278508964320737	0.574	0.903	4.56201121016772e-253
CYTH2	3.09962347428839e-257	-0.250867585925197	0.584	0.912	4.71576715378235e-253
SQSTM1	1.44814482647434e-256	-0.292118097759888	0.601	0.915	2.20320753899807e-252
CD2AP	2.38282418738154e-256	-0.291057940291211	0.78	0.962	3.62522871868228e-252
AXIN2	7.0578313236512e-256	0.26668225836972	0.429	0.268	1.07377845758029e-251
CYBA	4.1236721401663e-255	0.296397177817381	0.823	0.759	6.27375479404901e-251
DNAJB9	5.20113786870114e-255	-0.299935761481975	0.642	0.937	7.91301115344191e-251
ILF2	1.60754211640306e-253	-0.281430703188641	0.726	0.961	2.44571457589561e-249
FRMD4B	5.10408767838394e-253	-0.313654422229389	0.53	0.867	7.76535899389333e-249
MBNL3	5.46809947699848e-253	0.315711113413622	0.55	0.361	8.31916654430549e-249
STIP1	8.69827499158778e-253	-0.297877250798243	0.505	0.849	1.32335555722016e-248
ACTR6	2.17337906399731e-252	-0.386725759863895	0.619	0.904	3.30657890796551e-248
HMGB2	1.5443583713401e-250	-0.349469193246843	0.666	0.938	2.34958682615683e-246
CDK14	2.51677835162206e-250	0.266121107520645	0.361	0.188	3.8290265841578e-246
TGIF1	4.79557275641722e-249	-0.326724048344646	0.573	0.885	7.29598439161315e-245
GSN	5.26290896602588e-249	-0.279405896349249	0.439	0.796	8.00698970091177e-245
SMOC1	3.36076648931478e-248	-0.280125319967956	0.479	0.83	5.1130701368435e-244
MCM7	6.68799683742924e-248	-0.284521491063325	0.477	0.828	1.01751183884648e-243
AMOTL2	1.09042171090248e-247	-0.275436904478366	0.535	0.873	1.65896759096704e-243
TUBB4B	1.20256100273121e-247	-0.314415077845422	0.546	0.874	1.82957630955526e-243
ARL6IP1	5.32153429479232e-246	0.267647591891711	0.883	0.893	8.09618227609703e-242
EIF2S1	8.55881963248331e-246	-0.298405402484945	0.607	0.905	1.30213881888601e-241
CSGALNACT1	2.13017819883819e-244	0.306700492961581	0.485	0.282	3.24085311171243e-240
HSPA9	6.12451224181501e-244	-0.275033881909946	0.761	0.965	9.31783292469735e-240
PRMT1	8.32456298592692e-244	-0.251552648809681	0.882	0.988	1.26649901267892e-239
MAGOH	1.61095778195545e-243	-0.267999469952193	0.748	0.965	2.45091116946703e-239
NOP56	6.14669775769262e-243	-0.302312791951067	0.624	0.917	9.35158596855355e-239
JUN	8.25613528166975e-243	-0.287701485985285	0.902	0.999	1.25608842175324e-238
ANO1	2.76659523179344e-242	0.282902687284116	0.292	0.057	4.20909798565054e-238
HDAC1	3.06804632215316e-242	-0.251320259117138	0.441	0.791	4.66772567452382e-238
NRTN	3.93891324866117e-242	0.306161599361768	0.469	0.341	5.9926626165131e-238
HPCAL1	4.1198845054075e-242	-0.277565214290866	0.815	0.98	6.26799228652696e-238
SARAF	6.71049008631156e-242	-0.272295511296642	0.517	0.856	1.02093396173144e-237
IRF2BPL	1.74219556856899e-241	-0.334040174914475	0.637	0.899	2.65057633802086e-237
IRX5	6.42985894438968e-241	0.294134732808232	0.299	0.052	9.78238739799447e-237
FERMT2	1.00633430893042e-240	-0.293655241141129	0.628	0.92	1.53103701760674e-236
PSMC5	1.52193652692347e-240	-0.28072808715744	0.577	0.894	2.31547423206137e-236
PCP4L1	2.41739048576188e-240	0.367677262433971	0.395	0.148	3.67781788503812e-236
NRN1	2.05562547147721e-239	0.426053272189207	0.516	0.249	3.12742859230543e-235
PLA2G1B	1.00573351144847e-238	0.309930439131658	0.283	0.037	1.5301229643177e-234
GGNBP2	4.91648783760483e-238	-0.259981809271675	0.582	0.899	7.47994459613198e-234
SMC4	1.35281995274394e-237	-0.283632623629871	0.291	0.643	2.05818027610463e-233
COPS5	1.31798518558396e-236	-0.261053232745332	0.638	0.93	2.00518266134744e-232
SLC3A2	7.50056800999485e-236	-0.284396432679421	0.502	0.84	1.14113641704062e-231
BUD31	1.35420225074765e-235	-0.261529166395469	0.719	0.962	2.06028330428747e-231
MIDN	1.51570084487867e-235	-0.251392899708895	0.52	0.854	2.3059872653984e-231
NUDT19	5.38922628902156e-234	-0.300877968072999	0.362	0.713	8.1991688761174e-230
STUM	8.7904136229547e-234	0.314352128321935	0.433	0.195	1.33737352859633e-229
LBX2	1.09846135353258e-233	0.326745593669876	0.359	0.125	1.67119910326447e-229
CCT7	1.35433306234772e-233	-0.258480835889542	0.829	0.978	2.06048232105582e-229
RSL1D1	2.76403468980797e-233	-0.266553022727398	0.71	0.955	4.20520237707384e-229
ZNF207	4.62868002524368e-233	-0.258292427350138	0.767	0.97	7.04207379040573e-229
RABGGTB	1.11217193756806e-232	-0.270672760881682	0.642	0.926	1.69205838581605e-228
ANP32E	2.3915332786617e-232	-0.279658769636734	0.508	0.842	3.63847873015591e-228
SERPINI1	6.12436428462355e-232	-0.304808109970522	0.46	0.803	9.31760782262627e-228
TRIB2	1.17349092926381e-231	-0.309286892004126	0.442	0.786	1.78534909978196e-227
LZTS1	1.18646240676475e-231	0.330112470088974	0.716	0.569	1.80508390565189e-227
CGN	5.63326704045376e-231	0.306461596985025	0.814	0.711	8.57045247534635e-227
NR5A1	6.05375949534135e-231	-0.304739507956714	0.626	0.901	9.21018969621232e-227
PTBP1	2.00124288521263e-230	-0.260127103113968	0.763	0.968	3.04469092556249e-226
TGFBR3L	8.96808339176636e-230	0.301869401670079	0.445	0.294	1.36440420722333e-225
FXR1	7.34144444032407e-229	-0.262570123127244	0.7	0.951	1.1169273571509e-224
RNH1	8.69055597613616e-228	-0.275644172397542	0.664	0.932	1.32218118620936e-223
NR2F2	3.71983611645414e-227	-0.319299106635441	0.344	0.69	5.65935866757333e-223
PSMD2	7.1102955230031e-227	-0.278718734317299	0.593	0.893	1.08176036086969e-222
NECAB3	8.64701275954008e-226	0.250416523784384	0.281	0.057	1.31555652123643e-221
TBRG1	4.88328482450015e-225	-0.260690856047045	0.693	0.948	7.42942953199453e-221
DDB1	4.74183306810634e-224	-0.256609346321191	0.625	0.917	7.21422482981699e-220
OLFM1	7.3838102152324e-224	0.299516625748819	0.386	0.233	1.12337288614546e-219
PSMD11	1.41650057354211e-221	-0.26720145720156	0.693	0.943	2.15506397258697e-217
CDV3	2.82083988185244e-221	-0.27455997642954	0.706	0.943	4.2916257962503e-217
CD164	1.5821511173343e-219	-0.258083179321571	0.642	0.923	2.40708470991241e-215
EZH2	1.93898428493278e-219	-0.260789964626188	0.46	0.795	2.94997069109674e-215
HS3ST3A1	9.31784325686589e-216	0.261534493575359	0.326	0.101	1.41761667309958e-211
UBA7	2.21497446090529e-215	0.26778160467342	0.393	0.238	3.36986214482131e-211
COL12A1	1.01734545349391e-214	0.335625814900201	0.544	0.389	1.54778937294563e-210
TAX1BP1	8.63533827016869e-213	-0.251288258570842	0.699	0.95	1.31378036442346e-208
SOX11	1.40691567679157e-210	-0.315589043707571	0.542	0.846	2.1404815106707e-206
ADH5	2.57613948924643e-209	-0.257578600332888	0.666	0.929	3.91933861893952e-205
FDX1	3.81434032417741e-206	-0.284496530266269	0.711	0.923	5.80313736920351e-202
PUF60	7.41429334449262e-206	-0.252965550738251	0.594	0.888	1.12801058943111e-201
CAV1	2.7461902135844e-205	0.390459071600385	0.412	0.155	4.1780537909473e-201
S1PR1	9.47756661861989e-205	0.259289375371049	0.421	0.272	1.44191698535683e-200
PSMC4	4.41075594877787e-204	-0.266568473431072	0.61	0.892	6.71052410047064e-200
DNAJB4	1.15667641679612e-203	-0.266848874005303	0.68	0.935	1.75976750051362e-199
FOLR1	1.36083806124971e-203	0.280790270386246	0.5	0.416	2.07037902638531e-199
DDOST	2.32086168174544e-203	-0.253952647920458	0.726	0.95	3.53095896260751e-199
TUBA1A	1.23850245405468e-202	-0.321193253847485	0.772	0.96	1.88425763359879e-198
FOS	1.86915281249132e-192	0.250804708560207	0.932	0.934	2.84372908892429e-188
CITED2	6.1542428689235e-188	-0.291492349318659	0.683	0.92	9.36306510078022e-184
PPT1	6.27561106528108e-188	-0.277480040458462	0.723	0.923	9.54771467471864e-184
EFNB1	4.9803620331239e-185	-0.257459044291406	0.62	0.889	7.5771227971947e-181
PDE1A	7.1923918496474e-185	0.260177898315372	0.508	0.374	1.09425049600536e-180
KLHL23	3.39789033945955e-184	-0.264406521094288	0.745	0.951	5.16955036245376e-180
APOE	6.70505944428175e-183	0.277991259399403	0.714	0.674	1.02010774385303e-178
ALDH1B1	4.13058913137447e-182	0.288308283592619	0.624	0.517	6.28427830447311e-178
ZNF277	1.65212657005911e-173	-0.26107129735116	0.75	0.925	2.51354536368793e-169
GATM	7.69817293909401e-170	0.399183753406916	0.521	0.308	1.17120003095376e-165
CACNA1D	1.81430679442e-167	0.252263772712465	0.259	0.077	2.76028635703059e-163
ZFP36L2	3.42291877439335e-167	-0.259841081668713	0.583	0.852	5.20762862336204e-163
BTG2	8.16045837454488e-167	-0.271874988482164	0.792	0.973	1.24153213710326e-162
TTC38	5.76617427968212e-165	-0.260877486681696	0.358	0.655	8.77265754910838e-161
TPD52L1	2.01080671921082e-164	-0.290502359115231	0.449	0.724	3.05924134260734e-160
HMGCS2	1.66847979439032e-147	0.37704213299911	0.603	0.323	2.53842515918543e-143
RGS2	9.17356924003606e-145	-0.282744754449538	0.755	0.918	1.39566682417909e-140

## Sheet: Supp. Table 7 - DEA SLC v Pre-s
Supp. Table 7 - DEA SLC v Pre-supp. Human
	p_val	avg_log2FC	pct.1	pct.2	p_val_adj
AKAP12	0	0.532272623779733	0.652	0.305	0
ATP1B1	0	0.771985650815323	0.902	0.534	0
BCAM	0	0.566952768452772	0.798	0.509	0
CALY	0	0.664616521371037	0.424	0.022	0
CCN2	0	0.771872026510639	0.789	0.402	0
CPE	0	0.654547783546252	0.865	0.461	0
CXCL14	0	0.697447922478595	0.399	0.055	0
CYP1B1	0	0.437269927217052	0.348	0.051	0
FAH	0	0.59867477083507	0.652	0.222	0
FBXO32	0	0.68743029250817	0.494	0.057	0
GRN	0	0.839218116038673	0.959	0.667	0
GYPC	0	0.452474773275181	0.583	0.272	0
IGFBP7	0	1.03551157481014	0.77	0.219	0
ITM2B	0	0.292892348217609	0.989	0.958	0
KCTD12	0	-0.535388817979115	0.392	0.775	0
LAPTM4B	0	-0.516513176526352	0.771	0.982	0
LGALS3	0	0.468660244746479	0.429	0.113	0
LSAMP	0	0.47320188872562	0.623	0.278	0
LYPD1	0	0.950138586493147	0.954	0.478	0
MFAP2	0	0.39045070419139	0.906	0.761	0
MGST3	0	0.403020306334872	0.998	0.985	0
MYL9	0	0.690567632166448	0.763	0.326	0
MYO10	0	0.46102571895092	0.738	0.423	0
NRGN	0	0.615827807055054	0.506	0.049	0
PAX8	0	0.896707310840261	0.743	0.102	0
PERP	0	0.529701236576195	0.405	0.04	0
PLAU	0	0.690902482359355	0.624	0.12	0
PNOC	0	0.639852134231017	0.374	0.014	0
PRSS35	0	0.787254255498845	0.875	0.393	0
PRXL2A	0	-0.358790947989497	0.918	0.995	0
RASGEF1B	0	0.593405923928552	0.58	0.143	0
RBFOX1	0	0.356553541303715	0.282	0.023	0
RNASE1	0	-0.427414239217088	0.802	0.957	0
S100A10	0	0.91222686678729	0.935	0.478	0
SLC16A11	0	0.287718470541024	0.225	0.004	0
SORBS2	0	0.421520099565555	0.389	0.064	0
SPARC	0	0.417489471409658	0.952	0.803	0
SST	0	0.925953613496968	0.509	0.076	0
TBX1	0	0.329714818539569	0.292	0.011	0
TMEM100	0	0.609155625766117	0.492	0.139	0
TXNIP	0	0.540317366806074	0.609	0.215	0
WFDC2	0	0.497369929577437	0.445	0.117	0
WT1	0	0.27876288823538	0.972	0.937	0
HEY2	1.5711311017761e-310	0.260452747950945	0.234	0.012	2.39031885824216e-306
ITM2C	1.78015336503601e-310	-0.331226759960952	0.818	0.97	2.70832532956579e-306
NCAM1	3.57781556352339e-309	0.399768824312273	0.613	0.379	5.44328859834448e-305
MARCHF3	1.02278946435846e-305	0.447478691655364	0.521	0.181	1.55607189107496e-301
CD22	3.31168241994854e-305	0.415551963658414	0.516	0.166	5.03839363370971e-301
PLAT	8.13065424877999e-305	0.454948005303629	0.504	0.165	1.23699773740939e-300
TMEM106C	1.72735366912682e-300	0.416331234078168	0.507	0.198	2.62799587220955e-296
APOA1	3.54985840488258e-287	0.447166409279263	0.416	0.129	5.40075457718835e-283
NPY	2.24199112836406e-284	-0.389460660974484	0.872	0.973	3.41096530269309e-280
TAC1	5.04847772568927e-281	-0.830818524442347	0.137	0.461	7.68075401186366e-277
PTGS1	1.04458202150203e-280	0.35488040666965	0.365	0.081	1.58922708751319e-276
GFRA3	7.76261568799395e-275	-0.450051715143201	0.05	0.376	1.1810043507714e-270
MAP1LC3A	9.84812354910375e-272	-0.486190310407164	0.446	0.752	1.49829351676064e-267
LRRTM1	1.69202326916283e-271	0.470424225099379	0.686	0.376	2.57424420170433e-267
CNMD	1.0596300067063e-260	0.271172384276128	0.166	0.004	1.61212109220296e-256
ARHGAP29	6.47052163175833e-260	0.396981586969348	0.808	0.576	9.84425161055713e-256
FAM89A	2.26358981500104e-256	-0.39015045733009	0.07	0.393	3.44382554454259e-252
ID3	5.67047193983913e-256	0.438880586084442	0.792	0.598	8.62705600927124e-252
IL17B	6.91462373931948e-256	-0.48410489352703	0.127	0.464	1.05199085570006e-251
CLDN11	2.48119328684229e-252	0.406467458370936	0.332	0.068	3.77488746660186e-248
PLLP	1.82788885381915e-250	0.278209447084698	0.253	0.032	2.78095010220046e-246
NDP	2.17461166731161e-250	0.367715792280965	0.395	0.112	3.30845419064788e-246
IGFBP4	5.76904167664839e-249	0.377612140434203	0.702	0.481	8.77702000685287e-245
G0S2	2.29247327761599e-246	0.339366964614775	0.307	0.063	3.48776884456497e-242
SFRP1	1.37214585525674e-245	0.461464368056685	0.577	0.279	2.08758270418761e-241
TSPAN5	4.07131001151136e-245	0.38268113089133	0.47	0.162	6.19409105151338e-241
SLC35F2	7.31035510506855e-236	-0.406597345307349	0.106	0.429	1.11219742568513e-231
MAG	1.64940766966349e-226	0.367482768632237	0.445	0.167	2.50940882862604e-222
PDXK	4.86012927892866e-225	0.342343326138694	0.527	0.267	7.39420068496206e-221
HOPX	2.54587053616071e-224	-0.509859916313119	0.306	0.635	3.8732874337149e-220
C15orf48	1.62431848700774e-221	-0.504091374883032	0.061	0.341	2.47123814613358e-217
3	2.44556879834234e-221	0.31460714095616	0.346	0.097	3.72068836979804e-217
COL1A1	9.63181355401301e-221	0.41298845658201	0.905	0.696	1.46538411410754e-216
BTG3	4.83265367912081e-219	0.35567456076979	0.487	0.215	7.3523993074144e-215
SPATS2L	2.55956340962298e-218	0.346693750178033	0.432	0.156	3.89411977140039e-214
WFDC1	2.42083502260768e-213	0.285819888436208	0.243	0.043	3.68305840339532e-209
ATP1A1	2.1685804035162e-211	0.295612229665576	0.827	0.68	3.29927822590955e-207
TUBB6	2.47775763536342e-211	0.329713023880493	0.314	0.09	3.76966046644191e-207
STAR	2.93586965891151e-207	-0.336401723148198	0.732	0.916	4.46663209906797e-203
TMEM59L	2.12929507496252e-200	-0.367220875134992	0.058	0.332	3.23950952704798e-196
LHX9	3.35875416667214e-199	-0.475541647164571	0.225	0.499	5.11000858917499e-195
ECRG4	2.96821689784238e-195	0.328972334025397	0.39	0.144	4.5158451883774e-191
PTBP3	5.47255237432156e-195	-0.399328596473463	0.217	0.504	8.32594118229282e-191
SAMD11	2.45142924219972e-194	0.272401346932019	0.257	0.049	3.72960444908265e-190
SERPINA5	4.59350156432905e-194	0.305753216274643	0.297	0.089	6.98855327997021e-190
GPR37	1.19096833760014e-190	-0.361310774592381	0.071	0.335	1.81193922882485e-186
CNTFR	1.52754179085478e-189	0.338919001372687	0.488	0.218	2.32400208060646e-185
FAM210B	3.60864474815883e-189	-0.383450288121524	0.486	0.755	5.49019211984884e-185
SPRY1	4.41646268572336e-183	0.361515330225316	0.485	0.23	6.71920633005953e-179
PCOLCE	4.57938063880045e-179	-0.401140721754522	0.16	0.432	6.96706970387101e-175
ZFYVE21	7.64025679782872e-179	0.301017063111901	0.559	0.331	1.16238866922166e-174
EZR	2.44623530685717e-178	0.326504547739467	0.656	0.426	3.7217023958525e-174
WNT2B	5.27570565302548e-177	0.342790077739595	0.569	0.327	8.02645858051297e-173
CYP17A1	8.19595257152045e-177	0.2545682411687	0.22	0.037	1.24693222423112e-172
TINAGL1	8.54143495092302e-174	0.301972714504079	0.394	0.147	1.29949391343343e-169
SEPTIN6	9.14961933666071e-173	0.32706066823535	0.538	0.301	1.39202308587956e-168
ID1	1.525481055075e-170	0.416044019804238	0.676	0.431	2.32086687719111e-166
CRLF1	7.01350946131028e-170	-0.271793776186837	0.037	0.267	1.06703532944375e-165
CAV1	2.77246440165662e-167	0.324472026365609	0.333	0.139	4.21802734068038e-163
NSG1	6.11439335997895e-167	-0.352881467171278	0.373	0.672	9.30243805787198e-163
CPVL	1.86393386005527e-166	-0.412126497454945	0.196	0.461	2.83578897468808e-162
SLC40A1	1.35588658616932e-164	0.315050503008038	0.586	0.354	2.062845852198e-160
CD47	2.63780370057224e-164	0.302016754247317	0.599	0.397	4.01315455005061e-160
EMX2	2.85197695699022e-164	-0.321598818901271	0.643	0.842	4.33899774236493e-160
DDX3Y	2.12675443526251e-162	0.263870205457081	0.358	0.112	3.23564419780839e-158
APOBEC3H	7.59116106721374e-160	-0.31376946886202	0.068	0.303	1.1549192447659e-155
CCN1	3.34821152776694e-159	0.384817989205001	0.77	0.542	5.09396901834462e-155
STK17B	5.70309576420718e-159	0.267168610714338	0.303	0.097	8.67668989566481e-155
PDLIM7	1.90594623042898e-158	0.297332204244174	0.605	0.397	2.89970659497464e-154
MYLK	3.70366075825443e-158	0.268381334683007	0.305	0.09	5.63474947760829e-154
DPP10	9.16334339511208e-157	-0.345407154685579	0.304	0.575	1.39411106413235e-152
MBNL3	2.52305793924526e-156	-0.344482266029055	0.3	0.567	3.83858034876774e-152
DMRT1	4.20281561379867e-154	-0.34553443665849	0.166	0.432	6.39416367483329e-150
WNT6	6.59786634853953e-153	-0.3790717160967	0.238	0.512	1.0037993862668e-148
IGFBP3	1.5086869124498e-152	0.401142071892157	0.714	0.45	2.29531626860112e-148
MME	1.74836876348241e-152	-0.363501423199849	0.255	0.52	2.65996823676213e-148
NDRG2	2.83841440120359e-152	0.28895548736466	0.502	0.304	4.31836366999114e-148
SLBP	5.91096535862359e-152	0.279920219866283	0.633	0.446	8.99294269660993e-148
EPHA4	8.7547851681107e-150	-0.303710519251903	0.05	0.26	1.33195301547636e-145
AP1S2	1.24173709297218e-149	-0.339403448460197	0.266	0.527	1.88917881324787e-145
GRIN2A	2.1440337215932e-149	0.296381063530181	0.405	0.183	3.26193290403189e-145
PRKG1	4.86727283662023e-149	-0.298804981045114	0.12	0.371	7.40506889363402e-145
TJP1	1.52132542703393e-148	0.267279657570685	0.561	0.38	2.31454450468942e-144
PDLIM4	2.18045672112932e-148	0.265743919098118	0.563	0.386	3.31734685552614e-144
A4GALT	1.59337384229181e-146	0.301890923455824	0.438	0.196	2.42415896366277e-142
RCN1	1.59956131767886e-146	-0.302857546038299	0.532	0.763	2.43357258871661e-142
LTBP1	3.45649553602366e-146	0.31870100831876	0.569	0.341	5.25871230850639e-142
SORD	5.93393181591341e-146	-0.328820427619649	0.16	0.409	9.02788386473066e-142
SLMAP	4.33282775812494e-142	-0.341699640282264	0.515	0.706	6.59196415121128e-138
MLLT11	5.94481194167693e-142	-0.28572752302526	0.634	0.833	9.04443688806729e-138
CITED2	6.10981439748727e-141	0.291208738447452	0.722	0.565	9.29547162433714e-137
OLFM2	5.33212158954486e-139	0.257967958427324	0.381	0.171	8.11228978633355e-135
NTRK2	1.75341255727655e-138	0.329991508045566	0.55	0.316	2.66764186464054e-134
TCF4	4.43008121304038e-137	-0.274237163940014	0.709	0.865	6.73992555751963e-133
ATP1A2	1.77322872526163e-135	-0.251863561462096	0.067	0.285	2.69779018261304e-131
SH3BGRL3	1.00428067667552e-133	-0.300506226229885	0.564	0.775	1.52791262149414e-129
MPP6	2.60394576838234e-133	-0.319172888632217	0.366	0.603	3.96164309201689e-129
VSNL1	2.73128903060113e-133	-0.325049928524216	0.109	0.331	4.15538313115655e-129
FBXO17	7.64932532816353e-133	0.250597830989347	0.552	0.387	1.1637683554268e-128
ID2	2.27042361428298e-132	0.27515878949973	0.859	0.746	3.45422248677013e-128
GRID2	2.62081271417737e-132	-0.31400225228115	0.1	0.315	3.98730446334945e-128
COL18A1	6.91877998104371e-132	0.260563899446076	0.41	0.21	1.05262318631599e-127
MAGED1	9.45190843030639e-128	-0.25615060118924	0.718	0.871	1.43801334858681e-123
KCTD8	1.01556429837078e-127	-0.266226076044183	0.111	0.345	1.54507952354131e-123
SLC25A38	1.21966751428608e-127	-0.304210180025363	0.274	0.522	1.85560215623484e-123
TMEM50A	8.02102588437223e-127	-0.275326522502963	0.714	0.839	1.22031887804839e-122
SIGIRR	1.96067541031091e-125	0.263408186381461	0.42	0.201	2.98297156924702e-121
KRT19	3.1941845113901e-125	0.295683663869821	0.341	0.138	4.8596323156289e-121
TSPAN8	4.95762101280551e-123	-0.34000329752323	0.091	0.294	7.5425246088823e-119
SMCO4	6.07592638757686e-122	0.257347150174649	0.411	0.202	9.24391440605944e-118
UCHL1	1.44283244775112e-121	-0.320138871660206	0.331	0.563	2.19512528600855e-117
SUCO	3.04171037215083e-121	0.268586013828018	0.57	0.39	4.62765816019028e-117
MMD	3.3869176498199e-119	-0.313936909359921	0.263	0.473	5.152856512436e-115
STT3B	9.0286772438379e-119	0.254771395758466	0.607	0.432	1.3736229558775e-114
ACTC1	2.20461828514598e-118	-0.358607455519397	0.047	0.209	3.35410625902109e-114
DUSP2	3.29635234614202e-117	-0.349607231947029	0.24	0.48	5.01507045942047e-113
KLF6	7.6404391412639e-117	0.268445071170248	0.717	0.587	1.16241641095189e-112
NPY1R	1.59993046746226e-116	-0.29810988301601	0.08	0.275	2.43413421319708e-112
CKS1B	2.98172522051393e-116	0.276349722929487	0.734	0.593	4.53639675048989e-112
AQP3	1.6685502638829e-115	0.296898826032669	0.57	0.429	2.53853237147144e-111
FGFR1	5.73110666131382e-114	-0.266757745995685	0.646	0.823	8.71930567452284e-110
PLAAT1	6.09364111144423e-113	-0.318430276368238	0.269	0.49	9.27086558695126e-109
PDK1	1.98660075030935e-112	-0.263327367887743	0.189	0.423	3.02241438152064e-108
CYTL1	2.62637637856508e-112	-0.286369571885891	0.387	0.631	3.99576902234891e-108
S100A11	3.43153325590591e-107	0.257032373510803	0.35	0.162	5.22073469553525e-103
MFAP4	4.56873457135965e-106	-0.341530933732535	0.435	0.615	6.95087277686657e-102
DIPK2A	1.52184848869451e-105	-0.288102758819555	0.458	0.663	2.31534029069982e-101
GADD45G	1.16951239565119e-103	-0.28553328494691	0.706	0.815	1.77929615874371e-99
MAP4K4	5.39711673376576e-103	-0.276596983473496	0.392	0.576	8.21117339875123e-99
IGFBP5	3.2964263535851e-100	0.255999237961409	0.905	0.783	5.01518305434437e-96
SNAI2	9.97885131053339e-100	-0.278422069188664	0.56	0.737	1.51818243838455e-95
SYT1	6.868397192474e-99	-0.283556789954687	0.25	0.465	1.04495794886299e-94
SMC5	2.3107992081247e-98	-0.264018937163276	0.417	0.624	3.51564991524091e-94
TUBB2B	1.2996616182204e-95	-0.289121336947287	0.172	0.377	1.97730518596052e-91
CDKN1C	5.2486005571588e-93	-0.283172112078921	0.424	0.621	7.9852208876614e-89
ACSM3	3.53236148691793e-92	-0.263536582640288	0.378	0.594	5.37413476619693e-88
IGF2	2.47126668036225e-91	-0.252090722610954	0.41	0.63	3.75978512750312e-87
LRRN3	7.31167261346226e-90	-0.320587940184992	0.191	0.372	1.11239787141215e-85
ISG15	1.36895207600207e-86	-0.393865865318698	0.154	0.342	2.08272368842955e-82
DSEL	1.31025378544848e-85	-0.253937309293335	0.167	0.353	1.99342010918131e-81
PLEKHH2	1.3587145723468e-74	-0.254465191445625	0.4	0.587	2.06714835036843e-70
SOCS3	2.21318917181048e-74	-0.278997941065848	0.449	0.635	3.36714600599246e-70
VCAN	1.13275647237222e-69	-0.257179115250406	0.255	0.436	1.7233756970671e-65
TOP2A	1.21780817459968e-59	0.264536484545456	0.237	0.11	1.85277335683595e-55
UBE2C	2.95613534723668e-51	0.252803659322629	0.278	0.147	4.49746431728588e-47

## Sheet: Supp. Table 8 - DEA SLC v Pre-s
Supp. Table 8 - DEA SLC v Pre-supp. Mouse
	p_val	avg_log2FC	pct.1	pct.2	p_val_adj
ACTR6	0	-0.814275522835999	0.344	0.904	0
C12orf45	0	-0.744823350858556	0.429	0.938	0
C1QTNF12	0	0.850138973524607	0.878	0.582	0
COMT	0	0.588413158781185	0.853	0.707	0
DDIT4L	0	-0.791466511446597	0.371	0.911	0
EIF4A1	0	-0.260608459934029	0.993	1	0
FKBP9	0	-0.664864473664725	0.788	0.98	0
HS6ST1	0	-0.692373511153595	0.361	0.927	0
HSPA8	0	-0.276201204400617	0.998	1	0
ID1	0	0.73987624287147	0.799	0.58	0
ID3	0	0.764823319407907	0.96	0.817	0
IGFBP5	0	0.717426535657489	0.973	0.754	0
KCTD14	0	-0.718915129874575	0.765	0.999	0
KLHL23	0	-0.662852655808483	0.463	0.951	0
LAPTM4B	0	-0.726867758171798	0.676	0.994	0
LGALS1	0	0.550485483117912	0.987	0.957	0
LHX9	0	-0.869122484471268	0.236	0.842	0
NCAM1	0	0.928654682089453	0.885	0.565	0
1	0	-0.524782339190903	0.899	0.998	0
PKM	0	-0.495500917231674	0.917	0.998	0
SERINC3	0	-0.550226199013958	0.765	0.993	0
SERPINI1	0	-0.651582921117269	0.156	0.803	0
SLC25A5	0	-0.410472555094592	0.904	0.999	0
SMOC1	0	-0.58386032168847	0.188	0.83	0
CPNE8	5.92878775009496e-323	-0.641771941415029	0.185	0.799	9.02005768299447e-319
SMIM1	7.4109846876187e-323	0.486989229882723	0.932	0.816	1.12750721037431e-318
HNRNPA3	9.47301551794521e-310	-0.298056554889615	0.956	0.999	1.44122458090018e-305
CYGB	1.39408318418582e-309	0.637393579717069	0.704	0.329	2.1209581564203e-305
METTL24	5.9974158526305e-307	-0.552269265195756	0.216	0.815	9.12446847819204e-303
ITM2A	7.72483528962425e-301	0.684110385339522	0.766	0.6	1.17525644096343e-296
PTGR1	6.25733010911034e-300	-0.608477353718306	0.662	0.974	9.51990202800046e-296
PAX8	1.24820391950897e-298	0.65633739684252	0.637	0.125	1.89901744314095e-294
NAAA	6.55653995291093e-298	-0.600309736748163	0.423	0.923	9.97511988435869e-294
PLAC8	8.82214958801624e-290	0.76254463547403	0.607	0.427	1.34220183832079e-285
NUP62CL	5.14135108612893e-287	-0.64106978057487	0.091	0.658	7.82205154243655e-283
GREB1	3.73963226544397e-283	0.540576951215446	0.735	0.471	5.68947652864646e-279
BCAM	2.2450737515227e-282	0.484266684965449	0.798	0.628	3.41565520556664e-278
CD2AP	2.21019346386063e-281	-0.53823113824048	0.616	0.962	3.36258833591756e-277
EGFL6	4.42548349266565e-280	0.576333462470732	0.469	0.034	6.73293058574152e-276
SORBS2	9.26191581373876e-278	0.597735821484066	0.493	0.058	1.40910787190222e-273
GADD45G	1.01757142830715e-277	-0.770859988840402	0.534	0.932	1.5481331710265e-273
PNLIP	8.43339019540393e-277	-0.65402414253546	0.092	0.649	1.28305598432875e-272
DOCK4	8.16989735230462e-272	-0.644047898588154	0.386	0.882	1.24296818317962e-267
MFAP2	2.90350688006492e-271	0.460943023867608	0.839	0.689	4.41739536733076e-267
DLK1	2.10719301894648e-269	0.742237481697776	0.782	0.582	3.20588345902517e-265
ZNF277	3.70106621283088e-268	-0.577395954468562	0.542	0.925	5.6308021362009e-264
MEST	1.23036260858918e-267	-0.644573878355998	0.684	0.968	1.87187367270758e-263
TMSB4X	7.59768987368271e-267	0.343271834543355	0.999	0.997	1.15591253738209e-262
DMRT1	4.82501517593894e-263	-0.422900691884603	0.063	0.592	7.3407780886735e-259
NAV2	9.65665215593079e-262	0.413455760993917	0.901	0.832	1.46916305900331e-257
HMGB3	2.84839652375748e-258	0.372842863854122	0.987	0.967	4.33355047124463e-254
NREP	6.94262514658317e-257	0.426542488748756	0.789	0.666	1.05625098980116e-252
GPR37	1.41559018711397e-251	-0.582620237373192	0.247	0.788	2.15367891067519e-247
DCT	1.55986750945784e-248	-0.471488959893166	0.019	0.485	2.37318242888915e-244
NKD1	8.6600933396639e-247	0.511033754917374	0.692	0.398	1.31754660069647e-242
F11R	1.96060458276977e-243	-0.494118053293006	0.643	0.961	2.98286381222592e-239
CAVIN3	1.216723353768e-241	0.453165000205706	0.659	0.416	1.85112291042263e-237
UBC	1.55574282114294e-241	-0.376491474888385	0.957	0.998	2.36690712808687e-237
GTF2E2	1.60605662958411e-240	-0.454620837274989	0.545	0.947	2.44345455624926e-236
IL6ST	1.77870469457736e-239	0.497178195398823	0.625	0.427	2.70612132233e-235
NFAT5	5.56583278722031e-238	0.374511849009758	0.825	0.756	8.46785800247698e-234
NPPC	6.05990195774017e-238	-0.728745838371711	0.172	0.692	9.2195348385059e-234
STIM1	8.04811116109827e-238	-0.507216179207362	0.288	0.811	1.22443963204949e-233
LDHA	7.68548401605236e-236	-0.423057347774205	0.911	0.993	1.16926953820221e-231
ASNS	2.73597606348477e-234	-0.598150681414275	0.198	0.719	4.16251398298572e-230
SULF1	1.35442601798918e-233	0.405850505101019	0.871	0.756	2.06062374376874e-229
RALGPS2	1.86503940961543e-233	-0.469485991849508	0.484	0.924	2.83747095778892e-229
CPA1	2.60377164937739e-233	-0.8041277015551	0.106	0.614	3.96137818736276e-229
TKT	4.25606329340699e-231	-0.509054552863898	0.844	0.988	6.47517469458939e-227
CCNJL	6.4355478203571e-228	-0.485127213582507	0.379	0.867	9.79104245389129e-224
CUL4B	1.0348400010975e-227	-0.471537714033135	0.38	0.867	1.57440557766974e-223
GART	1.50629699447578e-225	-0.453827457192719	0.394	0.873	2.29168024739545e-221
ETNK2	5.26218692815228e-222	-0.427173549946451	0.662	0.981	8.00589119249088e-218
KITLG	7.76416697613303e-221	-0.546917968172159	0.515	0.919	1.18124036374888e-216
MATN2	2.88825002708185e-220	-0.390717981114944	0.1	0.596	4.39418359120233e-216
KNOP1	7.12873864571458e-220	0.325560979144007	0.918	0.89	1.08456629755902e-215
OGT	8.21949369262723e-219	0.352029836709848	0.848	0.832	1.25051377039631e-214
UHRF1BP1L	3.02052878349845e-218	-0.462984390038667	0.449	0.892	4.59543249121455e-214
REEP1	5.67750394197435e-218	-0.426511533900404	0.405	0.883	8.63775449731978e-214
MAF	5.30300630512207e-217	0.520716930977456	0.703	0.446	8.06799379261271e-213
TENM4	3.67481199285837e-213	0.399890401594772	0.669	0.518	5.59085896593473e-209
RAP1A	8.54467639368333e-210	-0.383450516212614	0.806	0.985	1.29998706653498e-205
FAM181B	2.28672195180546e-209	-0.511241694039974	0.427	0.88	3.47901877747683e-205
TTC38	5.37899617325939e-208	-0.475477915174469	0.159	0.655	8.18360477799684e-204
SPIDR	6.15477582613622e-208	-0.364952996236856	0.168	0.667	9.36387594188364e-204
WNT6	1.7731909401158e-207	-0.394908479028898	0.489	0.924	2.69773269629218e-203
ME2	1.12987917772551e-205	-0.449410110971618	0.472	0.9	1.7189981809916e-201
SLC48A1	2.49806036886618e-205	0.348251134553773	0.568	0.383	3.80054904519301e-201
BST2	5.43905689023958e-205	-0.568632796178626	0.382	0.847	8.27498115281049e-201
STAMBPL1	7.18501019841243e-205	-0.325989534324383	0.049	0.491	1.09312745158647e-200
HTRA1	3.80545105444997e-203	0.489877677849242	0.456	0.128	5.78961323424019e-199
SELENOP	5.54215950356176e-203	0.407083336657722	0.682	0.507	8.43184146871887e-199
SIVA1	5.17309679436826e-202	0.291460130163633	0.948	0.933	7.87034946295187e-198
CYP26B1	6.12396191323003e-202	-0.439677706712328	0.091	0.558	9.31699565478817e-198
ZBTB20	4.25260807892975e-201	0.37815952286504	0.641	0.531	6.46991793128373e-197
OLFML3	9.76809470516944e-201	-0.551473327550694	0.127	0.601	1.48611792844448e-196
NRP1	1.19426427836748e-200	0.458648875289629	0.545	0.222	1.81695367310828e-196
PNLIPRP2	2.4240689789707e-198	-0.721432419775845	0.08	0.532	3.68797854460602e-194
RPH3AL	4.63061747904052e-198	-0.360904824448117	0.133	0.611	7.04502143261225e-194
PSMD4	8.51033991681393e-198	-0.340253262267112	0.83	0.99	1.29476311494407e-193
ALDH3B1	1.19017921611664e-197	-0.445354313532708	0.098	0.561	1.81073865939986e-193
BARX2	2.17558031562903e-197	-0.363442999364749	0.029	0.44	3.309927892198e-193
CPA2	4.97786593466166e-196	-0.508743750010452	0.1	0.562	7.57332523299425e-192
CCDC61	1.30195435982629e-195	-0.523568248547112	0.262	0.74	1.98079336303972e-191
FMNL2	5.22865540619612e-195	-0.358691280632026	0.3	0.781	7.95487633498677e-191
RGCC	2.58375774387152e-193	-0.535695163070503	0.458	0.885	3.93092903152613e-189
BMP2	2.74490819674398e-193	-0.540265837462378	0.142	0.612	4.17610333052629e-189
WNT4	1.44761765694038e-192	0.503189214827431	0.817	0.645	2.20240550326909e-188
PANK1	4.42972461506664e-191	-0.501834508091702	0.367	0.819	6.73938302936238e-187
CIB2	7.02997876497262e-191	0.34179304371139	0.569	0.468	1.06954096930293e-186
GTF2A1	2.71048078409488e-189	-0.48969391892457	0.37	0.816	4.12372546492195e-185
ID2	1.30076333453362e-188	0.466926723771417	0.89	0.8	1.97898133715945e-184
EGR1	1.31741295957353e-187	0.450361285818508	0.809	0.734	2.00431207669517e-183
HK1	2.47169569198857e-187	-0.359838937329393	0.218	0.697	3.76043782579141e-183
HSPG2	3.17927016948907e-186	0.349966606155323	0.49	0.284	4.83694163586068e-182
IDH1	4.10646863749969e-185	-0.408090379059932	0.706	0.971	6.24758138509203e-181
GATA4	5.7447069389128e-185	-0.351583044731603	0.715	0.986	8.73999713686193e-181
HACD1	1.13388418621706e-184	-0.361626494823953	0.377	0.834	1.72509140091063e-180
LRRN1	1.21017445606273e-183	0.39159368457324	0.399	0.111	1.84115941745384e-179
THRA	2.07391186195827e-182	0.33892243264565	0.692	0.541	3.1552495067833e-178
IFNAR1	2.67397005393565e-182	-0.395146851190721	0.414	0.856	4.06817804005769e-178
RBMS3	2.95670875338238e-181	0.369122841650665	0.551	0.37	4.49833669739595e-177
MSI2	1.5526898779495e-180	0.275109173360436	0.669	0.614	2.36226238031237e-176
MAP3K1	5.04691415308439e-179	0.334003983309097	0.554	0.383	7.67837519250259e-175
LTBP1	1.02174719027994e-178	0.339373035140548	0.73	0.64	1.5544861752919e-174
SVBP	1.11456750621589e-177	0.256542464139444	0.869	0.858	1.69570300395686e-173
CEBPD	4.4782977619121e-177	-0.439760212178537	0.299	0.762	6.81328221497306e-173
VCP	1.14203930567215e-175	-0.300216888982186	0.876	0.994	1.73749859964962e-171
RPP25	1.29034254950472e-175	-0.383417100984842	0.61	0.955	1.96312715481648e-171
TPI1	2.24701425613963e-175	-0.288169657173491	0.954	0.998	3.41860748929083e-171
PTPRD	5.17395610445566e-175	0.384584587014799	0.695	0.512	7.87165681731885e-171
SEL1L3	2.34659102356037e-174	-0.278187109459492	0.035	0.418	3.57010358324475e-170
NARS2	4.52027857312072e-174	-0.333358292745119	0.174	0.63	6.87715182114586e-170
FAM98C	6.06367279942048e-174	-0.311667320853735	0.176	0.626	9.22527179703832e-170
CTXN1	1.17693647265596e-172	0.278560818330664	0.893	0.864	1.79059114949878e-168
ARHGAP42	2.20275621682148e-172	0.318605874924965	0.444	0.264	3.3512733082722e-168
RBBP8	8.52249540241452e-172	-0.406196400630837	0.247	0.703	1.29661245052335e-167
AEBP1	2.59874712736732e-171	0.269072795219352	0.578	0.538	3.95373387957665e-167
SLC25A21	3.90727606856235e-170	0.289030787145298	0.293	0.013	5.94452981071076e-166
MIF4GD	7.45068616737334e-170	0.313558951334675	0.451	0.268	1.13354739350418e-165
PLS3	2.01469069757549e-169	-0.440673875584423	0.434	0.846	3.06515042729134e-165
SORL1	8.07725475528214e-168	0.33918933738165	0.482	0.274	1.22887353846862e-163
RNF19B	1.83710114009432e-167	-0.31658626052817	0.154	0.596	2.7949656745395e-163
AXIN2	2.2350002115452e-167	0.33730070139103	0.469	0.268	3.40032932184487e-163
ABRACL	2.86383083517119e-166	-0.35517127315177	0.759	0.977	4.35703223262944e-162
NUDT19	4.39119863507269e-166	-0.404823879028411	0.264	0.713	6.68076960339959e-162
DBI	5.36394855880118e-166	-0.320676889190989	0.943	0.997	8.16071133736012e-162
RNF128	6.47316978573077e-166	-0.349966884159052	0.295	0.745	9.8482805120108e-162
DUSP4	7.28224074391795e-166	-0.301452727969119	0.116	0.542	1.10792010677968e-161
HNRNPDL	1.49237788075586e-165	-0.261069033287264	0.912	0.998	2.27050370778196e-161
PTPN13	2.17768505371951e-165	0.291380625504139	0.57	0.45	3.31313004072886e-161
RGS2	2.52543043757166e-165	-0.522371805069748	0.618	0.918	3.84218986772152e-161
TULP2	2.91944696826685e-165	-0.428307571459134	0.355	0.792	4.44164661752119e-161
PCBD1	6.68780844837485e-165	0.31456817860817	0.569	0.437	1.01748317733575e-160
VGLL4	1.03799772274651e-164	0.30133642047906	0.7	0.616	1.57920973538654e-160
RNF181	1.49630633132411e-164	-0.407189535243433	0.348	0.785	2.2764804524765e-160
ST8SIA1	1.75538500077235e-164	-0.289173574205787	0.11	0.528	2.67064274017505e-160
LPL	5.01128361688825e-164	-0.474812612413256	0.455	0.848	7.62416689473378e-160
IDI1	5.63420413331384e-164	-0.452321853588214	0.205	0.643	8.57187816842367e-160
ARHGAP29	3.72866556383912e-163	0.319229564862657	0.738	0.674	5.67279178882483e-159
CCDC80	8.16319928205489e-163	0.338143720215245	0.652	0.542	1.24194913877183e-158
PAM	2.54321831116215e-162	0.35057399304798	0.54	0.438	3.8692523386021e-158
PACSIN2	5.17372497063078e-162	-0.329448179584537	0.463	0.871	7.87130517031767e-158
UNG	7.75218029470173e-162	-0.352444485467167	0.314	0.758	1.17941671003592e-157
UCK2	1.27138538960877e-158	-0.336539573706396	0.207	0.647	1.93428573175078e-154
DAAM2	1.45947748406667e-158	0.265585362825338	0.506	0.416	2.22044904425904e-154
HSBP1L1	1.7211377997153e-158	-0.321502262030656	0.132	0.553	2.61853904848685e-154
CRISPLD2	2.212578752818e-158	0.40467756637787	0.431	0.23	3.3662173145373e-154
SPHKAP	2.4911272370249e-157	-0.257647603052103	0.013	0.338	3.79000097840968e-153
RBP1	5.45165464969069e-157	0.304980431285989	0.703	0.672	8.29414738403942e-153
ADAM8	1.61124362563065e-156	-0.449419303816699	0.132	0.551	2.45134605203448e-152
MMP15	2.50869546821202e-156	-0.330458975147279	0.265	0.705	3.81672928533777e-152
IGF1R	6.13078934177521e-156	0.281435059481854	0.715	0.678	9.32738290457681e-152
LIMA1	1.72428154786407e-155	-0.347110897530494	0.218	0.655	2.62332194692039e-151
RRAS2	6.25207282505217e-155	0.304327648219861	0.534	0.399	9.51190359603438e-151
ROBO1	1.22674720016033e-154	-0.288278731174057	0.118	0.526	1.86637319032392e-150
DDAH2	8.26042260617845e-154	0.364882123858596	0.819	0.69	1.25674069530399e-149
ITPR1	3.12959115090052e-153	-0.339112481978555	0.298	0.732	4.76135997698004e-149
VAV3	1.4378094331461e-152	-0.318542145722092	0.014	0.334	2.18748327158848e-148
USP3	1.80169395139142e-152	-0.318331050846782	0.546	0.911	2.74109717764691e-148
GEM	4.09031450926393e-152	-0.357139093921951	0.215	0.646	6.22300449439414e-148
PLXDC1	6.76241774317201e-152	-0.289863107895249	0.133	0.541	1.02883423544619e-147
TLE4	1.44291349782133e-151	-0.253552713502237	0.301	0.714	2.19524859558537e-147
ENPP2	1.97656196740746e-151	0.394367232841788	0.422	0.137	3.00714137721372e-147
TLN2	1.44449985574697e-150	0.320191463816839	0.37	0.168	2.19766208053344e-146
GPI	3.36903112559102e-150	-0.290939137453348	0.851	0.988	5.12564395447418e-146
KLHDC8B	7.55453393126429e-150	0.255526410338184	0.473	0.364	1.14934679230255e-145
MORF4L2	4.8538576053944e-149	-0.263759040978992	0.921	0.995	7.38465896084705e-145
PDGFC	1.30552138685134e-148	0.352110194109335	0.724	0.615	1.98622023795563e-144
TSPAN13	4.70906365301523e-148	0.36391674431478	0.415	0.205	7.16436944169736e-144
RARRES2	3.88872787526037e-147	0.324062009949542	0.397	0.205	5.91631058942113e-143
ADPGK	1.02944218331372e-146	-0.27010783895085	0.209	0.624	1.5661933376935e-142
SEMA3C	1.08162431850096e-146	0.357398116665308	0.672	0.527	1.64558323816736e-142
MEX3C	1.44401929376869e-146	-0.343669596407478	0.487	0.867	2.19693095353969e-142
PPFIBP2	4.56117746634346e-146	0.345496063691252	0.626	0.474	6.93937539729494e-142
PIK3IP1	6.96881550819412e-145	0.297929144152709	0.414	0.201	1.06023559141665e-140
COL4A5	1.08518441903576e-144	0.256931745461813	0.38	0.21	1.650999575121e-140
UBE2L6	1.36922942618188e-144	0.358234426492884	0.385	0.231	2.08314564899311e-140
C9orf16	1.38275862255125e-144	-0.287812891533477	0.338	0.754	2.10372896834947e-140
RNASE4	1.7549090981458e-143	0.331891858782746	0.401	0.319	2.66991870191903e-139
KLF4	2.08865993776421e-143	-0.410864477733684	0.646	0.937	3.17768722931448e-139
RUNX1	5.71454347689392e-143	-0.307299104417687	0.463	0.852	8.6941064457464e-139
MARCKS	9.87462685528508e-142	0.273997282777981	0.876	0.855	1.50232572976307e-137
TGFB2	1.57496630996032e-141	0.452605500947987	0.392	0.156	2.39615374397364e-137
INSIG1	1.91098495955955e-141	-0.301260378648987	0.27	0.684	2.9073725174739e-137
XBP1	7.52937617406921e-141	-0.345337755550125	0.506	0.874	1.14551929112289e-136
LSP1	1.12265847259246e-140	0.352790351605001	0.639	0.519	1.70801260020216e-136
GPRC5B	1.33958322316058e-140	0.283712355111531	0.382	0.203	2.03804191571651e-136
TXNL1	3.62429905433097e-140	-0.284694151129782	0.826	0.983	5.51400858125914e-136
PKP2	4.98078122252703e-140	-0.321923849347609	0.317	0.731	7.57776055195262e-136
ETF1	8.11432333273445e-140	-0.302839902105874	0.63	0.94	1.23451315184222e-135
POLR2G	1.05901891612262e-139	-0.349161146154442	0.808	0.969	1.61119137898896e-135
PBK	1.4094322830363e-139	-0.329339986613529	0.09	0.464	2.14431027541143e-135
COL5A2	4.22364697950399e-138	0.301606751214005	0.364	0.183	6.42585651461737e-134
NUCB2	1.15796115194293e-137	-0.313399986142554	0.141	0.534	1.76172209656598e-133
FRMD4B	1.36610418676012e-137	-0.338066312713561	0.496	0.867	2.07839090973685e-133
EMB	1.86664164856931e-137	-0.298217637455319	0.109	0.489	2.83990860413335e-133
CALU	3.60260635154547e-137	-0.381617172931011	0.692	0.936	5.48100530324127e-133
NR2F1	5.20955820631552e-137	0.303481339426189	0.471	0.386	7.92582185508844e-133
NR5A1	1.37874790154934e-136	-0.355618872437534	0.564	0.901	2.09762705741717e-132
GK5	2.70989994820207e-136	-0.373146905519277	0.186	0.587	4.12284178119463e-132
FXYD1	3.04511017714647e-136	0.325597589679717	0.317	0.086	4.63283062351064e-132
GNG12	1.29719586005127e-135	-0.324864452491818	0.621	0.928	1.973553781482e-131
HSP90B1	2.11344072512101e-135	-0.304240217741016	0.893	0.989	3.2153887191991e-131
ARPC1B	1.8011923302383e-134	-0.336831802127748	0.538	0.89	2.74033401122455e-130
HAUS7	2.11627393745514e-134	-0.321496095982621	0.381	0.779	3.21969916844425e-130
PSMC2	4.4421593795285e-134	-0.330212244313534	0.542	0.888	6.75830128001466e-130
SVIL	4.56047942396272e-134	0.269475358488138	0.539	0.439	6.93831339561688e-130
CBLN4	5.21261014333554e-134	-0.300608938705992	0.037	0.36	7.93046507207069e-130
NFIB	3.49680540904238e-133	0.266969252385885	0.88	0.858	5.32003974931707e-129
SHROOM3	5.23444379621734e-133	-0.272038778734404	0.259	0.658	7.96368279156506e-129
SP3	8.22490814126233e-133	-0.316686418145532	0.446	0.828	1.25133752461165e-128
AC055839.2	2.47283408562299e-131	0.376811340920778	0.814	0.667	3.76216977786682e-127
STK24	3.31938827766527e-131	-0.279470825466797	0.352	0.748	5.05011732563995e-127
RANGAP1	3.9884724160696e-131	-0.335312054010085	0.268	0.672	6.06806193380829e-127
HEY1	5.39929022581587e-131	-0.295430554940811	0.277	0.676	8.21448014955627e-127
DRP2	1.32298128106475e-130	-0.275787180985467	0.146	0.528	2.01278372101192e-126
1	9.12093322278104e-130	-0.255237759570347	0.365	0.751	1.38765878051391e-125
FDPS	1.31611471698562e-129	-0.31433559814499	0.389	0.78	2.00233693042192e-125
RPN2	1.87223889046439e-129	-0.319340318231003	0.52	0.873	2.84842424795252e-125
NASP	2.01746168258749e-129	-0.345698964645271	0.662	0.932	3.06936620388861e-125
LYPD1	2.67503025503786e-129	0.357956911401659	0.215	0.01	4.06979103001461e-125
CDC42SE2	4.3730238747946e-129	-0.310188292167066	0.58	0.907	6.6531185231125e-125
PPP4R4	6.23735185147532e-129	-0.280413712491308	0.104	0.466	9.48950710683455e-125
RAD23B	7.68647277518813e-129	-0.272737937797333	0.776	0.98	1.16941996801712e-124
CKS2	2.32177976687502e-127	-0.351342737630971	0.584	0.907	3.53235573732366e-123
SOAT1	2.70135856421608e-127	-0.3149499384477	0.77	0.972	4.10984691959834e-123
ZFP36L2	3.53268059914297e-127	-0.367630292662816	0.501	0.852	5.37462026353611e-123
UBA1	1.24816767159591e-126	-0.313965996043643	0.676	0.94	1.89896229556602e-122
ACTR3	1.90236854098998e-126	-0.288835717735257	0.696	0.957	2.89426349826215e-122
NBL1	8.54245198927523e-126	0.281795525656831	0.445	0.321	1.29964864564833e-121
PDIA6	1.2359952314396e-125	-0.330551738714447	0.788	0.961	1.88044314511221e-121
PRPF38A	3.69442220530454e-125	-0.309755097315425	0.527	0.872	5.62069394315033e-121
STXBP2	3.74073058217715e-125	-0.260746792291306	0.33	0.717	5.69114750772432e-121
SGMS1	6.53929574091583e-125	-0.260129092095946	0.458	0.825	9.94888454022934e-121
PPAT	8.52652491495542e-125	-0.2539883938266	0.262	0.65	1.29722550056132e-120
SSB	1.05236598494778e-124	-0.250648897305868	0.883	0.991	1.60106960949955e-120
CD83	1.36981527685836e-124	0.305483687391232	0.24	0.028	2.08403696221231e-120
DNAJA2	2.87769409358081e-124	-0.270619845706332	0.769	0.975	4.37812379397385e-120
PNLIPRP1	2.92121461609735e-124	-0.36285473608182	0.041	0.349	4.44433591693051e-120
SMOC2	9.0188040061119e-124	-0.276809840847256	0.057	0.382	1.37212084148986e-119
TBX2	2.76693076644528e-123	0.305887758500877	0.42	0.202	4.20960846806985e-119
SND1	5.07003065462393e-123	-0.281108483567626	0.446	0.817	7.71354463794485e-119
ADM	5.10383009577538e-123	-0.326770269199553	0.13	0.495	7.76496710771267e-119
SGK1	7.14772414648753e-123	-0.292447064335774	0.257	0.643	1.08745475164661e-118
LMO4	7.88381484892933e-123	-0.405582965658505	0.414	0.781	1.19944359111611e-118
KIF26A	8.52187235852311e-123	-0.301993045246459	0.182	0.561	1.29651766062571e-118
STT3B	1.10108216601093e-122	-0.276341920404514	0.729	0.968	1.67518640736902e-118
SMIM36	1.61558714168323e-122	-0.301242633850252	0.329	0.718	2.45795427735686e-118
GLUL	2.02108197319212e-122	-0.346438079429491	0.461	0.82	3.07487411401449e-118
JADE1	3.73182838413716e-122	-0.267204128659143	0.257	0.641	5.67760370362627e-118
CAMKK2	4.4521387609798e-122	-0.29189437577175	0.426	0.8	6.77348391095466e-118
CAP1	6.84690421298084e-122	-0.260422848012736	0.572	0.901	1.04168800696291e-117
ATF3	1.6684426069659e-121	-0.356900813929717	0.51	0.861	2.53836858223793e-117
DLC1	2.50186417631649e-121	0.273384831584254	0.453	0.294	3.8063361578479e-117
SPARCL1	7.02862157998063e-121	0.35378706020948	0.493	0.345	1.06933448717825e-116
DPYSL2	9.24686206232957e-121	0.268807473722746	0.773	0.749	1.40681759416282e-116
RBBP7	4.17631280659099e-120	-0.28746287525997	0.782	0.974	6.35384230394753e-116
HNRNPM	2.64653987435255e-119	-0.259850797305637	0.817	0.983	4.02644576483997e-115
PLA2G4A	4.71825801055433e-118	-0.272063658627682	0.288	0.668	7.17835773725736e-114
GNG2	5.8399969378547e-118	-0.256721140450358	0.277	0.654	8.88497134125215e-114
DAPK1	7.92345857140134e-118	-0.339573433232677	0.361	0.738	1.205474987053e-113
CMBL	2.45925724792965e-117	0.257705365318449	0.32	0.133	3.74151397700017e-113
PIK3C2A	2.70072917333034e-117	-0.274684104118789	0.39	0.763	4.10888936430477e-113
MICAL2	3.30927304303929e-117	0.329289490448341	0.417	0.208	5.03472800767998e-113
GPC3	4.80976714263612e-117	-0.349353532733438	0.719	0.958	7.31757973080659e-113
SMPX	8.21914424413928e-117	0.294634469520205	0.399	0.243	1.25046060530335e-112
GMPS	1.28104352652128e-116	-0.30971576981907	0.542	0.871	1.94897962124947e-112
NR4A2	2.41349258013821e-116	-0.311882863846545	0.172	0.539	3.67188761142227e-112
CCT8	9.79579831635059e-116	-0.253541875810011	0.845	0.984	1.49033275584958e-111
ALDH1B1	1.33048500779782e-115	-0.271334395043312	0.162	0.517	2.02419989086361e-111
STAR	1.47858105139623e-115	-0.316439129190307	0.169	0.534	2.24951321159423e-111
PFKL	1.52547539550422e-115	-0.330393627489549	0.512	0.847	2.32085826672012e-111
RNF2	1.15534237106274e-114	-0.256465807110188	0.5	0.846	1.75773788333486e-110
P4HA1	2.02413422093563e-114	-0.262860755695438	0.372	0.742	3.07951780373146e-110
RNH1	3.13519159470714e-114	-0.282107444713636	0.654	0.932	4.76988049218744e-110
PSMC5	4.71184339303874e-114	-0.286105702443373	0.581	0.894	7.16859853816915e-110
PSAP	5.14695171550306e-114	-0.253685212053763	0.881	0.993	7.83057233996635e-110
SAT2	6.02736423387963e-114	-0.291621837180577	0.387	0.757	9.17003194542447e-110
AQP5	1.05873426637051e-113	-0.262760944345258	0.037	0.323	1.6107583128561e-109
IFNGR2	2.8538063043667e-113	-0.260011628102319	0.66	0.94	4.3417809114635e-109
SURF4	1.21144534111023e-112	-0.265344229256946	0.612	0.913	1.8430929419651e-108
RBMX	3.94300388169602e-112	-0.251441867185577	0.421	0.781	5.99888610561233e-108
TIMP1	4.62682306572306e-112	-0.262419047951548	0.504	0.845	7.03924861219106e-108
SMU1	6.26025784521409e-112	-0.254584748366458	0.461	0.813	9.52435628570872e-108
ZNF703	8.97060601673942e-112	-0.309410068939331	0.427	0.787	1.36478799938673e-107
ATG101	1.08783007869584e-111	-0.263712298680811	0.523	0.858	1.65502468172785e-107
AASDHPPT	4.22985520505442e-111	-0.274775925737628	0.487	0.832	6.4353017089698e-107
NR4A1	5.06213934157745e-111	-0.323730254572752	0.58	0.894	7.70153879427593e-107
HSPB1	6.00964427361552e-111	-0.26413892792762	0.454	0.803	9.14307279787865e-107
HMOX1	1.89870051598864e-110	-0.299562104919476	0.408	0.77	2.88868296502512e-106
COL6A1	4.90314471180491e-110	0.29972239912988	0.415	0.24	7.45964436453999e-106
PRMT1	2.84834964450318e-109	-0.25058672222299	0.874	0.988	4.33347914914715e-105
COL6A2	3.80508392211694e-109	0.271765459382369	0.337	0.162	5.78905467910872e-105
STRA6	5.47870348266329e-109	0.282374068112615	0.299	0.095	8.33529947852394e-105
CCT3	2.94052057130735e-108	-0.252237448308892	0.826	0.979	4.47370799718701e-104
G6PC2	9.46017324908556e-108	0.28407809482095	0.282	0.101	1.43927075811588e-103
F3	2.18244281514955e-107	-0.290740404773376	0.26	0.621	3.32036849896852e-103
FDX1	2.38289784239439e-107	-0.315010098026336	0.654	0.923	3.62534077741882e-103
MRO	2.5811544250889e-107	-0.292171993532118	0.135	0.474	3.92696834233026e-103
VAMP8	7.87339776524771e-107	-0.268331889827371	0.77	0.968	1.19785873600479e-102
PSMB10	2.28330263188739e-106	-0.26719094094989	0.278	0.641	3.47381662415347e-102
NOP58	3.639671808286e-106	-0.291917495608246	0.654	0.92	5.53739668912632e-102
EIF2S1	6.90203666357064e-106	-0.287712178575637	0.627	0.905	1.05007585799564e-101
KRT8	7.91740190035415e-106	-0.280926148495082	0.364	0.723	1.20455352511988e-101
ATP1A1	8.84073695335112e-106	-0.300655533567309	0.684	0.931	1.34502972008284e-101
ADGRL3	5.5023275961318e-105	-0.270241242707278	0.417	0.768	8.37124120475492e-101
AKT2	5.69866675295684e-105	-0.257886312787004	0.531	0.855	8.66995159794854e-101
TGIF1	6.20227348225073e-105	-0.308303385169333	0.585	0.885	9.43613887589627e-101
C15orf39	1.08442735748611e-104	-0.252672931830123	0.32	0.679	1.64984778167937e-100
TUBB2B	1.27198946001872e-104	-0.355643664797749	0.647	0.913	1.93520476447248e-100
PDGFA	1.69524743006566e-104	-0.30389776734899	0.484	0.822	2.57914944010189e-100
MSMO1	2.27455190334163e-104	-0.267842140294468	0.282	0.64	3.46050326574395e-100
NR6A1	3.43465373719747e-104	0.276868862400545	0.834	0.819	5.22548219577223e-100
ADAMTS16	5.17202134937355e-104	-0.270815585524299	0.133	0.464	7.86871328093692e-100
CSRP1	6.62539594490457e-104	-0.275686813347755	0.298	0.653	1.00798773905778e-99
OBSL1	1.79245854861462e-103	-0.274155385204686	0.613	0.902	2.72704643586228e-99
PSMD2	2.07683527055318e-103	-0.273063436134875	0.599	0.893	3.15969718061961e-99
PSMD1	2.33946490002915e-103	-0.263351250739288	0.569	0.878	3.55926189890435e-99
MEIS2	3.4095395061255e-102	0.25103146543526	0.595	0.554	5.18727340461934e-98
TMEM108	7.02796924893337e-102	-0.261900235794528	0.154	0.488	1.06923524153272e-97
TUBB4B	2.60610064427116e-101	-0.285104393623602	0.568	0.874	3.96492152019414e-97
MCM5	9.60464280231502e-101	-0.255840820290997	0.288	0.64	1.46125035594421e-96
BTG2	4.72987573867354e-100	-0.296626826776031	0.776	0.973	7.19603294881792e-96
RLIM	5.42789622866086e-100	-0.274262170725105	0.675	0.933	8.25800132228464e-96
FXYD6	8.27447141469757e-100	-0.285677910961023	0.613	0.9	1.25887808103209e-95
JAKMIP1	1.42250682884277e-99	0.254609419949643	0.212	0.035	2.16420188940139e-95
FHL2	2.1054816076559e-99	-0.255473849761631	0.181	0.513	3.20327971788769e-95
ADAMTS1	1.3685694083865e-98	-0.264467391247432	0.51	0.832	2.08214149791922e-94
PCSK5	4.50018925066222e-98	-0.284518635724443	0.252	0.599	6.8465879259575e-94
MED13L	6.13992389318059e-98	-0.254908906887999	0.429	0.768	9.34128021108495e-94
ALDH1A3	1.55701802888554e-97	0.267513901341812	0.226	0.06	2.36884722914647e-93
CGN	8.6845613789942e-97	-0.275448068548227	0.367	0.711	1.32126916820018e-92
GCC2	1.89931356231391e-96	-0.273507215209128	0.568	0.868	2.88961565370439e-92
PGLYRP1	6.70043000537668e-96	-0.251550676652512	0.057	0.329	1.01940342101801e-91
GM2A	2.02562074801769e-95	0.269216029019404	0.738	0.685	3.08177940603412e-91
KDM3A	2.35952381309426e-95	-0.285602443690085	0.526	0.836	3.58977952924161e-91
CYP11A1	5.79140415917186e-95	-0.342674493929298	0.104	0.405	8.81104228776407e-91
STIP1	8.75809272522056e-95	-0.257559256119125	0.542	0.849	1.33245622721506e-90
GSTK1	5.70315638127195e-93	-0.257760132311314	0.142	0.456	8.67678211846715e-89
KYAT3	1.01325908689245e-90	-0.259660046643043	0.224	0.554	1.54157237479817e-86
AGPAT4	4.71961208702372e-89	-0.258678137936273	0.455	0.776	7.18041782919789e-85
SH2D4A	1.06049562387868e-88	0.250596124399311	0.607	0.526	1.61343804216902e-84
VAPA	2.04867611332484e-88	-0.253374893786343	0.788	0.966	3.11685583881242e-84
EPHA4	4.18531133726905e-86	0.258012533447634	0.42	0.338	6.36753266852113e-82
MAPK13	1.53461135515063e-85	-0.266388123444846	0.222	0.54	2.33475771572617e-81
GATA6	1.39689963051876e-82	-0.266114502969627	0.624	0.884	2.12524309787124e-78
PLAC1	1.44028005102862e-80	-0.291689300813637	0.139	0.426	2.19124206963495e-76
CITED2	1.51559295032172e-78	-0.268338314831816	0.696	0.92	2.30582311461946e-74
CDKN1C	3.2507641366454e-78	0.26380350194365	0.977	0.936	4.94571255749232e-74
RASL11A	1.11472474193356e-73	-0.284613830374492	0.444	0.74	1.69594222237772e-69
KLF6	2.70287499553634e-73	-0.284448478602039	0.744	0.935	4.11215401820899e-69
INHA	5.9892477054348e-72	-0.27430531150668	0.61	0.861	9.11204145904851e-68
HBE1	2.08109352908244e-67	0.308325383700857	0.882	0.816	3.16617569514602e-63
PHLDA1	3.70118603939517e-53	-0.267531385077721	0.624	0.842	5.63098444033581e-49

## Sheet: Supp. Table 9 - DEA FLC v Stero
Supp. Table 9 - DEA FLC v Stero. Prog Human
	p_val	avg_log2FC	pct.1	pct.2	p_val_adj
AAMDC	0	0.409849509596667	0.723	0.52	0
ACLY	0	0.597947549400672	0.63	0.263	0
ACSM3	0	0.647990524110708	0.738	0.187	0
ACSS1	0	0.409437676056354	0.525	0.105	0
ACSS2	0	0.423309839741166	0.386	0.098	0
ADAMTS12	0	0.309278101983085	0.462	0.11	0
AK1	0	0.605693933287462	0.682	0.165	0
ALAS1	0	0.537131648649852	0.516	0.189	0
APOA1	0	0.721957427937999	0.715	0.297	0
APOC1	0	1.00835409427571	0.742	0.283	0
APOE	0	1.00273349963201	0.864	0.462	0
ASS1	0	0.651086317379426	0.64	0.2	0
AVPI1	0	0.370558742869284	0.313	0.047	0
BST2	0	-0.443145206421519	0.853	0.955	0
C12orf57	0	-0.332620298643588	0.882	0.953	0
C2CD2	0	0.271498530473787	0.352	0.036	0
C6orf132	0	0.432570235915559	0.495	0.073	0
CALB2	0	0.567003171556199	0.344	0.035	0
CCDC69	0	0.506889341459642	0.549	0.057	0
CD9	0	0.403940252804612	0.336	0.051	0
CDKN1C	0	0.458763718498049	0.662	0.364	0
CILP	0	0.42193097029125	0.386	0.061	0
COL1A1	0	-0.761380756925016	0.754	0.997	0
COL1A2	0	-0.473269332568863	0.947	0.996	0
COL6A2	0	-0.501765883311804	0.616	0.884	0
CRABP2	0	-0.702032260532287	0.204	0.616	0
CTNNAL1	0	0.555162444053095	0.858	0.478	0
CYB5A	0	1.10755948034362	0.922	0.364	0
CYB5R3	0	0.35960933227864	0.823	0.635	0
CYP11A1	0	1.02233028444831	0.549	0.091	0
CYP17A1	0	1.3609436711423	0.708	0.174	0
DCN	0	-0.616482974605925	0.912	0.97	0
DDAH2	0	-0.461707738877957	0.619	0.822	0
DHCR24	0	0.943914896159195	0.761	0.285	0
DHCR7	0	0.622715812532124	0.693	0.309	0
DUSP9	0	0.45439189692673	0.682	0.243	0
ECH1	0	0.360394646898584	0.907	0.728	0
EGR1	0	-0.576856849277277	0.573	0.808	0
EMILIN1	0	-0.613094586647797	0.441	0.846	0
EMX2	0	-0.567745343451965	0.088	0.475	0
EPHX1	0	0.665082174677449	0.864	0.494	0
ERG28	0	0.488770664761223	0.907	0.664	0
FABP3	0	0.666918270021439	0.361	0.033	0
FASN	0	0.496414770207787	0.54	0.17	0
FBLN1	0	-0.618744926947055	0.114	0.565	0
FDFT1	0	0.509122548144436	0.877	0.571	0
FDPS	0	0.506472107403275	0.894	0.7	0
FDX1	0	0.853015622159817	0.681	0.374	0
FGFR1	0	-0.536569965504587	0.291	0.647	0
FGFR4	0	0.330233855881738	0.535	0.157	0
FOS	0	-0.524458933690283	0.894	0.97	0
FOXO4	0	0.552507747668023	0.519	0.036	0
GALNT18	0	0.320842089280905	0.385	0.066	0
GJA1	0	0.44525926572659	0.348	0.049	0
GPC3	0	-0.902503332752162	0.568	0.882	0
GRAMD1B	0	0.584323277336792	0.474	0.053	0
HES6	0	0.315851923017641	0.231	0.013	0
HHIP	0	0.478766372358064	0.659	0.183	0
HMGB1	0	-0.286835137948026	0.98	0.991	0
HMGCR	0	0.683129582350275	0.712	0.285	0
HMGCS1	0	0.688104011161636	0.864	0.492	0
HPGD	0	0.544837013634701	0.356	0.012	0
HSPD1	0	0.301521447165896	0.984	0.934	0
ID2	0	-0.708853921190573	0.187	0.572	0
IDI1	0	0.556609695631168	0.871	0.615	0
IER2	0	-0.545806332622782	0.756	0.905	0
IGFBP2	0	0.636936951056258	0.739	0.221	0
INHA	0	0.72388822460327	0.504	0.102	0
INSR	0	0.519922432777896	0.666	0.225	0
ITM2C	0	-0.613821282456841	0.793	0.983	0
JUN	0	-0.725683170865121	0.683	0.912	0
LDLR	0	0.610972903403868	0.692	0.308	0
LGALS1	0	-0.645136318083765	0.791	0.928	0
LSS	0	0.520402700924672	0.455	0.11	0
MAGED2	0	-0.321484014057718	0.921	0.98	0
MARCKS	0	-0.493587867755343	0.768	0.91	0
MARCKSL1	0	-0.333986079646082	0.937	0.995	0
MATN2	0	0.495220090152908	0.901	0.608	0
MCRIP2	0	0.449541285586455	0.547	0.112	0
MDFI	0	-0.475444674032602	0.504	0.819	0
MEIS2	0	-0.645165743422602	0.168	0.56	0
MEST	0	-0.414638873476684	0.797	0.881	0
MFAP2	0	-0.622805520506114	0.56	0.92	0
MFAP4	0	-0.936960673317679	0.387	0.925	0
MGARP	0	1.06214632808948	0.761	0.078	0
MGST1	0	0.569794853277373	0.396	0.125	0
MMAB	0	0.486319441638835	0.816	0.427	0
MPC2	0	0.655429403294235	0.812	0.485	0
MRAP	0	0.412469796409305	0.24	0.005	0
MRAS	0	0.436895391933877	0.57	0.149	0
MSMO1	0	0.587060764766233	0.882	0.579	0
MT-ATP6	0	0.252888538306362	0.998	0.999	0
MT-CO2	0	0.260859339479637	0.997	1	0
MT-ND1	0	0.26221819680576	0.995	0.994	0
MT-ND3	0	0.258115280215019	0.997	0.998	0
MT-ND4L	0	0.467859627545758	0.688	0.375	0
MT-ND5	0	0.334871236016171	0.979	0.92	0
MVD	0	0.673625236799174	0.685	0.317	0
NCLN	0	0.427781390966229	0.533	0.136	0
NDFIP1	0	0.412248896310135	0.91	0.755	0
NFIB	0	-0.433252302891783	0.596	0.77	0
NPC1	0	0.286786473622258	0.312	0.036	0
NPW	0	-0.676895180569732	0.276	0.68	0
NR5A1	0	0.469615905612927	0.573	0.102	0
NREP	0	-0.380835689163376	0.807	0.911	0
PAPSS2	0	0.423193685341861	0.424	0.095	0
PCBD1	0	0.443816871011799	0.74	0.41	0
PCDH9	0	-0.657167517077406	0.373	0.731	0
PCOLCE	0	-0.700239119976285	0.288	0.704	0
PCSK6	0	0.375544325251179	0.455	0.045	0
PEG3	0	0.506814099996752	0.952	0.73	0
PLAAT3	0	0.436803990062984	0.422	0.077	0
PLEK2	0	0.262241950157999	0.245	0.003	0
PLK2	0	-0.672425395152929	0.376	0.736	0
PNPLA2	0	0.626032754142786	0.732	0.227	0
POLR2L	0	0.312464937269123	0.966	0.866	0
POR	0	0.571044159483024	0.774	0.374	0
PRSS23	0	0.662700536191132	0.715	0.277	0
PRUNE2	0	0.307591264647833	0.225	0.008	0
PTCH2	0	0.448156125705716	0.563	0.164	0
PTRH1	0	0.64050902291392	0.678	0.172	0
RBMX	0	-0.360650189899314	0.908	0.971	0
RBP1	0	0.350808736792705	0.97	0.919	0
REN	0	0.532843478692002	0.278	0.033	0
RGS16	0	0.351910573553214	0.346	0.046	0
RHBDD2	0	0.473684808633383	0.684	0.354	0
RHOF	0	0.334125806423829	0.409	0.077	0
S100A13	0	0.929347093540253	0.943	0.655	0
S100A16	0	0.742287022422231	0.753	0.366	0
S100A6	0	1.14269008021187	0.894	0.489	0
SCAP	0	0.472259938524924	0.577	0.224	0
SCARB1	0	0.774968730855458	0.504	0.114	0
SCUBE1	0	0.289382101307745	0.302	0.019	0
SEPTIN7	0	-0.330139651859949	0.912	0.956	0
SERPINA5	0	0.502539732450259	0.64	0.159	0
SNAI2	0	-0.638101365024114	0.378	0.781	0
SNCG	0	0.529733094940097	0.358	0.204	0
SOX4	0	-0.804009842911323	0.549	0.94	0
SQLE	0	0.515161996339197	0.916	0.656	0
SSR2	0	-0.267646672866884	0.945	0.985	0
STAR	0	0.993817645746833	0.983	0.666	0
STMN1	0	-0.4771413168338	0.934	0.991	0
TGFBR3	0	0.532823468944832	0.581	0.149	0
TIMM13	0	0.272223955607834	0.974	0.896	0
TM7SF2	0	0.872667670795492	0.496	0.091	0
TMEM97	0	0.534299849465909	0.786	0.547	0
TMPRSS9	0	0.290519008473344	0.368	0.061	0
TUBA1A	0	-0.426745496950587	0.836	0.953	0
TUBB	0	-0.379724941952974	0.984	0.999	0
TUBB4A	0	0.370871575076658	0.273	0.018	0
UCHL1	0	0.474958943308991	0.454	0.241	0
UCP2	0	0.399330461274257	0.3	0.031	0
VCAM1	0	0.420497751528523	0.475	0.07	0
VCAN	0	-0.689794321060035	0.351	0.786	0
VIM	0	-0.286475020176225	0.995	0.998	0
WFDC1	0	0.776054845951536	0.715	0.236	0
WT1	0	-0.529489075889736	0.343	0.681	0
ZFP36L1	0	-0.275083349084128	0.952	0.986	0
ATP2B1	3.95252516672997e-323	-0.40471229051421	0.675	0.798	6.01337178866298e-319
UBE2E3	6.07700744384733e-322	-0.357714764730327	0.682	0.82	9.24555912506933e-318
DES	1.00789391751614e-321	-0.568043075258363	0.165	0.566	1.53340980610906e-317
SLC16A9	4.73808954361755e-321	0.418220707410136	0.444	0.17	7.20852943165975e-317
PRKAR2B	6.91691904177745e-321	0.378540863128075	0.545	0.158	1.05234006301602e-316
JUNB	1.52567471435777e-320	-0.364837872059275	0.9	0.948	2.32116151042391e-316
COL3A1	1.09316964798834e-319	-0.306934899915755	0.924	0.982	1.66314830244946e-315
SLC8B1	2.75945544515253e-319	0.299233942749675	0.454	0.109	4.19823551425506e-315
NKAIN4	3.44469287573301e-317	-0.518121288852893	0.121	0.506	5.24075574114019e-313
SOCS3	1.00117442710644e-316	-0.607632555438443	0.228	0.592	1.52318677339974e-312
IRS1	7.04004588247602e-316	0.34896096348885	0.463	0.11	1.0710725805599e-311
GRK4	8.55568686466522e-316	0.326416947589134	0.465	0.112	1.30166219959017e-311
ACSL4	1.34759564141744e-313	0.280414205930246	0.313	0.041	2.05023200885249e-309
KDELR1	6.30808961823887e-312	-0.268837277501031	0.895	0.941	9.59712754518862e-308
LRRN3	1.53090891378719e-305	-0.554228356537833	0.263	0.573	2.32912482143583e-301
CNTFR	7.7042094144368e-303	-0.474219098184991	0.135	0.493	1.17211842031241e-298
IDH2	1.19651896272689e-302	-0.471174932242584	0.357	0.658	1.82038394989269e-298
TCF21	1.48663130757934e-299	-0.529895594970652	0.383	0.711	2.2617608713512e-295
FCHO1	1.18816468060612e-296	0.335980568799248	0.419	0.094	1.80767374507415e-292
CBX1	8.79216756270705e-294	-0.359966852988591	0.616	0.768	1.33764037299025e-289
RAMP2	5.10036520052596e-293	-0.462317584675731	0.419	0.709	7.75969561608019e-289
ENG	4.34650150809408e-292	0.44396120915713	0.782	0.485	6.61276739441434e-288
LITAF	7.10373837100218e-292	-0.417963846504139	0.502	0.715	1.08076275576427e-287
ATP5MD	5.22782055746159e-291	0.25316281336635	0.953	0.886	7.95360619612207e-287
COL14A1	1.41985697659609e-290	-0.487704470099959	0.185	0.533	2.1601704041933e-286
TMEM64	2.74925168769426e-282	0.253925027452493	0.397	0.095	4.18271151765805e-278
PRRX1	2.72260163852018e-281	-0.422983559068538	0.022	0.332	4.1421661328446e-277
SMIM4	2.93009061331496e-280	0.370989964387333	0.638	0.248	4.45783985909738e-276
CXCL12	4.64802526303639e-279	-0.442359733560194	0.707	0.857	7.07150563518357e-275
HSD17B7	7.43777474435475e-279	0.340124596459323	0.413	0.097	1.13158304960613e-274
EPCAM	6.7786095723672e-278	0.271137098382812	0.364	0.074	1.03129766033995e-273
MEIS1	1.8161876495832e-276	-0.440662642073125	0.17	0.472	2.76314789007588e-272
JAG1	1.23254788016338e-275	0.266759341608329	0.433	0.122	1.87519834488057e-271
IGFBP5	3.40992749836583e-274	-0.609100304090416	0.511	0.758	5.18786369601378e-270
ANXA5	5.64770648704003e-273	-0.304858694555128	0.74	0.824	8.5924206493827e-269
EFNA4	2.18009987097789e-271	0.380568821672268	0.633	0.254	3.31680394370576e-267
ALDH1B1	9.58945022585915e-271	0.351605152105645	0.571	0.201	1.45893895736221e-266
CPEB4	2.17053740351428e-270	0.266955676667024	0.313	0.051	3.30225560570662e-266
ABCA5	4.060365149553e-269	0.282977182215175	0.422	0.108	6.17743953852994e-265
PKDCC	9.51081875610073e-266	0.369713896654488	0.631	0.251	1.44697596555316e-261
MRPL41	5.5628902177879e-264	0.357506547027428	0.821	0.562	8.46338117734252e-260
LHX9	1.03649376715604e-263	-0.520624620372328	0.389	0.71	1.5769216173512e-259
BBS2	1.71126613058183e-263	0.32316011159636	0.437	0.116	2.60352029106719e-259
KHDRBS1	5.17420320755645e-263	-0.256230921097839	0.847	0.889	7.87203275997638e-259
CCDC34	2.25580066865545e-262	-0.460291896961163	0.281	0.57	3.4319751372924e-258
SNCA	9.83799981125684e-262	0.38537180400742	0.401	0.13	1.49675329128462e-257
AKAP12	2.16896781710955e-261	-0.524888008021047	0.15	0.481	3.29986763695046e-257
BNIP3L	3.46053590658545e-261	-0.301130081139582	0.745	0.838	5.26485932827911e-257
RHOD	8.84897393729815e-261	0.335583413674308	0.314	0.111	1.34628289482054e-256
ID3	3.00224607895896e-260	-0.626477211516504	0.297	0.596	4.56761718452816e-256
TNXB	1.35616551094712e-258	0.255854623824673	0.256	0.032	2.06327020835494e-254
LLPH	1.94675789392708e-258	0.386743578354967	0.742	0.383	2.96179745982066e-254
DEK	6.35279073854229e-258	-0.317375733672738	0.709	0.763	9.66513582961825e-254
PAFAH1B3	7.62084575279162e-257	-0.267299199479475	0.718	0.779	1.15943547282972e-252
PRDX1	1.86486803457678e-256	0.252857448209099	0.921	0.864	2.83721022780511e-252
H1-0	2.14536956825047e-256	-0.471926124665697	0.464	0.669	3.26396526113627e-252
HSPB6	2.87997845892964e-255	0.436102317567097	0.801	0.491	4.38159922741555e-251
SC5D	4.61396092881836e-255	0.414029255185794	0.604	0.285	7.01968015710425e-251
IRS2	1.93334353587659e-251	0.338240469253364	0.406	0.111	2.94138885548264e-247
CNN2	7.85556733602743e-250	-0.443980021151382	0.165	0.482	1.19514601450321e-245
TCEAL7	1.55726132383996e-249	-0.389370202176568	0.393	0.628	2.36921737809011e-245
CLEC11A	4.6678901117115e-249	-0.352083951088624	0.63	0.786	7.10172801595788e-245
TOR2A	2.50901914208385e-248	0.348329517079974	0.606	0.241	3.81722172276637e-244
RASD1	3.0726273222139e-248	0.256634280107194	0.268	0.04	4.67469520801623e-244
FKBP10	1.85761956911352e-247	-0.379404550737267	0.539	0.762	2.82618241244931e-243
NES	4.25577795537669e-246	-0.423213448388767	0.103	0.427	6.4747405813101e-242
HDHD3	1.62928676525402e-245	0.34428899385078	0.444	0.137	2.47879688465747e-241
ST6GALNAC1	4.89571525297709e-245	0.291761177936973	0.329	0.066	7.44834118587935e-241
PPP1R15A	4.68525755214902e-244	-0.359678260128727	0.554	0.684	7.12815083983951e-240
TSC22D1	7.94414616627386e-244	-0.326669060417098	0.655	0.761	1.20862239773691e-239
MVK	9.19312619528455e-243	0.367688755631003	0.61	0.25	1.39864221935059e-238
FAM210B	4.04026411866623e-242	0.38255176099605	0.74	0.379	6.1468578301388e-238
SERPINH1	4.87887125613501e-242	-0.279974049612136	0.846	0.919	7.4227147290838e-238
SEPTIN11	2.65120039087468e-241	-0.383464174797964	0.431	0.615	4.03353627467674e-237
CAV2	7.93260849075976e-241	0.338941182365264	0.479	0.153	1.20686705578419e-236
OPTN	3.54560868722206e-240	0.364475388694773	0.498	0.175	5.39428905673964e-236
TUBA1B	6.46189590513092e-239	-0.319282144411579	0.96	0.968	9.83112843006618e-235
PDGFRB	1.06663389776744e-238	-0.480627495580669	0.23	0.574	1.62277681206338e-234
TGFB1I1	2.00626834141803e-238	-0.40059185476672	0.295	0.549	3.0523366546334e-234
PTK7	3.31748542804447e-238	-0.410086925337488	0.374	0.661	5.04722233022686e-234
STXBP1	4.14592163018929e-238	0.279276968561895	0.397	0.104	6.30760516816998e-234
HS3ST1	1.46860208712671e-237	0.327786472796051	0.375	0.093	2.23433121535458e-233
ETNK2	3.81875774397798e-237	0.292528345488958	0.531	0.194	5.8098580316881e-233
ECE1	3.82920623936577e-236	0.268286890304129	0.435	0.132	5.82575437257109e-232
MYADM	5.58464453703205e-236	-0.402615074275004	0.371	0.597	8.49647819864056e-232
CSRP1	6.33119860534474e-235	-0.367144883306987	0.261	0.48	9.63228555817149e-231
FSCN1	2.21331329198746e-234	-0.358134089334644	0.617	0.792	3.36733484242972e-230
RCN1	1.749186630561e-233	-0.283477202968428	0.758	0.842	2.6612125397355e-229
ELP1	5.49185180673982e-233	0.297430015954906	0.329	0.074	8.35530333877396e-229
SERPING1	3.93805900268852e-230	-0.394253033520471	0.214	0.492	5.99136296669032e-226
ISYNA1	4.58524324760109e-228	-0.388928513677092	0.5	0.694	6.9759890769003e-224
SLC41A1	8.99913557302854e-226	0.275713486269022	0.364	0.09	1.36912848608056e-221
HSPA12A	4.04517048819892e-224	0.30582623362852	0.614	0.267	6.15432238074584e-220
CDV3	5.37070972238103e-224	0.272995534932128	0.445	0.14	8.17099777163049e-220
STARD4	5.19432967544873e-223	0.355576678245969	0.436	0.16	7.9026531682277e-219
NFIA	2.6854964742484e-222	-0.314469527553994	0.688	0.805	4.08571433592151e-218
JPH4	2.85349200993293e-221	-0.409835927244071	0.174	0.489	4.34130274391196e-217
DBN1	7.62819435191941e-219	-0.381311188071097	0.43	0.679	1.16055348870102e-214
EMP3	5.3776392585496e-218	-0.319254285441601	0.726	0.853	8.18154036795736e-214
MACROH2A2	7.30536315169188e-218	-0.353719299661117	0.412	0.632	1.1114379498984e-213
COL15A1	2.8197062719867e-217	0.331853868878362	0.61	0.267	4.28990112220057e-213
SERPINE2	9.92397653634075e-217	-0.392081790547262	0.637	0.808	1.50983379023888e-212
FADS1	1.61544000423386e-216	0.36179319558837	0.703	0.47	2.45773042244139e-212
SMIM1	1.87128840713731e-215	0.31539729471986	0.535	0.206	2.8469781826187e-211
MYH10	9.62755842565278e-215	-0.306357159135567	0.452	0.581	1.46473673887881e-210
TPRKB	2.39240894324718e-214	-0.266725227268557	0.557	0.649	3.63981096625625e-210
TLE1	2.54717585991121e-214	-0.311217501957436	0.503	0.614	3.87527335326892e-210
NASP	1.23231454276342e-213	-0.308538094270413	0.67	0.757	1.87484334536026e-209
TIMM8B	1.87409597674603e-213	0.28071384443887	0.889	0.737	2.85124961902141e-209
PLIN2	2.69310949330034e-212	-0.337699607959194	0.329	0.518	4.09729678310713e-208
SSBP2	5.83730411669197e-212	-0.359650086908192	0.258	0.495	8.88087448313517e-208
HOPX	7.34700547019939e-212	-0.419044199955496	0.077	0.361	1.11777341223614e-207
IGFBP7	1.00812304765074e-211	0.464722144176064	0.613	0.358	1.53375840469584e-207
TPM1	1.2147564234667e-211	-0.312794345690321	0.826	0.912	1.84813042266224e-207
ZFP36	1.61267051540875e-211	-0.501589995660782	0.419	0.599	2.45351692214288e-207
BOC	4.09679805210771e-210	-0.367827504046231	0.091	0.365	6.23286855647667e-206
ITM2A	2.41978338193584e-209	-0.393608736040536	0.029	0.279	3.68145843727719e-205
TCF4	4.36546566527345e-208	-0.283385408393682	0.656	0.752	6.64161946314703e-204
CISD1	7.60966204299492e-208	0.287028909198738	0.632	0.294	1.15773398322125e-203
TUSC3	2.04408722419195e-206	-0.300073784084827	0.485	0.634	3.10987430288563e-202
HSPG2	4.1788204982081e-205	0.329288025785972	0.468	0.168	6.3576575059738e-201
STRA6	1.78728187132047e-204	-0.37129365976592	0.135	0.398	2.71917063902696e-200
DBI	1.96472329295294e-203	0.297410469455481	0.857	0.686	2.9891300178986e-199
VAT1	1.37697077483645e-201	0.324306700886557	0.441	0.163	2.09492333683617e-197
PRKACA	6.79109881579214e-201	0.26432453945675	0.518	0.208	1.03319777383462e-196
INKA1	1.455418101147e-200	-0.350269381945562	0.099	0.376	2.21427309908505e-196
FOSB	4.73411715607346e-200	-0.38018961181769	0.599	0.746	7.20248584125016e-196
CCDC80	1.84759534884374e-199	-0.372265534016522	0.146	0.398	2.81093156373087e-195
EVA1B	4.44813455051215e-198	-0.380716845935632	0.22	0.504	6.76739190514919e-194
GALE	1.21751043549315e-197	0.253438594472533	0.42	0.137	1.85232037655928e-193
PDGFRA	6.06724947817769e-196	-0.379557873801426	0.5	0.737	9.23071335609953e-192
MYL9	3.09218421380011e-195	0.358338136310709	0.787	0.622	4.7044490628755e-191
FLNB	4.0290465824832e-195	0.275788667395698	0.511	0.204	6.12979147058993e-191
NPY	5.76808409444887e-193	-0.448410685289682	0.016	0.248	8.77556314129452e-189
CKS1B	1.54865597671114e-192	-0.261816101692242	0.579	0.582	2.35612520296833e-188
PBXIP1	4.09387731993547e-191	0.312611681153677	0.58	0.258	6.22842495454982e-187
HSD17B12	9.78365376068199e-191	0.339206341397645	0.698	0.435	1.48848508315016e-186
ALCAM	3.52332164275347e-190	-0.402022304755634	0.236	0.443	5.36038154728513e-186
EZR	9.28978599604962e-188	0.341041678124235	0.5	0.241	1.41334804143899e-183
LTBP4	1.71641961475601e-187	-0.332373189746713	0.632	0.797	2.61136080188979e-183
BGN	2.8946840058227e-187	-0.391436969819015	0.584	0.808	4.40397224645865e-183
LBH	1.06212346188277e-185	-0.384621854241545	0.287	0.527	1.61591463490844e-181
WLS	1.38383011240522e-185	-0.309504348382786	0.343	0.527	2.1053591330133e-181
ERGIC1	5.17802603806386e-185	0.291000692873768	0.597	0.277	7.87784881431036e-181
SREBF2	6.70272939523229e-185	0.256120771431751	0.556	0.252	1.01975325019064e-180
EXTL2	9.84140898452918e-185	0.327775700598546	0.765	0.478	1.49727196290627e-180
CARHSP1	1.42435721182632e-184	-0.314351954820414	0.476	0.64	2.16701706207256e-180
FADS2	1.46485907760444e-184	0.34563566981112	0.585	0.321	2.2286366006674e-180
SPRY1	2.8485817685897e-184	-0.351689420707793	0.074	0.312	4.33383230273238e-180
ABHD12	1.50500245606225e-183	0.276117268400529	0.492	0.194	2.28971073665311e-179
ETFRF1	2.05626188890875e-183	0.294098799685043	0.489	0.192	3.12839683778577e-179
PANK3	2.5015364545634e-182	0.266180299645023	0.448	0.164	3.80583756197275e-178
SF3A2	3.83868209895041e-182	-0.284393478132333	0.456	0.605	5.84017094534315e-178
CDCA7L	1.19316892820281e-181	-0.35457865246125	0.228	0.467	1.81528720736775e-177
TNS2	1.85719807740227e-181	-0.352139101298315	0.128	0.4	2.82554115495981e-177
CHP1	2.78108966492982e-181	0.292891505738182	0.453	0.168	4.23114981622423e-177
PLAT	3.06137728055182e-181	-0.343788670648294	0.06	0.31	4.65757939463154e-177
C1QBP	4.10017104190115e-181	0.266900579312872	0.894	0.735	6.23800022314841e-177
GADD45G	1.23410135973587e-180	0.333262870531315	0.622	0.302	1.87756180870215e-176
GPX8	2.9796890330707e-180	-0.272954734085242	0.466	0.594	4.53329889491377e-176
NFE2L1	2.03777735420504e-179	0.316873842979922	0.507	0.218	3.10027446668754e-175
SLC66A3	2.34643371098939e-179	0.255213678453784	0.385	0.123	3.56986424789926e-175
LYPLA2	1.81788211246464e-178	0.326009512891639	0.609	0.326	2.76572584590371e-174
TGIF1	2.5844758198325e-178	-0.311666928898717	0.235	0.423	3.93202151229317e-174
MRPS12	2.33102898087314e-177	0.315087950814517	0.631	0.323	3.5464274915004e-173
TXNRD1	2.76490325185661e-177	0.315307178654172	0.498	0.222	4.20652380737465e-173
EDNRB	3.14704043337164e-177	-0.331193642148049	0.232	0.422	4.78790731533161e-173
ALDH1A2	1.27286038094097e-176	-0.368907338690791	0.059	0.284	1.93652978356359e-172
STC1	1.35001881057561e-175	0.400288328816034	0.574	0.268	2.05391861840974e-171
HMGB3	7.62165432737125e-175	-0.399240782594966	0.258	0.481	1.15955848936626e-170
H2AZ1	1.80022987787672e-174	-0.270748298002999	0.881	0.87	2.73886973620165e-170
PHGDH	7.4296728362785e-174	-0.267197793184681	0.665	0.743	1.13035042531141e-169
CYBA	9.50637101868718e-174	-0.320075251369619	0.183	0.391	1.44629928678307e-169
EFEMP2	1.4256124183828e-173	-0.284041515019309	0.553	0.682	2.16892673332758e-169
SNRNP25	1.05879295606873e-171	0.321882896432222	0.722	0.438	1.61084760336296e-167
FAM234A	1.89119549471284e-171	0.256170101928805	0.572	0.271	2.87726482565612e-167
ARL4A	4.14516381655994e-171	-0.287868184913982	0.371	0.492	6.30645223051429e-167
IGF1R	1.09040505256436e-170	0.267154756291344	0.457	0.177	1.65894224697141e-166
ACOT7	1.3073120114792e-170	0.256512156011967	0.32	0.094	1.98894449426445e-166
CCN1	4.02259855333159e-170	-0.401910799293528	0.304	0.491	6.11998143903868e-166
PSAT1	4.76339293935148e-170	0.292985179845041	0.612	0.302	7.24702601792934e-166
KLF10	5.43124584777776e-170	-0.346773462246477	0.361	0.563	8.26309743280908e-166
CYB5B	1.95889140068508e-169	0.308441241515059	0.696	0.464	2.98025737700228e-165
CDC42EP4	3.13304996305096e-169	-0.308156385548511	0.237	0.448	4.76662221378574e-165
HMGB2	4.57474968847132e-168	-0.465275234193332	0.589	0.681	6.96002417604026e-164
GPX7	1.58769434583722e-167	-0.263888588573014	0.497	0.619	2.41551817775675e-163
TRAPPC6A	3.9568361307883e-167	0.309125597378203	0.591	0.292	6.01993048938132e-163
AHNAK	1.72179181707666e-166	-0.315375871428315	0.084	0.311	2.61953407050043e-162
CCDC124	1.77162675470653e-165	0.298562780535182	0.806	0.554	2.69535294461052e-161
HOXD9	1.84245208720108e-164	-0.288811006224591	0.406	0.54	2.80310660546772e-160
TEAD2	1.70442771889708e-163	-0.308542682008768	0.341	0.543	2.59311633153001e-159
PRDX3	5.60240706895504e-163	0.250321657592969	0.877	0.733	8.5235021147082e-159
FHL3	3.12374066623042e-162	-0.304475841897691	0.223	0.428	4.75245904960296e-158
ZNF503	3.71761506222005e-161	-0.311806521795453	0.477	0.627	5.65597955566158e-157
GYPC	5.19102241275232e-161	-0.260890643581411	0.478	0.6	7.89762149876138e-157
UBL3	5.31775821877026e-161	0.269558340041532	0.537	0.246	8.09043735403707e-157
AIF1	6.77242149010849e-161	-0.325106197808781	0.065	0.294	1.03035620550511e-156
TNNI1	4.21685998559394e-160	-0.315038820282177	0.047	0.263	6.41553078208262e-156
CCND1	6.26279122970145e-160	-0.323062869302824	0.064	0.283	9.52821057686778e-156
RPRD1A	1.10266377802976e-159	0.283334851284258	0.563	0.268	1.67759267189447e-155
GADD45A	2.33707229617789e-159	0.270871707351483	0.441	0.173	3.55562179140504e-155
TAX1BP3	3.1104107732722e-159	0.26082966509222	0.906	0.739	4.73217895045633e-155
PDLIM7	3.6574475492151e-158	-0.270426764672078	0.456	0.586	5.56444070137586e-154
ENAH	2.38641562689129e-157	0.293712829811697	0.719	0.42	3.63069273475241e-153
KLHDC8B	1.26935913602128e-155	0.31408110001315	0.647	0.366	1.93120298954277e-151
THY1	1.29939458414161e-155	-0.355079568421062	0.12	0.358	1.97689892031305e-151
SMS	2.02403949552052e-155	0.280401238931743	0.879	0.685	3.07937368848492e-151
LIPA	6.67770674503683e-155	0.265392446340375	0.501	0.222	1.0159463041899e-150
CRIP2	5.77241738033419e-154	0.271401505098108	0.323	0.134	8.78215580244044e-150
ELN	7.81608537378925e-154	-0.340762327471347	0.117	0.363	1.1891392287683e-149
COL6A3	8.71037829726949e-154	-0.322592389317789	0.334	0.53	1.32519695414658e-149
C1orf198	1.75574892070634e-153	-0.270224514911623	0.154	0.315	2.67119640796263e-149
PTCH1	3.77411371991985e-152	0.348201390567717	0.548	0.271	5.74193661348606e-148
MYLK	1.77088698134187e-151	-0.332828022900468	0.169	0.394	2.69422745341353e-147
LPIN1	1.98113613644534e-151	0.299657996014112	0.468	0.217	3.01410051798794e-147
BOLA3	6.57596490586533e-150	0.263945209343058	0.612	0.32	1.00046730077835e-145
ITGA8	9.63366939834954e-150	-0.276439406672231	0.046	0.254	1.4656664622649e-145
TMEM100	2.97466378198799e-149	-0.321310724024483	0.058	0.276	4.52565347791653e-145
SELENOM	3.70489197189489e-149	-0.310950237317487	0.241	0.441	5.63662264604088e-145
CD46	6.40420000528742e-149	0.288587686817645	0.575	0.29	9.74334988804427e-145
DECR1	2.41187562722181e-148	0.285535056182311	0.839	0.585	3.66942757925527e-144
CHST2	2.47401908249291e-148	-0.322914654332271	0.26	0.46	3.76397263210471e-144
PLEKHO1	2.8692519532379e-148	-0.302449849561919	0.219	0.441	4.36527992165614e-144
RNF24	5.85910923150115e-148	-0.339628134738038	0.331	0.547	8.91404878480584e-144
EDNRA	6.44488988836307e-148	-0.304288458064072	0.063	0.278	9.80525547615557e-144
S100A11	1.94119705240967e-147	-0.304614518013649	0.446	0.564	2.95333719553607e-143
WBP2	2.83997435062002e-147	0.297042654742274	0.593	0.323	4.32073697703331e-143
EPB41L1	1.3045117677513e-146	0.25407957193729	0.354	0.125	1.98468420345682e-142
ARID5B	5.51894881333871e-146	-0.268173587970702	0.269	0.418	8.39652872461351e-142
LRRC17	4.04047495979467e-145	-0.294414341407455	0.577	0.709	6.14717860383161e-141
DMKN	4.51872303894762e-145	-0.283832599348344	0.086	0.298	6.87478523145491e-141
CYTL1	1.10430032491257e-144	-0.30257312939355	0.241	0.413	1.68008251432198e-140
CD248	1.5544223061566e-144	-0.306045635841089	0.161	0.394	2.36489809658665e-140
CPXM1	1.65087244389279e-143	-0.276774241384829	0.424	0.579	2.51163733613849e-139
PCGF2	8.91716545968924e-143	-0.25405776093248	0.227	0.391	1.35665755303712e-138
OAT	1.89574161563025e-142	0.292451012469076	0.65	0.376	2.88418129401986e-138
SLC25A37	3.36938264632098e-142	0.254993026927896	0.662	0.375	5.12617875811274e-138
LY6H	3.9005510457344e-142	-0.297504598617575	0.053	0.25	5.93429836098032e-138
PLPP1	5.42256189756641e-142	-0.25498688944545	0.204	0.353	8.24988567095754e-138
SLC25A1	9.05422035633721e-142	0.293534487839319	0.549	0.317	1.37750908501314e-137
PLEKHA5	1.88703746542351e-141	-0.285166495757413	0.28	0.451	2.87093879989533e-137
TSHZ3	9.08947710274001e-141	-0.267095977219537	0.082	0.299	1.38287304641086e-136
ID1	1.46553521076913e-140	-0.405740017915866	0.193	0.408	2.22966526966416e-136
BAMBI	5.8026281592545e-140	-0.33322179597188	0.343	0.537	8.82811848148979e-136
APRT	1.91115473971332e-139	0.263289721241855	0.877	0.677	2.90763082099985e-135
ZYX	7.41487328568496e-139	-0.268894567182231	0.215	0.389	1.12809882168411e-134
MAFB	6.97679343912597e-138	0.320921041136783	0.58	0.309	1.06144935382863e-133
TIMM17A	7.7723601988488e-138	0.274022851898854	0.656	0.377	1.18248688065286e-133
KRT8	3.25389979833266e-137	-0.250694298466703	0.369	0.461	4.95048315318331e-133
OGN	5.64018234921322e-137	-0.359857631878079	0.059	0.243	8.58097342609299e-133
RND3	5.90467617380883e-137	-0.32834283302098	0.262	0.488	8.98337433083276e-133
SMC2	2.11862781560931e-136	-0.250916017585655	0.27	0.378	3.223280358668e-132
MXRA8	2.70068131663869e-135	-0.298849740869917	0.197	0.391	4.10881655513411e-131
PPP1R14A	4.19197971147378e-135	0.278254776634861	0.894	0.658	6.37767793303621e-131
RUNX1T1	8.34343880982809e-134	-0.290109797186738	0.288	0.477	1.26937078052725e-129
B4GALT1	2.9203425751922e-133	0.27772110751042	0.454	0.203	4.44300919389741e-129
FLRT2	1.41291715779398e-132	-0.292381814144994	0.157	0.35	2.14961216386776e-128
PCDH18	7.23559799891966e-131	-0.301551223804828	0.396	0.585	1.10082387955564e-126
NAB2	9.0330597044914e-131	-0.260854260896251	0.125	0.325	1.37428970344132e-126
PTS	1.06743674275335e-130	0.281846796172789	0.597	0.341	1.62399826042495e-126
SCPEP1	1.30162155288953e-129	0.284778558106061	0.571	0.311	1.98028703056614e-125
CPE	1.88224314259757e-129	-0.302549775097655	0.14	0.303	2.86364471714795e-125
SMC4	2.77635312605664e-129	-0.253243646421122	0.364	0.405	4.22394364598257e-125
SPARCL1	3.51346734809485e-129	-0.387923072842116	0.277	0.46	5.34538922339151e-125
LDB2	6.87781888693556e-129	-0.280282898692125	0.199	0.366	1.04639136545838e-124
INSIG1	8.16539085193307e-129	0.323626477754181	0.621	0.361	1.2422825642131e-124
PLTP	5.79980262272035e-128	0.291311899581363	0.625	0.37	8.82381971020674e-124
COMT	8.49614957745382e-128	0.277870216669083	0.789	0.551	1.29260419671382e-123
NR2F1	1.83330945895937e-126	-0.289348295279626	0.066	0.24	2.78919701086078e-122
FBLN5	3.34822285473451e-126	-0.281938163864884	0.082	0.257	5.09398625119309e-122
MCM7	6.89075869375885e-126	-0.325854648458642	0.197	0.385	1.04836002766847e-121
LRRC4C	1.3311502307852e-125	-0.273444562924535	0.106	0.305	2.0252119611166e-121
RHOB	1.42416398663347e-125	0.299051414901739	0.648	0.469	2.16672308926417e-121
KANK2	1.65110687150119e-125	-0.253932357110513	0.223	0.392	2.5119939943019e-121
PRICKLE1	2.83972155524886e-125	-0.251373488934009	0.241	0.393	4.32035237415561e-121
GNAI1	2.92890468740186e-125	-0.264077236588621	0.263	0.431	4.45603559141319e-121
NCAM1	6.95030890647507e-125	-0.258653020870062	0.164	0.32	1.05741999703112e-120
IDH1	8.38527396897319e-123	0.282929224008462	0.66	0.417	1.27573558163958e-118
POSTN	1.35020588362076e-122	-0.301700375752665	0.53	0.657	2.05420323134062e-118
MYH9	2.0466686483384e-120	0.259627413819133	0.53	0.277	3.11380168158205e-116
LMNB1	5.14936807244151e-119	-0.294599915360413	0.125	0.31	7.83424858541251e-115
ADI1	6.44052005106234e-119	0.258053526910415	0.761	0.508	9.79860720568625e-115
CERCAM	2.62911767467785e-118	-0.254526746311988	0.312	0.472	3.99993963025489e-114
TMEM123	2.73249202813887e-118	0.253281392714674	0.76	0.507	4.15721337161048e-114
CENPW	9.33184646054291e-118	-0.270585389817378	0.204	0.349	1.419747120507e-113
PLAC9	2.10927433882296e-117	-0.323401978782872	0.331	0.48	3.20904997908525e-113
CDC42EP1	4.19665970325943e-117	-0.252687644781524	0.33	0.486	6.3847980725389e-113
PTN	7.19599308759016e-117	-0.253675062588799	0.649	0.702	1.09479838834597e-112
TYMS	1.25589253785727e-116	-0.386476719891308	0.156	0.339	1.91071490709605e-112
CTNNB1	4.064413944819e-114	0.286615697003526	0.842	0.645	6.18359937564763e-110
GADD45B	9.92786850549072e-114	-0.332668425689553	0.25	0.388	1.51042591442536e-109
COX14	1.00752379028462e-113	0.250481795705619	0.732	0.485	1.53284669453902e-109
TGFBI	1.21192386439472e-113	-0.332813808447061	0.364	0.534	1.84382096729013e-109
MAD2L1	1.51906059904411e-113	-0.254614230133069	0.173	0.281	2.3110987953857e-109
ADAMTS1	1.26993242342694e-110	-0.258622137953033	0.132	0.297	1.93207518900175e-106
SYT1	4.02211372535496e-110	-0.28167580615401	0.151	0.349	6.11924382175504e-106
TUBB6	9.28214744320719e-109	-0.275079791247767	0.21	0.363	1.41218591200954e-104
ZWINT	1.02849826965301e-108	-0.26501003574955	0.141	0.274	1.5647572674501e-104
PLAC1	4.35263949303547e-108	0.256040018546221	0.716	0.467	6.62210572470416e-104
GINS2	1.91656767520552e-105	-0.282987507694713	0.092	0.272	2.91586606105767e-101
UBE2C	3.84984368966009e-105	-0.422689470629294	0.133	0.293	5.85715218944887e-101
RSPO3	1.13642797211324e-100	-0.254386805308747	0.022	0.162	1.72896151677308e-96
PHLDA1	1.37593610653809e-98	-0.274541797940853	0.282	0.45	2.09334919248705e-94
TK1	2.3951223086011e-97	-0.300862008121973	0.075	0.238	3.64393908030572e-93
CDK1	5.23310610731986e-97	-0.313288308893903	0.081	0.227	7.96164763167644e-93
MCM5	1.33038699665476e-93	-0.254101455156465	0.16	0.313	2.02405077671054e-89
RGS5	1.02992378575498e-92	-0.259090398473133	0.049	0.192	1.56692604764763e-88
TOP2A	1.16202884341963e-92	-0.370272137535076	0.083	0.233	1.76791068237863e-88
BIRC5	8.29740925080697e-92	-0.285212062228479	0.069	0.22	1.26236784341777e-87
AURKB	6.76039119140248e-91	-0.271888741158084	0.048	0.19	1.02852591585997e-86
CENPF	1.00682321913154e-87	-0.36292236417232	0.109	0.26	1.53178084558673e-83
RRM2	1.52714404329303e-86	-0.255891111536983	0.051	0.192	2.32339694746602e-82
MKI67	1.45575639071022e-78	-0.277526029932575	0.042	0.179	2.21478777282653e-74
HES1	2.41305483900458e-77	-0.282482209551974	0.226	0.391	3.67122163206157e-73
CLDN11	2.46779301778925e-76	-0.284853643193549	0.16	0.285	3.75450029726456e-72

## Sheet: Supp. Table 10 - DEA FLC v Int.
Supp. Table 10 - DEA FLC v Int. Prog. Mouse
	p_val	avg_log2FC	pct.1	pct.2	p_val_adj
ABCA1	0	0.666057452405016	0.739	0.168	0
AC055839.2	0	-0.827876144779914	0.306	0.846	0
ACLY	0	0.695945419373692	0.86	0.409	0
ACSBG1	0	1.34926407759821	0.977	0.193	0
ACTG1	0	-0.306036607318044	1	1	0
ADGRL1	0	0.530775685229437	0.916	0.546	0
AEBP1	0	1.19858205438504	0.99	0.535	0
AGT	0	0.833734189464409	0.534	0.017	0
ALAS1	0	1.17601673388754	0.922	0.251	0
ALDH1B1	0	0.613117005580174	0.667	0.146	0
ALDH1L1	0	0.542746533184592	0.579	0.029	0
ALDH3B1	0	0.554496016872149	0.547	0.045	0
APOC1	0	0.992068714397484	0.816	0.271	0
ARF5	0	0.302997302687662	0.997	0.959	0
ASAH1	0	0.609087083654841	0.801	0.312	0
ATOX1	0	0.451925436739664	0.989	0.922	0
ATP5MC3	0	0.336265251998853	0.996	0.955	0
BCL7C	0	0.493579223083729	0.94	0.642	0
BGN	0	-0.78680321771071	0.452	0.873	0
BST2	0	0.866945084375448	0.986	0.487	0
C4orf3	0	0.457226218659925	0.98	0.82	0
CALD1	0	-0.536794545156443	0.925	0.993	0
CAPN9	0	0.508597701140254	0.494	0.012	0
CCDC28B	0	0.590473539118046	0.799	0.368	0
CCDC34	0	-0.796146822037322	0.338	0.838	0
CD81	0	0.431885802658167	0.994	0.933	0
CDK4	0	-0.466236198029743	0.915	0.981	0
CDKN1C	0	0.854305192507112	0.968	0.623	0
CEBPA	0	0.549842880010552	0.58	0.044	0
CFL1	0	-0.251356271028854	0.995	0.998	0
CHCHD10	0	0.739697146131214	0.921	0.472	0
CLPS	0	0.668979925712637	0.403	0.009	0
CLU	0	1.06418651672382	0.81	0.144	0
COBLL1	0	0.356756120041696	0.408	0.013	0
COPZ2	0	0.48349469715674	0.921	0.673	0
COX6A1	0	0.481262065459998	1	0.967	0
CTSB	0	0.608352073667184	0.909	0.554	0
CTSF	0	0.593638968770715	0.591	0.09	0
CYB5A	0	0.444728890777124	0.97	0.8	0
CYP11A1	0	2.1035234741282	0.996	0.066	0
CYP17A1	0	2.1133174173649	0.986	0.049	0
CYP26B1	0	0.956412623226801	0.814	0.118	0
CYP51A1	0	0.792275152146168	0.884	0.392	0
DBI	0	0.599040804928109	0.995	0.886	0
DHCR7	0	1.0166060954212	0.859	0.218	0
DLGAP1	0	0.640115261437096	0.739	0.203	0
DNAJC15	0	0.890411172939219	0.991	0.693	0
ECHS1	0	0.487392468967139	0.973	0.802	0
EFHD1	0	0.452476995670161	0.446	0.019	0
ELOVL5	0	0.778539193501206	0.899	0.288	0
EPHX1	0	0.66527085380643	0.63	0.028	0
ERGIC3	0	0.437841395189636	0.981	0.842	0
ETS1	0	-0.65742108247326	0.069	0.625	0
FABP3	0	0.714968358937645	0.513	0.078	0
FADS1	0	0.843040993645148	0.921	0.443	0
FADS2	0	0.810784920884427	0.67	0.053	0
FAM222A	0	0.51620323247515	0.621	0.095	0
FCHO1	0	0.365111107394125	0.451	0.034	0
FDFT1	0	0.687871292039764	0.843	0.354	0
FDPS	0	1.36033847488691	0.986	0.466	0
FDX1	0	1.53717674675099	0.998	0.575	0
FOLR1	0	1.10071765321542	0.866	0.113	0
GADD45GIP1	0	0.655067149868516	0.968	0.635	0
GGH	0	0.718830885127069	0.81	0.273	0
GHITM	0	0.539758804917497	0.898	0.548	0
GM2A	0	0.651945177821525	0.74	0.279	0
GPHA2	0	0.49538009893633	0.43	0.011	0
GPRC5A	0	0.455521327269504	0.458	0.01	0
GPX4	0	0.340516628381639	0.992	0.938	0
GRAMD1B	0	1.09365321855621	0.861	0.105	0
GRB14	0	0.571461221094379	0.693	0.133	0
GRHPR	0	0.570387668145482	0.859	0.47	0
GSG1L	0	0.574118118683072	0.624	0.06	0
HADH	0	0.52830084055567	0.952	0.702	0
HAO2	0	1.23238083893467	0.82	0.016	0
HAUS7	0	0.545457751792414	0.818	0.373	0
HMCN1	0	-0.784146977175345	0.208	0.748	0
HMGB1	0	-0.514295804339004	0.968	0.996	0
HMGCR	0	0.741807397293992	0.852	0.379	0
HMGCS1	0	0.858743925558084	0.934	0.54	0
HNRNPA1	0	-0.399279867236028	0.992	1	0
HSPD1	0	0.67979934138079	0.999	0.926	0
ID3	0	-0.78270365511511	0.725	0.95	0
IDH1	0	0.713393359010678	0.947	0.577	0
IDI1	0	0.774129287118057	0.843	0.288	0
IGFBP4	0	-0.525331243655035	0.84	0.978	0
IGFBP5	0	-1.00759770861713	0.242	0.807	0
INHA	0	1.69720236818546	0.986	0.178	0
IQGAP2	0	0.80647955595689	0.815	0.127	0
JAK3	0	0.502493728777367	0.483	0.02	0
KCNK3	0	1.07942044012119	0.866	0.227	0
LBH	0	-1.00008338946377	0.291	0.909	0
LDLR	0	0.630811103587793	0.842	0.341	0
LMO4	0	0.664067331814068	0.94	0.558	0
LSP1	0	-0.895597798347902	0.295	0.839	0
LSS	0	0.629134636017141	0.642	0.096	0
MAL	0	0.646815030892775	0.514	0.02	0
MANF	0	0.431160433330131	0.979	0.853	0
MARCKSL1	0	-0.643651147398404	0.925	0.998	0
MCRIP2	0	1.21680301198731	0.983	0.192	0
ME1	0	1.24506488316904	0.978	0.253	0
MEST	0	-0.972654548642482	0.588	0.956	0
MGARP	0	1.17076379417419	0.87	0.041	0
MGST1	0	0.540380629302458	0.957	0.737	0
MMD2	0	0.513829451602035	0.609	0.101	0
MPV17L2	0	0.522135963187463	0.618	0.133	0
MRAP	0	0.766699421531478	0.69	0.016	0
MRPL57	0	0.470794460166842	0.939	0.688	0
MRPS24	0	0.380576204528631	0.967	0.837	0
MRPS36	0	0.478088247542621	0.958	0.718	0
MSI2	0	0.563587617274457	0.908	0.499	0
MSMO1	0	0.979395443684237	0.912	0.318	0
MVD	0	0.64037034559706	0.73	0.235	0
NAP1L1	0	-0.380448962797997	0.907	0.98	0
NCAM1	0	-0.866946535391046	0.233	0.815	0
NCKAP5	0	0.570571355940985	0.582	0.012	0
NDUFA1	0	0.414428562458038	0.962	0.822	0
NDUFC1	0	0.476223293173585	0.999	0.939	0
NGFR	0	-0.742131403140645	0.081	0.62	0
NPPC	0	0.793638025481902	0.675	0.094	0
NR2F2	0	-0.830603904079473	0.522	0.939	0
NR5A1	0	0.979998946652914	0.97	0.374	0
NR6A1	0	0.649079776127613	0.969	0.646	0
NSDHL	0	0.876566706418216	0.834	0.266	0
OXTR	0	0.67391574982837	0.69	0.027	0
PAK3	0	0.905563053648608	0.822	0.085	0
PALLD	0	-0.764891279092496	0.199	0.738	0
PANK1	0	0.853889096144757	0.84	0.147	0
PCOLCE	0	0.642311525647321	0.953	0.721	0
PEG3	0	-0.593520262124033	0.856	0.979	0
PGBD5	0	0.86974855967479	0.726	0.069	0
PGP	0	0.709290801452801	0.856	0.381	0
PGRMC1	0	0.577570531376495	0.99	0.83	0
PLA2G1B	0	0.784068767367233	0.59	0.024	0
PLIN1	0	0.513799973168029	0.55	0.065	0
PMVK	0	0.616575374687673	0.81	0.399	0
POR	0	0.757257316780687	0.851	0.264	0
PPP2R5B	0	0.62950615318485	0.704	0.132	0
PRDX3	0	0.51376809230098	0.941	0.666	0
PRKAR2B	0	1.48728637353784	0.973	0.197	0
PRSS35	0	0.958177877814629	0.903	0.184	0
RBM47	0	0.494288168100645	0.574	0.041	0
REN	0	1.47809078357763	0.845	0.147	0
RNF181	0	0.658967000754778	0.763	0.296	0
S100A11	0	-0.348337192452595	0.963	0.995	0
SCAP	0	0.691099587572233	0.81	0.202	0
SCARB1	0	1.34978043120853	0.972	0.342	0
SCPEP1	0	0.58708765570108	0.81	0.321	0
SCT	0	1.30507426963999	0.971	0.31	0
SEL1L	0	0.703164870499117	0.849	0.324	0
SERINC3	0	0.525324672519574	0.951	0.714	0
SEZ6L2	0	0.939864346563453	0.804	0.037	0
SLC12A7	0	0.491951005273111	0.615	0.118	0
SLC25A3	0	0.278530893310502	0.999	0.989	0
SLC45A3	0	0.562883435138318	0.595	0.019	0
SLC7A8	0	0.545601837049084	0.625	0.073	0
SMIM1	0	0.644408061823961	0.86	0.424	0
SMOC1	0	0.822238707506189	0.824	0.085	0
SNRPE	0	-0.258899971234408	0.983	0.996	0
SOD1	0	0.556943443544038	0.958	0.711	0
SOD2	0	0.525795854960034	0.802	0.404	0
SPTB	0	0.357415069006367	0.382	0.012	0
SQSTM1	0	0.528051038958895	0.913	0.596	0
SRSF3	0	-0.307399213352439	0.977	0.989	0
STAR	0	1.60804242408442	0.958	0.102	0
STMN1	0	-0.79708835016418	0.679	0.957	0
SUSD3	0	1.03323817938341	0.872	0.043	0
TCF21	0	-0.903617704809117	0.191	0.775	0
TEAD2	0	-0.664644095450452	0.544	0.915	0
TECR	0	0.529417827238807	0.952	0.796	0
TIMP1	0	0.752748984137597	0.931	0.518	0
TM7SF2	0	0.593946758523028	0.542	0.042	0
TMEM147	0	0.446072447002779	0.98	0.776	0
TMEM205	0	0.552657385467869	0.693	0.246	0
TMEM86A	0	0.702857085832553	0.886	0.372	0
TMPRSS13	0	0.585186254069587	0.601	0.04	0
TMSB4X	0	-0.537621378537976	0.986	1	0
TPM1	0	-0.654862188976714	0.919	0.991	0
TSHZ2	0	-0.510317968794245	0.887	0.987	0
TSPAN15	0	0.809769180648906	0.862	0.194	0
TST	0	0.584326977465443	0.877	0.465	0
TUBB	0	-0.427705749509261	0.985	0.999	0
UBC	0	0.452760705105356	0.991	0.918	0
UQCR10	0	0.424598198193854	1	0.977	0
UQCRQ	0	0.420586182165942	0.997	0.967	0
USP50	0	0.53551475173526	0.881	0.495	0
1	0	0.616857666369508	0.774	0.219	0
WNT6	0	0.669092729197712	0.777	0.238	0
YIPF1	0	0.6579124540502	0.724	0.235	0
ZC3HAV1	0	0.612792509825219	0.652	0.062	0
ZMAT5	0	0.734035766592914	0.809	0.324	0
ANXA2	2.96439387504748e-323	-0.529657854723877	0.732	0.932	4.51002884149723e-319
MGAT4B	8.05327002721232e-321	0.483911809252961	0.58	0.123	1.22522450194008e-316
PTN	2.02537270856161e-319	-0.925708336116609	0.346	0.781	3.08140203880563e-315
MFAP2	2.37008230966504e-319	-0.63476784883489	0.538	0.892	3.6058432259244e-315
ZFP36L1	1.31329763209903e-317	-0.412800752306263	0.913	0.987	1.99805101747547e-313
STEAP3	3.47699073750668e-316	0.440573540155328	0.509	0.066	5.28989370804266e-312
ACADM	9.48184468621566e-316	0.536068468347372	0.763	0.289	1.44256785056085e-311
MIEN1	2.07926642674783e-315	0.521683916150991	0.862	0.44	3.16339594165414e-311
SLC6A15	2.10167090459282e-314	0.340360176893977	0.396	0.023	3.19748211424751e-310
AOC3	3.75946097519318e-314	0.2804171435799	0.277	0.002	5.71964392765891e-310
OSBPL1A	5.55039817147838e-313	0.517297535793724	0.723	0.234	8.4443757780872e-309
SSR4	2.46150863646539e-312	0.371706074854216	0.974	0.845	3.74493923951844e-308
NREP	1.55061237913805e-309	-0.653110679830027	0.378	0.82	2.35910167362063e-305
CBX1	2.87619113788098e-307	-0.398083978127671	0.85	0.958	4.37583719717212e-303
PDGFRA	5.20418458614272e-306	-0.668522786343725	0.31	0.78	7.91764642935754e-302
REEP3	7.22835776263695e-305	0.530457345438459	0.847	0.45	1.09972235000759e-300
SLC6A4	6.26683730446012e-304	0.34880102497444	0.354	0.016	9.53436627500563e-300
ARPC1B	6.58190423970017e-304	0.45362356232144	0.958	0.752	1.00137091102798e-299
CLUH	4.70231249971539e-302	0.480330145594324	0.657	0.166	7.15409823706699e-298
IGSF11	1.59599420513982e-301	0.26681314792745	0.307	0.007	2.42814558369972e-297
MAP1LC3A	3.76858623257596e-301	0.437136002637721	0.962	0.769	5.73352709424106e-297
GREB1	3.23449810964056e-299	0.532509584150149	0.689	0.199	4.92096542400715e-295
CSRP1	4.27775727726213e-299	-0.704472118332439	0.267	0.758	6.50817992162661e-295
CSRP2	2.13646466497773e-298	0.490203625078115	0.871	0.579	3.25041734129712e-294
PCYT2	1.10743426560882e-297	0.516559742891854	0.65	0.212	1.68485049169726e-293
FBLIM1	1.59731393663706e-297	-0.643944383964765	0.129	0.648	2.43015342319962e-293
ATP6V0B	3.38564416025082e-297	0.447002404637367	0.912	0.641	5.1509190254056e-293
SIDT2	3.00888942775585e-296	0.507934271543699	0.719	0.242	4.57772437538775e-292
CASKIN1	3.22575350238705e-296	0.266027590389556	0.316	0.009	4.90766137853166e-292
TMEM59	1.89854240519112e-295	0.447872713953971	0.94	0.742	2.88844241525776e-291
DNPEP	2.00709517024504e-295	0.49435398781839	0.848	0.477	3.05359459201081e-291
FNDC1	2.92250254360475e-294	0.254451318688682	0.255	0.002	4.44629536984027e-290
FAM181B	1.56223377432843e-293	0.574970768556106	0.746	0.253	2.37678246426327e-289
SQLE	5.53540824748514e-293	0.569390993365286	0.809	0.391	8.42157010772389e-289
POLR2L	7.48427628049266e-293	0.493811034444275	0.9	0.574	1.13865779331415e-288
VIM	1.63218951224675e-291	-0.293892964090702	0.986	0.995	2.48321312393221e-287
CALR	2.17719886699954e-291	0.304668812591032	0.998	0.963	3.3123903562531e-287
SDF4	6.85106574221066e-290	0.444613548965711	0.886	0.609	1.04232114201993e-285
FSTL1	1.38059277553806e-289	-0.564654376812766	0.616	0.91	2.10043384870361e-285
CNN2	2.69731260725565e-289	-0.704583177150366	0.229	0.721	4.10369140067875e-285
MAPT	1.19832624623844e-287	0.449444806513536	0.514	0.08	1.82313355102716e-283
APOE	5.14997696028119e-287	0.582474422783823	0.85	0.521	7.83517494737181e-283
FSCN1	5.93540714280885e-287	-0.58582177532026	0.47	0.836	9.03012842706939e-283
COL6A1	6.79990675145035e-287	0.493557625594069	0.934	0.649	1.03453781316566e-282
INSIG1	8.08304355495388e-287	0.58745195067724	0.856	0.436	1.22975424645068e-282
NDUFB9	9.85248045481673e-287	0.274605611060937	0.989	0.942	1.49895637639582e-282
DAG1	2.98494051035962e-285	0.52109031298148	0.836	0.442	4.54128849246113e-281
BZW2	4.66338826088903e-285	-0.55427857538833	0.566	0.859	7.09487890011657e-281
MMP2	9.28660610663402e-283	-0.64426029028164	0.205	0.696	1.4128642530633e-278
CYB5B	1.85793815352877e-282	0.499468231850688	0.764	0.339	2.82666710677867e-278
ZNF641	3.40452816113153e-282	0.324820737576366	0.398	0.031	5.17964914434551e-278
ALDOC	7.21167992770529e-282	0.332039531905677	0.319	0.014	1.09718498420108e-277
SIVA1	5.07594601062265e-280	-0.43362891639622	0.779	0.938	7.72254426056131e-276
ST3GAL5	9.24143222253113e-279	0.5295584478021	0.792	0.328	1.40599149833589e-274
CDH11	1.29491643402902e-278	-0.654494467599548	0.171	0.671	1.97008586273175e-274
ACSL4	1.20773021260066e-277	0.429385125103982	0.517	0.092	1.83744074545065e-273
CD82	1.58080494955652e-277	0.483354556993918	0.578	0.13	2.40503665025529e-273
LIMD2	1.05491363969753e-276	-0.575438463533397	0.418	0.809	1.60494561143583e-272
HSD11B2	6.79867456449781e-276	-0.699691361464648	0.138	0.641	1.0343503482427e-271
EMILIN1	3.31848883457907e-275	-0.63445010693728	0.189	0.68	5.0487489129286e-271
EDNRA	1.76410704920976e-274	-0.610352052241867	0.137	0.643	2.68391246466774e-270
TOB1	8.04539297489596e-274	0.504576354662173	0.697	0.218	1.22402608720067e-269
DDAH2	2.51832631339007e-273	-0.499051738048947	0.687	0.909	3.83138165319166e-269
IGFBP7	9.72932775578706e-273	0.670688601172273	0.831	0.398	1.48021992476544e-268
NMT2	2.22952820613951e-272	0.511858184337237	0.815	0.443	3.39200421282066e-268
SNRPD1	9.25362805414696e-272	-0.309988985971434	0.923	0.971	1.40784697215792e-267
TMEM164	8.81337329496478e-270	0.483768949375007	0.686	0.23	1.34086661309594e-265
CTXN1	3.07519079656081e-269	-0.594704887626011	0.246	0.709	4.67859527788762e-265
CDON	5.59098987257562e-268	0.446166534172823	0.584	0.13	8.50613199213654e-264
HBE1	1.45999582526366e-267	-0.573362309560677	0.607	0.935	2.22123764855614e-263
ADH5	2.0758887929528e-266	0.440131142882926	0.867	0.647	3.15825720959839e-262
PLCB4	3.77917584121341e-266	0.478412873431241	0.671	0.179	5.74963812482208e-262
SH2D4A	6.05960949521217e-266	0.402298985090594	0.505	0.078	9.2190898860158e-262
PCSK6	1.06520769909123e-265	0.501098258528266	0.711	0.267	1.62060699339739e-261
IRF8	1.45517046337874e-263	0.444887110920147	0.558	0.104	2.21389634298441e-259
SC5D	2.65998109636877e-263	0.495732897766418	0.622	0.161	4.04689524001545e-259
PGD	1.03539182069855e-261	0.462795508796848	0.776	0.427	1.57524511601078e-257
LONP1	2.3351094480328e-261	0.466176129199448	0.727	0.339	3.55263551423711e-257
TGFBI	1.37179594632031e-260	-0.755941452839166	0.2	0.674	2.08705035273172e-256
COX14	2.90956431488688e-260	0.335713003015182	0.961	0.852	4.42661114866889e-256
AS3MT	5.71353538212593e-259	0.492640752095756	0.701	0.294	8.69257273036639e-255
HSD17B7	1.93185360782505e-258	0.465026649724643	0.608	0.17	2.93912207894502e-254
SOX4	9.05507070550296e-258	-0.543743923092043	0.708	0.922	1.37763845713522e-253
FXYD6	2.07988919411035e-257	0.484841387650304	0.92	0.664	3.16434341991948e-253
VSNL1	2.79052678146813e-256	0.434493011343288	0.484	0.073	4.24550744532561e-252
MVK	2.9704496443447e-256	0.488328266438162	0.719	0.33	4.51924208890602e-252
CDK16	3.45982888415555e-254	0.459498137914261	0.819	0.453	5.26378366435426e-250
PCP4L1	1.367914825239e-253	-0.580401352135298	0.071	0.545	2.08114561511862e-249
REEP5	4.00268576028124e-253	0.402457833140522	0.943	0.749	6.08968611569187e-249
COX7A1	5.56650231519332e-253	0.406650906365807	0.414	0.048	8.46887662233511e-249
CITED2	1.2512880446997e-250	0.527638301186499	0.865	0.54	1.90370963120612e-246
PSAP	1.33782140101032e-250	0.407673764078889	0.935	0.749	2.0353614794971e-246
TENM4	3.45031413324838e-250	-0.58851085373079	0.134	0.601	5.24930792232408e-246
NDUFA6	4.37960605132454e-248	0.278026437071009	0.995	0.95	6.66313264648516e-244
NPY	5.30135230002313e-248	0.502142446706999	0.317	0.022	8.0654773892552e-244
MINDY1	1.17382061782391e-247	0.442434664438693	0.65	0.2	1.78585068795729e-243
GINM1	2.37295624063293e-246	0.46721233512945	0.805	0.409	3.61021562449894e-242
ANKRD13A	9.62198339074574e-246	0.444363912380912	0.645	0.199	1.46388855306806e-241
UNC119	4.06179079206182e-244	0.438520521126761	0.905	0.651	6.17960851104285e-240
PRKAR1A	6.71215993558003e-244	0.352926359019389	0.974	0.838	1.02118801259915e-239
DHCR24	2.79048627098166e-243	0.47955741859338	0.692	0.234	4.24544581267149e-239
FNDC4	4.64531902939068e-243	0.464509555636939	0.662	0.346	7.06738837131498e-239
RND2	2.52263754762129e-242	0.412171078964046	0.515	0.102	3.83794076495102e-238
RGS10	1.02824062447954e-238	0.474547883738139	0.67	0.261	1.56436528608317e-234
FMC1	5.71173362811857e-237	0.427738690644127	0.884	0.581	8.68983154181959e-233
MAF	1.01038244720438e-236	-0.66413503132914	0.307	0.733	1.53719585517674e-232
CD36	3.32770070216639e-236	0.283892458430894	0.324	0.023	5.06276384827594e-232
SOX11	6.09603702279354e-236	-0.549464669425365	0.588	0.861	9.27451072647809e-232
ADCK5	1.89946031542696e-235	0.449414154100167	0.685	0.238	2.88983892389058e-231
PGAP2	2.49523711807775e-235	0.456850749086769	0.814	0.484	3.79625375144349e-231
PPP1R16B	1.70090699822312e-233	0.340917182926812	0.385	0.043	2.58775990709666e-229
NOP10	1.04992293272482e-232	0.286434214283492	0.992	0.931	1.59735274984754e-228
CAV1	4.62724194623587e-232	0.405263615956365	0.412	0.053	7.03988589700325e-228
TFPI	2.4400027100543e-231	0.480401269495228	0.742	0.356	3.71222012307661e-227
LIPG	3.6740861926667e-231	0.38285219276681	0.473	0.081	5.58975473352311e-227
PPP1R14C	7.15106495063511e-231	0.345327632038808	0.343	0.031	1.08796302158963e-226
ATP1A1	1.04049331804965e-230	0.424204953120218	0.908	0.666	1.58300653408074e-226
ESR1	1.46187434749785e-230	0.310357435971072	0.417	0.055	2.22409563228322e-226
C9orf16	3.42854447530054e-229	0.432015169280417	0.769	0.473	5.21618756472224e-225
NDUFS5	5.25642229400161e-229	0.320959537395899	0.968	0.852	7.99712087809405e-225
GDE1	6.67033856554408e-228	0.44046294158105	0.782	0.405	1.01482530936188e-223
RIMS4	5.56071187083467e-227	0.297555528550872	0.389	0.045	8.46006704028786e-223
SNAI2	1.1733784912046e-226	-0.575116807956882	0.21	0.64	1.78517803651868e-222
PROSER2	1.20595710906707e-226	0.325241759227114	0.421	0.059	1.83474314573463e-222
OAZ2	3.35110459371427e-226	-0.404240624051694	0.761	0.907	5.09837052887689e-222
BAG1	1.739863012352e-225	0.436750673378052	0.876	0.588	2.64702758699233e-221
PC	9.20621285490301e-225	0.334459148121391	0.437	0.071	1.40063322374494e-220
ALKBH7	1.1690142668949e-224	0.443499220506106	0.681	0.297	1.7785383056539e-220
COTL1	1.83789487010525e-224	-0.562196583376852	0.346	0.725	2.79617325537813e-220
TLE2	2.1661282781672e-224	0.453287624315002	0.67	0.232	3.29554756240358e-220
ELOVL1	1.71709852538246e-223	0.441152117725537	0.677	0.252	2.61239369651687e-219
ATP6V0E1	5.77980781770176e-221	0.382040776330828	0.922	0.708	8.79339961385146e-217
WNT5A	8.65392709499766e-221	-0.625041887492552	0.458	0.766	1.31660846823294e-216
NDUFV3	9.81636255811052e-221	0.316361602756544	0.977	0.872	1.49346139959093e-216
NHS	2.67028627473104e-220	-0.57562282276345	0.236	0.668	4.0625735383758e-216
FLNA	4.72566794695987e-220	-0.51745525274775	0.42	0.773	7.18963121450475e-216
TMEM120A	2.4654529623624e-217	0.441105586560367	0.678	0.247	3.75094013693816e-213
LHX9	3.67509439774946e-215	-0.610389155553007	0.263	0.657	5.59128861673603e-211
NAGLU	4.19886470579636e-214	0.336498610841053	0.41	0.064	6.38815276339858e-210
NDUFS3	4.06085365261746e-213	0.378445837852435	0.913	0.709	6.1781827470922e-209
HIPK2	1.16099747878095e-212	0.462069580570741	0.736	0.33	1.76634156421734e-208
NDUFB2	1.78650644753297e-212	0.317303131262251	0.967	0.85	2.71799090927666e-208
AKT1	3.78009378079052e-212	0.415447547365626	0.847	0.545	5.7510346780947e-208
FAT1	6.420425681124e-212	0.444207647162709	0.706	0.313	9.76803563126206e-208
PRDX1	1.17738065377558e-211	0.275536728255253	0.989	0.955	1.79126692665417e-207
EMP1	6.45309385008702e-211	-0.540794039610894	0.265	0.694	9.8177369835224e-207
NME4	1.15827731145819e-210	-0.500202917967454	0.349	0.713	1.7622031016525e-206
MARCKS	1.14425697364831e-209	-0.335434152667591	0.905	0.97	1.74087255970853e-205
EZH2	1.3527121654981e-209	-0.541970723728718	0.334	0.701	2.05801628858881e-205
FGFRL1	2.8584470868647e-209	0.336200248149429	0.45	0.085	4.34884139795596e-205
SLC25A5	2.66592787025068e-208	0.302457988440658	0.993	0.933	4.05594266179938e-204
TSPAN18	3.44230724356331e-208	0.387653170671711	0.524	0.122	5.23712624035722e-204
ASS1	8.88041817891688e-207	0.524097700942918	0.703	0.27	1.35106682174041e-202
SLC30A2	2.78676879299224e-205	0.2699822589645	0.31	0.027	4.2397900416584e-201
KLHL23	6.54161872106516e-205	0.459410349259356	0.718	0.292	9.95241872222853e-201
TBXA2R	8.12527300184685e-205	0.355604723947829	0.458	0.086	1.23617903450098e-200
PPP1R14A	3.2748089412755e-204	0.499839358098981	0.854	0.485	4.98229432325654e-200
HES1	9.43143765151711e-204	-0.528279313169294	0.779	0.937	1.43489892430181e-199
UBXN1	1.39220361468351e-203	0.296451124229925	0.979	0.871	2.11809857937949e-199
NRTN	2.10701394681673e-203	0.369334516489795	0.431	0.079	3.20561101868697e-199
TGFB2	2.33602692988158e-203	-0.571754500546341	0.191	0.609	3.55403137112183e-199
UBE2M	3.71576993175367e-203	0.426057932044396	0.653	0.284	5.65317237417003e-199
AGPAT2	3.80098488363292e-203	0.431023337433254	0.674	0.28	5.78281840195913e-199
SLC7A1	4.06853043316461e-203	0.414176499596584	0.597	0.181	6.18986220101664e-199
GPC6	1.85224151284672e-202	-0.535692599884605	0.118	0.538	2.818000237645e-198
UBA1	4.39866581200246e-202	0.385311879388479	0.89	0.644	6.69213016638055e-198
KCNE5	1.47826774503808e-200	-0.504899823537804	0.079	0.492	2.24903654730093e-196
MBD2	4.41923243748574e-200	0.384825953228104	0.542	0.158	6.72342023039081e-196
TTC3	9.47634485928672e-200	-0.300975432080316	0.898	0.966	1.44173110689188e-195
LPCAT3	8.42383474501912e-199	0.41179892229532	0.665	0.263	1.28160221810721e-194
SMARCC1	1.30255612184553e-198	-0.396947698628095	0.69	0.865	1.98170888377579e-194
RBMS3	2.03310654240655e-198	-0.4909120697152	0.119	0.543	3.09316829361732e-194
AKT2	2.45587311111712e-198	0.41091095176455	0.783	0.457	3.73636535125358e-194
SMOC2	4.30013377366203e-198	0.557167177891385	0.795	0.372	6.54222352324942e-194
CYP1B1	6.16164612879706e-198	-0.580139869619879	0.19	0.606	9.37432842035185e-194
WT1	7.73947042784965e-198	-0.541961242034147	0.11	0.527	1.17748303089305e-193
SPOCK2	1.83835118856424e-197	0.283684808071124	0.348	0.042	2.79686749828163e-193
EMC9	7.13083417542076e-197	0.264365719874533	0.345	0.04	1.08488511144851e-192
HS3ST1	8.5486728489882e-197	0.268495893715254	0.338	0.038	1.30059508724506e-192
DEK	5.08436491329207e-196	-0.437733272927663	0.756	0.883	7.73535277908256e-192
ACAD8	3.40762911740625e-195	0.396588362180593	0.634	0.223	5.18436693922187e-191
MGST3	4.99803077407005e-195	0.415716711680274	0.694	0.345	7.60400401967017e-191
SSBP2	6.45717846376487e-194	-0.472857503500056	0.489	0.777	9.82395131477188e-190
MTSS1	1.95079491472681e-193	0.381132343209704	0.556	0.153	2.96793938326537e-189
MT-CO1	1.35474729504103e-192	0.262611445217862	0.983	0.953	2.06111253467542e-188
KIAA1217	1.30678244966498e-191	-0.53063913221601	0.138	0.548	1.9881388189203e-187
RBP4	1.32109593542851e-191	0.360301316146849	0.328	0.045	2.00991535616093e-187
MFAP4	1.66764143250573e-190	-0.586415874394566	0.428	0.767	2.53714967541422e-186
OSR2	4.66630966297006e-190	0.401097365536181	0.759	0.315	7.09932352124264e-186
CYHR1	5.24383981148917e-190	0.409546106009023	0.738	0.344	7.97797788919962e-186
CEBPB	1.57255089031971e-189	0.431199445560911	0.444	0.116	2.3924789245324e-185
ID1	2.85614942048646e-189	-0.640615241818284	0.563	0.825	4.3453457283281e-185
ETNK2	1.22097273707005e-188	0.454139560862334	0.659	0.273	1.85758792217838e-184
BNIP3	1.51691101122998e-188	0.373178409808359	0.579	0.168	2.3078284124853e-184
GNAS	3.42258742490068e-188	0.28300702457882	0.992	0.943	5.20712450824389e-184
CBX5	3.82640735966192e-188	-0.42563675043846	0.594	0.824	5.82149615698965e-184
GALNT10	5.55599082878761e-188	0.313437064785773	0.44	0.088	8.45288444691748e-184
CREB3	6.55597838396387e-188	0.40551111214424	0.636	0.247	9.97426551336263e-184
COL1A1	6.76232705651456e-188	-0.665416066749091	0.41	0.739	1.02882043837813e-183
NFKBIA	4.00260401603767e-187	0.46627852846818	0.884	0.595	6.08956174999971e-183
TAX1BP3	7.71482850724955e-186	-0.408340777070165	0.644	0.855	1.17373400909295e-181
PLD3	2.64657575604262e-185	0.419202766114789	0.651	0.323	4.02650035524324e-181
LGALS1	9.79678618527048e-185	-0.275467666301192	0.976	0.992	1.49048305022705e-180
TMEM97	3.03654339560327e-184	0.423980191732033	0.786	0.454	4.61979712207082e-180
ID2	9.99346401782724e-184	-0.512674483930124	0.764	0.911	1.52040561567224e-179
CD47	1.60742794233572e-183	0.433684934567461	0.716	0.353	2.44554087146956e-179
LRRC75A	1.31450109297824e-182	0.301596848288712	0.439	0.09	1.99988196285709e-178
MRPS28	1.61162727885738e-182	0.400430462944879	0.761	0.424	2.45192974205362e-178
BCAR3	4.00658800211037e-182	0.292227766979372	0.401	0.07	6.09562298641071e-178
ARX	7.31732571620577e-181	-0.516295877486851	0.247	0.625	1.11325793446355e-176
VAPA	1.00630575375779e-180	0.347730273565486	0.952	0.781	1.5309935737671e-176
HIC1	3.15549733934746e-180	-0.501657196598038	0.153	0.556	4.80077365208322e-176
PDE8A	3.16176202818768e-180	0.306169379492573	0.446	0.094	4.81030474968474e-176
CKS1B	1.0239195341462e-179	-0.388672722707574	0.821	0.906	1.55779117925003e-175
CD151	1.67242384188036e-179	0.408641682498748	0.664	0.309	2.54442563303677e-175
AVPI1	9.95192706626803e-179	0.360868539320402	0.505	0.151	1.51408618386202e-174
LAMP1	2.78831823326553e-178	0.385938323440025	0.766	0.473	4.24214736009018e-174
COL1A2	3.93040842132093e-178	-0.449549176561626	0.761	0.939	5.97972337219766e-174
TUBA1B	1.6777597747484e-177	-0.328475074003096	0.946	0.974	2.55254372130221e-173
AUTS2	2.33054223297054e-176	-0.431735754541608	0.637	0.873	3.54568695324138e-172
SFRP1	4.05746176320346e-176	0.432826658263725	0.904	0.672	6.17302232653774e-172
RBMS1	2.19300658433048e-175	-0.412038216958023	0.614	0.825	3.33644021740039e-171
METTL9	1.44978715643569e-174	-0.306384975475902	0.821	0.913	2.20570617980125e-170
ATP1B2	4.78055421807995e-174	0.409742702672517	0.692	0.326	7.27313518738684e-170
CPNE8	1.00293047420814e-173	-0.488417849080639	0.074	0.445	1.52585842346026e-169
IGFBP2	4.80773069011603e-173	0.416714822995766	0.549	0.168	7.31448147194253e-169
ADGRL3	6.86275376627705e-173	-0.453528356892726	0.111	0.498	1.04409935800139e-168
ISYNA1	9.97909907069579e-173	-0.481055044358214	0.617	0.802	1.51822013261566e-168
NASP	3.35079821697664e-172	-0.426141663734516	0.671	0.83	5.09790440730827e-168
ALCAM	4.57570543288471e-172	-0.58853036042981	0.154	0.534	6.9614782455908e-168
ELOVL6	6.91708544584162e-172	0.425794879010857	0.795	0.404	1.05236537973034e-167
PPDPF	1.2054502397764e-171	-0.315980674190113	0.822	0.919	1.83397199479581e-167
STBD1	2.55233430864165e-171	-0.462235737559407	0.139	0.516	3.8831214171674e-167
TPM4	2.8884068088143e-171	-0.297598150922342	0.879	0.943	4.39442211893008e-167
ZNF22	9.36197548457472e-171	-0.428393052711849	0.44	0.738	1.4243309502232e-166
HMGB2	1.77145393543321e-170	-0.542909198384551	0.797	0.897	2.69509001736809e-166
GLIPR2	2.48974612874396e-170	-0.497444809993025	0.292	0.654	3.78789976027107e-166
HRAS	1.51423583408581e-169	0.33641237013335	0.431	0.113	2.30375839797814e-165
SLC3A2	5.23203073998801e-169	0.373286524361478	0.857	0.645	7.96001156781776e-165
VCAN	2.24539344571086e-168	-0.494924838345287	0.152	0.527	3.4161415883045e-164
RPH3AL	2.30332161916293e-168	0.25980951468874	0.323	0.044	3.50427351139448e-164
LHFPL2	2.66310984078879e-168	-0.423147884634948	0.085	0.455	4.05165531177606e-164
MEX3A	4.46134114422097e-168	-0.472250142046841	0.302	0.654	6.78748441681778e-164
WBP2	6.71935763843906e-168	0.377502081608866	0.645	0.27	1.02228307111212e-163
RBFA	1.81995100702136e-167	0.385108719831832	0.688	0.325	2.7688734620823e-163
TLCD1	4.75034017866666e-167	0.371825234534606	0.563	0.201	7.22716754782346e-163
IMPDH2	6.66584467945345e-167	-0.313870449664846	0.807	0.898	1.01414160953205e-162
MAN1A2	4.18601282773884e-166	0.384776329499127	0.777	0.468	6.36859991612187e-162
ST6GALNAC3	1.08522019212798e-165	-0.388025476542622	0.048	0.403	1.6510540003035e-161
ORMDL2	2.84390394992956e-165	0.322162116055624	0.51	0.144	4.32671546942284e-161
NFIA	1.30740859473154e-164	-0.41338786607812	0.721	0.891	1.98909143602456e-160
SLC25A1	1.37534442422052e-164	0.383029251190721	0.648	0.296	2.09244900700909e-160
MRPS11	2.16106409035735e-164	0.346416886897773	0.951	0.754	3.28784290706968e-160
NAA38	3.7539319467175e-164	0.33168657824312	0.902	0.7	5.71123206373601e-160
DPF3	4.47708871409774e-164	0.327182029948518	0.465	0.115	6.81144276962831e-160
MCEE	6.49227466285567e-164	0.377235791743648	0.754	0.431	9.87734667206862e-160
RANBP1	6.54258083053512e-164	-0.256282502933628	0.951	0.965	9.95388247557613e-160
CMTM3	6.66221571888904e-164	-0.417299354033993	0.532	0.785	1.01358949947178e-159
TMEM214	9.26160306902847e-164	0.382128654802805	0.755	0.41	1.40906029092199e-159
ACSS2	2.31550124157288e-163	0.260439643143467	0.303	0.041	3.52280358892898e-159
NECTIN1	4.43569392049988e-163	0.329022690804935	0.491	0.135	6.74846473064852e-159
GRB10	1.17878394406511e-162	-0.333686090229667	0.784	0.904	1.79340189250065e-158
MYLK	5.91827372689014e-162	-0.489588354674919	0.192	0.564	9.00406164809066e-158
BOLA3	3.26580558418239e-161	0.352046658093507	0.884	0.64	4.96859661577509e-157
SAFB2	6.39572141160257e-161	0.381560166814352	0.831	0.525	9.73045055561216e-157
PDZD2	1.22060978346298e-160	-0.412319524142817	0.058	0.404	1.85703572456059e-156
PMEPA1	2.80013091490952e-160	-0.435793966835736	0.118	0.481	4.26011917394335e-156
MYH10	7.98800203357199e-160	-0.442583320592525	0.355	0.673	1.21529462938764e-155
TPD52L1	3.41358157188622e-159	0.392625276487325	0.721	0.368	5.1934230034677e-155
ARMCX6	3.19727927215739e-158	0.389100476474512	0.832	0.499	4.86434068466025e-154
COL26A1	3.22383551348525e-158	-0.440554611825261	0.14	0.507	4.90474335021645e-154
RBBP4	6.91173848724396e-158	-0.323706854010578	0.757	0.861	1.0515518934493e-153
EFNB1	1.20435576649115e-157	-0.414147651728532	0.563	0.799	1.83230686313963e-153
TMEM35A	1.34994915087664e-157	0.359585232687849	0.54	0.184	2.05381263814371e-153
ANAPC13	2.81141317657726e-157	0.262835744233251	0.956	0.877	4.27728400684464e-153
EMC7	3.45009187457784e-157	0.355870614467943	0.827	0.547	5.24896977798272e-153
CYGB	7.08966073223774e-157	-0.441019635699541	0.109	0.475	1.07862098380265e-152
TRIL	8.41731123283596e-156	-0.512640106298698	0.246	0.591	1.28060973096366e-151
CAVIN1	9.20367199308659e-155	0.386329723945906	0.723	0.341	1.40024665702819e-150
DBN1	1.42018928450502e-154	-0.412247629855401	0.206	0.544	2.16067597744593e-150
BAMBI	3.71547079684518e-153	-0.466091587297948	0.38	0.668	5.65271727032025e-149
METTL26	9.91888507304169e-153	0.365903108802017	0.646	0.276	1.50905917501256e-148
HOXD9	2.04450381823061e-152	-0.442418796209126	0.495	0.722	3.11050810905604e-148
PAICS	3.4174798735777e-152	-0.327167173635174	0.723	0.841	5.19935387966111e-148
MDH1	2.23379414106804e-151	0.310122395661077	0.916	0.775	3.39849440622091e-147
FGFR1	1.56555107548099e-150	-0.45084529377646	0.188	0.549	2.38182940623678e-146
PTK7	2.32011237363416e-150	-0.415516888171099	0.276	0.613	3.52981896524701e-146
ST6GAL1	3.66504151521216e-150	0.296495406885947	0.426	0.106	5.57599416124378e-146
FN1	1.27803380477046e-148	-0.481935379053971	0.282	0.624	1.94440063057778e-144
CYC1	1.64293679526468e-148	0.317713521217788	0.912	0.724	2.49956404031568e-144
WFDC1	2.60350721111115e-148	0.382560317159651	0.548	0.179	3.9609758709845e-144
SLC25A28	6.32048736248792e-148	0.288839041069239	0.46	0.125	9.61598947328912e-144
JAG1	1.57076451975399e-147	0.36380093455217	0.574	0.2	2.38976114035371e-143
FREM1	1.58675964056994e-147	-0.357423992839298	0.051	0.375	2.41409611716311e-143
MDFIC	4.95773434000703e-147	0.286788938431444	0.45	0.118	7.5426970248867e-143
ABRACL	7.48524668866852e-147	-0.301688721452817	0.863	0.935	1.13880543121403e-142
MTHFD2	1.03602275331772e-146	0.376959605591434	0.681	0.323	1.57620501689758e-142
C18orf32	1.69952679819557e-146	0.31924712577857	0.894	0.693	2.58566007077473e-142
BCL2	7.35930100556301e-146	-0.4117040427547	0.165	0.519	1.11964405498636e-141
CKB	9.46974866777686e-146	-0.464890029687665	0.27	0.588	1.44072756231557e-141
PKIG	9.69330401701307e-146	-0.322350104409876	0.769	0.89	1.47473927314837e-141
AHCYL2	1.79294811009952e-145	0.346951133190584	0.616	0.235	2.72779125470541e-141
HSPA12A	1.94166861407956e-145	0.358464138674438	0.586	0.235	2.95405462946064e-141
TMPO	6.30656550303871e-145	-0.388915354871892	0.591	0.777	9.5948087563231e-141
SELENOM	7.40742809678102e-145	-0.416215867071061	0.578	0.811	1.12696611064426e-140
EFNA5	8.85376377040681e-145	-0.484392445067903	0.164	0.508	1.34701162002969e-140
SELENOS	1.89724692554913e-144	0.306128916758212	0.967	0.835	2.88647147253045e-140
TMEM123	2.58754391831461e-144	0.366410998431684	0.731	0.38	3.93668931732385e-140
DUSP6	3.20926344740729e-144	-0.46929737441854	0.266	0.583	4.88257340888545e-140
RSRP1	3.74714686114004e-144	0.268747051988908	0.975	0.902	5.70090923453846e-140
FAM214A	4.39923054268138e-144	0.2755345605062	0.411	0.098	6.69298934763545e-140
EPB41L2	4.60404457414302e-144	-0.405121252086411	0.45	0.722	7.00459341510118e-140
ISLR	1.00029483135227e-143	-0.392470529872898	0.105	0.45	1.52184855641934e-139
LRRC58	3.05095793376019e-143	0.350897190981382	0.808	0.558	4.64172740042276e-139
PDLIM7	4.05622065071035e-143	-0.401190608799367	0.337	0.646	6.17113409799073e-139
NUDT21	2.25694237975753e-142	-0.29381264841707	0.784	0.894	3.43371213656311e-138
PCDH18	4.48238758092523e-142	-0.395313995945621	0.134	0.483	6.81950446561965e-138
DAB2IP	5.72072919236015e-142	-0.379086751573947	0.155	0.487	8.70351739325674e-138
TAOK3	1.11937028543081e-141	0.351598591142459	0.615	0.246	1.70300995225444e-137
PFKFB4	1.19368316741074e-141	0.270119397319717	0.396	0.092	1.8160695708987e-137
TMED3	1.43735427885976e-141	0.334222940147086	0.867	0.648	2.18679079985723e-137
TNFAIP8	1.61029031643146e-141	-0.426476983426118	0.171	0.513	2.44989568741882e-137
MEIS2	2.30831443277003e-141	-0.492574662204418	0.341	0.638	3.51186957801633e-137
VGLL4	4.08833218659661e-141	-0.42451532614582	0.297	0.615	6.21998858868809e-137
PRR5	8.11164719527996e-141	-0.39952973265506	0.349	0.639	1.23410600428989e-136
PDGFRB	1.17203472741302e-140	-0.407025142024735	0.066	0.387	1.78313363428617e-136
SPARCL1	1.55195166853337e-140	-0.540247675872733	0.214	0.536	2.36113926850668e-136
HNRNPR	2.75171186442832e-140	-0.281953905738075	0.82	0.894	4.18645443054125e-136
GAS6	4.52280555170653e-140	0.406971291134498	0.634	0.261	6.88099636636631e-136
MCM7	6.24872442206732e-140	-0.418856575857138	0.331	0.623	9.50680933573322e-136
RABEP2	5.30930884974097e-139	0.292526836943354	0.47	0.139	8.07758248399591e-135
MDH2	8.84509397137284e-139	0.268705217236972	0.936	0.836	1.34569259680466e-134
CPQ	3.01402250680701e-138	0.351267384419164	0.579	0.257	4.58553384185618e-134
UNC5C	3.85880042072102e-138	-0.36244516545397	0.069	0.395	5.87077896008497e-134
RASL11A	6.46682639785278e-138	-0.430893971447982	0.141	0.468	9.83862968169322e-134
TMSB10	7.34171967381319e-138	-0.421154157996573	0.311	0.632	1.11696923117394e-133
TAGLN2	1.74982263527815e-137	-0.461226223092871	0.284	0.564	2.66218015731218e-133
MRPS5	5.96640342978149e-137	0.33634300578053	0.869	0.62	9.07728617806955e-133
AARS1	6.58799357629182e-137	0.350657060111862	0.654	0.314	1.00229734269704e-132
TCAF1	3.93566030594763e-136	0.356866991287187	0.804	0.49	5.98771358946873e-132
TIMP2	1.23525641615755e-135	-0.392213593422128	0.181	0.518	1.8793191115421e-131
PSMB3	1.94190882740755e-135	0.271077311867601	0.924	0.821	2.95442009001784e-131
SRSF7	2.70779141716896e-135	-0.261677300664101	0.875	0.921	4.11963386208085e-131
ACE2	3.56792338530732e-135	0.3267301409854	0.345	0.069	5.42823863840656e-131
IFT20	2.01475361038645e-134	0.272724418714688	0.945	0.83	3.06524614284194e-130
PAPPA	5.66745470344075e-134	0.250383439739629	0.318	0.057	8.62246558581475e-130
CDCA7	6.03723039775281e-134	-0.380717639652193	0.097	0.42	9.18504232714112e-130
HAGH	7.44181106530039e-134	0.289820231019733	0.49	0.155	1.1321971354748e-129
TNS3	8.75070113664656e-134	-0.413811323245902	0.353	0.642	1.33133167092941e-129
MEX3B	9.43740290191126e-134	-0.378151267148059	0.119	0.454	1.43580647749678e-129
DCAKD	6.33818839452621e-133	-0.345295021918899	0.536	0.741	9.64291982343218e-129
ZCCHC3	1.43738528163232e-132	-0.384298659925459	0.512	0.726	2.18683796747541e-128
COL6A3	3.87021428544225e-132	-0.368610200865723	0.085	0.409	5.88814401387184e-128
AACS	4.90661000430243e-132	0.277866546108859	0.4	0.108	7.46491646054572e-128
PPIC	5.09049724838092e-132	-0.348389849034141	0.645	0.828	7.74468251368674e-128
PEX19	1.64240487112718e-131	0.341799728897502	0.823	0.534	2.49875477093289e-127
RBFOX2	2.06240812437264e-131	-0.376647952808844	0.455	0.695	3.13774772042053e-127
ADIPOR2	2.16852004524045e-131	0.314954196355734	0.521	0.193	3.29918639682882e-127
EMX2	2.31237093565703e-131	-0.362626999885505	0.062	0.373	3.51804114150861e-127
GAA	5.12854724063359e-131	0.330033572140462	0.539	0.223	7.80257177189995e-127
ATP6V1E1	6.54114083675619e-131	0.332346620078439	0.801	0.55	9.95169166904087e-127
VAT1	9.12099330124846e-131	0.317151102536538	0.582	0.228	1.38766792085194e-126
SMC2	1.06660392928681e-130	-0.488734104821789	0.33	0.612	1.62273121801695e-126
PKDCC	1.4791440974465e-130	0.365867640123553	0.637	0.306	2.2503698298551e-126
PON3	1.54798215350461e-130	0.255286968467323	0.388	0.095	2.35510004834191e-126
NFE2L1	2.35427698879904e-130	0.351361842402606	0.725	0.421	3.58179701075886e-126
BICC1	3.79465445209437e-130	-0.375771902865595	0.162	0.481	5.77318728341638e-126
ATP6V1F	5.88951854472517e-130	0.263629273353413	0.949	0.825	8.96031351394487e-126
C4orf48	1.05066505571709e-129	-0.353411387911809	0.639	0.831	1.59848181576797e-125
PSME1	1.77055679715966e-129	0.324539616198749	0.834	0.61	2.69372511119871e-125
3	2.78712676428247e-129	-0.320287478920885	0.653	0.802	4.24033465917935e-125
ACTN1	8.78503530691973e-129	-0.402788299413147	0.392	0.677	1.33655527159477e-124
NDUFS8	1.64230821609558e-128	0.27888661392966	0.913	0.774	2.49860771996782e-124
ETFA	2.99013041318881e-128	0.328298393794423	0.789	0.536	4.54918441062546e-124
RALB	1.63933855075874e-127	-0.344841837756001	0.522	0.721	2.49408967112435e-123
GAS1	4.50870569131572e-127	-0.423993530073044	0.168	0.492	6.85954483876773e-123
PCNT	4.99986599023171e-127	0.342198451665885	0.606	0.286	7.60679611753852e-123
2	9.1305679908366e-127	-0.300979464698665	0.706	0.803	1.38912461412588e-122
SHISA5	7.56969184888879e-126	0.338551437205379	0.67	0.35	1.15165291788994e-121
LAMTOR4	1.07989592742941e-125	0.302506746184106	0.875	0.673	1.6429536639911e-121
GSTM2	1.73888144539536e-125	0.343557410797215	0.543	0.237	2.6455342310245e-121
PAPSS1	3.55986242415695e-125	0.340358324320389	0.786	0.505	5.41597469211239e-121
TPP1	6.92550475091245e-125	0.321556989912061	0.563	0.239	1.05364629280382e-120
ST8SIA2	2.68729397176601e-124	-0.348647838723848	0.08	0.393	4.08844904864481e-120
APLP2	3.14939219601588e-124	0.327830513003674	0.829	0.571	4.79148528701856e-120
RASGRP2	3.22358334851687e-124	-0.411564656047714	0.107	0.406	4.90435970643357e-120
MCM5	4.93761561768931e-124	-0.398775262833726	0.186	0.499	7.51208840075252e-120
HSD17B11	5.37863972903537e-124	0.274618322435517	0.442	0.135	8.18306248375441e-120
CPA1	6.82005567202998e-124	0.488280342076523	0.534	0.206	1.03760326994264e-119
HMGB3	2.5415349615998e-123	-0.269643497062924	0.847	0.909	3.86669129057794e-119
GLTP	2.58513047809816e-123	0.330430773830299	0.576	0.248	3.93301750937854e-119
PROS1	8.08065947226169e-123	0.275629153789565	0.46	0.146	1.22939153210989e-118
SNAPIN	8.84111167126809e-123	0.333526702129545	0.735	0.41	1.34508672966673e-118
SNN	2.69253431630702e-122	-0.347917735727711	0.188	0.481	4.0964217088295e-118
PHYH	3.55920883645361e-122	0.318532500651709	0.51	0.208	5.41498032378053e-118
CCDC107	3.5719447423678e-122	0.331311029095373	0.699	0.385	5.43435673103837e-118
PSMB10	8.12386768978725e-122	0.30138760055756	0.542	0.207	1.23596523032423e-117
FUOM	1.98119620137913e-121	0.323625546820568	0.636	0.301	3.01419190077821e-117
ATP6V0A1	6.77734745013154e-121	0.287886054252117	0.513	0.185	1.03110564106301e-116
ZNRF2	8.31095523974009e-121	0.274803410625618	0.455	0.147	1.26442873017406e-116
MAN2A1	1.66395762677052e-120	0.337245434468924	0.672	0.362	2.53154513336867e-116
SULF2	1.74200981000761e-120	-0.391383559913996	0.351	0.676	2.65029372494557e-116
RND3	1.8002147532019e-120	-0.379670628365313	0.453	0.678	2.73884672552137e-116
ST3GAL1	3.57197398428147e-120	-0.295202380191402	0.04	0.32	5.43440121968583e-116
WSB2	3.74877470124884e-120	0.341260095518613	0.682	0.363	5.70338583047998e-116
KIT	3.7863787510197e-120	0.250887473069639	0.32	0.072	5.76059663180138e-116
STARD4	4.83246451762046e-120	0.323410611666568	0.58	0.245	7.35211151710777e-116
TIPIN	3.64653114820917e-119	-0.365769405376938	0.518	0.708	5.54783248888542e-115
TPM3	4.30979529806963e-119	-0.279092565109523	0.798	0.872	6.55692256648314e-115
DNAJC9	5.17364828576066e-119	-0.367910639914713	0.387	0.612	7.87118850195627e-115
IMPDH1	6.34737484616457e-119	0.291302194241733	0.54	0.208	9.65689609095478e-115
CLMP	2.09559320794812e-118	-0.318108521512087	0.054	0.335	3.18823550657227e-114
RORA	4.86010558006427e-118	0.307961297469519	0.497	0.181	7.39416462950979e-114
BCL10	9.45177527314915e-118	-0.389723685192601	0.575	0.751	1.43799309005691e-113
PHLDA1	3.2966992668579e-117	-0.50334030839548	0.303	0.58	5.01559826459761e-113
COMMD6	7.17456579276518e-117	0.316013547615109	0.817	0.551	1.09153843971129e-112
CPE	8.43481955401706e-117	0.358326237731428	0.579	0.243	1.28327344694816e-112
TACC1	1.17837439123769e-116	0.349552916012015	0.686	0.35	1.79277879882903e-112
SMIM26	1.3917252575746e-116	0.3204756779206	0.68	0.346	2.11737080687399e-112
ETFRF1	1.48642711859351e-116	0.31830226623622	0.629	0.299	2.26145021822816e-112
KANK1	2.22083189031695e-116	0.279721278596964	0.436	0.137	3.37877363792821e-112
TMEM150A	2.8139630679863e-115	0.272188871719934	0.462	0.153	4.28116341163435e-111
ABHD2	4.85979805070848e-115	0.346564036869195	0.518	0.199	7.39369675434788e-111
8	5.13328227350974e-115	-0.269223378826418	0.776	0.871	7.80977565091772e-111
MBNL1	8.06236093938575e-115	0.331579688236607	0.683	0.382	1.22660759331815e-110
COL4A1	9.46448484270785e-115	-0.378299722483321	0.698	0.779	1.43992672396957e-110
MFGE8	1.03623070856612e-114	-0.429409679421031	0.659	0.767	1.5765214000125e-110
OBSL1	1.55461686416751e-114	0.326248884798073	0.793	0.507	2.36519409714445e-110
MINDY2	1.78353526181561e-114	0.251171438996661	0.432	0.134	2.71347054732626e-110
VSTM4	2.47988991363527e-114	-0.378896211828507	0.305	0.574	3.7729045146047e-110
POFUT2	3.16716462574398e-114	0.275943918436484	0.951	0.808	4.81852426160689e-110
JAK1	6.44225816423507e-114	-0.330273919710753	0.59	0.762	9.80125157106723e-110
ITGA8	9.88031380555806e-114	-0.298213072574197	0.038	0.309	1.5031909423776e-109
FAM110B	1.27317502373558e-113	0.341604904313559	0.677	0.343	1.93700848111132e-109
RFC2	1.79270800430322e-113	-0.330978962085415	0.454	0.649	2.72742595774692e-109
PTOV1	1.83692068219943e-113	0.30017159947002	0.835	0.658	2.79469112589821e-109
TONSL	2.85843712341871e-113	0.303302789064547	0.793	0.567	4.34882623956922e-109
CAMK1	6.32271466015536e-113	-0.341874411441288	0.452	0.668	9.61937808396036e-109
TP53INP2	1.0124911892544e-112	0.258796624024596	0.438	0.14	1.54040409533164e-108
RALGAPA1	1.8446776245551e-112	0.293101605443877	0.56	0.235	2.80649253799812e-108
FBN2	2.87225184850363e-112	-0.368300324147123	0.245	0.546	4.36984396231343e-108
RERG	7.90496388618677e-112	0.284864659321568	0.532	0.207	1.20266120564446e-107
TRAPPC6A	1.05183954171351e-111	0.324590470034666	0.671	0.381	1.60026867876294e-107
NFIL3	1.24450226781718e-111	0.279975301329484	0.473	0.166	1.89338575025706e-107
JUP	1.41744249015656e-111	-0.352230646644457	0.186	0.472	2.15649700452418e-107
PLXDC1	2.03626487546734e-111	0.297031640123403	0.627	0.284	3.09797338153602e-107
VPS37A	3.30572124243616e-111	0.27939405012622	0.572	0.24	5.02932429824238e-107
TCF3	4.15045201481011e-111	-0.275695852110222	0.731	0.839	6.3144976953321e-107
GNG2	5.78191080620104e-111	-0.335490704259082	0.16	0.464	8.79659910055427e-107
HS6ST2	6.46398678100604e-111	-0.415822965109441	0.305	0.581	9.83430948862258e-107
TTYH3	7.05426930509834e-111	0.314802335157085	0.762	0.509	1.07323653207766e-106
TPRG1L	7.83781701651203e-111	0.317522728713692	0.67	0.347	1.19244548089214e-106
CLIP3	9.72212412406033e-111	-0.329605080844016	0.141	0.433	1.47912396423454e-106
ATP2B4	1.01755836889021e-110	-0.367645326115343	0.281	0.549	1.54811330242956e-106
DDX39B	1.7733320256223e-110	-0.258096451549597	0.813	0.878	2.69794734378176e-106
AMER1	5.78536227398605e-110	-0.364061067330993	0.475	0.693	8.80185016364237e-106
SMAD5	6.52739797865917e-110	-0.352688756867743	0.301	0.567	9.93078328473206e-106
MEIS1	1.62077967414629e-109	-0.372532544872585	0.252	0.523	2.46585419624616e-105
SREBF2	3.4631479570888e-109	0.315193199351417	0.657	0.331	5.2688333019149e-105
TNNI1	4.03151058882731e-109	-0.319426229543653	0.052	0.323	6.13354020984186e-105
HADHA	4.10892902897934e-109	0.299426243029947	0.837	0.616	6.25132462468917e-105
PGM3	7.06396160634148e-109	0.278363521460283	0.521	0.207	1.07471111878879e-104
BIRC5	1.11116918786369e-108	-0.514906653112223	0.324	0.542	1.69053280241582e-104
SRA1	1.72064572260778e-108	0.278034318405966	0.866	0.692	2.61779040237547e-104
ECI1	2.97354319233412e-108	0.315799957661589	0.626	0.358	4.52394861281713e-104
KMT5A	3.41014583297297e-108	0.307258151019601	0.605	0.284	5.18819587028507e-104
CANX	4.6586644261297e-108	0.255073002349431	0.947	0.823	7.08769205791373e-104
ADIPOR1	6.96449871210892e-108	0.289259892615093	0.884	0.675	1.05957883406025e-103
APRT	8.83865658316392e-108	-0.345576013457407	0.569	0.776	1.34471321256256e-103
DYNLL2	1.90778257448533e-107	0.274783805316489	0.903	0.733	2.90250040882197e-103
GRINA	2.28857032791535e-107	0.29298438764311	0.532	0.217	3.48183089689041e-103
AIFM1	3.13917472505521e-107	0.307720456577288	0.65	0.342	4.775940426699e-103
HES6	3.24965036714377e-107	0.303841095275675	0.56	0.256	4.94401806857253e-103
STOX2	3.90019482970521e-107	-0.326176682435421	0.56	0.683	5.9337564139135e-103
VASH2	7.6046863361104e-107	-0.277534583884713	0.066	0.334	1.15697697917584e-102
GADD45G	1.28679401982166e-106	0.367750084413311	0.758	0.422	1.95772842175668e-102
ATP6V1H	1.64768639658118e-106	0.30315078036317	0.574	0.272	2.5067900837586e-102
CHST15	1.77845222430479e-106	-0.279586163022474	0.023	0.265	2.70573721405731e-102
WSB1	3.48330283063609e-106	-0.33807102351085	0.533	0.729	5.29949692652974e-102
KHDRBS1	6.63610999593242e-106	-0.252087306085366	0.79	0.87	1.00961777478116e-101
DDIT4L	3.50681978014481e-105	0.30583801839191	0.779	0.443	5.33527561351231e-101
HSD17B12	4.83633259356605e-105	0.300587847754832	0.801	0.559	7.35799640785139e-101
JUND	2.13345540418911e-104	0.325124706075911	0.812	0.652	3.24583905193331e-100
RCN2	2.48281780651027e-104	-0.286458221670537	0.68	0.814	3.77735901082473e-100
EPS15	2.53924482760758e-104	0.271013160920376	0.538	0.222	3.86320708072218e-100
ERLEC1	2.72530227147684e-104	0.311048420509316	0.693	0.4	4.14627487582487e-100
SMARCE1	8.04245759904823e-104	-0.283939923823887	0.657	0.801	1.2235794991192e-99
TMEM30A	1.08905274360761e-103	0.307421018077697	0.767	0.476	1.65688484412462e-99
ANAPC16	1.48386152115535e-103	0.277469702019554	0.882	0.686	2.25754691828574e-99
SLC9A3R2	2.1864839567917e-103	-0.329805552357815	0.198	0.468	3.32651669186289e-99
BMP2	2.40622147842826e-103	0.335132437105741	0.53	0.218	3.66082535728076e-99
VASN	5.00776637409136e-103	-0.329212214470581	0.167	0.453	7.61881576154259e-99
LIN37	8.71989062657339e-103	0.273569689200174	0.462	0.183	1.32664415992688e-98
LIG1	1.07036844157552e-102	-0.400197795120988	0.368	0.589	1.62845854701299e-98
COX18	1.68934489760296e-102	0.282563036838243	0.549	0.248	2.57016932721314e-98
RAPH1	3.13143741044437e-102	-0.364099617674219	0.232	0.5	4.76416887625006e-98
GPC4	3.21982505022591e-102	0.284244991266227	0.507	0.205	4.89864183141371e-98
ZBTB7A	1.43087028260968e-101	0.321322594282613	0.646	0.342	2.17692604796236e-97
SSRP1	1.91127137077168e-101	-0.252432309339218	0.723	0.801	2.90780826349204e-97
LMNB1	3.08989795982451e-101	-0.317717307376599	0.476	0.647	4.70097075607701e-97
LRPAP1	3.3403115485244e-101	0.309176891581215	0.722	0.457	5.08194998992502e-97
NFIB	4.7565976428932e-101	-0.269354197973653	0.824	0.897	7.23668765389771e-97
GLRX	5.75578153102937e-101	0.308524642176472	0.7	0.413	8.75684602130808e-97
C6orf226	7.15129639167438e-101	0.302361971134678	0.813	0.543	1.08799823302934e-96
UHRF1	1.73045661891139e-100	-0.341680474273768	0.147	0.422	2.63271670001179e-96
GINS2	2.8836049745668e-100	-0.347118218746755	0.219	0.491	4.38711660830594e-96
GHR	3.45423963765946e-100	-0.340926051910554	0.296	0.568	5.2552801847351e-96
C1QTNF6	3.66522605681669e-100	0.306780784006356	0.665	0.361	5.57627492284092e-96
ABHD4	4.79687322997487e-100	0.291360520638923	0.599	0.289	7.29796293208377e-96
GNG11	1.62753766136004e-99	-0.349349989956499	0.17	0.453	2.47613579799317e-95
NDUFB4	1.87345602858061e-99	0.305928598251159	0.812	0.596	2.85027600188253e-95
SEC61G	2.41915479134104e-99	0.253933803302977	0.949	0.826	3.68050209954625e-95
PDLIM2	3.24587515772078e-99	-0.34771579697119	0.246	0.52	4.93827446495639e-95
FAM126A	3.72777016159337e-99	0.297755029518402	0.585	0.279	5.67142952384816e-95
ACBD5	1.12477410873255e-98	0.251508887446443	0.504	0.201	1.71123132902569e-94
CXXC5	2.77843066997727e-98	-0.324293410099636	0.194	0.45	4.22710442130342e-94
FAM234A	3.18620054636598e-98	0.263649201735312	0.543	0.234	4.8474855112412e-94
LTBP1	3.71663450295078e-98	-0.30205206319726	0.057	0.309	5.65448773278932e-94
EMP2	5.976329579982e-98	-0.296020878139497	0.101	0.373	9.09238782298462e-94
FGFR2	6.38070817291018e-98	0.274372769141918	0.562	0.25	9.70760941426554e-94
TIA1	1.47080849498945e-97	-0.288730553215033	0.639	0.785	2.23768804427696e-93
IRF2BPL	1.51442402622944e-97	-0.333056509402261	0.619	0.785	2.30404471350547e-93
RBPMS2	2.14929746194813e-97	-0.300693125929423	0.175	0.435	3.26994115860789e-93
RGL1	2.71167899677246e-97	-0.262997410827361	0.051	0.301	4.12554842568961e-93
EFNA4	4.24168567537613e-97	-0.270893080088267	0.088	0.344	6.45330058651725e-93
CXCL12	4.80659696346825e-97	-0.373242752593352	0.644	0.712	7.31275662022059e-93
POLR2D	4.85047651246316e-97	-0.268305533698119	0.629	0.766	7.37951496606145e-93
RRM2	4.95831083212027e-97	-0.390835589274009	0.134	0.4	7.54357409998777e-93
GLI2	6.87610013650363e-97	-0.265827866219007	0.07	0.329	1.04612987476766e-92
XPR1	1.8104913657193e-96	0.277439738243522	0.577	0.264	2.75448156380535e-92
GUSB	2.2112689683846e-96	0.293129317609572	0.639	0.352	3.36422460850032e-92
RAB11A	2.4290707564379e-96	0.273386724520359	0.88	0.681	3.69558824884463e-92
CDC42EP3	2.73396712953147e-96	-0.391258484883774	0.245	0.491	4.15945759086917e-92
NBL1	4.28111426668211e-96	-0.323993478316281	0.16	0.421	6.51328724533016e-92
NAB1	6.64537475660229e-96	0.275196170292356	0.555	0.252	1.01102731546947e-91
ARMCX2	9.28674688128012e-96	0.272563727950478	0.94	0.782	1.41288567051796e-91
METRN	1.03494276832498e-95	0.309407263254376	0.642	0.338	1.57456192772962e-91
ZNF428	2.26101447817292e-95	-0.323872209415886	0.342	0.59	3.43990742709228e-91
SOCS2	2.49618262115552e-95	0.277043759205315	0.547	0.239	3.797692239826e-91
HHIP	4.47395184832163e-95	0.289683041874469	0.551	0.248	6.80667034203653e-91
GOT1	1.38872327440158e-94	0.285298979008106	0.547	0.254	2.11280358967457e-90
SPHK1	3.68355760961786e-94	-0.251233753591597	0.044	0.28	5.60416454727261e-90
PRKACA	1.19063763174311e-93	0.285122000803863	0.609	0.348	1.81143609293396e-89
TXNDC5	1.46560435343571e-93	0.267683184003839	0.889	0.729	2.22977046331708e-89
GPI	2.21635692494372e-93	0.275011046942439	0.885	0.705	3.37196542560938e-89
ROBO2	2.39960753567738e-93	-0.308019340387124	0.579	0.718	3.65076290477957e-89
ELK3	2.4307923739582e-93	-0.277781461661043	0.118	0.361	3.69820751774e-89
DDIT3	2.83111368748994e-93	0.291240571394227	0.576	0.28	4.30725636414719e-89
SURF4	3.83375133639721e-93	0.261998291630302	0.874	0.707	5.83266928319472e-89
RFC4	5.81073117711473e-93	-0.310758089534837	0.3	0.532	8.84044641286235e-89
RUNX1T1	6.94953140633861e-93	-0.340058598029139	0.106	0.359	1.05730170816036e-88
MCM6	1.64608508234469e-92	-0.351796443750166	0.383	0.591	2.5043538442792e-88
PLXND1	1.83138547238933e-92	0.260495765051195	0.537	0.235	2.78626985769313e-88
CDK2AP2	3.93296413474936e-92	0.283052971789808	0.631	0.325	5.98361163460768e-88
PHLDA3	6.04912284122195e-92	-0.31460573743394	0.213	0.461	9.20313549063507e-88
PKNOX2	6.0854221038856e-92	-0.288104249032475	0.126	0.39	9.25836118885155e-88
MKRN1	9.74917850142014e-92	0.290471609809812	0.774	0.501	1.48324001720606e-87
TCF7L1	1.30521252277839e-91	-0.283229924956024	0.135	0.393	1.98575033215504e-87
SPRY1	2.3165629255671e-91	-0.329522678813298	0.14	0.395	3.52441883495778e-87
AFF3	2.7152188224996e-91	-0.30783226042292	0.13	0.389	4.13093391655089e-87
CLCN5	4.19651588034527e-91	0.250104685035064	0.463	0.183	6.38457926035729e-87
DUT	5.45229767409357e-91	-0.27069822241181	0.645	0.738	8.29512568136596e-87
MRPS6	6.03807676280477e-91	0.282458746682995	0.648	0.377	9.18632998693117e-87
FAM111A	7.30901704060582e-91	-0.3330091111189	0.096	0.35	1.11199385255777e-86
TMEM50A	1.85995202151532e-90	0.256631423773054	0.868	0.724	2.82973100553342e-86
TAF6L	3.15159175638927e-90	0.285113720332475	0.746	0.498	4.79483169817064e-86
HIGD1A	3.2490239408633e-90	0.26467770286022	0.899	0.728	4.94306502362942e-86
HEYL	6.05497866343726e-90	-0.351616091224224	0.092	0.339	9.21204453855344e-86
MAPK13	6.77339242812088e-90	0.306465148273918	0.415	0.177	1.03050392401431e-85
CALML4	7.07492996312233e-90	-0.26225012339716	0.075	0.312	1.07637984458943e-85
ACADS	8.59550781321152e-90	0.290331580544125	0.639	0.376	1.307720558702e-85
RRM1	1.12858822677331e-89	-0.297827082193609	0.227	0.438	1.71703412821291e-85
TLN2	1.32409863272785e-89	-0.293240057813627	0.157	0.402	2.01448365983214e-85
DESI1	1.66234261276496e-89	0.28209931775148	0.621	0.337	2.52908805106061e-85
GPX3	1.67046697404709e-89	-0.335229725841013	0.454	0.616	2.54144845431524e-85
ATP2A2	1.92307142600689e-89	0.288519487586075	0.672	0.404	2.92576086752688e-85
SPINT2	1.94991686039996e-89	0.260799455068752	0.398	0.143	2.9666035114125e-85
SLC22A17	1.95894950832601e-89	0.274033178788157	0.584	0.286	2.9803457819672e-85
LUZP1	2.03871661965524e-89	-0.305372031564621	0.379	0.592	3.10170346514349e-85
DST	2.99064461616374e-89	0.254738454749998	0.445	0.172	4.54996671903151e-85
NDEL1	3.7983168940581e-89	0.294585619603314	0.76	0.483	5.77875932261999e-85
LPL	4.02805881517553e-89	-0.287380384091124	0.075	0.317	6.12828868140805e-85
RFC3	4.93598505556737e-89	-0.303622478707399	0.347	0.555	7.5096076635402e-85
PPP1R9A	1.03706187683101e-88	0.262203581439908	0.523	0.23	1.5777859394107e-84
TECPR1	1.6423007143585e-88	0.252669275852052	0.501	0.216	2.49859630682502e-84
NT5C	1.65022390462778e-88	0.276202238476947	0.584	0.301	2.51065064850071e-84
WASF2	2.68982639083908e-88	-0.279966495983541	0.617	0.771	4.09230187102257e-84
TGFB1I1	3.39473997958514e-88	-0.317438053271618	0.258	0.495	5.16475740494083e-84
ATP1B3	4.21890078062089e-88	0.277772896728765	0.764	0.54	6.41863564763662e-84
NCSTN	5.73105827220142e-88	0.250335699401817	0.503	0.219	8.71923205532723e-84
COL5A1	6.43649508178304e-88	-0.307314394564933	0.228	0.47	9.79248361742471e-84
OGDH	1.41403089750559e-87	0.280374243116612	0.69	0.406	2.151306607465e-83
TSHZ3	3.51785591925729e-87	-0.285360235484419	0.096	0.339	5.35206599555804e-83
UBA7	3.54689914131938e-87	-0.283434588244957	0.106	0.368	5.39625235360331e-83
TK1	4.86597599223156e-87	-0.318587766835598	0.097	0.347	7.40309587458109e-83
SOX6	5.69640563331436e-87	-0.276713875121188	0.052	0.281	8.66651153052447e-83
ZFHX3	1.65397553112465e-86	-0.326727704838151	0.256	0.509	2.51635837305304e-82
ORMDL3	2.4771840036516e-86	0.280709982642822	0.736	0.462	3.76878774315555e-82
ACAT1	2.48175552502216e-86	0.269863436792212	0.837	0.652	3.77574285576872e-82
NTF4	3.29607142487221e-86	-0.267036720449122	0.07	0.307	5.01464306580059e-82
WIPI1	4.36582097176738e-86	0.286743327980414	0.704	0.412	6.64216002644689e-82
ZFAND5	5.13369969845733e-86	0.290008238020735	0.741	0.495	7.81041072123298e-82
PLEKHG2	9.31347960159075e-86	-0.281914354263979	0.14	0.4	1.41695278658602e-81
CAMKK2	1.01580691872632e-85	0.280843873577528	0.642	0.356	1.54544864615022e-81
TYMS	1.43425271323284e-85	-0.344995575463083	0.304	0.512	2.18207207791244e-81
SDC1	2.08639188958543e-85	-0.30653667284565	0.201	0.449	3.17423662081527e-81
RHOU	2.96139654735312e-85	-0.306519375019425	0.324	0.532	4.50546870714304e-81
RPN1	4.42246709941786e-85	0.27487329534891	0.814	0.597	6.72834144505433e-81
MCM4	5.80759876769759e-85	-0.301310358956969	0.218	0.449	8.83568076517511e-81
CACNB3	8.97423836640464e-85	-0.258819921637906	0.102	0.327	1.3653406250648e-80
DACT1	1.01519307031088e-84	-0.284616121406274	0.079	0.305	1.54451473717098e-80
FKBP5	2.33705572826884e-84	0.286230708279726	0.791	0.529	3.55559658498821e-80
CPLX2	2.72066084827085e-84	-0.292046819252105	0.116	0.363	4.13921341455927e-80
MCC	4.29178877302748e-84	-0.255478026085934	0.088	0.33	6.52952743928401e-80
TAF10	4.60401850642297e-84	0.277400283339951	0.46	0.232	7.00455375567191e-80
RBP1	9.62056615932042e-84	-0.329521899873049	0.693	0.831	1.46367293547901e-79
SMTN	1.13578541198696e-83	-0.252616517049091	0.083	0.317	1.72798392579696e-79
UBE2D1	1.1437709064716e-83	-0.283535497786475	0.287	0.517	1.74013305710589e-79
ADGRL2	2.7071327556917e-83	-0.29111376373021	0.231	0.476	4.11863177450936e-79
YPEL3	3.13150485618779e-83	-0.294673938811589	0.534	0.708	4.7642714882041e-79
KLHDC8B	3.66503995306898e-83	0.259133790490376	0.49	0.219	5.57599178459914e-79
BCAT2	5.13155747669503e-83	0.267563920728234	0.58	0.301	7.80715154504381e-79
ZNF266	5.49928397748368e-83	-0.294927835399695	0.539	0.723	8.36661064334367e-79
GKAP1	6.79685369654093e-83	0.251055245737542	0.564	0.272	1.03407332139174e-78
PRPSAP1	1.85285426105999e-82	-0.267693041143476	0.516	0.67	2.81893247277667e-78
PTTG1IP	2.55269024408226e-82	0.271690261832041	0.779	0.518	3.88366293734674e-78
NKD1	3.09318085781414e-82	-0.283356312145278	0.085	0.309	4.70596535707843e-78
SMC4	5.97192337039329e-82	-0.334164543619061	0.465	0.588	9.08568421571635e-78
ATP6AP1	1.39585361105242e-81	0.266097069526988	0.596	0.321	2.12365168385515e-77
RAMP2	1.63003960732542e-81	-0.327256115006714	0.319	0.576	2.47994225858489e-77
MMP11	2.40865007490465e-81	-0.305072675340621	0.196	0.442	3.66452022395993e-77
KLK8	3.11655205737925e-81	-0.263651771559856	0.092	0.325	4.7415223000968e-77
NMRAL1	3.91659291970697e-81	-0.261402007671586	0.134	0.359	5.95870446804218e-77
MPP6	4.37422435068208e-81	0.255087764541896	0.48	0.218	6.65494492712771e-77
GLRX5	5.72222031466193e-81	0.28063570200073	0.789	0.529	8.70578598672666e-77
ARF6	8.02005245893122e-81	0.277274294361429	0.622	0.345	1.2201707811018e-76
CCND1	9.75646658422414e-81	-0.290590986532098	0.1	0.339	1.48434882612386e-76
CENPM	1.24499671963398e-80	-0.306554892886334	0.214	0.436	1.89413800925114e-76
LPAR1	1.27793764268965e-80	-0.303291389780935	0.175	0.411	1.94425432958803e-76
COPS7A	1.98999348075859e-80	0.264178322870605	0.802	0.572	3.02757608162612e-76
COL4A2	2.36464181909747e-80	-0.321515803177217	0.591	0.701	3.59756606357489e-76
MRPL41	8.87692473257767e-80	0.25254674490922	0.846	0.643	1.35053532881437e-75
PIK3R1	2.23153620758405e-79	-0.312437465083988	0.301	0.497	3.39505918621837e-75
TMEM108	3.49413558844015e-79	-0.252351135414715	0.069	0.275	5.31597788425285e-75
NADK	1.34479131427271e-78	0.263338670018167	0.747	0.476	2.0459655055345e-74
POP5	1.38380348003845e-78	0.265760281387566	0.677	0.408	2.10531861453049e-74
KDELR3	1.48803614647376e-78	-0.303117877755451	0.249	0.49	2.26389819324518e-74
PTPRD	1.7446267424637e-78	-0.301738085497312	0.299	0.524	2.65427512598428e-74
CPED1	1.83602789735639e-78	0.296213268838001	0.67	0.4	2.79333284303802e-74
ERG28	2.88557700608083e-78	0.258734569154004	0.779	0.587	4.39011685705138e-74
DOCK4	3.00531874022563e-78	-0.293851017626222	0.14	0.37	4.57229193137927e-74
ACO2	5.98113036561655e-78	0.261596856623281	0.757	0.526	9.09969173824902e-74
SAMD14	6.34264892945627e-78	-0.260045464526782	0.142	0.376	9.64970608127478e-74
THRA	6.50063102313865e-78	-0.264257364626354	0.637	0.768	9.89006003860314e-74
SMC1A	7.54391767227229e-78	-0.251851582006487	0.617	0.728	1.14773163465951e-73
ZMYM3	8.75443221002508e-78	0.255797610893172	0.576	0.304	1.33189931643322e-73
LHFPL6	9.9946960345889e-78	-0.320668226321747	0.126	0.342	1.52059305470236e-73
TRAPPC6B	1.25638487614043e-77	0.252978577498708	0.846	0.636	1.91146395056005e-73
COLEC12	1.7626263876062e-77	-0.264965141299779	0.108	0.331	2.68165978610407e-73
TP53	3.67778253065067e-77	-0.260686578451156	0.51	0.653	5.59537834213192e-73
DERL2	5.17513894144069e-77	0.254872450946807	0.638	0.361	7.87345638550786e-73
LGR4	5.9244435459485e-77	-0.31918053420876	0.406	0.603	9.01344841080604e-73
TGFBR3	6.53712184440178e-77	0.262118693068002	0.616	0.334	9.94557717407287e-73
MYL9	1.49314855007744e-76	-0.366656680048304	0.452	0.652	2.27167620408781e-72
SPC25	2.26909484920239e-76	-0.364752217746333	0.194	0.413	3.45220090357652e-72
SEC61B	4.44419514107426e-76	0.341327402374964	0.69	0.428	6.76139848763037e-72
ACTA2	5.32454841002518e-76	-0.406897052254721	0.427	0.562	8.10076795101231e-72
MICAL2	5.68586700094474e-76	-0.315126569025486	0.202	0.429	8.65047805523733e-72
CBLN1	5.99938802239518e-76	0.304179785077554	0.81	0.539	9.12746893727203e-72
GJC1	6.93528111078053e-76	-0.266731582087544	0.183	0.426	1.05513366819415e-71
NAB2	8.97599760413514e-76	-0.263078217438364	0.179	0.397	1.36560827549312e-71
SSBP4	9.81534805562217e-76	-0.250916040612314	0.523	0.666	1.49330705318236e-71
ENC1	2.613904025902e-75	-0.31896397066321	0.276	0.47	3.9767935850073e-71
NCOR2	2.65879249743446e-75	0.265938424968004	0.653	0.385	4.04508690559679e-71
GABARAPL1	3.19590729670845e-75	0.267756937866087	0.734	0.503	4.86225336121223e-71
CRY1	4.88752076764682e-75	-0.283266074655808	0.412	0.579	7.43587409589787e-71
FBLN1	7.63052223035327e-75	-0.301144673340132	0.259	0.487	1.16090765212595e-70
TOR1AIP1	8.59629735900244e-75	0.259996876567996	0.694	0.421	1.30784068019863e-70
SSBP3	8.86391869907078e-75	-0.261249007662312	0.539	0.691	1.34855659087663e-70
PARVA	1.23097287912899e-74	-0.267250495917065	0.347	0.55	1.87280213830684e-70
CDCA4	1.36757370843605e-74	-0.255683947079052	0.252	0.437	2.08062664001461e-70
UBL3	2.22040292406665e-74	0.268066507704097	0.76	0.509	3.378121008675e-70
DERL1	5.61298008432938e-74	0.260084960856232	0.731	0.49	8.53958790029872e-70
DDRGK1	6.02394198556152e-74	0.261344176498422	0.723	0.48	9.1648253368333e-70
NES	8.46844218747218e-74	-0.276363329798174	0.11	0.321	1.28838879440202e-69
DNAJB4	1.22060643955191e-73	-0.259002189025041	0.616	0.711	1.85703063713427e-69
FXYD1	1.39565248251902e-73	0.277201469939206	0.72	0.516	2.12334568690444e-69
NRG1	1.68113138842885e-73	-0.300356305838755	0.204	0.42	2.55767329435565e-69
CHKA	2.62920733785534e-73	0.287948674225136	0.766	0.537	4.00007604381312e-69
ATRAID	2.90369146386989e-73	0.252968019843895	0.769	0.575	4.41767619313165e-69
GMNN	3.41780799818338e-73	-0.308524270956227	0.297	0.492	5.19985308843619e-69
CCDC80	1.00006713148668e-72	-0.251686174519298	0.103	0.316	1.52150213384384e-68
MT-ATP8	1.2726258659436e-72	0.256082735650916	0.856	0.695	1.9361729924466e-68
TOP2A	5.27870709718507e-72	-0.428281635494188	0.218	0.41	8.03102497765736e-68
CCS	5.92507262485577e-72	0.252502646919157	0.58	0.325	9.01440549145556e-68
BMPR2	8.29083570025862e-72	0.261992327753381	0.606	0.358	1.26136774343735e-67
SLIT2	2.04659662043028e-71	-0.305914081527726	0.305	0.484	3.11369209832263e-67
TMEM132A	3.9579852399832e-71	0.252683098981839	0.59	0.34	6.02167874411044e-67
PNRC1	5.5825465794988e-71	0.268891557290158	0.781	0.534	8.49328636604947e-67
APH1A	6.48877115517163e-71	0.251130171831842	0.794	0.558	9.87201643547812e-67
HIBADH	8.53047394450426e-71	0.252835989219312	0.67	0.411	1.29782630591688e-66
PPP2CA	9.88499088863141e-71	0.255623239838529	0.81	0.614	1.50390251379638e-66
JUNB	2.77685453157321e-70	-0.276023873445977	0.859	0.888	4.22470648433548e-66
RPN2	7.23499827101003e-70	0.256450431890831	0.814	0.621	1.10073263695147e-65
CENPH	1.59399778538437e-69	-0.25993677698172	0.124	0.339	2.42510823068377e-65
GMPR	2.43039679399677e-69	-0.259957307597424	0.216	0.425	3.69760568238668e-65
SOCS3	2.71690901594526e-69	-0.304606473102945	0.182	0.388	4.13350537685911e-65
SLC6A6	4.24031465087969e-69	0.265417910751756	0.609	0.362	6.45121470984836e-65
NT5DC2	7.70004216763877e-69	-0.263145646471731	0.432	0.602	1.17148441538456e-64
ZNF664	9.72194597067838e-69	-0.258109522748809	0.304	0.506	1.47909685997901e-64
UGDH	1.13049200295221e-68	-0.256196317188134	0.329	0.506	1.7199305332915e-64
SOAT1	1.25141525649866e-68	0.27151057681154	0.749	0.522	1.90390317123706e-64
TNNT1	1.55828353546903e-68	-0.275952713908882	0.148	0.371	2.37077257086258e-64
LMNA	3.21936614395088e-68	-0.266766974570934	0.315	0.491	4.89794365140687e-64
HOXC8	7.53814417640273e-68	-0.277016458252112	0.153	0.346	1.14685325499791e-63
ZNF503	9.8047595062969e-68	-0.274395813496307	0.281	0.467	1.49169611128801e-63
CENPE	1.36469890973511e-67	-0.337703750078776	0.16	0.373	2.07625292127099e-63
OLFML3	1.26641840748646e-66	-0.273350044134574	0.154	0.374	1.9267289651499e-62
TSPAN9	1.51594740124436e-66	-0.264103262145119	0.349	0.55	2.30636237625317e-62
HSPB1	1.52893342523701e-66	0.257344073203033	0.536	0.282	2.32611931315559e-62
AHNAK	3.02262796081868e-65	-0.273653764842807	0.181	0.38	4.59862617958954e-61
THBS1	6.0792040513016e-65	-0.258294731743745	0.116	0.323	9.24890104365025e-61
MKI67	6.30661015823384e-65	-0.303714088489349	0.14	0.33	9.59487669473696e-61
IGF2R	4.81115423361607e-64	-0.274008112867617	0.291	0.486	7.31969005102349e-60
CDK1	5.32445242660717e-64	-0.324754750497563	0.24	0.443	8.10062192184015e-60
DLK1	1.29796631950512e-63	-0.346863875573805	0.62	0.793	1.97472595849509e-59
CCNA2	1.52210918225497e-63	-0.324769645937207	0.171	0.369	2.31573690988272e-59
ZEB1	3.36270245253138e-63	-0.257731837348192	0.399	0.569	5.11601551128125e-59
CNRIP1	7.63827613851683e-63	-0.269471320062309	0.321	0.499	1.16208733171395e-58
CAVIN3	4.57897471569074e-62	-0.260112185259219	0.176	0.379	6.96645213245189e-58
HTRA3	9.72637624341132e-62	0.295630634555147	0.609	0.398	1.4797708816726e-57
TBC1D1	3.45162960213832e-61	-0.292498922384423	0.146	0.359	5.25130927669324e-57
HELLS	5.46520104284313e-61	-0.292905195037213	0.31	0.517	8.31475686658153e-57
DTL	8.02259208843513e-61	-0.267924792604499	0.28	0.453	1.22055716033452e-56
DLC1	3.32115108377236e-60	-0.256133583722446	0.599	0.719	5.05279925885126e-56
THBD	5.0319028118667e-60	-0.268566397090299	0.152	0.326	7.65553693797399e-56
NAV1	8.23558374544359e-60	0.256695196665397	0.755	0.533	1.25296171103179e-55
TRAF3IP2	5.38214771026094e-59	-0.262287630705683	0.216	0.402	8.18839952639099e-55
ZFP36L2	6.43384408683375e-59	-0.256302571942588	0.399	0.551	9.78845039370886e-55
ARID5B	2.23480146889436e-58	-0.26057434361156	0.421	0.583	3.40002695477588e-54
NTNG1	1.80980820143918e-56	-0.271372334970925	0.123	0.318	2.75344219766956e-52
MMP14	9.13140829338335e-56	-0.254370571075487	0.463	0.615	1.38925245775534e-51
MAFF	3.15519183959977e-54	-0.25920682479603	0.308	0.399	4.80030886476709e-50
SOSTDC1	3.04285553736904e-51	-0.306444907375191	0.138	0.263	4.62940041455326e-47
CDCA8	1.29610962495402e-50	-0.281401612783589	0.206	0.377	1.97190118340505e-46
KNSTRN	2.26911532782017e-50	-0.257961900539036	0.155	0.348	3.4522320597456e-46
GADD45B	9.97376055231467e-48	-0.289111823461461	0.295	0.438	1.51740793042915e-43
CDCA3	3.39222303440742e-47	-0.275085687920146	0.199	0.374	5.16092812454745e-43
UBE2C	6.42293412603465e-47	-0.370581842419077	0.319	0.471	9.77185197934911e-43
CENPA	6.84889501108077e-44	-0.313875197092966	0.347	0.457	1.04199088698583e-39
PIM1	2.55520231510202e-42	-0.255383295116763	0.375	0.499	3.88748480219621e-38
CCNB2	1.89364499598322e-37	-0.254170541914143	0.198	0.351	2.88099149688887e-33
CENPF	3.2476565610837e-34	-0.266394578303031	0.191	0.345	4.94098469203273e-30
