# Supplementary material for: How relevant is the mouse model for understanding human sex determination?
Source: Int J Biol Sci. 2025 Oct 15;21(15):6599–615. doi: 10.7150/ijbs.90231 (PMC12631067; doi:10.7150/ijbs.90231)
Supplement: Supplementary file 5 — Supplementary tables 11-46. [file ijbsv21p6599s5.zip]

Archive with 37 entries (36 files):
- Ontology Results/
- Ontology Results/Supplementary Table 22 - GO Analysis - Granulosa Biological Processes Common.csv
- Ontology Results/Supplementary Table 23 - GO Analysis - Granulosa Biological Processes Human.csv
- Ontology Results/Supplementary Table 24 - GO Analysis - Granulosa Biological Processes Mouse.csv
- Ontology Results/Supplementary Table 25 - GO Analysis - Granulosa KEGG Human.csv
- Ontology Results/Supplementary Table 26 - GO Analysis - Granulosa KEGG Mouse.csv
- Ontology Results/Supplementary Table 27 - GO Analysis - Granulosa Molecular Function Common.csv
- Ontology Results/Supplementary Table 29 - GO Analysis - Granulosa Molecular Function Human.csv
- Ontology Results/Supplementary Table 30 - GO Analysis - Granulosa Molecular Function Mouse.csv
- Ontology Results/Supplementary Table 31 - GO Analysis - Granulosa Reactome Common.csv
- Ontology Results/Supplementary Table 32 - GO Analysis - Granulosa Reactome Human.csv
- Ontology Results/Supplementary Table 33 - GO Analysis - Granulosa Reactome Mouse.csv
- Ontology Results/Supplementary Table 34 - GO Analysis - KEGG Granulosa Common.csv
- Ontology Results/Supplementary Table 11 - GO Analysis - Sertoli Biological Processes Common.csv
- Ontology Results/Supplementary Table 18 - GO Analysis - Sertoli Molecular Function Human.csv
- Ontology Results/Supplementary Table 19 - GO Analysis - Sertoli Molecular Function Mouse.csv
- Ontology Results/Supplementary Table 20 - GO Analysis - Sertoli Reactome Common.csv
- Ontology Results/Supplementary Table 21 - GO Analysis - Sertoli Reactome Human.csv
- Ontology Results/Supplementary Table 28 - GO Analysis - Sertoli Reactome Mouse.csv
- Ontology Results/Supplementary Table 35 - GO Analysis - SLC Biological Processes Common.csv
- Ontology Results/Supplementary Table 36 - GO Analysis - SLC Biological Processes Human.csv
- Ontology Results/Supplementary Table 37 - GO Analysis - SLC Biological Processes Mouse.csv
- Ontology Results/Supplementary Table 38 - GO Analysis - SLC KEGG Common.csv
- Ontology Results/Supplementary Table 39 - GO Analysis - SLC KEGG Human.csv
- Ontology Results/Supplementary Table 40 - GO Analysis - SLC KEGG Mouse.csv
- Ontology Results/Supplementary Table 41 - GO Analysis - SLC Molecular Function Common.csv
- Ontology Results/Supplementary Table 42 - GO Analysis - SLC Molecular Function Human.csv
- Ontology Results/Supplementary Table 43 - GO Analysis - SLC Molecular Function Mouse.csv
- Ontology Results/Supplementary Table 12 - GO Analysis - Sertoli Biological Processes Human.csv
- Ontology Results/Supplementary Table 13 - GO Analysis - Sertoli Biological Processes Mouse.csv
- Ontology Results/Supplementary Table 14 - GO Analysis - Sertoli KEGG Common.csv
- Ontology Results/Supplementary Table 15 - GO Analysis - Sertoli KEGG Human.csv
- Ontology Results/Supplementary Table 16 - GO Analysis - Sertoli KEGG Mouse.csv
- Ontology Results/Supplementary Table 17 - GO Analysis - Sertoli Molecular Function Common.csv
- Ontology Results/Supplementary Table 44 - GO Analysis - SLC Reactome Common.csv
- Ontology Results/Supplementary Table 45 - GO Analysis - SLC Reactome Human.csv
- Ontology Results/Supplementary Table 46 - GO Analysis - SLC Reactome Mouse.csv
