# Supplementary material for: How relevant is the mouse model for understanding human sex determination?
Source: Int J Biol Sci. 2025 Oct 15;21(15):6599–615. doi: 10.7150/ijbs.90231 (PMC12631067; doi:10.7150/ijbs.90231)
Supplement: Supplementary file 5 — Supplementary tables 11-46. [file ijbsv21p6599s5.zip › Ontology Results/Supplementary Table 22 - GO Analysis - Granulosa Biological Processes Common.csv]

	ID	Description	GeneRatio	BgRatio	pvalue	p.adjust	qvalue	geneID	Count
GO:0050678	GO:0050678	regulation of epithelial cell proliferation	8/36	379/14661	2.97372748978486e-06	0.00409779648092354	0.00303633227904349	HMGB2/CDKN1C/MAGED1/JUN/ID1/XBP1/APOE/NR2F2	8
GO:0050673	GO:0050673	epithelial cell proliferation	8/36	442/14661	9.22475298246758e-06	0.00635585480492016	0.00470947915420713	HMGB2/CDKN1C/MAGED1/JUN/ID1/XBP1/APOE/NR2F2	8
GO:0043065	GO:0043065	positive regulation of apoptotic process	8/36	474/14661	1.53335930155992e-05	0.00651903958886274	0.00483039370651353	LGALS1/TSPO/MAGED1/JUN/ATF3/ID3/GADD45G/PHLDA1	8
GO:0043068	GO:0043068	positive regulation of programmed cell death	8/36	488/14661	1.89231918399499e-05	0.00651903958886274	0.00483039370651353	LGALS1/TSPO/MAGED1/JUN/ATF3/ID3/GADD45G/PHLDA1	8
GO:0030336	GO:0030336	negative regulation of cell migration	6/36	316/14661	0.000107938494951982	0.0297478492087663	0.0220421768638785	TPM1/SVBP/RBBP7/PHLDB2/APOE/NR2F2	6
GO:2000146	GO:2000146	negative regulation of cell motility	6/36	327/14661	0.000130196259295724	0.029901740884918	0.0221562055292724	TPM1/SVBP/RBBP7/PHLDB2/APOE/NR2F2	6
GO:0040013	GO:0040013	negative regulation of locomotion	6/36	363/14661	0.000229670373758131	0.0382504416900041	0.0283423179583714	TPM1/SVBP/RBBP7/PHLDB2/APOE/NR2F2	6
GO:0061041	GO:0061041	regulation of wound healing	4/36	124/14661	0.000232883809517646	0.0382504416900041	0.0283423179583714	XBP1/PHLDB2/APOE/SERPINE2	4
GO:0030183	GO:0030183	B cell differentiation	4/36	127/14661	0.000255211825404233	0.0382504416900041	0.0283423179583714	LGALS1/DNAJB9/XBP1/KLF6	4
GO:0006986	GO:0006986	response to unfolded protein	4/36	132/14661	0.000295791708052168	0.0382504416900041	0.0283423179583714	STT3B/DNAJB9/ATF3/XBP1	4
GO:0034976	GO:0034976	response to endoplasmic reticulum stress	5/36	248/14661	0.00032669061136108	0.0382504416900041	0.0283423179583714	JUN/STT3B/DNAJB9/ATF3/XBP1	5
GO:0048732	GO:0048732	gland development	6/36	420/14661	0.000500976699104374	0.0382504416900041	0.0283423179583714	TSPO/NR0B1/JUN/LMO4/XBP1/SERPINE2	6
GO:0032922	GO:0032922	circadian regulation of gene expression	3/36	64/14661	0.000511115568739821	0.0382504416900041	0.0283423179583714	MAGED1/ID1/ID3	3
GO:0035966	GO:0035966	response to topologically incorrect protein	4/36	153/14661	0.000517975886748339	0.0382504416900041	0.0283423179583714	STT3B/DNAJB9/ATF3/XBP1	4
GO:0030238	GO:0030238	male sex determination	2/36	14/14661	0.000523668046256554	0.0382504416900041	0.0283423179583714	DMRT1/NR0B1	2
GO:0048608	GO:0048608	reproductive structure development	5/36	276/14661	0.000533019750765408	0.0382504416900041	0.0283423179583714	HMGB2/DMRT1/NR0B1/SERPINE2/NR2F2	5
GO:0006694	GO:0006694	steroid biosynthetic process	4/36	156/14661	0.000557318870608232	0.0382504416900041	0.0283423179583714	TSPO/NR0B1/MSMO1/APOE	4
GO:1903034	GO:1903034	regulation of response to wounding	4/36	156/14661	0.000557318870608232	0.0382504416900041	0.0283423179583714	XBP1/PHLDB2/APOE/SERPINE2	4
GO:0061458	GO:0061458	reproductive system development	5/36	279/14661	0.000559872026634751	0.0382504416900041	0.0283423179583714	HMGB2/DMRT1/NR0B1/SERPINE2/NR2F2	5
GO:0001936	GO:0001936	regulation of endothelial cell proliferation	4/36	158/14661	0.000584701772938119	0.0382504416900041	0.0283423179583714	HMGB2/JUN/APOE/NR2F2	4
GO:0050680	GO:0050680	negative regulation of epithelial cell proliferation	4/36	159/14661	0.000598746379227785	0.0382504416900041	0.0283423179583714	CDKN1C/MAGED1/APOE/NR2F2	4
GO:0050810	GO:0050810	regulation of steroid biosynthetic process	3/36	68/14661	0.000610674685907178	0.0382504416900041	0.0283423179583714	TSPO/NR0B1/APOE	3
GO:0055089	GO:0055089	fatty acid homeostasis	2/36	16/14661	0.000688421185846293	0.0382762119937218	0.0283614129049806	XBP1/APOE	2
GO:0061045	GO:0061045	negative regulation of wound healing	3/36	71/14661	0.000692938602381543	0.0382762119937218	0.0283614129049806	PHLDB2/APOE/SERPINE2	3
GO:0072078	GO:0072078	nephron tubule morphogenesis	3/36	73/14661	0.000751521168907223	0.0382762119937218	0.0283614129049806	IRX3/MAGED1/WNT6	3
GO:0072088	GO:0072088	nephron epithelium morphogenesis	3/36	75/14661	0.000813170804854282	0.0382762119937218	0.0283614129049806	IRX3/MAGED1/WNT6	3
GO:0001935	GO:0001935	endothelial cell proliferation	4/36	173/14661	0.000821464393292605	0.0382762119937218	0.0283614129049806	HMGB2/JUN/APOE/NR2F2	4
GO:0031400	GO:0031400	negative regulation of protein modification process	6/36	467/14661	0.000874281361130512	0.0382762119937218	0.0283614129049806	TSPO/CDKN1C/SVBP/JUN/APOE/NR2F2	6
GO:0010544	GO:0010544	negative regulation of platelet activation	2/36	18/14661	0.000875030311645281	0.0382762119937218	0.0283614129049806	APOE/SERPINE2	2
GO:0030968	GO:0030968	endoplasmic reticulum unfolded protein response	3/36	77/14661	0.00087795068526901	0.0382762119937218	0.0283614129049806	DNAJB9/ATF3/XBP1	3
GO:0061333	GO:0061333	renal tubule morphogenesis	3/36	77/14661	0.00087795068526901	0.0382762119937218	0.0283614129049806	IRX3/MAGED1/WNT6	3
GO:0072028	GO:0072028	nephron morphogenesis	3/36	78/14661	0.000911533920244866	0.0382762119937218	0.0283614129049806	IRX3/MAGED1/WNT6	3
GO:0000302	GO:0000302	response to reactive oxygen species	4/36	180/14661	0.000952339139627337	0.0382762119937218	0.0283614129049806	TPM1/JUN/MAPK13/APOE	4
GO:0072079	GO:0072079	nephron tubule formation	2/36	19/14661	0.000976466312949901	0.0382762119937218	0.0283614129049806	IRX3/WNT6	2
GO:0010596	GO:0010596	negative regulation of endothelial cell migration	3/36	80/14661	0.000981125312557955	0.0382762119937218	0.0283614129049806	SVBP/APOE/NR2F2	3
GO:0036498	GO:0036498	IRE1-mediated unfolded protein response	2/36	20/14661	0.00108328901869024	0.0382762119937218	0.0283614129049806	DNAJB9/XBP1	2
GO:0060008	GO:0060008	Sertoli cell differentiation	2/36	20/14661	0.00108328901869024	0.0382762119937218	0.0283614129049806	DMRT1/NR0B1	2
GO:0071243	GO:0071243	cellular response to arsenic-containing substance	2/36	20/14661	0.00108328901869024	0.0382762119937218	0.0283614129049806	MAPK13/ATF3	2
GO:1901522	GO:1901522	positive regulation of transcription from RNA polymerase II promoter involved in cellular response to chemical stimulus	2/36	20/14661	0.00108328901869024	0.0382762119937218	0.0283614129049806	JUN/XBP1	2
GO:0010631	GO:0010631	epithelial cell migration	5/36	328/14661	0.0011593113760407	0.0390793578219574	0.028956517521426	SVBP/JUN/ID1/APOE/NR2F2	5
GO:1903035	GO:1903035	negative regulation of response to wounding	3/36	85/14661	0.00116959938757787	0.0390793578219574	0.028956517521426	PHLDB2/APOE/SERPINE2	3
GO:0090132	GO:0090132	epithelium migration	5/36	330/14661	0.00119109798876793	0.0390793578219574	0.028956517521426	SVBP/JUN/ID1/APOE/NR2F2	5
GO:0090130	GO:0090130	tissue migration	5/36	335/14661	0.00127340010302301	0.0391636701474514	0.02901899017877	SVBP/JUN/ID1/APOE/NR2F2	5
GO:0007517	GO:0007517	muscle organ development	5/36	336/14661	0.00129035478253836	0.0391636701474514	0.02901899017877	TPM1/ATF3/XBP1/NR2F2/ID3	5
GO:0042632	GO:0042632	cholesterol homeostasis	3/36	88/14661	0.00129291681124598	0.0391636701474514	0.02901899017877	TSPO/XBP1/APOE	3
GO:0007530	GO:0007530	sex determination	2/36	22/14661	0.00131299230428721	0.0391636701474514	0.02901899017877	DMRT1/NR0B1	2
GO:0055092	GO:0055092	sterol homeostasis	3/36	89/14661	0.00133577104276503	0.0391636701474514	0.02901899017877	TSPO/XBP1/APOE	3
GO:0007179	GO:0007179	transforming growth factor beta receptor signaling pathway	4/36	202/14661	0.00145902769599293	0.0392864154703948	0.0291099404218799	CDKN1C/JUN/ID1/RBBP7	4
GO:0050679	GO:0050679	positive regulation of epithelial cell proliferation	4/36	202/14661	0.00145902769599293	0.0392864154703948	0.0291099404218799	HMGB2/JUN/ID1/XBP1	4
GO:0072080	GO:0072080	nephron tubule development	3/36	92/14661	0.00146967654866815	0.0392864154703948	0.0291099404218799	IRX3/MAGED1/WNT6	3
GO:0010633	GO:0010633	negative regulation of epithelial cell migration	3/36	94/14661	0.00156346751387671	0.0392864154703948	0.0291099404218799	SVBP/APOE/NR2F2	3
GO:0019218	GO:0019218	regulation of steroid metabolic process	3/36	94/14661	0.00156346751387671	0.0392864154703948	0.0291099404218799	TSPO/NR0B1/APOE	3
GO:0060993	GO:0060993	kidney morphogenesis	3/36	94/14661	0.00156346751387671	0.0392864154703948	0.0291099404218799	IRX3/MAGED1/WNT6	3
GO:0042659	GO:0042659	regulation of cell fate specification	2/36	24/14661	0.00156393655982305	0.0392864154703948	0.0291099404218799	RBBP7/LMO4	2
GO:0008406	GO:0008406	gonad development	4/36	206/14661	0.00156803545056002	0.0392864154703948	0.0291099404218799	HMGB2/DMRT1/NR0B1/NR2F2	4
GO:0061326	GO:0061326	renal tubule development	3/36	95/14661	0.00161173934993327	0.0396603004322865	0.029386976869084	IRX3/MAGED1/WNT6	3
GO:0034620	GO:0034620	cellular response to unfolded protein	3/36	96/14661	0.00166093757586074	0.0399886770919948	0.0296302931626575	DNAJB9/ATF3/XBP1	3
GO:0030325	GO:0030325	adrenal gland development	2/36	25/14661	0.00169731080281506	0.0399886770919948	0.0296302931626575	TSPO/NR0B1	2
GO:0045137	GO:0045137	development of primary sexual characteristics	4/36	211/14661	0.00171214219769789	0.0399886770919948	0.0296302931626575	HMGB2/DMRT1/NR0B1/NR2F2	4
GO:0007178	GO:0007178	transmembrane receptor protein serine/threonine kinase signaling pathway	5/36	362/14661	0.00179287417884584	0.041176343640826	0.0305103149733414	DMRT1/CDKN1C/JUN/ID1/RBBP7	5
GO:0010894	GO:0010894	negative regulation of steroid biosynthetic process	2/36	26/14661	0.00183591956262033	0.0414737238900133	0.0307306639472255	NR0B1/APOE	2
GO:0032231	GO:0032231	regulation of actin filament bundle assembly	3/36	103/14661	0.00203180598273736	0.0451585265195497	0.0334609813795457	TPM1/ID1/PHLDB2	3
GO:0045939	GO:0045939	negative regulation of steroid metabolic process	2/36	28/14661	0.00212874046783539	0.0465619740424947	0.0345008897878083	NR0B1/APOE	2
GO:0036503	GO:0036503	ERAD pathway	3/36	108/14661	0.00232589618541744	0.0487732076079748	0.0361393410585406	STT3B/DNAJB9/XBP1	3
GO:0002313	GO:0002313	mature B cell differentiation involved in immune response	2/36	30/14661	0.00244219980039932	0.0487732076079748	0.0361393410585406	LGALS1/XBP1	2
GO:0045736	GO:0045736	negative regulation of cyclin-dependent protein serine/threonine kinase activity	2/36	30/14661	0.00244219980039932	0.0487732076079748	0.0361393410585406	CDKN1C/NR2F2	2
GO:0046685	GO:0046685	response to arsenic-containing substance	2/36	30/14661	0.00244219980039932	0.0487732076079748	0.0361393410585406	MAPK13/ATF3	2
GO:1900101	GO:1900101	regulation of endoplasmic reticulum unfolded protein response	2/36	30/14661	0.00244219980039932	0.0487732076079748	0.0361393410585406	DNAJB9/XBP1	2
GO:1904030	GO:1904030	negative regulation of cyclin-dependent protein kinase activity	2/36	30/14661	0.00244219980039932	0.0487732076079748	0.0361393410585406	CDKN1C/NR2F2	2
GO:0071901	GO:0071901	negative regulation of protein serine/threonine kinase activity	3/36	111/14661	0.00251438480352457	0.0494974608465265	0.0366759888634411	CDKN1C/APOE/NR2F2	3
GO:0072009	GO:0072009	nephron epithelium development	3/36	112/14661	0.00257925480683022	0.0500593397720006	0.0370923226482626	IRX3/MAGED1/WNT6	3
GO:0042060	GO:0042060	wound healing	5/36	396/14661	0.00265121536430435	0.0507413162779361	0.0375976447861874	TPM1/XBP1/PHLDB2/APOE/SERPINE2	5
GO:0051101	GO:0051101	regulation of DNA binding	3/36	114/14661	0.00271208930019866	0.050749278595727	0.0376035446015241	HMGB2/JUN/ID1	3
GO:0045936	GO:0045936	negative regulation of phosphate metabolic process	5/36	400/14661	0.00276892983494764	0.050749278595727	0.0376035446015241	TSPO/CDKN1C/JUN/APOE/NR2F2	5
GO:0035967	GO:0035967	cellular response to topologically incorrect protein	3/36	115/14661	0.00278006486022665	0.050749278595727	0.0376035446015241	DNAJB9/ATF3/XBP1	3
GO:0010563	GO:0010563	negative regulation of phosphorus metabolic process	5/36	401/14661	0.00279894424765983	0.050749278595727	0.0376035446015241	TSPO/CDKN1C/JUN/APOE/NR2F2	5
GO:0042113	GO:0042113	B cell activation	4/36	244/14661	0.00290215330742714	0.0519372371121376	0.0384837827505717	LGALS1/DNAJB9/XBP1/KLF6	4
GO:0043542	GO:0043542	endothelial cell migration	4/36	246/14661	0.00298867384890296	0.0527999046639523	0.0391229910045327	SVBP/ID1/APOE/NR2F2	4
GO:0002335	GO:0002335	mature B cell differentiation	2/36	35/14661	0.00331484446248819	0.0570338005230596	0.0422601684419584	LGALS1/XBP1	2
GO:0045777	GO:0045777	positive regulation of blood pressure	2/36	35/14661	0.00331484446248819	0.0570338005230596	0.0422601684419584	TPM1/NR2F2	2
GO:0071560	GO:0071560	cellular response to transforming growth factor beta stimulus	4/36	254/14661	0.00335249480578217	0.0570338005230596	0.0422601684419584	CDKN1C/JUN/ID1/RBBP7	4
GO:0001838	GO:0001838	embryonic epithelial tube formation	3/36	124/14661	0.00343955873101566	0.0572719562262068	0.0424366339770993	IRX3/LMO4/WNT6	3
GO:1903131	GO:1903131	mononuclear cell differentiation	5/36	423/14661	0.00352103925141495	0.0572719562262068	0.0424366339770993	LGALS1/JUN/DNAJB9/XBP1/KLF6	5
GO:0071559	GO:0071559	response to transforming growth factor beta	4/36	259/14661	0.00359465184582845	0.0572719562262068	0.0424366339770993	CDKN1C/JUN/ID1/RBBP7	4
GO:0007548	GO:0007548	sex differentiation	4/36	260/14661	0.00364447698087579	0.0572719562262068	0.0424366339770993	HMGB2/DMRT1/NR0B1/NR2F2	4
GO:0008202	GO:0008202	steroid metabolic process	4/36	260/14661	0.00364447698087579	0.0572719562262068	0.0424366339770993	TSPO/NR0B1/MSMO1/APOE	4
GO:0010632	GO:0010632	regulation of epithelial cell migration	4/36	260/14661	0.00364447698087579	0.0572719562262068	0.0424366339770993	SVBP/JUN/APOE/NR2F2	4
GO:0055090	GO:0055090	acylglycerol homeostasis	2/36	37/14661	0.0036989870131585	0.0572719562262068	0.0424366339770993	XBP1/APOE	2
GO:0070328	GO:0070328	triglyceride homeostasis	2/36	37/14661	0.0036989870131585	0.0572719562262068	0.0424366339770993	XBP1/APOE	2
GO:0043618	GO:0043618	regulation of transcription from RNA polymerase II promoter in response to stress	2/36	38/14661	0.00389847939716217	0.0594912107421393	0.04408102850804	JUN/ATF3	2
GO:0031667	GO:0031667	response to nutrient levels	5/36	434/14661	0.00392866486032995	0.0594912107421393	0.04408102850804	TSPO/ATF3/XBP1/DNAJC15/APOE	5
GO:0008584	GO:0008584	male gonad development	3/36	131/14661	0.00401349535611348	0.0601151804426563	0.04454336951293	HMGB2/DMRT1/NR0B1	3
GO:0046546	GO:0046546	development of primary male sexual characteristics	3/36	132/14661	0.004099953580487	0.0607498498270009	0.0450136386312664	HMGB2/DMRT1/NR0B1	3
GO:0034614	GO:0034614	cellular response to reactive oxygen species	3/36	134/14661	0.00427626673379013	0.0620769981022398	0.0459970118090082	TPM1/JUN/MAPK13	3
GO:0045165	GO:0045165	cell fate commitment	4/36	272/14661	0.00427961888222988	0.0620769981022398	0.0459970118090082	RBBP7/LMO4/NR2F2/WNT6	4
GO:0072175	GO:0072175	epithelial tube formation	3/36	136/14661	0.00445713865153633	0.0639785110605945	0.0474059703069106	IRX3/LMO4/WNT6	3
GO:0010453	GO:0010453	regulation of cell fate commitment	2/36	41/14661	0.00452635261072082	0.0643022051296216	0.047645816954956	RBBP7/LMO4	2
GO:0001667	GO:0001667	ameboidal-type cell migration	5/36	450/14661	0.00458088346788704	0.0644128308035545	0.047727786937169	SVBP/JUN/ID1/APOE/NR2F2	5
GO:1903573	GO:1903573	negative regulation of response to endoplasmic reticulum stress	2/36	42/14661	0.00474536274668472	0.0659352313278547	0.0488558356031007	DNAJB9/XBP1	2
GO:0106106	GO:0106106	cold-induced thermogenesis	3/36	140/14661	0.00483269837744073	0.0659352313278547	0.0488558356031007	ID1/GATM/GADD45G	3
GO:0120161	GO:0120161	regulation of cold-induced thermogenesis	3/36	140/14661	0.00483269837744073	0.0659352313278547	0.0488558356031007	ID1/GATM/GADD45G	3
GO:0072073	GO:0072073	kidney epithelium development	3/36	141/14661	0.00492949142375896	0.0665964625680377	0.0493457861821072	IRX3/MAGED1/WNT6	3
GO:0009991	GO:0009991	response to extracellular stimulus	5/36	463/14661	0.00516532373042512	0.0688711038316435	0.0510312204695548	TSPO/ATF3/XBP1/DNAJC15/APOE	5
GO:0043620	GO:0043620	regulation of DNA-templated transcription in response to stress	2/36	44/14661	0.00519781915710517	0.0688711038316435	0.0510312204695548	JUN/ATF3	2
GO:0030195	GO:0030195	negative regulation of blood coagulation	2/36	45/14661	0.00543121823120448	0.0712782735485693	0.0528148539776276	APOE/SERPINE2	2
GO:0072006	GO:0072006	nephron development	3/36	147/14661	0.00553495120623784	0.0719543656810919	0.0533158159885869	IRX3/MAGED1/WNT6	3
GO:0043392	GO:0043392	negative regulation of DNA binding	2/36	46/14661	0.005669366553145	0.07233691768735	0.0535992744303182	JUN/ID1	2
GO:1900047	GO:1900047	negative regulation of hemostasis	2/36	46/14661	0.005669366553145	0.07233691768735	0.0535992744303182	APOE/SERPINE2	2
GO:0016331	GO:0016331	morphogenesis of embryonic epithelium	3/36	149/14661	0.00574627581062504	0.0726455785967092	0.0538279820019922	IRX3/LMO4/WNT6	3
GO:0001822	GO:0001822	kidney development	4/36	297/14661	0.00583588391218037	0.0731077093725868	0.0541704056920092	IRX3/MAGED1/WNT6/ID3	4
GO:1902041	GO:1902041	regulation of extrinsic apoptotic signaling pathway via death domain receptors	2/36	47/14661	0.00591224072561905	0.0733588583465957	0.0543564988130761	HMGB2/ATF3	2
GO:0035148	GO:0035148	tube formation	3/36	151/14661	0.00596240358114566	0.0733588583465957	0.0543564988130761	IRX3/LMO4/WNT6	3
GO:1990845	GO:1990845	adaptive thermogenesis	3/36	152/14661	0.00607227786591796	0.0736883006544881	0.0546006047168692	ID1/GATM/GADD45G	3
GO:0010543	GO:0010543	regulation of platelet activation	2/36	48/14661	0.00615981743203751	0.0736883006544881	0.0546006047168692	APOE/SERPINE2	2
GO:0120009	GO:0120009	intermembrane lipid transfer	2/36	48/14661	0.00615981743203751	0.0736883006544881	0.0546006047168692	TSPO/APOE	2
GO:0046661	GO:0046661	male sex differentiation	3/36	155/14661	0.00640918544261364	0.0736883006544881	0.0546006047168692	HMGB2/DMRT1/NR0B1	3
GO:0051017	GO:0051017	actin filament bundle assembly	3/36	155/14661	0.00640918544261364	0.0736883006544881	0.0546006047168692	TPM1/ID1/PHLDB2	3
GO:0002639	GO:0002639	positive regulation of immunoglobulin production	2/36	49/14661	0.00641207343629193	0.0736883006544881	0.0546006047168692	DNAJB9/XBP1	2
GO:0050819	GO:0050819	negative regulation of coagulation	2/36	49/14661	0.00641207343629193	0.0736883006544881	0.0546006047168692	APOE/SERPINE2	2
GO:0072001	GO:0072001	renal system development	4/36	306/14661	0.00647798271737602	0.0736883006544881	0.0546006047168692	IRX3/MAGED1/WNT6/ID3	4
GO:0009267	GO:0009267	cellular response to starvation	3/36	156/14661	0.00652392792441767	0.0736883006544881	0.0546006047168692	ATF3/XBP1/DNAJC15	3
GO:0055088	GO:0055088	lipid homeostasis	3/36	156/14661	0.00652392792441767	0.0736883006544881	0.0546006047168692	TSPO/XBP1/APOE	3
GO:0001933	GO:0001933	negative regulation of protein phosphorylation	4/36	309/14661	0.00670207733886172	0.0747196787322299	0.0553648219160209	CDKN1C/JUN/APOE/NR2F2	4
GO:0061572	GO:0061572	actin filament bundle organization	3/36	158/14661	0.00675709344018075	0.0747196787322299	0.0553648219160209	TPM1/ID1/PHLDB2	3
GO:0048545	GO:0048545	response to steroid hormone	4/36	310/14661	0.00677790989951287	0.0747196787322299	0.0553648219160209	HMGB2/TSPO/NR0B1/RBBP7	4
GO:0006695	GO:0006695	cholesterol biosynthetic process	2/36	51/14661	0.00693053079485591	0.0751989876796177	0.0557199740655635	MSMO1/APOE	2
GO:1902653	GO:1902653	secondary alcohol biosynthetic process	2/36	51/14661	0.00693053079485591	0.0751989876796177	0.0557199740655635	MSMO1/APOE	2
GO:0062197	GO:0062197	cellular response to chemical stress	4/36	313/14661	0.00700883674894915	0.0754545081254057	0.0559093063032951	TSPO/TPM1/JUN/MAPK13	4
GO:0048660	GO:0048660	regulation of smooth muscle cell proliferation	3/36	161/14661	0.00711609314341454	0.0760153205552344	0.056324849849956	TPM1/JUN/APOE	3
GO:0031103	GO:0031103	axon regeneration	2/36	52/14661	0.00719668607722054	0.0762848724185377	0.0565245789061046	TSPO/JUN	2
GO:0048659	GO:0048659	smooth muscle cell proliferation	3/36	165/14661	0.00761216429727781	0.0800729954324337	0.0593314533415787	TPM1/JUN/APOE	3
GO:0003229	GO:0003229	ventricular cardiac muscle tissue development	2/36	54/14661	0.00774273526512429	0.080440797801263	0.0596039827875831	IRX3/TPM1	2
GO:0019216	GO:0019216	regulation of lipid metabolic process	4/36	324/14661	0.00790028252068765	0.080440797801263	0.0596039827875831	TSPO/NR0B1/DNAJC15/APOE	4
GO:0060562	GO:0060562	epithelial tube morphogenesis	4/36	324/14661	0.00790028252068765	0.080440797801263	0.0596039827875831	IRX3/MAGED1/LMO4/WNT6	4
GO:0043433	GO:0043433	negative regulation of DNA-binding transcription factor activity	3/36	168/14661	0.0079973797523752	0.080440797801263	0.0596039827875831	NR0B1/ID1/ID3	3
GO:0046890	GO:0046890	regulation of lipid biosynthetic process	3/36	168/14661	0.0079973797523752	0.080440797801263	0.0596039827875831	TSPO/NR0B1/APOE	3
GO:1902905	GO:1902905	positive regulation of supramolecular fiber organization	3/36	168/14661	0.0079973797523752	0.080440797801263	0.0596039827875831	TPM1/ID1/APOE	3
GO:0051055	GO:0051055	negative regulation of lipid biosynthetic process	2/36	56/14661	0.00830695076402798	0.0829491170494968	0.0614625647681704	NR0B1/APOE	2
GO:0001659	GO:0001659	temperature homeostasis	3/36	171/14661	0.00839396579616241	0.0832149990439698	0.0616595745723403	ID1/GATM/GADD45G	3
GO:0016126	GO:0016126	sterol biosynthetic process	2/36	58/14661	0.00888915145307359	0.0874946478738243	0.0648306534547472	MSMO1/APOE	2
GO:0001658	GO:0001658	branching involved in ureteric bud morphogenesis	2/36	59/14661	0.00918693998669823	0.0889676149208408	0.065922073541529	MAGED1/WNT6	2
GO:0031102	GO:0031102	neuron projection regeneration	2/36	59/14661	0.00918693998669823	0.0889676149208408	0.065922073541529	TSPO/JUN	2
GO:0051098	GO:0051098	regulation of binding	4/36	339/14661	0.00923248834084197	0.0889676149208408	0.065922073541529	HMGB2/JUN/ID1/APOE	4
GO:2001233	GO:2001233	regulation of apoptotic signaling pathway	4/36	340/14661	0.00932621016415545	0.0892466500430987	0.066128829380342	HMGB2/MAGED1/ATF3/XBP1	4
GO:0071900	GO:0071900	regulation of protein serine/threonine kinase activity	4/36	344/14661	0.00970734424721845	0.0918572403508055	0.0680631908488895	CDKN1C/MAGED1/APOE/NR2F2	4
GO:0032233	GO:0032233	positive regulation of actin filament bundle assembly	2/36	61/14661	0.00979578160023662	0.0918572403508055	0.0680631908488895	TPM1/ID1	2
GO:0071222	GO:0071222	cellular response to lipopolysaccharide	3/36	181/14661	0.00979899443510044	0.0918572403508055	0.0680631908488895	HMGB2/TSPO/XBP1	3
GO:0001655	GO:0001655	urogenital system development	4/36	346/14661	0.00990168224916868	0.0921926901307732	0.0683117480917042	IRX3/MAGED1/WNT6/ID3	4
GO:0042326	GO:0042326	negative regulation of phosphorylation	4/36	347/14661	0.00999979966013144	0.0924813686688666	0.0685256493841575	CDKN1C/JUN/APOE/NR2F2	4
GO:0001937	GO:0001937	negative regulation of endothelial cell proliferation	2/36	62/14661	0.0101067901802745	0.0928477124561214	0.0687970980692367	APOE/NR2F2	2
GO:0030193	GO:0030193	regulation of blood coagulation	2/36	64/14661	0.0107418722166697	0.0973835520695452	0.0721580058876013	APOE/SERPINE2	2
GO:0060675	GO:0060675	ureteric bud morphogenesis	2/36	64/14661	0.0107418722166697	0.0973835520695452	0.0721580058876013	MAGED1/WNT6	2
GO:1902903	GO:1902903	regulation of supramolecular fiber organization	4/36	357/14661	0.0110161273430221	0.0990182626888969	0.073369272636338	TPM1/ID1/PHLDB2/APOE	4
GO:0072171	GO:0072171	mesonephric tubule morphogenesis	2/36	65/14661	0.0110659016357693	0.0990182626888969	0.073369272636338	MAGED1/WNT6	2
GO:0042594	GO:0042594	response to starvation	3/36	191/14661	0.0113337411466181	0.0997809160134555	0.0739343736407088	ATF3/XBP1/DNAJC15	3
GO:0071219	GO:0071219	cellular response to molecule of bacterial origin	3/36	191/14661	0.0113337411466181	0.0997809160134555	0.0739343736407088	HMGB2/TSPO/XBP1	3
GO:1900046	GO:1900046	regulation of hemostasis	2/36	66/14661	0.0113942274250056	0.0997809160134555	0.0739343736407088	APOE/SERPINE2	2
GO:0050767	GO:0050767	regulation of neurogenesis	4/36	361/14661	0.0114407726633715	0.0997809160134555	0.0739343736407088	HMGB2/TSPO/ID1/SERPINE2	4
GO:0014015	GO:0014015	positive regulation of gliogenesis	2/36	67/14661	0.0117268277569703	0.100997304056907	0.0748356771332974	TSPO/SERPINE2	2
GO:0048662	GO:0048662	negative regulation of smooth muscle cell proliferation	2/36	67/14661	0.0117268277569703	0.100997304056907	0.0748356771332974	TPM1/APOE	2
GO:0006469	GO:0006469	negative regulation of protein kinase activity	3/36	195/14661	0.0119844601379316	0.102575068758197	0.0760047488316027	CDKN1C/APOE/NR2F2	3
GO:0007623	GO:0007623	circadian rhythm	3/36	196/14661	0.0121504523221516	0.1033538475304	0.076581798261774	MAGED1/ID1/ID3	3
GO:0050818	GO:0050818	regulation of coagulation	2/36	69/14661	0.0124047651196301	0.104869732115646	0.0777050188313928	APOE/SERPINE2	2
GO:0002637	GO:0002637	regulation of immunoglobulin production	2/36	70/14661	0.0127500588750113	0.106183335159863	0.0786783554389021	DNAJB9/XBP1	2
GO:0009612	GO:0009612	response to mechanical stimulus	3/36	200/14661	0.0128277253702531	0.106183335159863	0.0786783554389021	JUN/MEIS2/SERPINE2	3
GO:0030098	GO:0030098	lymphocyte differentiation	4/36	374/14661	0.0128938512844574	0.106183335159863	0.0786783554389021	LGALS1/DNAJB9/XBP1/KLF6	4
GO:0010594	GO:0010594	regulation of endothelial cell migration	3/36	201/14661	0.0130003783566763	0.106183335159863	0.0786783554389021	SVBP/APOE/NR2F2	3
GO:0032371	GO:0032371	regulation of sterol transport	2/36	71/14661	0.013099540622044	0.106183335159863	0.0786783554389021	TSPO/APOE	2
GO:0032374	GO:0032374	regulation of cholesterol transport	2/36	71/14661	0.013099540622044	0.106183335159863	0.0786783554389021	TSPO/APOE	2
GO:0051851	GO:0051851	modulation by host of symbiont process	2/36	71/14661	0.013099540622044	0.106183335159863	0.0786783554389021	JUN/APOE	2
GO:0031397	GO:0031397	negative regulation of protein ubiquitination	2/36	75/14661	0.0145389196646952	0.117086863835747	0.0867575112066872	TSPO/SVBP	2
GO:0031669	GO:0031669	cellular response to nutrient levels	3/36	210/14661	0.0146146158053327	0.117086863835747	0.0867575112066872	ATF3/XBP1/DNAJC15	3
GO:0006979	GO:0006979	response to oxidative stress	4/36	390/14661	0.0148391072421272	0.118198206818794	0.0875809797679551	TPM1/JUN/MAPK13/APOE	4
GO:0033555	GO:0033555	multicellular organismal response to stress	2/36	77/14661	0.015283183005501	0.121035782652761	0.08968353003833	TSPO/APOE	2
GO:0033673	GO:0033673	negative regulation of kinase activity	3/36	215/14661	0.0155586125815634	0.122512960785111	0.090778070400701	CDKN1C/APOE/NR2F2	3
GO:1905897	GO:1905897	regulation of response to endoplasmic reticulum stress	2/36	78/14661	0.0156613842972182	0.122621520236175	0.0908585093797949	DNAJB9/XBP1	2
GO:0006970	GO:0006970	response to osmotic stress	2/36	79/14661	0.0160436040730195	0.124202732655173	0.0920301357234115	TSPO/MAPK13	2
GO:0008625	GO:0008625	extrinsic apoptotic signaling pathway via death domain receptors	2/36	79/14661	0.0160436040730195	0.124202732655173	0.0920301357234115	HMGB2/ATF3	2
GO:0071216	GO:0071216	cellular response to biotic stimulus	3/36	218/14661	0.0161412802000681	0.124260805115608	0.0920731655046521	HMGB2/TSPO/XBP1	3
GO:0060537	GO:0060537	muscle tissue development	4/36	404/14661	0.0166871804321115	0.127749636863609	0.0946582749657788	IRX3/TPM1/ATF3/NR2F2	4
GO:0030433	GO:0030433	ubiquitin-dependent ERAD pathway	2/36	83/14661	0.0176122519982949	0.134086647810223	0.0993537914413843	STT3B/DNAJB9	2
GO:0033002	GO:0033002	muscle cell proliferation	3/36	227/14661	0.0179628243175383	0.134911089043855	0.0999646752521119	TPM1/JUN/APOE	3
GO:1903321	GO:1903321	negative regulation of protein modification by small protein conjugation or removal	2/36	84/14661	0.018014252818628	0.134911089043855	0.0999646752521119	TSPO/SVBP	2
GO:1904705	GO:1904705	regulation of vascular associated smooth muscle cell proliferation	2/36	84/14661	0.018014252818628	0.134911089043855	0.0999646752521119	TPM1/JUN	2
GO:0002312	GO:0002312	B cell activation involved in immune response	2/36	85/14661	0.0184201480820268	0.136467548693726	0.101117960608749	LGALS1/XBP1	2
GO:0003073	GO:0003073	regulation of systemic arterial blood pressure	2/36	85/14661	0.0184201480820268	0.136467548693726	0.101117960608749	TPM1/NR2F2	2
GO:0048678	GO:0048678	response to axon injury	2/36	86/14661	0.0188299173686472	0.138019287946786	0.102267748306762	TSPO/JUN	2
GO:1990874	GO:1990874	vascular associated smooth muscle cell proliferation	2/36	86/14661	0.0188299173686472	0.138019287946786	0.102267748306762	TPM1/JUN	2
GO:0000079	GO:0000079	regulation of cyclin-dependent protein serine/threonine kinase activity	2/36	88/14661	0.0196609966914581	0.142593965478049	0.10565743374357	CDKN1C/NR2F2	2
GO:0060291	GO:0060291	long-term synaptic potentiation	2/36	88/14661	0.0196609966914581	0.142593965478049	0.10565743374357	APOE/SERPINE2	2
GO:0001656	GO:0001656	metanephros development	2/36	89/14661	0.0200822662466005	0.144132098374039	0.106797139578961	IRX3/ID3	2
GO:0051492	GO:0051492	regulation of stress fiber assembly	2/36	89/14661	0.0200822662466005	0.144132098374039	0.106797139578961	TPM1/PHLDB2	2
GO:0031668	GO:0031668	cellular response to extracellular stimulus	3/36	238/14661	0.0203396829835387	0.145026557208045	0.107459904126349	ATF3/XBP1/DNAJC15	3
GO:0032755	GO:0032755	positive regulation of interleukin-6 production	2/36	90/14661	0.0205073288624412	0.145026557208045	0.107459904126349	MAPK13/XBP1	2
GO:0051702	GO:0051702	biological process involved in interaction with symbiont	2/36	91/14661	0.020936164476496	0.145026557208045	0.107459904126349	JUN/APOE	2
GO:1904029	GO:1904029	regulation of cyclin-dependent protein kinase activity	2/36	91/14661	0.020936164476496	0.145026557208045	0.107459904126349	CDKN1C/NR2F2	2
GO:0044403	GO:0044403	biological process involved in symbiotic interaction	3/36	241/14661	0.0210167602274344	0.145026557208045	0.107459904126349	LGALS1/JUN/APOE	3
GO:0006626	GO:0006626	protein targeting to mitochondrion	2/36	93/14661	0.0218050748032685	0.145026557208045	0.107459904126349	TSPO/DNAJC15	2
GO:0051960	GO:0051960	regulation of nervous system development	4/36	439/14661	0.0219252089971657	0.145026557208045	0.107459904126349	HMGB2/TSPO/ID1/SERPINE2	4
GO:0051348	GO:0051348	negative regulation of transferase activity	3/36	246/14661	0.0221727496100482	0.145026557208045	0.107459904126349	CDKN1C/APOE/NR2F2	3
GO:0120162	GO:0120162	positive regulation of cold-induced thermogenesis	2/36	94/14661	0.0222451097443422	0.145026557208045	0.107459904126349	GATM/GADD45G	2
GO:0043410	GO:0043410	positive regulation of MAPK cascade	4/36	441/14661	0.0222518370560947	0.145026557208045	0.107459904126349	MAGED1/JUN/APOE/GADD45G	4
GO:0007389	GO:0007389	pattern specification process	4/36	443/14661	0.0225814662090833	0.145026557208045	0.107459904126349	IRX3/MEIS2/NR2F2/WNT6	4
GO:0001657	GO:0001657	ureteric bud development	2/36	95/14661	0.0226888381399209	0.145026557208045	0.107459904126349	MAGED1/WNT6	2
GO:0045833	GO:0045833	negative regulation of lipid metabolic process	2/36	95/14661	0.0226888381399209	0.145026557208045	0.107459904126349	NR0B1/APOE	2
GO:0031349	GO:0031349	positive regulation of defense response	3/36	250/14661	0.0231223369279906	0.145026557208045	0.107459904126349	LGALS1/HMGB2/MAPK13	3
GO:0062014	GO:0062014	negative regulation of small molecule metabolic process	2/36	96/14661	0.0231362402795817	0.145026557208045	0.107459904126349	TSPO/APOE	2
GO:0072163	GO:0072163	mesonephric epithelium development	2/36	96/14661	0.0231362402795817	0.145026557208045	0.107459904126349	MAGED1/WNT6	2
GO:0072164	GO:0072164	mesonephric tubule development	2/36	96/14661	0.0231362402795817	0.145026557208045	0.107459904126349	MAGED1/WNT6	2
GO:0110020	GO:0110020	regulation of actomyosin structure organization	2/36	98/14661	0.0240419872981641	0.145026557208045	0.107459904126349	TPM1/PHLDB2	2
GO:0014012	GO:0014012	peripheral nervous system axon regeneration	1/36	10/14661	0.0242927604254191	0.145026557208045	0.107459904126349	TSPO	1
GO:0014889	GO:0014889	muscle atrophy	1/36	10/14661	0.0242927604254191	0.145026557208045	0.107459904126349	GATM	1
GO:0034370	GO:0034370	triglyceride-rich lipoprotein particle remodeling	1/36	10/14661	0.0242927604254191	0.145026557208045	0.107459904126349	APOE	1
GO:0034372	GO:0034372	very-low-density lipoprotein particle remodeling	1/36	10/14661	0.0242927604254191	0.145026557208045	0.107459904126349	APOE	1
GO:0036462	GO:0036462	TRAIL-activated apoptotic signaling pathway	1/36	10/14661	0.0242927604254191	0.145026557208045	0.107459904126349	ATF3	1
GO:0043922	GO:0043922	negative regulation by host of viral transcription	1/36	10/14661	0.0242927604254191	0.145026557208045	0.107459904126349	JUN	1
GO:0045602	GO:0045602	negative regulation of endothelial cell differentiation	1/36	10/14661	0.0242927604254191	0.145026557208045	0.107459904126349	ID1	1
GO:0045654	GO:0045654	positive regulation of megakaryocyte differentiation	1/36	10/14661	0.0242927604254191	0.145026557208045	0.107459904126349	HMGB2	1
GO:0060245	GO:0060245	detection of cell density	1/36	10/14661	0.0242927604254191	0.145026557208045	0.107459904126349	TSPO	1
GO:0060623	GO:0060623	regulation of chromosome condensation	1/36	10/14661	0.0242927604254191	0.145026557208045	0.107459904126349	SMC4	1
GO:0090209	GO:0090209	negative regulation of triglyceride metabolic process	1/36	10/14661	0.0242927604254191	0.145026557208045	0.107459904126349	APOE	1
GO:0097113	GO:0097113	AMPA glutamate receptor clustering	1/36	10/14661	0.0242927604254191	0.145026557208045	0.107459904126349	APOE	1
GO:0097688	GO:0097688	glutamate receptor clustering	1/36	10/14661	0.0242927604254191	0.145026557208045	0.107459904126349	APOE	1
GO:1901203	GO:1901203	positive regulation of extracellular matrix assembly	1/36	10/14661	0.0242927604254191	0.145026557208045	0.107459904126349	PHLDB2	1
GO:1901844	GO:1901844	regulation of cell communication by electrical coupling involved in cardiac conduction	1/36	10/14661	0.0242927604254191	0.145026557208045	0.107459904126349	IRX3	1
GO:1902950	GO:1902950	regulation of dendritic spine maintenance	1/36	10/14661	0.0242927604254191	0.145026557208045	0.107459904126349	APOE	1
GO:1903365	GO:1903365	regulation of fear response	1/36	10/14661	0.0242927604254191	0.145026557208045	0.107459904126349	APOE	1
GO:1903596	GO:1903596	regulation of gap junction assembly	1/36	10/14661	0.0242927604254191	0.145026557208045	0.107459904126349	IRX3	1
GO:1904181	GO:1904181	positive regulation of membrane depolarization	1/36	10/14661	0.0242927604254191	0.145026557208045	0.107459904126349	TSPO	1
GO:0007611	GO:0007611	learning or memory	3/36	257/14661	0.024837184444069	0.145026557208045	0.107459904126349	MEIS2/APOE/GATM	3
GO:0001823	GO:0001823	mesonephros development	2/36	100/14661	0.0249621945086126	0.145026557208045	0.107459904126349	MAGED1/WNT6	2
GO:0001938	GO:0001938	positive regulation of endothelial cell proliferation	2/36	100/14661	0.0249621945086126	0.145026557208045	0.107459904126349	HMGB2/JUN	2
GO:0034599	GO:0034599	cellular response to oxidative stress	3/36	258/14661	0.0250876772708533	0.145026557208045	0.107459904126349	TPM1/JUN/MAPK13	3
GO:0110053	GO:0110053	regulation of actin filament organization	3/36	258/14661	0.0250876772708533	0.145026557208045	0.107459904126349	TPM1/ID1/PHLDB2	3
GO:0014013	GO:0014013	regulation of gliogenesis	2/36	103/14661	0.0263692790179423	0.145026557208045	0.107459904126349	TSPO/SERPINE2	2
GO:0006971	GO:0006971	hypotonic response	1/36	11/14661	0.026690239138455	0.145026557208045	0.107459904126349	TSPO	1
GO:0007320	GO:0007320	insemination	1/36	11/14661	0.026690239138455	0.145026557208045	0.107459904126349	SERPINE2	1
GO:0010172	GO:0010172	embryonic body morphogenesis	1/36	11/14661	0.026690239138455	0.145026557208045	0.107459904126349	PHLDB2	1
GO:0021527	GO:0021527	spinal cord association neuron differentiation	1/36	11/14661	0.026690239138455	0.145026557208045	0.107459904126349	LMO4	1
GO:0035933	GO:0035933	glucocorticoid secretion	1/36	11/14661	0.026690239138455	0.145026557208045	0.107459904126349	TSPO	1
GO:0048505	GO:0048505	regulation of timing of cell differentiation	1/36	11/14661	0.026690239138455	0.145026557208045	0.107459904126349	SERPINE2	1
GO:0061303	GO:0061303	cornea development in camera-type eye	1/36	11/14661	0.026690239138455	0.145026557208045	0.107459904126349	WNT6	1
GO:0070170	GO:0070170	regulation of tooth mineralization	1/36	11/14661	0.026690239138455	0.145026557208045	0.107459904126349	WNT6	1
GO:0071294	GO:0071294	cellular response to zinc ion	1/36	11/14661	0.026690239138455	0.145026557208045	0.107459904126349	TSPO	1
GO:0072070	GO:0072070	loop of Henle development	1/36	11/14661	0.026690239138455	0.145026557208045	0.107459904126349	IRX3	1
GO:0090331	GO:0090331	negative regulation of platelet aggregation	1/36	11/14661	0.026690239138455	0.145026557208045	0.107459904126349	SERPINE2	1
GO:0110011	GO:0110011	regulation of basement membrane organization	1/36	11/14661	0.026690239138455	0.145026557208045	0.107459904126349	PHLDB2	1
GO:1990440	GO:1990440	positive regulation of transcription from RNA polymerase II promoter in response to endoplasmic reticulum stress	1/36	11/14661	0.026690239138455	0.145026557208045	0.107459904126349	ATF3	1
GO:2000644	GO:2000644	regulation of receptor catabolic process	1/36	11/14661	0.026690239138455	0.145026557208045	0.107459904126349	APOE	1
GO:0001708	GO:0001708	cell fate specification	2/36	104/14661	0.0268453698653213	0.145026557208045	0.107459904126349	RBBP7/LMO4	2
GO:0030038	GO:0030038	contractile actin filament bundle assembly	2/36	104/14661	0.0268453698653213	0.145026557208045	0.107459904126349	TPM1/PHLDB2	2
GO:0043149	GO:0043149	stress fiber assembly	2/36	104/14661	0.0268453698653213	0.145026557208045	0.107459904126349	TPM1/PHLDB2	2
GO:0070372	GO:0070372	regulation of ERK1 and ERK2 cascade	3/36	265/14661	0.0268797199453272	0.145026557208045	0.107459904126349	JUN/ATF3/APOE	3
GO:0010498	GO:0010498	proteasomal protein catabolic process	4/36	472/14661	0.027702266955547	0.145026557208045	0.107459904126349	STT3B/DNAJB9/XBP1/APOE	4
GO:0002377	GO:0002377	immunoglobulin production	2/36	106/14661	0.027808030934953	0.145026557208045	0.107459904126349	DNAJB9/XBP1	2
GO:0010638	GO:0010638	positive regulation of organelle organization	4/36	474/14661	0.0280792023715563	0.145026557208045	0.107459904126349	SMC4/TPM1/DMRT1/ID1	4
GO:0090092	GO:0090092	regulation of transmembrane receptor protein serine/threonine kinase signaling pathway	3/36	270/14661	0.0282010750627865	0.145026557208045	0.107459904126349	DMRT1/CDKN1C/RBBP7	3
GO:0044089	GO:0044089	positive regulation of cellular component biogenesis	4/36	475/14661	0.0282688310866741	0.145026557208045	0.107459904126349	IRX3/TPM1/ID1/PHLDB2	4
GO:0061564	GO:0061564	axon development	4/36	475/14661	0.0282688310866741	0.145026557208045	0.107459904126349	TSPO/SVBP/JUN/APOE	4
GO:0008015	GO:0008015	blood circulation	4/36	477/14661	0.0286504134826679	0.145026557208045	0.107459904126349	IRX3/TPM1/APOE/NR2F2	4
GO:0030301	GO:0030301	cholesterol transport	2/36	108/14661	0.0287845380300794	0.145026557208045	0.107459904126349	TSPO/APOE	2
GO:0045445	GO:0045445	myoblast differentiation	2/36	108/14661	0.0287845380300794	0.145026557208045	0.107459904126349	LGALS1/ID3	2
GO:0003084	GO:0003084	positive regulation of systemic arterial blood pressure	1/36	12/14661	0.0290819900866471	0.145026557208045	0.107459904126349	NR2F2	1
GO:0021681	GO:0021681	cerebellar granular layer development	1/36	12/14661	0.0290819900866471	0.145026557208045	0.107459904126349	SERPINE2	1
GO:0030049	GO:0030049	muscle filament sliding	1/36	12/14661	0.0290819900866471	0.145026557208045	0.107459904126349	TPM1	1
GO:0031953	GO:0031953	negative regulation of protein autophosphorylation	1/36	12/14661	0.0290819900866471	0.145026557208045	0.107459904126349	JUN	1
GO:0033327	GO:0033327	Leydig cell differentiation	1/36	12/14661	0.0290819900866471	0.145026557208045	0.107459904126349	NR0B1	1
GO:0033700	GO:0033700	phospholipid efflux	1/36	12/14661	0.0290819900866471	0.145026557208045	0.107459904126349	APOE	1
GO:0034384	GO:0034384	high-density lipoprotein particle clearance	1/36	12/14661	0.0290819900866471	0.145026557208045	0.107459904126349	APOE	1
GO:0040034	GO:0040034	regulation of development, heterochronic	1/36	12/14661	0.0290819900866471	0.145026557208045	0.107459904126349	SERPINE2	1
GO:0046598	GO:0046598	positive regulation of viral entry into host cell	1/36	12/14661	0.0290819900866471	0.145026557208045	0.107459904126349	LGALS1	1
GO:0060707	GO:0060707	trophoblast giant cell differentiation	1/36	12/14661	0.0290819900866471	0.145026557208045	0.107459904126349	NR2F2	1
GO:0061043	GO:0061043	regulation of vascular wound healing	1/36	12/14661	0.0290819900866471	0.145026557208045	0.107459904126349	XBP1	1
GO:0075294	GO:0075294	positive regulation by symbiont of entry into host	1/36	12/14661	0.0290819900866471	0.145026557208045	0.107459904126349	LGALS1	1
GO:1900272	GO:1900272	negative regulation of long-term synaptic potentiation	1/36	12/14661	0.0290819900866471	0.145026557208045	0.107459904126349	APOE	1
GO:2001140	GO:2001140	positive regulation of phospholipid transport	1/36	12/14661	0.0290819900866471	0.145026557208045	0.107459904126349	APOE	1
GO:0072655	GO:0072655	establishment of protein localization to mitochondrion	2/36	110/14661	0.0297747403262062	0.145026557208045	0.107459904126349	TSPO/DNAJC15	2
GO:0045446	GO:0045446	endothelial cell differentiation	2/36	111/14661	0.0302749303357966	0.145026557208045	0.107459904126349	ID1/NR2F2	2
GO:0010927	GO:0010927	cellular component assembly involved in morphogenesis	2/36	112/14661	0.030778488072687	0.145026557208045	0.107459904126349	TPM1/PHLDB2	2
GO:1902532	GO:1902532	negative regulation of intracellular signal transduction	4/36	488/14661	0.030804714848178	0.145026557208045	0.107459904126349	ATF3/XBP1/APOE/SERPINE2	4
GO:0051146	GO:0051146	striated muscle cell differentiation	3/36	280/14661	0.0309469157508647	0.145026557208045	0.107459904126349	IRX3/TPM1/XBP1	3
GO:0048871	GO:0048871	multicellular organismal homeostasis	4/36	490/14661	0.031206549068177	0.145026557208045	0.107459904126349	IRX3/ID1/GATM/GADD45G	4
GO:0048511	GO:0048511	rhythmic process	3/36	281/14661	0.0312290491320857	0.145026557208045	0.107459904126349	MAGED1/ID1/ID3	3
GO:0060284	GO:0060284	regulation of cell development	4/36	491/14661	0.0314086400076471	0.145026557208045	0.107459904126349	HMGB2/TSPO/ID1/SERPINE2	4
GO:0010457	GO:0010457	centriole-centriole cohesion	1/36	13/14661	0.0314680265640097	0.145026557208045	0.107459904126349	CNTLN	1
GO:0021514	GO:0021514	ventral spinal cord interneuron differentiation	1/36	13/14661	0.0314680265640097	0.145026557208045	0.107459904126349	LMO4	1
GO:0033275	GO:0033275	actin-myosin filament sliding	1/36	13/14661	0.0314680265640097	0.145026557208045	0.107459904126349	TPM1	1
GO:0034111	GO:0034111	negative regulation of homotypic cell-cell adhesion	1/36	13/14661	0.0314680265640097	0.145026557208045	0.107459904126349	SERPINE2	1
GO:0045348	GO:0045348	positive regulation of MHC class II biosynthetic process	1/36	13/14661	0.0314680265640097	0.145026557208045	0.107459904126349	XBP1	1
GO:0060009	GO:0060009	Sertoli cell development	1/36	13/14661	0.0314680265640097	0.145026557208045	0.107459904126349	DMRT1	1
GO:0061029	GO:0061029	eyelid development in camera-type eye	1/36	13/14661	0.0314680265640097	0.145026557208045	0.107459904126349	JUN	1
GO:0090205	GO:0090205	positive regulation of cholesterol metabolic process	1/36	13/14661	0.0314680265640097	0.145026557208045	0.107459904126349	APOE	1
GO:1900103	GO:1900103	positive regulation of endoplasmic reticulum unfolded protein response	1/36	13/14661	0.0314680265640097	0.145026557208045	0.107459904126349	XBP1	1
GO:1902043	GO:1902043	positive regulation of extrinsic apoptotic signaling pathway via death domain receptors	1/36	13/14661	0.0314680265640097	0.145026557208045	0.107459904126349	ATF3	1
GO:1905907	GO:1905907	negative regulation of amyloid fibril formation	1/36	13/14661	0.0314680265640097	0.145026557208045	0.107459904126349	APOE	1
GO:1905939	GO:1905939	regulation of gonad development	1/36	13/14661	0.0314680265640097	0.145026557208045	0.107459904126349	DMRT1	1
GO:2000288	GO:2000288	positive regulation of myoblast proliferation	1/36	13/14661	0.0314680265640097	0.145026557208045	0.107459904126349	MEIS2	1
GO:2000345	GO:2000345	regulation of hepatocyte proliferation	1/36	13/14661	0.0314680265640097	0.145026557208045	0.107459904126349	XBP1	1
GO:2001138	GO:2001138	regulation of phospholipid transport	1/36	13/14661	0.0314680265640097	0.145026557208045	0.107459904126349	APOE	1
GO:0070585	GO:0070585	protein localization to mitochondrion	2/36	115/14661	0.0323091824575476	0.148165720566113	0.109785920822802	TSPO/DNAJC15	2
GO:0070371	GO:0070371	ERK1 and ERK2 cascade	3/36	286/14661	0.0326602585739441	0.148165720566113	0.109785920822802	JUN/ATF3/APOE	3
GO:0010649	GO:0010649	regulation of cell communication by electrical coupling	1/36	14/14661	0.0338483618346062	0.148165720566113	0.109785920822802	IRX3	1
GO:0010832	GO:0010832	negative regulation of myotube differentiation	1/36	14/14661	0.0338483618346062	0.148165720566113	0.109785920822802	XBP1	1
GO:0010940	GO:0010940	positive regulation of necrotic cell death	1/36	14/14661	0.0338483618346062	0.148165720566113	0.109785920822802	TSPO	1
GO:0034374	GO:0034374	low-density lipoprotein particle remodeling	1/36	14/14661	0.0338483618346062	0.148165720566113	0.109785920822802	APOE	1
GO:0034380	GO:0034380	high-density lipoprotein particle assembly	1/36	14/14661	0.0338483618346062	0.148165720566113	0.109785920822802	APOE	1
GO:0038092	GO:0038092	nodal signaling pathway	1/36	14/14661	0.0338483618346062	0.148165720566113	0.109785920822802	DMRT1	1
GO:0045019	GO:0045019	negative regulation of nitric oxide biosynthetic process	1/36	14/14661	0.0338483618346062	0.148165720566113	0.109785920822802	TSPO	1
GO:0045579	GO:0045579	positive regulation of B cell differentiation	1/36	14/14661	0.0338483618346062	0.148165720566113	0.109785920822802	XBP1	1
GO:0048711	GO:0048711	positive regulation of astrocyte differentiation	1/36	14/14661	0.0338483618346062	0.148165720566113	0.109785920822802	SERPINE2	1
GO:0070831	GO:0070831	basement membrane assembly	1/36	14/14661	0.0338483618346062	0.148165720566113	0.109785920822802	PHLDB2	1
GO:1903894	GO:1903894	regulation of IRE1-mediated unfolded protein response	1/36	14/14661	0.0338483618346062	0.148165720566113	0.109785920822802	DNAJB9	1
GO:1904406	GO:1904406	negative regulation of nitric oxide metabolic process	1/36	14/14661	0.0338483618346062	0.148165720566113	0.109785920822802	TSPO	1
GO:2000846	GO:2000846	regulation of corticosteroid hormone secretion	1/36	14/14661	0.0338483618346062	0.148165720566113	0.109785920822802	TSPO	1
GO:0002702	GO:0002702	positive regulation of production of molecular mediator of immune response	2/36	118/14661	0.0338695224806427	0.148165720566113	0.109785920822802	DNAJB9/XBP1	2
GO:0008203	GO:0008203	cholesterol metabolic process	2/36	120/14661	0.0349259757745766	0.149494031490837	0.110770155485533	MSMO1/APOE	2
GO:2001235	GO:2001235	positive regulation of apoptotic signaling pathway	2/36	120/14661	0.0349259757745766	0.149494031490837	0.110770155485533	MAGED1/ATF3	2
GO:0032496	GO:0032496	response to lipopolysaccharide	3/36	294/14661	0.0350212352113815	0.149494031490837	0.110770155485533	HMGB2/TSPO/XBP1	3
GO:0050890	GO:0050890	cognition	3/36	294/14661	0.0350212352113815	0.149494031490837	0.110770155485533	MEIS2/APOE/GATM	3
GO:0003231	GO:0003231	cardiac ventricle development	2/36	121/14661	0.0354590161286611	0.149494031490837	0.110770155485533	TPM1/LMO4	2
GO:0015918	GO:0015918	sterol transport	2/36	121/14661	0.0354590161286611	0.149494031490837	0.110770155485533	TSPO/APOE	2
GO:0030168	GO:0030168	platelet activation	2/36	121/14661	0.0354590161286611	0.149494031490837	0.110770155485533	APOE/SERPINE2	2
GO:0032488	GO:0032488	Cdc42 protein signal transduction	1/36	15/14661	0.0362230091326157	0.149494031490837	0.110770155485533	APOE	1
GO:0034375	GO:0034375	high-density lipoprotein particle remodeling	1/36	15/14661	0.0362230091326157	0.149494031490837	0.110770155485533	APOE	1
GO:0035641	GO:0035641	locomotory exploration behavior	1/36	15/14661	0.0362230091326157	0.149494031490837	0.110770155485533	APOE	1
GO:0042159	GO:0042159	lipoprotein catabolic process	1/36	15/14661	0.0362230091326157	0.149494031490837	0.110770155485533	APOE	1
GO:0043117	GO:0043117	positive regulation of vascular permeability	1/36	15/14661	0.0362230091326157	0.149494031490837	0.110770155485533	APOE	1
GO:0045836	GO:0045836	positive regulation of meiotic nuclear division	1/36	15/14661	0.0362230091326157	0.149494031490837	0.110770155485533	DMRT1	1
GO:0072148	GO:0072148	epithelial cell fate commitment	1/36	15/14661	0.0362230091326157	0.149494031490837	0.110770155485533	NR2F2	1
GO:1900102	GO:1900102	negative regulation of endoplasmic reticulum unfolded protein response	1/36	15/14661	0.0362230091326157	0.149494031490837	0.110770155485533	DNAJB9	1
GO:1902931	GO:1902931	negative regulation of alcohol biosynthetic process	1/36	15/14661	0.0362230091326157	0.149494031490837	0.110770155485533	APOE	1
GO:1904936	GO:1904936	interneuron migration	1/36	15/14661	0.0362230091326157	0.149494031490837	0.110770155485533	NR2F2	1
GO:1905906	GO:1905906	regulation of amyloid fibril formation	1/36	15/14661	0.0362230091326157	0.149494031490837	0.110770155485533	APOE	1
GO:0071496	GO:0071496	cellular response to external stimulus	3/36	298/14661	0.0362344024077936	0.149494031490837	0.110770155485533	ATF3/XBP1/DNAJC15	3
GO:0046165	GO:0046165	alcohol biosynthetic process	2/36	125/14661	0.0376228505541613	0.153787168567905	0.113951228715047	MSMO1/APOE	2
GO:0007289	GO:0007289	spermatid nucleus differentiation	1/36	16/14661	0.0385919816624005	0.153787168567905	0.113951228715047	HMGB2	1
GO:0007379	GO:0007379	segment specification	1/36	16/14661	0.0385919816624005	0.153787168567905	0.113951228715047	IRX3	1
GO:0014067	GO:0014067	negative regulation of phosphatidylinositol 3-kinase signaling	1/36	16/14661	0.0385919816624005	0.153787168567905	0.113951228715047	SERPINE2	1
GO:0043923	GO:0043923	positive regulation by host of viral transcription	1/36	16/14661	0.0385919816624005	0.153787168567905	0.113951228715047	JUN	1
GO:0048266	GO:0048266	behavioral response to pain	1/36	16/14661	0.0385919816624005	0.153787168567905	0.113951228715047	TSPO	1
GO:0051044	GO:0051044	positive regulation of membrane protein ectodomain proteolysis	1/36	16/14661	0.0385919816624005	0.153787168567905	0.113951228715047	APOE	1
GO:0051447	GO:0051447	negative regulation of meiotic cell cycle	1/36	16/14661	0.0385919816624005	0.153787168567905	0.113951228715047	DMRT1	1
GO:0060253	GO:0060253	negative regulation of glial cell proliferation	1/36	16/14661	0.0385919816624005	0.153787168567905	0.113951228715047	TSPO	1
GO:0072578	GO:0072578	neurotransmitter-gated ion channel clustering	1/36	16/14661	0.0385919816624005	0.153787168567905	0.113951228715047	APOE	1
GO:1901201	GO:1901201	regulation of extracellular matrix assembly	1/36	16/14661	0.0385919816624005	0.153787168567905	0.113951228715047	PHLDB2	1
GO:0003158	GO:0003158	endothelium development	2/36	127/14661	0.0387235225751068	0.153787168567905	0.113951228715047	ID1/NR2F2	2
GO:0045787	GO:0045787	positive regulation of cell cycle	3/36	306/14661	0.0387257964390878	0.153787168567905	0.113951228715047	SMC4/DMRT1/MEIS2	3
GO:1902652	GO:1902652	secondary alcohol metabolic process	2/36	128/14661	0.039278485485743	0.155045036266004	0.114883267266079	MSMO1/APOE	2
GO:0042476	GO:0042476	odontogenesis	2/36	129/14661	0.0398365096224421	0.155045036266004	0.114883267266079	WNT6/ID3	2
GO:0002237	GO:0002237	response to molecule of bacterial origin	3/36	310/14661	0.0400038890870289	0.155045036266004	0.114883267266079	HMGB2/TSPO/XBP1	3
GO:0035270	GO:0035270	endocrine system development	2/36	130/14661	0.040397577533705	0.155045036266004	0.114883267266079	TSPO/NR0B1	2
GO:0050729	GO:0050729	positive regulation of inflammatory response	2/36	130/14661	0.040397577533705	0.155045036266004	0.114883267266079	LGALS1/MAPK13	2
GO:0006700	GO:0006700	C21-steroid hormone biosynthetic process	1/36	17/14661	0.0409552925985671	0.155045036266004	0.114883267266079	TSPO	1
GO:0007076	GO:0007076	mitotic chromosome condensation	1/36	17/14661	0.0409552925985671	0.155045036266004	0.114883267266079	SMC4	1
GO:0010470	GO:0010470	regulation of gastrulation	1/36	17/14661	0.0409552925985671	0.155045036266004	0.114883267266079	PHLDB2	1
GO:0010755	GO:0010755	regulation of plasminogen activation	1/36	17/14661	0.0409552925985671	0.155045036266004	0.114883267266079	SERPINE2	1
GO:0030150	GO:0030150	protein import into mitochondrial matrix	1/36	17/14661	0.0409552925985671	0.155045036266004	0.114883267266079	DNAJC15	1
GO:0035930	GO:0035930	corticosteroid hormone secretion	1/36	17/14661	0.0409552925985671	0.155045036266004	0.114883267266079	TSPO	1
GO:0043691	GO:0043691	reverse cholesterol transport	1/36	17/14661	0.0409552925985671	0.155045036266004	0.114883267266079	APOE	1
GO:0045346	GO:0045346	regulation of MHC class II biosynthetic process	1/36	17/14661	0.0409552925985671	0.155045036266004	0.114883267266079	XBP1	1
GO:0051895	GO:0051895	negative regulation of focal adhesion assembly	1/36	17/14661	0.0409552925985671	0.155045036266004	0.114883267266079	PHLDB2	1
GO:0051900	GO:0051900	regulation of mitochondrial depolarization	1/36	17/14661	0.0409552925985671	0.155045036266004	0.114883267266079	TSPO	1
GO:0150118	GO:0150118	negative regulation of cell-substrate junction organization	1/36	17/14661	0.0409552925985671	0.155045036266004	0.114883267266079	PHLDB2	1
GO:1903579	GO:1903579	negative regulation of ATP metabolic process	1/36	17/14661	0.0409552925985671	0.155045036266004	0.114883267266079	TSPO	1
GO:0001889	GO:0001889	liver development	2/36	132/14661	0.0415287751887327	0.156356973251567	0.115855369378978	JUN/XBP1	2
GO:0007266	GO:0007266	Rho protein signal transduction	2/36	132/14661	0.0415287751887327	0.156356973251567	0.115855369378978	ARHGAP29/APOE	2
GO:0016125	GO:0016125	sterol metabolic process	2/36	134/14661	0.0426719400954021	0.157480876275865	0.116688144517294	MSMO1/APOE	2
GO:0071322	GO:0071322	cellular response to carbohydrate stimulus	2/36	134/14661	0.0426719400954021	0.157480876275865	0.116688144517294	MAPK13/XBP1	2
GO:1903531	GO:1903531	negative regulation of secretion by cell	2/36	134/14661	0.0426719400954021	0.157480876275865	0.116688144517294	TSPO/APOE	2
GO:0031333	GO:0031333	negative regulation of protein-containing complex assembly	2/36	135/14661	0.0432479673053315	0.157480876275865	0.116688144517294	LMO4/DNAJC15	2
GO:0061008	GO:0061008	hepaticobiliary system development	2/36	135/14661	0.0432479673053315	0.157480876275865	0.116688144517294	JUN/XBP1	2
GO:0016264	GO:0016264	gap junction assembly	1/36	18/14661	0.0433129550860326	0.157480876275865	0.116688144517294	IRX3	1
GO:0030903	GO:0030903	notochord development	1/36	18/14661	0.0433129550860326	0.157480876275865	0.116688144517294	ID3	1
GO:0032069	GO:0032069	regulation of nuclease activity	1/36	18/14661	0.0433129550860326	0.157480876275865	0.116688144517294	HMGB2	1
GO:0033151	GO:0033151	V(D)J recombination	1/36	18/14661	0.0433129550860326	0.157480876275865	0.116688144517294	HMGB2	1
GO:0045342	GO:0045342	MHC class II biosynthetic process	1/36	18/14661	0.0433129550860326	0.157480876275865	0.116688144517294	XBP1	1
GO:0090190	GO:0090190	positive regulation of branching involved in ureteric bud morphogenesis	1/36	18/14661	0.0433129550860326	0.157480876275865	0.116688144517294	MAGED1	1
GO:0097062	GO:0097062	dendritic spine maintenance	1/36	18/14661	0.0433129550860326	0.157480876275865	0.116688144517294	APOE	1
GO:1902236	GO:1902236	negative regulation of endoplasmic reticulum stress-induced intrinsic apoptotic signaling pathway	1/36	18/14661	0.0433129550860326	0.157480876275865	0.116688144517294	XBP1	1
GO:0017015	GO:0017015	regulation of transforming growth factor beta receptor signaling pathway	2/36	137/14661	0.0444088258564658	0.161040426395289	0.119325653963357	CDKN1C/RBBP7	2
GO:0032368	GO:0032368	regulation of lipid transport	2/36	138/14661	0.0449936232303909	0.161349603914995	0.119554744326289	TSPO/APOE	2
GO:0050768	GO:0050768	negative regulation of neurogenesis	2/36	139/14661	0.045581310127646	0.161349603914995	0.119554744326289	TSPO/ID1	2
GO:0007620	GO:0007620	copulation	1/36	19/14661	0.0456649822400929	0.161349603914995	0.119554744326289	SERPINE2	1
GO:0021516	GO:0021516	dorsal spinal cord development	1/36	19/14661	0.0456649822400929	0.161349603914995	0.119554744326289	LMO4	1
GO:0036003	GO:0036003	positive regulation of transcription from RNA polymerase II promoter in response to stress	1/36	19/14661	0.0456649822400929	0.161349603914995	0.119554744326289	ATF3	1
GO:0044794	GO:0044794	positive regulation by host of viral process	1/36	19/14661	0.0456649822400929	0.161349603914995	0.119554744326289	APOE	1
GO:0051000	GO:0051000	positive regulation of nitric-oxide synthase activity	1/36	19/14661	0.0456649822400929	0.161349603914995	0.119554744326289	APOE	1
GO:0051882	GO:0051882	mitochondrial depolarization	1/36	19/14661	0.0456649822400929	0.161349603914995	0.119554744326289	TSPO	1
GO:1900221	GO:1900221	regulation of amyloid-beta clearance	1/36	19/14661	0.0456649822400929	0.161349603914995	0.119554744326289	APOE	1
GO:1903902	GO:1903902	positive regulation of viral life cycle	1/36	19/14661	0.0456649822400929	0.161349603914995	0.119554744326289	LGALS1	1
GO:1903844	GO:1903844	regulation of cellular response to transforming growth factor beta stimulus	2/36	140/14661	0.0461718697182286	0.162723366935343	0.120572657495442	CDKN1C/RBBP7	2
GO:0010639	GO:0010639	negative regulation of organelle organization	3/36	329/14661	0.0463670345503774	0.162954905142496	0.120744219683921	TSPO/DMRT1/PHLDB2	3
GO:0007265	GO:0007265	Ras protein signal transduction	3/36	330/14661	0.0467152022707453	0.162954905142496	0.120744219683921	JUN/ARHGAP29/APOE	3
GO:0001890	GO:0001890	placenta development	2/36	141/14661	0.046765285233257	0.162954905142496	0.120744219683921	NR2F2/PLAC1	2
GO:0051100	GO:0051100	negative regulation of binding	2/36	142/14661	0.0473615399647843	0.162954905142496	0.120744219683921	JUN/ID1	2
GO:2001236	GO:2001236	regulation of extrinsic apoptotic signaling pathway	2/36	143/14661	0.0479606172656147	0.162954905142496	0.120744219683921	HMGB2/ATF3	2
GO:0010766	GO:0010766	negative regulation of sodium ion transport	1/36	20/14661	0.0480113871464828	0.162954905142496	0.120744219683921	SERPINE2	1
GO:0035902	GO:0035902	response to immobilization stress	1/36	20/14661	0.0480113871464828	0.162954905142496	0.120744219683921	NR0B1	1
GO:0045540	GO:0045540	regulation of cholesterol biosynthetic process	1/36	20/14661	0.0480113871464828	0.162954905142496	0.120744219683921	APOE	1
GO:0060252	GO:0060252	positive regulation of glial cell proliferation	1/36	20/14661	0.0480113871464828	0.162954905142496	0.120744219683921	TSPO	1
GO:0061042	GO:0061042	vascular wound healing	1/36	20/14661	0.0480113871464828	0.162954905142496	0.120744219683921	XBP1	1
GO:0072574	GO:0072574	hepatocyte proliferation	1/36	20/14661	0.0480113871464828	0.162954905142496	0.120744219683921	XBP1	1
GO:0072575	GO:0072575	epithelial cell proliferation involved in liver morphogenesis	1/36	20/14661	0.0480113871464828	0.162954905142496	0.120744219683921	XBP1	1
GO:0106118	GO:0106118	regulation of sterol biosynthetic process	1/36	20/14661	0.0480113871464828	0.162954905142496	0.120744219683921	APOE	1
GO:1900543	GO:1900543	negative regulation of purine nucleotide metabolic process	1/36	20/14661	0.0480113871464828	0.162954905142496	0.120744219683921	TSPO	1
GO:2000831	GO:2000831	regulation of steroid hormone secretion	1/36	20/14661	0.0480113871464828	0.162954905142496	0.120744219683921	TSPO	1
GO:0051961	GO:0051961	negative regulation of nervous system development	2/36	144/14661	0.0485625005491188	0.164420456404633	0.12183014491826	TSPO/ID1	2
GO:0032956	GO:0032956	regulation of actin cytoskeleton organization	3/36	339/14661	0.0499077596588838	0.167705999512773	0.124264624190199	TPM1/ID1/PHLDB2	3
GO:0002082	GO:0002082	regulation of oxidative phosphorylation	1/36	21/14661	0.0503521828614424	0.167705999512773	0.124264624190199	DNAJC15	1
GO:0072576	GO:0072576	liver morphogenesis	1/36	21/14661	0.0503521828614424	0.167705999512773	0.124264624190199	XBP1	1
GO:0090189	GO:0090189	regulation of branching involved in ureteric bud morphogenesis	1/36	21/14661	0.0503521828614424	0.167705999512773	0.124264624190199	MAGED1	1
GO:1904753	GO:1904753	negative regulation of vascular associated smooth muscle cell migration	1/36	21/14661	0.0503521828614424	0.167705999512773	0.124264624190199	TPM1	1
GO:0007584	GO:0007584	response to nutrient	2/36	147/14661	0.0503848213340261	0.167705999512773	0.124264624190199	TSPO/XBP1	2
GO:0043524	GO:0043524	negative regulation of neuron apoptotic process	2/36	147/14661	0.0503848213340261	0.167705999512773	0.124264624190199	JUN/APOE	2
GO:0050727	GO:0050727	regulation of inflammatory response	3/36	342/14661	0.0509954389795529	0.169329433527287	0.125467535346015	LGALS1/MAPK13/APOE	3
GO:0032635	GO:0032635	interleukin-6 production	2/36	149/14661	0.0516134303912859	0.170559489398542	0.126378966249015	MAPK13/XBP1	2
GO:0032675	GO:0032675	regulation of interleukin-6 production	2/36	149/14661	0.0516134303912859	0.170559489398542	0.126378966249015	MAPK13/XBP1	2
GO:0006706	GO:0006706	steroid catabolic process	1/36	22/14661	0.0526873824117834	0.171771828819608	0.127277269845711	APOE	1
GO:0010042	GO:0010042	response to manganese ion	1/36	22/14661	0.0526873824117834	0.171771828819608	0.127277269845711	TSPO	1
GO:0035313	GO:0035313	wound healing, spreading of epidermal cells	1/36	22/14661	0.0526873824117834	0.171771828819608	0.127277269845711	PHLDB2	1
GO:0045980	GO:0045980	negative regulation of nucleotide metabolic process	1/36	22/14661	0.0526873824117834	0.171771828819608	0.127277269845711	TSPO	1
GO:0051383	GO:0051383	kinetochore organization	1/36	22/14661	0.0526873824117834	0.171771828819608	0.127277269845711	SMC4	1
GO:0016032	GO:0016032	viral process	3/36	347/14661	0.0528341516324206	0.171771828819608	0.127277269845711	LGALS1/JUN/APOE	3
GO:0048754	GO:0048754	branching morphogenesis of an epithelial tube	2/36	151/14661	0.0528528704060333	0.171771828819608	0.127277269845711	MAGED1/WNT6	2
GO:0050806	GO:0050806	positive regulation of synaptic transmission	2/36	152/14661	0.0534766116399015	0.173390049034787	0.128476317747875	APOE/SERPINE2	2
GO:0050878	GO:0050878	regulation of body fluid levels	3/36	352/14661	0.0547050662127127	0.174283734113657	0.129138508968182	XBP1/APOE/SERPINE2	3
GO:0043534	GO:0043534	blood vessel endothelial cell migration	2/36	154/14661	0.0547320563117847	0.174283734113657	0.129138508968182	ID1/APOE	2
GO:0010955	GO:0010955	negative regulation of protein processing	1/36	23/14661	0.0550169987949497	0.174283734113657	0.129138508968182	SERPINE2	1
GO:0018279	GO:0018279	protein N-linked glycosylation via asparagine	1/36	23/14661	0.0550169987949497	0.174283734113657	0.129138508968182	STT3B	1
GO:0032925	GO:0032925	regulation of activin receptor signaling pathway	1/36	23/14661	0.0550169987949497	0.174283734113657	0.129138508968182	DMRT1	1
GO:0060706	GO:0060706	cell differentiation involved in embryonic placenta development	1/36	23/14661	0.0550169987949497	0.174283734113657	0.129138508968182	NR2F2	1
GO:0086064	GO:0086064	cell communication by electrical coupling involved in cardiac conduction	1/36	23/14661	0.0550169987949497	0.174283734113657	0.129138508968182	IRX3	1
GO:1902074	GO:1902074	response to salt	1/36	23/14661	0.0550169987949497	0.174283734113657	0.129138508968182	MAPK13	1
GO:1903318	GO:1903318	negative regulation of protein maturation	1/36	23/14661	0.0550169987949497	0.174283734113657	0.129138508968182	SERPINE2	1
GO:2000291	GO:2000291	regulation of myoblast proliferation	1/36	23/14661	0.0550169987949497	0.174283734113657	0.129138508968182	MEIS2	1
GO:0043409	GO:0043409	negative regulation of MAPK cascade	2/36	156/14661	0.0559980109420248	0.176579540224508	0.13083962571062	ATF3/APOE	2
GO:0051048	GO:0051048	negative regulation of secretion	2/36	156/14661	0.0559980109420248	0.176579540224508	0.13083962571062	TSPO/APOE	2
GO:1902904	GO:1902904	negative regulation of supramolecular fiber organization	2/36	158/14661	0.0572743487710636	0.177563955013888	0.131569044659286	PHLDB2/APOE	2
GO:0018196	GO:0018196	peptidyl-asparagine modification	1/36	24/14661	0.0573410449790857	0.177563955013888	0.131569044659286	STT3B	1
GO:0051043	GO:0051043	regulation of membrane protein ectodomain proteolysis	1/36	24/14661	0.0573410449790857	0.177563955013888	0.131569044659286	APOE	1
GO:0051446	GO:0051446	positive regulation of meiotic cell cycle	1/36	24/14661	0.0573410449790857	0.177563955013888	0.131569044659286	DMRT1	1
GO:0051984	GO:0051984	positive regulation of chromosome segregation	1/36	24/14661	0.0573410449790857	0.177563955013888	0.131569044659286	SMC4	1
GO:0071276	GO:0071276	cellular response to cadmium ion	1/36	24/14661	0.0573410449790857	0.177563955013888	0.131569044659286	JUN	1
GO:1905048	GO:1905048	regulation of metallopeptidase activity	1/36	24/14661	0.0573410449790857	0.177563955013888	0.131569044659286	SVBP	1
GO:1905820	GO:1905820	positive regulation of chromosome separation	1/36	24/14661	0.0573410449790857	0.177563955013888	0.131569044659286	SMC4	1
GO:0007519	GO:0007519	skeletal muscle tissue development	2/36	159/14661	0.057916372026856	0.178943409535892	0.132591175043782	ATF3/NR2F2	2
GO:0003205	GO:0003205	cardiac chamber development	2/36	161/14661	0.0592080490098231	0.181081140349048	0.134175163195001	TPM1/LMO4	2
GO:0021854	GO:0021854	hypothalamus development	1/36	25/14661	0.059659533903097	0.181081140349048	0.134175163195001	NR0B1	1
GO:0034377	GO:0034377	plasma lipoprotein particle assembly	1/36	25/14661	0.059659533903097	0.181081140349048	0.134175163195001	APOE	1
GO:0035929	GO:0035929	steroid hormone secretion	1/36	25/14661	0.059659533903097	0.181081140349048	0.134175163195001	TSPO	1
GO:0035994	GO:0035994	response to muscle stretch	1/36	25/14661	0.059659533903097	0.181081140349048	0.134175163195001	JUN	1
GO:0045662	GO:0045662	negative regulation of myoblast differentiation	1/36	25/14661	0.059659533903097	0.181081140349048	0.134175163195001	ID3	1
GO:0055094	GO:0055094	response to lipoprotein particle	1/36	25/14661	0.059659533903097	0.181081140349048	0.134175163195001	APOE	1
GO:1902430	GO:1902430	negative regulation of amyloid-beta formation	1/36	25/14661	0.059659533903097	0.181081140349048	0.134175163195001	APOE	1
GO:0045786	GO:0045786	negative regulation of cell cycle	3/36	366/14661	0.0601129744640308	0.182056436948208	0.134897825864916	DMRT1/CDKN1C/NR2F2	3
GO:1903706	GO:1903706	regulation of hemopoiesis	3/36	368/14661	0.0609056888975908	0.18247451995922	0.135207611611369	HMGB2/MEIS2/XBP1	3
GO:0051099	GO:0051099	positive regulation of binding	2/36	164/14661	0.0611644077514562	0.18247451995922	0.135207611611369	HMGB2/APOE	2
GO:0030099	GO:0030099	myeloid cell differentiation	3/36	370/14661	0.0617033942449181	0.18247451995922	0.135207611611369	HMGB2/JUN/MEIS2	3
GO:0002700	GO:0002700	regulation of production of molecular mediator of immune response	2/36	165/14661	0.0618214904932252	0.18247451995922	0.135207611611369	DNAJB9/XBP1	2
GO:0007263	GO:0007263	nitric oxide mediated signal transduction	1/36	26/14661	0.0619724784767163	0.18247451995922	0.135207611611369	APOE	1
GO:0010460	GO:0010460	positive regulation of heart rate	1/36	26/14661	0.0619724784767163	0.18247451995922	0.135207611611369	TPM1	1
GO:0010875	GO:0010875	positive regulation of cholesterol efflux	1/36	26/14661	0.0619724784767163	0.18247451995922	0.135207611611369	APOE	1
GO:0031639	GO:0031639	plasminogen activation	1/36	26/14661	0.0619724784767163	0.18247451995922	0.135207611611369	SERPINE2	1
GO:0035640	GO:0035640	exploration behavior	1/36	26/14661	0.0619724784767163	0.18247451995922	0.135207611611369	APOE	1
GO:0045652	GO:0045652	regulation of megakaryocyte differentiation	1/36	26/14661	0.0619724784767163	0.18247451995922	0.135207611611369	HMGB2	1
GO:0060384	GO:0060384	innervation	1/36	26/14661	0.0619724784767163	0.18247451995922	0.135207611611369	SERPINE2	1
GO:1902455	GO:1902455	negative regulation of stem cell population maintenance	1/36	26/14661	0.0619724784767163	0.18247451995922	0.135207611611369	RBBP7	1
GO:1903055	GO:1903055	positive regulation of extracellular matrix organization	1/36	26/14661	0.0619724784767163	0.18247451995922	0.135207611611369	PHLDB2	1
GO:0006839	GO:0006839	mitochondrial transport	2/36	166/14661	0.0624810292688049	0.183579655292992	0.136026480508901	TSPO/DNAJC15	2
GO:0032102	GO:0032102	negative regulation of response to external stimulus	3/36	373/14661	0.0629092740481585	0.184444637528431	0.13666740386722	PHLDB2/APOE/SERPINE2	3
GO:1905952	GO:1905952	regulation of lipid localization	2/36	167/14661	0.0631430088349194	0.184736870858851	0.136883939143752	TSPO/APOE	2
GO:0006516	GO:0006516	glycoprotein catabolic process	1/36	27/14661	0.0642798915805652	0.185697464566077	0.137595707454813	STT3B	1
GO:0006783	GO:0006783	heme biosynthetic process	1/36	27/14661	0.0642798915805652	0.185697464566077	0.137595707454813	TSPO	1
GO:0032801	GO:0032801	receptor catabolic process	1/36	27/14661	0.0642798915805652	0.185697464566077	0.137595707454813	APOE	1
GO:0034368	GO:0034368	protein-lipid complex remodeling	1/36	27/14661	0.0642798915805652	0.185697464566077	0.137595707454813	APOE	1
GO:0034369	GO:0034369	plasma lipoprotein particle remodeling	1/36	27/14661	0.0642798915805652	0.185697464566077	0.137595707454813	APOE	1
GO:0090330	GO:0090330	regulation of platelet aggregation	1/36	27/14661	0.0642798915805652	0.185697464566077	0.137595707454813	SERPINE2	1
GO:0043405	GO:0043405	regulation of MAP kinase activity	2/36	169/14661	0.0644742296469555	0.185869222706077	0.137722974581693	MAGED1/APOE	2
GO:0032970	GO:0032970	regulation of actin filament-based process	3/36	378/14661	0.0649437916831998	0.186832035364195	0.138436387062309	TPM1/ID1/PHLDB2	3
GO:0001654	GO:0001654	eye development	3/36	379/14661	0.065354383710632	0.187277224465936	0.138766257529568	JUN/MEIS2/WNT6	3
GO:0060538	GO:0060538	skeletal muscle organ development	2/36	171/14661	0.0658150321059428	0.187277224465936	0.138766257529568	ATF3/NR2F2	2
GO:0071248	GO:0071248	cellular response to metal ion	2/36	172/14661	0.0664889889399251	0.187277224465936	0.138766257529568	TSPO/JUN	2
GO:0007271	GO:0007271	synaptic transmission, cholinergic	1/36	28/14661	0.066581786066222	0.187277224465936	0.138766257529568	APOE	1
GO:0008207	GO:0008207	C21-steroid hormone metabolic process	1/36	28/14661	0.066581786066222	0.187277224465936	0.138766257529568	TSPO	1
GO:0045940	GO:0045940	positive regulation of steroid metabolic process	1/36	28/14661	0.066581786066222	0.187277224465936	0.138766257529568	APOE	1
GO:0060055	GO:0060055	angiogenesis involved in wound healing	1/36	28/14661	0.066581786066222	0.187277224465936	0.138766257529568	XBP1	1
GO:0065005	GO:0065005	protein-lipid complex assembly	1/36	28/14661	0.066581786066222	0.187277224465936	0.138766257529568	APOE	1
GO:0071402	GO:0071402	cellular response to lipoprotein particle stimulus	1/36	28/14661	0.066581786066222	0.187277224465936	0.138766257529568	APOE	1
GO:1902992	GO:1902992	negative regulation of amyloid precursor protein catabolic process	1/36	28/14661	0.066581786066222	0.187277224465936	0.138766257529568	APOE	1
GO:0150063	GO:0150063	visual system development	3/36	382/14661	0.0665934978144474	0.187277224465936	0.138766257529568	JUN/MEIS2/WNT6	3
GO:0030308	GO:0030308	negative regulation of cell growth	2/36	173/14661	0.0671652962809879	0.187577321767102	0.138988619749514	RBBP7/SERPINE2	2
GO:0043254	GO:0043254	regulation of protein-containing complex assembly	3/36	385/14661	0.0678435728020829	0.187577321767102	0.138988619749514	LMO4/DNAJC15/APOE	3
GO:0002285	GO:0002285	lymphocyte activation involved in immune response	2/36	174/14661	0.0678439392763279	0.187577321767102	0.138988619749514	LGALS1/XBP1	2
GO:0008217	GO:0008217	regulation of blood pressure	2/36	174/14661	0.0678439392763279	0.187577321767102	0.138988619749514	TPM1/NR2F2	2
GO:0032770	GO:0032770	positive regulation of monooxygenase activity	1/36	29/14661	0.06887817475628	0.187577321767102	0.138988619749514	APOE	1
GO:0034367	GO:0034367	protein-containing complex remodeling	1/36	29/14661	0.06887817475628	0.187577321767102	0.138988619749514	APOE	1
GO:0034505	GO:0034505	tooth mineralization	1/36	29/14661	0.06887817475628	0.187577321767102	0.138988619749514	WNT6	1
GO:0045577	GO:0045577	regulation of B cell differentiation	1/36	29/14661	0.06887817475628	0.187577321767102	0.138988619749514	XBP1	1
GO:0045648	GO:0045648	positive regulation of erythrocyte differentiation	1/36	29/14661	0.06887817475628	0.187577321767102	0.138988619749514	HMGB2	1
GO:0048265	GO:0048265	response to pain	1/36	29/14661	0.06887817475628	0.187577321767102	0.138988619749514	TSPO	1
GO:0060674	GO:0060674	placenta blood vessel development	1/36	29/14661	0.06887817475628	0.187577321767102	0.138988619749514	NR2F2	1
GO:0071353	GO:0071353	cellular response to interleukin-4	1/36	29/14661	0.06887817475628	0.187577321767102	0.138988619749514	XBP1	1
GO:0071398	GO:0071398	cellular response to fatty acid	1/36	29/14661	0.06887817475628	0.187577321767102	0.138988619749514	ID3	1
GO:1900745	GO:1900745	positive regulation of p38MAPK cascade	1/36	29/14661	0.06887817475628	0.187577321767102	0.138988619749514	GADD45G	1
GO:1902235	GO:1902235	regulation of endoplasmic reticulum stress-induced intrinsic apoptotic signaling pathway	1/36	29/14661	0.06887817475628	0.187577321767102	0.138988619749514	XBP1	1
GO:1903715	GO:1903715	regulation of aerobic respiration	1/36	29/14661	0.06887817475628	0.187577321767102	0.138988619749514	DNAJC15	1
GO:0048880	GO:0048880	sensory system development	3/36	388/14661	0.0691045486374294	0.187822619373526	0.139170377199848	JUN/MEIS2/WNT6	3
GO:0010721	GO:0010721	negative regulation of cell development	2/36	177/14661	0.0698937344854885	0.189376794351925	0.140321969690144	TSPO/ID1	2
GO:0001558	GO:0001558	regulation of cell growth	3/36	390/14661	0.0699512251996589	0.189376794351925	0.140321969690144	RBBP7/APOE/SERPINE2	3
GO:0031345	GO:0031345	negative regulation of cell projection organization	2/36	178/14661	0.0705815726694052	0.189551089071011	0.140451116338615	ID1/APOE	2
GO:0032103	GO:0032103	positive regulation of response to external stimulus	3/36	392/14661	0.070802701318852	0.189551089071011	0.140451116338615	LGALS1/HMGB2/MAPK13	3
GO:0042692	GO:0042692	muscle cell differentiation	3/36	392/14661	0.070802701318852	0.189551089071011	0.140451116338615	IRX3/TPM1/XBP1	3
GO:0010644	GO:0010644	cell communication by electrical coupling	1/36	30/14661	0.0711690704444137	0.189551089071011	0.140451116338615	IRX3	1
GO:0019068	GO:0019068	virion assembly	1/36	30/14661	0.0711690704444137	0.189551089071011	0.140451116338615	APOE	1
GO:0021522	GO:0021522	spinal cord motor neuron differentiation	1/36	30/14661	0.0711690704444137	0.189551089071011	0.140451116338615	LMO4	1
GO:0051497	GO:0051497	negative regulation of stress fiber assembly	1/36	30/14661	0.0711690704444137	0.189551089071011	0.140451116338615	PHLDB2	1
GO:1902042	GO:1902042	negative regulation of extrinsic apoptotic signaling pathway via death domain receptors	1/36	30/14661	0.0711690704444137	0.189551089071011	0.140451116338615	HMGB2	1
GO:0140013	GO:0140013	meiotic nuclear division	2/36	179/14661	0.0712716730667366	0.189551089071011	0.140451116338615	SMC4/DMRT1	2
GO:0044703	GO:0044703	multi-organism reproductive process	2/36	180/14661	0.0719640211527664	0.189551089071011	0.140451116338615	SERPINE2/NR2F2	2
GO:0031099	GO:0031099	regeneration	2/36	181/14661	0.0726586024568744	0.189551089071011	0.140451116338615	TSPO/JUN	2
GO:0043393	GO:0043393	regulation of protein binding	2/36	181/14661	0.0726586024568744	0.189551089071011	0.140451116338615	ID1/APOE	2
GO:0007369	GO:0007369	gastrulation	2/36	182/14661	0.0733554025623705	0.189551089071011	0.140451116338615	NR0B1/PHLDB2	2
GO:0061138	GO:0061138	morphogenesis of a branching epithelium	2/36	182/14661	0.0733554025623705	0.189551089071011	0.140451116338615	MAGED1/WNT6	2
GO:0001945	GO:0001945	lymph vessel development	1/36	31/14661	0.0734544858954425	0.189551089071011	0.140451116338615	NR2F2	1
GO:0006779	GO:0006779	porphyrin-containing compound biosynthetic process	1/36	31/14661	0.0734544858954425	0.189551089071011	0.140451116338615	TSPO	1
GO:0009595	GO:0009595	detection of biotic stimulus	1/36	31/14661	0.0734544858954425	0.189551089071011	0.140451116338615	TSPO	1
GO:0019934	GO:0019934	cGMP-mediated signaling	1/36	31/14661	0.0734544858954425	0.189551089071011	0.140451116338615	APOE	1
GO:0030224	GO:0030224	monocyte differentiation	1/36	31/14661	0.0734544858954425	0.189551089071011	0.140451116338615	JUN	1
GO:0033014	GO:0033014	tetrapyrrole biosynthetic process	1/36	31/14661	0.0734544858954425	0.189551089071011	0.140451116338615	TSPO	1
GO:0040020	GO:0040020	regulation of meiotic nuclear division	1/36	31/14661	0.0734544858954425	0.189551089071011	0.140451116338615	DMRT1	1
GO:0048710	GO:0048710	regulation of astrocyte differentiation	1/36	31/14661	0.0734544858954425	0.189551089071011	0.140451116338615	SERPINE2	1
GO:1900181	GO:1900181	negative regulation of protein localization to nucleus	1/36	31/14661	0.0734544858954425	0.189551089071011	0.140451116338615	MAGED1	1
GO:1901889	GO:1901889	negative regulation of cell junction assembly	1/36	31/14661	0.0734544858954425	0.189551089071011	0.140451116338615	PHLDB2	1
GO:1905144	GO:1905144	response to acetylcholine	1/36	31/14661	0.0734544858954425	0.189551089071011	0.140451116338615	TSPO	1
GO:0031396	GO:0031396	regulation of protein ubiquitination	2/36	183/14661	0.0740544071063293	0.190742005593499	0.141333546272778	TSPO/SVBP	2
GO:1903828	GO:1903828	negative regulation of protein localization	2/36	184/14661	0.0747556017794249	0.191139285419323	0.141627917543918	MAGED1/APOE	2
GO:0045637	GO:0045637	regulation of myeloid cell differentiation	2/36	185/14661	0.0754589723257664	0.191139285419323	0.141627917543918	HMGB2/MEIS2	2
GO:0051495	GO:0051495	positive regulation of cytoskeleton organization	2/36	185/14661	0.0754589723257664	0.191139285419323	0.141627917543918	TPM1/ID1	2
GO:0002021	GO:0002021	response to dietary excess	1/36	32/14661	0.0757344338453921	0.191139285419323	0.141627917543918	APOE	1
GO:0030511	GO:0030511	positive regulation of transforming growth factor beta receptor signaling pathway	1/36	32/14661	0.0757344338453921	0.191139285419323	0.141627917543918	CDKN1C	1
GO:0044743	GO:0044743	protein transmembrane import into intracellular organelle	1/36	32/14661	0.0757344338453921	0.191139285419323	0.141627917543918	DNAJC15	1
GO:0051450	GO:0051450	myoblast proliferation	1/36	32/14661	0.0757344338453921	0.191139285419323	0.141627917543918	MEIS2	1
GO:0070670	GO:0070670	response to interleukin-4	1/36	32/14661	0.0757344338453921	0.191139285419323	0.141627917543918	XBP1	1
GO:0090183	GO:0090183	regulation of kidney development	1/36	32/14661	0.0757344338453921	0.191139285419323	0.141627917543918	MAGED1	1
GO:1903846	GO:1903846	positive regulation of cellular response to transforming growth factor beta stimulus	1/36	32/14661	0.0757344338453921	0.191139285419323	0.141627917543918	CDKN1C	1
GO:1990000	GO:1990000	amyloid fibril formation	1/36	32/14661	0.0757344338453921	0.191139285419323	0.141627917543918	APOE	1
GO:0048167	GO:0048167	regulation of synaptic plasticity	2/36	187/14661	0.076872184280814	0.193302682370368	0.143230923458297	APOE/SERPINE2	2
GO:0070374	GO:0070374	positive regulation of ERK1 and ERK2 cascade	2/36	187/14661	0.076872184280814	0.193302682370368	0.143230923458297	JUN/APOE	2
GO:0044706	GO:0044706	multi-multicellular organism process	2/36	188/14661	0.0775819974434385	0.193687029564232	0.143515712074941	SERPINE2/NR2F2	2
GO:0021696	GO:0021696	cerebellar cortex morphogenesis	1/36	33/14661	0.0780089270015591	0.193687029564232	0.143515712074941	SERPINE2	1
GO:0032232	GO:0032232	negative regulation of actin filament bundle assembly	1/36	33/14661	0.0780089270015591	0.193687029564232	0.143515712074941	PHLDB2	1
GO:0034110	GO:0034110	regulation of homotypic cell-cell adhesion	1/36	33/14661	0.0780089270015591	0.193687029564232	0.143515712074941	SERPINE2	1
GO:0045879	GO:0045879	negative regulation of smoothened signaling pathway	1/36	33/14661	0.0780089270015591	0.193687029564232	0.143515712074941	SERPINE2	1
GO:0050974	GO:0050974	detection of mechanical stimulus involved in sensory perception	1/36	33/14661	0.0780089270015591	0.193687029564232	0.143515712074941	SERPINE2	1
GO:1905898	GO:1905898	positive regulation of response to endoplasmic reticulum stress	1/36	33/14661	0.0780089270015591	0.193687029564232	0.143515712074941	XBP1	1
GO:0051090	GO:0051090	regulation of DNA-binding transcription factor activity	3/36	411/14661	0.0791275263508089	0.196111027538516	0.145311814767673	NR0B1/ID1/ID3	3
GO:0009954	GO:0009954	proximal/distal pattern formation	1/36	34/14661	0.0802779780425728	0.196268189323883	0.145428266476332	IRX3	1
GO:0032728	GO:0032728	positive regulation of interferon-beta production	1/36	34/14661	0.0802779780425728	0.196268189323883	0.145428266476332	HMGB2	1
GO:0033144	GO:0033144	negative regulation of intracellular steroid hormone receptor signaling pathway	1/36	34/14661	0.0802779780425728	0.196268189323883	0.145428266476332	NR0B1	1
GO:0060999	GO:0060999	positive regulation of dendritic spine development	1/36	34/14661	0.0802779780425728	0.196268189323883	0.145428266476332	APOE	1
GO:0120178	GO:0120178	steroid hormone biosynthetic process	1/36	34/14661	0.0802779780425728	0.196268189323883	0.145428266476332	TSPO	1
GO:1903146	GO:1903146	regulation of autophagy of mitochondrion	1/36	34/14661	0.0802779780425728	0.196268189323883	0.145428266476332	TSPO	1
GO:0072330	GO:0072330	monocarboxylic acid biosynthetic process	2/36	192/14661	0.0804423042519317	0.196268189323883	0.145428266476332	XBP1/GATM	2
GO:0001819	GO:0001819	positive regulation of cytokine production	3/36	414/14661	0.0804803445877424	0.196268189323883	0.145428266476332	HMGB2/MAPK13/XBP1	3
GO:0045088	GO:0045088	regulation of innate immune response	2/36	193/14661	0.0811625749304093	0.196268189323883	0.145428266476332	HMGB2/APOE	2
GO:0051051	GO:0051051	negative regulation of transport	3/36	418/14661	0.0823000833715529	0.196268189323883	0.145428266476332	TSPO/APOE/SERPINE2	3
GO:0001662	GO:0001662	behavioral fear response	1/36	35/14661	0.0825415996184573	0.196268189323883	0.145428266476332	APOE	1
GO:0001893	GO:0001893	maternal placenta development	1/36	35/14661	0.0825415996184573	0.196268189323883	0.145428266476332	NR2F2	1
GO:0001941	GO:0001941	postsynaptic membrane organization	1/36	35/14661	0.0825415996184573	0.196268189323883	0.145428266476332	APOE	1
GO:0007616	GO:0007616	long-term memory	1/36	35/14661	0.0825415996184573	0.196268189323883	0.145428266476332	APOE	1
GO:0007617	GO:0007617	mating behavior	1/36	35/14661	0.0825415996184573	0.196268189323883	0.145428266476332	SERPINE2	1
GO:0042398	GO:0042398	cellular modified amino acid biosynthetic process	1/36	35/14661	0.0825415996184573	0.196268189323883	0.145428266476332	GATM	1
GO:0044319	GO:0044319	wound healing, spreading of cells	1/36	35/14661	0.0825415996184573	0.196268189323883	0.145428266476332	PHLDB2	1
GO:0046596	GO:0046596	regulation of viral entry into host cell	1/36	35/14661	0.0825415996184573	0.196268189323883	0.145428266476332	LGALS1	1
GO:0051154	GO:0051154	negative regulation of striated muscle cell differentiation	1/36	35/14661	0.0825415996184573	0.196268189323883	0.145428266476332	XBP1	1
GO:0071711	GO:0071711	basement membrane organization	1/36	35/14661	0.0825415996184573	0.196268189323883	0.145428266476332	PHLDB2	1
GO:0090181	GO:0090181	regulation of cholesterol metabolic process	1/36	35/14661	0.0825415996184573	0.196268189323883	0.145428266476332	APOE	1
GO:0090505	GO:0090505	epiboly involved in wound healing	1/36	35/14661	0.0825415996184573	0.196268189323883	0.145428266476332	PHLDB2	1
GO:1905332	GO:1905332	positive regulation of morphogenesis of an epithelium	1/36	35/14661	0.0825415996184573	0.196268189323883	0.145428266476332	MAGED1	1
GO:0031032	GO:0031032	actomyosin structure organization	2/36	195/14661	0.0826092524004731	0.196268189323883	0.145428266476332	TPM1/PHLDB2	2
GO:0001763	GO:0001763	morphogenesis of a branching structure	2/36	196/14661	0.0833356317827238	0.197313574908236	0.146202862776708	MAGED1/WNT6	2
GO:1903046	GO:1903046	meiotic cell cycle process	2/36	196/14661	0.0833356317827238	0.197313574908236	0.146202862776708	SMC4/DMRT1	2
GO:1901888	GO:1901888	regulation of cell junction assembly	2/36	198/14661	0.0847944037047748	0.198394109329814	0.14700350320825	IRX3/PHLDB2	2
GO:0002209	GO:0002209	behavioral defense response	1/36	36/14661	0.0847998043506971	0.198394109329814	0.14700350320825	APOE	1
GO:0010043	GO:0010043	response to zinc ion	1/36	36/14661	0.0847998043506971	0.198394109329814	0.14700350320825	TSPO	1
GO:0014912	GO:0014912	negative regulation of smooth muscle cell migration	1/36	36/14661	0.0847998043506971	0.198394109329814	0.14700350320825	TPM1	1
GO:0044060	GO:0044060	regulation of endocrine process	1/36	36/14661	0.0847998043506971	0.198394109329814	0.14700350320825	TSPO	1
GO:0090504	GO:0090504	epiboly	1/36	36/14661	0.0847998043506971	0.198394109329814	0.14700350320825	PHLDB2	1
GO:0097242	GO:0097242	amyloid-beta clearance	1/36	36/14661	0.0847998043506971	0.198394109329814	0.14700350320825	APOE	1
GO:0050866	GO:0050866	negative regulation of cell activation	2/36	199/14661	0.0855267691437329	0.198936135089392	0.147405126450775	APOE/SERPINE2	2
GO:0022407	GO:0022407	regulation of cell-cell adhesion	3/36	425/14661	0.0855281213765179	0.198936135089392	0.147405126450775	LGALS1/XBP1/SERPINE2	3
GO:0007015	GO:0007015	actin filament organization	3/36	426/14661	0.0859937478531246	0.198936135089392	0.147405126450775	TPM1/ID1/PHLDB2	3
GO:0008016	GO:0008016	regulation of heart contraction	2/36	200/14661	0.0862611029192226	0.198936135089392	0.147405126450775	IRX3/TPM1	2
GO:0045785	GO:0045785	positive regulation of cell adhesion	3/36	427/14661	0.0864604861602548	0.198936135089392	0.147405126450775	LGALS1/TPM1/XBP1	3
GO:0071241	GO:0071241	cellular response to inorganic substance	2/36	201/14661	0.0869973916082934	0.198936135089392	0.147405126450775	TSPO/JUN	2
GO:0001953	GO:0001953	negative regulation of cell-matrix adhesion	1/36	37/14661	0.0870526048322955	0.198936135089392	0.147405126450775	PHLDB2	1
GO:0003161	GO:0003161	cardiac conduction system development	1/36	37/14661	0.0870526048322955	0.198936135089392	0.147405126450775	IRX3	1
GO:0006120	GO:0006120	mitochondrial electron transport, NADH to ubiquinone	1/36	37/14661	0.0870526048322955	0.198936135089392	0.147405126450775	DNAJC15	1
GO:0032369	GO:0032369	negative regulation of lipid transport	1/36	37/14661	0.0870526048322955	0.198936135089392	0.147405126450775	TSPO	1
GO:0032373	GO:0032373	positive regulation of sterol transport	1/36	37/14661	0.0870526048322955	0.198936135089392	0.147405126450775	APOE	1
GO:0032376	GO:0032376	positive regulation of cholesterol transport	1/36	37/14661	0.0870526048322955	0.198936135089392	0.147405126450775	APOE	1
GO:0050999	GO:0050999	regulation of nitric-oxide synthase activity	1/36	37/14661	0.0870526048322955	0.198936135089392	0.147405126450775	APOE	1
GO:0060251	GO:0060251	regulation of glial cell proliferation	1/36	37/14661	0.0870526048322955	0.198936135089392	0.147405126450775	TSPO	1
GO:0007596	GO:0007596	blood coagulation	2/36	202/14661	0.0877356218386999	0.200165044526041	0.148315707883477	APOE/SERPINE2	2
GO:0002440	GO:0002440	production of molecular mediator of immune response	2/36	204/14661	0.0892178536871244	0.200415991497007	0.14850165132694	DNAJB9/XBP1	2
GO:0043523	GO:0043523	regulation of neuron apoptotic process	2/36	204/14661	0.0892178536871244	0.200415991497007	0.14850165132694	JUN/APOE	2
GO:0051651	GO:0051651	maintenance of location in cell	2/36	204/14661	0.0892178536871244	0.200415991497007	0.14850165132694	TSPO/APOE	2
GO:1901215	GO:1901215	negative regulation of neuron death	2/36	204/14661	0.0892178536871244	0.200415991497007	0.14850165132694	JUN/APOE	2
GO:0031295	GO:0031295	T cell costimulation	1/36	38/14661	0.0893000136278391	0.200415991497007	0.14850165132694	LGALS1	1
GO:0032570	GO:0032570	response to progesterone	1/36	38/14661	0.0893000136278391	0.200415991497007	0.14850165132694	TSPO	1
GO:0032781	GO:0032781	positive regulation of ATP-dependent activity	1/36	38/14661	0.0893000136278391	0.200415991497007	0.14850165132694	TPM1	1
GO:0045823	GO:0045823	positive regulation of heart contraction	1/36	38/14661	0.0893000136278391	0.200415991497007	0.14850165132694	TPM1	1
GO:1904706	GO:1904706	negative regulation of vascular associated smooth muscle cell proliferation	1/36	38/14661	0.0893000136278391	0.200415991497007	0.14850165132694	TPM1	1
GO:1904752	GO:1904752	regulation of vascular associated smooth muscle cell migration	1/36	38/14661	0.0893000136278391	0.200415991497007	0.14850165132694	TPM1	1
GO:0050817	GO:0050817	coagulation	2/36	205/14661	0.0899618288127693	0.201573008299181	0.149358962684444	APOE/SERPINE2	2
GO:0097191	GO:0097191	extrinsic apoptotic signaling pathway	2/36	206/14661	0.0907076924946926	0.202914286132608	0.15035280539961	HMGB2/ATF3	2
GO:0007595	GO:0007595	lactation	1/36	39/14661	0.0915420432735617	0.203459573598336	0.150756845459007	XBP1	1
GO:0021587	GO:0021587	cerebellum morphogenesis	1/36	39/14661	0.0915420432735617	0.203459573598336	0.150756845459007	SERPINE2	1
GO:0042168	GO:0042168	heme metabolic process	1/36	39/14661	0.0915420432735617	0.203459573598336	0.150756845459007	TSPO	1
GO:1903524	GO:1903524	positive regulation of blood circulation	1/36	39/14661	0.0915420432735617	0.203459573598336	0.150756845459007	TPM1	1
GO:0007599	GO:0007599	hemostasis	2/36	208/14661	0.0922050330929024	0.203828166009874	0.151029960300647	APOE/SERPINE2	2
GO:0050870	GO:0050870	positive regulation of T cell activation	2/36	210/14661	0.0937097711096017	0.203828166009874	0.151029960300647	LGALS1/XBP1	2
GO:0031294	GO:0031294	lymphocyte costimulation	1/36	40/14661	0.0937787062774019	0.203828166009874	0.151029960300647	LGALS1	1
GO:0031670	GO:0031670	cellular response to nutrient	1/36	40/14661	0.0937787062774019	0.203828166009874	0.151029960300647	XBP1	1
GO:0031952	GO:0031952	regulation of protein autophosphorylation	1/36	40/14661	0.0937787062774019	0.203828166009874	0.151029960300647	JUN	1
GO:0033574	GO:0033574	response to testosterone	1/36	40/14661	0.0937787062774019	0.203828166009874	0.151029960300647	TSPO	1
GO:0042596	GO:0042596	fear response	1/36	40/14661	0.0937787062774019	0.203828166009874	0.151029960300647	APOE	1
GO:0045840	GO:0045840	positive regulation of mitotic nuclear division	1/36	40/14661	0.0937787062774019	0.203828166009874	0.151029960300647	DMRT1	1
GO:0046164	GO:0046164	alcohol catabolic process	1/36	40/14661	0.0937787062774019	0.203828166009874	0.151029960300647	APOE	1
GO:0052372	GO:0052372	modulation by symbiont of entry into host	1/36	40/14661	0.0937787062774019	0.203828166009874	0.151029960300647	LGALS1	1
GO:0072595	GO:0072595	maintenance of protein localization in organelle	1/36	40/14661	0.0937787062774019	0.203828166009874	0.151029960300647	TSPO	1
GO:0090207	GO:0090207	regulation of triglyceride metabolic process	1/36	40/14661	0.0937787062774019	0.203828166009874	0.151029960300647	APOE	1
GO:0140467	GO:0140467	integrated stress response signaling	1/36	40/14661	0.0937787062774019	0.203828166009874	0.151029960300647	JUN	1
GO:1904738	GO:1904738	vascular associated smooth muscle cell migration	1/36	40/14661	0.0937787062774019	0.203828166009874	0.151029960300647	TPM1	1
GO:0002699	GO:0002699	positive regulation of immune effector process	2/36	212/14661	0.0952218029640657	0.206077571392644	0.152696695631246	DNAJB9/XBP1	2
GO:0006509	GO:0006509	membrane protein ectodomain proteolysis	1/36	41/14661	0.096010015119069	0.206077571392644	0.152696695631246	APOE	1
GO:0019098	GO:0019098	reproductive behavior	1/36	41/14661	0.096010015119069	0.206077571392644	0.152696695631246	SERPINE2	1
GO:0021983	GO:0021983	pituitary gland development	1/36	41/14661	0.096010015119069	0.206077571392644	0.152696695631246	NR0B1	1
GO:0044788	GO:0044788	modulation by host of viral process	1/36	41/14661	0.096010015119069	0.206077571392644	0.152696695631246	APOE	1
GO:0045601	GO:0045601	regulation of endothelial cell differentiation	1/36	41/14661	0.096010015119069	0.206077571392644	0.152696695631246	ID1	1
GO:0071827	GO:0071827	plasma lipoprotein particle organization	1/36	41/14661	0.096010015119069	0.206077571392644	0.152696695631246	APOE	1
GO:0097009	GO:0097009	energy homeostasis	1/36	41/14661	0.096010015119069	0.206077571392644	0.152696695631246	IRX3	1
GO:2001234	GO:2001234	negative regulation of apoptotic signaling pathway	2/36	214/14661	0.0967410258620994	0.20730349699945	0.153605066144272	HMGB2/XBP1	2
GO:0009743	GO:0009743	response to carbohydrate	2/36	215/14661	0.0975033020431373	0.20730349699945	0.153605066144272	MAPK13/XBP1	2
GO:0001774	GO:0001774	microglial cell activation	1/36	42/14661	0.0982359822501023	0.20730349699945	0.153605066144272	JUN	1
GO:0010939	GO:0010939	regulation of necrotic cell death	1/36	42/14661	0.0982359822501023	0.20730349699945	0.153605066144272	TSPO	1
GO:0014014	GO:0014014	negative regulation of gliogenesis	1/36	42/14661	0.0982359822501023	0.20730349699945	0.153605066144272	TSPO	1
GO:0021575	GO:0021575	hindbrain morphogenesis	1/36	42/14661	0.0982359822501023	0.20730349699945	0.153605066144272	SERPINE2	1
GO:0032924	GO:0032924	activin receptor signaling pathway	1/36	42/14661	0.0982359822501023	0.20730349699945	0.153605066144272	DMRT1	1
GO:0043114	GO:0043114	regulation of vascular permeability	1/36	42/14661	0.0982359822501023	0.20730349699945	0.153605066144272	APOE	1
GO:0045646	GO:0045646	regulation of erythrocyte differentiation	1/36	42/14661	0.0982359822501023	0.20730349699945	0.153605066144272	HMGB2	1
GO:0045687	GO:0045687	positive regulation of glial cell differentiation	1/36	42/14661	0.0982359822501023	0.20730349699945	0.153605066144272	SERPINE2	1
GO:0071364	GO:0071364	cellular response to epidermal growth factor stimulus	1/36	42/14661	0.0982359822501023	0.20730349699945	0.153605066144272	ID1	1
GO:0051403	GO:0051403	stress-activated MAPK cascade	2/36	218/14661	0.0998006375155618	0.209107586842059	0.154941837320906	MAPK13/GADD45G	2
GO:0003254	GO:0003254	regulation of membrane depolarization	1/36	43/14661	0.100456620093936	0.209107586842059	0.154941837320906	TSPO	1
GO:0030261	GO:0030261	chromosome condensation	1/36	43/14661	0.100456620093936	0.209107586842059	0.154941837320906	SMC4	1
GO:0035987	GO:0035987	endodermal cell differentiation	1/36	43/14661	0.100456620093936	0.209107586842059	0.154941837320906	NR0B1	1
GO:0045214	GO:0045214	sarcomere organization	1/36	43/14661	0.100456620093936	0.209107586842059	0.154941837320906	TPM1	1
GO:1900271	GO:1900271	regulation of long-term synaptic potentiation	1/36	43/14661	0.100456620093936	0.209107586842059	0.154941837320906	APOE	1
GO:1900744	GO:1900744	regulation of p38MAPK cascade	1/36	43/14661	0.100456620093936	0.209107586842059	0.154941837320906	GADD45G	1
GO:1902003	GO:1902003	regulation of amyloid-beta formation	1/36	43/14661	0.100456620093936	0.209107586842059	0.154941837320906	APOE	1
GO:1990090	GO:1990090	cellular response to nerve growth factor stimulus	1/36	43/14661	0.100456620093936	0.209107586842059	0.154941837320906	ID1	1
GO:0045926	GO:0045926	negative regulation of growth	2/36	221/14661	0.102113469663923	0.21022575744625	0.155770364924652	RBBP7/SERPINE2	2
GO:0016049	GO:0016049	cell growth	3/36	460/14661	0.102469304314521	0.21022575744625	0.155770364924652	RBBP7/APOE/SERPINE2	3
GO:0010830	GO:0010830	regulation of myotube differentiation	1/36	44/14661	0.102671941045955	0.21022575744625	0.155770364924652	XBP1	1
GO:0010874	GO:0010874	regulation of cholesterol efflux	1/36	44/14661	0.102671941045955	0.21022575744625	0.155770364924652	APOE	1
GO:0019083	GO:0019083	viral transcription	1/36	44/14661	0.102671941045955	0.21022575744625	0.155770364924652	JUN	1
GO:0034198	GO:0034198	cellular response to amino acid starvation	1/36	44/14661	0.102671941045955	0.21022575744625	0.155770364924652	ATF3	1
GO:0043457	GO:0043457	regulation of cellular respiration	1/36	44/14661	0.102671941045955	0.21022575744625	0.155770364924652	DNAJC15	1
GO:0071470	GO:0071470	cellular response to osmotic stress	1/36	44/14661	0.102671941045955	0.21022575744625	0.155770364924652	TSPO	1
GO:0071825	GO:0071825	protein-lipid complex subunit organization	1/36	44/14661	0.102671941045955	0.21022575744625	0.155770364924652	APOE	1
GO:0120163	GO:0120163	negative regulation of cold-induced thermogenesis	1/36	44/14661	0.102671941045955	0.21022575744625	0.155770364924652	ID1	1
GO:1902895	GO:1902895	positive regulation of miRNA transcription	1/36	44/14661	0.102671941045955	0.21022575744625	0.155770364924652	JUN	1
GO:0050769	GO:0050769	positive regulation of neurogenesis	2/36	223/14661	0.103663801024856	0.210681249852143	0.156107869801068	TSPO/SERPINE2	2
GO:1901617	GO:1901617	organic hydroxy compound biosynthetic process	2/36	223/14661	0.103663801024856	0.210681249852143	0.156107869801068	MSMO1/APOE	2
GO:1903320	GO:1903320	regulation of protein modification by small protein conjugation or removal	2/36	224/14661	0.104441462654852	0.210681249852143	0.156107869801068	TSPO/SVBP	2
GO:0002269	GO:0002269	leukocyte activation involved in inflammatory response	1/36	45/14661	0.104881957473563	0.210681249852143	0.156107869801068	JUN	1
GO:0003044	GO:0003044	regulation of systemic arterial blood pressure mediated by a chemical signal	1/36	45/14661	0.104881957473563	0.210681249852143	0.156107869801068	TPM1	1
GO:0008542	GO:0008542	visual learning	1/36	45/14661	0.104881957473563	0.210681249852143	0.156107869801068	MEIS2	1
GO:0021517	GO:0021517	ventral spinal cord development	1/36	45/14661	0.104881957473563	0.210681249852143	0.156107869801068	LMO4	1
GO:0042311	GO:0042311	vasodilation	1/36	45/14661	0.104881957473563	0.210681249852143	0.156107869801068	APOE	1
GO:0043903	GO:0043903	regulation of biological process involved in symbiotic interaction	1/36	45/14661	0.104881957473563	0.210681249852143	0.156107869801068	LGALS1	1
GO:0055010	GO:0055010	ventricular cardiac muscle tissue morphogenesis	1/36	45/14661	0.104881957473563	0.210681249852143	0.156107869801068	TPM1	1
GO:0085029	GO:0085029	extracellular matrix assembly	1/36	45/14661	0.104881957473563	0.210681249852143	0.156107869801068	PHLDB2	1
GO:0140353	GO:0140353	lipid export from cell	1/36	45/14661	0.104881957473563	0.210681249852143	0.156107869801068	TSPO	1
GO:1990089	GO:1990089	response to nerve growth factor	1/36	45/14661	0.104881957473563	0.210681249852143	0.156107869801068	ID1	1
GO:0031098	GO:0031098	stress-activated protein kinase signaling cascade	2/36	225/14661	0.105220771904264	0.211054182946254	0.156384200945586	MAPK13/GADD45G	2
GO:0007264	GO:0007264	small GTPase mediated signal transduction	3/36	467/14661	0.106011288059421	0.212330748467852	0.157330093968235	JUN/ARHGAP29/APOE	3
GO:0006778	GO:0006778	porphyrin-containing compound metabolic process	1/36	46/14661	0.107086681716239	0.212937153542536	0.15777942016367	TSPO	1
GO:0034381	GO:0034381	plasma lipoprotein particle clearance	1/36	46/14661	0.107086681716239	0.212937153542536	0.15777942016367	APOE	1
GO:0048538	GO:0048538	thymus development	1/36	46/14661	0.107086681716239	0.212937153542536	0.15777942016367	LMO4	1
GO:0070849	GO:0070849	response to epidermal growth factor	1/36	46/14661	0.107086681716239	0.212937153542536	0.15777942016367	ID1	1
GO:1990928	GO:1990928	response to amino acid starvation	1/36	46/14661	0.107086681716239	0.212937153542536	0.15777942016367	ATF3	1
GO:0016358	GO:0016358	dendrite development	2/36	228/14661	0.107568463590058	0.213586949318588	0.158260897440249	ID1/APOE	2
GO:0007346	GO:0007346	regulation of mitotic cell cycle	3/36	471/14661	0.108057358242303	0.213915172934598	0.158504100333481	DMRT1/CDKN1C/MEIS2	3
GO:0048738	GO:0048738	cardiac muscle tissue development	2/36	229/14661	0.108354241772189	0.213915172934598	0.158504100333481	IRX3/TPM1	2
GO:0090068	GO:0090068	positive regulation of cell cycle process	2/36	229/14661	0.108354241772189	0.213915172934598	0.158504100333481	SMC4/DMRT1	2
GO:0006984	GO:0006984	ER-nucleus signaling pathway	1/36	47/14661	0.1092861260856	0.213915172934598	0.158504100333481	XBP1	1
GO:0010823	GO:0010823	negative regulation of mitochondrion organization	1/36	47/14661	0.1092861260856	0.213915172934598	0.158504100333481	TSPO	1
GO:0042149	GO:0042149	cellular response to glucose starvation	1/36	47/14661	0.1092861260856	0.213915172934598	0.158504100333481	XBP1	1
GO:0046686	GO:0046686	response to cadmium ion	1/36	47/14661	0.1092861260856	0.213915172934598	0.158504100333481	JUN	1
GO:1902459	GO:1902459	positive regulation of stem cell population maintenance	1/36	47/14661	0.1092861260856	0.213915172934598	0.158504100333481	RBBP7	1
GO:1904707	GO:1904707	positive regulation of vascular associated smooth muscle cell proliferation	1/36	47/14661	0.1092861260856	0.213915172934598	0.158504100333481	JUN	1
GO:2001238	GO:2001238	positive regulation of extrinsic apoptotic signaling pathway	1/36	47/14661	0.1092861260856	0.213915172934598	0.158504100333481	ATF3	1
GO:1903039	GO:1903039	positive regulation of leukocyte cell-cell adhesion	2/36	232/14661	0.110721050974472	0.215455620404781	0.159645521192145	LGALS1/XBP1	2
GO:0010171	GO:0010171	body morphogenesis	1/36	48/14661	0.111480302865464	0.215455620404781	0.159645521192145	PHLDB2	1
GO:0021695	GO:0021695	cerebellar cortex development	1/36	48/14661	0.111480302865464	0.215455620404781	0.159645521192145	SERPINE2	1
GO:0030857	GO:0030857	negative regulation of epithelial cell differentiation	1/36	48/14661	0.111480302865464	0.215455620404781	0.159645521192145	ID1	1
GO:0034205	GO:0034205	amyloid-beta formation	1/36	48/14661	0.111480302865464	0.215455620404781	0.159645521192145	APOE	1
GO:0048599	GO:0048599	oocyte development	1/36	48/14661	0.111480302865464	0.215455620404781	0.159645521192145	DMRT1	1
GO:0065002	GO:0065002	intracellular protein transmembrane transport	1/36	48/14661	0.111480302865464	0.215455620404781	0.159645521192145	DNAJC15	1
GO:1902930	GO:1902930	regulation of alcohol biosynthetic process	1/36	48/14661	0.111480302865464	0.215455620404781	0.159645521192145	APOE	1
GO:1902991	GO:1902991	regulation of amyloid precursor protein catabolic process	1/36	48/14661	0.111480302865464	0.215455620404781	0.159645521192145	APOE	1
GO:0060047	GO:0060047	heart contraction	2/36	235/14661	0.113101822279987	0.217852838806404	0.16142178110321	IRX3/TPM1	2
GO:0032608	GO:0032608	interferon-beta production	1/36	49/14661	0.113669224311905	0.217852838806404	0.16142178110321	HMGB2	1
GO:0032648	GO:0032648	regulation of interferon-beta production	1/36	49/14661	0.113669224311905	0.217852838806404	0.16142178110321	HMGB2	1
GO:0048146	GO:0048146	positive regulation of fibroblast proliferation	1/36	49/14661	0.113669224311905	0.217852838806404	0.16142178110321	JUN	1
GO:0050918	GO:0050918	positive chemotaxis	1/36	49/14661	0.113669224311905	0.217852838806404	0.16142178110321	HMGB2	1
GO:0061900	GO:0061900	glial cell activation	1/36	49/14661	0.113669224311905	0.217852838806404	0.16142178110321	JUN	1
GO:0051402	GO:0051402	neuron apoptotic process	2/36	237/14661	0.11469660259618	0.219516553302133	0.162654538769436	JUN/APOE	2
GO:0021515	GO:0021515	cell differentiation in spinal cord	1/36	50/14661	0.11585290265332	0.220504557812535	0.163386617583194	LMO4	1
GO:0060688	GO:0060688	regulation of morphogenesis of a branching structure	1/36	50/14661	0.11585290265332	0.220504557812535	0.163386617583194	MAGED1	1
GO:0060986	GO:0060986	endocrine hormone secretion	1/36	50/14661	0.11585290265332	0.220504557812535	0.163386617583194	TSPO	1
GO:2000630	GO:2000630	positive regulation of miRNA metabolic process	1/36	50/14661	0.11585290265332	0.220504557812535	0.163386617583194	JUN	1
GO:0007283	GO:0007283	spermatogenesis	3/36	490/14661	0.117989297650949	0.221590191314299	0.164191036265274	HMGB2/DMRT1/NR0B1	3
GO:0007632	GO:0007632	visual behavior	1/36	51/14661	0.11803135009049	0.221590191314299	0.164191036265274	MEIS2	1
GO:0009994	GO:0009994	oocyte differentiation	1/36	51/14661	0.11803135009049	0.221590191314299	0.164191036265274	DMRT1	1
GO:0014009	GO:0014009	glial cell proliferation	1/36	51/14661	0.11803135009049	0.221590191314299	0.164191036265274	TSPO	1
GO:0032768	GO:0032768	regulation of monooxygenase activity	1/36	51/14661	0.11803135009049	0.221590191314299	0.164191036265274	APOE	1
GO:0033363	GO:0033363	secretory granule organization	1/36	51/14661	0.11803135009049	0.221590191314299	0.164191036265274	SERPINE2	1
GO:0043687	GO:0043687	post-translational protein modification	1/36	51/14661	0.11803135009049	0.221590191314299	0.164191036265274	STT3B	1
GO:0050982	GO:0050982	detection of mechanical stimulus	1/36	51/14661	0.11803135009049	0.221590191314299	0.164191036265274	SERPINE2	1
GO:0051496	GO:0051496	positive regulation of stress fiber assembly	1/36	51/14661	0.11803135009049	0.221590191314299	0.164191036265274	TPM1	1
GO:0060612	GO:0060612	adipose tissue development	1/36	51/14661	0.11803135009049	0.221590191314299	0.164191036265274	XBP1	1
GO:0001706	GO:0001706	endoderm formation	1/36	52/14661	0.120204578796632	0.22436738721282	0.166248846991395	NR0B1	1
GO:0043407	GO:0043407	negative regulation of MAP kinase activity	1/36	52/14661	0.120204578796632	0.22436738721282	0.166248846991395	APOE	1
GO:0046148	GO:0046148	pigment biosynthetic process	1/36	52/14661	0.120204578796632	0.22436738721282	0.166248846991395	TSPO	1
GO:0060998	GO:0060998	regulation of dendritic spine development	1/36	52/14661	0.120204578796632	0.22436738721282	0.166248846991395	APOE	1
GO:0014706	GO:0014706	striated muscle tissue development	2/36	244/14661	0.120324745392071	0.22436738721282	0.166248846991395	IRX3/TPM1	2
GO:0051345	GO:0051345	positive regulation of hydrolase activity	3/36	495/14661	0.120659882376752	0.224688267452925	0.16648660868485	HMGB2/SVBP/ARHGAP29	3
GO:0003015	GO:0003015	heart process	2/36	246/14661	0.121945668220267	0.225440433241008	0.167043938769978	IRX3/TPM1	2
GO:0030522	GO:0030522	intracellular receptor signaling pathway	2/36	246/14661	0.121945668220267	0.225440433241008	0.167043938769978	NR0B1/NR2F2	2
GO:0008347	GO:0008347	glial cell migration	1/36	53/14661	0.12237260091747	0.225440433241008	0.167043938769978	TSPO	1
GO:0030219	GO:0030219	megakaryocyte differentiation	1/36	53/14661	0.12237260091747	0.225440433241008	0.167043938769978	HMGB2	1
GO:0031638	GO:0031638	zymogen activation	1/36	53/14661	0.12237260091747	0.225440433241008	0.167043938769978	SERPINE2	1
GO:0045668	GO:0045668	negative regulation of osteoblast differentiation	1/36	53/14661	0.12237260091747	0.225440433241008	0.167043938769978	ID3	1
GO:0048524	GO:0048524	positive regulation of viral process	1/36	53/14661	0.12237260091747	0.225440433241008	0.167043938769978	LGALS1	1
GO:1905953	GO:1905953	negative regulation of lipid localization	1/36	53/14661	0.12237260091747	0.225440433241008	0.167043938769978	TSPO	1
GO:1903522	GO:1903522	regulation of blood circulation	2/36	247/14661	0.122758219965562	0.225848901351862	0.167346600191969	IRX3/TPM1	2
GO:0002366	GO:0002366	leukocyte activation involved in immune response	2/36	249/14661	0.12438744810671	0.226099895350771	0.167532578481589	LGALS1/XBP1	2
GO:0003007	GO:0003007	heart morphogenesis	2/36	249/14661	0.12438744810671	0.226099895350771	0.167532578481589	TPM1/JUN	2
GO:0033619	GO:0033619	membrane protein proteolysis	1/36	54/14661	0.124535428571288	0.226099895350771	0.167532578481589	APOE	1
GO:0038066	GO:0038066	p38MAPK cascade	1/36	54/14661	0.124535428571288	0.226099895350771	0.167532578481589	GADD45G	1
GO:0043113	GO:0043113	receptor clustering	1/36	54/14661	0.124535428571288	0.226099895350771	0.167532578481589	APOE	1
GO:0050829	GO:0050829	defense response to Gram-negative bacterium	1/36	54/14661	0.124535428571288	0.226099895350771	0.167532578481589	HMGB2	1
GO:0051353	GO:0051353	positive regulation of oxidoreductase activity	1/36	54/14661	0.124535428571288	0.226099895350771	0.167532578481589	APOE	1
GO:0051785	GO:0051785	positive regulation of nuclear division	1/36	54/14661	0.124535428571288	0.226099895350771	0.167532578481589	DMRT1	1
GO:0070169	GO:0070169	positive regulation of biomineral tissue development	1/36	54/14661	0.124535428571288	0.226099895350771	0.167532578481589	WNT6	1
GO:1903053	GO:1903053	regulation of extracellular matrix organization	1/36	54/14661	0.124535428571288	0.226099895350771	0.167532578481589	PHLDB2	1
GO:0031529	GO:0031529	ruffle organization	1/36	55/14661	0.126693073848993	0.228213144789428	0.169098426740314	TPM1	1
GO:0043388	GO:0043388	positive regulation of DNA binding	1/36	55/14661	0.126693073848993	0.228213144789428	0.169098426740314	HMGB2	1
GO:0045428	GO:0045428	regulation of nitric oxide biosynthetic process	1/36	55/14661	0.126693073848993	0.228213144789428	0.169098426740314	TSPO	1
GO:0048168	GO:0048168	regulation of neuronal synaptic plasticity	1/36	55/14661	0.126693073848993	0.228213144789428	0.169098426740314	APOE	1
GO:0070542	GO:0070542	response to fatty acid	1/36	55/14661	0.126693073848993	0.228213144789428	0.169098426740314	ID3	1
GO:0110151	GO:0110151	positive regulation of biomineralization	1/36	55/14661	0.126693073848993	0.228213144789428	0.169098426740314	WNT6	1
GO:0002263	GO:0002263	cell activation involved in immune response	2/36	253/14661	0.127662092076892	0.229658437182712	0.170169340819823	LGALS1/XBP1	2
GO:0050435	GO:0050435	amyloid-beta metabolic process	1/36	56/14661	0.128845548814174	0.230284262342324	0.170633056658815	APOE	1
GO:0060135	GO:0060135	maternal process involved in female pregnancy	1/36	56/14661	0.128845548814174	0.230284262342324	0.170633056658815	NR2F2	1
GO:0086065	GO:0086065	cell communication involved in cardiac conduction	1/36	56/14661	0.128845548814174	0.230284262342324	0.170633056658815	IRX3	1
GO:0090303	GO:0090303	positive regulation of wound healing	1/36	56/14661	0.128845548814174	0.230284262342324	0.170633056658815	XBP1	1
GO:1902893	GO:1902893	regulation of miRNA transcription	1/36	56/14661	0.128845548814174	0.230284262342324	0.170633056658815	JUN	1
GO:0019058	GO:0019058	viral life cycle	2/36	255/14661	0.129307331802295	0.230810237336221	0.171022786812416	LGALS1/APOE	2
GO:0002011	GO:0002011	morphogenesis of an epithelial sheet	1/36	57/14661	0.130992865503163	0.232015640955474	0.171915951208319	PHLDB2	1
GO:0032481	GO:0032481	positive regulation of type I interferon production	1/36	57/14661	0.130992865503163	0.232015640955474	0.171915951208319	HMGB2	1
GO:0042987	GO:0042987	amyloid precursor protein catabolic process	1/36	57/14661	0.130992865503163	0.232015640955474	0.171915951208319	APOE	1
GO:0061614	GO:0061614	miRNA transcription	1/36	57/14661	0.130992865503163	0.232015640955474	0.171915951208319	JUN	1
GO:0070059	GO:0070059	intrinsic apoptotic signaling pathway in response to endoplasmic reticulum stress	1/36	57/14661	0.130992865503163	0.232015640955474	0.171915951208319	XBP1	1
GO:1901616	GO:1901616	organic hydroxy compound catabolic process	1/36	57/14661	0.130992865503163	0.232015640955474	0.171915951208319	APOE	1
GO:0015850	GO:0015850	organic hydroxy compound transport	2/36	258/14661	0.131784843584031	0.233118760537606	0.17273332650025	TSPO/APOE	2
GO:0033013	GO:0033013	tetrapyrrole metabolic process	1/36	58/14661	0.133135035925095	0.233707107649402	0.173169272339714	TSPO	1
GO:0042446	GO:0042446	hormone biosynthetic process	1/36	58/14661	0.133135035925095	0.233707107649402	0.173169272339714	TSPO	1
GO:0055008	GO:0055008	cardiac muscle tissue morphogenesis	1/36	58/14661	0.133135035925095	0.233707107649402	0.173169272339714	TPM1	1
GO:0080164	GO:0080164	regulation of nitric oxide metabolic process	1/36	58/14661	0.133135035925095	0.233707107649402	0.173169272339714	TSPO	1
GO:2000144	GO:2000144	positive regulation of DNA-templated transcription initiation	1/36	58/14661	0.133135035925095	0.233707107649402	0.173169272339714	JUN	1
GO:2000379	GO:2000379	positive regulation of reactive oxygen species metabolic process	1/36	58/14661	0.133135035925095	0.233707107649402	0.173169272339714	TSPO	1
GO:0006260	GO:0006260	DNA replication	2/36	262/14661	0.135105758576763	0.235955588989096	0.174835322984816	RBBP7/ID3	2
GO:0051321	GO:0051321	meiotic cell cycle	2/36	262/14661	0.135105758576763	0.235955588989096	0.174835322984816	SMC4/DMRT1	2
GO:0034605	GO:0034605	cellular response to heat	1/36	59/14661	0.135272072061964	0.235955588989096	0.174835322984816	RBBP7	1
GO:0046888	GO:0046888	negative regulation of hormone secretion	1/36	59/14661	0.135272072061964	0.235955588989096	0.174835322984816	TSPO	1
GO:0071806	GO:0071806	protein transmembrane transport	1/36	59/14661	0.135272072061964	0.235955588989096	0.174835322984816	DNAJC15	1
GO:0010812	GO:0010812	negative regulation of cell-substrate adhesion	1/36	60/14661	0.137403985868686	0.238166908839056	0.176473838189508	PHLDB2	1
GO:0032507	GO:0032507	maintenance of protein location in cell	1/36	60/14661	0.137403985868686	0.238166908839056	0.176473838189508	TSPO	1
GO:0043112	GO:0043112	receptor metabolic process	1/36	60/14661	0.137403985868686	0.238166908839056	0.176473838189508	APOE	1
GO:0043462	GO:0043462	regulation of ATP-dependent activity	1/36	60/14661	0.137403985868686	0.238166908839056	0.176473838189508	TPM1	1
GO:0070613	GO:0070613	regulation of protein processing	1/36	60/14661	0.137403985868686	0.238166908839056	0.176473838189508	SERPINE2	1
GO:0006487	GO:0006487	protein N-linked glycosylation	1/36	61/14661	0.139530789273161	0.240642587757716	0.178308234760511	STT3B	1
GO:0032720	GO:0032720	negative regulation of tumor necrosis factor production	1/36	61/14661	0.139530789273161	0.240642587757716	0.178308234760511	TSPO	1
GO:0033344	GO:0033344	cholesterol efflux	1/36	61/14661	0.139530789273161	0.240642587757716	0.178308234760511	APOE	1
GO:0051445	GO:0051445	regulation of meiotic cell cycle	1/36	61/14661	0.139530789273161	0.240642587757716	0.178308234760511	DMRT1	1
GO:0006334	GO:0006334	nucleosome assembly	1/36	62/14661	0.141652494176323	0.24248091549686	0.179670375091249	HMGB2	1
GO:0051784	GO:0051784	negative regulation of nuclear division	1/36	62/14661	0.141652494176323	0.24248091549686	0.179670375091249	DMRT1	1
GO:0051893	GO:0051893	regulation of focal adhesion assembly	1/36	62/14661	0.141652494176323	0.24248091549686	0.179670375091249	PHLDB2	1
GO:0070265	GO:0070265	necrotic cell death	1/36	62/14661	0.141652494176323	0.24248091549686	0.179670375091249	TSPO	1
GO:0090109	GO:0090109	regulation of cell-substrate junction assembly	1/36	62/14661	0.141652494176323	0.24248091549686	0.179670375091249	PHLDB2	1
GO:1903578	GO:1903578	regulation of ATP metabolic process	1/36	62/14661	0.141652494176323	0.24248091549686	0.179670375091249	TSPO	1
GO:0007281	GO:0007281	germ cell development	2/36	271/14661	0.142647923108751	0.243579724961411	0.180484556727957	HMGB2/DMRT1	2
GO:0051962	GO:0051962	positive regulation of nervous system development	2/36	271/14661	0.142647923108751	0.243579724961411	0.180484556727957	TSPO/SERPINE2	2
GO:0006303	GO:0006303	double-strand break repair via nonhomologous end joining	1/36	63/14661	0.143769112452208	0.243982557831457	0.180783042622041	HMGB2	1
GO:0043954	GO:0043954	cellular component maintenance	1/36	63/14661	0.143769112452208	0.243982557831457	0.180783042622041	APOE	1
GO:0048814	GO:0048814	regulation of dendrite morphogenesis	1/36	63/14661	0.143769112452208	0.243982557831457	0.180783042622041	ID1	1
GO:1903556	GO:1903556	negative regulation of tumor necrosis factor superfamily cytokine production	1/36	63/14661	0.143769112452208	0.243982557831457	0.180783042622041	TSPO	1
GO:1905330	GO:1905330	regulation of morphogenesis of an epithelium	1/36	63/14661	0.143769112452208	0.243982557831457	0.180783042622041	MAGED1	1
GO:0019646	GO:0019646	aerobic electron transport chain	1/36	64/14661	0.145880655948011	0.245700645712854	0.182056089176892	DNAJC15	1
GO:0043537	GO:0043537	negative regulation of blood vessel endothelial cell migration	1/36	64/14661	0.145880655948011	0.245700645712854	0.182056089176892	APOE	1
GO:0050709	GO:0050709	negative regulation of protein secretion	1/36	64/14661	0.145880655948011	0.245700645712854	0.182056089176892	APOE	1
GO:0051148	GO:0051148	negative regulation of muscle cell differentiation	1/36	64/14661	0.145880655948011	0.245700645712854	0.182056089176892	XBP1	1
GO:0070527	GO:0070527	platelet aggregation	1/36	64/14661	0.145880655948011	0.245700645712854	0.182056089176892	SERPINE2	1
GO:0071300	GO:0071300	cellular response to retinoic acid	1/36	64/14661	0.145880655948011	0.245700645712854	0.182056089176892	WNT6	1
GO:0022409	GO:0022409	positive regulation of cell-cell adhesion	2/36	275/14661	0.146029629055753	0.245700645712854	0.182056089176892	LGALS1/XBP1	2
GO:0007162	GO:0007162	negative regulation of cell adhesion	2/36	276/14661	0.146877786218697	0.24652568746573	0.182667417952607	PHLDB2/SERPINE2	2
GO:0046394	GO:0046394	carboxylic acid biosynthetic process	2/36	276/14661	0.146877786218697	0.24652568746573	0.182667417952607	XBP1/GATM	2
GO:0015909	GO:0015909	long-chain fatty acid transport	1/36	65/14661	0.147987136484139	0.247483342324204	0.183377008673499	APOE	1
GO:0070373	GO:0070373	negative regulation of ERK1 and ERK2 cascade	1/36	65/14661	0.147987136484139	0.247483342324204	0.183377008673499	ATF3	1
GO:1903317	GO:1903317	regulation of protein maturation	1/36	65/14661	0.147987136484139	0.247483342324204	0.183377008673499	SERPINE2	1
GO:0016053	GO:0016053	organic acid biosynthetic process	2/36	278/14661	0.148577307307513	0.248169126630003	0.183885152265757	XBP1/GATM	2
GO:0002437	GO:0002437	inflammatory response to antigenic stimulus	1/36	66/14661	0.15008856585428	0.249483768090709	0.184859258305697	HMGB2	1
GO:0051881	GO:0051881	regulation of mitochondrial membrane potential	1/36	66/14661	0.15008856585428	0.249483768090709	0.184859258305697	TSPO	1
GO:0150076	GO:0150076	neuroinflammatory response	1/36	66/14661	0.15008856585428	0.249483768090709	0.184859258305697	JUN	1
GO:2000628	GO:2000628	regulation of miRNA metabolic process	1/36	66/14661	0.15008856585428	0.249483768090709	0.184859258305697	JUN	1
GO:0006605	GO:0006605	protein targeting	2/36	282/14661	0.151988899415527	0.251150741470026	0.186094430697369	TSPO/DNAJC15	2
GO:0030239	GO:0030239	myofibril assembly	1/36	67/14661	0.152184955825451	0.251150741470026	0.186094430697369	TPM1	1
GO:0033143	GO:0033143	regulation of intracellular steroid hormone receptor signaling pathway	1/36	67/14661	0.152184955825451	0.251150741470026	0.186094430697369	NR0B1	1
GO:0050795	GO:0050795	regulation of behavior	1/36	67/14661	0.152184955825451	0.251150741470026	0.186094430697369	APOE	1
GO:0150116	GO:0150116	regulation of cell-substrate junction organization	1/36	67/14661	0.152184955825451	0.251150741470026	0.186094430697369	PHLDB2	1
GO:2000242	GO:2000242	negative regulation of reproductive process	1/36	67/14661	0.152184955825451	0.251150741470026	0.186094430697369	DMRT1	1
GO:0009416	GO:0009416	response to light stimulus	2/36	283/14661	0.152844354739768	0.251937225874881	0.18667718974764	MAPK13/MEIS2	2
GO:0051251	GO:0051251	positive regulation of lymphocyte activation	2/36	284/14661	0.153700813504432	0.252785691313024	0.187305874702951	LGALS1/XBP1	2
GO:0006809	GO:0006809	nitric oxide biosynthetic process	1/36	68/14661	0.154276318138065	0.252785691313024	0.187305874702951	TSPO	1
GO:0042440	GO:0042440	pigment metabolic process	1/36	68/14661	0.154276318138065	0.252785691313024	0.187305874702951	TSPO	1
GO:0045600	GO:0045600	positive regulation of fat cell differentiation	1/36	68/14661	0.154276318138065	0.252785691313024	0.187305874702951	XBP1	1
GO:0055002	GO:0055002	striated muscle cell development	1/36	68/14661	0.154276318138065	0.252785691313024	0.187305874702951	TPM1	1
GO:0051056	GO:0051056	regulation of small GTPase mediated signal transduction	2/36	285/14661	0.154558266038794	0.252946900951851	0.187425325737755	ARHGAP29/APOE	2
GO:0002562	GO:0002562	somatic diversification of immune receptors via germline recombination within a single locus	1/36	69/14661	0.156362664505983	0.254089329822222	0.188271827918078	HMGB2	1
GO:0003208	GO:0003208	cardiac ventricle morphogenesis	1/36	69/14661	0.156362664505983	0.254089329822222	0.188271827918078	TPM1	1
GO:0016444	GO:0016444	somatic cell DNA recombination	1/36	69/14661	0.156362664505983	0.254089329822222	0.188271827918078	HMGB2	1
GO:0035914	GO:0035914	skeletal muscle cell differentiation	1/36	69/14661	0.156362664505983	0.254089329822222	0.188271827918078	ATF3	1
GO:2000036	GO:2000036	regulation of stem cell population maintenance	1/36	69/14661	0.156362664505983	0.254089329822222	0.188271827918078	RBBP7	1
GO:2000142	GO:2000142	regulation of DNA-templated transcription initiation	1/36	69/14661	0.156362664505983	0.254089329822222	0.188271827918078	JUN	1
GO:0009101	GO:0009101	glycoprotein biosynthetic process	2/36	288/14661	0.157136490136353	0.254745980479876	0.188758384436238	STT3B/PHLDA1	2
GO:0060070	GO:0060070	canonical Wnt signaling pathway	2/36	288/14661	0.157136490136353	0.254745980479876	0.188758384436238	APOE/WNT6	2
GO:0002831	GO:0002831	regulation of response to biotic stimulus	2/36	289/14661	0.157997821819431	0.255662577421128	0.189437552592234	HMGB2/APOE	2
GO:0003281	GO:0003281	ventricular septum development	1/36	70/14661	0.158444006616577	0.255662577421128	0.189437552592234	LMO4	1
GO:0060415	GO:0060415	muscle tissue morphogenesis	1/36	70/14661	0.158444006616577	0.255662577421128	0.189437552592234	TPM1	1
GO:1903036	GO:1903036	positive regulation of response to wounding	1/36	70/14661	0.158444006616577	0.255662577421128	0.189437552592234	XBP1	1
GO:0006338	GO:0006338	chromatin remodeling	2/36	290/14661	0.158860099500376	0.256034172060256	0.189712891985676	HMGB2/RBBP7	2
GO:0009895	GO:0009895	negative regulation of catabolic process	2/36	291/14661	0.159723313740318	0.257124680296915	0.19052092268582	TSPO/SERPINE2	2
GO:0070192	GO:0070192	chromosome organization involved in meiotic cell cycle	1/36	71/14661	0.160520356130784	0.258106243580188	0.191248228762342	SMC4	1
GO:0009880	GO:0009880	embryonic pattern specification	1/36	72/14661	0.162591724683169	0.259920413704648	0.192592469095951	MEIS2	1
GO:0042773	GO:0042773	ATP synthesis coupled electron transport	1/36	72/14661	0.162591724683169	0.259920413704648	0.192592469095951	DNAJC15	1
GO:0042775	GO:0042775	mitochondrial ATP synthesis coupled electron transport	1/36	72/14661	0.162591724683169	0.259920413704648	0.192592469095951	DNAJC15	1
GO:0045665	GO:0045665	negative regulation of neuron differentiation	1/36	72/14661	0.162591724683169	0.259920413704648	0.192592469095951	IRX3	1
GO:0050830	GO:0050830	defense response to Gram-positive bacterium	1/36	72/14661	0.162591724683169	0.259920413704648	0.192592469095951	HMGB2	1
GO:0042063	GO:0042063	gliogenesis	2/36	295/14661	0.163185348847487	0.260567103953461	0.19307164527909	TSPO/SERPINE2	2
GO:0010720	GO:0010720	positive regulation of cell development	2/36	296/14661	0.164053105632502	0.26110344615577	0.193469057192802	TSPO/SERPINE2	2
GO:0140014	GO:0140014	mitotic nuclear division	2/36	296/14661	0.164053105632502	0.26110344615577	0.193469057192802	SMC4/DMRT1	2
GO:0045661	GO:0045661	regulation of myoblast differentiation	1/36	73/14661	0.164658123881977	0.26110344615577	0.193469057192802	ID3	1
GO:0060395	GO:0060395	SMAD protein signal transduction	1/36	73/14661	0.164658123881977	0.26110344615577	0.193469057192802	JUN	1
GO:0071230	GO:0071230	cellular response to amino acid stimulus	1/36	73/14661	0.164658123881977	0.26110344615577	0.193469057192802	XBP1	1
GO:1903351	GO:1903351	cellular response to dopamine	1/36	73/14661	0.164658123881977	0.26110344615577	0.193469057192802	ID1	1
GO:1901214	GO:1901214	regulation of neuron death	2/36	299/14661	0.166661623672966	0.262259772826563	0.194325857185674	JUN/APOE	2
GO:0010507	GO:0010507	negative regulation of autophagy	1/36	74/14661	0.166719565309194	0.262259772826563	0.194325857185674	TSPO	1
GO:0045685	GO:0045685	regulation of glial cell differentiation	1/36	74/14661	0.166719565309194	0.262259772826563	0.194325857185674	SERPINE2	1
GO:0046209	GO:0046209	nitric oxide metabolic process	1/36	74/14661	0.166719565309194	0.262259772826563	0.194325857185674	TSPO	1
GO:0048844	GO:0048844	artery morphogenesis	1/36	74/14661	0.166719565309194	0.262259772826563	0.194325857185674	APOE	1
GO:0097006	GO:0097006	regulation of plasma lipoprotein particle levels	1/36	74/14661	0.166719565309194	0.262259772826563	0.194325857185674	APOE	1
GO:1903350	GO:1903350	response to dopamine	1/36	74/14661	0.166719565309194	0.262259772826563	0.194325857185674	ID1	1
GO:0006066	GO:0006066	alcohol metabolic process	2/36	301/14661	0.168404917498128	0.263987981154819	0.195606402658448	MSMO1/APOE	2
GO:0014910	GO:0014910	regulation of smooth muscle cell migration	1/36	75/14661	0.168776060520606	0.263987981154819	0.195606402658448	TPM1	1
GO:0021536	GO:0021536	diencephalon development	1/36	75/14661	0.168776060520606	0.263987981154819	0.195606402658448	NR0B1	1
GO:0097061	GO:0097061	dendritic spine organization	1/36	75/14661	0.168776060520606	0.263987981154819	0.195606402658448	APOE	1
GO:2001057	GO:2001057	reactive nitrogen species metabolic process	1/36	75/14661	0.168776060520606	0.263987981154819	0.195606402658448	TSPO	1
GO:0071214	GO:0071214	cellular response to abiotic stimulus	2/36	302/14661	0.169277821763433	0.264173089909412	0.195743562151195	TSPO/MAPK13	2
GO:0104004	GO:0104004	cellular response to environmental stimulus	2/36	302/14661	0.169277821763433	0.264173089909412	0.195743562151195	TSPO/MAPK13	2
GO:0002200	GO:0002200	somatic diversification of immune receptors	1/36	76/14661	0.170827621045854	0.265389472154664	0.196644861347509	HMGB2	1
GO:0007492	GO:0007492	endoderm development	1/36	76/14661	0.170827621045854	0.265389472154664	0.196644861347509	NR0B1	1
GO:0019935	GO:0019935	cyclic-nucleotide-mediated signaling	1/36	76/14661	0.170827621045854	0.265389472154664	0.196644861347509	APOE	1
GO:0034644	GO:0034644	cellular response to UV	1/36	76/14661	0.170827621045854	0.265389472154664	0.196644861347509	MAPK13	1
GO:0006094	GO:0006094	gluconeogenesis	1/36	77/14661	0.17287425838849	0.267663739392516	0.198330018494187	ATF3	1
GO:0045638	GO:0045638	negative regulation of myeloid cell differentiation	1/36	77/14661	0.17287425838849	0.267663739392516	0.198330018494187	MEIS2	1
GO:0048644	GO:0048644	muscle organ morphogenesis	1/36	77/14661	0.17287425838849	0.267663739392516	0.198330018494187	TPM1	1
GO:0062012	GO:0062012	regulation of small molecule metabolic process	2/36	307/14661	0.173654558185333	0.268570124780459	0.19900162022538	TSPO/APOE	2
GO:0003151	GO:0003151	outflow tract morphogenesis	1/36	78/14661	0.174915984026039	0.269613228174364	0.199774525497772	JUN	1
GO:0031016	GO:0031016	pancreas development	1/36	78/14661	0.174915984026039	0.269613228174364	0.199774525497772	MEIS2	1
GO:0051966	GO:0051966	regulation of synaptic transmission, glutamatergic	1/36	78/14661	0.174915984026039	0.269613228174364	0.199774525497772	SERPINE2	1
GO:0002697	GO:0002697	regulation of immune effector process	2/36	310/14661	0.176290053145524	0.270665590328656	0.20055429120678	DNAJB9/XBP1	2
GO:0032092	GO:0032092	positive regulation of protein binding	1/36	79/14661	0.176952809410052	0.270665590328656	0.20055429120678	APOE	1
GO:0048708	GO:0048708	astrocyte differentiation	1/36	79/14661	0.176952809410052	0.270665590328656	0.20055429120678	SERPINE2	1
GO:0071277	GO:0071277	cellular response to calcium ion	1/36	79/14661	0.176952809410052	0.270665590328656	0.20055429120678	JUN	1
GO:0098869	GO:0098869	cellular oxidant detoxification	1/36	79/14661	0.176952809410052	0.270665590328656	0.20055429120678	APOE	1
GO:2000736	GO:2000736	regulation of stem cell differentiation	1/36	79/14661	0.176952809410052	0.270665590328656	0.20055429120678	RBBP7	1
GO:0051235	GO:0051235	maintenance of location	2/36	311/14661	0.177170074366072	0.270665590328656	0.20055429120678	TSPO/APOE	2
GO:1901342	GO:1901342	regulation of vasculature development	2/36	311/14661	0.177170074366072	0.270665590328656	0.20055429120678	ID1/XBP1	2
GO:0090287	GO:0090287	regulation of cellular response to growth factor stimulus	2/36	313/14661	0.178932349134537	0.270829823474207	0.200675982560523	CDKN1C/RBBP7	2
GO:0019319	GO:0019319	hexose biosynthetic process	1/36	80/14661	0.178984745966165	0.270829823474207	0.200675982560523	ATF3	1
GO:0019915	GO:0019915	lipid storage	1/36	80/14661	0.178984745966165	0.270829823474207	0.200675982560523	APOE	1
GO:0042982	GO:0042982	amyloid precursor protein metabolic process	1/36	80/14661	0.178984745966165	0.270829823474207	0.200675982560523	APOE	1
GO:0048145	GO:0048145	regulation of fibroblast proliferation	1/36	80/14661	0.178984745966165	0.270829823474207	0.200675982560523	JUN	1
GO:0072091	GO:0072091	regulation of stem cell proliferation	1/36	80/14661	0.178984745966165	0.270829823474207	0.200675982560523	HMGB2	1
GO:0099175	GO:0099175	regulation of postsynapse organization	1/36	80/14661	0.178984745966165	0.270829823474207	0.200675982560523	APOE	1
GO:1900542	GO:1900542	regulation of purine nucleotide metabolic process	1/36	80/14661	0.178984745966165	0.270829823474207	0.200675982560523	TSPO	1
GO:0000422	GO:0000422	autophagy of mitochondrion	1/36	81/14661	0.181011805094154	0.270829823474207	0.200675982560523	TSPO	1
GO:0002028	GO:0002028	regulation of sodium ion transport	1/36	81/14661	0.181011805094154	0.270829823474207	0.200675982560523	SERPINE2	1
GO:0007589	GO:0007589	body fluid secretion	1/36	81/14661	0.181011805094154	0.270829823474207	0.200675982560523	XBP1	1
GO:0033273	GO:0033273	response to vitamin	1/36	81/14661	0.181011805094154	0.270829823474207	0.200675982560523	TSPO	1
GO:0034109	GO:0034109	homotypic cell-cell adhesion	1/36	81/14661	0.181011805094154	0.270829823474207	0.200675982560523	SERPINE2	1
GO:0050871	GO:0050871	positive regulation of B cell activation	1/36	81/14661	0.181011805094154	0.270829823474207	0.200675982560523	XBP1	1
GO:0051899	GO:0051899	membrane depolarization	1/36	81/14661	0.181011805094154	0.270829823474207	0.200675982560523	TSPO	1
GO:0061726	GO:0061726	mitochondrion disassembly	1/36	81/14661	0.181011805094154	0.270829823474207	0.200675982560523	TSPO	1
GO:0071229	GO:0071229	cellular response to acid chemical	1/36	81/14661	0.181011805094154	0.270829823474207	0.200675982560523	XBP1	1
GO:0071347	GO:0071347	cellular response to interleukin-1	1/36	81/14661	0.181011805094154	0.270829823474207	0.200675982560523	MAPK13	1
GO:2000243	GO:2000243	positive regulation of reproductive process	1/36	81/14661	0.181011805094154	0.270829823474207	0.200675982560523	DMRT1	1
GO:0008306	GO:0008306	associative learning	1/36	82/14661	0.183033998167996	0.272082901268067	0.201604471950214	MEIS2	1
GO:0010232	GO:0010232	vascular transport	1/36	82/14661	0.183033998167996	0.272082901268067	0.201604471950214	APOE	1
GO:0010586	GO:0010586	miRNA metabolic process	1/36	82/14661	0.183033998167996	0.272082901268067	0.201604471950214	JUN	1
GO:0048041	GO:0048041	focal adhesion assembly	1/36	82/14661	0.183033998167996	0.272082901268067	0.201604471950214	PHLDB2	1
GO:0150104	GO:0150104	transport across blood-brain barrier	1/36	82/14661	0.183033998167996	0.272082901268067	0.201604471950214	APOE	1
GO:1990542	GO:1990542	mitochondrial transmembrane transport	1/36	82/14661	0.183033998167996	0.272082901268067	0.201604471950214	DNAJC15	1
GO:0009306	GO:0009306	protein secretion	2/36	319/14661	0.184236415469873	0.273125578212717	0.202377061237748	SVBP/APOE	2
GO:0014909	GO:0014909	smooth muscle cell migration	1/36	83/14661	0.185051336535919	0.273125578212717	0.202377061237748	TPM1	1
GO:0021675	GO:0021675	nerve development	1/36	83/14661	0.185051336535919	0.273125578212717	0.202377061237748	SERPINE2	1
GO:0032370	GO:0032370	positive regulation of lipid transport	1/36	83/14661	0.185051336535919	0.273125578212717	0.202377061237748	APOE	1
GO:0046364	GO:0046364	monosaccharide biosynthetic process	1/36	83/14661	0.185051336535919	0.273125578212717	0.202377061237748	ATF3	1
GO:0106027	GO:0106027	neuron projection organization	1/36	83/14661	0.185051336535919	0.273125578212717	0.202377061237748	APOE	1
GO:0035592	GO:0035592	establishment of protein localization to extracellular region	2/36	320/14661	0.185122851996137	0.273125578212717	0.202377061237748	SVBP/APOE	2
GO:1903037	GO:1903037	regulation of leukocyte cell-cell adhesion	2/36	321/14661	0.186009959146451	0.274140880966642	0.203129367151205	LGALS1/XBP1	2
GO:0001892	GO:0001892	embryonic placenta development	1/36	84/14661	0.187063831520465	0.274227616845959	0.20319363558214	NR2F2	1
GO:0008589	GO:0008589	regulation of smoothened signaling pathway	1/36	84/14661	0.187063831520465	0.274227616845959	0.20319363558214	SERPINE2	1
GO:0032091	GO:0032091	negative regulation of protein binding	1/36	84/14661	0.187063831520465	0.274227616845959	0.20319363558214	ID1	1
GO:0035023	GO:0035023	regulation of Rho protein signal transduction	1/36	84/14661	0.187063831520465	0.274227616845959	0.20319363558214	APOE	1
GO:0046889	GO:0046889	positive regulation of lipid biosynthetic process	1/36	84/14661	0.187063831520465	0.274227616845959	0.20319363558214	APOE	1
GO:0050863	GO:0050863	regulation of T cell activation	2/36	323/14661	0.187786152115896	0.274993961334437	0.20376147161745	LGALS1/XBP1	2
GO:0006140	GO:0006140	regulation of nucleotide metabolic process	1/36	85/14661	0.189071494418542	0.275996312827066	0.204504181072687	TSPO	1
GO:0050886	GO:0050886	endocrine process	1/36	85/14661	0.189071494418542	0.275996312827066	0.204504181072687	TSPO	1
GO:0070301	GO:0070301	cellular response to hydrogen peroxide	1/36	85/14661	0.189071494418542	0.275996312827066	0.204504181072687	MAPK13	1
GO:0010038	GO:0010038	response to metal ion	2/36	325/14661	0.189564928316754	0.276423779069298	0.204820919484546	TSPO/JUN	2
GO:0045185	GO:0045185	maintenance of protein location	1/36	86/14661	0.191074336501482	0.27833027029497	0.206233566714629	TSPO	1
GO:0071692	GO:0071692	protein localization to extracellular region	2/36	327/14661	0.191346222237407	0.278431989697093	0.206308937442656	SVBP/APOE	2
GO:0060996	GO:0060996	dendritic spine development	1/36	87/14661	0.193072369015097	0.279845528035189	0.207356322812721	APOE	1
GO:0071868	GO:0071868	cellular response to monoamine stimulus	1/36	87/14661	0.193072369015097	0.279845528035189	0.207356322812721	ID1	1
GO:0071870	GO:0071870	cellular response to catecholamine stimulus	1/36	87/14661	0.193072369015097	0.279845528035189	0.207356322812721	ID1	1
GO:0002696	GO:0002696	positive regulation of leukocyte activation	2/36	329/14661	0.193129968912529	0.279845528035189	0.207356322812721	LGALS1/XBP1	2
GO:0045862	GO:0045862	positive regulation of proteolysis	2/36	330/14661	0.194022741879857	0.28084384276307	0.208096041158183	SVBP/APOE	2
GO:0045666	GO:0045666	positive regulation of neuron differentiation	1/36	88/14661	0.195065603179737	0.281761426815176	0.208775940730823	IRX3	1
GO:0045995	GO:0045995	regulation of embryonic development	1/36	88/14661	0.195065603179737	0.281761426815176	0.208775940730823	PHLDB2	1
GO:0006631	GO:0006631	fatty acid metabolic process	2/36	332/14661	0.195810047063015	0.282540570526528	0.209353260568889	MSMO1/XBP1	2
GO:0032392	GO:0032392	DNA geometric change	1/36	89/14661	0.197054050190341	0.28314961539342	0.209804542763438	HMGB2	1
GO:0042475	GO:0042475	odontogenesis of dentin-containing tooth	1/36	89/14661	0.197054050190341	0.28314961539342	0.209804542763438	WNT6	1
GO:0051153	GO:0051153	regulation of striated muscle cell differentiation	1/36	89/14661	0.197054050190341	0.28314961539342	0.209804542763438	XBP1	1
GO:1990748	GO:1990748	cellular detoxification	1/36	89/14661	0.197054050190341	0.28314961539342	0.209804542763438	APOE	1
GO:0042176	GO:0042176	regulation of protein catabolic process	2/36	334/14661	0.197599644954218	0.283342675074831	0.209947593631187	APOE/SERPINE2	2
GO:0043010	GO:0043010	camera-type eye development	2/36	334/14661	0.197599644954218	0.283342675074831	0.209947593631187	JUN/WNT6	2
GO:0001843	GO:0001843	neural tube closure	1/36	90/14661	0.199037721216497	0.284221740763039	0.210598952364333	LMO4	1
GO:0022904	GO:0022904	respiratory electron transport chain	1/36	90/14661	0.199037721216497	0.284221740763039	0.210598952364333	DNAJC15	1
GO:0071867	GO:0071867	response to monoamine	1/36	90/14661	0.199037721216497	0.284221740763039	0.210598952364333	ID1	1
GO:0071869	GO:0071869	response to catecholamine	1/36	90/14661	0.199037721216497	0.284221740763039	0.210598952364333	ID1	1
GO:0007044	GO:0007044	cell-substrate junction assembly	1/36	91/14661	0.201016627402497	0.284634059156951	0.210904466719305	PHLDB2	1
GO:0019080	GO:0019080	viral gene expression	1/36	91/14661	0.201016627402497	0.284634059156951	0.210904466719305	JUN	1
GO:0030516	GO:0030516	regulation of axon extension	1/36	91/14661	0.201016627402497	0.284634059156951	0.210904466719305	APOE	1
GO:0046330	GO:0046330	positive regulation of JNK cascade	1/36	91/14661	0.201016627402497	0.284634059156951	0.210904466719305	GADD45G	1
GO:0048477	GO:0048477	oogenesis	1/36	91/14661	0.201016627402497	0.284634059156951	0.210904466719305	DMRT1	1
GO:0048661	GO:0048661	positive regulation of smooth muscle cell proliferation	1/36	91/14661	0.201016627402497	0.284634059156951	0.210904466719305	JUN	1
GO:0060606	GO:0060606	tube closure	1/36	91/14661	0.201016627402497	0.284634059156951	0.210904466719305	LMO4	1
GO:2001237	GO:2001237	negative regulation of extrinsic apoptotic signaling pathway	1/36	91/14661	0.201016627402497	0.284634059156951	0.210904466719305	HMGB2	1
GO:0070997	GO:0070997	neuron death	2/36	338/14661	0.201185467067395	0.284634059156951	0.210904466719305	JUN/APOE	2
GO:1901653	GO:1901653	cellular response to peptide	2/36	340/14661	0.20298156671565	0.285429892507413	0.211494153030472	ID1/XBP1	2
GO:0009798	GO:0009798	axis specification	1/36	92/14661	0.202990779867391	0.285429892507413	0.211494153030472	WNT6	1
GO:0015908	GO:0015908	fatty acid transport	1/36	92/14661	0.202990779867391	0.285429892507413	0.211494153030472	APOE	1
GO:0016575	GO:0016575	histone deacetylation	1/36	92/14661	0.202990779867391	0.285429892507413	0.211494153030472	RBBP7	1
GO:0030512	GO:0030512	negative regulation of transforming growth factor beta receptor signaling pathway	1/36	92/14661	0.202990779867391	0.285429892507413	0.211494153030472	RBBP7	1
GO:0045807	GO:0045807	positive regulation of endocytosis	1/36	92/14661	0.202990779867391	0.285429892507413	0.211494153030472	APOE	1
GO:0021549	GO:0021549	cerebellum development	1/36	93/14661	0.204960189705045	0.286736184176195	0.212462072149499	SERPINE2	1
GO:0032479	GO:0032479	regulation of type I interferon production	1/36	93/14661	0.204960189705045	0.286736184176195	0.212462072149499	HMGB2	1
GO:0032606	GO:0032606	type I interferon production	1/36	93/14661	0.204960189705045	0.286736184176195	0.212462072149499	HMGB2	1
GO:0034728	GO:0034728	nucleosome organization	1/36	93/14661	0.204960189705045	0.286736184176195	0.212462072149499	HMGB2	1
GO:0045132	GO:0045132	meiotic chromosome segregation	1/36	93/14661	0.204960189705045	0.286736184176195	0.212462072149499	SMC4	1
GO:0050867	GO:0050867	positive regulation of cell activation	2/36	343/14661	0.205679528775052	0.287442004115138	0.212985061486276	LGALS1/XBP1	2
GO:0003002	GO:0003002	regionalization	2/36	344/14661	0.206579835694113	0.287442004115138	0.212985061486276	IRX3/NR2F2	2
GO:0042158	GO:0042158	lipoprotein biosynthetic process	1/36	94/14661	0.206924867984192	0.287442004115138	0.212985061486276	APOE	1
GO:0045639	GO:0045639	positive regulation of myeloid cell differentiation	1/36	94/14661	0.206924867984192	0.287442004115138	0.212985061486276	HMGB2	1
GO:0061337	GO:0061337	cardiac conduction	1/36	94/14661	0.206924867984192	0.287442004115138	0.212985061486276	IRX3	1
GO:2001243	GO:2001243	negative regulation of intrinsic apoptotic signaling pathway	1/36	94/14661	0.206924867984192	0.287442004115138	0.212985061486276	XBP1	1
GO:2001252	GO:2001252	positive regulation of chromosome organization	1/36	94/14661	0.206924867984192	0.287442004115138	0.212985061486276	SMC4	1
GO:0031589	GO:0031589	cell-substrate adhesion	2/36	346/14661	0.208381883582648	0.288709418135831	0.213924173548053	ID1/PHLDB2	2
GO:0015914	GO:0015914	phospholipid transport	1/36	95/14661	0.208884825748493	0.288709418135831	0.213924173548053	APOE	1
GO:0048144	GO:0048144	fibroblast proliferation	1/36	95/14661	0.208884825748493	0.288709418135831	0.213924173548053	JUN	1
GO:0051341	GO:0051341	regulation of oxidoreductase activity	1/36	95/14661	0.208884825748493	0.288709418135831	0.213924173548053	APOE	1
GO:0071103	GO:0071103	DNA conformation change	1/36	95/14661	0.208884825748493	0.288709418135831	0.213924173548053	HMGB2	1
GO:0051606	GO:0051606	detection of stimulus	2/36	347/14661	0.209283609564968	0.288970755491509	0.214117815924501	TSPO/SERPINE2	2
GO:0006641	GO:0006641	triglyceride metabolic process	1/36	96/14661	0.210840074016586	0.289668616146417	0.214634907693854	APOE	1
GO:0014020	GO:0014020	primary neural tube formation	1/36	96/14661	0.210840074016586	0.289668616146417	0.214634907693854	LMO4	1
GO:0014812	GO:0014812	muscle cell migration	1/36	96/14661	0.210840074016586	0.289668616146417	0.214634907693854	TPM1	1
GO:0070252	GO:0070252	actin-mediated cell contraction	1/36	96/14661	0.210840074016586	0.289668616146417	0.214634907693854	TPM1	1
GO:0097237	GO:0097237	cellular response to toxic substance	1/36	96/14661	0.210840074016586	0.289668616146417	0.214634907693854	APOE	1
GO:0021510	GO:0021510	spinal cord development	1/36	97/14661	0.212790623782148	0.291476619852684	0.2159745789146	LMO4	1
GO:0070167	GO:0070167	regulation of biomineral tissue development	1/36	97/14661	0.212790623782148	0.291476619852684	0.2159745789146	WNT6	1
GO:0150115	GO:0150115	cell-substrate junction organization	1/36	97/14661	0.212790623782148	0.291476619852684	0.2159745789146	PHLDB2	1
GO:0009100	GO:0009100	glycoprotein metabolic process	2/36	355/14661	0.216513289771317	0.29504133551561	0.218615915858332	STT3B/PHLDA1	2
GO:0008585	GO:0008585	female gonad development	1/36	99/14661	0.216677671655876	0.29504133551561	0.218615915858332	NR2F2	1
GO:0034754	GO:0034754	cellular hormone metabolic process	1/36	99/14661	0.216677671655876	0.29504133551561	0.218615915858332	TSPO	1
GO:0050773	GO:0050773	regulation of dendrite development	1/36	99/14661	0.216677671655876	0.29504133551561	0.218615915858332	ID1	1
GO:0090630	GO:0090630	activation of GTPase activity	1/36	99/14661	0.216677671655876	0.29504133551561	0.218615915858332	ARHGAP29	1
GO:0110149	GO:0110149	regulation of biomineralization	1/36	99/14661	0.216677671655876	0.29504133551561	0.218615915858332	WNT6	1
GO:0007159	GO:0007159	leukocyte cell-cell adhesion	2/36	357/14661	0.218324851293355	0.296506255966624	0.219701373682397	LGALS1/XBP1	2
GO:0010717	GO:0010717	regulation of epithelial to mesenchymal transition	1/36	100/14661	0.218614191627061	0.296506255966624	0.219701373682397	PHLDB2	1
GO:0042116	GO:0042116	macrophage activation	1/36	100/14661	0.218614191627061	0.296506255966624	0.219701373682397	JUN	1
GO:0042177	GO:0042177	negative regulation of protein catabolic process	1/36	100/14661	0.218614191627061	0.296506255966624	0.219701373682397	SERPINE2	1
GO:0002027	GO:0002027	regulation of heart rate	1/36	101/14661	0.220546056821857	0.298245796173228	0.220990315703943	TPM1	1
GO:0035249	GO:0035249	synaptic transmission, glutamatergic	1/36	101/14661	0.220546056821857	0.298245796173228	0.220990315703943	SERPINE2	1
GO:0060840	GO:0060840	artery development	1/36	101/14661	0.220546056821857	0.298245796173228	0.220990315703943	APOE	1
GO:0003279	GO:0003279	cardiac septum development	1/36	102/14661	0.222473278109935	0.299675637571349	0.222049781104735	LMO4	1
GO:0009408	GO:0009408	response to heat	1/36	102/14661	0.222473278109935	0.299675637571349	0.222049781104735	RBBP7	1
GO:0022037	GO:0022037	metencephalon development	1/36	102/14661	0.222473278109935	0.299675637571349	0.222049781104735	SERPINE2	1
GO:0035282	GO:0035282	segmentation	1/36	102/14661	0.222473278109935	0.299675637571349	0.222049781104735	IRX3	1
GO:0014066	GO:0014066	regulation of phosphatidylinositol 3-kinase signaling	1/36	103/14661	0.224395866336327	0.300795237170679	0.222879367546833	SERPINE2	1
GO:0046545	GO:0046545	development of primary female sexual characteristics	1/36	103/14661	0.224395866336327	0.300795237170679	0.222879367546833	NR2F2	1
GO:0071482	GO:0071482	cellular response to light stimulus	1/36	103/14661	0.224395866336327	0.300795237170679	0.222879367546833	MAPK13	1
GO:1901890	GO:1901890	positive regulation of cell junction assembly	1/36	103/14661	0.224395866336327	0.300795237170679	0.222879367546833	IRX3	1
GO:1905818	GO:1905818	regulation of chromosome separation	1/36	103/14661	0.224395866336327	0.300795237170679	0.222879367546833	SMC4	1
GO:0009410	GO:0009410	response to xenobiotic stimulus	2/36	365/14661	0.225585947669981	0.30180333581479	0.223626335452101	TSPO/JUN	2
GO:0030900	GO:0030900	forebrain development	2/36	365/14661	0.225585947669981	0.30180333581479	0.223626335452101	NR0B1/NR2F2	2
GO:0001841	GO:0001841	neural tube formation	1/36	104/14661	0.226313832321482	0.302483473267704	0.224130294912286	LMO4	1
GO:0006821	GO:0006821	chloride transport	1/36	105/14661	0.228227186861321	0.303861897096522	0.225151661587065	TSPO	1
GO:0032526	GO:0032526	response to retinoic acid	1/36	105/14661	0.228227186861321	0.303861897096522	0.225151661587065	WNT6	1
GO:0061387	GO:0061387	regulation of extent of cell growth	1/36	105/14661	0.228227186861321	0.303861897096522	0.225151661587065	APOE	1
GO:1903900	GO:1903900	regulation of viral life cycle	1/36	105/14661	0.228227186861321	0.303861897096522	0.225151661587065	LGALS1	1
GO:0010959	GO:0010959	regulation of metal ion transport	2/36	370/14661	0.230135065738267	0.304930121463654	0.22594318067355	TSPO/SERPINE2	2
GO:0052547	GO:0052547	regulation of peptidase activity	2/36	370/14661	0.230135065738267	0.304930121463654	0.22594318067355	SVBP/SERPINE2	2
GO:0021761	GO:0021761	limbic system development	1/36	106/14661	0.230135940727286	0.304930121463654	0.22594318067355	NR0B1	1
GO:0030518	GO:0030518	intracellular steroid hormone receptor signaling pathway	1/36	106/14661	0.230135940727286	0.304930121463654	0.22594318067355	NR0B1	1
GO:0072089	GO:0072089	stem cell proliferation	1/36	106/14661	0.230135940727286	0.304930121463654	0.22594318067355	HMGB2	1
GO:0045582	GO:0045582	positive regulation of T cell differentiation	1/36	107/14661	0.232040104666401	0.307157794649664	0.227593813161847	XBP1	1
GO:0022412	GO:0022412	cellular process involved in reproduction in multicellular organism	2/36	374/14661	0.233779718663406	0.308782463596762	0.228797639362049	HMGB2/DMRT1	2
GO:0070555	GO:0070555	response to interleukin-1	1/36	108/14661	0.23393968940132	0.308782463596762	0.228797639362049	MAPK13	1
GO:1905954	GO:1905954	positive regulation of lipid localization	1/36	108/14661	0.23393968940132	0.308782463596762	0.228797639362049	APOE	1
GO:0006119	GO:0006119	oxidative phosphorylation	1/36	109/14661	0.235834705630383	0.310688551012111	0.230209987381978	DNAJC15	1
GO:0042752	GO:0042752	regulation of circadian rhythm	1/36	109/14661	0.235834705630383	0.310688551012111	0.230209987381978	MAGED1	1
GO:0043200	GO:0043200	response to amino acid	1/36	110/14661	0.237725164027669	0.312283389923859	0.231391710508092	XBP1	1
GO:0043406	GO:0043406	positive regulation of MAP kinase activity	1/36	110/14661	0.237725164027669	0.312283389923859	0.231391710508092	MAGED1	1
GO:0098754	GO:0098754	detoxification	1/36	110/14661	0.237725164027669	0.312283389923859	0.231391710508092	APOE	1
GO:0006476	GO:0006476	protein deacetylation	1/36	111/14661	0.23961107524305	0.314461011128498	0.233005256126073	RBBP7	1
GO:0006869	GO:0006869	lipid transport	2/36	382/14661	0.241081506239917	0.316089738913993	0.234212089791897	TSPO/APOE	2
GO:0007088	GO:0007088	regulation of mitotic nuclear division	1/36	112/14661	0.241492449902242	0.316327562704648	0.234388309390809	DMRT1	1
GO:0043500	GO:0043500	muscle adaptation	1/36	113/14661	0.243369298606862	0.318181113358877	0.235761729400436	GATM	1
GO:0051928	GO:0051928	positive regulation of calcium ion transport	1/36	113/14661	0.243369298606862	0.318181113358877	0.235761729400436	TSPO	1
GO:0045089	GO:0045089	positive regulation of innate immune response	1/36	114/14661	0.245241631934478	0.320325088915365	0.237350344700866	HMGB2	1
GO:0007613	GO:0007613	memory	1/36	115/14661	0.247109460438661	0.321545643516974	0.238254735475873	APOE	1
GO:0042542	GO:0042542	response to hydrogen peroxide	1/36	115/14661	0.247109460438661	0.321545643516974	0.238254735475873	MAPK13	1
GO:0051224	GO:0051224	negative regulation of protein transport	1/36	115/14661	0.247109460438661	0.321545643516974	0.238254735475873	APOE	1
GO:0090100	GO:0090100	positive regulation of transmembrane receptor protein serine/threonine kinase signaling pathway	1/36	115/14661	0.247109460438661	0.321545643516974	0.238254735475873	CDKN1C	1
GO:0001952	GO:0001952	regulation of cell-matrix adhesion	1/36	116/14661	0.248972794649043	0.323664633043755	0.239824836950915	PHLDB2	1
GO:0045931	GO:0045931	positive regulation of mitotic cell cycle	1/36	117/14661	0.250831645071363	0.325773804814644	0.241387663792075	MEIS2	1
GO:0007127	GO:0007127	meiosis I	1/36	118/14661	0.252686022187522	0.327256897156396	0.242486586388896	DMRT1	1
GO:0046660	GO:0046660	female sex differentiation	1/36	118/14661	0.252686022187522	0.327256897156396	0.242486586388896	NR2F2	1
GO:0055007	GO:0055007	cardiac muscle cell differentiation	1/36	118/14661	0.252686022187522	0.327256897156396	0.242486586388896	IRX3	1
GO:0072594	GO:0072594	establishment of protein localization to organelle	2/36	395/14661	0.252975092436849	0.327323640730496	0.24253604117988	TSPO/DNAJC15	2
GO:0001704	GO:0001704	formation of primary germ layer	1/36	119/14661	0.254535936455641	0.328110870379675	0.243119352431659	NR0B1	1
GO:0022612	GO:0022612	gland morphogenesis	1/36	119/14661	0.254535936455641	0.328110870379675	0.243119352431659	XBP1	1
GO:0071333	GO:0071333	cellular response to glucose stimulus	1/36	119/14661	0.254535936455641	0.328110870379675	0.243119352431659	XBP1	1
GO:1904950	GO:1904950	negative regulation of establishment of protein localization	1/36	119/14661	0.254535936455641	0.328110870379675	0.243119352431659	APOE	1
GO:0032355	GO:0032355	response to estradiol	1/36	120/14661	0.256381398310104	0.329257751045035	0.2439691532455	NR2F2	1
GO:0045621	GO:0045621	positive regulation of lymphocyte differentiation	1/36	120/14661	0.256381398310104	0.329257751045035	0.2439691532455	XBP1	1
GO:0046718	GO:0046718	viral entry into host cell	1/36	120/14661	0.256381398310104	0.329257751045035	0.2439691532455	LGALS1	1
GO:0048675	GO:0048675	axon extension	1/36	120/14661	0.256381398310104	0.329257751045035	0.2439691532455	APOE	1
GO:0034329	GO:0034329	cell junction assembly	2/36	400/14661	0.257556413991939	0.330458788157254	0.24485908220345	IRX3/PHLDB2	2
GO:0030218	GO:0030218	erythrocyte differentiation	1/36	121/14661	0.258222418161616	0.330697483482069	0.24503594758048	HMGB2	1
GO:0071331	GO:0071331	cellular response to hexose stimulus	1/36	121/14661	0.258222418161616	0.330697483482069	0.24503594758048	XBP1	1
GO:0032874	GO:0032874	positive regulation of stress-activated MAPK cascade	1/36	122/14661	0.260059006397254	0.331696725108783	0.245776352727461	GADD45G	1
GO:0035601	GO:0035601	protein deacylation	1/36	122/14661	0.260059006397254	0.331696725108783	0.245776352727461	RBBP7	1
GO:0051983	GO:0051983	regulation of chromosome segregation	1/36	122/14661	0.260059006397254	0.331696725108783	0.245776352727461	SMC4	1
GO:1900180	GO:1900180	regulation of protein localization to nucleus	1/36	122/14661	0.260059006397254	0.331696725108783	0.245776352727461	MAGED1	1
GO:0003206	GO:0003206	cardiac chamber morphogenesis	1/36	123/14661	0.26189117338052	0.331696725108783	0.245776352727461	TPM1	1
GO:0006639	GO:0006639	acylglycerol metabolic process	1/36	123/14661	0.26189117338052	0.331696725108783	0.245776352727461	APOE	1
GO:0007098	GO:0007098	centrosome cycle	1/36	123/14661	0.26189117338052	0.331696725108783	0.245776352727461	CNTLN	1
GO:0014902	GO:0014902	myotube differentiation	1/36	123/14661	0.26189117338052	0.331696725108783	0.245776352727461	XBP1	1
GO:0050792	GO:0050792	regulation of viral process	1/36	123/14661	0.26189117338052	0.331696725108783	0.245776352727461	LGALS1	1
GO:0061982	GO:0061982	meiosis I cell cycle process	1/36	123/14661	0.26189117338052	0.331696725108783	0.245776352727461	DMRT1	1
GO:0071326	GO:0071326	cellular response to monosaccharide stimulus	1/36	123/14661	0.26189117338052	0.331696725108783	0.245776352727461	XBP1	1
GO:2000377	GO:2000377	regulation of reactive oxygen species metabolic process	1/36	123/14661	0.26189117338052	0.331696725108783	0.245776352727461	TSPO	1
GO:0001101	GO:0001101	response to acid chemical	1/36	124/14661	0.263718929451389	0.332652062389576	0.246484226199594	XBP1	1
GO:0006352	GO:0006352	DNA-templated transcription initiation	1/36	124/14661	0.263718929451389	0.332652062389576	0.246484226199594	JUN	1
GO:0006638	GO:0006638	neutral lipid metabolic process	1/36	124/14661	0.263718929451389	0.332652062389576	0.246484226199594	APOE	1
GO:0070304	GO:0070304	positive regulation of stress-activated protein kinase signaling cascade	1/36	124/14661	0.263718929451389	0.332652062389576	0.246484226199594	GADD45G	1
GO:0009314	GO:0009314	response to radiation	2/36	407/14661	0.263974574532201	0.332652062389576	0.246484226199594	MAPK13/MEIS2	2
GO:0007498	GO:0007498	mesoderm development	1/36	125/14661	0.265542284926367	0.332652062389576	0.246484226199594	IRX3	1
GO:0030048	GO:0030048	actin filament-based movement	1/36	125/14661	0.265542284926367	0.332652062389576	0.246484226199594	TPM1	1
GO:0042157	GO:0042157	lipoprotein metabolic process	1/36	125/14661	0.265542284926367	0.332652062389576	0.246484226199594	APOE	1
GO:0043467	GO:0043467	regulation of generation of precursor metabolites and energy	1/36	125/14661	0.265542284926367	0.332652062389576	0.246484226199594	DNAJC15	1
GO:0044409	GO:0044409	entry into host	1/36	125/14661	0.265542284926367	0.332652062389576	0.246484226199594	LGALS1	1
GO:0050864	GO:0050864	regulation of B cell activation	1/36	125/14661	0.265542284926367	0.332652062389576	0.246484226199594	XBP1	1
GO:0098732	GO:0098732	macromolecule deacylation	1/36	125/14661	0.265542284926367	0.332652062389576	0.246484226199594	RBBP7	1
GO:0043161	GO:0043161	proteasome-mediated ubiquitin-dependent protein catabolic process	2/36	410/14661	0.266726318825163	0.333415206005233	0.247049690493527	STT3B/DNAJB9	2
GO:0009581	GO:0009581	detection of external stimulus	1/36	126/14661	0.267361250098536	0.333415206005233	0.247049690493527	SERPINE2	1
GO:0043401	GO:0043401	steroid hormone mediated signaling pathway	1/36	126/14661	0.267361250098536	0.333415206005233	0.247049690493527	NR0B1	1
GO:0051304	GO:0051304	chromosome separation	1/36	126/14661	0.267361250098536	0.333415206005233	0.247049690493527	SMC4	1
GO:1903008	GO:1903008	organelle disassembly	1/36	126/14661	0.267361250098536	0.333415206005233	0.247049690493527	TSPO	1
GO:0006997	GO:0006997	nucleus organization	1/36	128/14661	0.270986050589988	0.337325002450771	0.249946720935947	HMGB2	1
GO:2000027	GO:2000027	regulation of animal organ morphogenesis	1/36	128/14661	0.270986050589988	0.337325002450771	0.249946720935947	MAGED1	1
GO:0050804	GO:0050804	modulation of chemical synaptic transmission	2/36	416/14661	0.27223097863455	0.338350357326716	0.250706475140871	APOE/SERPINE2	2
GO:0009582	GO:0009582	detection of abiotic stimulus	1/36	129/14661	0.272791906378796	0.338350357326716	0.250706475140871	SERPINE2	1
GO:0034101	GO:0034101	erythrocyte homeostasis	1/36	129/14661	0.272791906378796	0.338350357326716	0.250706475140871	HMGB2	1
GO:0043535	GO:0043535	regulation of blood vessel endothelial cell migration	1/36	129/14661	0.272791906378796	0.338350357326716	0.250706475140871	APOE	1
GO:0099177	GO:0099177	regulation of trans-synaptic signaling	2/36	417/14661	0.273148508922284	0.338487990373118	0.25080845669691	APOE/SERPINE2	2
GO:0046328	GO:0046328	regulation of JNK cascade	1/36	130/14661	0.274593412803952	0.339972796804893	0.251908649378005	GADD45G	1
GO:0003012	GO:0003012	muscle system process	2/36	420/14661	0.275901139406241	0.341277974281505	0.252875742917317	TPM1/GATM	2
GO:0009411	GO:0009411	response to UV	1/36	131/14661	0.276390580042206	0.341277974281505	0.252875742917317	MAPK13	1
GO:0015748	GO:0015748	organophosphate ester transport	1/36	131/14661	0.276390580042206	0.341277974281505	0.252875742917317	APOE	1
GO:0006275	GO:0006275	regulation of DNA replication	1/36	132/14661	0.278183418247194	0.342570822470628	0.253833700860522	ID3	1
GO:0030879	GO:0030879	mammary gland development	1/36	132/14661	0.278183418247194	0.342570822470628	0.253833700860522	XBP1	1
GO:0060048	GO:0060048	cardiac muscle contraction	1/36	132/14661	0.278183418247194	0.342570822470628	0.253833700860522	TPM1	1
GO:0014065	GO:0014065	phosphatidylinositol 3-kinase signaling	1/36	133/14661	0.279971937549493	0.344158189066192	0.255009887246357	SERPINE2	1
GO:0090090	GO:0090090	negative regulation of canonical Wnt signaling pathway	1/36	133/14661	0.279971937549493	0.344158189066192	0.255009887246357	APOE	1
GO:0016055	GO:0016055	Wnt signaling pathway	2/36	426/14661	0.28140609497073	0.345427021371963	0.255950050210682	APOE/WNT6	2
GO:0010977	GO:0010977	negative regulation of neuron projection development	1/36	134/14661	0.281756148056666	0.345427021371963	0.255950050210682	APOE	1
GO:0045667	GO:0045667	regulation of osteoblast differentiation	1/36	134/14661	0.281756148056666	0.345427021371963	0.255950050210682	ID3	1
GO:0010876	GO:0010876	lipid localization	2/36	427/14661	0.282323486071015	0.345457728097146	0.255972802883074	TSPO/APOE	2
GO:0050778	GO:0050778	positive regulation of immune response	2/36	427/14661	0.282323486071015	0.345457728097146	0.255972802883074	HMGB2/XBP1	2
GO:0198738	GO:0198738	cell-cell signaling by wnt	2/36	428/14661	0.283240834204174	0.345457728097146	0.255972802883074	APOE/WNT6	2
GO:0022900	GO:0022900	electron transport chain	1/36	135/14661	0.283536059853318	0.345457728097146	0.255972802883074	DNAJC15	1
GO:0035296	GO:0035296	regulation of tube diameter	1/36	135/14661	0.283536059853318	0.345457728097146	0.255972802883074	APOE	1
GO:0045598	GO:0045598	regulation of fat cell differentiation	1/36	135/14661	0.283536059853318	0.345457728097146	0.255972802883074	XBP1	1
GO:0097746	GO:0097746	blood vessel diameter maintenance	1/36	135/14661	0.283536059853318	0.345457728097146	0.255972802883074	APOE	1
GO:0035150	GO:0035150	regulation of tube size	1/36	136/14661	0.285311683001142	0.347007501478882	0.257121133935158	APOE	1
GO:0048813	GO:0048813	dendrite morphogenesis	1/36	136/14661	0.285311683001142	0.347007501478882	0.257121133935158	ID1	1
GO:0010975	GO:0010975	regulation of neuron projection development	2/36	431/14661	0.285992569088738	0.347528889069031	0.257507464973615	ID1/APOE	2
GO:0010821	GO:0010821	regulation of mitochondrion organization	1/36	137/14661	0.28708302753897	0.348239799250617	0.258034226012603	TSPO	1
GO:0062013	GO:0062013	positive regulation of small molecule metabolic process	1/36	137/14661	0.28708302753897	0.348239799250617	0.258034226012603	APOE	1
GO:0048568	GO:0048568	embryonic organ development	2/36	434/14661	0.288743732120834	0.348847890095826	0.258484801308495	NR2F2/ID3	2
GO:0007043	GO:0007043	cell-cell junction assembly	1/36	138/14661	0.288850103482828	0.348847890095826	0.258484801308495	IRX3	1
GO:0031023	GO:0031023	microtubule organizing center organization	1/36	138/14661	0.288850103482828	0.348847890095826	0.258484801308495	CNTLN	1
GO:0051592	GO:0051592	response to calcium ion	1/36	138/14661	0.288850103482828	0.348847890095826	0.258484801308495	JUN	1
GO:0051783	GO:0051783	regulation of nuclear division	1/36	138/14661	0.288850103482828	0.348847890095826	0.258484801308495	DMRT1	1
GO:0001678	GO:0001678	cellular glucose homeostasis	1/36	139/14661	0.290612920825982	0.350669531434503	0.259834577565861	XBP1	1
GO:0006633	GO:0006633	fatty acid biosynthetic process	1/36	140/14661	0.292371489538987	0.352222128860146	0.260985001141503	XBP1	1
GO:0033674	GO:0033674	positive regulation of kinase activity	2/36	438/14661	0.292410823959366	0.352222128860146	0.260985001141503	MAGED1/LMO4	2
GO:0051249	GO:0051249	regulation of lymphocyte activation	2/36	439/14661	0.293327362653469	0.353017559595179	0.261574389127892	LGALS1/XBP1	2
GO:0007224	GO:0007224	smoothened signaling pathway	1/36	141/14661	0.294125819569742	0.353669615503582	0.262057541088133	SERPINE2	1
GO:0007292	GO:0007292	female gamete generation	1/36	142/14661	0.295875920843537	0.355394767692392	0.263335822062195	DMRT1	1
GO:0000280	GO:0000280	nuclear division	2/36	442/14661	0.296076337671165	0.355394767692392	0.263335822062195	SMC4/DMRT1	2
GO:0044000	GO:0044000	movement in host	1/36	143/14661	0.297621803263099	0.356628560779609	0.264250022119182	LGALS1	1
GO:1901136	GO:1901136	carbohydrate derivative catabolic process	1/36	143/14661	0.297621803263099	0.356628560779609	0.264250022119182	STT3B	1
GO:0006575	GO:0006575	cellular modified amino acid metabolic process	1/36	144/14661	0.299363476708652	0.357472158496119	0.264875100253026	GATM	1
GO:0007612	GO:0007612	learning	1/36	144/14661	0.299363476708652	0.357472158496119	0.264875100253026	MEIS2	1
GO:0030902	GO:0030902	hindbrain development	1/36	144/14661	0.299363476708652	0.357472158496119	0.264875100253026	SERPINE2	1
GO:0043271	GO:0043271	negative regulation of ion transport	1/36	144/14661	0.299363476708652	0.357472158496119	0.264875100253026	SERPINE2	1
GO:0008360	GO:0008360	regulation of cell shape	1/36	145/14661	0.301100951037954	0.358924836098876	0.265951486529608	TPM1	1
GO:0070507	GO:0070507	regulation of microtubule cytoskeleton organization	1/36	145/14661	0.301100951037954	0.358924836098876	0.265951486529608	PHLDB2	1
GO:0090101	GO:0090101	negative regulation of transmembrane receptor protein serine/threonine kinase signaling pathway	1/36	146/14661	0.302834236086359	0.360678977810719	0.267251247785805	RBBP7	1
GO:0045834	GO:0045834	positive regulation of lipid metabolic process	1/36	147/14661	0.304563341666854	0.362425116422215	0.268545079008134	APOE	1
GO:0030856	GO:0030856	regulation of epithelial cell differentiation	1/36	148/14661	0.306288277570119	0.364163284289581	0.269833004171487	ID1	1
GO:0002833	GO:0002833	positive regulation of response to biotic stimulus	1/36	150/14661	0.309725679396411	0.367932746731254	0.272626051737313	HMGB2	1
GO:0035051	GO:0035051	cardiocyte differentiation	1/36	151/14661	0.311438164789681	0.369648398863204	0.273897293482017	IRX3	1
GO:0010976	GO:0010976	positive regulation of neuron projection development	1/36	152/14661	0.313146519446302	0.370718130409798	0.274689929338862	APOE	1
GO:0051147	GO:0051147	regulation of muscle cell differentiation	1/36	152/14661	0.313146519446302	0.370718130409798	0.274689929338862	XBP1	1
GO:0051494	GO:0051494	negative regulation of cytoskeleton organization	1/36	152/14661	0.313146519446302	0.370718130409798	0.274689929338862	PHLDB2	1
GO:0042110	GO:0042110	T cell activation	2/36	461/14661	0.313456537823269	0.370766617270785	0.274725856506502	LGALS1/XBP1	2
GO:0009060	GO:0009060	aerobic respiration	1/36	153/14661	0.314850753046132	0.372096344509065	0.275711140610948	DNAJC15	1
GO:0032640	GO:0032640	tumor necrosis factor production	1/36	154/14661	0.31655087524701	0.372826586402034	0.276252225811606	TSPO	1
GO:0032680	GO:0032680	regulation of tumor necrosis factor production	1/36	154/14661	0.31655087524701	0.372826586402034	0.276252225811606	TSPO	1
GO:0050728	GO:0050728	negative regulation of inflammatory response	1/36	154/14661	0.31655087524701	0.372826586402034	0.276252225811606	APOE	1
GO:0099173	GO:0099173	postsynapse organization	1/36	154/14661	0.31655087524701	0.372826586402034	0.276252225811606	APOE	1
GO:0007568	GO:0007568	aging	1/36	155/14661	0.318246895684806	0.374184489977528	0.277258387654268	TSPO	1
GO:2001242	GO:2001242	regulation of intrinsic apoptotic signaling pathway	1/36	155/14661	0.318246895684806	0.374184489977528	0.277258387654268	XBP1	1
GO:1901652	GO:1901652	response to peptide	2/36	468/14661	0.319842670188889	0.375740153043725	0.27841108276863	ID1/XBP1	2
GO:0001837	GO:0001837	epithelial to mesenchymal transition	1/36	159/14661	0.324990151756353	0.379844299508274	0.281452120176477	PHLDB2	1
GO:0002262	GO:0002262	myeloid cell homeostasis	1/36	159/14661	0.324990151756353	0.379844299508274	0.281452120176477	HMGB2	1
GO:0007286	GO:0007286	spermatid development	1/36	159/14661	0.324990151756353	0.379844299508274	0.281452120176477	HMGB2	1
GO:0051701	GO:0051701	biological process involved in interaction with host	1/36	159/14661	0.324990151756353	0.379844299508274	0.281452120176477	LGALS1	1
GO:0071706	GO:0071706	tumor necrosis factor superfamily cytokine production	1/36	159/14661	0.324990151756353	0.379844299508274	0.281452120176477	TSPO	1
GO:1903555	GO:1903555	regulation of tumor necrosis factor superfamily cytokine production	1/36	159/14661	0.324990151756353	0.379844299508274	0.281452120176477	TSPO	1
GO:0007254	GO:0007254	JNK cascade	1/36	160/14661	0.326665807151249	0.381156208513481	0.282424201556853	GADD45G	1
GO:0035637	GO:0035637	multicellular organismal signaling	1/36	160/14661	0.326665807151249	0.381156208513481	0.282424201556853	IRX3	1
GO:0007005	GO:0007005	mitochondrion organization	2/36	476/14661	0.327126842004986	0.381371225281617	0.282583521902963	TSPO/DNAJC15	2
GO:1901615	GO:1901615	organic hydroxy compound metabolic process	2/36	477/14661	0.328036192527484	0.382108092394652	0.283129516173564	MSMO1/APOE	2
GO:0021915	GO:0021915	neural tube development	1/36	161/14661	0.328337418139632	0.382135947801025	0.283150156112592	LMO4	1
GO:0030178	GO:0030178	negative regulation of Wnt signaling pathway	1/36	162/14661	0.330004994204941	0.383752643050134	0.284348074065106	APOE	1
GO:0007565	GO:0007565	female pregnancy	1/36	163/14661	0.331668544809026	0.384389617112563	0.284820050874025	NR2F2	1
GO:0010634	GO:0010634	positive regulation of epithelial cell migration	1/36	163/14661	0.331668544809026	0.384389617112563	0.284820050874025	JUN	1
GO:0031214	GO:0031214	biomineral tissue development	1/36	163/14661	0.331668544809026	0.384389617112563	0.284820050874025	WNT6	1
GO:0048015	GO:0048015	phosphatidylinositol-mediated signaling	1/36	163/14661	0.331668544809026	0.384389617112563	0.284820050874025	SERPINE2	1
GO:0006937	GO:0006937	regulation of muscle contraction	1/36	164/14661	0.333328079392201	0.385340682384608	0.285524758928325	TPM1	1
GO:0010952	GO:0010952	positive regulation of peptidase activity	1/36	164/14661	0.333328079392201	0.385340682384608	0.285524758928325	SVBP	1
GO:0065004	GO:0065004	protein-DNA complex assembly	1/36	164/14661	0.333328079392201	0.385340682384608	0.285524758928325	HMGB2	1
GO:0045580	GO:0045580	regulation of T cell differentiation	1/36	165/14661	0.334983607373292	0.386282352268114	0.286222505309045	XBP1	1
GO:0048515	GO:0048515	spermatid differentiation	1/36	165/14661	0.334983607373292	0.386282352268114	0.286222505309045	HMGB2	1
GO:0071478	GO:0071478	cellular response to radiation	1/36	165/14661	0.334983607373292	0.386282352268114	0.286222505309045	MAPK13	1
GO:0048285	GO:0048285	organelle fission	2/36	486/14661	0.336207535726928	0.3873695520332	0.28702808454068	SMC4/DMRT1	2
GO:0048017	GO:0048017	inositol lipid-mediated signaling	1/36	167/14661	0.338282681097362	0.389434865958366	0.288558414162108	SERPINE2	1
GO:0015698	GO:0015698	inorganic anion transport	1/36	168/14661	0.339926245570972	0.390674200497747	0.289476720252704	TSPO	1
GO:1990138	GO:1990138	neuron projection extension	1/36	168/14661	0.339926245570972	0.390674200497747	0.289476720252704	APOE	1
GO:0001764	GO:0001764	neuron migration	1/36	169/14661	0.341565840903853	0.391253307369501	0.289905819378516	NR2F2	1
GO:0043123	GO:0043123	positive regulation of I-kappaB kinase/NF-kappaB signaling	1/36	169/14661	0.341565840903853	0.391253307369501	0.289905819378516	LGALS1	1
GO:0045766	GO:0045766	positive regulation of angiogenesis	1/36	169/14661	0.341565840903853	0.391253307369501	0.289905819378516	XBP1	1
GO:1904018	GO:1904018	positive regulation of vasculature development	1/36	169/14661	0.341565840903853	0.391253307369501	0.289905819378516	XBP1	1
GO:0006941	GO:0006941	striated muscle contraction	1/36	170/14661	0.343201476408094	0.392148950655351	0.290569461565725	TPM1	1
GO:0009266	GO:0009266	response to temperature stimulus	1/36	170/14661	0.343201476408094	0.392148950655351	0.290569461565725	RBBP7	1
GO:0110148	GO:0110148	biomineralization	1/36	170/14661	0.343201476408094	0.392148950655351	0.290569461565725	WNT6	1
GO:0009566	GO:0009566	fertilization	1/36	171/14661	0.344833161374577	0.392710823449725	0.290985790807603	NR2F2	1
GO:0019827	GO:0019827	stem cell population maintenance	1/36	171/14661	0.344833161374577	0.392710823449725	0.290985790807603	RBBP7	1
GO:1902107	GO:1902107	positive regulation of leukocyte differentiation	1/36	171/14661	0.344833161374577	0.392710823449725	0.290985790807603	XBP1	1
GO:1903708	GO:1903708	positive regulation of hemopoiesis	1/36	171/14661	0.344833161374577	0.392710823449725	0.290985790807603	XBP1	1
GO:0021953	GO:0021953	central nervous system neuron differentiation	1/36	173/14661	0.348084716752049	0.395759686208187	0.293244897732749	LMO4	1
GO:0050954	GO:0050954	sensory perception of mechanical stimulus	1/36	173/14661	0.348084716752049	0.395759686208187	0.293244897732749	SERPINE2	1
GO:0061136	GO:0061136	regulation of proteasomal protein catabolic process	1/36	174/14661	0.349704605639192	0.396946413979247	0.294124223940012	APOE	1
GO:0098727	GO:0098727	maintenance of cell number	1/36	174/14661	0.349704605639192	0.396946413979247	0.294124223940012	RBBP7	1
GO:0006006	GO:0006006	glucose metabolic process	1/36	175/14661	0.351320580940979	0.398452477807958	0.295240167652371	ATF3	1
GO:0008361	GO:0008361	regulation of cell size	1/36	176/14661	0.352932651842962	0.398967345561609	0.295621667706639	APOE	1
GO:0009749	GO:0009749	response to glucose	1/36	176/14661	0.352932651842962	0.398967345561609	0.295621667706639	XBP1	1
GO:0009755	GO:0009755	hormone-mediated signaling pathway	1/36	176/14661	0.352932651842962	0.398967345561609	0.295621667706639	NR0B1	1
GO:0032872	GO:0032872	regulation of stress-activated MAPK cascade	1/36	176/14661	0.352932651842962	0.398967345561609	0.295621667706639	GADD45G	1
GO:0022408	GO:0022408	negative regulation of cell-cell adhesion	1/36	177/14661	0.354540827509765	0.400128796321422	0.296482264480773	SERPINE2	1
GO:0046034	GO:0046034	ATP metabolic process	1/36	177/14661	0.354540827509765	0.400128796321422	0.296482264480773	TSPO	1
GO:0070302	GO:0070302	regulation of stress-activated protein kinase signaling cascade	1/36	179/14661	0.35774552969198	0.403415171780317	0.298917360497218	GADD45G	1
GO:0009746	GO:0009746	response to hexose	1/36	181/14661	0.360934760387842	0.406678740649588	0.301335557581621	XBP1	1
GO:0046578	GO:0046578	regulation of Ras protein signal transduction	1/36	183/14661	0.364108592165694	0.409919640526411	0.303736957688961	APOE	1
GO:0000070	GO:0000070	mitotic sister chromatid segregation	1/36	185/14661	0.367267097263466	0.412801027756163	0.305871970761193	SMC4	1
GO:0055001	GO:0055001	muscle cell development	1/36	185/14661	0.367267097263466	0.412801027756163	0.305871970761193	TPM1	1
GO:1901654	GO:1901654	response to ketone	1/36	186/14661	0.368840624791686	0.413894447038228	0.306682158450142	TSPO	1
GO:2000241	GO:2000241	regulation of reproductive process	1/36	186/14661	0.368840624791686	0.413894447038228	0.306682158450142	DMRT1	1
GO:0034284	GO:0034284	response to monosaccharide	1/36	189/14661	0.373538414727165	0.418144545486623	0.309831341472787	XBP1	1
GO:0045664	GO:0045664	regulation of neuron differentiation	1/36	189/14661	0.373538414727165	0.418144545486623	0.309831341472787	IRX3	1
GO:0071383	GO:0071383	cellular response to steroid hormone stimulus	1/36	189/14661	0.373538414727165	0.418144545486623	0.309831341472787	NR0B1	1
GO:0042445	GO:0042445	hormone metabolic process	1/36	190/14661	0.375096776879585	0.41920791446883	0.310619262878898	TSPO	1
GO:0045216	GO:0045216	cell-cell junction organization	1/36	190/14661	0.375096776879585	0.41920791446883	0.310619262878898	IRX3	1
GO:0010951	GO:0010951	negative regulation of endopeptidase activity	1/36	191/14661	0.376651369929985	0.420263633816614	0.311401516157754	SERPINE2	1
GO:0072593	GO:0072593	reactive oxygen species metabolic process	1/36	191/14661	0.376651369929985	0.420263633816614	0.311401516157754	TSPO	1
GO:0007626	GO:0007626	locomotory behavior	1/36	192/14661	0.378202202734582	0.421652617611856	0.312430707419984	APOE	1
GO:0045619	GO:0045619	regulation of lymphocyte differentiation	1/36	193/14661	0.379749284129395	0.423035176661525	0.313455138157268	XBP1	1
GO:0071824	GO:0071824	protein-DNA complex subunit organization	1/36	194/14661	0.38129262293029	0.424411336347286	0.314474827176585	HMGB2	1
GO:0030100	GO:0030100	regulation of endocytosis	1/36	195/14661	0.382832227933021	0.425094931580743	0.31498134873831	APOE	1
GO:0045333	GO:0045333	cellular respiration	1/36	195/14661	0.382832227933021	0.425094931580743	0.31498134873831	DNAJC15	1
GO:0071902	GO:0071902	positive regulation of protein serine/threonine kinase activity	1/36	195/14661	0.382832227933021	0.425094931580743	0.31498134873831	MAGED1	1
GO:0009636	GO:0009636	response to toxic substance	1/36	196/14661	0.384368107913279	0.425771103460207	0.315482369839127	APOE	1
GO:0016051	GO:0016051	carbohydrate biosynthetic process	1/36	196/14661	0.384368107913279	0.425771103460207	0.315482369839127	ATF3	1
GO:0032869	GO:0032869	cellular response to insulin stimulus	1/36	196/14661	0.384368107913279	0.425771103460207	0.315482369839127	XBP1	1
GO:0045732	GO:0045732	positive regulation of protein catabolic process	1/36	197/14661	0.385900271626734	0.427124959278425	0.316485532426913	APOE	1
GO:0009205	GO:0009205	purine ribonucleoside triphosphate metabolic process	1/36	200/14661	0.390474552423597	0.431841037913095	0.319979991425943	TSPO	1
GO:0002573	GO:0002573	myeloid leukocyte differentiation	1/36	201/14661	0.391991938227674	0.432824431793056	0.320708653914342	JUN	1
GO:0050807	GO:0050807	regulation of synapse organization	1/36	201/14661	0.391991938227674	0.432824431793056	0.320708653914342	APOE	1
GO:0010466	GO:0010466	negative regulation of peptidase activity	1/36	202/14661	0.393505651244534	0.434147948290607	0.321689336064387	SERPINE2	1
GO:1903050	GO:1903050	regulation of proteolysis involved in protein catabolic process	1/36	203/14661	0.395015700110652	0.435465307801982	0.322665456090385	APOE	1
GO:0006486	GO:0006486	protein glycosylation	1/36	204/14661	0.396522093442787	0.436079365334526	0.323120452505149	STT3B	1
GO:0009144	GO:0009144	purine nucleoside triphosphate metabolic process	1/36	204/14661	0.396522093442787	0.436079365334526	0.323120452505149	TSPO	1
GO:0043413	GO:0043413	macromolecule glycosylation	1/36	204/14661	0.396522093442787	0.436079365334526	0.323120452505149	STT3B	1
GO:0002064	GO:0002064	epithelial cell development	1/36	205/14661	0.398024839838033	0.437382957971937	0.324086371730791	DMRT1	1
GO:0009199	GO:0009199	ribonucleoside triphosphate metabolic process	1/36	206/14661	0.399523947873854	0.438331210326569	0.324788995505899	TSPO	1
GO:0009952	GO:0009952	anterior/posterior pattern specification	1/36	206/14661	0.399523947873854	0.438331210326569	0.324788995505899	NR2F2	1
GO:0010810	GO:0010810	regulation of cell-substrate adhesion	1/36	207/14661	0.401019426108135	0.439272471523856	0.325486439063586	PHLDB2	1
GO:0050803	GO:0050803	regulation of synapse structure or activity	1/36	207/14661	0.401019426108135	0.439272471523856	0.325486439063586	APOE	1
GO:0002274	GO:0002274	myeloid leukocyte activation	1/36	209/14661	0.403999527305969	0.442185344422259	0.327644781979674	JUN	1
GO:0019318	GO:0019318	hexose metabolic process	1/36	212/14661	0.40844266841713	0.446339410847585	0.330722808434923	ATF3	1
GO:0042742	GO:0042742	defense response to bacterium	1/36	212/14661	0.40844266841713	0.446339410847585	0.330722808434923	HMGB2	1
GO:0000819	GO:0000819	sister chromatid segregation	1/36	213/14661	0.409916546466613	0.447595087980185	0.331653223849041	SMC4	1
GO:0031330	GO:0031330	negative regulation of cellular catabolic process	1/36	214/14661	0.411386854075085	0.448489782369832	0.332316162935403	TSPO	1
GO:0046883	GO:0046883	regulation of hormone secretion	1/36	214/14661	0.411386854075085	0.448489782369832	0.332316162935403	TSPO	1
GO:0016485	GO:0016485	protein processing	1/36	216/14661	0.414316791560928	0.451326908119335	0.33441837970801	SERPINE2	1
GO:0046777	GO:0046777	protein autophosphorylation	1/36	217/14661	0.415776438186322	0.452559187852095	0.335331458419167	JUN	1
GO:0010001	GO:0010001	glial cell differentiation	1/36	218/14661	0.417232547866832	0.453785675580501	0.336240245445792	SERPINE2	1
GO:0070085	GO:0070085	glycosylation	1/36	219/14661	0.418685128928716	0.455006394056602	0.337144757646401	STT3B	1
GO:0007160	GO:0007160	cell-matrix adhesion	1/36	222/14661	0.423021783380049	0.458634160108346	0.339832812852415	PHLDB2	1
GO:0009141	GO:0009141	nucleoside triphosphate metabolic process	1/36	222/14661	0.423021783380049	0.458634160108346	0.339832812852415	TSPO	1
GO:0048588	GO:0048588	developmental cell growth	1/36	222/14661	0.423021783380049	0.458634160108346	0.339832812852415	APOE	1
GO:0031348	GO:0031348	negative regulation of defense response	1/36	223/14661	0.424460332850118	0.459470808065564	0.340452741443432	APOE	1
GO:0042593	GO:0042593	glucose homeostasis	1/36	223/14661	0.424460332850118	0.459470808065564	0.340452741443432	XBP1	1
GO:0033500	GO:0033500	carbohydrate homeostasis	1/36	224/14661	0.425895395048303	0.460301062256127	0.341067932463863	XBP1	1
GO:0045930	GO:0045930	negative regulation of mitotic cell cycle	1/36	224/14661	0.425895395048303	0.460301062256127	0.341067932463863	CDKN1C	1
GO:0032886	GO:0032886	regulation of microtubule-based process	1/36	226/14661	0.428755090461186	0.462666025572055	0.342820292418374	PHLDB2	1
GO:0043122	GO:0043122	regulation of I-kappaB kinase/NF-kappaB signaling	1/36	226/14661	0.428755090461186	0.462666025572055	0.342820292418374	LGALS1	1
GO:0033044	GO:0033044	regulation of chromosome organization	1/36	228/14661	0.431600935095535	0.464645381688787	0.344286930133774	SMC4	1
GO:0045444	GO:0045444	fat cell differentiation	1/36	228/14661	0.431600935095535	0.464645381688787	0.344286930133774	XBP1	1
GO:0060560	GO:0060560	developmental growth involved in morphogenesis	1/36	228/14661	0.431600935095535	0.464645381688787	0.344286930133774	APOE	1
GO:0005996	GO:0005996	monosaccharide metabolic process	1/36	229/14661	0.433018683750462	0.465807764409162	0.345148217460001	ATF3	1
GO:0001649	GO:0001649	osteoblast differentiation	1/36	231/14661	0.435843874332262	0.468116024029506	0.346858561842962	ID3	1
GO:0043547	GO:0043547	positive regulation of GTPase activity	1/36	231/14661	0.435843874332262	0.468116024029506	0.346858561842962	ARHGAP29	1
GO:0006814	GO:0006814	sodium ion transport	1/36	232/14661	0.437251332442036	0.468532143161062	0.347166892419395	SERPINE2	1
GO:0050708	GO:0050708	regulation of protein secretion	1/36	232/14661	0.437251332442036	0.468532143161062	0.347166892419395	APOE	1
GO:0051924	GO:0051924	regulation of calcium ion transport	1/36	232/14661	0.437251332442036	0.468532143161062	0.347166892419395	TSPO	1
GO:0006898	GO:0006898	receptor-mediated endocytosis	1/36	233/14661	0.438655376522158	0.469306761527588	0.347740859125935	APOE	1
GO:0050906	GO:0050906	detection of stimulus involved in sensory perception	1/36	233/14661	0.438655376522158	0.469306761527588	0.347740859125935	SERPINE2	1
GO:0097305	GO:0097305	response to alcohol	1/36	235/14661	0.441453254756085	0.471933735495644	0.349687360347395	TSPO	1
GO:0034249	GO:0034249	negative regulation of cellular amide metabolic process	1/36	238/14661	0.445624667418857	0.475286990482341	0.352172011892041	APOE	1
GO:0048863	GO:0048863	stem cell differentiation	1/36	238/14661	0.445624667418857	0.475286990482341	0.352172011892041	RBBP7	1
GO:0090257	GO:0090257	regulation of muscle system process	1/36	238/14661	0.445624667418857	0.475286990482341	0.352172011892041	TPM1	1
GO:0060828	GO:0060828	regulation of canonical Wnt signaling pathway	1/36	240/14661	0.448388765741009	0.47786521205809	0.354082389195896	APOE	1
GO:0048762	GO:0048762	mesenchymal cell differentiation	1/36	241/14661	0.44976578567259	0.478962328173747	0.354895316116824	PHLDB2	1
GO:0003018	GO:0003018	vascular process in circulatory system	1/36	246/14661	0.456600908461329	0.485865677111746	0.360010470398284	APOE	1
GO:0032868	GO:0032868	response to insulin	1/36	255/14661	0.468696686566633	0.498351878154954	0.369262334283329	XBP1	1
GO:0007249	GO:0007249	I-kappaB kinase/NF-kappaB signaling	1/36	256/14661	0.47002439163977	0.499378266522438	0.370022854271458	LGALS1	1
GO:0060326	GO:0060326	cell chemotaxis	1/36	258/14661	0.472670131578262	0.501802343077693	0.371819015190101	HMGB2	1
GO:0006874	GO:0006874	cellular calcium ion homeostasis	1/36	261/14661	0.476614679925424	0.505600484170311	0.37463331269208	APOE	1
GO:0043270	GO:0043270	positive regulation of ion transport	1/36	262/14661	0.477923143225611	0.506209140172861	0.375084306750955	TSPO	1
GO:0061448	GO:0061448	connective tissue development	1/36	262/14661	0.477923143225611	0.506209140172861	0.375084306750955	XBP1	1
GO:0046879	GO:0046879	hormone secretion	1/36	268/14661	0.485707394509753	0.514058978213855	0.380900778296112	TSPO	1
GO:0097193	GO:0097193	intrinsic apoptotic signaling pathway	1/36	271/14661	0.489557087479828	0.517735737948735	0.383625136208291	XBP1	1
GO:0030217	GO:0030217	T cell differentiation	1/36	272/14661	0.490834081562574	0.518688162878242	0.384330851724005	XBP1	1
GO:0034504	GO:0034504	protein localization to nucleus	1/36	273/14661	0.492107969467484	0.519635848219305	0.385033055360726	MAGED1	1
GO:0009914	GO:0009914	hormone transport	1/36	275/14661	0.494646456087548	0.521916398536478	0.386722868062321	TSPO	1
GO:0019932	GO:0019932	second-messenger-mediated signaling	1/36	276/14661	0.495911069432525	0.522450652659036	0.387118732777683	APOE	1
GO:0051047	GO:0051047	positive regulation of secretion	1/36	276/14661	0.495911069432525	0.522450652659036	0.387118732777683	XBP1	1
GO:0048872	GO:0048872	homeostasis of number of cells	1/36	277/14661	0.497172605859388	0.523379565220961	0.387807026403126	HMGB2	1
GO:0015980	GO:0015980	energy derivation by oxidation of organic compounds	1/36	278/14661	0.498431072641164	0.524303830610324	0.388491876626701	DNAJC15	1
GO:0018105	GO:0018105	peptidyl-serine phosphorylation	1/36	280/14661	0.500938826278161	0.526138492843984	0.389851300938556	MAPK13	1
GO:0071375	GO:0071375	cellular response to peptide hormone stimulus	1/36	280/14661	0.500938826278161	0.526138492843984	0.389851300938556	XBP1	1
GO:0045861	GO:0045861	negative regulation of proteolysis	1/36	281/14661	0.502188127596149	0.527048925991998	0.390525901926697	SERPINE2	1
GO:0006302	GO:0006302	double-strand break repair	1/36	282/14661	0.503434388194657	0.527954784575523	0.39119711331316	HMGB2	1
GO:0010948	GO:0010948	negative regulation of cell cycle process	1/36	286/14661	0.508389166945808	0.532340632257844	0.394446882048819	DMRT1	1
GO:0055074	GO:0055074	calcium ion homeostasis	1/36	286/14661	0.508389166945808	0.532340632257844	0.394446882048819	APOE	1
GO:1902105	GO:1902105	regulation of leukocyte differentiation	1/36	287/14661	0.509620331466848	0.533224614093634	0.395101883485467	XBP1	1
GO:0072503	GO:0072503	cellular divalent inorganic cation homeostasis	1/36	288/14661	0.510848498161379	0.534104120232458	0.395753568578019	APOE	1
GO:0098813	GO:0098813	nuclear chromosome segregation	1/36	290/14661	0.513295866420625	0.53625603027113	0.397348063068518	SMC4	1
GO:0015849	GO:0015849	organic acid transport	1/36	291/14661	0.514515082119522	0.536715960000531	0.397688855855561	APOE	1
GO:0022604	GO:0022604	regulation of cell morphogenesis	1/36	291/14661	0.514515082119522	0.536715960000531	0.397688855855561	TPM1	1
GO:0051604	GO:0051604	protein maturation	1/36	292/14661	0.51573132826035	0.537577738534616	0.398327405376654	SERPINE2	1
GO:0060485	GO:0060485	mesenchyme development	1/36	294/14661	0.518154939957991	0.539695772684892	0.39989679894916	PHLDB2	1
GO:0001818	GO:0001818	negative regulation of cytokine production	1/36	295/14661	0.519362319519592	0.540136812300375	0.400223594783717	TSPO	1
GO:0030198	GO:0030198	extracellular matrix organization	1/36	295/14661	0.519362319519592	0.540136812300375	0.400223594783717	PHLDB2	1
GO:0016042	GO:0016042	lipid catabolic process	1/36	296/14661	0.520566757532768	0.540573467882558	0.400547142193936	APOE	1
GO:0043062	GO:0043062	extracellular structure organization	1/36	296/14661	0.520566757532768	0.540573467882558	0.400547142193936	PHLDB2	1
GO:0018209	GO:0018209	peptidyl-serine modification	1/36	297/14661	0.521768260959766	0.541005766442857	0.400867461194387	MAPK13	1
GO:0045229	GO:0045229	external encapsulating structure organization	1/36	297/14661	0.521768260959766	0.541005766442857	0.400867461194387	PHLDB2	1
GO:0051346	GO:0051346	negative regulation of hydrolase activity	1/36	302/14661	0.527732001862971	0.546777968847499	0.405144473135799	SERPINE2	1
GO:0006310	GO:0006310	DNA recombination	1/36	303/14661	0.528916043086798	0.547593018312252	0.405748397954996	HMGB2	1
GO:0045765	GO:0045765	regulation of angiogenesis	1/36	305/14661	0.531275473480713	0.549622824666983	0.40725241763576	XBP1	1
GO:0030111	GO:0030111	regulation of Wnt signaling pathway	1/36	310/14661	0.537123897033731	0.555256361674779	0.411426683083444	APOE	1
GO:0010506	GO:0010506	regulation of autophagy	1/36	312/14661	0.539443347708513	0.55723608181584	0.412893590528886	TSPO	1
GO:0016050	GO:0016050	vesicle organization	1/36	313/14661	0.540598831678301	0.558011378316629	0.413468059710587	SERPINE2	1
GO:0048638	GO:0048638	regulation of developmental growth	1/36	315/14661	0.542901350358318	0.559968608378565	0.414918302747848	APOE	1
GO:0043087	GO:0043087	regulation of GTPase activity	1/36	321/14661	0.549741791330188	0.566176523507473	0.419518163472805	ARHGAP29	1
GO:0072507	GO:0072507	divalent inorganic cation homeostasis	1/36	321/14661	0.549741791330188	0.566176523507473	0.419518163472805	APOE	1
GO:0006936	GO:0006936	muscle contraction	1/36	325/14661	0.554246684352829	0.569964127640446	0.422324653434598	TPM1	1
GO:0044282	GO:0044282	small molecule catabolic process	1/36	325/14661	0.554246684352829	0.569964127640446	0.422324653434598	APOE	1
GO:0052548	GO:0052548	regulation of endopeptidase activity	1/36	340/14661	0.570753022019897	0.586500868265039	0.434577833791986	SERPINE2	1
GO:0031346	GO:0031346	positive regulation of cell projection organization	1/36	342/14661	0.572908459033832	0.588277091317899	0.435893956594883	APOE	1
GO:0007059	GO:0007059	chromosome segregation	1/36	345/14661	0.576121897268447	0.591136243064721	0.438012493906332	SMC4	1
GO:0032535	GO:0032535	regulation of cellular component size	1/36	347/14661	0.578251117290284	0.592879493769353	0.439304185284755	APOE	1
GO:0140694	GO:0140694	non-membrane-bounded organelle assembly	1/36	349/14661	0.580369937481485	0.594609497285864	0.440586060932922	TPM1	1
GO:0045860	GO:0045860	positive regulation of protein kinase activity	1/36	365/14661	0.596951979844589	0.611144003139557	0.452837585398648	MAGED1	1
GO:0046486	GO:0046486	glycerolipid metabolic process	1/36	368/14661	0.599989381456796	0.613797600332194	0.454803813552997	APOE	1
GO:0006875	GO:0006875	cellular metal ion homeostasis	1/36	373/14661	0.605002331514748	0.618466775094453	0.458263518326804	APOE	1
GO:0009150	GO:0009150	purine ribonucleotide metabolic process	1/36	377/14661	0.60896866562339	0.622059911956288	0.460925914443204	TSPO	1
GO:0001701	GO:0001701	in utero embryonic development	1/36	378/14661	0.609954182848086	0.622605084418269	0.461329869288611	NR2F2	1
GO:0043434	GO:0043434	response to peptide hormone	1/36	389/14661	0.620636742158515	0.63304028918907	0.469062012461537	XBP1	1
GO:0006816	GO:0006816	calcium ion transport	1/36	396/14661	0.627286051755428	0.638404859172068	0.473036982199149	TSPO	1
GO:0009259	GO:0009259	ribonucleotide metabolic process	1/36	396/14661	0.627286051755428	0.638404859172068	0.473036982199149	TSPO	1
GO:0031331	GO:0031331	positive regulation of cellular catabolic process	1/36	396/14661	0.627286051755428	0.638404859172068	0.473036982199149	APOE	1
GO:0006163	GO:0006163	purine nucleotide metabolic process	1/36	400/14661	0.631034637932276	0.641745926989429	0.47551260345256	TSPO	1
GO:0019693	GO:0019693	ribose phosphate metabolic process	1/36	403/14661	0.633821997343086	0.643630591259228	0.476909077626958	TSPO	1
GO:0042391	GO:0042391	regulation of membrane potential	1/36	403/14661	0.633821997343086	0.643630591259228	0.476909077626958	TSPO	1
GO:0001503	GO:0001503	ossification	1/36	404/14661	0.634746559560483	0.644094815224113	0.477253052301115	ID3	1
GO:0050808	GO:0050808	synapse organization	1/36	407/14661	0.637506649415447	0.646419545912057	0.478975601202884	APOE	1
GO:0072521	GO:0072521	purine-containing compound metabolic process	1/36	425/14661	0.65364630173359	0.662297502785946	0.490740644490389	TSPO	1
GO:0006091	GO:0006091	generation of precursor metabolites and energy	1/36	427/14661	0.655395866853415	0.663095084085173	0.491331625974042	DNAJC15	1
GO:0007409	GO:0007409	axonogenesis	1/36	427/14661	0.655395866853415	0.663095084085173	0.491331625974042	APOE	1
GO:0016570	GO:0016570	histone modification	1/36	435/14661	0.662308602099672	0.66959739816093	0.496149626626004	RBBP7	1
GO:0022411	GO:0022411	cellular component disassembly	1/36	438/14661	0.664865962422736	0.671198019207715	0.497335634123813	TSPO	1
GO:0023061	GO:0023061	signal release	1/36	438/14661	0.664865962422736	0.671198019207715	0.497335634123813	TSPO	1
GO:0010817	GO:0010817	regulation of hormone levels	1/36	441/14661	0.667404489689127	0.67326748667029	0.498869041379713	TSPO	1
GO:0030003	GO:0030003	cellular cation homeostasis	1/36	445/14661	0.670760129623798	0.676157614207457	0.501010530731979	APOE	1
GO:1901361	GO:1901361	organic cyclic compound catabolic process	1/36	446/14661	0.671593882812707	0.676503194821572	0.501266594589355	APOE	1
GO:0006820	GO:0006820	anion transport	1/36	449/14661	0.674082844868108	0.678514361014063	0.502756802523597	TSPO	1
GO:0051223	GO:0051223	regulation of protein transport	1/36	451/14661	0.675731953941072	0.679677833964086	0.503618897674099	APOE	1
GO:0006873	GO:0006873	cellular ion homeostasis	1/36	462/14661	0.684658057418801	0.688153758660181	0.509899278817795	APOE	1
GO:0055065	GO:0055065	metal ion homeostasis	1/36	464/14661	0.686255116005933	0.689256231673597	0.510716175023596	APOE	1
GO:0034248	GO:0034248	regulation of cellular amide metabolic process	1/36	475/14661	0.69489936011899	0.696922356800559	0.516396521347905	APOE	1
GO:0070201	GO:0070201	regulation of establishment of protein localization	1/36	475/14661	0.69489936011899	0.696922356800559	0.516396521347905	APOE	1
GO:0090066	GO:0090066	regulation of anatomical structure size	1/36	477/14661	0.696445965584476	0.697965484054842	0.517169444300051	APOE	1
GO:0060627	GO:0060627	regulation of vesicle-mediated transport	1/36	487/14661	0.704065371099949	0.705088721930036	0.522447529044485	APOE	1
GO:0009896	GO:0009896	positive regulation of catabolic process	1/36	491/14661	0.707060784166962	0.707574263313053	0.524289233376871	APOE	1
GO:0051052	GO:0051052	regulation of DNA metabolic process	1/36	498/14661	0.712231977806641	0.712231977806641	0.527740446468904	ID3	1
