# Supplementary material for: How relevant is the mouse model for understanding human sex determination?
Source: Int J Biol Sci. 2025 Oct 15;21(15):6599–615. doi: 10.7150/ijbs.90231 (PMC12631067; doi:10.7150/ijbs.90231)
Supplement: Supplementary file 5 — Supplementary tables 11-46. [file ijbsv21p6599s5.zip › Ontology Results/Supplementary Table 23 - GO Analysis - Granulosa Biological Processes Human.csv]

	ID	Description	GeneRatio	BgRatio	pvalue	p.adjust	qvalue	geneID	Count
GO:0010634	GO:0010634	positive regulation of epithelial cell migration	11/172	163/14661	3.45389070824962e-06	0.0104307499389139	0.00923097737710084	KDR/WNT5A/PLK2/HSPB1/GRN/CCBE1/MAP4K4/TDGF1/FGFR1/GLIPR2/RHOB	11
GO:0010595	GO:0010595	positive regulation of endothelial cell migration	9/172	119/14661	1.0938686678912e-05	0.0114504448953911	0.010133384311397	KDR/WNT5A/PLK2/HSPB1/GRN/CCBE1/TDGF1/FGFR1/RHOB	9
GO:0010632	GO:0010632	regulation of epithelial cell migration	13/172	260/14661	1.20988362569276e-05	0.0114504448953911	0.010133384311397	DCN/KDR/WNT5A/PLK2/HSPB1/GRN/CCBE1/MAP4K4/TDGF1/FGFR1/GLIPR2/RHOB/STC1	13
GO:0072001	GO:0072001	renal system development	14/172	306/14661	1.51661521793259e-05	0.0114504448953911	0.010133384311397	ALDH1A2/PODXL/SFRP1/CENPF/WNT2B/PBX1/WNT5A/COL4A1/MME/SOX4/OSR1/NPNT/EPCAM/STRA6	14
GO:0010594	GO:0010594	regulation of endothelial cell migration	11/172	201/14661	2.52160163560177e-05	0.0143998243872322	0.0127435183406004	DCN/KDR/WNT5A/PLK2/HSPB1/GRN/CCBE1/TDGF1/FGFR1/RHOB/STC1	11
GO:0060562	GO:0060562	epithelial tube morphogenesis	14/172	324/14661	2.86089226236402e-05	0.0143998243872322	0.0127435183406004	LHX2/PODXL/SFRP1/WNT2B/PBX1/KDR/WNT5A/COL4A1/SETDB2/SOX4/RHOB/OSR1/NPNT/CXCR4	14
GO:0001822	GO:0001822	kidney development	13/172	297/14661	4.87381639637456e-05	0.0180546585001739	0.0159779637267137	ALDH1A2/PODXL/SFRP1/CENPF/WNT2B/PBX1/WNT5A/MME/SOX4/OSR1/NPNT/EPCAM/STRA6	13
GO:0007548	GO:0007548	sex differentiation	12/172	260/14661	5.76275190581983e-05	0.0180546585001739	0.0159779637267137	LHX9/REC8/SFRP1/WNT2B/PBX1/KDR/WNT5A/IDH1/RHOBTB3/BIK/OSR1/STRA6	12
GO:0001655	GO:0001655	urogenital system development	14/172	346/14661	5.8480114346287e-05	0.0180546585001739	0.0159779637267137	ALDH1A2/PODXL/SFRP1/CENPF/WNT2B/PBX1/WNT5A/COL4A1/MME/SOX4/OSR1/NPNT/EPCAM/STRA6	14
GO:0045765	GO:0045765	regulation of angiogenesis	13/172	305/14661	6.39475387029942e-05	0.0180546585001739	0.0159779637267137	SFRP1/DCN/KDR/WNT5A/PLK2/COL4A2/HSPB1/GRN/GHRL/CCBE1/CEMIP2/RHOB/CXCR4	13
GO:0010811	GO:0010811	positive regulation of cell-substrate adhesion	8/172	118/14661	7.45573483189772e-05	0.0180546585001739	0.0159779637267137	SFRP1/KDR/ARL2/CARMIL1/MAP4K4/NPNT/CCN1/NPY	8
GO:1901342	GO:1901342	regulation of vasculature development	13/172	311/14661	7.79160016167949e-05	0.0180546585001739	0.0159779637267137	SFRP1/DCN/KDR/WNT5A/PLK2/COL4A2/HSPB1/GRN/GHRL/CCBE1/CEMIP2/RHOB/CXCR4	13
GO:0001667	GO:0001667	ameboidal-type cell migration	16/172	450/14661	8.05598123259373e-05	0.0180546585001739	0.0159779637267137	DCN/KDR/WNT5A/PLK2/CENPV/CRB2/HSPB1/GRN/CCBE1/MAP4K4/TDGF1/FGFR1/GLIPR2/RHOB/STC1/ANXA6	16
GO:0001503	GO:0001503	ossification	15/172	404/14661	8.38782015709295e-05	0.0180546585001739	0.0159779637267137	COL11A1/SFRP1/PBX1/WNT5A/IGF2/TXLNG/IGFBP3/SUCO/ISG15/OSR1/STC1/NPNT/CCN1/COL1A2/CCN2	15
GO:0051216	GO:0051216	cartilage development	10/172	192/14661	8.96754561266917e-05	0.0180546585001739	0.0159779637267137	COL11A1/WNT2B/WNT5A/COL3A1/GHRL/OSR1/STC1/ANXA6/CCN1/CCN2	10
GO:0010631	GO:0010631	epithelial cell migration	13/172	328/14661	0.00013278571806198	0.0235290372482205	0.0208226648913321	DCN/KDR/WNT5A/PLK2/HSPB1/GRN/CCBE1/MAP4K4/TDGF1/FGFR1/GLIPR2/RHOB/STC1	13
GO:0090132	GO:0090132	epithelium migration	13/172	330/14661	0.000141033613528503	0.0235290372482205	0.0208226648913321	DCN/KDR/WNT5A/PLK2/HSPB1/GRN/CCBE1/MAP4K4/TDGF1/FGFR1/GLIPR2/RHOB/STC1	13
GO:0035924	GO:0035924	cellular response to vascular endothelial growth factor stimulus	6/172	69/14661	0.000155389472682621	0.0235290372482205	0.0208226648913321	DCN/GAS1/KDR/HSPB1/CCBE1/CD63	6
GO:0043542	GO:0043542	endothelial cell migration	11/172	246/14661	0.000155704642227261	0.0235290372482205	0.0208226648913321	DCN/KDR/WNT5A/PLK2/HSPB1/GRN/CCBE1/TDGF1/FGFR1/RHOB/STC1	11
GO:0008406	GO:0008406	gonad development	10/172	206/14661	0.000160134403644506	0.0235290372482205	0.0208226648913321	LHX9/REC8/SFRP1/WNT2B/KDR/WNT5A/IDH1/RHOBTB3/BIK/OSR1	10
GO:0090130	GO:0090130	tissue migration	13/172	335/14661	0.000163612510666434	0.0235290372482205	0.0208226648913321	DCN/KDR/WNT5A/PLK2/HSPB1/GRN/CCBE1/MAP4K4/TDGF1/FGFR1/GLIPR2/RHOB/STC1	13
GO:0008343	GO:0008343	adult feeding behavior	3/172	10/14661	0.000179222575991223	0.0235327034562389	0.0208259094023669	GHRL/USP46/NPY	3
GO:1904181	GO:1904181	positive regulation of membrane depolarization	3/172	10/14661	0.000179222575991223	0.0235327034562389	0.0208259094023669	DCN/KDR/MLLT11	3
GO:0045137	GO:0045137	development of primary sexual characteristics	10/172	211/14661	0.000194618165240881	0.0236869295571814	0.0209623960075578	LHX9/REC8/SFRP1/WNT2B/KDR/WNT5A/IDH1/RHOBTB3/BIK/OSR1	10
GO:0035282	GO:0035282	segmentation	7/172	102/14661	0.000196083853950177	0.0236869295571814	0.0209623960075578	ALDH1A2/SFRP1/WNT5A/CRB2/MAFB/TDGF1/OSR1	7
GO:0038084	GO:0038084	vascular endothelial growth factor signaling pathway	5/172	47/14661	0.000215887716549457	0.0250761886145908	0.022191858798343	DCN/KDR/HSPB1/CCBE1/CD63	5
GO:0055123	GO:0055123	digestive system development	8/172	140/14661	0.000244739781247862	0.0273745977543905	0.0242258988143595	ALDH1A2/SFRP1/WNT5A/COL3A1/IGF2/CCKBR/NPY/STRA6	8
GO:0030324	GO:0030324	lung development	9/172	181/14661	0.000285850664218469	0.0308310359264206	0.0272847682876201	ALDH1A2/WNT2B/KDR/WNT5A/COL3A1/MME/CCBE1/STRA6/CCN2	9
GO:0030323	GO:0030323	respiratory tube development	9/172	185/14661	0.000335892504156416	0.0349791504328406	0.030955755646212	ALDH1A2/WNT2B/KDR/WNT5A/COL3A1/MME/CCBE1/STRA6/CCN2	9
GO:0048608	GO:0048608	reproductive structure development	11/172	276/14661	0.000418561403945123	0.0420567703759377	0.0372192889454534	LHX9/REC8/SFRP1/WNT2B/KDR/WNT5A/IDH1/RHOBTB3/BIK/OSR1/STRA6	11
GO:0030278	GO:0030278	regulation of ossification	7/172	116/14661	0.000431708570084129	0.0420567703759377	0.0372192889454534	SFRP1/PBX1/WNT5A/TXLNG/ISG15/OSR1/CCN1	7
GO:0061458	GO:0061458	reproductive system development	11/172	279/14661	0.000458416028522886	0.0432630126918473	0.0382867860664344	LHX9/REC8/SFRP1/WNT2B/KDR/WNT5A/IDH1/RHOBTB3/BIK/OSR1/STRA6	11
GO:0046676	GO:0046676	negative regulation of insulin secretion	4/172	32/14661	0.000508972688589569	0.0465787127133484	0.0412211054650372	SFRP1/GHRL/IRS1/ADRA2A	4
GO:2001028	GO:2001028	positive regulation of endothelial cell chemotaxis	3/172	15/14661	0.000650811015095461	0.0575219822222342	0.0509056510499312	KDR/HSPB1/FGFR1	3
GO:0006937	GO:0006937	regulation of muscle contraction	8/172	164/14661	0.000705682386699206	0.0575219822222342	0.0509056510499312	TNNT1/GHRL/ADRA2A/ATP1B1/STC1/ANXA6/NPNT/CCN2	8
GO:0060541	GO:0060541	respiratory system development	9/172	205/14661	0.000707118712553307	0.0575219822222342	0.0509056510499312	ALDH1A2/WNT2B/KDR/WNT5A/COL3A1/MME/CCBE1/STRA6/CCN2	9
GO:0030198	GO:0030198	extracellular matrix organization	11/172	295/14661	0.000728750557863882	0.0575219822222342	0.0509056510499312	COL11A1/COL3A1/ANXA2/COL4A2/COL4A1/COL14A1/TNFRSF1B/NPNT/CCN1/COL1A2/CCN2	11
GO:0043062	GO:0043062	extracellular structure organization	11/172	296/14661	0.000749312199628173	0.0575219822222342	0.0509056510499312	COL11A1/COL3A1/ANXA2/COL4A2/COL4A1/COL14A1/TNFRSF1B/NPNT/CCN1/COL1A2/CCN2	11
GO:0045229	GO:0045229	external encapsulating structure organization	11/172	297/14661	0.000770354271497573	0.0575219822222342	0.0509056510499312	COL11A1/COL3A1/ANXA2/COL4A2/COL4A1/COL14A1/TNFRSF1B/NPNT/CCN1/COL1A2/CCN2	11
GO:0030199	GO:0030199	collagen fibril organization	5/172	62/14661	0.000790575323173553	0.0575219822222342	0.0509056510499312	COL11A1/COL3A1/ANXA2/COL14A1/COL1A2	5
GO:0048565	GO:0048565	digestive tract development	7/172	130/14661	0.000853067129675554	0.0575219822222342	0.0509056510499312	ALDH1A2/SFRP1/WNT5A/COL3A1/CCKBR/NPY/STRA6	7
GO:0045766	GO:0045766	positive regulation of angiogenesis	8/172	169/14661	0.000858608632546025	0.0575219822222342	0.0509056510499312	KDR/WNT5A/HSPB1/GRN/GHRL/CCBE1/RHOB/CXCR4	8
GO:1904018	GO:1904018	positive regulation of vasculature development	8/172	169/14661	0.000858608632546025	0.0575219822222342	0.0509056510499312	KDR/WNT5A/HSPB1/GRN/GHRL/CCBE1/RHOB/CXCR4	8
GO:0001657	GO:0001657	ureteric bud development	6/172	95/14661	0.000876882991203002	0.0575219822222342	0.0509056510499312	SFRP1/WNT2B/PBX1/OSR1/NPNT/EPCAM	6
GO:0008584	GO:0008584	male gonad development	7/172	131/14661	0.000892474128666101	0.0575219822222342	0.0509056510499312	LHX9/REC8/SFRP1/WNT2B/WNT5A/RHOBTB3/BIK	7
GO:0090278	GO:0090278	negative regulation of peptide hormone secretion	4/172	37/14661	0.000893135108375418	0.0575219822222342	0.0509056510499312	SFRP1/GHRL/IRS1/ADRA2A	4
GO:0072163	GO:0072163	mesonephric epithelium development	6/172	96/14661	0.000926393664806288	0.0575219822222342	0.0509056510499312	SFRP1/WNT2B/PBX1/OSR1/NPNT/EPCAM	6
GO:0072164	GO:0072164	mesonephric tubule development	6/172	96/14661	0.000926393664806288	0.0575219822222342	0.0509056510499312	SFRP1/WNT2B/PBX1/OSR1/NPNT/EPCAM	6
GO:0046546	GO:0046546	development of primary male sexual characteristics	7/172	132/14661	0.00093330368506274	0.0575219822222342	0.0509056510499312	LHX9/REC8/SFRP1/WNT2B/WNT5A/RHOBTB3/BIK	7
GO:0051900	GO:0051900	regulation of mitochondrial depolarization	3/172	17/14661	0.000956003621243346	0.0577426187230981	0.0511009093544601	DCN/KDR/MLLT11	3
GO:0002792	GO:0002792	negative regulation of peptide secretion	4/172	38/14661	0.0009891601656545	0.058573798044639	0.0518364842228437	SFRP1/GHRL/IRS1/ADRA2A	4
GO:0061448	GO:0061448	connective tissue development	10/172	262/14661	0.00106219392863472	0.0616889550860931	0.0545933276276021	COL11A1/WNT2B/WNT5A/COL3A1/GHRL/OSR1/STC1/ANXA6/CCN1/CCN2	10
GO:0001823	GO:0001823	mesonephros development	6/172	100/14661	0.00114629748315191	0.0653173282852599	0.0578043557045225	SFRP1/WNT2B/PBX1/OSR1/NPNT/EPCAM	6
GO:0035107	GO:0035107	appendage morphogenesis	7/172	140/14661	0.00131555801107332	0.0709450098711318	0.0627847264073906	ALDH1A2/PBX1/WNT5A/COL3A1/SOX4/OSR1/CRABP2	7
GO:0035108	GO:0035108	limb morphogenesis	7/172	140/14661	0.00131555801107332	0.0709450098711318	0.0627847264073906	ALDH1A2/PBX1/WNT5A/COL3A1/SOX4/OSR1/CRABP2	7
GO:1901890	GO:1901890	positive regulation of cell junction assembly	6/172	103/14661	0.00133591717378594	0.0709450098711318	0.0627847264073906	SFRP1/KDR/GHRL/MAP4K4/SYNDIG1/LRRN3	6
GO:0051882	GO:0051882	mitochondrial depolarization	3/172	19/14661	0.0013390283320048	0.0709450098711318	0.0627847264073906	DCN/KDR/MLLT11	3
GO:0072073	GO:0072073	kidney epithelium development	7/172	141/14661	0.00137086065847519	0.0713792963550874	0.0631690601065064	PODXL/SFRP1/WNT2B/PBX1/OSR1/NPNT/EPCAM	7
GO:0044089	GO:0044089	positive regulation of cellular component biogenesis	14/172	475/14661	0.00143796278362771	0.0716043075810321	0.0633681899436182	LGALS3/SFRP1/KDR/ARL2/GHRL/CARMIL1/SETDB2/AKIRIN1/MAP4K4/ISG15/BIK/SYNDIG1/LRRN3/CCN2	14
GO:0101023	GO:0101023	vascular endothelial cell proliferation	4/172	42/14661	0.00144631217299436	0.0716043075810321	0.0633681899436182	ALDH1A2/GHRL/IGF2/FGFR1	4
GO:1905562	GO:1905562	regulation of vascular endothelial cell proliferation	4/172	42/14661	0.00144631217299436	0.0716043075810321	0.0633681899436182	ALDH1A2/GHRL/IGF2/FGFR1	4
GO:0032526	GO:0032526	response to retinoic acid	6/172	105/14661	0.00147504386959303	0.0718489110672733	0.0635846584872105	ALDH1A2/WNT5A/IGFBP7/AQP3/OSR1/STRA6	6
GO:0003254	GO:0003254	regulation of membrane depolarization	4/172	43/14661	0.00158022126700897	0.0757502893074143	0.0670372898401969	DCN/KDR/MLLT11/SLMAP	4
GO:0048568	GO:0048568	embryonic organ development	13/172	434/14661	0.00183894327936298	0.0848106867383222	0.0750555362943883	KRT19/COL11A1/ALDH1A2/PBX1/KDR/WNT5A/CRB2/MAFB/IGF2/SETDB2/OSR1/CCN1/STRA6	13
GO:0002062	GO:0002062	chondrocyte differentiation	6/172	110/14661	0.00187119807173179	0.0848106867383222	0.0750555362943883	COL11A1/WNT2B/COL3A1/OSR1/ANXA6/CCN2	6
GO:2000648	GO:2000648	positive regulation of stem cell proliferation	4/172	45/14661	0.00187347389774053	0.0848106867383222	0.0750555362943883	PBX1/KDR/WNT5A/EPCAM	4
GO:0016331	GO:0016331	morphogenesis of embryonic epithelium	7/172	149/14661	0.00188156159320119	0.0848106867383222	0.0750555362943883	ALDH1A2/LHX2/SFRP1/WNT2B/WNT5A/SOX4/OSR1	7
GO:0090257	GO:0090257	regulation of muscle system process	9/172	238/14661	0.00200194704253229	0.0887482660816505	0.0785402048035241	TNNT1/GHRL/ADRA2A/TNFRSF1B/ATP1B1/STC1/ANXA6/NPNT/CCN2	9
GO:0003283	GO:0003283	atrial septum development	3/172	22/14661	0.0020738401962373	0.0887482660816505	0.0785402048035241	WNT5A/SOX4/CCN1	3
GO:2001026	GO:2001026	regulation of endothelial cell chemotaxis	3/172	22/14661	0.0020738401962373	0.0887482660816505	0.0785402048035241	KDR/HSPB1/FGFR1	3
GO:0061333	GO:0061333	renal tubule morphogenesis	5/172	77/14661	0.0020965131800814	0.0887482660816505	0.0785402048035241	WNT2B/PBX1/COL4A1/OSR1/NPNT	5
GO:0010817	GO:0010817	regulation of hormone levels	13/172	441/14661	0.00211585270128438	0.0887482660816505	0.0785402048035241	ALDH1A2/SFRP1/RAB11FIP2/GHRL/MME/SOX4/IRS1/ADRA2A/BCAT2/SLC16A10/PCSK1N/CRABP2/CPE	13
GO:0001763	GO:0001763	morphogenesis of a branching structure	8/172	196/14661	0.00220542409070974	0.091238092519773	0.0807436447918102	SFRP1/WNT2B/PBX1/KDR/WNT5A/COL4A1/TDGF1/NPNT	8
GO:0046661	GO:0046661	male sex differentiation	7/172	155/14661	0.00235306309525354	0.0952107153700975	0.0842593260106927	LHX9/REC8/SFRP1/WNT2B/WNT5A/RHOBTB3/BIK	7
GO:1905564	GO:1905564	positive regulation of vascular endothelial cell proliferation	3/172	23/14661	0.00236450452078057	0.0952107153700975	0.0842593260106927	GHRL/IGF2/FGFR1	3
GO:0003002	GO:0003002	regionalization	11/172	344/14661	0.00248294997559049	0.0986645911353062	0.0873159278119702	ALDH1A2/LHX2/SFRP1/WNT2B/PBX1/WNT5A/CRB2/MAFB/SETDB2/TDGF1/OSR1	11
GO:0031589	GO:0031589	cell-substrate adhesion	11/172	346/14661	0.00259639169918217	0.101832505604288	0.0901194603448193	SFRP1/KDR/COL3A1/ARL2/CARMIL1/MAP4K4/CD63/NPNT/CCN1/NPY/CCN2	11
GO:0050679	GO:0050679	positive regulation of epithelial cell proliferation	8/172	202/14661	0.00265790140422647	0.101931084706022	0.0902067006164483	SFRP1/KDR/WNT5A/GRN/GHRL/IGF2/FGFR1/OSR1	8
GO:0046660	GO:0046660	female sex differentiation	6/172	118/14661	0.00266640916946217	0.101931084706022	0.0902067006164483	LHX9/SFRP1/KDR/WNT5A/IDH1/STRA6	6
GO:0009952	GO:0009952	anterior/posterior pattern specification	8/172	206/14661	0.00299780751116405	0.107369715167543	0.0950197653574035	ALDH1A2/SFRP1/WNT2B/PBX1/WNT5A/CRB2/TDGF1/OSR1	8
GO:0030072	GO:0030072	peptide hormone secretion	8/172	206/14661	0.00299780751116405	0.107369715167543	0.0950197653574035	SFRP1/RAB11FIP2/GHRL/SOX4/IRS1/ADRA2A/SLC16A10/CPE	8
GO:0048745	GO:0048745	smooth muscle tissue development	3/172	25/14661	0.00301848995600408	0.107369715167543	0.0950197653574035	COL3A1/OSR1/STRA6	3
GO:0051894	GO:0051894	positive regulation of focal adhesion assembly	3/172	25/14661	0.00301848995600408	0.107369715167543	0.0950197653574035	SFRP1/KDR/MAP4K4	3
GO:1900746	GO:1900746	regulation of vascular endothelial growth factor signaling pathway	3/172	25/14661	0.00301848995600408	0.107369715167543	0.0950197653574035	DCN/CCBE1/CD63	3
GO:0003231	GO:0003231	cardiac ventricle development	6/172	121/14661	0.0030219952944507	0.107369715167543	0.0950197653574035	COL11A1/WNT5A/SOX4/CCN1/CPE/STRA6	6
GO:0010810	GO:0010810	regulation of cell-substrate adhesion	8/172	207/14661	0.00308785752311038	0.108225317808609	0.0957769543102329	SFRP1/KDR/ARL2/CARMIL1/MAP4K4/NPNT/CCN1/NPY	8
GO:0048015	GO:0048015	phosphatidylinositol-mediated signaling	7/172	163/14661	0.00311774922163874	0.108225317808609	0.0957769543102329	DCN/KDR/EZR/UNC5B/IRS1/FGFR1/DIPK2A	7
GO:0050951	GO:0050951	sensory perception of temperature stimulus	3/172	26/14661	0.00338305102353855	0.114795663944791	0.101591561783139	ADRA2A/TRPM3/CXCR4	3
GO:0095500	GO:0095500	acetylcholine receptor signaling pathway	3/172	26/14661	0.00338305102353855	0.114795663944791	0.101591561783139	RGS10/LY6H/LYPD1	3
GO:0002790	GO:0002790	peptide secretion	8/172	211/14661	0.0034693286888715	0.116415251559911	0.103024860129178	SFRP1/RAB11FIP2/GHRL/SOX4/IRS1/ADRA2A/SLC16A10/CPE	8
GO:0048017	GO:0048017	inositol lipid-mediated signaling	7/172	167/14661	0.0035649974701255	0.118310905052517	0.104702470522252	DCN/KDR/EZR/UNC5B/IRS1/FGFR1/DIPK2A	7
GO:0045778	GO:0045778	positive regulation of ossification	4/172	54/14661	0.00366495484178508	0.118705867005499	0.105052002902392	WNT5A/ISG15/OSR1/CCN1	4
GO:0045671	GO:0045671	negative regulation of osteoclast differentiation	3/172	27/14661	0.00377343153394964	0.118705867005499	0.105052002902392	SFRP1/MAFB/LRRC17	3
GO:0048520	GO:0048520	positive regulation of behavior	3/172	27/14661	0.00377343153394964	0.118705867005499	0.105052002902392	GHRL/NPY/STRA6	3
GO:1902547	GO:1902547	regulation of cellular response to vascular endothelial growth factor stimulus	3/172	27/14661	0.00377343153394964	0.118705867005499	0.105052002902392	DCN/CCBE1/CD63	3
GO:1903319	GO:1903319	positive regulation of protein maturation	3/172	27/14661	0.00377343153394964	0.118705867005499	0.105052002902392	ANXA2/CCBE1/SOX4	3
GO:0050921	GO:0050921	positive regulation of chemotaxis	6/172	127/14661	0.00383810913386299	0.119495768909961	0.105751048191841	KDR/WNT5A/HSPB1/AKIRIN1/FGFR1/CXCR4	6
GO:0090287	GO:0090287	regulation of cellular response to growth factor stimulus	10/172	313/14661	0.00389173869765511	0.119726693345929	0.105955411085854	SFRP1/DCN/KDR/WNT5A/CRB2/CCBE1/FGFR1/CD63/NPNT/CCN1	10
GO:0010638	GO:0010638	positive regulation of organelle organization	13/172	474/14661	0.00392481544412153	0.119726693345929	0.105955411085854	SFRP1/DCN/KDR/WNT5A/ANXA2/ARL2/GRN/CARMIL1/IGF2/SETDB2/MLLT11/BIK/CCN2	13
GO:0042886	GO:0042886	amide transport	9/172	265/14661	0.00409466590931399	0.123658910461282	0.109435334144718	SFRP1/RAB11FIP2/GHRL/SOX4/IRS1/ADRA2A/AQP3/SLC16A10/CPE	9
GO:0035767	GO:0035767	endothelial cell chemotaxis	3/172	28/14661	0.00419017353270214	0.123847158159053	0.109601929092309	KDR/HSPB1/FGFR1	3
GO:1905145	GO:1905145	cellular response to acetylcholine	3/172	28/14661	0.00419017353270214	0.123847158159053	0.109601929092309	RGS10/LY6H/LYPD1	3
GO:0048705	GO:0048705	skeletal system morphogenesis	8/172	218/14661	0.00422392625509353	0.123847158159053	0.109601929092309	COL11A1/SFRP1/COL3A1/FGFR1/OSR1/STC1/ANXA6/CCN2	8
GO:0060348	GO:0060348	bone development	8/172	219/14661	0.00434130895961937	0.126064933250486	0.111564609802364	KDR/COL3A1/ANXA2/GHRL/LRRC17/BBX/STC1/ANXA6	8
GO:0009798	GO:0009798	axis specification	5/172	92/14661	0.00453474986087202	0.12607246620917	0.111571276300134	SFRP1/WNT5A/SETDB2/TDGF1/STC1	5
GO:0045785	GO:0045785	positive regulation of cell adhesion	12/172	427/14661	0.00456347889311173	0.12607246620917	0.111571276300134	PODXL/SFRP1/KDR/WNT5A/ARL2/CARMIL1/IGF2/SOX4/MAP4K4/NPNT/CCN1/NPY	12
GO:0006006	GO:0006006	glucose metabolic process	7/172	175/14661	0.00460451127694723	0.12607246620917	0.111571276300134	FABP5/GHRL/IGF2/IRS1/IGFBP3/SORD/NPY1R	7
GO:0048736	GO:0048736	appendage development	7/172	175/14661	0.00460451127694723	0.12607246620917	0.111571276300134	ALDH1A2/PBX1/WNT5A/COL3A1/SOX4/OSR1/CRABP2	7
GO:0060173	GO:0060173	limb development	7/172	175/14661	0.00460451127694723	0.12607246620917	0.111571276300134	ALDH1A2/PBX1/WNT5A/COL3A1/SOX4/OSR1/CRABP2	7
GO:0003209	GO:0003209	cardiac atrium morphogenesis	3/172	29/14661	0.00463378932093309	0.12607246620917	0.111571276300134	WNT5A/SOX4/CCN1	3
GO:0150117	GO:0150117	positive regulation of cell-substrate junction organization	3/172	29/14661	0.00463378932093309	0.12607246620917	0.111571276300134	SFRP1/KDR/MAP4K4	3
GO:0014065	GO:0014065	phosphatidylinositol 3-kinase signaling	6/172	133/14661	0.00480739067849894	0.129627855795239	0.114717715532978	DCN/KDR/UNC5B/IRS1/FGFR1/DIPK2A	6
GO:0060993	GO:0060993	kidney morphogenesis	5/172	94/14661	0.00496799691830631	0.132773014984824	0.117501110159103	WNT2B/PBX1/SOX4/OSR1/NPNT	5
GO:0046888	GO:0046888	negative regulation of hormone secretion	4/172	59/14661	0.00504117975468867	0.132844067396644	0.117563989933802	SFRP1/GHRL/IRS1/ADRA2A	4
GO:0006936	GO:0006936	muscle contraction	10/172	325/14661	0.00505863170550133	0.132844067396644	0.117563989933802	TNNT1/GHRL/ADRA2A/ATP1B1/STC1/ANXA6/NPNT/CXCR4/SLMAP/CCN2	10
GO:0040018	GO:0040018	positive regulation of multicellular organism growth	3/172	30/14661	0.00510476222459008	0.132899844122949	0.117613351072906	EZR/GHRL/IGF2	3
GO:0061326	GO:0061326	renal tubule development	5/172	95/14661	0.00519528102536762	0.134100416210344	0.118675830170116	WNT2B/PBX1/COL4A1/OSR1/NPNT	5
GO:0072175	GO:0072175	epithelial tube formation	6/172	136/14661	0.00535447883722691	0.13703835668157	0.121275840925237	LHX2/PODXL/SFRP1/WNT5A/SOX4/OSR1	6
GO:1905144	GO:1905144	response to acetylcholine	3/172	31/14661	0.00560354734810625	0.138738811413964	0.122780704837942	RGS10/LY6H/LYPD1	3
GO:0007218	GO:0007218	neuropeptide signaling pathway	5/172	97/14661	0.0056717812464744	0.138738811413964	0.122780704837942	PCSK1N/NPY1R/CPE/NPY/TAC1	5
GO:0019233	GO:0019233	sensory perception of pain	5/172	97/14661	0.0056717812464744	0.138738811413964	0.122780704837942	FABP5/MME/CXCR4/NPY1R/TAC1	5
GO:0061138	GO:0061138	morphogenesis of a branching epithelium	7/172	182/14661	0.00568892471246579	0.138738811413964	0.122780704837942	SFRP1/WNT2B/PBX1/KDR/WNT5A/COL4A1/NPNT	7
GO:0016102	GO:0016102	diterpenoid biosynthetic process	2/172	10/14661	0.00578844047621175	0.138738811413964	0.122780704837942	ALDH1A2/CRABP2	2
GO:0035090	GO:0035090	maintenance of apical/basal cell polarity	2/172	10/14661	0.00578844047621175	0.138738811413964	0.122780704837942	LHX2/CRB2	2
GO:0045199	GO:0045199	maintenance of epithelial cell apical/basal polarity	2/172	10/14661	0.00578844047621175	0.138738811413964	0.122780704837942	LHX2/CRB2	2
GO:0090179	GO:0090179	planar cell polarity pathway involved in neural tube closure	2/172	10/14661	0.00578844047621175	0.138738811413964	0.122780704837942	SFRP1/WNT5A	2
GO:0043410	GO:0043410	positive regulation of MAPK cascade	12/172	441/14661	0.0058690156484938	0.139562419357884	0.123509579208668	KDR/WNT5A/GHRL/IGF2/TDGF1/FGFR1/ADRA2A/IGFBP3/GLIPR2/NPNT/NPY/CCN2	12
GO:0040014	GO:0040014	regulation of multicellular organism growth	4/172	62/14661	0.00601382173017316	0.141330751029841	0.125074512675067	EZR/GHRL/IGF2/NPY1R	4
GO:0007389	GO:0007389	pattern specification process	12/172	443/14661	0.00607758552559808	0.141330751029841	0.125074512675067	ALDH1A2/LHX2/SFRP1/WNT2B/PBX1/WNT5A/CRB2/MAFB/SETDB2/TDGF1/OSR1/STC1	12
GO:0015833	GO:0015833	peptide transport	8/172	232/14661	0.00610744509635088	0.141330751029841	0.125074512675067	SFRP1/RAB11FIP2/GHRL/SOX4/IRS1/ADRA2A/SLC16A10/CPE	8
GO:0035115	GO:0035115	embryonic forelimb morphogenesis	3/172	32/14661	0.00613057231288384	0.141330751029841	0.125074512675067	ALDH1A2/OSR1/CRABP2	3
GO:0003170	GO:0003170	heart valve development	4/172	63/14661	0.00636386506445962	0.144545733066644	0.127919698939076	SOX4/TNFRSF1B/CCN1/STRA6	4
GO:0001890	GO:0001890	placenta development	6/172	141/14661	0.00636575579399458	0.144545733066644	0.127919698939076	KRT19/GHRL/IGF2/MME/STC1/CCN1	6
GO:0001938	GO:0001938	positive regulation of endothelial cell proliferation	5/172	100/14661	0.00644317525774862	0.145211860286573	0.12850920643695	KDR/WNT5A/GHRL/IGF2/FGFR1	5
GO:0002683	GO:0002683	negative regulation of immune system process	11/172	393/14661	0.00671589166235547	0.145708086286786	0.128948355204653	LGALS3/SFRP1/PLK2/COL3A1/EZR/GRN/MAFB/LRRC17/ISG15/TSC22D3/NPY	11
GO:0050709	GO:0050709	negative regulation of protein secretion	4/172	64/14661	0.00672718069532971	0.145708086286786	0.128948355204653	SFRP1/GHRL/IRS1/ADRA2A	4
GO:0007494	GO:0007494	midgut development	2/172	11/14661	0.00702046990784848	0.145708086286786	0.128948355204653	ALDH1A2/WNT5A	2
GO:0031223	GO:0031223	auditory behavior	2/172	11/14661	0.00702046990784848	0.145708086286786	0.128948355204653	SLC1A3/STRA6	2
GO:0060900	GO:0060900	embryonic camera-type eye formation	2/172	11/14661	0.00702046990784848	0.145708086286786	0.128948355204653	WNT5A/STRA6	2
GO:0090178	GO:0090178	regulation of establishment of planar polarity involved in neural tube closure	2/172	11/14661	0.00702046990784848	0.145708086286786	0.128948355204653	SFRP1/WNT5A	2
GO:2000253	GO:2000253	positive regulation of feeding behavior	2/172	11/14661	0.00702046990784848	0.145708086286786	0.128948355204653	GHRL/NPY	2
GO:0042060	GO:0042060	wound healing	11/172	396/14661	0.00709401615782259	0.145708086286786	0.128948355204653	ANXA5/KDR/WNT5A/COL3A1/ANXA2/HSPB1/ADRA2A/TSPAN8/ANXA6/CXCR4/CCN1	11
GO:0008652	GO:0008652	cellular amino acid biosynthetic process	4/172	65/14661	0.00710397718418916	0.145708086286786	0.128948355204653	ADI1/BCAT2/SLC1A3/PHGDH	4
GO:0043627	GO:0043627	response to estrogen	4/172	65/14661	0.00710397718418916	0.145708086286786	0.128948355204653	KRT19/SFRP1/GHRL/MME	4
GO:0072171	GO:0072171	mesonephric tubule morphogenesis	4/172	65/14661	0.00710397718418916	0.145708086286786	0.128948355204653	WNT2B/PBX1/OSR1/NPNT	4
GO:1903317	GO:1903317	regulation of protein maturation	4/172	65/14661	0.00710397718418916	0.145708086286786	0.128948355204653	GAS1/ANXA2/CCBE1/SOX4	4
GO:0009954	GO:0009954	proximal/distal pattern formation	3/172	34/14661	0.00727091916337311	0.145708086286786	0.128948355204653	ALDH1A2/PBX1/OSR1	3
GO:0033280	GO:0033280	response to vitamin D	3/172	34/14661	0.00727091916337311	0.145708086286786	0.128948355204653	SFRP1/AQP3/STC1	3
GO:0098926	GO:0098926	postsynaptic signal transduction	3/172	34/14661	0.00727091916337311	0.145708086286786	0.128948355204653	RGS10/LY6H/LYPD1	3
GO:0007631	GO:0007631	feeding behavior	5/172	103/14661	0.0072854043143393	0.145708086286786	0.128948355204653	GHRL/USP46/NPY1R/NPY/STRA6	5
GO:0014066	GO:0014066	regulation of phosphatidylinositol 3-kinase signaling	5/172	103/14661	0.0072854043143393	0.145708086286786	0.128948355204653	DCN/KDR/UNC5B/FGFR1/DIPK2A	5
GO:0001756	GO:0001756	somitogenesis	4/172	66/14661	0.00749445898121504	0.148903066600457	0.131775840396849	ALDH1A2/SFRP1/WNT5A/CRB2	4
GO:0051604	GO:0051604	protein maturation	9/172	292/14661	0.00760744458554409	0.149401023148977	0.132216520660597	GAS1/ANXA2/MAFB/MME/CCBE1/SOX4/CCS/PCSK1N/CPE	9
GO:0048762	GO:0048762	mesenchymal cell differentiation	8/172	241/14661	0.00761846276984851	0.149401023148977	0.132216520660597	ALDH1A2/SFRP1/WNT5A/CRB2/FGFR1/GLIPR2/OSR1/ANXA6	8
GO:0140448	GO:0140448	signaling receptor ligand precursor processing	3/172	35/14661	0.00788496531572299	0.152913176951832	0.135324697204845	MME/PCSK1N/CPE	3
GO:0043536	GO:0043536	positive regulation of blood vessel endothelial cell migration	4/172	67/14661	0.00789882635910125	0.152913176951832	0.135324697204845	KDR/PLK2/HSPB1/FGFR1	4
GO:0044344	GO:0044344	cellular response to fibroblast growth factor stimulus	5/172	106/14661	0.00820162743851795	0.156765283951419	0.13873372462623	SFRP1/WNT5A/TDGF1/FGFR1/CCN2	5
GO:0072089	GO:0072089	stem cell proliferation	5/172	106/14661	0.00820162743851795	0.156765283951419	0.13873372462623	WNT2B/PBX1/KDR/WNT5A/EPCAM	5
GO:0006596	GO:0006596	polyamine biosynthetic process	2/172	12/14661	0.00835997603666143	0.156814457333649	0.138777241955432	OAZ2/SAT1	2
GO:0038063	GO:0038063	collagen-activated tyrosine kinase receptor signaling pathway	2/172	12/14661	0.00835997603666143	0.156814457333649	0.138777241955432	COL4A2/COL4A1	2
GO:0090177	GO:0090177	establishment of planar polarity involved in neural tube closure	2/172	12/14661	0.00835997603666143	0.156814457333649	0.138777241955432	SFRP1/WNT5A	2
GO:0003230	GO:0003230	cardiac atrium development	3/172	36/14661	0.00852870121745521	0.158016427464508	0.139840958289433	WNT5A/SOX4/CCN1	3
GO:0070232	GO:0070232	regulation of T cell apoptotic process	3/172	36/14661	0.00852870121745521	0.158016427464508	0.139840958289433	LGALS3/WNT5A/TSC22D3	3
GO:0035148	GO:0035148	tube formation	6/172	151/14661	0.00879460690585773	0.16049361193538	0.14203321042312	LHX2/PODXL/SFRP1/WNT5A/SOX4/OSR1	6
GO:0048754	GO:0048754	branching morphogenesis of an epithelial tube	6/172	151/14661	0.00879460690585773	0.16049361193538	0.14203321042312	WNT2B/PBX1/KDR/WNT5A/COL4A1/NPNT	6
GO:0030510	GO:0030510	regulation of BMP signaling pathway	5/172	108/14661	0.00885507652250045	0.16049361193538	0.14203321042312	SFRP1/KDR/WNT5A/CRB2/CCN1	5
GO:1901888	GO:1901888	regulation of cell junction assembly	7/172	198/14661	0.00887497787854587	0.16049361193538	0.14203321042312	SFRP1/KDR/WNT5A/GHRL/MAP4K4/SYNDIG1/LRRN3	7
GO:0003007	GO:0003007	heart morphogenesis	8/172	249/14661	0.00918423783656124	0.16347842040771	0.144674698297377	COL11A1/ALDH1A2/WNT5A/SETDB2/SOX4/CCN1/NPY1R/CPE	8
GO:0003281	GO:0003281	ventricular septum development	4/172	70/14661	0.00919718078378036	0.16347842040771	0.144674698297377	WNT5A/SOX4/CCN1/STRA6	4
GO:0031076	GO:0031076	embryonic camera-type eye development	3/172	37/14661	0.00920242763884459	0.16347842040771	0.144674698297377	ALDH1A2/WNT5A/STRA6	3
GO:0010822	GO:0010822	positive regulation of mitochondrion organization	4/172	71/14661	0.00965900760678584	0.16919416199184	0.149733000103619	DCN/KDR/MLLT11/BIK	4
GO:0007638	GO:0007638	mechanosensory behavior	2/172	13/14661	0.00980429746641458	0.16919416199184	0.149733000103619	SLC1A3/STRA6	2
GO:0032530	GO:0032530	regulation of microvillus organization	2/172	13/14661	0.00980429746641458	0.16919416199184	0.149733000103619	PODXL/EZR	2
GO:0070278	GO:0070278	extracellular matrix constituent secretion	2/172	13/14661	0.00980429746641458	0.16919416199184	0.149733000103619	TNFRSF1B/CCN2	2
GO:1903651	GO:1903651	positive regulation of cytoplasmic transport	2/172	13/14661	0.00980429746641458	0.16919416199184	0.149733000103619	EZR/MAP2	2
GO:0006749	GO:0006749	glutathione metabolic process	3/172	38/14661	0.00990642199368947	0.169985195573535	0.15043304690178	DPEP1/IDH1/MGST2	3
GO:1903034	GO:1903034	regulation of response to wounding	6/172	156/14661	0.0102304235370602	0.173241751646432	0.153315025245831	PTPRF/ANXA2/GRN/ADRA2A/TSPAN8/CXCR4	6
GO:0071774	GO:0071774	response to fibroblast growth factor	5/172	112/14661	0.0102683024982488	0.173241751646432	0.153315025245831	SFRP1/WNT5A/TDGF1/FGFR1/CCN2	5
GO:0072009	GO:0072009	nephron epithelium development	5/172	112/14661	0.0102683024982488	0.173241751646432	0.153315025245831	PODXL/WNT2B/PBX1/OSR1/NPNT	5
GO:0051051	GO:0051051	negative regulation of transport	11/172	418/14661	0.0104016512362632	0.174316058786026	0.154265762724894	FABP5/LGALS3/SFRP1/ANXA2/GHRL/OAZ2/IRS1/ADRA2A/TNFRSF1B/OSR1/STC1	11
GO:0007178	GO:0007178	transmembrane receptor protein serine/threonine kinase signaling pathway	10/172	362/14661	0.0104474194173082	0.174316058786026	0.154265762724894	SFRP1/KDR/WNT5A/COL3A1/CRB2/RBPMS/TDGF1/NPNT/CCN1/COL1A2	10
GO:0072078	GO:0072078	nephron tubule morphogenesis	4/172	73/14661	0.0106273021946622	0.175604566752384	0.155406063082712	WNT2B/PBX1/OSR1/NPNT	4
GO:0035136	GO:0035136	forelimb morphogenesis	3/172	39/14661	0.010640938978704	0.175604566752384	0.155406063082712	ALDH1A2/OSR1/CRABP2	3
GO:0003012	GO:0003012	muscle system process	11/172	420/14661	0.0107528942641349	0.176032969936762	0.155785190194994	TNNT1/GHRL/ADRA2A/TNFRSF1B/ATP1B1/STC1/ANXA6/NPNT/CXCR4/SLMAP/CCN2	11
GO:0001936	GO:0001936	regulation of endothelial cell proliferation	6/172	158/14661	0.0108489109286373	0.176032969936762	0.155785190194994	ALDH1A2/KDR/WNT5A/GHRL/IGF2/FGFR1	6
GO:0050777	GO:0050777	negative regulation of immune response	6/172	158/14661	0.0108489109286373	0.176032969936762	0.155785190194994	LGALS3/PLK2/COL3A1/GRN/ISG15/NPY	6
GO:0030033	GO:0030033	microvillus assembly	2/172	14/14661	0.0113508198220238	0.176032969936762	0.155785190194994	PODXL/EZR	2
GO:0032905	GO:0032905	transforming growth factor beta1 production	2/172	14/14661	0.0113508198220238	0.176032969936762	0.155785190194994	COL3A1/LAPTM4B	2
GO:0042074	GO:0042074	cell migration involved in gastrulation	2/172	14/14661	0.0113508198220238	0.176032969936762	0.155785190194994	WNT5A/CRB2	2
GO:0045725	GO:0045725	positive regulation of glycogen biosynthetic process	2/172	14/14661	0.0113508198220238	0.176032969936762	0.155785190194994	IGF2/IRS1	2
GO:0060026	GO:0060026	convergent extension	2/172	14/14661	0.0113508198220238	0.176032969936762	0.155785190194994	SFRP1/WNT5A	2
GO:0090280	GO:0090280	positive regulation of calcium ion import	2/172	14/14661	0.0113508198220238	0.176032969936762	0.155785190194994	LGALS3/STC1	2
GO:0097091	GO:0097091	synaptic vesicle clustering	2/172	14/14661	0.0113508198220238	0.176032969936762	0.155785190194994	PCDH17/SYNDIG1	2
GO:2000052	GO:2000052	positive regulation of non-canonical Wnt signaling pathway	2/172	14/14661	0.0113508198220238	0.176032969936762	0.155785190194994	SFRP1/WNT5A	2
GO:0042596	GO:0042596	fear response	3/172	40/14661	0.0114062111997412	0.176032969936762	0.155785190194994	ADRA2A/USP46/LYPD1	3
GO:0090100	GO:0090100	positive regulation of transmembrane receptor protein serine/threonine kinase signaling pathway	5/172	115/14661	0.0114246563270216	0.176032969936762	0.155785190194994	KDR/CRB2/RBPMS/NPNT/CCN1	5
GO:0072088	GO:0072088	nephron epithelium morphogenesis	4/172	75/14661	0.0116562559214634	0.178689811587916	0.158136434862921	WNT2B/PBX1/OSR1/NPNT	4
GO:0003205	GO:0003205	cardiac chamber development	6/172	161/14661	0.0118256979868768	0.17946536643401	0.15882278333076	COL11A1/WNT5A/SOX4/CCN1/CPE/STRA6	6
GO:0021915	GO:0021915	neural tube development	6/172	161/14661	0.0118256979868768	0.17946536643401	0.15882278333076	ALDH1A2/LHX2/SFRP1/WNT5A/SOX4/PHGDH	6
GO:0002040	GO:0002040	sprouting angiogenesis	6/172	162/14661	0.0121646490224619	0.181337013169354	0.160479148287553	KDR/PLK2/GHRL/CCBE1/CEMIP2/TDGF1	6
GO:0010463	GO:0010463	mesenchymal cell proliferation	3/172	41/14661	0.0122024497850802	0.181337013169354	0.160479148287553	KDR/WNT5A/OSR1	3
GO:0030513	GO:0030513	positive regulation of BMP signaling pathway	3/172	41/14661	0.0122024497850802	0.181337013169354	0.160479148287553	KDR/CRB2/CCN1	3
GO:0019318	GO:0019318	hexose metabolic process	7/172	212/14661	0.0125995527476757	0.181337013169354	0.160479148287553	FABP5/GHRL/IGF2/IRS1/IGFBP3/SORD/NPY1R	7
GO:0030282	GO:0030282	bone mineralization	5/172	118/14661	0.0126667917213528	0.181337013169354	0.160479148287553	TXLNG/ISG15/OSR1/CCN1/COL1A2	5
GO:0030326	GO:0030326	embryonic limb morphogenesis	5/172	118/14661	0.0126667917213528	0.181337013169354	0.160479148287553	ALDH1A2/PBX1/WNT5A/OSR1/CRABP2	5
GO:0035113	GO:0035113	embryonic appendage morphogenesis	5/172	118/14661	0.0126667917213528	0.181337013169354	0.160479148287553	ALDH1A2/PBX1/WNT5A/OSR1/CRABP2	5
GO:0032102	GO:0032102	negative regulation of response to external stimulus	10/172	373/14661	0.0126854902814786	0.181337013169354	0.160479148287553	WNT5A/PLK2/SIGIRR/ANXA2/GRN/GHRL/TNFRSF1B/ISG15/TSPAN8/NPY	10
GO:0014068	GO:0014068	positive regulation of phosphatidylinositol 3-kinase signaling	4/172	77/14661	0.01274717051989	0.181337013169354	0.160479148287553	DCN/KDR/UNC5B/FGFR1	4
GO:0033555	GO:0033555	multicellular organismal response to stress	4/172	77/14661	0.01274717051989	0.181337013169354	0.160479148287553	ADRA2A/USP46/LYPD1/TAC1	4
GO:0006595	GO:0006595	polyamine metabolic process	2/172	15/14661	0.0129969750230897	0.181337013169354	0.160479148287553	OAZ2/SAT1	2
GO:0032095	GO:0032095	regulation of response to food	2/172	15/14661	0.0129969750230897	0.181337013169354	0.160479148287553	GHRL/NPY	2
GO:0033631	GO:0033631	cell-cell adhesion mediated by integrin	2/172	15/14661	0.0129969750230897	0.181337013169354	0.160479148287553	PODXL/NPNT	2
GO:0042249	GO:0042249	establishment of planar polarity of embryonic epithelium	2/172	15/14661	0.0129969750230897	0.181337013169354	0.160479148287553	SFRP1/WNT5A	2
GO:0060413	GO:0060413	atrial septum morphogenesis	2/172	15/14661	0.0129969750230897	0.181337013169354	0.160479148287553	SOX4/CCN1	2
GO:0060572	GO:0060572	morphogenesis of an epithelial bud	2/172	15/14661	0.0129969750230897	0.181337013169354	0.160479148287553	WNT2B/WNT5A	2
GO:0070875	GO:0070875	positive regulation of glycogen metabolic process	2/172	15/14661	0.0129969750230897	0.181337013169354	0.160479148287553	IGF2/IRS1	2
GO:0045663	GO:0045663	positive regulation of myoblast differentiation	3/172	42/14661	0.0130298449860099	0.181337013169354	0.160479148287553	SOX4/AKIRIN1/IGFBP3	3
GO:0030500	GO:0030500	regulation of bone mineralization	4/172	78/14661	0.0133162498375083	0.182795793223978	0.161770135585807	TXLNG/ISG15/OSR1/CCN1	4
GO:0031016	GO:0031016	pancreas development	4/172	78/14661	0.0133162498375083	0.182795793223978	0.161770135585807	ALDH1A2/WNT5A/IGF2/SOX4	4
GO:0072028	GO:0072028	nephron morphogenesis	4/172	78/14661	0.0133162498375083	0.182795793223978	0.161770135585807	WNT2B/PBX1/OSR1/NPNT	4
GO:0016485	GO:0016485	protein processing	7/172	216/14661	0.0138443851189252	0.187334264346937	0.165786579706125	GAS1/ANXA2/MAFB/MME/CCBE1/PCSK1N/CPE	7
GO:0046879	GO:0046879	hormone secretion	8/172	268/14661	0.0138551190163547	0.187334264346937	0.165786579706125	SFRP1/RAB11FIP2/GHRL/SOX4/IRS1/ADRA2A/SLC16A10/CPE	8
GO:0090596	GO:0090596	sensory organ morphogenesis	8/172	268/14661	0.0138551190163547	0.187334264346937	0.165786579706125	COL11A1/WNT2B/KDR/WNT5A/CRB2/MAFB/OSR1/STRA6	8
GO:0051345	GO:0051345	positive regulation of hydrolase activity	12/172	495/14661	0.0138949917926205	0.187334264346937	0.165786579706125	PCOLCE/RGS10/SFRP1/WNT5A/RAB11FIP2/GRN/RASGEF1B/MAP4K4/FGFR1/NPNT/CCN1/CCN2	12
GO:0001654	GO:0001654	eye development	10/172	379/14661	0.0140495678632704	0.188576421987007	0.166885861075292	ALDH1A2/LHX2/WNT2B/PBX1/KDR/WNT5A/COL4A1/CRB2/PLAAT1/STRA6	10
GO:0033674	GO:0033674	positive regulation of kinase activity	11/172	438/14661	0.0143392483330568	0.189830214868162	0.16799543936921	KDR/WNT5A/GHRL/IGF2/MMD/TDGF1/IRS1/FGFR1/ADRA2A/DIPK2A/CCN1	11
GO:0072091	GO:0072091	regulation of stem cell proliferation	4/172	80/14661	0.0145023853676086	0.189830214868162	0.16799543936921	PBX1/KDR/WNT5A/EPCAM	4
GO:0051960	GO:0051960	regulation of nervous system development	11/172	439/14661	0.0145621542433234	0.189830214868162	0.16799543936921	LHX2/WNT5A/ANXA2/MAP2/GHRL/MME/TNFRSF1B/CXCR4/SYNDIG1/CRABP2/LRRN3	11
GO:0030073	GO:0030073	insulin secretion	6/172	169/14661	0.0147311432584605	0.189830214868162	0.16799543936921	SFRP1/RAB11FIP2/GHRL/SOX4/IRS1/ADRA2A	6
GO:0007379	GO:0007379	segment specification	2/172	16/14661	0.0147402405678481	0.189830214868162	0.16799543936921	MAFB/OSR1	2
GO:0016114	GO:0016114	terpenoid biosynthetic process	2/172	16/14661	0.0147402405678481	0.189830214868162	0.16799543936921	ALDH1A2/CRABP2	2
GO:0051044	GO:0051044	positive regulation of membrane protein ectodomain proteolysis	2/172	16/14661	0.0147402405678481	0.189830214868162	0.16799543936921	ADRA2A/TNFRSF1B	2
GO:0072189	GO:0072189	ureter development	2/172	16/14661	0.0147402405678481	0.189830214868162	0.16799543936921	ALDH1A2/OSR1	2
GO:1904948	GO:1904948	midbrain dopaminergic neuron differentiation	2/172	16/14661	0.0147402405678481	0.189830214868162	0.16799543936921	SFRP1/WNT5A	2
GO:0150063	GO:0150063	visual system development	10/172	382/14661	0.0147715564549729	0.189830214868162	0.16799543936921	ALDH1A2/LHX2/WNT2B/PBX1/KDR/WNT5A/COL4A1/CRB2/PLAAT1/STRA6	10
GO:0003206	GO:0003206	cardiac chamber morphogenesis	5/172	123/14661	0.0149349081662406	0.191116197720536	0.169133505058362	COL11A1/WNT5A/SOX4/CCN1/CPE	5
GO:0033273	GO:0033273	response to vitamin	4/172	81/14661	0.015119720756385	0.191855280186062	0.169787576295717	ALDH1A2/SFRP1/AQP3/STC1	4
GO:0051899	GO:0051899	membrane depolarization	4/172	81/14661	0.015119720756385	0.191855280186062	0.169787576295717	DCN/KDR/MLLT11/SLMAP	4
GO:0001838	GO:0001838	embryonic epithelial tube formation	5/172	124/14661	0.0154190680271298	0.194835085531096	0.172424636515669	LHX2/SFRP1/WNT5A/SOX4/OSR1	5
GO:0002762	GO:0002762	negative regulation of myeloid leukocyte differentiation	3/172	45/14661	0.0157005719050488	0.196592177447237	0.173979623052818	SFRP1/MAFB/LRRC17	3
GO:0030501	GO:0030501	positive regulation of bone mineralization	3/172	45/14661	0.0157005719050488	0.196592177447237	0.173979623052818	ISG15/OSR1/CCN1	3
GO:0006690	GO:0006690	icosanoid metabolic process	4/172	82/14661	0.0157534128947786	0.196592177447237	0.173979623052818	FABP5/DPEP1/EPHX1/MGST2	4
GO:0007160	GO:0007160	cell-matrix adhesion	7/172	222/14661	0.015873614402612	0.197277018501598	0.174585691870184	SFRP1/KDR/COL3A1/MAP4K4/CD63/NPNT/CCN2	7
GO:0009914	GO:0009914	hormone transport	8/172	275/14661	0.01595101363673	0.197426480257888	0.174717962138298	SFRP1/RAB11FIP2/GHRL/SOX4/IRS1/ADRA2A/SLC16A10/CPE	8
GO:0046394	GO:0046394	carboxylic acid biosynthetic process	8/172	276/14661	0.0162681864557329	0.198674520867992	0.17582244980266	FABP5/ALDH1A2/ADI1/BCAT2/SLC1A3/CRABP2/PHGDH/MGST2	8
GO:0048880	GO:0048880	sensory system development	10/172	388/14661	0.0162984371059419	0.198674520867992	0.17582244980266	ALDH1A2/LHX2/WNT2B/PBX1/KDR/WNT5A/COL4A1/CRB2/PLAAT1/STRA6	10
GO:0001935	GO:0001935	endothelial cell proliferation	6/172	173/14661	0.016355714140873	0.198674520867992	0.17582244980266	ALDH1A2/KDR/WNT5A/GHRL/IGF2/FGFR1	6
GO:0003159	GO:0003159	morphogenesis of an endothelium	2/172	17/14661	0.0165781388273954	0.198674520867992	0.17582244980266	RHOB/CXCR4	2
GO:0010470	GO:0010470	regulation of gastrulation	2/172	17/14661	0.0165781388273954	0.198674520867992	0.17582244980266	CRB2/OSR1	2
GO:0038065	GO:0038065	collagen-activated signaling pathway	2/172	17/14661	0.0165781388273954	0.198674520867992	0.17582244980266	COL4A2/COL4A1	2
GO:0061154	GO:0061154	endothelial tube morphogenesis	2/172	17/14661	0.0165781388273954	0.198674520867992	0.17582244980266	RHOB/CXCR4	2
GO:0150079	GO:0150079	negative regulation of neuroinflammatory response	2/172	17/14661	0.0165781388273954	0.198674520867992	0.17582244980266	GRN/TNFRSF1B	2
GO:0016053	GO:0016053	organic acid biosynthetic process	8/172	278/14661	0.0169161966377685	0.200554592770716	0.177486270841703	FABP5/ALDH1A2/ADI1/BCAT2/SLC1A3/CRABP2/PHGDH/MGST2	8
GO:0003158	GO:0003158	endothelium development	5/172	127/14661	0.0169342454160703	0.200554592770716	0.177486270841703	KDR/EZR/RHOB/STC1/CXCR4	5
GO:0048593	GO:0048593	camera-type eye morphogenesis	5/172	127/14661	0.0169342454160703	0.200554592770716	0.177486270841703	WNT2B/KDR/WNT5A/CRB2/STRA6	5
GO:0042176	GO:0042176	regulation of protein catabolic process	9/172	334/14661	0.0171381993398816	0.201390513643744	0.178226041875729	WNT5A/PLK2/EZR/ANXA2/LAPTM4B/OAZ2/ADRA2A/TNFRSF1B/FHIT	9
GO:0043010	GO:0043010	camera-type eye development	9/172	334/14661	0.0171381993398816	0.201390513643744	0.178226041875729	ALDH1A2/LHX2/WNT2B/KDR/WNT5A/COL4A1/CRB2/PLAAT1/STRA6	9
GO:0032103	GO:0032103	positive regulation of response to external stimulus	10/172	392/14661	0.0173796820855047	0.203436588752807	0.180036771991418	KDR/WNT5A/HSPB1/GRN/GHRL/AKIRIN1/FGFR1/CXCR4/MGST2/NPY	10
GO:0061053	GO:0061053	somite development	4/172	86/14661	0.0184542367797398	0.208678357500062	0.184675618575342	ALDH1A2/SFRP1/WNT5A/CRB2	4
GO:0005996	GO:0005996	monosaccharide metabolic process	7/172	229/14661	0.0184985051035954	0.208678357500062	0.184675618575342	FABP5/GHRL/IGF2/IRS1/IGFBP3/SORD/NPY1R	7
GO:0090068	GO:0090068	positive regulation of cell cycle process	7/172	229/14661	0.0184985051035954	0.208678357500062	0.184675618575342	UBE2C/PBX1/WNT5A/BIRC5/CENPV/IGF2/CCN2	7
GO:0001696	GO:0001696	gastric acid secretion	2/172	18/14661	0.0185082363500484	0.208678357500062	0.184675618575342	GHRL/CCKBR	2
GO:0030011	GO:0030011	maintenance of cell polarity	2/172	18/14661	0.0185082363500484	0.208678357500062	0.184675618575342	LHX2/CRB2	2
GO:0030540	GO:0030540	female genitalia development	2/172	18/14661	0.0185082363500484	0.208678357500062	0.184675618575342	WNT5A/STRA6	2
GO:0030903	GO:0030903	notochord development	2/172	18/14661	0.0185082363500484	0.208678357500062	0.184675618575342	WNT5A/CRB2	2
GO:2000047	GO:2000047	regulation of cell-cell adhesion mediated by cadherin	2/172	18/14661	0.0185082363500484	0.208678357500062	0.184675618575342	WNT5A/EPCAM	2
GO:0035270	GO:0035270	endocrine system development	5/172	130/14661	0.0185452660911176	0.208678357500062	0.184675618575342	ALDH1A2/PBX1/WNT5A/SOX4/STRA6	5
GO:0032964	GO:0032964	collagen biosynthetic process	3/172	48/14661	0.018656674346032	0.208678357500062	0.184675618575342	PCOLCE/SUCO/CCN2	3
GO:0045197	GO:0045197	establishment or maintenance of epithelial cell apical/basal polarity	3/172	48/14661	0.018656674346032	0.208678357500062	0.184675618575342	LHX2/WNT5A/CRB2	3
GO:0045933	GO:0045933	positive regulation of muscle contraction	3/172	48/14661	0.018656674346032	0.208678357500062	0.184675618575342	GHRL/NPNT/CCN2	3
GO:0044703	GO:0044703	multi-organism reproductive process	6/172	180/14661	0.0194895208260731	0.215622087857909	0.190820662625037	IGFBP7/GHRL/ADRA2A/STC1/MAGED2/TAC1	6
GO:0007266	GO:0007266	Rho protein signal transduction	5/172	132/14661	0.0196736181352767	0.215622087857909	0.190820662625037	COL3A1/ADRA2A/RHOB/CTNNAL1/COL1A2	5
GO:0034329	GO:0034329	cell junction assembly	10/172	400/14661	0.0197004440259068	0.215622087857909	0.190820662625037	SFRP1/CDH7/PCDH17/KDR/WNT5A/ARL2/GHRL/MAP4K4/SYNDIG1/LRRN3	10
GO:0048546	GO:0048546	digestive tract morphogenesis	3/172	49/14661	0.0197058596850274	0.215622087857909	0.190820662625037	SFRP1/WNT5A/STRA6	3
GO:0050819	GO:0050819	negative regulation of coagulation	3/172	49/14661	0.0197058596850274	0.215622087857909	0.190820662625037	ANXA5/ANXA2/TSPAN8	3
GO:0050918	GO:0050918	positive chemotaxis	3/172	49/14661	0.0197058596850274	0.215622087857909	0.190820662625037	LGALS3/KDR/WNT5A	3
GO:0007369	GO:0007369	gastrulation	6/172	182/14661	0.0204551607991872	0.22012385533929	0.194804624854115	COL11A1/SFRP1/WNT5A/COL4A2/CRB2/OSR1	6
GO:0001502	GO:0001502	cartilage condensation	2/172	19/14661	0.0205281431757006	0.22012385533929	0.194804624854115	COL11A1/CCN2	2
GO:0003417	GO:0003417	growth plate cartilage development	2/172	19/14661	0.0205281431757006	0.22012385533929	0.194804624854115	STC1/ANXA6	2
GO:0007351	GO:0007351	tripartite regional subdivision	2/172	19/14661	0.0205281431757006	0.22012385533929	0.194804624854115	WNT5A/TDGF1	2
GO:0008595	GO:0008595	anterior/posterior axis specification, embryo	2/172	19/14661	0.0205281431757006	0.22012385533929	0.194804624854115	WNT5A/TDGF1	2
GO:0044088	GO:0044088	regulation of vacuole organization	3/172	50/14661	0.02078704013232	0.22012385533929	0.194804624854115	ANXA2/GRN/LAPTM4B	3
GO:0060324	GO:0060324	face development	3/172	50/14661	0.02078704013232	0.22012385533929	0.194804624854115	ALDH1A2/WNT5A/STRA6	3
GO:0060688	GO:0060688	regulation of morphogenesis of a branching structure	3/172	50/14661	0.02078704013232	0.22012385533929	0.194804624854115	SFRP1/WNT2B/WNT5A	3
GO:0097479	GO:0097479	synaptic vesicle localization	3/172	50/14661	0.02078704013232	0.22012385533929	0.194804624854115	PCDH17/MAP2/SYNDIG1	3
GO:1903531	GO:1903531	negative regulation of secretion by cell	5/172	134/14661	0.0208461664327937	0.22012385533929	0.194804624854115	SFRP1/GHRL/IRS1/ADRA2A/TNFRSF1B	5
GO:0060537	GO:0060537	muscle tissue development	10/172	404/14661	0.0209427178002788	0.220372849326975	0.195024978892015	COL11A1/ALDH1A2/CENPF/WNT5A/COL3A1/IGF2/AKIRIN1/OSR1/DIPK2A/STRA6	10
GO:0030534	GO:0030534	adult behavior	5/172	135/14661	0.0214492000719236	0.224918695198644	0.199047949497859	PCDH17/GHRL/USP46/NRXN3/NPY	5
GO:0001954	GO:0001954	positive regulation of cell-matrix adhesion	3/172	51/14661	0.0219002430858452	0.227280873262036	0.201138423566507	SFRP1/KDR/MAP4K4	3
GO:0051496	GO:0051496	positive regulation of stress fiber assembly	3/172	51/14661	0.0219002430858452	0.227280873262036	0.201138423566507	SFRP1/CARMIL1/CCN2	3
GO:0070231	GO:0070231	T cell apoptotic process	3/172	51/14661	0.0219002430858452	0.227280873262036	0.201138423566507	LGALS3/WNT5A/TSC22D3	3
GO:0006883	GO:0006883	cellular sodium ion homeostasis	2/172	20/14661	0.0226355121600376	0.229694227306502	0.203274187218964	ATP1B1/SLC1A3	2
GO:0042573	GO:0042573	retinoic acid metabolic process	2/172	20/14661	0.0226355121600376	0.229694227306502	0.203274187218964	ALDH1A2/CRABP2	2
GO:0060004	GO:0060004	reflex	2/172	20/14661	0.0226355121600376	0.229694227306502	0.203274187218964	USP46/NPNT	2
GO:0061042	GO:0061042	vascular wound healing	2/172	20/14661	0.0226355121600376	0.229694227306502	0.203274187218964	KDR/CXCR4	2
GO:0090141	GO:0090141	positive regulation of mitochondrial fission	2/172	20/14661	0.0226355121600376	0.229694227306502	0.203274187218964	DCN/KDR	2
GO:0050796	GO:0050796	regulation of insulin secretion	5/172	137/14661	0.0226891430507711	0.229694227306502	0.203274187218964	SFRP1/GHRL/SOX4/IRS1/ADRA2A	5
GO:0060485	GO:0060485	mesenchyme development	8/172	294/14661	0.0227866589067848	0.229694227306502	0.203274187218964	ALDH1A2/SFRP1/WNT5A/CRB2/FGFR1/GLIPR2/OSR1/ANXA6	8
GO:0030316	GO:0030316	osteoclast differentiation	4/172	92/14661	0.0230157791195182	0.229694227306502	0.203274187218964	SFRP1/ANXA2/MAFB/LRRC17	4
GO:0072080	GO:0072080	nephron tubule development	4/172	92/14661	0.0230157791195182	0.229694227306502	0.203274187218964	WNT2B/PBX1/OSR1/NPNT	4
GO:0035088	GO:0035088	establishment or maintenance of apical/basal cell polarity	3/172	52/14661	0.0230454804218113	0.229694227306502	0.203274187218964	LHX2/WNT5A/CRB2	3
GO:0061245	GO:0061245	establishment or maintenance of bipolar cell polarity	3/172	52/14661	0.0230454804218113	0.229694227306502	0.203274187218964	LHX2/WNT5A/CRB2	3
GO:2000649	GO:2000649	regulation of sodium ion transmembrane transporter activity	3/172	52/14661	0.0230454804218113	0.229694227306502	0.203274187218964	ATP1B1/OSR1/SLMAP	3
GO:0051783	GO:0051783	regulation of nuclear division	5/172	138/14661	0.0233261898516162	0.231727280762766	0.205073393466944	CENPF/WNT5A/BIRC5/MKI67/IGF2	5
GO:0044706	GO:0044706	multi-multicellular organism process	6/172	188/14661	0.023546077703924	0.233144769396231	0.20632783879297	IGFBP7/GHRL/ADRA2A/STC1/MAGED2/TAC1	6
GO:0022600	GO:0022600	digestive system process	4/172	93/14661	0.0238368091574509	0.235252168808829	0.208192839527925	EZR/GHRL/ADRA2A/CCKBR	4
GO:0035264	GO:0035264	multicellular organism growth	5/172	139/14661	0.0239747089039812	0.235842413322551	0.208715192550003	COL3A1/EZR/GHRL/IGF2/NPY1R	5
GO:0043065	GO:0043065	positive regulation of apoptotic process	11/172	474/14661	0.024140276894625	0.236532099973507	0.209325549610573	ALDH1A2/SFRP1/TOP2A/WNT5A/GRN/SOX4/MLLT11/TNFRSF1B/IGFBP3/RHOB/CCN1	11
GO:0042445	GO:0042445	hormone metabolic process	6/172	190/14661	0.0246424325531529	0.236532099973507	0.209325549610573	ALDH1A2/MME/SLC16A10/PCSK1N/CRABP2/CPE	6
GO:0003177	GO:0003177	pulmonary valve development	2/172	21/14661	0.0248280383084774	0.236532099973507	0.209325549610573	TNFRSF1B/STRA6	2
GO:0007039	GO:0007039	protein catabolic process in the vacuole	2/172	21/14661	0.0248280383084774	0.236532099973507	0.209325549610573	LAPTM4B/CPA2	2
GO:0032098	GO:0032098	regulation of appetite	2/172	21/14661	0.0248280383084774	0.236532099973507	0.209325549610573	GHRL/NPY	2
GO:0044090	GO:0044090	positive regulation of vacuole organization	2/172	21/14661	0.0248280383084774	0.236532099973507	0.209325549610573	ANXA2/GRN	2
GO:0046628	GO:0046628	positive regulation of insulin receptor signaling pathway	2/172	21/14661	0.0248280383084774	0.236532099973507	0.209325549610573	IGF2/IRS1	2
GO:0050860	GO:0050860	negative regulation of T cell receptor signaling pathway	2/172	21/14661	0.0248280383084774	0.236532099973507	0.209325549610573	LGALS3/EZR	2
GO:0060065	GO:0060065	uterus development	2/172	21/14661	0.0248280383084774	0.236532099973507	0.209325549610573	WNT5A/STRA6	2
GO:0098743	GO:0098743	cell aggregation	2/172	21/14661	0.0248280383084774	0.236532099973507	0.209325549610573	COL11A1/CCN2	2
GO:0035773	GO:0035773	insulin secretion involved in cellular response to glucose stimulus	3/172	54/14661	0.0254320309772605	0.240767189816071	0.213073508171141	RAB11FIP2/GHRL/ADRA2A	3
GO:0070169	GO:0070169	positive regulation of biomineral tissue development	3/172	54/14661	0.0254320309772605	0.240767189816071	0.213073508171141	ISG15/OSR1/CCN1	3
GO:0003179	GO:0003179	heart valve morphogenesis	3/172	55/14661	0.0266732945649661	0.249391175189466	0.220705539841776	SOX4/CCN1/STRA6	3
GO:0050854	GO:0050854	regulation of antigen receptor-mediated signaling pathway	3/172	55/14661	0.0266732945649661	0.249391175189466	0.220705539841776	LGALS3/EZR/CMTM3	3
GO:0070228	GO:0070228	regulation of lymphocyte apoptotic process	3/172	55/14661	0.0266732945649661	0.249391175189466	0.220705539841776	LGALS3/WNT5A/TSC22D3	3
GO:0110151	GO:0110151	positive regulation of biomineralization	3/172	55/14661	0.0266732945649661	0.249391175189466	0.220705539841776	ISG15/OSR1/CCN1	3
GO:0002053	GO:0002053	positive regulation of mesenchymal cell proliferation	2/172	22/14661	0.0271034581197014	0.249550132687494	0.220846213626193	KDR/WNT5A	2
GO:0006691	GO:0006691	leukotriene metabolic process	2/172	22/14661	0.0271034581197014	0.249550132687494	0.220846213626193	DPEP1/MGST2	2
GO:0032528	GO:0032528	microvillus organization	2/172	22/14661	0.0271034581197014	0.249550132687494	0.220846213626193	PODXL/EZR	2
GO:0035988	GO:0035988	chondrocyte proliferation	2/172	22/14661	0.0271034581197014	0.249550132687494	0.220846213626193	STC1/CCN2	2
GO:1900120	GO:1900120	regulation of receptor binding	2/172	22/14661	0.0271034581197014	0.249550132687494	0.220846213626193	PTPRF/ANXA2	2
GO:0070167	GO:0070167	regulation of biomineral tissue development	4/172	97/14661	0.0272974677130628	0.25057249998009	0.221750985517409	TXLNG/ISG15/OSR1/CCN1	4
GO:0071902	GO:0071902	positive regulation of protein serine/threonine kinase activity	6/172	195/14661	0.0275315052255222	0.251222746218314	0.222326438706274	WNT5A/IGF2/TDGF1/FGFR1/ADRA2A/DIPK2A	6
GO:0040013	GO:0040013	negative regulation of locomotion	9/172	363/14661	0.0275346784762457	0.251222746218314	0.222326438706274	DPEP1/SFRP1/DCN/WNT5A/COL3A1/GHRL/IGFBP3/RHOB/STC1	9
GO:0060350	GO:0060350	endochondral bone morphogenesis	3/172	56/14661	0.02794649417131	0.254212085534206	0.224971936274433	COL3A1/STC1/ANXA6	3
GO:0032963	GO:0032963	collagen metabolic process	4/172	98/14661	0.0282070944299836	0.255812087623275	0.226387901873647	PCOLCE/SUCO/COL1A2/CCN2	4
GO:0045860	GO:0045860	positive regulation of protein kinase activity	9/172	365/14661	0.0283862532094541	0.256666121833986	0.227143702801147	WNT5A/GHRL/IGF2/MMD/TDGF1/FGFR1/ADRA2A/DIPK2A/CCN1	9
GO:0045732	GO:0045732	positive regulation of protein catabolic process	6/172	197/14661	0.0287473674505235	0.25915537224054	0.229346633014546	WNT5A/PLK2/EZR/OAZ2/ADRA2A/TNFRSF1B	6
GO:0043068	GO:0043068	positive regulation of programmed cell death	11/172	488/14661	0.0290398865367095	0.260315255364022	0.230373103300541	ALDH1A2/SFRP1/TOP2A/WNT5A/GRN/SOX4/MLLT11/TNFRSF1B/IGFBP3/RHOB/CCN1	11
GO:0008585	GO:0008585	female gonad development	4/172	99/14661	0.0291346212957084	0.260315255364022	0.230373103300541	LHX9/SFRP1/KDR/IDH1	4
GO:0110149	GO:0110149	regulation of biomineralization	4/172	99/14661	0.0291346212957084	0.260315255364022	0.230373103300541	TXLNG/ISG15/OSR1/CCN1	4
GO:0030865	GO:0030865	cortical cytoskeleton organization	3/172	57/14661	0.0292515709879281	0.260589216470627	0.23061555267303	EZR/RHOBTB3/RHOB	3
GO:0035162	GO:0035162	embryonic hemopoiesis	2/172	23/14661	0.0294595489386462	0.261670111160916	0.23157211998521	PBX1/KDR	2
GO:0072006	GO:0072006	nephron development	5/172	147/14661	0.0295832045104432	0.261997881588089	0.231862189387298	PODXL/WNT2B/PBX1/OSR1/NPNT	5
GO:1901607	GO:1901607	alpha-amino acid biosynthetic process	3/172	58/14661	0.0305884533854397	0.267170556488489	0.236439889482145	ADI1/BCAT2/PHGDH	3
GO:0052547	GO:0052547	regulation of peptidase activity	9/172	370/14661	0.0305961225552326	0.267170556488489	0.236439889482145	PCOLCE/DPEP1/BIRC5/ANXA2/CRB2/GRN/PCSK1N/CCN1/CCN2	9
GO:0001759	GO:0001759	organ induction	2/172	24/14661	0.0318941283188253	0.267170556488489	0.236439889482145	WNT2B/WNT5A	2
GO:0003181	GO:0003181	atrioventricular valve morphogenesis	2/172	24/14661	0.0318941283188253	0.267170556488489	0.236439889482145	SOX4/CCN1	2
GO:0007350	GO:0007350	blastoderm segmentation	2/172	24/14661	0.0318941283188253	0.267170556488489	0.236439889482145	WNT5A/TDGF1	2
GO:0016048	GO:0016048	detection of temperature stimulus	2/172	24/14661	0.0318941283188253	0.267170556488489	0.236439889482145	TRPM3/CXCR4	2
GO:0021871	GO:0021871	forebrain regionalization	2/172	24/14661	0.0318941283188253	0.267170556488489	0.236439889482145	LHX2/WNT2B	2
GO:0043171	GO:0043171	peptide catabolic process	2/172	24/14661	0.0318941283188253	0.267170556488489	0.236439889482145	DPEP1/MME	2
GO:0044331	GO:0044331	cell-cell adhesion mediated by cadherin	2/172	24/14661	0.0318941283188253	0.267170556488489	0.236439889482145	WNT5A/EPCAM	2
GO:0045932	GO:0045932	negative regulation of muscle contraction	2/172	24/14661	0.0318941283188253	0.267170556488489	0.236439889482145	TNNT1/ADRA2A	2
GO:0048714	GO:0048714	positive regulation of oligodendrocyte differentiation	2/172	24/14661	0.0318941283188253	0.267170556488489	0.236439889482145	TNFRSF1B/CXCR4	2
GO:0051043	GO:0051043	regulation of membrane protein ectodomain proteolysis	2/172	24/14661	0.0318941283188253	0.267170556488489	0.236439889482145	ADRA2A/TNFRSF1B	2
GO:0060571	GO:0060571	morphogenesis of an epithelial fold	2/172	24/14661	0.0318941283188253	0.267170556488489	0.236439889482145	WNT2B/WNT5A	2
GO:0099560	GO:0099560	synaptic membrane adhesion	2/172	24/14661	0.0318941283188253	0.267170556488489	0.236439889482145	PCDH17/PTPRF	2
GO:1900078	GO:1900078	positive regulation of cellular response to insulin stimulus	2/172	24/14661	0.0318941283188253	0.267170556488489	0.236439889482145	IGF2/IRS1	2
GO:2000050	GO:2000050	regulation of non-canonical Wnt signaling pathway	2/172	24/14661	0.0318941283188253	0.267170556488489	0.236439889482145	SFRP1/WNT5A	2
GO:0007596	GO:0007596	blood coagulation	6/172	202/14661	0.0319405878632974	0.267170556488489	0.236439889482145	ANXA5/COL3A1/ANXA2/HSPB1/ADRA2A/TSPAN8	6
GO:0001658	GO:0001658	branching involved in ureteric bud morphogenesis	3/172	59/14661	0.0319570573299442	0.267170556488489	0.236439889482145	WNT2B/PBX1/NPNT	3
GO:1902305	GO:1902305	regulation of sodium ion transmembrane transport	3/172	59/14661	0.0319570573299442	0.267170556488489	0.236439889482145	ATP1B1/OSR1/SLMAP	3
GO:0003279	GO:0003279	cardiac septum development	4/172	102/14661	0.0320250799499447	0.267170556488489	0.236439889482145	WNT5A/SOX4/CCN1/STRA6	4
GO:0051963	GO:0051963	regulation of synapse assembly	4/172	102/14661	0.0320250799499447	0.267170556488489	0.236439889482145	WNT5A/GHRL/SYNDIG1/LRRN3	4
GO:0031667	GO:0031667	response to nutrient levels	10/172	434/14661	0.0321472130789066	0.267450643246	0.236687759916902	ALDH1A2/SFRP1/WNT2B/GHRL/AQP3/SORD/STC1/MAP1LC3A/PCSK1N/NPY	10
GO:0048638	GO:0048638	regulation of developmental growth	8/172	315/14661	0.0325015973976539	0.269656110277239	0.238639548272537	WNT5A/EZR/MAP2/GHRL/IGF2/CXCR4/CRABP2/NPY1R	8
GO:0060326	GO:0060326	cell chemotaxis	7/172	258/14661	0.0326323162909539	0.26999889095529	0.238942901406581	LGALS3/KDR/WNT5A/HSPB1/AKIRIN1/FGFR1/CXCR4	7
GO:0046545	GO:0046545	development of primary female sexual characteristics	4/172	103/14661	0.0330246628039086	0.271699255569439	0.24044768556668	LHX9/SFRP1/KDR/IDH1	4
GO:0050994	GO:0050994	regulation of lipid catabolic process	3/172	60/14661	0.0333572867903773	0.271699255569439	0.24044768556668	IDH1/IRS1/ADRA2A	3
GO:0070613	GO:0070613	regulation of protein processing	3/172	60/14661	0.0333572867903773	0.271699255569439	0.24044768556668	GAS1/ANXA2/CCBE1	3
GO:0002064	GO:0002064	epithelial cell development	6/172	205/14661	0.0339633908897298	0.271699255569439	0.24044768556668	PODXL/KDR/WNT5A/EZR/STC1/CXCR4	6
GO:0050817	GO:0050817	coagulation	6/172	205/14661	0.0339633908897298	0.271699255569439	0.24044768556668	ANXA5/COL3A1/ANXA2/HSPB1/ADRA2A/TSPAN8	6
GO:0001841	GO:0001841	neural tube formation	4/172	104/14661	0.0340423518536816	0.271699255569439	0.24044768556668	LHX2/SFRP1/WNT5A/SOX4	4
GO:0007229	GO:0007229	integrin-mediated signaling pathway	4/172	104/14661	0.0340423518536816	0.271699255569439	0.24044768556668	COL3A1/CD63/ISG15/CCN2	4
GO:0001702	GO:0001702	gastrulation with mouth forming second	2/172	25/14661	0.0344050533938533	0.271699255569439	0.24044768556668	WNT5A/CRB2	2
GO:0001778	GO:0001778	plasma membrane repair	2/172	25/14661	0.0344050533938533	0.271699255569439	0.24044768556668	ANXA2/ANXA6	2
GO:0010954	GO:0010954	positive regulation of protein processing	2/172	25/14661	0.0344050533938533	0.271699255569439	0.24044768556668	ANXA2/CCBE1	2
GO:0030325	GO:0030325	adrenal gland development	2/172	25/14661	0.0344050533938533	0.271699255569439	0.24044768556668	PBX1/STRA6	2
GO:0046697	GO:0046697	decidualization	2/172	25/14661	0.0344050533938533	0.271699255569439	0.24044768556668	GHRL/STC1	2
GO:0060669	GO:0060669	embryonic placenta morphogenesis	2/172	25/14661	0.0344050533938533	0.271699255569439	0.24044768556668	IGF2/CCN1	2
GO:0070293	GO:0070293	renal absorption	2/172	25/14661	0.0344050533938533	0.271699255569439	0.24044768556668	AQP3/MAGED2	2
GO:0090200	GO:0090200	positive regulation of release of cytochrome c from mitochondria	2/172	25/14661	0.0344050533938533	0.271699255569439	0.24044768556668	MLLT11/BIK	2
GO:1903649	GO:1903649	regulation of cytoplasmic transport	2/172	25/14661	0.0344050533938533	0.271699255569439	0.24044768556668	EZR/MAP2	2
GO:0009306	GO:0009306	protein secretion	8/172	319/14661	0.0346303103656702	0.271699255569439	0.24044768556668	SFRP1/EZR/RAB11FIP2/GHRL/SOX4/IRS1/ADRA2A/ARL4D	8
GO:0097191	GO:0097191	extrinsic apoptotic signaling pathway	6/172	206/14661	0.0346556905869624	0.271699255569439	0.24044768556668	LGALS3/SFRP1/UNC5B/FGFR1/MLLT11/TNFRSF1B	6
GO:0032233	GO:0032233	positive regulation of actin filament bundle assembly	3/172	61/14661	0.0347890341368963	0.271699255569439	0.24044768556668	SFRP1/CARMIL1/CCN2	3
GO:0045670	GO:0045670	regulation of osteoclast differentiation	3/172	61/14661	0.0347890341368963	0.271699255569439	0.24044768556668	SFRP1/MAFB/LRRC17	3
GO:0051965	GO:0051965	positive regulation of synapse assembly	3/172	61/14661	0.0347890341368963	0.271699255569439	0.24044768556668	GHRL/SYNDIG1/LRRN3	3
GO:0050678	GO:0050678	regulation of epithelial cell proliferation	9/172	379/14661	0.0348725108648008	0.271699255569439	0.24044768556668	ALDH1A2/SFRP1/KDR/WNT5A/GRN/GHRL/IGF2/FGFR1/OSR1	9
GO:0021987	GO:0021987	cerebral cortex development	4/172	105/14661	0.0350781754441608	0.271699255569439	0.24044768556668	LHX2/COL3A1/BTBD3/NPY	4
GO:0043534	GO:0043534	blood vessel endothelial cell migration	5/172	154/14661	0.0351186161611623	0.271699255569439	0.24044768556668	KDR/PLK2/HSPB1/TDGF1/FGFR1	5
GO:0050728	GO:0050728	negative regulation of inflammatory response	5/172	154/14661	0.0351186161611623	0.271699255569439	0.24044768556668	PLK2/GRN/GHRL/TNFRSF1B/NPY	5
GO:0035592	GO:0035592	establishment of protein localization to extracellular region	8/172	320/14661	0.0351769565985598	0.271699255569439	0.24044768556668	SFRP1/EZR/RAB11FIP2/GHRL/SOX4/IRS1/ADRA2A/ARL4D	8
GO:0050920	GO:0050920	regulation of chemotaxis	6/172	207/14661	0.0353570635894675	0.272393704184163	0.241062256857298	KDR/WNT5A/HSPB1/AKIRIN1/FGFR1/CXCR4	6
GO:0050673	GO:0050673	epithelial cell proliferation	10/172	442/14661	0.0357387506674599	0.273800159753185	0.242306938171257	ALDH1A2/SFRP1/KDR/WNT5A/GRN/GHRL/IGF2/FGFR1/IGFBP3/OSR1	10
GO:0007568	GO:0007568	aging	5/172	155/14661	0.035958210587725	0.273800159753185	0.242306938171257	COL4A2/MME/TNFRSF1B/NPY/CCN2	5
GO:0007599	GO:0007599	hemostasis	6/172	208/14661	0.0360675428614281	0.273800159753185	0.242306938171257	ANXA5/COL3A1/ANXA2/HSPB1/ADRA2A/TSPAN8	6
GO:0051893	GO:0051893	regulation of focal adhesion assembly	3/172	62/14661	0.0362521805304585	0.273800159753185	0.242306938171257	SFRP1/KDR/MAP4K4	3
GO:0090109	GO:0090109	regulation of cell-substrate junction assembly	3/172	62/14661	0.0362521805304585	0.273800159753185	0.242306938171257	SFRP1/KDR/MAP4K4	3
GO:0051048	GO:0051048	negative regulation of secretion	5/172	156/14661	0.0368101240662239	0.273800159753185	0.242306938171257	SFRP1/GHRL/IRS1/ADRA2A/TNFRSF1B	5
GO:0070372	GO:0070372	regulation of ERK1 and ERK2 cascade	7/172	265/14661	0.0368970454511707	0.273800159753185	0.242306938171257	KDR/EZR/GLIPR2/NPNT/CCN1/NPY/CCN2	7
GO:0010996	GO:0010996	response to auditory stimulus	2/172	26/14661	0.0369902202580462	0.273800159753185	0.242306938171257	SLC1A3/STRA6	2
GO:0032967	GO:0032967	positive regulation of collagen biosynthetic process	2/172	26/14661	0.0369902202580462	0.273800159753185	0.242306938171257	SUCO/CCN2	2
GO:0044342	GO:0044342	type B pancreatic cell proliferation	2/172	26/14661	0.0369902202580462	0.273800159753185	0.242306938171257	SFRP1/IGFBP3	2
GO:0046688	GO:0046688	response to copper ion	2/172	26/14661	0.0369902202580462	0.273800159753185	0.242306938171257	SORD/MAP1LC3A	2
GO:0048596	GO:0048596	embryonic camera-type eye morphogenesis	2/172	26/14661	0.0369902202580462	0.273800159753185	0.242306938171257	WNT5A/STRA6	2
GO:0050858	GO:0050858	negative regulation of antigen receptor-mediated signaling pathway	2/172	26/14661	0.0369902202580462	0.273800159753185	0.242306938171257	LGALS3/EZR	2
GO:0060259	GO:0060259	regulation of feeding behavior	2/172	26/14661	0.0369902202580462	0.273800159753185	0.242306938171257	GHRL/NPY	2
GO:0060561	GO:0060561	apoptotic process involved in morphogenesis	2/172	26/14661	0.0369902202580462	0.273800159753185	0.242306938171257	TNFRSF1B/CCN1	2
GO:0060740	GO:0060740	prostate gland epithelium morphogenesis	2/172	26/14661	0.0369902202580462	0.273800159753185	0.242306938171257	SFRP1/WNT5A	2
GO:0048592	GO:0048592	eye morphogenesis	5/172	157/14661	0.0376743898960356	0.277359418095743	0.245456801165943	WNT2B/KDR/WNT5A/CRB2/STRA6	5
GO:0006940	GO:0006940	regulation of smooth muscle contraction	3/172	63/14661	0.0377465963037584	0.277359418095743	0.245456801165943	GHRL/ADRA2A/NPNT	3
GO:1905330	GO:1905330	regulation of morphogenesis of an epithelium	3/172	63/14661	0.0377465963037584	0.277359418095743	0.245456801165943	SFRP1/WNT2B/WNT5A	3
GO:0030509	GO:0030509	BMP signaling pathway	5/172	158/14661	0.0385510395354931	0.282395380507172	0.249913513805406	SFRP1/KDR/WNT5A/CRB2/CCN1	5
GO:0071692	GO:0071692	protein localization to extracellular region	8/172	327/14661	0.0391680972854896	0.282395380507172	0.249913513805406	SFRP1/EZR/RAB11FIP2/GHRL/SOX4/IRS1/ADRA2A/ARL4D	8
GO:0060675	GO:0060675	ureteric bud morphogenesis	3/172	64/14661	0.0392721413336811	0.282395380507172	0.249913513805406	WNT2B/PBX1/NPNT	3
GO:0071300	GO:0071300	cellular response to retinoic acid	3/172	64/14661	0.0392721413336811	0.282395380507172	0.249913513805406	ALDH1A2/WNT5A/OSR1	3
GO:0001837	GO:0001837	epithelial to mesenchymal transition	5/172	159/14661	0.0394401026037429	0.282395380507172	0.249913513805406	SFRP1/WNT5A/CRB2/FGFR1/GLIPR2	5
GO:0003171	GO:0003171	atrioventricular valve development	2/172	27/14661	0.0396475633559739	0.282395380507172	0.249913513805406	SOX4/CCN1	2
GO:0003401	GO:0003401	axis elongation	2/172	27/14661	0.0396475633559739	0.282395380507172	0.249913513805406	SFRP1/WNT5A	2
GO:0008299	GO:0008299	isoprenoid biosynthetic process	2/172	27/14661	0.0396475633559739	0.282395380507172	0.249913513805406	ALDH1A2/CRABP2	2
GO:0010714	GO:0010714	positive regulation of collagen metabolic process	2/172	27/14661	0.0396475633559739	0.282395380507172	0.249913513805406	SUCO/CCN2	2
GO:0032104	GO:0032104	regulation of response to extracellular stimulus	2/172	27/14661	0.0396475633559739	0.282395380507172	0.249913513805406	GHRL/NPY	2
GO:0032107	GO:0032107	regulation of response to nutrient levels	2/172	27/14661	0.0396475633559739	0.282395380507172	0.249913513805406	GHRL/NPY	2
GO:0032148	GO:0032148	activation of protein kinase B activity	2/172	27/14661	0.0396475633559739	0.282395380507172	0.249913513805406	WNT5A/ADRA2A	2
GO:0060512	GO:0060512	prostate gland morphogenesis	2/172	27/14661	0.0396475633559739	0.282395380507172	0.249913513805406	SFRP1/WNT5A	2
GO:0090092	GO:0090092	regulation of transmembrane receptor protein serine/threonine kinase signaling pathway	7/172	270/14661	0.0401591343417717	0.285366084028589	0.252542519117668	SFRP1/KDR/WNT5A/CRB2/RBPMS/NPNT/CCN1	7
GO:0043200	GO:0043200	response to amino acid	4/172	110/14661	0.0405300117222305	0.286652541923035	0.253681005208291	COL3A1/COL4A1/COL1A2/CCN2	4
GO:0043406	GO:0043406	positive regulation of MAP kinase activity	4/172	110/14661	0.0405300117222305	0.286652541923035	0.253681005208291	WNT5A/TDGF1/FGFR1/ADRA2A	4
GO:0051962	GO:0051962	positive regulation of nervous system development	7/172	271/14661	0.040833469428889	0.287728517907125	0.254633219576923	GHRL/MME/TNFRSF1B/CXCR4/SYNDIG1/CRABP2/LRRN3	7
GO:0007265	GO:0007265	Ras protein signal transduction	8/172	330/14661	0.0409679677814781	0.287728517907125	0.254633219576923	PLK2/COL3A1/RASGEF1B/MAP4K4/ADRA2A/RHOB/CTNNAL1/COL1A2	8
GO:0045862	GO:0045862	positive regulation of proteolysis	8/172	330/14661	0.0409679677814781	0.287728517907125	0.254633219576923	PCOLCE/ANXA2/GRN/CCBE1/ADRA2A/TNFRSF1B/CCN1/CCN2	8
GO:0048639	GO:0048639	positive regulation of developmental growth	5/172	161/14661	0.041255578322115	0.289076210052871	0.255825896592624	EZR/GHRL/IGF2/CXCR4/CRABP2	5
GO:0045446	GO:0045446	endothelial cell differentiation	4/172	111/14661	0.0416750053425974	0.289810737277909	0.25647593654535	KDR/EZR/STC1/CXCR4	4
GO:0002862	GO:0002862	negative regulation of inflammatory response to antigenic stimulus	2/172	28/14661	0.0423750548808409	0.289810737277909	0.25647593654535	PLK2/NPY	2
GO:0003416	GO:0003416	endochondral bone growth	2/172	28/14661	0.0423750548808409	0.289810737277909	0.25647593654535	STC1/ANXA6	2
GO:0005979	GO:0005979	regulation of glycogen biosynthetic process	2/172	28/14661	0.0423750548808409	0.289810737277909	0.25647593654535	IGF2/IRS1	2
GO:0010962	GO:0010962	regulation of glucan biosynthetic process	2/172	28/14661	0.0423750548808409	0.289810737277909	0.25647593654535	IGF2/IRS1	2
GO:0014072	GO:0014072	response to isoquinoline alkaloid	2/172	28/14661	0.0423750548808409	0.289810737277909	0.25647593654535	MAP1LC3A/CXCR4	2
GO:0018149	GO:0018149	peptide cross-linking	2/172	28/14661	0.0423750548808409	0.289810737277909	0.25647593654535	DCN/COL3A1	2
GO:0043278	GO:0043278	response to morphine	2/172	28/14661	0.0423750548808409	0.289810737277909	0.25647593654535	MAP1LC3A/CXCR4	2
GO:0060055	GO:0060055	angiogenesis involved in wound healing	2/172	28/14661	0.0423750548808409	0.289810737277909	0.25647593654535	KDR/CXCR4	2
GO:0090279	GO:0090279	regulation of calcium ion import	2/172	28/14661	0.0423750548808409	0.289810737277909	0.25647593654535	LGALS3/STC1	2
GO:0051881	GO:0051881	regulation of mitochondrial membrane potential	3/172	66/14661	0.0424160085684886	0.289810737277909	0.25647593654535	DCN/KDR/MLLT11	3
GO:0007088	GO:0007088	regulation of mitotic nuclear division	4/172	112/14661	0.0428382165590548	0.291377058577355	0.25786209540882	CENPF/BIRC5/MKI67/IGF2	4
GO:0021782	GO:0021782	glial cell development	4/172	112/14661	0.0428382165590548	0.291377058577355	0.25786209540882	GRN/SOX4/MXRA8/PHGDH	4
GO:0007565	GO:0007565	female pregnancy	5/172	163/14661	0.0431210173241878	0.291985363944052	0.258400431876594	IGFBP7/GHRL/ADRA2A/STC1/MAGED2	5
GO:0031214	GO:0031214	biomineral tissue development	5/172	163/14661	0.0431210173241878	0.291985363944052	0.258400431876594	TXLNG/ISG15/OSR1/CCN1/COL1A2	5
GO:0007163	GO:0007163	establishment or maintenance of cell polarity	6/172	218/14661	0.0436797501781297	0.294448315932928	0.260580088586164	LHX2/WNT5A/CRB2/RAB11FIP2/RHOBTB3/RHOB	6
GO:0010001	GO:0010001	glial cell differentiation	6/172	218/14661	0.0436797501781297	0.294448315932928	0.260580088586164	GRN/SOX4/TNFRSF1B/MXRA8/CXCR4/PHGDH	6
GO:0050795	GO:0050795	regulation of behavior	3/172	67/14661	0.0440340014845536	0.294466888267122	0.260596524681151	GHRL/NPY/STRA6	3
GO:0150116	GO:0150116	regulation of cell-substrate junction organization	3/172	67/14661	0.0440340014845536	0.294466888267122	0.260596524681151	SFRP1/KDR/MAP4K4	3
GO:0006816	GO:0006816	calcium ion transport	9/172	396/14661	0.0440431065286291	0.294466888267122	0.260596524681151	LGALS3/ANXA2/ADRA2A/TRPM3/ATP1B1/STC1/ANXA6/CXCR4/CCN2	9
GO:0090276	GO:0090276	regulation of peptide hormone secretion	5/172	164/14661	0.0440725276479268	0.294466888267122	0.260596524681151	SFRP1/GHRL/SOX4/IRS1/ADRA2A	5
GO:0000096	GO:0000096	sulfur amino acid metabolic process	2/172	29/14661	0.0451707041815748	0.298170742155202	0.263874351457671	DPEP1/ADI1	2
GO:0003156	GO:0003156	regulation of animal organ formation	2/172	29/14661	0.0451707041815748	0.298170742155202	0.263874351457671	WNT2B/WNT5A	2
GO:0010464	GO:0010464	regulation of mesenchymal cell proliferation	2/172	29/14661	0.0451707041815748	0.298170742155202	0.263874351457671	KDR/WNT5A	2
GO:0033688	GO:0033688	regulation of osteoblast proliferation	2/172	29/14661	0.0451707041815748	0.298170742155202	0.263874351457671	SFRP1/CCN1	2
GO:0090140	GO:0090140	regulation of mitochondrial fission	2/172	29/14661	0.0451707041815748	0.298170742155202	0.263874351457671	DCN/KDR	2
GO:0007586	GO:0007586	digestion	4/172	114/14661	0.0452192714924114	0.298170742155202	0.263874351457671	EZR/GHRL/ADRA2A/CCKBR	4
GO:0042440	GO:0042440	pigment metabolic process	3/172	68/14661	0.0456824657676141	0.300568729015674	0.265996515500452	WNT5A/BLVRA/PGRMC1	3
GO:0051224	GO:0051224	negative regulation of protein transport	4/172	115/14661	0.0464370954623354	0.30448452463694	0.269461905909094	SFRP1/GHRL/IRS1/ADRA2A	4
GO:0009991	GO:0009991	response to extracellular stimulus	10/172	463/14661	0.0464792602177581	0.30448452463694	0.269461905909094	ALDH1A2/SFRP1/WNT2B/GHRL/AQP3/SORD/STC1/MAP1LC3A/PCSK1N/NPY	10
GO:0002791	GO:0002791	regulation of peptide secretion	5/172	167/14661	0.0470024403141141	0.307245389066287	0.271905208378983	SFRP1/GHRL/SOX4/IRS1/ADRA2A	5
GO:0003208	GO:0003208	cardiac ventricle morphogenesis	3/172	69/14661	0.0473612143162984	0.307979453671077	0.272554838923271	COL11A1/SOX4/CPE	3
GO:0050818	GO:0050818	regulation of coagulation	3/172	69/14661	0.0473612143162984	0.307979453671077	0.272554838923271	ANXA5/ANXA2/TSPAN8	3
GO:0031348	GO:0031348	negative regulation of defense response	6/172	223/14661	0.047836970098627	0.307979453671077	0.272554838923271	PLK2/GRN/GHRL/TNFRSF1B/ISG15/NPY	6
GO:0042593	GO:0042593	glucose homeostasis	6/172	223/14661	0.047836970098627	0.307979453671077	0.272554838923271	FABP5/RAB11FIP2/GHRL/SOX4/IRS1/ADRA2A	6
GO:0036293	GO:0036293	response to decreased oxygen levels	7/172	281/14661	0.0479851729592407	0.307979453671077	0.272554838923271	SFRP1/CA9/AQP3/ATP1B1/STC1/CXCR4/CCN2	7
GO:0045861	GO:0045861	negative regulation of proteolysis	7/172	281/14661	0.0479851729592407	0.307979453671077	0.272554838923271	DPEP1/GAS1/BIRC5/ANXA2/CRB2/PCSK1N/FHIT	7
GO:0034508	GO:0034508	centromere complex assembly	2/172	30/14661	0.0480325571785023	0.307979453671077	0.272554838923271	CENPF/CENPV	2
GO:0048679	GO:0048679	regulation of axon regeneration	2/172	30/14661	0.0480325571785023	0.307979453671077	0.272554838923271	PTPRF/GRN	2
GO:0061036	GO:0061036	positive regulation of cartilage development	2/172	30/14661	0.0480325571785023	0.307979453671077	0.272554838923271	WNT5A/CCN1	2
GO:0033500	GO:0033500	carbohydrate homeostasis	6/172	224/14661	0.0486968492776324	0.308090552907948	0.27265315923084	FABP5/RAB11FIP2/GHRL/SOX4/IRS1/ADRA2A	6
GO:0043405	GO:0043405	regulation of MAP kinase activity	5/172	169/14661	0.049018679365559	0.308090552907948	0.27265315923084	SFRP1/WNT5A/TDGF1/FGFR1/ADRA2A	5
GO:0071772	GO:0071772	response to BMP	5/172	169/14661	0.049018679365559	0.308090552907948	0.27265315923084	SFRP1/KDR/WNT5A/CRB2/CCN1	5
GO:0071773	GO:0071773	cellular response to BMP stimulus	5/172	169/14661	0.049018679365559	0.308090552907948	0.27265315923084	SFRP1/KDR/WNT5A/CRB2/CCN1	5
GO:0090087	GO:0090087	regulation of peptide transport	5/172	169/14661	0.049018679365559	0.308090552907948	0.27265315923084	SFRP1/GHRL/SOX4/IRS1/ADRA2A	5
GO:0045669	GO:0045669	positive regulation of osteoblast differentiation	3/172	70/14661	0.0490700516386499	0.308090552907948	0.27265315923084	SUCO/NPNT/CCN1	3
GO:0060411	GO:0060411	cardiac septum morphogenesis	3/172	70/14661	0.0490700516386499	0.308090552907948	0.27265315923084	WNT5A/SOX4/CCN1	3
GO:0060415	GO:0060415	muscle tissue morphogenesis	3/172	70/14661	0.0490700516386499	0.308090552907948	0.27265315923084	COL11A1/WNT5A/COL3A1	3
GO:0061035	GO:0061035	regulation of cartilage development	3/172	70/14661	0.0490700516386499	0.308090552907948	0.27265315923084	WNT5A/CCN1/CCN2	3
GO:1903036	GO:1903036	positive regulation of response to wounding	3/172	70/14661	0.0490700516386499	0.308090552907948	0.27265315923084	GRN/ADRA2A/CXCR4	3
GO:0006941	GO:0006941	striated muscle contraction	5/172	170/14661	0.0500457224044231	0.312268763763136	0.276350781176229	TNNT1/ATP1B1/STC1/CXCR4/CCN2	5
GO:0009266	GO:0009266	response to temperature stimulus	5/172	170/14661	0.0500457224044231	0.312268763763136	0.276350781176229	IGFBP7/HSPB1/TRPM3/PCSK1N/CXCR4	5
GO:0110148	GO:0110148	biomineralization	5/172	170/14661	0.0500457224044231	0.312268763763136	0.276350781176229	TXLNG/ISG15/OSR1/CCN1/COL1A2	5
GO:0001945	GO:0001945	lymph vessel development	2/172	31/14661	0.0509586957874952	0.314071961792317	0.27794657057884	KDR/CCBE1	2
GO:0045987	GO:0045987	positive regulation of smooth muscle contraction	2/172	31/14661	0.0509586957874952	0.314071961792317	0.27794657057884	GHRL/NPNT	2
GO:0060351	GO:0060351	cartilage development involved in endochondral bone morphogenesis	2/172	31/14661	0.0509586957874952	0.314071961792317	0.27794657057884	STC1/ANXA6	2
GO:0071425	GO:0071425	hematopoietic stem cell proliferation	2/172	31/14661	0.0509586957874952	0.314071961792317	0.27794657057884	WNT2B/WNT5A	2
GO:0090050	GO:0090050	positive regulation of cell migration involved in sprouting angiogenesis	2/172	31/14661	0.0509586957874952	0.314071961792317	0.27794657057884	KDR/PLK2	2
GO:0098868	GO:0098868	bone growth	2/172	31/14661	0.0509586957874952	0.314071961792317	0.27794657057884	STC1/ANXA6	2
GO:0007346	GO:0007346	regulation of mitotic cell cycle	10/172	471/14661	0.0510919036160484	0.314251627129259	0.27810557033154	UBE2C/CENPF/GAS1/PBX1/BIRC5/PLK2/JADE1/MKI67/IGF2/RPRM	10
GO:0001704	GO:0001704	formation of primary germ layer	4/172	119/14661	0.0514899623318707	0.314776692798076	0.278570241552567	COL11A1/WNT5A/COL4A2/CRB2	4
GO:0071333	GO:0071333	cellular response to glucose stimulus	4/172	119/14661	0.0514899623318707	0.314776692798076	0.278570241552567	RAB11FIP2/GHRL/SOX4/ADRA2A	4
GO:1904950	GO:1904950	negative regulation of establishment of protein localization	4/172	119/14661	0.0514899623318707	0.314776692798076	0.278570241552567	SFRP1/GHRL/IRS1/ADRA2A	4
GO:0070371	GO:0070371	ERK1 and ERK2 cascade	7/172	286/14661	0.0518432920583622	0.316296448517684	0.279915190932869	KDR/EZR/GLIPR2/NPNT/CCN1/NPY/CCN2	7
GO:0007416	GO:0007416	synapse assembly	5/172	172/14661	0.0521376948976248	0.31674649700719	0.280313473649793	PCDH17/WNT5A/GHRL/SYNDIG1/LRRN3	5
GO:0033044	GO:0033044	regulation of chromosome organization	6/172	228/14661	0.0522317071223777	0.31674649700719	0.280313473649793	UBE2C/CENPF/TOP2A/BIRC5/CENPV/SETDB2	6
GO:0060560	GO:0060560	developmental growth involved in morphogenesis	6/172	228/14661	0.0522317071223777	0.31674649700719	0.280313473649793	LHX2/SFRP1/WNT5A/MAP2/CXCR4/CRABP2	6
GO:0070227	GO:0070227	lymphocyte apoptotic process	3/172	72/14661	0.0525771705803518	0.317932098314696	0.281362703945978	LGALS3/WNT5A/TSC22D3	3
GO:0048562	GO:0048562	embryonic organ morphogenesis	7/172	287/14661	0.0526377646216383	0.317932098314696	0.281362703945978	COL11A1/WNT5A/CRB2/MAFB/SETDB2/OSR1/STRA6	7
GO:0001569	GO:0001569	branching involved in blood vessel morphogenesis	2/172	32/14661	0.0539472373524693	0.323678095970278	0.286447781689974	KDR/COL4A1	2
GO:0048566	GO:0048566	embryonic digestive tract development	2/172	32/14661	0.0539472373524693	0.323678095970278	0.286447781689974	ALDH1A2/STRA6	2
GO:0090183	GO:0090183	regulation of kidney development	2/172	32/14661	0.0539472373524693	0.323678095970278	0.286447781689974	WNT2B/OSR1	2
GO:0051259	GO:0051259	protein complex oligomerization	6/172	230/14661	0.0540565333954322	0.323678095970278	0.286447781689974	ALDH1A2/TK1/KCTD8/TRPM3/ISG15/COL1A2	6
GO:0071331	GO:0071331	cellular response to hexose stimulus	4/172	121/14661	0.054124979624169	0.323678095970278	0.286447781689974	RAB11FIP2/GHRL/SOX4/ADRA2A	4
GO:0045661	GO:0045661	regulation of myoblast differentiation	3/172	73/14661	0.0543750220825956	0.323890664081733	0.286635899652674	SOX4/AKIRIN1/IGFBP3	3
GO:0071230	GO:0071230	cellular response to amino acid stimulus	3/172	73/14661	0.0543750220825956	0.323890664081733	0.286635899652674	COL3A1/COL4A1/COL1A2	3
GO:0008015	GO:0008015	blood circulation	10/172	477/14661	0.0547462504470944	0.325459992815403	0.288024720027295	KCNK6/GHRL/ADRA2A/ATP1B1/STC1/CXCR4/NPY1R/COL1A2/NPY/CCN2	10
GO:0001649	GO:0001649	osteoblast differentiation	6/172	231/14661	0.0549833371515848	0.325587604309384	0.288137653308305	SFRP1/IGF2/IGFBP3/SUCO/NPNT/CCN1	6
GO:0043547	GO:0043547	positive regulation of GTPase activity	6/172	231/14661	0.0549833371515848	0.325587604309384	0.288137653308305	RGS10/SFRP1/WNT5A/RAB11FIP2/RASGEF1B/MAP4K4	6
GO:0042471	GO:0042471	ear morphogenesis	4/172	122/14661	0.0554695196091064	0.327183494569339	0.28954998003191	COL11A1/WNT5A/MAFB/OSR1	4
GO:0051983	GO:0051983	regulation of chromosome segregation	4/172	122/14661	0.0554695196091064	0.327183494569339	0.28954998003191	UBE2C/CENPF/BIRC5/MKI67	4
GO:0022604	GO:0022604	regulation of cell morphogenesis	7/172	291/14661	0.055892274415407	0.328490322404748	0.290706493058785	KDR/WNT5A/EZR/CARMIL1/RHOBTB3/RHOB/CXCR4	7
GO:0050708	GO:0050708	regulation of protein secretion	6/172	232/14661	0.0559197477599115	0.328490322404748	0.290706493058785	SFRP1/EZR/GHRL/SOX4/IRS1/ADRA2A	6
GO:0048844	GO:0048844	artery morphogenesis	3/172	74/14661	0.0562021027230529	0.328490322404748	0.290706493058785	COL3A1/SOX4/STRA6	3
GO:0055117	GO:0055117	regulation of cardiac muscle contraction	3/172	74/14661	0.0562021027230529	0.328490322404748	0.290706493058785	ATP1B1/STC1/CCN2	3
GO:0009749	GO:0009749	response to glucose	5/172	176/14661	0.056473295013392	0.328490322404748	0.290706493058785	RAB11FIP2/GHRL/SOX4/ADRA2A/CCN2	5
GO:0032872	GO:0032872	regulation of stress-activated MAPK cascade	5/172	176/14661	0.056473295013392	0.328490322404748	0.290706493058785	SFRP1/WNT5A/EZR/MAP4K4/CCN2	5
GO:0009855	GO:0009855	determination of bilateral symmetry	4/172	123/14661	0.0568320275567657	0.328490322404748	0.290706493058785	ALDH1A2/WNT5A/SETDB2/TDGF1	4
GO:0071326	GO:0071326	cellular response to monosaccharide stimulus	4/172	123/14661	0.0568320275567657	0.328490322404748	0.290706493058785	RAB11FIP2/GHRL/SOX4/ADRA2A	4
GO:0016486	GO:0016486	peptide hormone processing	2/172	33/14661	0.0569963340861219	0.328490322404748	0.290706493058785	PCSK1N/CPE	2
GO:0021772	GO:0021772	olfactory bulb development	2/172	33/14661	0.0569963340861219	0.328490322404748	0.290706493058785	LHX2/WNT5A	2
GO:0050974	GO:0050974	detection of mechanical stimulus involved in sensory perception	2/172	33/14661	0.0569963340861219	0.328490322404748	0.290706493058785	COL11A1/CXCR4	2
GO:0070570	GO:0070570	regulation of neuron projection regeneration	2/172	33/14661	0.0569963340861219	0.328490322404748	0.290706493058785	PTPRF/GRN	2
GO:0099177	GO:0099177	regulation of trans-synaptic signaling	9/172	417/14661	0.0574500343436199	0.33047448327187	0.292462430473084	FABP5/PCDH17/PLK2/CALB2/GHRL/MME/ADRA2A/USP46/SLC1A3	9
GO:0001101	GO:0001101	response to acid chemical	4/172	124/14661	0.058212459541087	0.332957628435763	0.294659957685047	COL3A1/COL4A1/COL1A2/CCN2	4
GO:0009799	GO:0009799	specification of symmetry	4/172	124/14661	0.058212459541087	0.332957628435763	0.294659957685047	ALDH1A2/WNT5A/SETDB2/TDGF1	4
GO:0061041	GO:0061041	regulation of wound healing	4/172	124/14661	0.058212459541087	0.332957628435763	0.294659957685047	ANXA2/ADRA2A/TSPAN8/CXCR4	4
GO:0042063	GO:0042063	gliogenesis	7/172	295/14661	0.0592699317971981	0.335681448512294	0.297070476741971	COL3A1/GRN/SOX4/TNFRSF1B/MXRA8/CXCR4/PHGDH	7
GO:0048732	GO:0048732	gland development	9/172	420/14661	0.0595595574424074	0.335681448512294	0.297070476741971	ALDH1A2/SFRP1/PBX1/WNT5A/MAFB/IGF2/TDGF1/CCKBR/STRA6	9
GO:0007498	GO:0007498	mesoderm development	4/172	125/14661	0.0596107683141159	0.335681448512294	0.297070476741971	LHX2/WNT5A/CRB2/OSR1	4
GO:0016525	GO:0016525	negative regulation of angiogenesis	4/172	125/14661	0.0596107683141159	0.335681448512294	0.297070476741971	DCN/PLK2/COL4A2/GHRL	4
GO:0048706	GO:0048706	embryonic skeletal system development	4/172	125/14661	0.0596107683141159	0.335681448512294	0.297070476741971	COL11A1/PBX1/WNT5A/OSR1	4
GO:0070302	GO:0070302	regulation of stress-activated protein kinase signaling cascade	5/172	179/14661	0.0598576792972767	0.335681448512294	0.297070476741971	SFRP1/WNT5A/EZR/MAP4K4/CCN2	5
GO:0032272	GO:0032272	negative regulation of protein polymerization	3/172	76/14661	0.0599430135109547	0.335681448512294	0.297070476741971	KANK4/MAP2/CARMIL1	3
GO:0032094	GO:0032094	response to food	2/172	34/14661	0.0601041725187937	0.335681448512294	0.297070476741971	GHRL/NPY	2
GO:0033687	GO:0033687	osteoblast proliferation	2/172	34/14661	0.0601041725187937	0.335681448512294	0.297070476741971	SFRP1/CCN1	2
GO:0048246	GO:0048246	macrophage chemotaxis	2/172	34/14661	0.0601041725187937	0.335681448512294	0.297070476741971	LGALS3/AKIRIN1	2
GO:0070873	GO:0070873	regulation of glycogen metabolic process	2/172	34/14661	0.0601041725187937	0.335681448512294	0.297070476741971	IGF2/IRS1	2
GO:0110110	GO:0110110	positive regulation of animal organ morphogenesis	2/172	34/14661	0.0601041725187937	0.335681448512294	0.297070476741971	WNT2B/WNT5A	2
GO:0016042	GO:0016042	lipid catabolic process	7/172	296/14661	0.0601336634586593	0.335681448512294	0.297070476741971	DPEP1/HSD17B14/IDH1/IRS1/ADRA2A/MGST2/PLAAT1	7
GO:0048285	GO:0048285	organelle fission	10/172	486/14661	0.0605464046085278	0.337361885457111	0.298557625366192	REC8/UBE2C/CENPF/DCN/TOP2A/KDR/WNT5A/BIRC5/MKI67/IGF2	10
GO:0051304	GO:0051304	chromosome separation	4/172	126/14661	0.0610269033572198	0.339412979997797	0.300372797565147	UBE2C/CENPF/TOP2A/BIRC5	4
GO:0045638	GO:0045638	negative regulation of myeloid cell differentiation	3/172	77/14661	0.0618563584970788	0.342279047651659	0.30290920250525	SFRP1/MAFB/LRRC17	3
GO:0048644	GO:0048644	muscle organ morphogenesis	3/172	77/14661	0.0618563584970788	0.342279047651659	0.30290920250525	COL11A1/WNT5A/COL3A1	3
GO:0009746	GO:0009746	response to hexose	5/172	181/14661	0.0621770408628662	0.342279047651659	0.30290920250525	RAB11FIP2/GHRL/SOX4/ADRA2A/CCN2	5
GO:2000181	GO:2000181	negative regulation of blood vessel morphogenesis	4/172	127/14661	0.0624608109325417	0.342279047651659	0.30290920250525	DCN/PLK2/COL4A2/GHRL	4
GO:0021537	GO:0021537	telencephalon development	6/172	239/14661	0.0627442132753004	0.342279047651659	0.30290920250525	LHX2/WNT5A/COL3A1/BTBD3/CXCR4/NPY	6
GO:0050767	GO:0050767	regulation of neurogenesis	8/172	361/14661	0.0628354899818986	0.342279047651659	0.30290920250525	LHX2/WNT5A/ANXA2/MAP2/MME/TNFRSF1B/CXCR4/CRABP2	8
GO:0001662	GO:0001662	behavioral fear response	2/172	35/14661	0.0632689729553434	0.342279047651659	0.30290920250525	USP46/LYPD1	2
GO:0001893	GO:0001893	maternal placenta development	2/172	35/14661	0.0632689729553434	0.342279047651659	0.30290920250525	GHRL/STC1	2
GO:0009309	GO:0009309	amine biosynthetic process	2/172	35/14661	0.0632689729553434	0.342279047651659	0.30290920250525	OAZ2/SAT1	2
GO:0021988	GO:0021988	olfactory lobe development	2/172	35/14661	0.0632689729553434	0.342279047651659	0.30290920250525	LHX2/WNT5A	2
GO:0031128	GO:0031128	developmental induction	2/172	35/14661	0.0632689729553434	0.342279047651659	0.30290920250525	WNT2B/WNT5A	2
GO:0032467	GO:0032467	positive regulation of cytokinesis	2/172	35/14661	0.0632689729553434	0.342279047651659	0.30290920250525	BIRC5/CENPV	2
GO:0042401	GO:0042401	cellular biogenic amine biosynthetic process	2/172	35/14661	0.0632689729553434	0.342279047651659	0.30290920250525	OAZ2/SAT1	2
GO:0048048	GO:0048048	embryonic eye morphogenesis	2/172	35/14661	0.0632689729553434	0.342279047651659	0.30290920250525	WNT5A/STRA6	2
GO:0071711	GO:0071711	basement membrane organization	2/172	35/14661	0.0632689729553434	0.342279047651659	0.30290920250525	COL3A1/COL4A1	2
GO:0031334	GO:0031334	positive regulation of protein-containing complex assembly	5/172	182/14661	0.063355625045456	0.342279047651659	0.30290920250525	LGALS3/ARL2/CARMIL1/ISG15/BIK	5
GO:0045814	GO:0045814	negative regulation of gene expression, epigenetic	3/172	78/14661	0.0637979628434617	0.34296072006965	0.303512467151217	LHX2/CENPV/SETDB2	3
GO:1901343	GO:1901343	negative regulation of vasculature development	4/172	128/14661	0.0639124341346654	0.34296072006965	0.303512467151217	DCN/PLK2/COL4A2/GHRL	4
GO:0007015	GO:0007015	actin filament organization	9/172	426/14661	0.0639271019681089	0.34296072006965	0.303512467151217	SFRP1/KANK4/EZR/GHRL/CARMIL1/RHOBTB3/RHOB/PLEKHH2/CCN2	9
GO:0060284	GO:0060284	regulation of cell development	10/172	491/14661	0.0639360547679513	0.34296072006965	0.303512467151217	LHX2/WNT5A/ANXA2/MAP2/GRN/CARMIL1/MME/TNFRSF1B/CXCR4/CRABP2	10
GO:0008544	GO:0008544	epidermis development	7/172	301/14661	0.0645686221270379	0.345739785148324	0.305971876783407	FABP5/LHX2/WNT5A/MAFB/AQP3/CRABP2/CCN2	7
GO:0009582	GO:0009582	detection of abiotic stimulus	4/172	129/14661	0.0653817129424593	0.348452733874096	0.308372774941209	COL11A1/TRPM3/CXCR4/TAC1	4
GO:0043535	GO:0043535	regulation of blood vessel endothelial cell migration	4/172	129/14661	0.0653817129424593	0.348452733874096	0.308372774941209	KDR/PLK2/HSPB1/FGFR1	4
GO:0051346	GO:0051346	negative regulation of hydrolase activity	7/172	302/14661	0.0654789176592321	0.348452733874096	0.308372774941209	LGALS3/DPEP1/BIRC5/ANXA2/ARL2/CRB2/PCSK1N	7
GO:1903828	GO:1903828	negative regulation of protein localization	5/172	184/14661	0.0657505365299473	0.348452733874096	0.308372774941209	SFRP1/GHRL/IRS1/ADRA2A/LYPD1	5
GO:0002042	GO:0002042	cell migration involved in sprouting angiogenesis	3/172	79/14661	0.0657675689762366	0.348452733874096	0.308372774941209	KDR/PLK2/TDGF1	3
GO:0051781	GO:0051781	positive regulation of cell division	3/172	79/14661	0.0657675689762366	0.348452733874096	0.308372774941209	BIRC5/CENPV/IGF2	3
GO:0009410	GO:0009410	response to xenobiotic stimulus	8/172	365/14661	0.0661032779997005	0.348605462844746	0.308507936620011	DPEP1/SFRP1/CENPF/CA9/EPHX1/SORD/CXCR4/SLC1A3	8
GO:0030900	GO:0030900	forebrain development	8/172	365/14661	0.0661032779997005	0.348605462844746	0.308507936620011	ALDH1A2/LHX2/WNT2B/WNT5A/COL3A1/BTBD3/CXCR4/NPY	8
GO:0002209	GO:0002209	behavioral defense response	2/172	36/14661	0.0664889889399251	0.348605462844746	0.308507936620011	USP46/LYPD1	2
GO:0032885	GO:0032885	regulation of polysaccharide biosynthetic process	2/172	36/14661	0.0664889889399251	0.348605462844746	0.308507936620011	IGF2/IRS1	2
GO:0035909	GO:0035909	aorta morphogenesis	2/172	36/14661	0.0664889889399251	0.348605462844746	0.308507936620011	COL3A1/SOX4	2
GO:0071604	GO:0071604	transforming growth factor beta production	2/172	36/14661	0.0664889889399251	0.348605462844746	0.308507936620011	COL3A1/LAPTM4B	2
GO:0002244	GO:0002244	hematopoietic progenitor cell differentiation	4/172	130/14661	0.0668685842710735	0.349382568336751	0.30919565737435	SFRP1/TOP2A/KDR/SOX4	4
GO:0046328	GO:0046328	regulation of JNK cascade	4/172	130/14661	0.0668685842710735	0.349382568336751	0.30919565737435	SFRP1/WNT5A/MAP4K4/CCN2	4
GO:0032465	GO:0032465	regulation of cytokinesis	3/172	80/14661	0.0677649137921571	0.352844895952266	0.312259738871664	BIRC5/PLK2/CENPV	3
GO:2000106	GO:2000106	regulation of leukocyte apoptotic process	3/172	80/14661	0.0677649137921571	0.352844895952266	0.312259738871664	LGALS3/WNT5A/TSC22D3	3
GO:0045927	GO:0045927	positive regulation of growth	6/172	244/14661	0.0679081637344459	0.35298219359385	0.312381244173853	SFRP1/EZR/GHRL/IGF2/CXCR4/CRABP2	6
GO:0045787	GO:0045787	positive regulation of cell cycle	7/172	306/14661	0.0691979312413721	0.356558121925101	0.315545859730858	UBE2C/PBX1/WNT5A/BIRC5/CENPV/IGF2/CCN2	7
GO:0070374	GO:0070374	positive regulation of ERK1 and ERK2 cascade	5/172	187/14661	0.0694370213383758	0.356558121925101	0.315545859730858	KDR/GLIPR2/NPNT/NPY/CCN2	5
GO:0010092	GO:0010092	specification of animal organ identity	2/172	37/14661	0.0697625067285582	0.356558121925101	0.315545859730858	WNT2B/WNT5A	2
GO:0042755	GO:0042755	eating behavior	2/172	37/14661	0.0697625067285582	0.356558121925101	0.315545859730858	GHRL/NPY	2
GO:0048009	GO:0048009	insulin-like growth factor receptor signaling pathway	2/172	37/14661	0.0697625067285582	0.356558121925101	0.315545859730858	IRS1/IGFBP3	2
GO:1902745	GO:1902745	positive regulation of lamellipodium organization	2/172	37/14661	0.0697625067285582	0.356558121925101	0.315545859730858	CARMIL1/AKIRIN1	2
GO:0002028	GO:0002028	regulation of sodium ion transport	3/172	81/14661	0.0697897289089176	0.356558121925101	0.315545859730858	ATP1B1/OSR1/SLMAP	3
GO:0008543	GO:0008543	fibroblast growth factor receptor signaling pathway	3/172	81/14661	0.0697897289089176	0.356558121925101	0.315545859730858	WNT5A/FGFR1/CCN2	3
GO:0071229	GO:0071229	cellular response to acid chemical	3/172	81/14661	0.0697897289089176	0.356558121925101	0.315545859730858	COL3A1/COL4A1/COL1A2	3
GO:0034763	GO:0034763	negative regulation of transmembrane transport	4/172	132/14661	0.0698948371455826	0.356558121925101	0.315545859730858	FABP5/OAZ2/ADRA2A/OSR1	4
GO:0060048	GO:0060048	cardiac muscle contraction	4/172	132/14661	0.0698948371455826	0.356558121925101	0.315545859730858	ATP1B1/STC1/CXCR4/CCN2	4
GO:0070482	GO:0070482	response to oxygen levels	7/172	307/14661	0.070147156912445	0.357241844646853	0.316150938849202	SFRP1/CA9/AQP3/ATP1B1/STC1/CXCR4/CCN2	7
GO:0010959	GO:0010959	regulation of metal ion transport	8/172	370/14661	0.0703341822204843	0.357591296811216	0.316460196097483	LGALS3/ADRA2A/CD63/ATP1B1/OSR1/STC1/CXCR4/SLMAP	8
GO:0010232	GO:0010232	vascular transport	3/172	82/14661	0.0718417409094545	0.361581928947398	0.319991815126331	FABP5/SLCO3A1/SLC1A3	3
GO:0032611	GO:0032611	interleukin-1 beta production	3/172	82/14661	0.0718417409094545	0.361581928947398	0.319991815126331	WNT5A/HSPB1/GHRL	3
GO:0032651	GO:0032651	regulation of interleukin-1 beta production	3/172	82/14661	0.0718417409094545	0.361581928947398	0.319991815126331	WNT5A/HSPB1/GHRL	3
GO:0048041	GO:0048041	focal adhesion assembly	3/172	82/14661	0.0718417409094545	0.361581928947398	0.319991815126331	SFRP1/KDR/MAP4K4	3
GO:0051262	GO:0051262	protein tetramerization	3/172	82/14661	0.0718417409094545	0.361581928947398	0.319991815126331	ALDH1A2/TK1/TRPM3	3
GO:0150104	GO:0150104	transport across blood-brain barrier	3/172	82/14661	0.0718417409094545	0.361581928947398	0.319991815126331	FABP5/SLCO3A1/SLC1A3	3
GO:0034284	GO:0034284	response to monosaccharide	5/172	189/14661	0.0719571984428432	0.361581928947398	0.319991815126331	RAB11FIP2/GHRL/SOX4/ADRA2A/CCN2	5
GO:0040029	GO:0040029	epigenetic regulation of gene expression	4/172	134/14661	0.0729906287877976	0.361844739677935	0.320224396668622	LHX2/CENPV/IGF2/SETDB2	4
GO:0045667	GO:0045667	regulation of osteoblast differentiation	4/172	134/14661	0.0729906287877976	0.361844739677935	0.320224396668622	SFRP1/SUCO/NPNT/CCN1	4
GO:0071322	GO:0071322	cellular response to carbohydrate stimulus	4/172	134/14661	0.0729906287877976	0.361844739677935	0.320224396668622	RAB11FIP2/GHRL/SOX4/ADRA2A	4
GO:0000266	GO:0000266	mitochondrial fission	2/172	38/14661	0.0730878447693842	0.361844739677935	0.320224396668622	DCN/KDR	2
GO:0010907	GO:0010907	positive regulation of glucose metabolic process	2/172	38/14661	0.0730878447693842	0.361844739677935	0.320224396668622	IGF2/IRS1	2
GO:0032965	GO:0032965	regulation of collagen biosynthetic process	2/172	38/14661	0.0730878447693842	0.361844739677935	0.320224396668622	SUCO/CCN2	2
GO:0050856	GO:0050856	regulation of T cell receptor signaling pathway	2/172	38/14661	0.0730878447693842	0.361844739677935	0.320224396668622	LGALS3/EZR	2
GO:0150077	GO:0150077	regulation of neuroinflammatory response	2/172	38/14661	0.0730878447693842	0.361844739677935	0.320224396668622	GRN/TNFRSF1B	2
GO:1902275	GO:1902275	regulation of chromatin organization	2/172	38/14661	0.0730878447693842	0.361844739677935	0.320224396668622	MKI67/SETDB2	2
GO:0043588	GO:0043588	skin development	6/172	249/14661	0.0733131370702742	0.362366078481552	0.320685769698382	LHX2/WNT5A/COL3A1/MAFB/AQP3/COL1A2	6
GO:0010951	GO:0010951	negative regulation of endopeptidase activity	5/172	191/14661	0.0745271790769476	0.367764837928728	0.32546354949496	DPEP1/BIRC5/ANXA2/CRB2/PCSK1N	5
GO:0001892	GO:0001892	embryonic placenta development	3/172	84/14661	0.0760262381444238	0.372450526831155	0.329610278014745	KRT19/IGF2/CCN1	3
GO:0002088	GO:0002088	lens development in camera-type eye	3/172	84/14661	0.0760262381444238	0.372450526831155	0.329610278014745	WNT2B/WNT5A/PLAAT1	3
GO:2001251	GO:2001251	negative regulation of chromosome organization	3/172	84/14661	0.0760262381444238	0.372450526831155	0.329610278014745	CENPF/TOP2A/BIRC5	3
GO:0042168	GO:0042168	heme metabolic process	2/172	39/14661	0.0764633531905021	0.372450526831155	0.329610278014745	BLVRA/PGRMC1	2
GO:0050892	GO:0050892	intestinal absorption	2/172	39/14661	0.0764633531905021	0.372450526831155	0.329610278014745	EZR/ADRA2A	2
GO:0060338	GO:0060338	regulation of type I interferon-mediated signaling pathway	2/172	39/14661	0.0764633531905021	0.372450526831155	0.329610278014745	WNT5A/ISG15	2
GO:1903524	GO:1903524	positive regulation of blood circulation	2/172	39/14661	0.0764633531905021	0.372450526831155	0.329610278014745	GHRL/CCN2	2
GO:2001239	GO:2001239	regulation of extrinsic apoptotic signaling pathway in absence of ligand	2/172	39/14661	0.0764633531905021	0.372450526831155	0.329610278014745	UNC5B/FGFR1	2
GO:0032970	GO:0032970	regulation of actin filament-based process	8/172	378/14661	0.0774426921851472	0.376613414491376	0.333294339279751	SFRP1/KANK4/CARMIL1/RHOBTB3/RHOB/STC1/PLEKHH2/CCN2	8
GO:0010821	GO:0010821	regulation of mitochondrion organization	4/172	137/14661	0.0777633557619242	0.377564846303876	0.334136334878195	DCN/KDR/MLLT11/BIK	4
GO:0071560	GO:0071560	cellular response to transforming growth factor beta stimulus	6/172	254/14661	0.0789584023062906	0.382537275471036	0.338536822035888	SFRP1/WNT5A/COL3A1/COL4A2/NPNT/COL1A2	6
GO:0030336	GO:0030336	negative regulation of cell migration	7/172	316/14661	0.0790408145344128	0.382537275471036	0.338536822035888	DPEP1/SFRP1/DCN/COL3A1/IGFBP3/RHOB/STC1	7
GO:0008643	GO:0008643	carbohydrate transport	4/172	138/14661	0.0793883457890976	0.38360448685292	0.339481279930137	FABP5/EZR/IRS1/AQP3	4
GO:0031032	GO:0031032	actomyosin structure organization	5/172	195/14661	0.0798156844021406	0.384784670098473	0.340525715364247	KRT19/SFRP1/TNNT1/CARMIL1/CCN2	5
GO:0002861	GO:0002861	regulation of inflammatory response to antigenic stimulus	2/172	40/14661	0.079887413295279	0.384784670098473	0.340525715364247	PLK2/NPY	2
GO:0002526	GO:0002526	acute inflammatory response	3/172	86/14661	0.0803161263807644	0.385619557503829	0.341264571802796	SIGIRR/ADRA2A/NPY	3
GO:0006576	GO:0006576	cellular biogenic amine metabolic process	3/172	86/14661	0.0803161263807644	0.385619557503829	0.341264571802796	OAZ2/SAT1/NPY	3
GO:0001678	GO:0001678	cellular glucose homeostasis	4/172	139/14661	0.0810302313264344	0.38843063270767	0.343752309670538	RAB11FIP2/GHRL/SOX4/ADRA2A	4
GO:0000578	GO:0000578	embryonic axis specification	2/172	41/14661	0.0833584370650328	0.395200125488853	0.349743157412407	WNT5A/TDGF1	2
GO:0006509	GO:0006509	membrane protein ectodomain proteolysis	2/172	41/14661	0.0833584370650328	0.395200125488853	0.349743157412407	ADRA2A/TNFRSF1B	2
GO:0021983	GO:0021983	pituitary gland development	2/172	41/14661	0.0833584370650328	0.395200125488853	0.349743157412407	ALDH1A2/WNT5A	2
GO:0060412	GO:0060412	ventricular septum morphogenesis	2/172	41/14661	0.0833584370650328	0.395200125488853	0.349743157412407	WNT5A/SOX4	2
GO:0071542	GO:0071542	dopaminergic neuron differentiation	2/172	41/14661	0.0833584370650328	0.395200125488853	0.349743157412407	SFRP1/WNT5A	2
GO:1902742	GO:1902742	apoptotic process involved in development	2/172	41/14661	0.0833584370650328	0.395200125488853	0.349743157412407	TNFRSF1B/CCN1	2
GO:1905314	GO:1905314	semi-lunar valve development	2/172	41/14661	0.0833584370650328	0.395200125488853	0.349743157412407	TNFRSF1B/STRA6	2
GO:0043087	GO:0043087	regulation of GTPase activity	7/172	321/14661	0.0842540464762082	0.398820094605249	0.352946748066479	RGS10/SFRP1/WNT5A/ARL2/RAB11FIP2/RASGEF1B/MAP4K4	7
GO:0045995	GO:0045995	regulation of embryonic development	3/172	88/14661	0.084709060611392	0.399720879760006	0.35374392252027	WNT2B/CRB2/OSR1	3
GO:0060291	GO:0060291	long-term synaptic potentiation	3/172	88/14661	0.084709060611392	0.399720879760006	0.35374392252027	PLK2/CALB2/MME	3
GO:0071559	GO:0071559	response to transforming growth factor beta	6/172	259/14661	0.0848426467215149	0.399726666301053	0.353749043477997	SFRP1/WNT5A/COL3A1/COL4A2/NPNT/COL1A2	6
GO:0005978	GO:0005978	glycogen biosynthetic process	2/172	42/14661	0.086874866668984	0.402713390958349	0.356392227132537	IGF2/IRS1	2
GO:0009250	GO:0009250	glucan biosynthetic process	2/172	42/14661	0.086874866668984	0.402713390958349	0.356392227132537	IGF2/IRS1	2
GO:0010712	GO:0010712	regulation of collagen metabolic process	2/172	42/14661	0.086874866668984	0.402713390958349	0.356392227132537	SUCO/CCN2	2
GO:0032873	GO:0032873	negative regulation of stress-activated MAPK cascade	2/172	42/14661	0.086874866668984	0.402713390958349	0.356392227132537	SFRP1/EZR	2
GO:0032881	GO:0032881	regulation of polysaccharide metabolic process	2/172	42/14661	0.086874866668984	0.402713390958349	0.356392227132537	IGF2/IRS1	2
GO:0045646	GO:0045646	regulation of erythrocyte differentiation	2/172	42/14661	0.086874866668984	0.402713390958349	0.356392227132537	MAFB/ISG15	2
GO:0045687	GO:0045687	positive regulation of glial cell differentiation	2/172	42/14661	0.086874866668984	0.402713390958349	0.356392227132537	TNFRSF1B/CXCR4	2
GO:0048713	GO:0048713	regulation of oligodendrocyte differentiation	2/172	42/14661	0.086874866668984	0.402713390958349	0.356392227132537	TNFRSF1B/CXCR4	2
GO:0070303	GO:0070303	negative regulation of stress-activated protein kinase signaling cascade	2/172	42/14661	0.086874866668984	0.402713390958349	0.356392227132537	SFRP1/EZR	2
GO:0030071	GO:0030071	regulation of mitotic metaphase/anaphase transition	3/172	89/14661	0.0869434208294185	0.402713390958349	0.356392227132537	UBE2C/CENPF/BIRC5	3
GO:0051492	GO:0051492	regulation of stress fiber assembly	3/172	89/14661	0.0869434208294185	0.402713390958349	0.356392227132537	SFRP1/CARMIL1/CCN2	3
GO:2001236	GO:2001236	regulation of extrinsic apoptotic signaling pathway	4/172	143/14661	0.0877648746022958	0.405895744715059	0.359208538107889	LGALS3/SFRP1/UNC5B/FGFR1	4
GO:0001558	GO:0001558	regulation of cell growth	8/172	390/14661	0.0888891270449259	0.410466611124887	0.36325365132314	SFRP1/WNT5A/JADE1/IGFBP7/MAP2/IGFBP3/CXCR4/CRABP2	8
GO:0001843	GO:0001843	neural tube closure	3/172	90/14661	0.0892026367636151	0.41065848022274	0.363423451127758	LHX2/SFRP1/WNT5A	3
GO:0002832	GO:0002832	negative regulation of response to biotic stimulus	3/172	90/14661	0.0892026367636151	0.41065848022274	0.363423451127758	SIGIRR/GRN/ISG15	3
GO:0006575	GO:0006575	cellular modified amino acid metabolic process	4/172	144/14661	0.0894898259741618	0.410826301881483	0.363571969493581	DPEP1/IDH1/SLC16A10/MGST2	4
GO:0010466	GO:0010466	negative regulation of peptidase activity	5/172	202/14661	0.0895416921701429	0.410826301881483	0.363571969493581	DPEP1/BIRC5/ANXA2/CRB2/PCSK1N	5
GO:0030517	GO:0030517	negative regulation of axon extension	2/172	43/14661	0.0904351739813766	0.410826301881483	0.363571969493581	WNT5A/MAP2	2
GO:0035987	GO:0035987	endodermal cell differentiation	2/172	43/14661	0.0904351739813766	0.410826301881483	0.363571969493581	COL11A1/COL4A2	2
GO:0045214	GO:0045214	sarcomere organization	2/172	43/14661	0.0904351739813766	0.410826301881483	0.363571969493581	KRT19/TNNT1	2
GO:1900271	GO:1900271	regulation of long-term synaptic potentiation	2/172	43/14661	0.0904351739813766	0.410826301881483	0.363571969493581	CALB2/MME	2
GO:2000146	GO:2000146	negative regulation of cell motility	7/172	327/14661	0.0907654826250486	0.410826301881483	0.363571969493581	DPEP1/SFRP1/DCN/COL3A1/IGFBP3/RHOB/STC1	7
GO:0008360	GO:0008360	regulation of cell shape	4/172	145/14661	0.0912310914710707	0.410826301881483	0.363571969493581	KDR/EZR/RHOBTB3/RHOB	4
GO:0007044	GO:0007044	cell-substrate junction assembly	3/172	91/14661	0.0914863997405018	0.410826301881483	0.363571969493581	SFRP1/KDR/MAP4K4	3
GO:0060606	GO:0060606	tube closure	3/172	91/14661	0.0914863997405018	0.410826301881483	0.363571969493581	LHX2/SFRP1/WNT5A	3
GO:1901215	GO:1901215	negative regulation of neuron death	5/172	204/14661	0.0924291973637705	0.410826301881483	0.363571969493581	KDR/UNC5B/GRN/TNFRSF1B/NPY	5
GO:0016049	GO:0016049	cell growth	9/172	460/14661	0.0924724743896351	0.410826301881483	0.363571969493581	LHX2/SFRP1/WNT5A/JADE1/IGFBP7/MAP2/IGFBP3/CXCR4/CRABP2	9
GO:0001959	GO:0001959	regulation of cytokine-mediated signaling pathway	4/172	146/14661	0.0929885660865989	0.410826301881483	0.363571969493581	WNT5A/SIGIRR/ISG15/CXCR4	4
GO:0055067	GO:0055067	monovalent inorganic cation homeostasis	4/172	146/14661	0.0929885660865989	0.410826301881483	0.363571969493581	GRN/ATP1B1/CCKBR/SLC1A3	4
GO:0010639	GO:0010639	negative regulation of organelle organization	7/172	329/14661	0.0929976141434532	0.410826301881483	0.363571969493581	CENPF/TOP2A/KANK4/BIRC5/MAP2/CARMIL1/PLEKHH2	7
GO:0006942	GO:0006942	regulation of striated muscle contraction	3/172	92/14661	0.0937943981884	0.410826301881483	0.363571969493581	ATP1B1/STC1/CCN2	3
GO:0007091	GO:0007091	metaphase/anaphase transition of mitotic cell cycle	3/172	92/14661	0.0937943981884	0.410826301881483	0.363571969493581	UBE2C/CENPF/BIRC5	3
GO:0010965	GO:0010965	regulation of mitotic sister chromatid separation	3/172	92/14661	0.0937943981884	0.410826301881483	0.363571969493581	UBE2C/CENPF/BIRC5	3
GO:0045807	GO:0045807	positive regulation of endocytosis	3/172	92/14661	0.0937943981884	0.410826301881483	0.363571969493581	WNT5A/ANXA2/CD63	3
GO:1902099	GO:1902099	regulation of metaphase/anaphase transition of cell cycle	3/172	92/14661	0.0937943981884	0.410826301881483	0.363571969493581	UBE2C/CENPF/BIRC5	3
GO:0009066	GO:0009066	aspartate family amino acid metabolic process	2/172	44/14661	0.0940378601056694	0.410826301881483	0.363571969493581	ADI1/PHGDH	2
GO:0030835	GO:0030835	negative regulation of actin filament depolymerization	2/172	44/14661	0.0940378601056694	0.410826301881483	0.363571969493581	CARMIL1/PLEKHH2	2
GO:0046456	GO:0046456	icosanoid biosynthetic process	2/172	44/14661	0.0940378601056694	0.410826301881483	0.363571969493581	FABP5/MGST2	2
GO:0048806	GO:0048806	genitalia development	2/172	44/14661	0.0940378601056694	0.410826301881483	0.363571969493581	WNT5A/STRA6	2
GO:0070509	GO:0070509	calcium ion import	2/172	44/14661	0.0940378601056694	0.410826301881483	0.363571969493581	LGALS3/STC1	2
GO:0090199	GO:0090199	regulation of release of cytochrome c from mitochondria	2/172	44/14661	0.0940378601056694	0.410826301881483	0.363571969493581	MLLT11/BIK	2
GO:0007584	GO:0007584	response to nutrient	4/172	147/14661	0.0947621426341837	0.410826301881483	0.363571969493581	ALDH1A2/SFRP1/AQP3/STC1	4
GO:0060349	GO:0060349	bone morphogenesis	3/172	93/14661	0.096126317822765	0.410826301881483	0.363571969493581	COL3A1/STC1/ANXA6	3
GO:0001666	GO:0001666	response to hypoxia	6/172	269/14661	0.0973200010757822	0.410826301881483	0.363571969493581	SFRP1/CA9/AQP3/ATP1B1/STC1/CXCR4	6
GO:0007094	GO:0007094	mitotic spindle assembly checkpoint signaling	2/172	45/14661	0.0976814549056983	0.410826301881483	0.363571969493581	CENPF/BIRC5	2
GO:0030195	GO:0030195	negative regulation of blood coagulation	2/172	45/14661	0.0976814549056983	0.410826301881483	0.363571969493581	ANXA2/TSPAN8	2
GO:0046717	GO:0046717	acid secretion	2/172	45/14661	0.0976814549056983	0.410826301881483	0.363571969493581	GHRL/CCKBR	2
GO:0046850	GO:0046850	regulation of bone remodeling	2/172	45/14661	0.0976814549056983	0.410826301881483	0.363571969493581	SFRP1/SUCO	2
GO:0071173	GO:0071173	spindle assembly checkpoint signaling	2/172	45/14661	0.0976814549056983	0.410826301881483	0.363571969493581	CENPF/BIRC5	2
GO:0071174	GO:0071174	mitotic spindle checkpoint signaling	2/172	45/14661	0.0976814549056983	0.410826301881483	0.363571969493581	CENPF/BIRC5	2
GO:0085029	GO:0085029	extracellular matrix assembly	2/172	45/14661	0.0976814549056983	0.410826301881483	0.363571969493581	COL3A1/COL1A2	2
GO:1901861	GO:1901861	regulation of muscle tissue development	2/172	45/14661	0.0976814549056983	0.410826301881483	0.363571969493581	CENPF/IGF2	2
GO:0120162	GO:0120162	positive regulation of cold-induced thermogenesis	3/172	94/14661	0.0984818418267657	0.410826301881483	0.363571969493581	FABP5/GHRL/CXCR4	3
GO:0007264	GO:0007264	small GTPase mediated signal transduction	9/172	467/14661	0.0991549919167499	0.410826301881483	0.363571969493581	PLK2/COL3A1/RASGEF1B/MAP4K4/ADRA2A/RHOBTB3/RHOB/CTNNAL1/COL1A2	9
GO:0007009	GO:0007009	plasma membrane organization	4/172	150/14661	0.100178380366374	0.410826301881483	0.363571969493581	ANXA2/MAFB/ANXA6/CXCR4	4
GO:0014033	GO:0014033	neural crest cell differentiation	3/172	95/14661	0.100860651027209	0.410826301881483	0.363571969493581	ALDH1A2/SFRP1/ANXA6	3
GO:0044106	GO:0044106	cellular amine metabolic process	3/172	95/14661	0.100860651027209	0.410826301881483	0.363571969493581	OAZ2/SAT1/NPY	3
GO:0044784	GO:0044784	metaphase/anaphase transition of cell cycle	3/172	95/14661	0.100860651027209	0.410826301881483	0.363571969493581	UBE2C/CENPF/BIRC5	3
GO:0048144	GO:0048144	fibroblast proliferation	3/172	95/14661	0.100860651027209	0.410826301881483	0.363571969493581	SFRP1/WNT5A/COL3A1	3
GO:0051306	GO:0051306	mitotic sister chromatid separation	3/172	95/14661	0.100860651027209	0.410826301881483	0.363571969493581	UBE2C/CENPF/BIRC5	3
GO:0007517	GO:0007517	muscle organ development	7/172	336/14661	0.101051010710288	0.410826301881483	0.363571969493581	COL11A1/CENPF/WNT5A/COL3A1/IGF2/AKIRIN1/STRA6	7
GO:0006778	GO:0006778	porphyrin-containing compound metabolic process	2/172	46/14661	0.101364516543714	0.410826301881483	0.363571969493581	BLVRA/PGRMC1	2
GO:0031018	GO:0031018	endocrine pancreas development	2/172	46/14661	0.101364516543714	0.410826301881483	0.363571969493581	WNT5A/SOX4	2
GO:0031577	GO:0031577	spindle checkpoint signaling	2/172	46/14661	0.101364516543714	0.410826301881483	0.363571969493581	CENPF/BIRC5	2
GO:0045776	GO:0045776	negative regulation of blood pressure	2/172	46/14661	0.101364516543714	0.410826301881483	0.363571969493581	KCNK6/NPY	2
GO:0048286	GO:0048286	lung alveolus development	2/172	46/14661	0.101364516543714	0.410826301881483	0.363571969493581	KDR/STRA6	2
GO:0048538	GO:0048538	thymus development	2/172	46/14661	0.101364516543714	0.410826301881483	0.363571969493581	PBX1/MAFB	2
GO:0061178	GO:0061178	regulation of insulin secretion involved in cellular response to glucose stimulus	2/172	46/14661	0.101364516543714	0.410826301881483	0.363571969493581	GHRL/ADRA2A	2
GO:1900047	GO:1900047	negative regulation of hemostasis	2/172	46/14661	0.101364516543714	0.410826301881483	0.363571969493581	ANXA2/TSPAN8	2
GO:0042391	GO:0042391	regulation of membrane potential	8/172	403/14661	0.10234577207856	0.410826301881483	0.363571969493581	DCN/KDR/GABRG1/KCNK6/GHRL/MLLT11/ATP1B1/SLMAP	8
GO:0014020	GO:0014020	primary neural tube formation	3/172	96/14661	0.103262424065898	0.410826301881483	0.363571969493581	LHX2/SFRP1/WNT5A	3
GO:0043279	GO:0043279	response to alkaloid	3/172	96/14661	0.103262424065898	0.410826301881483	0.363571969493581	MAP1LC3A/CXCR4/SLC1A3	3
GO:1902106	GO:1902106	negative regulation of leukocyte differentiation	3/172	96/14661	0.103262424065898	0.410826301881483	0.363571969493581	SFRP1/MAFB/LRRC17	3
GO:1903076	GO:1903076	regulation of protein localization to plasma membrane	3/172	96/14661	0.103262424065898	0.410826301881483	0.363571969493581	LGALS3/EZR/LYPD1	3
GO:0050806	GO:0050806	positive regulation of synaptic transmission	4/172	152/14661	0.103867656591884	0.410826301881483	0.363571969493581	PLK2/CALB2/MME/SLC1A3	4
GO:0051494	GO:0051494	negative regulation of cytoskeleton organization	4/172	152/14661	0.103867656591884	0.410826301881483	0.363571969493581	KANK4/MAP2/CARMIL1/PLEKHH2	4
GO:0032956	GO:0032956	regulation of actin cytoskeleton organization	7/172	339/14661	0.104616350726167	0.410826301881483	0.363571969493581	SFRP1/KANK4/CARMIL1/RHOBTB3/RHOB/PLEKHH2/CCN2	7
GO:0008089	GO:0008089	anterograde axonal transport	2/172	47/14661	0.105085631025202	0.410826301881483	0.363571969493581	MAP2/HSPB1	2
GO:0033046	GO:0033046	negative regulation of sister chromatid segregation	2/172	47/14661	0.105085631025202	0.410826301881483	0.363571969493581	CENPF/BIRC5	2
GO:0033048	GO:0033048	negative regulation of mitotic sister chromatid segregation	2/172	47/14661	0.105085631025202	0.410826301881483	0.363571969493581	CENPF/BIRC5	2
GO:0035850	GO:0035850	epithelial cell differentiation involved in kidney development	2/172	47/14661	0.105085631025202	0.410826301881483	0.363571969493581	PODXL/OSR1	2
GO:0045841	GO:0045841	negative regulation of mitotic metaphase/anaphase transition	2/172	47/14661	0.105085631025202	0.410826301881483	0.363571969493581	CENPF/BIRC5	2
GO:0099054	GO:0099054	presynapse assembly	2/172	47/14661	0.105085631025202	0.410826301881483	0.363571969493581	PCDH17/WNT5A	2
GO:1902041	GO:1902041	regulation of extrinsic apoptotic signaling pathway via death domain receptors	2/172	47/14661	0.105085631025202	0.410826301881483	0.363571969493581	LGALS3/SFRP1	2
GO:2000816	GO:2000816	negative regulation of mitotic sister chromatid separation	2/172	47/14661	0.105085631025202	0.410826301881483	0.363571969493581	CENPF/BIRC5	2
GO:0150115	GO:0150115	cell-substrate junction organization	3/172	97/14661	0.10568683756652	0.410826301881483	0.363571969493581	SFRP1/KDR/MAP4K4	3
GO:0052548	GO:0052548	regulation of endopeptidase activity	7/172	340/14661	0.105819865152335	0.410826301881483	0.363571969493581	DPEP1/BIRC5/ANXA2/CRB2/PCSK1N/CCN1/CCN2	7
GO:0000819	GO:0000819	sister chromatid segregation	5/172	213/14661	0.106006960461673	0.410826301881483	0.363571969493581	REC8/UBE2C/CENPF/TOP2A/BIRC5	5
GO:0021700	GO:0021700	developmental maturation	6/172	276/14661	0.106606915784045	0.410826301881483	0.363571969493581	ALDH1A2/REC8/KDR/WNT5A/CD63/PTBP3	6
GO:0061564	GO:0061564	axon development	9/172	475/14661	0.107126836662573	0.410826301881483	0.363571969493581	LHX9/LHX2/WNT5A/PTPRF/MAP2/UNC5B/GRN/NRXN3/CRABP2	9
GO:0046883	GO:0046883	regulation of hormone secretion	5/172	214/14661	0.107573553385346	0.410826301881483	0.363571969493581	SFRP1/GHRL/SOX4/IRS1/ADRA2A	5
GO:0060759	GO:0060759	regulation of response to cytokine stimulus	4/172	154/14661	0.107618594412023	0.410826301881483	0.363571969493581	WNT5A/SIGIRR/ISG15/CXCR4	4
GO:0032612	GO:0032612	interleukin-1 production	3/172	98/14661	0.108133566297148	0.410826301881483	0.363571969493581	WNT5A/HSPB1/GHRL	3
GO:0032652	GO:0032652	regulation of interleukin-1 production	3/172	98/14661	0.108133566297148	0.410826301881483	0.363571969493581	WNT5A/HSPB1/GHRL	3
GO:0110020	GO:0110020	regulation of actomyosin structure organization	3/172	98/14661	0.108133566297148	0.410826301881483	0.363571969493581	SFRP1/CARMIL1/CCN2	3
GO:0050727	GO:0050727	regulation of inflammatory response	7/172	342/14661	0.108249389362255	0.410826301881483	0.363571969493581	WNT5A/PLK2/GRN/GHRL/TNFRSF1B/MGST2/NPY	7
GO:0055078	GO:0055078	sodium ion homeostasis	2/172	48/14661	0.108843411750384	0.410826301881483	0.363571969493581	ATP1B1/SLC1A3	2
GO:0009743	GO:0009743	response to carbohydrate	5/172	215/14661	0.109151532220071	0.410826301881483	0.363571969493581	RAB11FIP2/GHRL/SOX4/ADRA2A/CCN2	5
GO:0051017	GO:0051017	actin filament bundle assembly	4/172	155/14661	0.10951688272525	0.410826301881483	0.363571969493581	SFRP1/EZR/CARMIL1/CCN2	4
GO:0071900	GO:0071900	regulation of protein serine/threonine kinase activity	7/172	344/14661	0.110708782117235	0.410826301881483	0.363571969493581	SFRP1/WNT5A/IGF2/TDGF1/FGFR1/ADRA2A/DIPK2A	7
GO:0006790	GO:0006790	sulfur compound metabolic process	6/172	279/14661	0.110723655513475	0.410826301881483	0.363571969493581	DPEP1/DCN/IDH1/ADI1/PHGDH/MGST2	6
GO:0001886	GO:0001886	endothelial cell morphogenesis	1/172	10/14661	0.111346704820713	0.410826301881483	0.363571969493581	STC1	1
GO:0003129	GO:0003129	heart induction	1/172	10/14661	0.111346704820713	0.410826301881483	0.363571969493581	WNT5A	1
GO:0003183	GO:0003183	mitral valve morphogenesis	1/172	10/14661	0.111346704820713	0.410826301881483	0.363571969493581	SOX4	1
GO:0003211	GO:0003211	cardiac ventricle formation	1/172	10/14661	0.111346704820713	0.410826301881483	0.363571969493581	SOX4	1
GO:0003418	GO:0003418	growth plate cartilage chondrocyte differentiation	1/172	10/14661	0.111346704820713	0.410826301881483	0.363571969493581	ANXA6	1
GO:0006063	GO:0006063	uronic acid metabolic process	1/172	10/14661	0.111346704820713	0.410826301881483	0.363571969493581	SORD	1
GO:0006787	GO:0006787	porphyrin-containing compound catabolic process	1/172	10/14661	0.111346704820713	0.410826301881483	0.363571969493581	BLVRA	1
GO:0010820	GO:0010820	positive regulation of T cell chemotaxis	1/172	10/14661	0.111346704820713	0.410826301881483	0.363571969493581	WNT5A	1
GO:0010992	GO:0010992	ubiquitin recycling	1/172	10/14661	0.111346704820713	0.410826301881483	0.363571969493581	UBE2C	1
GO:0014831	GO:0014831	gastro-intestinal system smooth muscle contraction	1/172	10/14661	0.111346704820713	0.410826301881483	0.363571969493581	GHRL	1
GO:0019585	GO:0019585	glucuronate metabolic process	1/172	10/14661	0.111346704820713	0.410826301881483	0.363571969493581	SORD	1
GO:0021603	GO:0021603	cranial nerve formation	1/172	10/14661	0.111346704820713	0.410826301881483	0.363571969493581	MAFB	1
GO:0030953	GO:0030953	astral microtubule organization	1/172	10/14661	0.111346704820713	0.410826301881483	0.363571969493581	EZR	1
GO:0032060	GO:0032060	bleb assembly	1/172	10/14661	0.111346704820713	0.410826301881483	0.363571969493581	EMP3	1
GO:0032380	GO:0032380	regulation of intracellular sterol transport	1/172	10/14661	0.111346704820713	0.410826301881483	0.363571969493581	ANXA2	1
GO:0032383	GO:0032383	regulation of intracellular cholesterol transport	1/172	10/14661	0.111346704820713	0.410826301881483	0.363571969493581	ANXA2	1
GO:0033015	GO:0033015	tetrapyrrole catabolic process	1/172	10/14661	0.111346704820713	0.410826301881483	0.363571969493581	BLVRA	1
GO:0033632	GO:0033632	regulation of cell-cell adhesion mediated by integrin	1/172	10/14661	0.111346704820713	0.410826301881483	0.363571969493581	PODXL	1
GO:0043476	GO:0043476	pigment accumulation	1/172	10/14661	0.111346704820713	0.410826301881483	0.363571969493581	CD63	1
GO:0043482	GO:0043482	cellular pigment accumulation	1/172	10/14661	0.111346704820713	0.410826301881483	0.363571969493581	CD63	1
GO:0044351	GO:0044351	macropinocytosis	1/172	10/14661	0.111346704820713	0.410826301881483	0.363571969493581	CARMIL1	1
GO:0045091	GO:0045091	regulation of single stranded viral RNA replication via double stranded DNA intermediate	1/172	10/14661	0.111346704820713	0.410826301881483	0.363571969493581	TOP2A	1
GO:0046643	GO:0046643	regulation of gamma-delta T cell activation	1/172	10/14661	0.111346704820713	0.410826301881483	0.363571969493581	SOX4	1
GO:0048241	GO:0048241	epinephrine transport	1/172	10/14661	0.111346704820713	0.410826301881483	0.363571969493581	ADRA2A	1
GO:0048245	GO:0048245	eosinophil chemotaxis	1/172	10/14661	0.111346704820713	0.410826301881483	0.363571969493581	LGALS3	1
GO:0048340	GO:0048340	paraxial mesoderm morphogenesis	1/172	10/14661	0.111346704820713	0.410826301881483	0.363571969493581	WNT5A	1
GO:0048672	GO:0048672	positive regulation of collateral sprouting	1/172	10/14661	0.111346704820713	0.410826301881483	0.363571969493581	CRABP2	1
GO:0048865	GO:0048865	stem cell fate commitment	1/172	10/14661	0.111346704820713	0.410826301881483	0.363571969493581	SFRP1	1
GO:0051256	GO:0051256	mitotic spindle midzone assembly	1/172	10/14661	0.111346704820713	0.410826301881483	0.363571969493581	BIRC5	1
GO:0051660	GO:0051660	establishment of centrosome localization	1/172	10/14661	0.111346704820713	0.410826301881483	0.363571969493581	EZR	1
GO:0060068	GO:0060068	vagina development	1/172	10/14661	0.111346704820713	0.410826301881483	0.363571969493581	WNT5A	1
GO:0060346	GO:0060346	bone trabecula formation	1/172	10/14661	0.111346704820713	0.410826301881483	0.363571969493581	SFRP1	1
GO:0060452	GO:0060452	positive regulation of cardiac muscle contraction	1/172	10/14661	0.111346704820713	0.410826301881483	0.363571969493581	CCN2	1
GO:0060525	GO:0060525	prostate glandular acinus development	1/172	10/14661	0.111346704820713	0.410826301881483	0.363571969493581	SFRP1	1
GO:0060536	GO:0060536	cartilage morphogenesis	1/172	10/14661	0.111346704820713	0.410826301881483	0.363571969493581	STC1	1
GO:0060856	GO:0060856	establishment of blood-brain barrier	1/172	10/14661	0.111346704820713	0.410826301881483	0.363571969493581	MXRA8	1
GO:0061299	GO:0061299	retina vasculature morphogenesis in camera-type eye	1/172	10/14661	0.111346704820713	0.410826301881483	0.363571969493581	COL4A1	1
GO:0070234	GO:0070234	positive regulation of T cell apoptotic process	1/172	10/14661	0.111346704820713	0.410826301881483	0.363571969493581	WNT5A	1
GO:0070472	GO:0070472	regulation of uterine smooth muscle contraction	1/172	10/14661	0.111346704820713	0.410826301881483	0.363571969493581	ADRA2A	1
GO:0071635	GO:0071635	negative regulation of transforming growth factor beta production	1/172	10/14661	0.111346704820713	0.410826301881483	0.363571969493581	LAPTM4B	1
GO:0090009	GO:0090009	primitive streak formation	1/172	10/14661	0.111346704820713	0.410826301881483	0.363571969493581	WNT5A	1
GO:0090037	GO:0090037	positive regulation of protein kinase C signaling	1/172	10/14661	0.111346704820713	0.410826301881483	0.363571969493581	WNT5A	1
GO:0099566	GO:0099566	regulation of postsynaptic cytosolic calcium ion concentration	1/172	10/14661	0.111346704820713	0.410826301881483	0.363571969493581	WNT5A	1
GO:0140719	GO:0140719	constitutive heterochromatin formation	1/172	10/14661	0.111346704820713	0.410826301881483	0.363571969493581	CENPV	1
GO:1901142	GO:1901142	insulin metabolic process	1/172	10/14661	0.111346704820713	0.410826301881483	0.363571969493581	CPE	1
GO:1902513	GO:1902513	regulation of organelle transport along microtubule	1/172	10/14661	0.111346704820713	0.410826301881483	0.363571969493581	MAP2	1
GO:1902946	GO:1902946	protein localization to early endosome	1/172	10/14661	0.111346704820713	0.410826301881483	0.363571969493581	EZR	1
GO:1904526	GO:1904526	regulation of microtubule binding	1/172	10/14661	0.111346704820713	0.410826301881483	0.363571969493581	MAP2	1
GO:1905383	GO:1905383	protein localization to presynapse	1/172	10/14661	0.111346704820713	0.410826301881483	0.363571969493581	HSPB1	1
GO:1905809	GO:1905809	negative regulation of synapse organization	1/172	10/14661	0.111346704820713	0.410826301881483	0.363571969493581	WNT5A	1
GO:2000049	GO:2000049	positive regulation of cell-cell adhesion mediated by cadherin	1/172	10/14661	0.111346704820713	0.410826301881483	0.363571969493581	WNT5A	1
GO:0007059	GO:0007059	chromosome segregation	7/172	345/14661	0.111949630226795	0.410826301881483	0.363571969493581	REC8/UBE2C/CENPF/TOP2A/BIRC5/MKI67/SETDB2	7
GO:0010518	GO:0010518	positive regulation of phospholipase activity	2/172	49/14661	0.112636499072314	0.410826301881483	0.363571969493581	FGFR1/CCN1	2
GO:0030850	GO:0030850	prostate gland development	2/172	49/14661	0.112636499072314	0.410826301881483	0.363571969493581	SFRP1/WNT5A	2
GO:0032731	GO:0032731	positive regulation of interleukin-1 beta production	2/172	49/14661	0.112636499072314	0.410826301881483	0.363571969493581	WNT5A/HSPB1	2
GO:0035176	GO:0035176	social behavior	2/172	49/14661	0.112636499072314	0.410826301881483	0.363571969493581	ATXN1/NRXN3	2
GO:0043268	GO:0043268	positive regulation of potassium ion transport	2/172	49/14661	0.112636499072314	0.410826301881483	0.363571969493581	ADRA2A/ATP1B1	2
GO:0048260	GO:0048260	positive regulation of receptor-mediated endocytosis	2/172	49/14661	0.112636499072314	0.410826301881483	0.363571969493581	ANXA2/CD63	2
GO:0051985	GO:0051985	negative regulation of chromosome segregation	2/172	49/14661	0.112636499072314	0.410826301881483	0.363571969493581	CENPF/BIRC5	2
GO:0099172	GO:0099172	presynapse organization	2/172	49/14661	0.112636499072314	0.410826301881483	0.363571969493581	PCDH17/WNT5A	2
GO:1902100	GO:1902100	negative regulation of metaphase/anaphase transition of cell cycle	2/172	49/14661	0.112636499072314	0.410826301881483	0.363571969493581	CENPF/BIRC5	2
GO:1905819	GO:1905819	negative regulation of chromosome separation	2/172	49/14661	0.112636499072314	0.410826301881483	0.363571969493581	CENPF/BIRC5	2
GO:2000272	GO:2000272	negative regulation of signaling receptor activity	2/172	49/14661	0.112636499072314	0.410826301881483	0.363571969493581	LY6H/LYPD1	2
GO:0010717	GO:0010717	regulation of epithelial to mesenchymal transition	3/172	100/14661	0.113092660187654	0.410826301881483	0.363571969493581	SFRP1/CRB2/GLIPR2	3
GO:0010906	GO:0010906	regulation of glucose metabolic process	3/172	100/14661	0.113092660187654	0.410826301881483	0.363571969493581	IGF2/IRS1/IGFBP3	3
GO:0042177	GO:0042177	negative regulation of protein catabolic process	3/172	100/14661	0.113092660187654	0.410826301881483	0.363571969493581	ANXA2/LAPTM4B/FHIT	3
GO:0043583	GO:0043583	ear development	5/172	218/14661	0.113953185174334	0.410826301881483	0.363571969493581	COL11A1/WNT5A/MAFB/OSR1/STRA6	5
GO:0051403	GO:0051403	stress-activated MAPK cascade	5/172	218/14661	0.113953185174334	0.410826301881483	0.363571969493581	SFRP1/WNT5A/EZR/MAP4K4/CCN2	5
GO:0032535	GO:0032535	regulation of cellular component size	7/172	347/14661	0.114453527351296	0.410826301881483	0.363571969493581	KANK4/WNT5A/EZR/MAP2/CARMIL1/CRABP2/PLEKHH2	7
GO:0061572	GO:0061572	actin filament bundle organization	4/172	158/14661	0.11530152571899	0.410826301881483	0.363571969493581	SFRP1/EZR/CARMIL1/CCN2	4
GO:1902904	GO:1902904	negative regulation of supramolecular fiber organization	4/172	158/14661	0.11530152571899	0.410826301881483	0.363571969493581	KANK4/MAP2/CARMIL1/PLEKHH2	4
GO:0018958	GO:0018958	phenol-containing compound metabolic process	3/172	101/14661	0.115604367008485	0.410826301881483	0.363571969493581	WNT5A/SLC16A10/NPY	3
GO:0033045	GO:0033045	regulation of sister chromatid segregation	3/172	101/14661	0.115604367008485	0.410826301881483	0.363571969493581	UBE2C/CENPF/BIRC5	3
GO:0042472	GO:0042472	inner ear morphogenesis	3/172	101/14661	0.115604367008485	0.410826301881483	0.363571969493581	COL11A1/WNT5A/MAFB	3
GO:0060840	GO:0060840	artery development	3/172	101/14661	0.115604367008485	0.410826301881483	0.363571969493581	COL3A1/SOX4/STRA6	3
GO:0001836	GO:0001836	release of cytochrome c from mitochondria	2/172	50/14661	0.11646355986148	0.410826301881483	0.363571969493581	MLLT11/BIK	2
GO:0031113	GO:0031113	regulation of microtubule polymerization	2/172	50/14661	0.11646355986148	0.410826301881483	0.363571969493581	ARL2/MAP2	2
GO:0043551	GO:0043551	regulation of phosphatidylinositol 3-kinase activity	2/172	50/14661	0.11646355986148	0.410826301881483	0.363571969493581	IRS1/CCKBR	2
GO:0051703	GO:0051703	biological process involved in intraspecies interaction between organisms	2/172	50/14661	0.11646355986148	0.410826301881483	0.363571969493581	ATXN1/NRXN3	2
GO:0071320	GO:0071320	cellular response to cAMP	2/172	50/14661	0.11646355986148	0.410826301881483	0.363571969493581	EZR/STC1	2
GO:0050804	GO:0050804	modulation of chemical synaptic transmission	8/172	416/14661	0.116885116611117	0.410826301881483	0.363571969493581	PCDH17/PLK2/CALB2/GHRL/MME/ADRA2A/USP46/SLC1A3	8
GO:0000910	GO:0000910	cytokinesis	4/172	159/14661	0.117259239863899	0.410826301881483	0.363571969493581	BIRC5/PLK2/CENPV/RHOB	4
GO:0071887	GO:0071887	leukocyte apoptotic process	3/172	102/14661	0.118137072676926	0.410826301881483	0.363571969493581	LGALS3/WNT5A/TSC22D3	3
GO:1903707	GO:1903707	negative regulation of hemopoiesis	3/172	102/14661	0.118137072676926	0.410826301881483	0.363571969493581	SFRP1/MAFB/LRRC17	3
GO:0007254	GO:0007254	JNK cascade	4/172	160/14661	0.119231486863406	0.410826301881483	0.363571969493581	SFRP1/WNT5A/MAP4K4/CCN2	4
GO:0021543	GO:0021543	pallium development	4/172	160/14661	0.119231486863406	0.410826301881483	0.363571969493581	LHX2/COL3A1/BTBD3/NPY	4
GO:0001961	GO:0001961	positive regulation of cytokine-mediated signaling pathway	2/172	51/14661	0.120323287076812	0.410826301881483	0.363571969493581	WNT5A/CXCR4	2
GO:0007187	GO:0007187	G protein-coupled receptor signaling pathway, coupled to cyclic nucleotide second messenger	2/172	51/14661	0.120323287076812	0.410826301881483	0.363571969493581	NPY1R/NPY	2
GO:0010676	GO:0010676	positive regulation of cellular carbohydrate metabolic process	2/172	51/14661	0.120323287076812	0.410826301881483	0.363571969493581	IGF2/IRS1	2
GO:0045806	GO:0045806	negative regulation of endocytosis	2/172	51/14661	0.120323287076812	0.410826301881483	0.363571969493581	LGALS3/ANXA2	2
GO:0050982	GO:0050982	detection of mechanical stimulus	2/172	51/14661	0.120323287076812	0.410826301881483	0.363571969493581	COL11A1/CXCR4	2
GO:0071709	GO:0071709	membrane assembly	2/172	51/14661	0.120323287076812	0.410826301881483	0.363571969493581	ANXA2/MAFB	2
GO:0048588	GO:0048588	developmental cell growth	5/172	222/14661	0.120511064721547	0.410826301881483	0.363571969493581	LHX2/WNT5A/MAP2/CXCR4/CRABP2	5
GO:0055074	GO:0055074	calcium ion homeostasis	6/172	286/14661	0.120641744450504	0.410826301881483	0.363571969493581	KDR/WNT5A/CALB2/ATP1B1/STC1/ANXA6	6
GO:0009308	GO:0009308	amine metabolic process	3/172	103/14661	0.120690444973116	0.410826301881483	0.363571969493581	OAZ2/SAT1/NPY	3
GO:0032231	GO:0032231	regulation of actin filament bundle assembly	3/172	103/14661	0.120690444973116	0.410826301881483	0.363571969493581	SFRP1/CARMIL1/CCN2	3
GO:0071675	GO:0071675	regulation of mononuclear cell migration	3/172	103/14661	0.120690444973116	0.410826301881483	0.363571969493581	LGALS3/WNT5A/AKIRIN1	3
GO:1905818	GO:1905818	regulation of chromosome separation	3/172	103/14661	0.120690444973116	0.410826301881483	0.363571969493581	UBE2C/CENPF/BIRC5	3
GO:0050878	GO:0050878	regulation of body fluid levels	7/172	352/14661	0.120841757694766	0.410826301881483	0.363571969493581	ANXA5/COL3A1/ANXA2/HSPB1/ADRA2A/AQP3/TSPAN8	7
GO:0071674	GO:0071674	mononuclear cell migration	4/172	161/14661	0.121218134214777	0.410826301881483	0.363571969493581	LGALS3/WNT5A/AKIRIN1/CXCR4	4
GO:0000022	GO:0000022	mitotic spindle elongation	1/172	11/14661	0.121779328311999	0.410826301881483	0.363571969493581	BIRC5	1
GO:0002328	GO:0002328	pro-B cell differentiation	1/172	11/14661	0.121779328311999	0.410826301881483	0.363571969493581	SOX4	1
GO:0002864	GO:0002864	regulation of acute inflammatory response to antigenic stimulus	1/172	11/14661	0.121779328311999	0.410826301881483	0.363571969493581	NPY	1
GO:0003139	GO:0003139	secondary heart field specification	1/172	11/14661	0.121779328311999	0.410826301881483	0.363571969493581	WNT5A	1
GO:0003174	GO:0003174	mitral valve development	1/172	11/14661	0.121779328311999	0.410826301881483	0.363571969493581	SOX4	1
GO:0003357	GO:0003357	noradrenergic neuron differentiation	1/172	11/14661	0.121779328311999	0.410826301881483	0.363571969493581	SOX4	1
GO:0006544	GO:0006544	glycine metabolic process	1/172	11/14661	0.121779328311999	0.410826301881483	0.363571969493581	PHGDH	1
GO:0006563	GO:0006563	L-serine metabolic process	1/172	11/14661	0.121779328311999	0.410826301881483	0.363571969493581	PHGDH	1
GO:0007320	GO:0007320	insemination	1/172	11/14661	0.121779328311999	0.410826301881483	0.363571969493581	TAC1	1
GO:0009086	GO:0009086	methionine biosynthetic process	1/172	11/14661	0.121779328311999	0.410826301881483	0.363571969493581	ADI1	1
GO:0010819	GO:0010819	regulation of T cell chemotaxis	1/172	11/14661	0.121779328311999	0.410826301881483	0.363571969493581	WNT5A	1
GO:0021889	GO:0021889	olfactory bulb interneuron differentiation	1/172	11/14661	0.121779328311999	0.410826301881483	0.363571969493581	WNT5A	1
GO:0032000	GO:0032000	positive regulation of fatty acid beta-oxidation	1/172	11/14661	0.121779328311999	0.410826301881483	0.363571969493581	IRS1	1
GO:0032268	GO:0032268	regulation of cellular protein metabolic process	1/172	11/14661	0.121779328311999	0.410826301881483	0.363571969493581	BIRC5	1
GO:0032377	GO:0032377	regulation of intracellular lipid transport	1/172	11/14661	0.121779328311999	0.410826301881483	0.363571969493581	ANXA2	1
GO:0035933	GO:0035933	glucocorticoid secretion	1/172	11/14661	0.121779328311999	0.410826301881483	0.363571969493581	GHRL	1
GO:0039692	GO:0039692	single stranded viral RNA replication via double stranded DNA intermediate	1/172	11/14661	0.121779328311999	0.410826301881483	0.363571969493581	TOP2A	1
GO:0042447	GO:0042447	hormone catabolic process	1/172	11/14661	0.121779328311999	0.410826301881483	0.363571969493581	MME	1
GO:0043589	GO:0043589	skin morphogenesis	1/172	11/14661	0.121779328311999	0.410826301881483	0.363571969493581	COL1A2	1
GO:0044848	GO:0044848	biological phase	1/172	11/14661	0.121779328311999	0.410826301881483	0.363571969493581	WNT5A	1
GO:0048251	GO:0048251	elastic fiber assembly	1/172	11/14661	0.121779328311999	0.410826301881483	0.363571969493581	COL3A1	1
GO:0048521	GO:0048521	negative regulation of behavior	1/172	11/14661	0.121779328311999	0.410826301881483	0.363571969493581	GHRL	1
GO:0048563	GO:0048563	post-embryonic animal organ morphogenesis	1/172	11/14661	0.121779328311999	0.410826301881483	0.363571969493581	KDR	1
GO:0050667	GO:0050667	homocysteine metabolic process	1/172	11/14661	0.121779328311999	0.410826301881483	0.363571969493581	DPEP1	1
GO:0051987	GO:0051987	positive regulation of attachment of spindle microtubules to kinetochore	1/172	11/14661	0.121779328311999	0.410826301881483	0.363571969493581	BIRC5	1
GO:0060123	GO:0060123	regulation of growth hormone secretion	1/172	11/14661	0.121779328311999	0.410826301881483	0.363571969493581	GHRL	1
GO:0060174	GO:0060174	limb bud formation	1/172	11/14661	0.121779328311999	0.410826301881483	0.363571969493581	SOX4	1
GO:0060272	GO:0060272	embryonic skeletal joint morphogenesis	1/172	11/14661	0.121779328311999	0.410826301881483	0.363571969493581	OSR1	1
GO:0060601	GO:0060601	lateral sprouting from an epithelium	1/172	11/14661	0.121779328311999	0.410826301881483	0.363571969493581	WNT5A	1
GO:0061303	GO:0061303	cornea development in camera-type eye	1/172	11/14661	0.121779328311999	0.410826301881483	0.363571969493581	WNT2B	1
GO:0070471	GO:0070471	uterine smooth muscle contraction	1/172	11/14661	0.121779328311999	0.410826301881483	0.363571969493581	ADRA2A	1
GO:0070778	GO:0070778	L-aspartate transmembrane transport	1/172	11/14661	0.121779328311999	0.410826301881483	0.363571969493581	SLC1A3	1
GO:0071481	GO:0071481	cellular response to X-ray	1/172	11/14661	0.121779328311999	0.410826301881483	0.363571969493581	SFRP1	1
GO:0072182	GO:0072182	regulation of nephron tubule epithelial cell differentiation	1/172	11/14661	0.121779328311999	0.410826301881483	0.363571969493581	OSR1	1
GO:0072697	GO:0072697	protein localization to cell cortex	1/172	11/14661	0.121779328311999	0.410826301881483	0.363571969493581	EZR	1
GO:0097212	GO:0097212	lysosomal membrane organization	1/172	11/14661	0.121779328311999	0.410826301881483	0.363571969493581	LAPTM4B	1
GO:1902563	GO:1902563	regulation of neutrophil activation	1/172	11/14661	0.121779328311999	0.410826301881483	0.363571969493581	GRN	1
GO:1904238	GO:1904238	pericyte cell differentiation	1/172	11/14661	0.121779328311999	0.410826301881483	0.363571969493581	OSR1	1
GO:1904338	GO:1904338	regulation of dopaminergic neuron differentiation	1/172	11/14661	0.121779328311999	0.410826301881483	0.363571969493581	SFRP1	1
GO:1904350	GO:1904350	regulation of protein catabolic process in the vacuole	1/172	11/14661	0.121779328311999	0.410826301881483	0.363571969493581	LAPTM4B	1
GO:1904953	GO:1904953	Wnt signaling pathway involved in midbrain dopaminergic neuron differentiation	1/172	11/14661	0.121779328311999	0.410826301881483	0.363571969493581	WNT5A	1
GO:1905245	GO:1905245	regulation of aspartic-type peptidase activity	1/172	11/14661	0.121779328311999	0.410826301881483	0.363571969493581	GRN	1
GO:1905668	GO:1905668	positive regulation of protein localization to endosome	1/172	11/14661	0.121779328311999	0.410826301881483	0.363571969493581	EZR	1
GO:2000303	GO:2000303	regulation of ceramide biosynthetic process	1/172	11/14661	0.121779328311999	0.410826301881483	0.363571969493581	CCN1	1
GO:2000644	GO:2000644	regulation of receptor catabolic process	1/172	11/14661	0.121779328311999	0.410826301881483	0.363571969493581	ANXA2	1
GO:2000826	GO:2000826	regulation of heart morphogenesis	1/172	11/14661	0.121779328311999	0.410826301881483	0.363571969493581	WNT5A	1
GO:2000833	GO:2000833	positive regulation of steroid hormone secretion	1/172	11/14661	0.121779328311999	0.410826301881483	0.363571969493581	GHRL	1
GO:2001214	GO:2001214	positive regulation of vasculogenesis	1/172	11/14661	0.121779328311999	0.410826301881483	0.363571969493581	KDR	1
GO:2001223	GO:2001223	negative regulation of neuron migration	1/172	11/14661	0.121779328311999	0.410826301881483	0.363571969493581	COL3A1	1
GO:0048871	GO:0048871	multicellular organismal homeostasis	9/172	490/14661	0.123024261531845	0.410826301881483	0.363571969493581	FABP5/KDR/COL3A1/CRB2/HSPB1/GHRL/AQP3/CXCR4/CCN2	9
GO:0030038	GO:0030038	contractile actin filament bundle assembly	3/172	104/14661	0.123264150709337	0.410826301881483	0.363571969493581	SFRP1/CARMIL1/CCN2	3
GO:0043149	GO:0043149	stress fiber assembly	3/172	104/14661	0.123264150709337	0.410826301881483	0.363571969493581	SFRP1/CARMIL1/CCN2	3
GO:0045930	GO:0045930	negative regulation of mitotic cell cycle	5/172	224/14661	0.123855551354104	0.410826301881483	0.363571969493581	CENPF/GAS1/BIRC5/PLK2/JADE1	5
GO:0071695	GO:0071695	anatomical structure maturation	5/172	224/14661	0.123855551354104	0.410826301881483	0.363571969493581	ALDH1A2/REC8/KDR/WNT5A/PTBP3	5
GO:0009896	GO:0009896	positive regulation of catabolic process	9/172	491/14661	0.124127568297146	0.410826301881483	0.363571969493581	DCN/KDR/WNT5A/PLK2/EZR/OAZ2/IRS1/ADRA2A/TNFRSF1B	9
GO:0001706	GO:0001706	endoderm formation	2/172	52/14661	0.124214399343012	0.410826301881483	0.363571969493581	COL11A1/COL4A2	2
GO:0031103	GO:0031103	axon regeneration	2/172	52/14661	0.124214399343012	0.410826301881483	0.363571969493581	PTPRF/GRN	2
GO:0033047	GO:0033047	regulation of mitotic sister chromatid segregation	2/172	52/14661	0.124214399343012	0.410826301881483	0.363571969493581	CENPF/BIRC5	2
GO:0046148	GO:0046148	pigment biosynthetic process	2/172	52/14661	0.124214399343012	0.410826301881483	0.363571969493581	WNT5A/PGRMC1	2
GO:0051289	GO:0051289	protein homotetramerization	2/172	52/14661	0.124214399343012	0.410826301881483	0.363571969493581	ALDH1A2/TK1	2
GO:0051480	GO:0051480	regulation of cytosolic calcium ion concentration	2/172	52/14661	0.124214399343012	0.410826301881483	0.363571969493581	WNT5A/CALB2	2
GO:0060071	GO:0060071	Wnt signaling pathway, planar cell polarity pathway	2/172	52/14661	0.124214399343012	0.410826301881483	0.363571969493581	SFRP1/WNT5A	2
GO:1902743	GO:1902743	regulation of lamellipodium organization	2/172	52/14661	0.124214399343012	0.410826301881483	0.363571969493581	CARMIL1/AKIRIN1	2
GO:0018108	GO:0018108	peptidyl-tyrosine phosphorylation	7/172	355/14661	0.124761873251097	0.410826301881483	0.363571969493581	SFRP1/KDR/GHRL/IGF2/TDGF1/FGFR1/ADRA2A	7
GO:0031098	GO:0031098	stress-activated protein kinase signaling cascade	5/172	225/14661	0.125543944621767	0.410826301881483	0.363571969493581	SFRP1/WNT5A/EZR/MAP4K4/CCN2	5
GO:0030004	GO:0030004	cellular monovalent inorganic cation homeostasis	3/172	105/14661	0.125857855864195	0.410826301881483	0.363571969493581	GRN/ATP1B1/SLC1A3	3
GO:0061387	GO:0061387	regulation of extent of cell growth	3/172	105/14661	0.125857855864195	0.410826301881483	0.363571969493581	WNT5A/MAP2/CRABP2	3
GO:0010952	GO:0010952	positive regulation of peptidase activity	4/172	164/14661	0.127263131889947	0.410826301881483	0.363571969493581	PCOLCE/GRN/CCN1/CCN2	4
GO:0018212	GO:0018212	peptidyl-tyrosine modification	7/172	357/14661	0.127411195713302	0.410826301881483	0.363571969493581	SFRP1/KDR/GHRL/IGF2/TDGF1/FGFR1/ADRA2A	7
GO:1902903	GO:1902903	regulation of supramolecular fiber organization	7/172	357/14661	0.127411195713302	0.410826301881483	0.363571969493581	SFRP1/KANK4/ARL2/MAP2/CARMIL1/PLEKHH2/CCN2	7
GO:0007131	GO:0007131	reciprocal meiotic recombination	2/172	53/14661	0.128135640534121	0.410826301881483	0.363571969493581	REC8/TOP2A	2
GO:0007566	GO:0007566	embryo implantation	2/172	53/14661	0.128135640534121	0.410826301881483	0.363571969493581	IGFBP7/STC1	2
GO:0010718	GO:0010718	positive regulation of epithelial to mesenchymal transition	2/172	53/14661	0.128135640534121	0.410826301881483	0.363571969493581	CRB2/GLIPR2	2
GO:0030834	GO:0030834	regulation of actin filament depolymerization	2/172	53/14661	0.128135640534121	0.410826301881483	0.363571969493581	CARMIL1/PLEKHH2	2
GO:0043506	GO:0043506	regulation of JUN kinase activity	2/172	53/14661	0.128135640534121	0.410826301881483	0.363571969493581	SFRP1/WNT5A	2
GO:0048010	GO:0048010	vascular endothelial growth factor receptor signaling pathway	2/172	53/14661	0.128135640534121	0.410826301881483	0.363571969493581	KDR/HSPB1	2
GO:0140527	GO:0140527	reciprocal homologous recombination	2/172	53/14661	0.128135640534121	0.410826301881483	0.363571969493581	REC8/TOP2A	2
GO:1903670	GO:1903670	regulation of sprouting angiogenesis	2/172	53/14661	0.128135640534121	0.410826301881483	0.363571969493581	GHRL/CEMIP2	2
GO:1905517	GO:1905517	macrophage migration	2/172	53/14661	0.128135640534121	0.410826301881483	0.363571969493581	LGALS3/AKIRIN1	2
GO:0043266	GO:0043266	regulation of potassium ion transport	3/172	107/14661	0.131103924955017	0.410826301881483	0.363571969493581	ADRA2A/CD63/ATP1B1	3
GO:0033619	GO:0033619	membrane protein proteolysis	2/172	54/14661	0.132085779363231	0.410826301881483	0.363571969493581	ADRA2A/TNFRSF1B	2
GO:0051785	GO:0051785	positive regulation of nuclear division	2/172	54/14661	0.132085779363231	0.410826301881483	0.363571969493581	WNT5A/IGF2	2
GO:0060337	GO:0060337	type I interferon signaling pathway	2/172	54/14661	0.132085779363231	0.410826301881483	0.363571969493581	WNT5A/ISG15	2
GO:0071357	GO:0071357	cellular response to type I interferon	2/172	54/14661	0.132085779363231	0.410826301881483	0.363571969493581	WNT5A/ISG15	2
GO:0072132	GO:0072132	mesenchyme morphogenesis	2/172	54/14661	0.132085779363231	0.410826301881483	0.363571969493581	WNT5A/OSR1	2
GO:0001921	GO:0001921	positive regulation of receptor recycling	1/172	12/14661	0.132090178518848	0.410826301881483	0.363571969493581	ANXA2	1
GO:0002756	GO:0002756	MyD88-independent toll-like receptor signaling pathway	1/172	12/14661	0.132090178518848	0.410826301881483	0.363571969493581	RAB11FIP2	1
GO:0003096	GO:0003096	renal sodium ion transport	1/172	12/14661	0.132090178518848	0.410826301881483	0.363571969493581	MAGED2	1
GO:0003157	GO:0003157	endocardium development	1/172	12/14661	0.132090178518848	0.410826301881483	0.363571969493581	KDR	1
GO:0003306	GO:0003306	Wnt signaling pathway involved in heart development	1/172	12/14661	0.132090178518848	0.410826301881483	0.363571969493581	WNT5A	1
GO:0009950	GO:0009950	dorsal/ventral axis specification	1/172	12/14661	0.132090178518848	0.410826301881483	0.363571969493581	SFRP1	1
GO:0014842	GO:0014842	regulation of skeletal muscle satellite cell proliferation	1/172	12/14661	0.132090178518848	0.410826301881483	0.363571969493581	AKIRIN1	1
GO:0030836	GO:0030836	positive regulation of actin filament depolymerization	1/172	12/14661	0.132090178518848	0.410826301881483	0.363571969493581	CARMIL1	1
GO:0031392	GO:0031392	regulation of prostaglandin biosynthetic process	1/172	12/14661	0.132090178518848	0.410826301881483	0.363571969493581	FABP5	1
GO:0031453	GO:0031453	positive regulation of heterochromatin formation	1/172	12/14661	0.132090178518848	0.410826301881483	0.363571969493581	SETDB2	1
GO:0032252	GO:0032252	secretory granule localization	1/172	12/14661	0.132090178518848	0.410826301881483	0.363571969493581	MAP2	1
GO:0032908	GO:0032908	regulation of transforming growth factor beta1 production	1/172	12/14661	0.132090178518848	0.410826301881483	0.363571969493581	LAPTM4B	1
GO:0033690	GO:0033690	positive regulation of osteoblast proliferation	1/172	12/14661	0.132090178518848	0.410826301881483	0.363571969493581	CCN1	1
GO:0034392	GO:0034392	negative regulation of smooth muscle cell apoptotic process	1/172	12/14661	0.132090178518848	0.410826301881483	0.363571969493581	DIPK2A	1
GO:0042492	GO:0042492	gamma-delta T cell differentiation	1/172	12/14661	0.132090178518848	0.410826301881483	0.363571969493581	SOX4	1
GO:0042574	GO:0042574	retinal metabolic process	1/172	12/14661	0.132090178518848	0.410826301881483	0.363571969493581	ALDH1A2	1
GO:0043508	GO:0043508	negative regulation of JUN kinase activity	1/172	12/14661	0.132090178518848	0.410826301881483	0.363571969493581	SFRP1	1
GO:0043568	GO:0043568	positive regulation of insulin-like growth factor receptor signaling pathway	1/172	12/14661	0.132090178518848	0.410826301881483	0.363571969493581	IGFBP3	1
GO:0046549	GO:0046549	retinal cone cell development	1/172	12/14661	0.132090178518848	0.410826301881483	0.363571969493581	CRB2	1
GO:0048853	GO:0048853	forebrain morphogenesis	1/172	12/14661	0.132090178518848	0.410826301881483	0.363571969493581	WNT5A	1
GO:0051549	GO:0051549	positive regulation of keratinocyte migration	1/172	12/14661	0.132090178518848	0.410826301881483	0.363571969493581	MAP4K4	1
GO:0051639	GO:0051639	actin filament network formation	1/172	12/14661	0.132090178518848	0.410826301881483	0.363571969493581	CARMIL1	1
GO:0051798	GO:0051798	positive regulation of hair follicle development	1/172	12/14661	0.132090178518848	0.410826301881483	0.363571969493581	WNT5A	1
GO:0060442	GO:0060442	branching involved in prostate gland morphogenesis	1/172	12/14661	0.132090178518848	0.410826301881483	0.363571969493581	SFRP1	1
GO:0061043	GO:0061043	regulation of vascular wound healing	1/172	12/14661	0.132090178518848	0.410826301881483	0.363571969493581	CXCR4	1
GO:0070141	GO:0070141	response to UV-A	1/172	12/14661	0.132090178518848	0.410826301881483	0.363571969493581	MME	1
GO:0072015	GO:0072015	podocyte development	1/172	12/14661	0.132090178518848	0.410826301881483	0.363571969493581	PODXL	1
GO:0072178	GO:0072178	nephric duct morphogenesis	1/172	12/14661	0.132090178518848	0.410826301881483	0.363571969493581	OSR1	1
GO:0072350	GO:0072350	tricarboxylic acid metabolic process	1/172	12/14661	0.132090178518848	0.410826301881483	0.363571969493581	IDH1	1
GO:0090153	GO:0090153	regulation of sphingolipid biosynthetic process	1/172	12/14661	0.132090178518848	0.410826301881483	0.363571969493581	CCN1	1
GO:0090232	GO:0090232	positive regulation of spindle checkpoint	1/172	12/14661	0.132090178518848	0.410826301881483	0.363571969493581	BIRC5	1
GO:0090235	GO:0090235	regulation of metaphase plate congression	1/172	12/14661	0.132090178518848	0.410826301881483	0.363571969493581	BIRC5	1
GO:0090267	GO:0090267	positive regulation of mitotic cell cycle spindle assembly checkpoint	1/172	12/14661	0.132090178518848	0.410826301881483	0.363571969493581	BIRC5	1
GO:0099509	GO:0099509	regulation of presynaptic cytosolic calcium ion concentration	1/172	12/14661	0.132090178518848	0.410826301881483	0.363571969493581	CALB2	1
GO:0120263	GO:0120263	positive regulation of heterochromatin organization	1/172	12/14661	0.132090178518848	0.410826301881483	0.363571969493581	SETDB2	1
GO:1900121	GO:1900121	negative regulation of receptor binding	1/172	12/14661	0.132090178518848	0.410826301881483	0.363571969493581	PTPRF	1
GO:1900426	GO:1900426	positive regulation of defense response to bacterium	1/172	12/14661	0.132090178518848	0.410826301881483	0.363571969493581	GRN	1
GO:1901569	GO:1901569	fatty acid derivative catabolic process	1/172	12/14661	0.132090178518848	0.410826301881483	0.363571969493581	DPEP1	1
GO:1902337	GO:1902337	regulation of apoptotic process involved in morphogenesis	1/172	12/14661	0.132090178518848	0.410826301881483	0.363571969493581	TNFRSF1B	1
GO:1903054	GO:1903054	negative regulation of extracellular matrix organization	1/172	12/14661	0.132090178518848	0.410826301881483	0.363571969493581	TNFRSF1B	1
GO:1904177	GO:1904177	regulation of adipose tissue development	1/172	12/14661	0.132090178518848	0.410826301881483	0.363571969493581	GHRL	1
GO:1905038	GO:1905038	regulation of membrane lipid metabolic process	1/172	12/14661	0.132090178518848	0.410826301881483	0.363571969493581	CCN1	1
GO:1905666	GO:1905666	regulation of protein localization to endosome	1/172	12/14661	0.132090178518848	0.410826301881483	0.363571969493581	EZR	1
GO:2001046	GO:2001046	positive regulation of integrin-mediated signaling pathway	1/172	12/14661	0.132090178518848	0.410826301881483	0.363571969493581	CD63	1
GO:0006813	GO:0006813	potassium ion transport	5/172	229/14661	0.132403542667332	0.411377262196855	0.364059556890141	KCNK6/ADRA2A/CD63/ATP1B1/SLC1A3	5
GO:0051302	GO:0051302	regulation of cell division	4/172	167/14661	0.13343282871529	0.41395724392272	0.366342782265523	BIRC5/PLK2/CENPV/IGF2	4
GO:0006939	GO:0006939	smooth muscle contraction	3/172	108/14661	0.133755617835836	0.41395724392272	0.366342782265523	GHRL/ADRA2A/NPNT	3
GO:0045445	GO:0045445	myoblast differentiation	3/172	108/14661	0.133755617835836	0.41395724392272	0.366342782265523	SOX4/AKIRIN1/IGFBP3	3
GO:0035265	GO:0035265	organ growth	4/172	168/14661	0.135516452459069	0.41395724392272	0.366342782265523	IGF2/STC1/ANXA6/DIPK2A	4
GO:0046890	GO:0046890	regulation of lipid biosynthetic process	4/172	168/14661	0.135516452459069	0.41395724392272	0.366342782265523	FABP5/IGFBP7/IDH1/CCN1	4
GO:1902905	GO:1902905	positive regulation of supramolecular fiber organization	4/172	168/14661	0.135516452459069	0.41395724392272	0.366342782265523	SFRP1/ARL2/CARMIL1/CCN2	4
GO:1990138	GO:1990138	neuron projection extension	4/172	168/14661	0.135516452459069	0.41395724392272	0.366342782265523	LHX2/WNT5A/MAP2/CXCR4	4
GO:0007411	GO:0007411	axon guidance	5/172	231/14661	0.135895942409992	0.41395724392272	0.366342782265523	LHX9/LHX2/WNT5A/UNC5B/NRXN3	5
GO:0002090	GO:0002090	regulation of receptor internalization	2/172	55/14661	0.13606360897826	0.41395724392272	0.366342782265523	ANXA2/CD63	2
GO:0006081	GO:0006081	cellular aldehyde metabolic process	2/172	55/14661	0.13606360897826	0.41395724392272	0.366342782265523	ALDH1A2/IDH1	2
GO:0009948	GO:0009948	anterior/posterior axis specification	2/172	55/14661	0.13606360897826	0.41395724392272	0.366342782265523	WNT5A/TDGF1	2
GO:0021545	GO:0021545	cranial nerve development	2/172	55/14661	0.13606360897826	0.41395724392272	0.366342782265523	MAFB/SLC1A3	2
GO:0044091	GO:0044091	membrane biogenesis	2/172	55/14661	0.13606360897826	0.41395724392272	0.366342782265523	ANXA2/MAFB	2
GO:0045839	GO:0045839	negative regulation of mitotic nuclear division	2/172	55/14661	0.13606360897826	0.41395724392272	0.366342782265523	CENPF/BIRC5	2
GO:0060760	GO:0060760	positive regulation of response to cytokine stimulus	2/172	55/14661	0.13606360897826	0.41395724392272	0.366342782265523	WNT5A/CXCR4	2
GO:0061098	GO:0061098	positive regulation of protein tyrosine kinase activity	2/172	55/14661	0.13606360897826	0.41395724392272	0.366342782265523	GHRL/ADRA2A	2
GO:0070542	GO:0070542	response to fatty acid	2/172	55/14661	0.13606360897826	0.41395724392272	0.366342782265523	IRS1/CCN2	2
GO:0002761	GO:0002761	regulation of myeloid leukocyte differentiation	3/172	109/14661	0.136425968267993	0.41395724392272	0.366342782265523	SFRP1/MAFB/LRRC17	3
GO:0051924	GO:0051924	regulation of calcium ion transport	5/172	232/14661	0.137657532600522	0.41395724392272	0.366342782265523	LGALS3/ADRA2A/ATP1B1/STC1/CXCR4	5
GO:0097485	GO:0097485	neuron projection guidance	5/172	232/14661	0.137657532600522	0.41395724392272	0.366342782265523	LHX9/LHX2/WNT5A/UNC5B/NRXN3	5
GO:0003014	GO:0003014	renal system process	3/172	110/14661	0.139114639946846	0.41395724392272	0.366342782265523	AQP3/STC1/MAGED2	3
GO:0031623	GO:0031623	receptor internalization	3/172	110/14661	0.139114639946846	0.41395724392272	0.366342782265523	EZR/ANXA2/CD63	3
GO:0090288	GO:0090288	negative regulation of cellular response to growth factor stimulus	3/172	110/14661	0.139114639946846	0.41395724392272	0.366342782265523	SFRP1/DCN/WNT5A	3
GO:0042733	GO:0042733	embryonic digit morphogenesis	2/172	56/14661	0.140067946563703	0.41395724392272	0.366342782265523	WNT5A/OSR1	2
GO:0051932	GO:0051932	synaptic transmission, GABAergic	2/172	56/14661	0.140067946563703	0.41395724392272	0.366342782265523	GABRG1/USP46	2
GO:0060135	GO:0060135	maternal process involved in female pregnancy	2/172	56/14661	0.140067946563703	0.41395724392272	0.366342782265523	GHRL/STC1	2
GO:0090175	GO:0090175	regulation of establishment of planar polarity	2/172	56/14661	0.140067946563703	0.41395724392272	0.366342782265523	SFRP1/WNT5A	2
GO:0090303	GO:0090303	positive regulation of wound healing	2/172	56/14661	0.140067946563703	0.41395724392272	0.366342782265523	ADRA2A/CXCR4	2
GO:1901214	GO:1901214	regulation of neuron death	6/172	299/14661	0.140183403142808	0.41395724392272	0.366342782265523	KDR/WNT5A/UNC5B/GRN/TNFRSF1B/NPY	6
GO:0060249	GO:0060249	anatomical structure homeostasis	6/172	300/14661	0.141744980720491	0.41395724392272	0.366342782265523	KDR/CALB2/COL3A1/CRB2/HSPB1/CCN2	6
GO:0000097	GO:0000097	sulfur amino acid biosynthetic process	1/172	13/14661	0.142280668606551	0.41395724392272	0.366342782265523	ADI1	1
GO:0006000	GO:0006000	fructose metabolic process	1/172	13/14661	0.142280668606551	0.41395724392272	0.366342782265523	SORD	1
GO:0014061	GO:0014061	regulation of norepinephrine secretion	1/172	13/14661	0.142280668606551	0.41395724392272	0.366342782265523	ADRA2A	1
GO:0014733	GO:0014733	regulation of skeletal muscle adaptation	1/172	13/14661	0.142280668606551	0.41395724392272	0.366342782265523	TNNT1	1
GO:0015801	GO:0015801	aromatic amino acid transport	1/172	13/14661	0.142280668606551	0.41395724392272	0.366342782265523	SLC16A10	1
GO:0019370	GO:0019370	leukotriene biosynthetic process	1/172	13/14661	0.142280668606551	0.41395724392272	0.366342782265523	MGST2	1
GO:0021978	GO:0021978	telencephalon regionalization	1/172	13/14661	0.142280668606551	0.41395724392272	0.366342782265523	LHX2	1
GO:0030007	GO:0030007	cellular potassium ion homeostasis	1/172	13/14661	0.142280668606551	0.41395724392272	0.366342782265523	ATP1B1	1
GO:0030252	GO:0030252	growth hormone secretion	1/172	13/14661	0.142280668606551	0.41395724392272	0.366342782265523	GHRL	1
GO:0032486	GO:0032486	Rap protein signal transduction	1/172	13/14661	0.142280668606551	0.41395724392272	0.366342782265523	PLK2	1
GO:0032536	GO:0032536	regulation of cell projection size	1/172	13/14661	0.142280668606551	0.41395724392272	0.366342782265523	EZR	1
GO:0033604	GO:0033604	negative regulation of catecholamine secretion	1/172	13/14661	0.142280668606551	0.41395724392272	0.366342782265523	ADRA2A	1
GO:0042670	GO:0042670	retinal cone cell differentiation	1/172	13/14661	0.142280668606551	0.41395724392272	0.366342782265523	CRB2	1
GO:0045741	GO:0045741	positive regulation of epidermal growth factor-activated receptor activity	1/172	13/14661	0.142280668606551	0.41395724392272	0.366342782265523	ADRA2A	1
GO:0048243	GO:0048243	norepinephrine secretion	1/172	13/14661	0.142280668606551	0.41395724392272	0.366342782265523	ADRA2A	1
GO:0048680	GO:0048680	positive regulation of axon regeneration	1/172	13/14661	0.142280668606551	0.41395724392272	0.366342782265523	GRN	1
GO:0051231	GO:0051231	spindle elongation	1/172	13/14661	0.142280668606551	0.41395724392272	0.366342782265523	BIRC5	1
GO:0051255	GO:0051255	spindle midzone assembly	1/172	13/14661	0.142280668606551	0.41395724392272	0.366342782265523	BIRC5	1
GO:0051451	GO:0051451	myoblast migration	1/172	13/14661	0.142280668606551	0.41395724392272	0.366342782265523	AKIRIN1	1
GO:0060456	GO:0060456	positive regulation of digestive system process	1/172	13/14661	0.142280668606551	0.41395724392272	0.366342782265523	GHRL	1
GO:0060766	GO:0060766	negative regulation of androgen receptor signaling pathway	1/172	13/14661	0.142280668606551	0.41395724392272	0.366342782265523	SFRP1	1
GO:0060837	GO:0060837	blood vessel endothelial cell differentiation	1/172	13/14661	0.142280668606551	0.41395724392272	0.366342782265523	KDR	1
GO:0061029	GO:0061029	eyelid development in camera-type eye	1/172	13/14661	0.142280668606551	0.41395724392272	0.366342782265523	STRA6	1
GO:0061430	GO:0061430	bone trabecula morphogenesis	1/172	13/14661	0.142280668606551	0.41395724392272	0.366342782265523	SFRP1	1
GO:0070230	GO:0070230	positive regulation of lymphocyte apoptotic process	1/172	13/14661	0.142280668606551	0.41395724392272	0.366342782265523	WNT5A	1
GO:0070243	GO:0070243	regulation of thymocyte apoptotic process	1/172	13/14661	0.142280668606551	0.41395724392272	0.366342782265523	WNT5A	1
GO:0071280	GO:0071280	cellular response to copper ion	1/172	13/14661	0.142280668606551	0.41395724392272	0.366342782265523	MAP1LC3A	1
GO:0072160	GO:0072160	nephron tubule epithelial cell differentiation	1/172	13/14661	0.142280668606551	0.41395724392272	0.366342782265523	OSR1	1
GO:0072310	GO:0072310	glomerular epithelial cell development	1/172	13/14661	0.142280668606551	0.41395724392272	0.366342782265523	PODXL	1
GO:0072677	GO:0072677	eosinophil migration	1/172	13/14661	0.142280668606551	0.41395724392272	0.366342782265523	LGALS3	1
GO:0098840	GO:0098840	protein transport along microtubule	1/172	13/14661	0.142280668606551	0.41395724392272	0.366342782265523	HSPB1	1
GO:0099118	GO:0099118	microtubule-based protein transport	1/172	13/14661	0.142280668606551	0.41395724392272	0.366342782265523	HSPB1	1
GO:0099170	GO:0099170	postsynaptic modulation of chemical synaptic transmission	1/172	13/14661	0.142280668606551	0.41395724392272	0.366342782265523	GHRL	1
GO:0140131	GO:0140131	positive regulation of lymphocyte chemotaxis	1/172	13/14661	0.142280668606551	0.41395724392272	0.366342782265523	WNT5A	1
GO:1902043	GO:1902043	positive regulation of extrinsic apoptotic signaling pathway via death domain receptors	1/172	13/14661	0.142280668606551	0.41395724392272	0.366342782265523	SFRP1	1
GO:1904748	GO:1904748	regulation of apoptotic process involved in development	1/172	13/14661	0.142280668606551	0.41395724392272	0.366342782265523	TNFRSF1B	1
GO:0023061	GO:0023061	signal release	8/172	438/14661	0.143874760999224	0.417634214495004	0.369596817916631	SFRP1/RAB11FIP2/GHRL/SOX4/IRS1/ADRA2A/SLC16A10/CPE	8
GO:0002011	GO:0002011	morphogenesis of an epithelial sheet	2/172	57/14661	0.144097632948276	0.417634214495004	0.369596817916631	WNT5A/CCN1	2
GO:0022029	GO:0022029	telencephalon cell migration	2/172	57/14661	0.144097632948276	0.417634214495004	0.369596817916631	COL3A1/CXCR4	2
GO:0061005	GO:0061005	cell differentiation involved in kidney development	2/172	57/14661	0.144097632948276	0.417634214495004	0.369596817916631	PODXL/OSR1	2
GO:0030308	GO:0030308	negative regulation of cell growth	4/172	173/14661	0.146131056676118	0.418656624401375	0.370501627520074	SFRP1/WNT5A/JADE1/MAP2	4
GO:0043281	GO:0043281	regulation of cysteine-type endopeptidase activity involved in apoptotic process	4/172	173/14661	0.146131056676118	0.418656624401375	0.370501627520074	DPEP1/BIRC5/CCN1/CCN2	4
GO:0050954	GO:0050954	sensory perception of mechanical stimulus	4/172	173/14661	0.146131056676118	0.418656624401375	0.370501627520074	COL11A1/BIRC5/CXCR4/SLC1A3	4
GO:0051928	GO:0051928	positive regulation of calcium ion transport	3/172	113/14661	0.147287218510148	0.418656624401375	0.370501627520074	LGALS3/ATP1B1/STC1	3
GO:0010517	GO:0010517	regulation of phospholipase activity	2/172	58/14661	0.148151532218378	0.418656624401375	0.370501627520074	FGFR1/CCN1	2
GO:0030042	GO:0030042	actin filament depolymerization	2/172	58/14661	0.148151532218378	0.418656624401375	0.370501627520074	CARMIL1/PLEKHH2	2
GO:0032732	GO:0032732	positive regulation of interleukin-1 production	2/172	58/14661	0.148151532218378	0.418656624401375	0.370501627520074	WNT5A/HSPB1	2
GO:0033013	GO:0033013	tetrapyrrole metabolic process	2/172	58/14661	0.148151532218378	0.418656624401375	0.370501627520074	BLVRA/PGRMC1	2
GO:0055008	GO:0055008	cardiac muscle tissue morphogenesis	2/172	58/14661	0.148151532218378	0.418656624401375	0.370501627520074	COL11A1/WNT5A	2
GO:1903078	GO:1903078	positive regulation of protein localization to plasma membrane	2/172	58/14661	0.148151532218378	0.418656624401375	0.370501627520074	LGALS3/EZR	2
GO:0008217	GO:0008217	regulation of blood pressure	4/172	174/14661	0.148292252962295	0.418656624401375	0.370501627520074	KCNK6/NPY1R/COL1A2/NPY	4
GO:1901991	GO:1901991	negative regulation of mitotic cell cycle phase transition	4/172	174/14661	0.148292252962295	0.418656624401375	0.370501627520074	CENPF/BIRC5/PLK2/JADE1	4
GO:0048863	GO:0048863	stem cell differentiation	5/172	238/14661	0.148437686762476	0.418656624401375	0.370501627520074	ALDH1A2/SFRP1/OSR1/ANXA6/EPCAM	5
GO:0000280	GO:0000280	nuclear division	8/172	442/14661	0.149091811226913	0.418656624401375	0.370501627520074	REC8/UBE2C/CENPF/TOP2A/WNT5A/BIRC5/MKI67/IGF2	8
GO:0002065	GO:0002065	columnar/cuboidal epithelial cell differentiation	3/172	114/14661	0.150045811672789	0.418656624401375	0.370501627520074	WNT5A/SOX4/NPY	3
GO:0007368	GO:0007368	determination of left/right symmetry	3/172	114/14661	0.150045811672789	0.418656624401375	0.370501627520074	WNT5A/SETDB2/TDGF1	3
GO:0006109	GO:0006109	regulation of carbohydrate metabolic process	4/172	175/14661	0.150465862741979	0.418656624401375	0.370501627520074	ARL2/IGF2/IRS1/IGFBP3	4
GO:0001523	GO:0001523	retinoid metabolic process	2/172	59/14661	0.15222853133727	0.418656624401375	0.370501627520074	ALDH1A2/CRABP2	2
GO:0031102	GO:0031102	neuron projection regeneration	2/172	59/14661	0.15222853133727	0.418656624401375	0.370501627520074	PTPRF/GRN	2
GO:0034340	GO:0034340	response to type I interferon	2/172	59/14661	0.15222853133727	0.418656624401375	0.370501627520074	WNT5A/ISG15	2
GO:0038034	GO:0038034	signal transduction in absence of ligand	2/172	59/14661	0.15222853133727	0.418656624401375	0.370501627520074	UNC5B/FGFR1	2
GO:0043030	GO:0043030	regulation of macrophage activation	2/172	59/14661	0.15222853133727	0.418656624401375	0.370501627520074	WNT5A/GRN	2
GO:0097192	GO:0097192	extrinsic apoptotic signaling pathway in absence of ligand	2/172	59/14661	0.15222853133727	0.418656624401375	0.370501627520074	UNC5B/FGFR1	2
GO:0001771	GO:0001771	immunological synapse formation	1/172	14/14661	0.15235219543613	0.418656624401375	0.370501627520074	LGALS3	1
GO:0002679	GO:0002679	respiratory burst involved in defense response	1/172	14/14661	0.15235219543613	0.418656624401375	0.370501627520074	GRN	1
GO:0003207	GO:0003207	cardiac chamber formation	1/172	14/14661	0.15235219543613	0.418656624401375	0.370501627520074	SOX4	1
GO:0006750	GO:0006750	glutathione biosynthetic process	1/172	14/14661	0.15235219543613	0.418656624401375	0.370501627520074	MGST2	1
GO:0007158	GO:0007158	neuron cell-cell adhesion	1/172	14/14661	0.15235219543613	0.418656624401375	0.370501627520074	NRXN3	1
GO:0010269	GO:0010269	response to selenium ion	1/172	14/14661	0.15235219543613	0.418656624401375	0.370501627520074	SELENOP	1
GO:0014841	GO:0014841	skeletal muscle satellite cell proliferation	1/172	14/14661	0.15235219543613	0.418656624401375	0.370501627520074	AKIRIN1	1
GO:0014857	GO:0014857	regulation of skeletal muscle cell proliferation	1/172	14/14661	0.15235219543613	0.418656624401375	0.370501627520074	AKIRIN1	1
GO:0019755	GO:0019755	one-carbon compound transport	1/172	14/14661	0.15235219543613	0.418656624401375	0.370501627520074	AQP3	1
GO:0021819	GO:0021819	layer formation in cerebral cortex	1/172	14/14661	0.15235219543613	0.418656624401375	0.370501627520074	COL3A1	1
GO:0030214	GO:0030214	hyaluronan catabolic process	1/172	14/14661	0.15235219543613	0.418656624401375	0.370501627520074	CEMIP2	1
GO:0031115	GO:0031115	negative regulation of microtubule polymerization	1/172	14/14661	0.15235219543613	0.418656624401375	0.370501627520074	MAP2	1
GO:0033689	GO:0033689	negative regulation of osteoblast proliferation	1/172	14/14661	0.15235219543613	0.418656624401375	0.370501627520074	SFRP1	1
GO:0036376	GO:0036376	sodium ion export across plasma membrane	1/172	14/14661	0.15235219543613	0.418656624401375	0.370501627520074	ATP1B1	1
GO:0038092	GO:0038092	nodal signaling pathway	1/172	14/14661	0.15235219543613	0.418656624401375	0.370501627520074	TDGF1	1
GO:0042402	GO:0042402	cellular biogenic amine catabolic process	1/172	14/14661	0.15235219543613	0.418656624401375	0.370501627520074	SAT1	1
GO:0042754	GO:0042754	negative regulation of circadian rhythm	1/172	14/14661	0.15235219543613	0.418656624401375	0.370501627520074	GHRL	1
GO:0043129	GO:0043129	surfactant homeostasis	1/172	14/14661	0.15235219543613	0.418656624401375	0.370501627520074	KDR	1
GO:0043249	GO:0043249	erythrocyte maturation	1/172	14/14661	0.15235219543613	0.418656624401375	0.370501627520074	PTBP3	1
GO:0043584	GO:0043584	nose development	1/172	14/14661	0.15235219543613	0.418656624401375	0.370501627520074	STRA6	1
GO:0050966	GO:0050966	detection of mechanical stimulus involved in sensory perception of pain	1/172	14/14661	0.15235219543613	0.418656624401375	0.370501627520074	CXCR4	1
GO:0051547	GO:0051547	regulation of keratinocyte migration	1/172	14/14661	0.15235219543613	0.418656624401375	0.370501627520074	MAP4K4	1
GO:0060628	GO:0060628	regulation of ER to Golgi vesicle-mediated transport	1/172	14/14661	0.15235219543613	0.418656624401375	0.370501627520074	GAS1	1
GO:0070572	GO:0070572	positive regulation of neuron projection regeneration	1/172	14/14661	0.15235219543613	0.418656624401375	0.370501627520074	GRN	1
GO:0070986	GO:0070986	left/right axis specification	1/172	14/14661	0.15235219543613	0.418656624401375	0.370501627520074	SETDB2	1
GO:0071391	GO:0071391	cellular response to estrogen stimulus	1/172	14/14661	0.15235219543613	0.418656624401375	0.370501627520074	SFRP1	1
GO:0072075	GO:0072075	metanephric mesenchyme development	1/172	14/14661	0.15235219543613	0.418656624401375	0.370501627520074	OSR1	1
GO:0072520	GO:0072520	seminiferous tubule development	1/172	14/14661	0.15235219543613	0.418656624401375	0.370501627520074	REC8	1
GO:0090308	GO:0090308	regulation of DNA methylation-dependent heterochromatin formation	1/172	14/14661	0.15235219543613	0.418656624401375	0.370501627520074	SETDB2	1
GO:0150011	GO:0150011	regulation of neuron projection arborization	1/172	14/14661	0.15235219543613	0.418656624401375	0.370501627520074	WNT5A	1
GO:1900747	GO:1900747	negative regulation of vascular endothelial growth factor signaling pathway	1/172	14/14661	0.15235219543613	0.418656624401375	0.370501627520074	DCN	1
GO:1905269	GO:1905269	positive regulation of chromatin organization	1/172	14/14661	0.15235219543613	0.418656624401375	0.370501627520074	SETDB2	1
GO:2000846	GO:2000846	regulation of corticosteroid hormone secretion	1/172	14/14661	0.15235219543613	0.418656624401375	0.370501627520074	GHRL	1
GO:2001279	GO:2001279	regulation of unsaturated fatty acid biosynthetic process	1/172	14/14661	0.15235219543613	0.418656624401375	0.370501627520074	FABP5	1
GO:0050731	GO:0050731	positive regulation of peptidyl-tyrosine phosphorylation	4/172	177/14661	0.154849723557206	0.424017769938639	0.375246119858559	GHRL/IGF2/TDGF1/ADRA2A	4
GO:0001952	GO:0001952	regulation of cell-matrix adhesion	3/172	116/14661	0.155612583572316	0.424017769938639	0.375246119858559	SFRP1/KDR/MAP4K4	3
GO:0001885	GO:0001885	endothelial cell development	2/172	60/14661	0.156327539769921	0.424017769938639	0.375246119858559	EZR/STC1	2
GO:0021885	GO:0021885	forebrain cell migration	2/172	60/14661	0.156327539769921	0.424017769938639	0.375246119858559	COL3A1/CXCR4	2
GO:0030514	GO:0030514	negative regulation of BMP signaling pathway	2/172	60/14661	0.156327539769921	0.424017769938639	0.375246119858559	SFRP1/WNT5A	2
GO:0035825	GO:0035825	homologous recombination	2/172	60/14661	0.156327539769921	0.424017769938639	0.375246119858559	REC8/TOP2A	2
GO:0045824	GO:0045824	negative regulation of innate immune response	2/172	60/14661	0.156327539769921	0.424017769938639	0.375246119858559	GRN/ISG15	2
GO:0060193	GO:0060193	positive regulation of lipase activity	2/172	60/14661	0.156327539769921	0.424017769938639	0.375246119858559	FGFR1/CCN1	2
GO:0071677	GO:0071677	positive regulation of mononuclear cell migration	2/172	60/14661	0.156327539769921	0.424017769938639	0.375246119858559	LGALS3/WNT5A	2
GO:0034219	GO:0034219	carbohydrate transmembrane transport	3/172	117/14661	0.158420092120997	0.424017769938639	0.375246119858559	FABP5/IRS1/AQP3	3
GO:0050714	GO:0050714	positive regulation of protein secretion	3/172	117/14661	0.158420092120997	0.424017769938639	0.375246119858559	EZR/GHRL/SOX4	3
GO:0071897	GO:0071897	DNA biosynthetic process	4/172	179/14661	0.159281432865299	0.424017769938639	0.375246119858559	TK1/CENPF/JADE1/CCN2	4
GO:0014706	GO:0014706	striated muscle tissue development	5/172	244/14661	0.159566420843751	0.424017769938639	0.375246119858559	COL11A1/ALDH1A2/CENPF/WNT5A/DIPK2A	5
GO:0030837	GO:0030837	negative regulation of actin filament polymerization	2/172	61/14661	0.160447489113414	0.424017769938639	0.375246119858559	KANK4/CARMIL1	2
GO:0033692	GO:0033692	cellular polysaccharide biosynthetic process	2/172	61/14661	0.160447489113414	0.424017769938639	0.375246119858559	IGF2/IRS1	2
GO:0035904	GO:0035904	aorta development	2/172	61/14661	0.160447489113414	0.424017769938639	0.375246119858559	COL3A1/SOX4	2
GO:0046579	GO:0046579	positive regulation of Ras protein signal transduction	2/172	61/14661	0.160447489113414	0.424017769938639	0.375246119858559	COL3A1/MAP4K4	2
GO:0051926	GO:0051926	negative regulation of calcium ion transport	2/172	61/14661	0.160447489113414	0.424017769938639	0.375246119858559	ADRA2A/STC1	2
GO:1904375	GO:1904375	regulation of protein localization to cell periphery	3/172	118/14661	0.161243236546496	0.424017769938639	0.375246119858559	LGALS3/EZR/LYPD1	3
GO:0001894	GO:0001894	tissue homeostasis	5/172	245/14661	0.161453848538787	0.424017769938639	0.375246119858559	KDR/COL3A1/CRB2/HSPB1/CCN2	5
GO:0050730	GO:0050730	regulation of peptidyl-tyrosine phosphorylation	5/172	245/14661	0.161453848538787	0.424017769938639	0.375246119858559	SFRP1/GHRL/IGF2/TDGF1/ADRA2A	5
GO:1901605	GO:1901605	alpha-amino acid metabolic process	4/172	180/14661	0.161514850538292	0.424017769938639	0.375246119858559	DPEP1/ADI1/BCAT2/PHGDH	4
GO:0003214	GO:0003214	cardiac left ventricle morphogenesis	1/172	15/14661	0.162306139751347	0.424017769938639	0.375246119858559	CPE	1
GO:0003376	GO:0003376	sphingosine-1-phosphate receptor signaling pathway	1/172	15/14661	0.162306139751347	0.424017769938639	0.375246119858559	EZR	1
GO:0003413	GO:0003413	chondrocyte differentiation involved in endochondral bone morphogenesis	1/172	15/14661	0.162306139751347	0.424017769938639	0.375246119858559	ANXA6	1
GO:0006089	GO:0006089	lactate metabolic process	1/172	15/14661	0.162306139751347	0.424017769938639	0.375246119858559	LDHA	1
GO:0006349	GO:0006349	regulation of gene expression by genomic imprinting	1/172	15/14661	0.162306139751347	0.424017769938639	0.375246119858559	IGF2	1
GO:0006555	GO:0006555	methionine metabolic process	1/172	15/14661	0.162306139751347	0.424017769938639	0.375246119858559	ADI1	1
GO:0007096	GO:0007096	regulation of exit from mitosis	1/172	15/14661	0.162306139751347	0.424017769938639	0.375246119858559	UBE2C	1
GO:0009070	GO:0009070	serine family amino acid biosynthetic process	1/172	15/14661	0.162306139751347	0.424017769938639	0.375246119858559	PHGDH	1
GO:0009886	GO:0009886	post-embryonic animal morphogenesis	1/172	15/14661	0.162306139751347	0.424017769938639	0.375246119858559	KDR	1
GO:0010224	GO:0010224	response to UV-B	1/172	15/14661	0.162306139751347	0.424017769938639	0.375246119858559	MME	1
GO:0014029	GO:0014029	neural crest formation	1/172	15/14661	0.162306139751347	0.424017769938639	0.375246119858559	SFRP1	1
GO:0035358	GO:0035358	regulation of peroxisome proliferator activated receptor signaling pathway	1/172	15/14661	0.162306139751347	0.424017769938639	0.375246119858559	FABP5	1
GO:0042753	GO:0042753	positive regulation of circadian rhythm	1/172	15/14661	0.162306139751347	0.424017769938639	0.375246119858559	GHRL	1
GO:0043455	GO:0043455	regulation of secondary metabolic process	1/172	15/14661	0.162306139751347	0.424017769938639	0.375246119858559	WNT5A	1
GO:0045144	GO:0045144	meiotic sister chromatid segregation	1/172	15/14661	0.162306139751347	0.424017769938639	0.375246119858559	REC8	1
GO:0045187	GO:0045187	regulation of circadian sleep/wake cycle, sleep	1/172	15/14661	0.162306139751347	0.424017769938639	0.375246119858559	GHRL	1
GO:0045836	GO:0045836	positive regulation of meiotic nuclear division	1/172	15/14661	0.162306139751347	0.424017769938639	0.375246119858559	WNT5A	1
GO:0045986	GO:0045986	negative regulation of smooth muscle contraction	1/172	15/14661	0.162306139751347	0.424017769938639	0.375246119858559	ADRA2A	1
GO:0045989	GO:0045989	positive regulation of striated muscle contraction	1/172	15/14661	0.162306139751347	0.424017769938639	0.375246119858559	CCN2	1
GO:0048021	GO:0048021	regulation of melanin biosynthetic process	1/172	15/14661	0.162306139751347	0.424017769938639	0.375246119858559	WNT5A	1
GO:0048820	GO:0048820	hair follicle maturation	1/172	15/14661	0.162306139751347	0.424017769938639	0.375246119858559	WNT5A	1
GO:0050910	GO:0050910	detection of mechanical stimulus involved in sensory perception of sound	1/172	15/14661	0.162306139751347	0.424017769938639	0.375246119858559	COL11A1	1
GO:0051177	GO:0051177	meiotic sister chromatid cohesion	1/172	15/14661	0.162306139751347	0.424017769938639	0.375246119858559	REC8	1
GO:0060263	GO:0060263	regulation of respiratory burst	1/172	15/14661	0.162306139751347	0.424017769938639	0.375246119858559	GRN	1
GO:0071380	GO:0071380	cellular response to prostaglandin E stimulus	1/172	15/14661	0.162306139751347	0.424017769938639	0.375246119858559	SFRP1	1
GO:0071732	GO:0071732	cellular response to nitric oxide	1/172	15/14661	0.162306139751347	0.424017769938639	0.375246119858559	DPEP1	1
GO:0072498	GO:0072498	embryonic skeletal joint development	1/172	15/14661	0.162306139751347	0.424017769938639	0.375246119858559	OSR1	1
GO:0090594	GO:0090594	inflammatory response to wounding	1/172	15/14661	0.162306139751347	0.424017769938639	0.375246119858559	GRN	1
GO:1900376	GO:1900376	regulation of secondary metabolite biosynthetic process	1/172	15/14661	0.162306139751347	0.424017769938639	0.375246119858559	WNT5A	1
GO:1902306	GO:1902306	negative regulation of sodium ion transmembrane transport	1/172	15/14661	0.162306139751347	0.424017769938639	0.375246119858559	OSR1	1
GO:2000095	GO:2000095	regulation of Wnt signaling pathway, planar cell polarity pathway	1/172	15/14661	0.162306139751347	0.424017769938639	0.375246119858559	SFRP1	1
GO:2000650	GO:2000650	negative regulation of sodium ion transmembrane transporter activity	1/172	15/14661	0.162306139751347	0.424017769938639	0.375246119858559	OSR1	1
GO:2000651	GO:2000651	positive regulation of sodium ion transmembrane transporter activity	1/172	15/14661	0.162306139751347	0.424017769938639	0.375246119858559	ATP1B1	1
GO:2000696	GO:2000696	regulation of epithelial cell differentiation involved in kidney development	1/172	15/14661	0.162306139751347	0.424017769938639	0.375246119858559	OSR1	1
GO:2001212	GO:2001212	regulation of vasculogenesis	1/172	15/14661	0.162306139751347	0.424017769938639	0.375246119858559	KDR	1
GO:0006869	GO:0006869	lipid transport	7/172	382/14661	0.162854534950229	0.425082710068877	0.376188567746559	FABP5/SLCO3A1/PITPNC1/ANXA2/GHRL/CRABP2/STRA6	7
GO:0043393	GO:0043393	regulation of protein binding	4/172	181/14661	0.163759772790844	0.425559713059242	0.376610704586063	WNT5A/PTPRF/ANXA2/MAP2	4
GO:0030216	GO:0030216	keratinocyte differentiation	3/172	119/14661	0.164081683293426	0.425559713059242	0.376610704586063	WNT5A/MAFB/AQP3	3
GO:0070588	GO:0070588	calcium ion transmembrane transport	6/172	314/14661	0.164436132725864	0.425559713059242	0.376610704586063	ANXA2/ADRA2A/TRPM3/ATP1B1/ANXA6/CCN2	6
GO:0001947	GO:0001947	heart looping	2/172	62/14661	0.164587332732846	0.425559713059242	0.376610704586063	WNT5A/SETDB2	2
GO:0016101	GO:0016101	diterpenoid metabolic process	2/172	62/14661	0.164587332732846	0.425559713059242	0.376610704586063	ALDH1A2/CRABP2	2
GO:0043550	GO:0043550	regulation of lipid kinase activity	2/172	62/14661	0.164587332732846	0.425559713059242	0.376610704586063	IRS1/CCKBR	2
GO:0045069	GO:0045069	regulation of viral genome replication	2/172	62/14661	0.164587332732846	0.425559713059242	0.376610704586063	TOP2A/ISG15	2
GO:0050771	GO:0050771	negative regulation of axonogenesis	2/172	62/14661	0.164587332732846	0.425559713059242	0.376610704586063	WNT5A/MAP2	2
GO:0051310	GO:0051310	metaphase plate congression	2/172	62/14661	0.164587332732846	0.425559713059242	0.376610704586063	CENPF/BIRC5	2
GO:0051784	GO:0051784	negative regulation of nuclear division	2/172	62/14661	0.164587332732846	0.425559713059242	0.376610704586063	CENPF/BIRC5	2
GO:0098930	GO:0098930	axonal transport	2/172	62/14661	0.164587332732846	0.425559713059242	0.376610704586063	MAP2/HSPB1	2
GO:1903522	GO:1903522	regulation of blood circulation	5/172	247/14661	0.165255914913293	0.426922893959064	0.37781708879821	GHRL/ADRA2A/ATP1B1/STC1/CCN2	5
GO:0032388	GO:0032388	positive regulation of intracellular transport	4/172	182/14661	0.166016045773887	0.428520049775332	0.37923053551048	EZR/ANXA2/MAP2/OAZ2	4
GO:0032355	GO:0032355	response to estradiol	3/172	120/14661	0.166935099579022	0.430156997208742	0.380679196902404	ALDH1A2/SFRP1/CCN2	3
GO:0048675	GO:0048675	axon extension	3/172	120/14661	0.166935099579022	0.430156997208742	0.380679196902404	LHX2/WNT5A/MAP2	3
GO:0043254	GO:0043254	regulation of protein-containing complex assembly	7/172	385/14661	0.167383676895508	0.43035966590895	0.38085855411043	LGALS3/KANK4/ARL2/MAP2/CARMIL1/ISG15/BIK	7
GO:0032024	GO:0032024	positive regulation of insulin secretion	2/172	63/14661	0.168746045402652	0.43035966590895	0.38085855411043	GHRL/SOX4	2
GO:0035019	GO:0035019	somatic stem cell population maintenance	2/172	63/14661	0.168746045402652	0.43035966590895	0.38085855411043	SFRP1/SOX4	2
GO:0030168	GO:0030168	platelet activation	3/172	121/14661	0.169803153476179	0.43035966590895	0.38085855411043	COL3A1/HSPB1/ADRA2A	3
GO:0030218	GO:0030218	erythrocyte differentiation	3/172	121/14661	0.169803153476179	0.43035966590895	0.38085855411043	MAFB/PTBP3/ISG15	3
GO:0006103	GO:0006103	2-oxoglutarate metabolic process	1/172	16/14661	0.17214386636358	0.43035966590895	0.38085855411043	IDH1	1
GO:0006213	GO:0006213	pyrimidine nucleoside metabolic process	1/172	16/14661	0.17214386636358	0.43035966590895	0.38085855411043	TK1	1
GO:0006266	GO:0006266	DNA ligation	1/172	16/14661	0.17214386636358	0.43035966590895	0.38085855411043	TOP2A	1
GO:0006977	GO:0006977	DNA damage response, signal transduction by p53 class mediator resulting in cell cycle arrest	1/172	16/14661	0.17214386636358	0.43035966590895	0.38085855411043	PLK2	1
GO:0007135	GO:0007135	meiosis II	1/172	16/14661	0.17214386636358	0.43035966590895	0.38085855411043	REC8	1
GO:0009310	GO:0009310	amine catabolic process	1/172	16/14661	0.17214386636358	0.43035966590895	0.38085855411043	SAT1	1
GO:0019184	GO:0019184	nonribosomal peptide biosynthetic process	1/172	16/14661	0.17214386636358	0.43035966590895	0.38085855411043	MGST2	1
GO:0030322	GO:0030322	stabilization of membrane potential	1/172	16/14661	0.17214386636358	0.43035966590895	0.38085855411043	KCNK6	1
GO:0036035	GO:0036035	osteoclast development	1/172	16/14661	0.17214386636358	0.43035966590895	0.38085855411043	ANXA2	1
GO:0043217	GO:0043217	myelin maintenance	1/172	16/14661	0.17214386636358	0.43035966590895	0.38085855411043	CXCR4	1
GO:0043981	GO:0043981	histone H4-K5 acetylation	1/172	16/14661	0.17214386636358	0.43035966590895	0.38085855411043	JADE1	1
GO:0043982	GO:0043982	histone H4-K8 acetylation	1/172	16/14661	0.17214386636358	0.43035966590895	0.38085855411043	JADE1	1
GO:0046321	GO:0046321	positive regulation of fatty acid oxidation	1/172	16/14661	0.17214386636358	0.43035966590895	0.38085855411043	IRS1	1
GO:0048875	GO:0048875	chemical homeostasis within a tissue	1/172	16/14661	0.17214386636358	0.43035966590895	0.38085855411043	KDR	1
GO:0050965	GO:0050965	detection of temperature stimulus involved in sensory perception of pain	1/172	16/14661	0.17214386636358	0.43035966590895	0.38085855411043	CXCR4	1
GO:0051969	GO:0051969	regulation of transmission of nerve impulse	1/172	16/14661	0.17214386636358	0.43035966590895	0.38085855411043	GHRL	1
GO:0055119	GO:0055119	relaxation of cardiac muscle	1/172	16/14661	0.17214386636358	0.43035966590895	0.38085855411043	ATP1B1	1
GO:0060841	GO:0060841	venous blood vessel development	1/172	16/14661	0.17214386636358	0.43035966590895	0.38085855411043	CCBE1	1
GO:0061469	GO:0061469	regulation of type B pancreatic cell proliferation	1/172	16/14661	0.17214386636358	0.43035966590895	0.38085855411043	SFRP1	1
GO:0061983	GO:0061983	meiosis II cell cycle process	1/172	16/14661	0.17214386636358	0.43035966590895	0.38085855411043	REC8	1
GO:0070206	GO:0070206	protein trimerization	1/172	16/14661	0.17214386636358	0.43035966590895	0.38085855411043	COL1A2	1
GO:0071625	GO:0071625	vocalization behavior	1/172	16/14661	0.17214386636358	0.43035966590895	0.38085855411043	NRXN3	1
GO:0072176	GO:0072176	nephric duct development	1/172	16/14661	0.17214386636358	0.43035966590895	0.38085855411043	OSR1	1
GO:0072224	GO:0072224	metanephric glomerulus development	1/172	16/14661	0.17214386636358	0.43035966590895	0.38085855411043	OSR1	1
GO:0090399	GO:0090399	replicative senescence	1/172	16/14661	0.17214386636358	0.43035966590895	0.38085855411043	MME	1
GO:1901970	GO:1901970	positive regulation of mitotic sister chromatid separation	1/172	16/14661	0.17214386636358	0.43035966590895	0.38085855411043	BIRC5	1
GO:1902033	GO:1902033	regulation of hematopoietic stem cell proliferation	1/172	16/14661	0.17214386636358	0.43035966590895	0.38085855411043	WNT5A	1
GO:1902548	GO:1902548	negative regulation of cellular response to vascular endothelial growth factor stimulus	1/172	16/14661	0.17214386636358	0.43035966590895	0.38085855411043	DCN	1
GO:1903729	GO:1903729	regulation of plasma membrane organization	1/172	16/14661	0.17214386636358	0.43035966590895	0.38085855411043	ANXA2	1
GO:1904862	GO:1904862	inhibitory synapse assembly	1/172	16/14661	0.17214386636358	0.43035966590895	0.38085855411043	WNT5A	1
GO:2000641	GO:2000641	regulation of early endosome to late endosome transport	1/172	16/14661	0.17214386636358	0.43035966590895	0.38085855411043	EZR	1
GO:0045637	GO:0045637	regulation of myeloid cell differentiation	4/172	185/14661	0.172851422211863	0.431235608025481	0.381633743038235	SFRP1/MAFB/LRRC17/ISG15	4
GO:0051495	GO:0051495	positive regulation of cytoskeleton organization	4/172	185/14661	0.172851422211863	0.431235608025481	0.381633743038235	SFRP1/ARL2/CARMIL1/CCN2	4
GO:0030193	GO:0030193	regulation of blood coagulation	2/172	64/14661	0.172922622953264	0.431235608025481	0.381633743038235	ANXA2/TSPAN8	2
GO:1901990	GO:1901990	regulation of mitotic cell cycle phase transition	6/172	320/14661	0.174612759305551	0.434771953695736	0.384763328837042	UBE2C/CENPF/PBX1/BIRC5/PLK2/JADE1	6
GO:0006979	GO:0006979	response to oxidative stress	7/172	390/14661	0.175055739571706	0.434771953695736	0.384763328837042	HSPB1/RBPMS/IDH1/SELENOP/RHOB/CCS/MAP1LC3A	7
GO:0007204	GO:0007204	positive regulation of cytosolic calcium ion concentration	4/172	186/14661	0.17515154867557	0.434771953695736	0.384763328837042	GHRL/CCKBR/CXCR4/TAC1	4
GO:0050792	GO:0050792	regulation of viral process	3/172	123/14661	0.175581851154763	0.434771953695736	0.384763328837042	TOP2A/ISG15/CXCR4	3
GO:0072507	GO:0072507	divalent inorganic cation homeostasis	6/172	321/14661	0.176333877645158	0.434771953695736	0.384763328837042	KDR/WNT5A/CALB2/ATP1B1/STC1/ANXA6	6
GO:0001895	GO:0001895	retina homeostasis	2/172	65/14661	0.177116081923036	0.434771953695736	0.384763328837042	CRB2/HSPB1	2
GO:0030330	GO:0030330	DNA damage response, signal transduction by p53 class mediator	2/172	65/14661	0.177116081923036	0.434771953695736	0.384763328837042	PLK2/SOX4	2
GO:0090049	GO:0090049	regulation of cell migration involved in sprouting angiogenesis	2/172	65/14661	0.177116081923036	0.434771953695736	0.384763328837042	KDR/PLK2	2
GO:0032271	GO:0032271	regulation of protein polymerization	4/172	188/14661	0.179783365606423	0.434771953695736	0.384763328837042	KANK4/ARL2/MAP2/CARMIL1	4
GO:0002437	GO:0002437	inflammatory response to antigenic stimulus	2/172	66/14661	0.181325459215366	0.434771953695736	0.384763328837042	PLK2/NPY	2
GO:0014823	GO:0014823	response to activity	2/172	66/14661	0.181325459215366	0.434771953695736	0.384763328837042	COL4A2/CXCR4	2
GO:0032729	GO:0032729	positive regulation of interferon-gamma production	2/172	66/14661	0.181325459215366	0.434771953695736	0.384763328837042	WNT5A/ISG15	2
GO:0032835	GO:0032835	glomerulus development	2/172	66/14661	0.181325459215366	0.434771953695736	0.384763328837042	PODXL/OSR1	2
GO:0043154	GO:0043154	negative regulation of cysteine-type endopeptidase activity involved in apoptotic process	2/172	66/14661	0.181325459215366	0.434771953695736	0.384763328837042	DPEP1/BIRC5	2
GO:0061371	GO:0061371	determination of heart left/right asymmetry	2/172	66/14661	0.181325459215366	0.434771953695736	0.384763328837042	WNT5A/SETDB2	2
GO:0150076	GO:0150076	neuroinflammatory response	2/172	66/14661	0.181325459215366	0.434771953695736	0.384763328837042	GRN/TNFRSF1B	2
GO:1900046	GO:1900046	regulation of hemostasis	2/172	66/14661	0.181325459215366	0.434771953695736	0.384763328837042	ANXA2/TSPAN8	2
GO:1904377	GO:1904377	positive regulation of protein localization to cell periphery	2/172	66/14661	0.181325459215366	0.434771953695736	0.384763328837042	LGALS3/EZR	2
GO:0043467	GO:0043467	regulation of generation of precursor metabolites and energy	3/172	125/14661	0.181415141015641	0.434771953695736	0.384763328837042	ARL2/IGF2/IRS1	3
GO:0019216	GO:0019216	regulation of lipid metabolic process	6/172	324/14661	0.181538962960121	0.434771953695736	0.384763328837042	FABP5/IGFBP7/IDH1/IRS1/ADRA2A/CCN1	6
GO:0000712	GO:0000712	resolution of meiotic recombination intermediates	1/172	17/14661	0.181866724334592	0.434771953695736	0.384763328837042	TOP2A	1
GO:0002091	GO:0002091	negative regulation of receptor internalization	1/172	17/14661	0.181866724334592	0.434771953695736	0.384763328837042	ANXA2	1
GO:0003091	GO:0003091	renal water homeostasis	1/172	17/14661	0.181866724334592	0.434771953695736	0.384763328837042	AQP3	1
GO:0003184	GO:0003184	pulmonary valve morphogenesis	1/172	17/14661	0.181866724334592	0.434771953695736	0.384763328837042	STRA6	1
GO:0006474	GO:0006474	N-terminal protein amino acid acetylation	1/172	17/14661	0.181866724334592	0.434771953695736	0.384763328837042	SOX4	1
GO:0010755	GO:0010755	regulation of plasminogen activation	1/172	17/14661	0.181866724334592	0.434771953695736	0.384763328837042	ANXA2	1
GO:0010759	GO:0010759	positive regulation of macrophage chemotaxis	1/172	17/14661	0.181866724334592	0.434771953695736	0.384763328837042	AKIRIN1	1
GO:0016202	GO:0016202	regulation of striated muscle tissue development	1/172	17/14661	0.181866724334592	0.434771953695736	0.384763328837042	CENPF	1
GO:0033189	GO:0033189	response to vitamin A	1/172	17/14661	0.181866724334592	0.434771953695736	0.384763328837042	ALDH1A2	1
GO:0035729	GO:0035729	cellular response to hepatocyte growth factor stimulus	1/172	17/14661	0.181866724334592	0.434771953695736	0.384763328837042	TDGF1	1
GO:0035930	GO:0035930	corticosteroid hormone secretion	1/172	17/14661	0.181866724334592	0.434771953695736	0.384763328837042	GHRL	1
GO:0036342	GO:0036342	post-anal tail morphogenesis	1/172	17/14661	0.181866724334592	0.434771953695736	0.384763328837042	WNT5A	1
GO:0042053	GO:0042053	regulation of dopamine metabolic process	1/172	17/14661	0.181866724334592	0.434771953695736	0.384763328837042	NPY	1
GO:0042069	GO:0042069	regulation of catecholamine metabolic process	1/172	17/14661	0.181866724334592	0.434771953695736	0.384763328837042	NPY	1
GO:0045198	GO:0045198	establishment of epithelial cell apical/basal polarity	1/172	17/14661	0.181866724334592	0.434771953695736	0.384763328837042	WNT5A	1
GO:0048490	GO:0048490	anterograde synaptic vesicle transport	1/172	17/14661	0.181866724334592	0.434771953695736	0.384763328837042	MAP2	1
GO:0050802	GO:0050802	circadian sleep/wake cycle, sleep	1/172	17/14661	0.181866724334592	0.434771953695736	0.384763328837042	GHRL	1
GO:0051382	GO:0051382	kinetochore assembly	1/172	17/14661	0.181866724334592	0.434771953695736	0.384763328837042	CENPF	1
GO:0051770	GO:0051770	positive regulation of nitric-oxide synthase biosynthetic process	1/172	17/14661	0.181866724334592	0.434771953695736	0.384763328837042	KDR	1
GO:0051988	GO:0051988	regulation of attachment of spindle microtubules to kinetochore	1/172	17/14661	0.181866724334592	0.434771953695736	0.384763328837042	BIRC5	1
GO:0090520	GO:0090520	sphingolipid mediated signaling pathway	1/172	17/14661	0.181866724334592	0.434771953695736	0.384763328837042	EZR	1
GO:0098712	GO:0098712	L-glutamate import across plasma membrane	1/172	17/14661	0.181866724334592	0.434771953695736	0.384763328837042	SLC1A3	1
GO:0099514	GO:0099514	synaptic vesicle cytoskeletal transport	1/172	17/14661	0.181866724334592	0.434771953695736	0.384763328837042	MAP2	1
GO:0099517	GO:0099517	synaptic vesicle transport along microtubule	1/172	17/14661	0.181866724334592	0.434771953695736	0.384763328837042	MAP2	1
GO:1901881	GO:1901881	positive regulation of protein depolymerization	1/172	17/14661	0.181866724334592	0.434771953695736	0.384763328837042	CARMIL1	1
GO:1902170	GO:1902170	cellular response to reactive nitrogen species	1/172	17/14661	0.181866724334592	0.434771953695736	0.384763328837042	DPEP1	1
GO:1902176	GO:1902176	negative regulation of oxidative stress-induced intrinsic apoptotic signaling pathway	1/172	17/14661	0.181866724334592	0.434771953695736	0.384763328837042	HSPB1	1
GO:1905146	GO:1905146	lysosomal protein catabolic process	1/172	17/14661	0.181866724334592	0.434771953695736	0.384763328837042	LAPTM4B	1
GO:2000269	GO:2000269	regulation of fibroblast apoptotic process	1/172	17/14661	0.181866724334592	0.434771953695736	0.384763328837042	SFRP1	1
GO:0006457	GO:0006457	protein folding	4/172	189/14661	0.182114742193744	0.434771953695736	0.384763328837042	ARL2/HSPB1/GRN/CWC27	4
GO:0008154	GO:0008154	actin polymerization or depolymerization	4/172	189/14661	0.182114742193744	0.434771953695736	0.384763328837042	KANK4/GHRL/CARMIL1/PLEKHH2	4
GO:0030595	GO:0030595	leukocyte chemotaxis	4/172	189/14661	0.182114742193744	0.434771953695736	0.384763328837042	LGALS3/WNT5A/AKIRIN1/CXCR4	4
GO:0045664	GO:0045664	regulation of neuron differentiation	4/172	189/14661	0.182114742193744	0.434771953695736	0.384763328837042	SFRP1/PBX1/MMD/FGFR1	4
GO:0071356	GO:0071356	cellular response to tumor necrosis factor	4/172	189/14661	0.182114742193744	0.434771953695736	0.384763328837042	SFRP1/TDGF1/TNFRSF1B/NPNT	4
GO:0006520	GO:0006520	cellular amino acid metabolic process	5/172	256/14661	0.182796838954516	0.436055650586603	0.385899371502051	DPEP1/ADI1/BCAT2/SLC1A3/PHGDH	5
GO:0009581	GO:0009581	detection of external stimulus	3/172	126/14661	0.184351439495115	0.439417006531371	0.388874095358365	COL11A1/TRPM3/CXCR4	3
GO:0007611	GO:0007611	learning or memory	5/172	257/14661	0.184787641726295	0.440074324516576	0.38945580688309	PLK2/MME/ATXN1/NRXN3/STRA6	5
GO:0014015	GO:0014015	positive regulation of gliogenesis	2/172	67/14661	0.185549811760929	0.440074324516576	0.38945580688309	TNFRSF1B/CXCR4	2
GO:0030239	GO:0030239	myofibril assembly	2/172	67/14661	0.185549811760929	0.440074324516576	0.38945580688309	KRT19/TNNT1	2
GO:0046626	GO:0046626	regulation of insulin receptor signaling pathway	2/172	67/14661	0.185549811760929	0.440074324516576	0.38945580688309	IGF2/IRS1	2
GO:0048645	GO:0048645	animal organ formation	2/172	67/14661	0.185549811760929	0.440074324516576	0.38945580688309	WNT2B/WNT5A	2
GO:0015850	GO:0015850	organic hydroxy compound transport	5/172	258/14661	0.186786473347202	0.440074324516576	0.38945580688309	ANXA2/GHRL/ADRA2A/AQP3/STRA6	5
GO:0051258	GO:0051258	protein polymerization	5/172	258/14661	0.186786473347202	0.440074324516576	0.38945580688309	UBE2C/KANK4/ARL2/MAP2/CARMIL1	5
GO:0110053	GO:0110053	regulation of actin filament organization	5/172	258/14661	0.186786473347202	0.440074324516576	0.38945580688309	SFRP1/KANK4/CARMIL1/PLEKHH2/CCN2	5
GO:0007033	GO:0007033	vacuole organization	4/172	191/14661	0.186807644396258	0.440074324516576	0.38945580688309	ANXA2/GRN/LAPTM4B/MAP1LC3A	4
GO:0002687	GO:0002687	positive regulation of leukocyte migration	3/172	127/14661	0.187300406315177	0.440074324516576	0.38945580688309	LGALS3/WNT5A/AKIRIN1	3
GO:0071466	GO:0071466	cellular response to xenobiotic stimulus	3/172	127/14661	0.187300406315177	0.440074324516576	0.38945580688309	DPEP1/EPHX1/CXCR4	3
GO:0000271	GO:0000271	polysaccharide biosynthetic process	2/172	68/14661	0.189788216184969	0.440074324516576	0.38945580688309	IGF2/IRS1	2
GO:0003143	GO:0003143	embryonic heart tube morphogenesis	2/172	68/14661	0.189788216184969	0.440074324516576	0.38945580688309	WNT5A/SETDB2	2
GO:0005977	GO:0005977	glycogen metabolic process	2/172	68/14661	0.189788216184969	0.440074324516576	0.38945580688309	IGF2/IRS1	2
GO:0007585	GO:0007585	respiratory gaseous exchange by respiratory system	2/172	68/14661	0.189788216184969	0.440074324516576	0.38945580688309	MAFB/CCBE1	2
GO:0050805	GO:0050805	negative regulation of synaptic transmission	2/172	68/14661	0.189788216184969	0.440074324516576	0.38945580688309	PCDH17/PLK2	2
GO:0055002	GO:0055002	striated muscle cell development	2/172	68/14661	0.189788216184969	0.440074324516576	0.38945580688309	KRT19/TNNT1	2
GO:1900076	GO:1900076	regulation of cellular response to insulin stimulus	2/172	68/14661	0.189788216184969	0.440074324516576	0.38945580688309	IGF2/IRS1	2
GO:2000027	GO:2000027	regulation of animal organ morphogenesis	3/172	128/14661	0.19026171764751	0.440074324516576	0.38945580688309	SFRP1/WNT2B/WNT5A	3
GO:0001946	GO:0001946	lymphangiogenesis	1/172	18/14661	0.191476047157212	0.440074324516576	0.38945580688309	CCBE1	1
GO:0003128	GO:0003128	heart field specification	1/172	18/14661	0.191476047157212	0.440074324516576	0.38945580688309	WNT5A	1
GO:0007213	GO:0007213	G protein-coupled acetylcholine receptor signaling pathway	1/172	18/14661	0.191476047157212	0.440074324516576	0.38945580688309	RGS10	1
GO:0010288	GO:0010288	response to lead ion	1/172	18/14661	0.191476047157212	0.440074324516576	0.38945580688309	MAP1LC3A	1
GO:0010818	GO:0010818	T cell chemotaxis	1/172	18/14661	0.191476047157212	0.440074324516576	0.38945580688309	WNT5A	1
GO:0031643	GO:0031643	positive regulation of myelination	1/172	18/14661	0.191476047157212	0.440074324516576	0.38945580688309	TNFRSF1B	1
GO:0032682	GO:0032682	negative regulation of chemokine production	1/172	18/14661	0.191476047157212	0.440074324516576	0.38945580688309	SIGIRR	1
GO:0035461	GO:0035461	vitamin transmembrane transport	1/172	18/14661	0.191476047157212	0.440074324516576	0.38945580688309	STRA6	1
GO:0035584	GO:0035584	calcium-mediated signaling using intracellular calcium source	1/172	18/14661	0.191476047157212	0.440074324516576	0.38945580688309	KDR	1
GO:0043031	GO:0043031	negative regulation of macrophage activation	1/172	18/14661	0.191476047157212	0.440074324516576	0.38945580688309	GRN	1
GO:0046629	GO:0046629	gamma-delta T cell activation	1/172	18/14661	0.191476047157212	0.440074324516576	0.38945580688309	SOX4	1
GO:0046851	GO:0046851	negative regulation of bone remodeling	1/172	18/14661	0.191476047157212	0.440074324516576	0.38945580688309	SFRP1	1
GO:0048339	GO:0048339	paraxial mesoderm development	1/172	18/14661	0.191476047157212	0.440074324516576	0.38945580688309	WNT5A	1
GO:0048569	GO:0048569	post-embryonic animal organ development	1/172	18/14661	0.191476047157212	0.440074324516576	0.38945580688309	KDR	1
GO:0048670	GO:0048670	regulation of collateral sprouting	1/172	18/14661	0.191476047157212	0.440074324516576	0.38945580688309	CRABP2	1
GO:0050855	GO:0050855	regulation of B cell receptor signaling pathway	1/172	18/14661	0.191476047157212	0.440074324516576	0.38945580688309	CMTM3	1
GO:0060339	GO:0060339	negative regulation of type I interferon-mediated signaling pathway	1/172	18/14661	0.191476047157212	0.440074324516576	0.38945580688309	ISG15	1
GO:0060391	GO:0060391	positive regulation of SMAD protein signal transduction	1/172	18/14661	0.191476047157212	0.440074324516576	0.38945580688309	RBPMS	1
GO:0060602	GO:0060602	branch elongation of an epithelium	1/172	18/14661	0.191476047157212	0.440074324516576	0.38945580688309	WNT5A	1
GO:0061298	GO:0061298	retina vasculature development in camera-type eye	1/172	18/14661	0.191476047157212	0.440074324516576	0.38945580688309	COL4A1	1
GO:0071071	GO:0071071	regulation of phospholipid biosynthetic process	1/172	18/14661	0.191476047157212	0.440074324516576	0.38945580688309	IDH1	1
GO:0071379	GO:0071379	cellular response to prostaglandin stimulus	1/172	18/14661	0.191476047157212	0.440074324516576	0.38945580688309	SFRP1	1
GO:0071731	GO:0071731	response to nitric oxide	1/172	18/14661	0.191476047157212	0.440074324516576	0.38945580688309	DPEP1	1
GO:0072074	GO:0072074	kidney mesenchyme development	1/172	18/14661	0.191476047157212	0.440074324516576	0.38945580688309	OSR1	1
GO:0090190	GO:0090190	positive regulation of branching involved in ureteric bud morphogenesis	1/172	18/14661	0.191476047157212	0.440074324516576	0.38945580688309	WNT2B	1
GO:1900424	GO:1900424	regulation of defense response to bacterium	1/172	18/14661	0.191476047157212	0.440074324516576	0.38945580688309	GRN	1
GO:1901623	GO:1901623	regulation of lymphocyte chemotaxis	1/172	18/14661	0.191476047157212	0.440074324516576	0.38945580688309	WNT5A	1
GO:2000678	GO:2000678	negative regulation of transcription regulatory region DNA binding	1/172	18/14661	0.191476047157212	0.440074324516576	0.38945580688309	LHX2	1
GO:0006874	GO:0006874	cellular calcium ion homeostasis	5/172	261/14661	0.192830217060662	0.442849623972014	0.391911884024031	WNT5A/CALB2/ATP1B1/STC1/ANXA6	5
GO:0034101	GO:0034101	erythrocyte homeostasis	3/172	129/14661	0.193235051092868	0.442932804843734	0.391985497210959	MAFB/PTBP3/ISG15	3
GO:0042476	GO:0042476	odontogenesis	3/172	129/14661	0.193235051092868	0.442932804843734	0.391985497210959	AQP3/OSR1/COL1A2	3
GO:0006073	GO:0006073	cellular glucan metabolic process	2/172	69/14661	0.194039768479556	0.442932804843734	0.391985497210959	IGF2/IRS1	2
GO:0030032	GO:0030032	lamellipodium assembly	2/172	69/14661	0.194039768479556	0.442932804843734	0.391985497210959	CARMIL1/AKIRIN1	2
GO:0031507	GO:0031507	heterochromatin formation	2/172	69/14661	0.194039768479556	0.442932804843734	0.391985497210959	CENPV/SETDB2	2
GO:0035418	GO:0035418	protein localization to synapse	2/172	69/14661	0.194039768479556	0.442932804843734	0.391985497210959	WNT5A/HSPB1	2
GO:0044042	GO:0044042	glucan metabolic process	2/172	69/14661	0.194039768479556	0.442932804843734	0.391985497210959	IGF2/IRS1	2
GO:0051057	GO:0051057	positive regulation of small GTPase mediated signal transduction	2/172	69/14661	0.194039768479556	0.442932804843734	0.391985497210959	COL3A1/MAP4K4	2
GO:0007093	GO:0007093	mitotic cell cycle checkpoint signaling	3/172	130/14661	0.196220085742202	0.444960287631315	0.393779773543363	CENPF/BIRC5/PLK2	3
GO:0050729	GO:0050729	positive regulation of inflammatory response	3/172	130/14661	0.196220085742202	0.444960287631315	0.393779773543363	WNT5A/GRN/MGST2	3
GO:0030100	GO:0030100	regulation of endocytosis	4/172	195/14661	0.196309619525312	0.444960287631315	0.393779773543363	LGALS3/WNT5A/ANXA2/CD63	4
GO:2000116	GO:2000116	regulation of cysteine-type endopeptidase activity	4/172	195/14661	0.196309619525312	0.444960287631315	0.393779773543363	DPEP1/BIRC5/CCN1/CCN2	4
GO:0072659	GO:0072659	protein localization to plasma membrane	5/172	263/14661	0.196897822727455	0.444960287631315	0.393779773543363	LGALS3/EZR/ATP1B1/SLMAP/LYPD1	5
GO:0035567	GO:0035567	non-canonical Wnt signaling pathway	2/172	70/14661	0.19830358368076	0.444960287631315	0.393779773543363	SFRP1/WNT5A	2
GO:1901880	GO:1901880	negative regulation of protein depolymerization	2/172	70/14661	0.19830358368076	0.444960287631315	0.393779773543363	CARMIL1/PLEKHH2	2
GO:0090066	GO:0090066	regulation of anatomical structure size	8/172	477/14661	0.198471867551554	0.444960287631315	0.393779773543363	KANK4/WNT5A/EZR/MAP2/CARMIL1/ADRA2A/CRABP2/PLEKHH2	8
GO:0000413	GO:0000413	protein peptidyl-prolyl isomerization	1/172	19/14661	0.200973152933963	0.444960287631315	0.393779773543363	CWC27	1
GO:0002281	GO:0002281	macrophage activation involved in immune response	1/172	19/14661	0.200973152933963	0.444960287631315	0.393779773543363	GRN	1
GO:0002438	GO:0002438	acute inflammatory response to antigenic stimulus	1/172	19/14661	0.200973152933963	0.444960287631315	0.393779773543363	NPY	1
GO:0003215	GO:0003215	cardiac right ventricle morphogenesis	1/172	19/14661	0.200973152933963	0.444960287631315	0.393779773543363	SOX4	1
GO:0006541	GO:0006541	glutamine metabolic process	1/172	19/14661	0.200973152933963	0.444960287631315	0.393779773543363	PHGDH	1
GO:0007042	GO:0007042	lysosomal lumen acidification	1/172	19/14661	0.200973152933963	0.444960287631315	0.393779773543363	GRN	1
GO:0007620	GO:0007620	copulation	1/172	19/14661	0.200973152933963	0.444960287631315	0.393779773543363	TAC1	1
GO:0009067	GO:0009067	aspartate family amino acid biosynthetic process	1/172	19/14661	0.200973152933963	0.444960287631315	0.393779773543363	ADI1	1
GO:0010829	GO:0010829	negative regulation of glucose transmembrane transport	1/172	19/14661	0.200973152933963	0.444960287631315	0.393779773543363	FABP5	1
GO:0014856	GO:0014856	skeletal muscle cell proliferation	1/172	19/14661	0.200973152933963	0.444960287631315	0.393779773543363	AKIRIN1	1
GO:0019400	GO:0019400	alditol metabolic process	1/172	19/14661	0.200973152933963	0.444960287631315	0.393779773543363	SORD	1
GO:0019430	GO:0019430	removal of superoxide radicals	1/172	19/14661	0.200973152933963	0.444960287631315	0.393779773543363	CCS	1
GO:0033630	GO:0033630	positive regulation of cell adhesion mediated by integrin	1/172	19/14661	0.200973152933963	0.444960287631315	0.393779773543363	PODXL	1
GO:0035728	GO:0035728	response to hepatocyte growth factor	1/172	19/14661	0.200973152933963	0.444960287631315	0.393779773543363	TDGF1	1
GO:0040037	GO:0040037	negative regulation of fibroblast growth factor receptor signaling pathway	1/172	19/14661	0.200973152933963	0.444960287631315	0.393779773543363	WNT5A	1
GO:0042749	GO:0042749	regulation of circadian sleep/wake cycle	1/172	19/14661	0.200973152933963	0.444960287631315	0.393779773543363	GHRL	1
GO:0050961	GO:0050961	detection of temperature stimulus involved in sensory perception	1/172	19/14661	0.200973152933963	0.444960287631315	0.393779773543363	CXCR4	1
GO:0051797	GO:0051797	regulation of hair follicle development	1/172	19/14661	0.200973152933963	0.444960287631315	0.393779773543363	WNT5A	1
GO:0060039	GO:0060039	pericardium development	1/172	19/14661	0.200973152933963	0.444960287631315	0.393779773543363	WNT5A	1
GO:0060340	GO:0060340	positive regulation of type I interferon-mediated signaling pathway	1/172	19/14661	0.200973152933963	0.444960287631315	0.393779773543363	WNT5A	1
GO:0060716	GO:0060716	labyrinthine layer blood vessel development	1/172	19/14661	0.200973152933963	0.444960287631315	0.393779773543363	CCN1	1
GO:0070242	GO:0070242	thymocyte apoptotic process	1/172	19/14661	0.200973152933963	0.444960287631315	0.393779773543363	WNT5A	1
GO:0072079	GO:0072079	nephron tubule formation	1/172	19/14661	0.200973152933963	0.444960287631315	0.393779773543363	OSR1	1
GO:0072087	GO:0072087	renal vesicle development	1/172	19/14661	0.200973152933963	0.444960287631315	0.393779773543363	OSR1	1
GO:0072111	GO:0072111	cell proliferation involved in kidney development	1/172	19/14661	0.200973152933963	0.444960287631315	0.393779773543363	OSR1	1
GO:0072234	GO:0072234	metanephric nephron tubule development	1/172	19/14661	0.200973152933963	0.444960287631315	0.393779773543363	OSR1	1
GO:0090036	GO:0090036	regulation of protein kinase C signaling	1/172	19/14661	0.200973152933963	0.444960287631315	0.393779773543363	WNT5A	1
GO:0140354	GO:0140354	lipid import into cell	1/172	19/14661	0.200973152933963	0.444960287631315	0.393779773543363	STRA6	1
GO:1901978	GO:1901978	positive regulation of cell cycle checkpoint	1/172	19/14661	0.200973152933963	0.444960287631315	0.393779773543363	BIRC5	1
GO:1902307	GO:1902307	positive regulation of sodium ion transmembrane transport	1/172	19/14661	0.200973152933963	0.444960287631315	0.393779773543363	ATP1B1	1
GO:1903306	GO:1903306	negative regulation of regulated secretory pathway	1/172	19/14661	0.200973152933963	0.444960287631315	0.393779773543363	ADRA2A	1
GO:1903978	GO:1903978	regulation of microglial cell activation	1/172	19/14661	0.200973152933963	0.444960287631315	0.393779773543363	GRN	1
GO:2001014	GO:2001014	regulation of skeletal muscle cell differentiation	1/172	19/14661	0.200973152933963	0.444960287631315	0.393779773543363	AKIRIN1	1
GO:0051648	GO:0051648	vesicle localization	4/172	197/14661	0.201116156495611	0.444960287631315	0.393779773543363	PCDH17/TRAPPC2L/MAP2/SYNDIG1	4
GO:0050808	GO:0050808	synapse organization	7/172	407/14661	0.202232510464547	0.445584823425324	0.394332473571592	PCDH17/WNT5A/PTPRF/COL4A1/GHRL/SYNDIG1/LRRN3	7
GO:0001707	GO:0001707	mesoderm formation	2/172	71/14661	0.202578795550652	0.445584823425324	0.394332473571592	WNT5A/CRB2	2
GO:0006721	GO:0006721	terpenoid metabolic process	2/172	71/14661	0.202578795550652	0.445584823425324	0.394332473571592	ALDH1A2/CRABP2	2
GO:0007193	GO:0007193	adenylate cyclase-inhibiting G protein-coupled receptor signaling pathway	2/172	71/14661	0.202578795550652	0.445584823425324	0.394332473571592	ADRA2A/NPY1R	2
GO:0016239	GO:0016239	positive regulation of macroautophagy	2/172	71/14661	0.202578795550652	0.445584823425324	0.394332473571592	DCN/KDR	2
GO:0061045	GO:0061045	negative regulation of wound healing	2/172	71/14661	0.202578795550652	0.445584823425324	0.394332473571592	ANXA2/TSPAN8	2
GO:0071479	GO:0071479	cellular response to ionizing radiation	2/172	71/14661	0.202578795550652	0.445584823425324	0.394332473571592	SFRP1/RHOB	2
GO:2000117	GO:2000117	negative regulation of cysteine-type endopeptidase activity	2/172	71/14661	0.202578795550652	0.445584823425324	0.394332473571592	DPEP1/BIRC5	2
GO:0010508	GO:0010508	positive regulation of autophagy	3/172	133/14661	0.205242211399385	0.446691114406121	0.395311516025493	DCN/KDR/PLK2	3
GO:0071456	GO:0071456	cellular response to hypoxia	3/172	133/14661	0.205242211399385	0.446691114406121	0.395311516025493	SFRP1/AQP3/STC1	3
GO:0090090	GO:0090090	negative regulation of canonical Wnt signaling pathway	3/172	133/14661	0.205242211399385	0.446691114406121	0.395311516025493	SFRP1/WNT5A/JADE1	3
GO:0070997	GO:0070997	neuron death	6/172	338/14661	0.206614294584005	0.446691114406121	0.395311516025493	KDR/WNT5A/UNC5B/GRN/TNFRSF1B/NPY	6
GO:0009880	GO:0009880	embryonic pattern specification	2/172	72/14661	0.206864556264089	0.446691114406121	0.395311516025493	WNT5A/TDGF1	2
GO:0010827	GO:0010827	regulation of glucose transmembrane transport	2/172	72/14661	0.206864556264089	0.446691114406121	0.395311516025493	FABP5/IRS1	2
GO:0046470	GO:0046470	phosphatidylcholine metabolic process	2/172	72/14661	0.206864556264089	0.446691114406121	0.395311516025493	FABP5/PLAAT1	2
GO:0030177	GO:0030177	positive regulation of Wnt signaling pathway	3/172	134/14661	0.208270873596597	0.446691114406121	0.395311516025493	SFRP1/WNT5A/SOX4	3
GO:0034614	GO:0034614	cellular response to reactive oxygen species	3/172	134/14661	0.208270873596597	0.446691114406121	0.395311516025493	RHOB/CCS/MAP1LC3A	3
GO:0009612	GO:0009612	response to mechanical stimulus	4/172	200/14661	0.208391824802253	0.446691114406121	0.395311516025493	COL11A1/CXCR4/SLC1A3/STRA6	4
GO:0003085	GO:0003085	negative regulation of systemic arterial blood pressure	1/172	20/14661	0.210359344553643	0.446691114406121	0.395311516025493	KCNK6	1
GO:0006346	GO:0006346	DNA methylation-dependent heterochromatin formation	1/172	20/14661	0.210359344553643	0.446691114406121	0.395311516025493	SETDB2	1
GO:0006833	GO:0006833	water transport	1/172	20/14661	0.210359344553643	0.446691114406121	0.395311516025493	AQP3	1
GO:0009083	GO:0009083	branched-chain amino acid catabolic process	1/172	20/14661	0.210359344553643	0.446691114406121	0.395311516025493	BCAT2	1
GO:0010766	GO:0010766	negative regulation of sodium ion transport	1/172	20/14661	0.210359344553643	0.446691114406121	0.395311516025493	OSR1	1
GO:0010988	GO:0010988	regulation of low-density lipoprotein particle clearance	1/172	20/14661	0.210359344553643	0.446691114406121	0.395311516025493	ANXA2	1
GO:0015732	GO:0015732	prostaglandin transport	1/172	20/14661	0.210359344553643	0.446691114406121	0.395311516025493	SLCO3A1	1
GO:0019835	GO:0019835	cytolysis	1/172	20/14661	0.210359344553643	0.446691114406121	0.395311516025493	MMD	1
GO:0022410	GO:0022410	circadian sleep/wake cycle process	1/172	20/14661	0.210359344553643	0.446691114406121	0.395311516025493	GHRL	1
GO:0031338	GO:0031338	regulation of vesicle fusion	1/172	20/14661	0.210359344553643	0.446691114406121	0.395311516025493	ANXA2	1
GO:0031998	GO:0031998	regulation of fatty acid beta-oxidation	1/172	20/14661	0.210359344553643	0.446691114406121	0.395311516025493	IRS1	1
GO:0039694	GO:0039694	viral RNA genome replication	1/172	20/14661	0.210359344553643	0.446691114406121	0.395311516025493	TOP2A	1
GO:0042026	GO:0042026	protein refolding	1/172	20/14661	0.210359344553643	0.446691114406121	0.395311516025493	HSPB1	1
GO:0042474	GO:0042474	middle ear morphogenesis	1/172	20/14661	0.210359344553643	0.446691114406121	0.395311516025493	OSR1	1
GO:0048643	GO:0048643	positive regulation of skeletal muscle tissue development	1/172	20/14661	0.210359344553643	0.446691114406121	0.395311516025493	IGF2	1
GO:0051315	GO:0051315	attachment of mitotic spindle microtubules to kinetochore	1/172	20/14661	0.210359344553643	0.446691114406121	0.395311516025493	BIRC5	1
GO:0051546	GO:0051546	keratinocyte migration	1/172	20/14661	0.210359344553643	0.446691114406121	0.395311516025493	MAP4K4	1
GO:0051767	GO:0051767	nitric-oxide synthase biosynthetic process	1/172	20/14661	0.210359344553643	0.446691114406121	0.395311516025493	KDR	1
GO:0051769	GO:0051769	regulation of nitric-oxide synthase biosynthetic process	1/172	20/14661	0.210359344553643	0.446691114406121	0.395311516025493	KDR	1
GO:0060396	GO:0060396	growth hormone receptor signaling pathway	1/172	20/14661	0.210359344553643	0.446691114406121	0.395311516025493	GHRL	1
GO:0070314	GO:0070314	G1 to G0 transition	1/172	20/14661	0.210359344553643	0.446691114406121	0.395311516025493	PHGDH	1
GO:0071378	GO:0071378	cellular response to growth hormone stimulus	1/172	20/14661	0.210359344553643	0.446691114406121	0.395311516025493	GHRL	1
GO:0071450	GO:0071450	cellular response to oxygen radical	1/172	20/14661	0.210359344553643	0.446691114406121	0.395311516025493	CCS	1
GO:0071451	GO:0071451	cellular response to superoxide	1/172	20/14661	0.210359344553643	0.446691114406121	0.395311516025493	CCS	1
GO:0090231	GO:0090231	regulation of spindle checkpoint	1/172	20/14661	0.210359344553643	0.446691114406121	0.395311516025493	BIRC5	1
GO:0090266	GO:0090266	regulation of mitotic cell cycle spindle assembly checkpoint	1/172	20/14661	0.210359344553643	0.446691114406121	0.395311516025493	BIRC5	1
GO:0150146	GO:0150146	cell junction disassembly	1/172	20/14661	0.210359344553643	0.446691114406121	0.395311516025493	MAP4K4	1
GO:1902473	GO:1902473	regulation of protein localization to synapse	1/172	20/14661	0.210359344553643	0.446691114406121	0.395311516025493	WNT5A	1
GO:1903504	GO:1903504	regulation of mitotic spindle checkpoint	1/172	20/14661	0.210359344553643	0.446691114406121	0.395311516025493	BIRC5	1
GO:1904666	GO:1904666	regulation of ubiquitin protein ligase activity	1/172	20/14661	0.210359344553643	0.446691114406121	0.395311516025493	UBE2C	1
GO:2000773	GO:2000773	negative regulation of cellular senescence	1/172	20/14661	0.210359344553643	0.446691114406121	0.395311516025493	PLK2	1
GO:2000831	GO:2000831	regulation of steroid hormone secretion	1/172	20/14661	0.210359344553643	0.446691114406121	0.395311516025493	GHRL	1
GO:2001044	GO:2001044	regulation of integrin-mediated signaling pathway	1/172	20/14661	0.210359344553643	0.446691114406121	0.395311516025493	CD63	1
GO:0002573	GO:0002573	myeloid leukocyte differentiation	4/172	201/14661	0.210833975107648	0.446691114406121	0.395311516025493	SFRP1/ANXA2/MAFB/LRRC17	4
GO:0050807	GO:0050807	regulation of synapse organization	4/172	201/14661	0.210833975107648	0.446691114406121	0.395311516025493	WNT5A/GHRL/SYNDIG1/LRRN3	4
GO:0001736	GO:0001736	establishment of planar polarity	2/172	73/14661	0.211160036100188	0.446691114406121	0.395311516025493	SFRP1/WNT5A	2
GO:0007164	GO:0007164	establishment of tissue polarity	2/172	73/14661	0.211160036100188	0.446691114406121	0.395311516025493	SFRP1/WNT5A	2
GO:0010921	GO:0010921	regulation of phosphatase activity	2/172	73/14661	0.211160036100188	0.446691114406121	0.395311516025493	LGALS3/NPNT	2
GO:0034637	GO:0034637	cellular carbohydrate biosynthetic process	2/172	73/14661	0.211160036100188	0.446691114406121	0.395311516025493	IGF2/IRS1	2
GO:0045913	GO:0045913	positive regulation of carbohydrate metabolic process	2/172	73/14661	0.211160036100188	0.446691114406121	0.395311516025493	IGF2/IRS1	2
GO:0048332	GO:0048332	mesoderm morphogenesis	2/172	73/14661	0.211160036100188	0.446691114406121	0.395311516025493	WNT5A/CRB2	2
GO:0051303	GO:0051303	establishment of chromosome localization	2/172	73/14661	0.211160036100188	0.446691114406121	0.395311516025493	CENPF/BIRC5	2
GO:0086001	GO:0086001	cardiac muscle cell action potential	2/172	73/14661	0.211160036100188	0.446691114406121	0.395311516025493	ATP1B1/SLMAP	2
GO:0031333	GO:0031333	negative regulation of protein-containing complex assembly	3/172	135/14661	0.211309656794912	0.446691114406121	0.395311516025493	KANK4/MAP2/CARMIL1	3
GO:0031644	GO:0031644	regulation of nervous system process	3/172	135/14661	0.211309656794912	0.446691114406121	0.395311516025493	FABP5/GHRL/TNFRSF1B	3
GO:0044262	GO:0044262	cellular carbohydrate metabolic process	5/172	270/14661	0.211364769035214	0.446691114406121	0.395311516025493	IDH1/IGF2/IRS1/IGFBP3/SORD	5
GO:0000281	GO:0000281	mitotic cytokinesis	2/172	74/14661	0.215464423138441	0.454604583348376	0.402314756752013	BIRC5/RHOB	2
GO:0045685	GO:0045685	regulation of glial cell differentiation	2/172	74/14661	0.215464423138441	0.454604583348376	0.402314756752013	TNFRSF1B/CXCR4	2
GO:0045165	GO:0045165	cell fate commitment	5/172	272/14661	0.215560848793005	0.454604583348376	0.402314756752013	SFRP1/WNT2B/GAS1/KDR/WNT5A	5
GO:0002070	GO:0002070	epithelial cell maturation	1/172	21/14661	0.219635909865901	0.455543107300903	0.403145329186822	KDR	1
GO:0006590	GO:0006590	thyroid hormone generation	1/172	21/14661	0.219635909865901	0.455543107300903	0.403145329186822	SLC16A10	1
GO:0007130	GO:0007130	synaptonemal complex assembly	1/172	21/14661	0.219635909865901	0.455543107300903	0.403145329186822	REC8	1
GO:0014821	GO:0014821	phasic smooth muscle contraction	1/172	21/14661	0.219635909865901	0.455543107300903	0.403145329186822	GHRL	1
GO:0015874	GO:0015874	norepinephrine transport	1/172	21/14661	0.219635909865901	0.455543107300903	0.403145329186822	ADRA2A	1
GO:0031664	GO:0031664	regulation of lipopolysaccharide-mediated signaling pathway	1/172	21/14661	0.219635909865901	0.455543107300903	0.403145329186822	SIGIRR	1
GO:0032011	GO:0032011	ARF protein signal transduction	1/172	21/14661	0.219635909865901	0.455543107300903	0.403145329186822	MAP4K4	1
GO:0032012	GO:0032012	regulation of ARF protein signal transduction	1/172	21/14661	0.219635909865901	0.455543107300903	0.403145329186822	MAP4K4	1
GO:0034104	GO:0034104	negative regulation of tissue remodeling	1/172	21/14661	0.219635909865901	0.455543107300903	0.403145329186822	SFRP1	1
GO:0038083	GO:0038083	peptidyl-tyrosine autophosphorylation	1/172	21/14661	0.219635909865901	0.455543107300903	0.403145329186822	KDR	1
GO:0044062	GO:0044062	regulation of excretion	1/172	21/14661	0.219635909865901	0.455543107300903	0.403145329186822	STC1	1
GO:0046599	GO:0046599	regulation of centriole replication	1/172	21/14661	0.219635909865901	0.455543107300903	0.403145329186822	PLK2	1
GO:0048634	GO:0048634	regulation of muscle organ development	1/172	21/14661	0.219635909865901	0.455543107300903	0.403145329186822	CENPF	1
GO:0061318	GO:0061318	renal filtration cell differentiation	1/172	21/14661	0.219635909865901	0.455543107300903	0.403145329186822	PODXL	1
GO:0071305	GO:0071305	cellular response to vitamin D	1/172	21/14661	0.219635909865901	0.455543107300903	0.403145329186822	SFRP1	1
GO:0072112	GO:0072112	podocyte differentiation	1/172	21/14661	0.219635909865901	0.455543107300903	0.403145329186822	PODXL	1
GO:0072170	GO:0072170	metanephric tubule development	1/172	21/14661	0.219635909865901	0.455543107300903	0.403145329186822	OSR1	1
GO:0090189	GO:0090189	regulation of branching involved in ureteric bud morphogenesis	1/172	21/14661	0.219635909865901	0.455543107300903	0.403145329186822	WNT2B	1
GO:1900273	GO:1900273	positive regulation of long-term synaptic potentiation	1/172	21/14661	0.219635909865901	0.455543107300903	0.403145329186822	MME	1
GO:0006900	GO:0006900	vesicle budding from membrane	2/172	75/14661	0.219776922959409	0.455543107300903	0.403145329186822	TRAPPC2L/ANXA2	2
GO:0008088	GO:0008088	axo-dendritic transport	2/172	75/14661	0.219776922959409	0.455543107300903	0.403145329186822	MAP2/HSPB1	2
GO:0014855	GO:0014855	striated muscle cell proliferation	2/172	75/14661	0.219776922959409	0.455543107300903	0.403145329186822	AKIRIN1/DIPK2A	2
GO:0021536	GO:0021536	diencephalon development	2/172	75/14661	0.219776922959409	0.455543107300903	0.403145329186822	ALDH1A2/WNT5A	2
GO:0031397	GO:0031397	negative regulation of protein ubiquitination	2/172	75/14661	0.219776922959409	0.455543107300903	0.403145329186822	SOX4/ISG15	2
GO:0032413	GO:0032413	negative regulation of ion transmembrane transporter activity	2/172	75/14661	0.219776922959409	0.455543107300903	0.403145329186822	ADRA2A/OSR1	2
GO:0051592	GO:0051592	response to calcium ion	3/172	138/14661	0.220483633710648	0.456694495065952	0.404164281273075	DPEP1/WNT5A/AQP3	3
GO:0071805	GO:0071805	potassium ion transmembrane transport	4/172	206/14661	0.223164533448585	0.460352063956378	0.407401146875303	KCNK6/CD63/ATP1B1/SLC1A3	4
GO:0016052	GO:0016052	carbohydrate catabolic process	3/172	139/14661	0.223559811704418	0.460352063956378	0.407401146875303	LDHA/ARL2/SORD	3
GO:0050768	GO:0050768	negative regulation of neurogenesis	3/172	139/14661	0.223559811704418	0.460352063956378	0.407401146875303	LHX2/WNT5A/MAP2	3
GO:0001960	GO:0001960	negative regulation of cytokine-mediated signaling pathway	2/172	76/14661	0.224096758349908	0.460352063956378	0.407401146875303	SIGIRR/ISG15	2
GO:0007492	GO:0007492	endoderm development	2/172	76/14661	0.224096758349908	0.460352063956378	0.407401146875303	COL11A1/COL4A2	2
GO:0033559	GO:0033559	unsaturated fatty acid metabolic process	2/172	76/14661	0.224096758349908	0.460352063956378	0.407401146875303	FABP5/EPHX1	2
GO:2000134	GO:2000134	negative regulation of G1/S transition of mitotic cell cycle	2/172	76/14661	0.224096758349908	0.460352063956378	0.407401146875303	PLK2/JADE1	2
GO:0034612	GO:0034612	response to tumor necrosis factor	4/172	207/14661	0.225653496024268	0.460352063956378	0.407401146875303	SFRP1/TDGF1/TNFRSF1B/NPNT	4
GO:0050803	GO:0050803	regulation of synapse structure or activity	4/172	207/14661	0.225653496024268	0.460352063956378	0.407401146875303	WNT5A/GHRL/SYNDIG1/LRRN3	4
GO:0048872	GO:0048872	homeostasis of number of cells	5/172	277/14661	0.226165050395031	0.460352063956378	0.407401146875303	MAFB/SOX4/PTBP3/ISG15/TSC22D3	5
GO:0036294	GO:0036294	cellular response to decreased oxygen levels	3/172	140/14661	0.226644575722915	0.460352063956378	0.407401146875303	SFRP1/AQP3/STC1	3
GO:0106106	GO:0106106	cold-induced thermogenesis	3/172	140/14661	0.226644575722915	0.460352063956378	0.407401146875303	FABP5/GHRL/CXCR4	3
GO:0120161	GO:0120161	regulation of cold-induced thermogenesis	3/172	140/14661	0.226644575722915	0.460352063956378	0.407401146875303	FABP5/GHRL/CXCR4	3
GO:0140694	GO:0140694	non-membrane-bounded organelle assembly	6/172	349/14661	0.227143515207517	0.460352063956378	0.407401146875303	KRT19/TNNT1/CENPF/BIRC5/PLK2/EZR	6
GO:0006096	GO:0006096	glycolytic process	2/172	77/14661	0.22842316901265	0.460352063956378	0.407401146875303	LDHA/ARL2	2
GO:0061515	GO:0061515	myeloid cell development	2/172	77/14661	0.22842316901265	0.460352063956378	0.407401146875303	ANXA2/PTBP3	2
GO:0070828	GO:0070828	heterochromatin organization	2/172	77/14661	0.22842316901265	0.460352063956378	0.407401146875303	CENPV/SETDB2	2
GO:0001919	GO:0001919	regulation of receptor recycling	1/172	22/14661	0.228804121853816	0.460352063956378	0.407401146875303	ANXA2	1
GO:0002407	GO:0002407	dendritic cell chemotaxis	1/172	22/14661	0.228804121853816	0.460352063956378	0.407401146875303	CXCR4	1
GO:0006706	GO:0006706	steroid catabolic process	1/172	22/14661	0.228804121853816	0.460352063956378	0.407401146875303	HSD17B14	1
GO:0006907	GO:0006907	pinocytosis	1/172	22/14661	0.228804121853816	0.460352063956378	0.407401146875303	CARMIL1	1
GO:0023019	GO:0023019	signal transduction involved in regulation of gene expression	1/172	22/14661	0.228804121853816	0.460352063956378	0.407401146875303	EPCAM	1
GO:0031145	GO:0031145	anaphase-promoting complex-dependent catabolic process	1/172	22/14661	0.228804121853816	0.460352063956378	0.407401146875303	UBE2C	1
GO:0034695	GO:0034695	response to prostaglandin E	1/172	22/14661	0.228804121853816	0.460352063956378	0.407401146875303	SFRP1	1
GO:0035089	GO:0035089	establishment of apical/basal cell polarity	1/172	22/14661	0.228804121853816	0.460352063956378	0.407401146875303	WNT5A	1
GO:0036010	GO:0036010	protein localization to endosome	1/172	22/14661	0.228804121853816	0.460352063956378	0.407401146875303	EZR	1
GO:0040019	GO:0040019	positive regulation of embryonic development	1/172	22/14661	0.228804121853816	0.460352063956378	0.407401146875303	OSR1	1
GO:0042745	GO:0042745	circadian sleep/wake cycle	1/172	22/14661	0.228804121853816	0.460352063956378	0.407401146875303	GHRL	1
GO:0044346	GO:0044346	fibroblast apoptotic process	1/172	22/14661	0.228804121853816	0.460352063956378	0.407401146875303	SFRP1	1
GO:0048485	GO:0048485	sympathetic nervous system development	1/172	22/14661	0.228804121853816	0.460352063956378	0.407401146875303	SOX4	1
GO:0051383	GO:0051383	kinetochore organization	1/172	22/14661	0.228804121853816	0.460352063956378	0.407401146875303	CENPF	1
GO:0051457	GO:0051457	maintenance of protein location in nucleus	1/172	22/14661	0.228804121853816	0.460352063956378	0.407401146875303	ARL2	1
GO:0060444	GO:0060444	branching involved in mammary gland duct morphogenesis	1/172	22/14661	0.228804121853816	0.460352063956378	0.407401146875303	WNT5A	1
GO:0060713	GO:0060713	labyrinthine layer morphogenesis	1/172	22/14661	0.228804121853816	0.460352063956378	0.407401146875303	CCN1	1
GO:0060907	GO:0060907	positive regulation of macrophage cytokine production	1/172	22/14661	0.228804121853816	0.460352063956378	0.407401146875303	WNT5A	1
GO:0060972	GO:0060972	left/right pattern formation	1/172	22/14661	0.228804121853816	0.460352063956378	0.407401146875303	SETDB2	1
GO:0061484	GO:0061484	hematopoietic stem cell homeostasis	1/172	22/14661	0.228804121853816	0.460352063956378	0.407401146875303	SOX4	1
GO:0072243	GO:0072243	metanephric nephron epithelium development	1/172	22/14661	0.228804121853816	0.460352063956378	0.407401146875303	OSR1	1
GO:0072311	GO:0072311	glomerular epithelial cell differentiation	1/172	22/14661	0.228804121853816	0.460352063956378	0.407401146875303	PODXL	1
GO:0086012	GO:0086012	membrane depolarization during cardiac muscle cell action potential	1/172	22/14661	0.228804121853816	0.460352063956378	0.407401146875303	SLMAP	1
GO:1903077	GO:1903077	negative regulation of protein localization to plasma membrane	1/172	22/14661	0.228804121853816	0.460352063956378	0.407401146875303	LYPD1	1
GO:1903861	GO:1903861	positive regulation of dendrite extension	1/172	22/14661	0.228804121853816	0.460352063956378	0.407401146875303	CXCR4	1
GO:2000108	GO:2000108	positive regulation of leukocyte apoptotic process	1/172	22/14661	0.228804121853816	0.460352063956378	0.407401146875303	WNT5A	1
GO:0003151	GO:0003151	outflow tract morphogenesis	2/172	78/14661	0.23275541128026	0.465556073356841	0.412006577292791	WNT5A/NPY1R	2
GO:0006112	GO:0006112	energy reserve metabolic process	2/172	78/14661	0.23275541128026	0.465556073356841	0.412006577292791	IGF2/IRS1	2
GO:0006757	GO:0006757	ATP generation from ADP	2/172	78/14661	0.23275541128026	0.465556073356841	0.412006577292791	LDHA/ARL2	2
GO:0030010	GO:0030010	establishment of cell polarity	3/172	142/14661	0.232838659612644	0.465556073356841	0.412006577292791	WNT5A/CRB2/RAB11FIP2	3
GO:0051100	GO:0051100	negative regulation of binding	3/172	142/14661	0.232838659612644	0.465556073356841	0.412006577292791	LHX2/PTPRF/MAP2	3
GO:0031669	GO:0031669	cellular response to nutrient levels	4/172	210/14661	0.233163237600163	0.465556073356841	0.412006577292791	SFRP1/WNT2B/AQP3/MAP1LC3A	4
GO:0007409	GO:0007409	axonogenesis	7/172	427/14661	0.236139643451869	0.465556073356841	0.412006577292791	LHX9/LHX2/WNT5A/MAP2/UNC5B/NRXN3/CRABP2	7
GO:0010876	GO:0010876	lipid localization	7/172	427/14661	0.236139643451869	0.465556073356841	0.412006577292791	FABP5/SLCO3A1/PITPNC1/ANXA2/GHRL/CRABP2/STRA6	7
GO:0006970	GO:0006970	response to osmotic stress	2/172	79/14661	0.237092757833612	0.465556073356841	0.412006577292791	SORD/TSC22D3	2
GO:0008625	GO:0008625	extrinsic apoptotic signaling pathway via death domain receptors	2/172	79/14661	0.237092757833612	0.465556073356841	0.412006577292791	LGALS3/SFRP1	2
GO:0032092	GO:0032092	positive regulation of protein binding	2/172	79/14661	0.237092757833612	0.465556073356841	0.412006577292791	WNT5A/ANXA2	2
GO:0034103	GO:0034103	regulation of tissue remodeling	2/172	79/14661	0.237092757833612	0.465556073356841	0.412006577292791	SFRP1/SUCO	2
GO:0043242	GO:0043242	negative regulation of protein-containing complex disassembly	2/172	79/14661	0.237092757833612	0.465556073356841	0.412006577292791	CARMIL1/PLEKHH2	2
GO:0046785	GO:0046785	microtubule polymerization	2/172	79/14661	0.237092757833612	0.465556073356841	0.412006577292791	ARL2/MAP2	2
GO:0060191	GO:0060191	regulation of lipase activity	2/172	79/14661	0.237092757833612	0.465556073356841	0.412006577292791	FGFR1/CCN1	2
GO:0071277	GO:0071277	cellular response to calcium ion	2/172	79/14661	0.237092757833612	0.465556073356841	0.412006577292791	DPEP1/WNT5A	2
GO:0098869	GO:0098869	cellular oxidant detoxification	2/172	79/14661	0.237092757833612	0.465556073356841	0.412006577292791	CCS/MGST2	2
GO:0000303	GO:0000303	response to superoxide	1/172	23/14661	0.237865238804505	0.465556073356841	0.412006577292791	CCS	1
GO:0002320	GO:0002320	lymphoid progenitor cell differentiation	1/172	23/14661	0.237865238804505	0.465556073356841	0.412006577292791	SOX4	1
GO:0009162	GO:0009162	deoxyribonucleoside monophosphate metabolic process	1/172	23/14661	0.237865238804505	0.465556073356841	0.412006577292791	TK1	1
GO:0010955	GO:0010955	negative regulation of protein processing	1/172	23/14661	0.237865238804505	0.465556073356841	0.412006577292791	GAS1	1
GO:0021801	GO:0021801	cerebral cortex radial glia-guided migration	1/172	23/14661	0.237865238804505	0.465556073356841	0.412006577292791	COL3A1	1
GO:0022030	GO:0022030	telencephalon glial cell migration	1/172	23/14661	0.237865238804505	0.465556073356841	0.412006577292791	COL3A1	1
GO:0031579	GO:0031579	membrane raft organization	1/172	23/14661	0.237865238804505	0.465556073356841	0.412006577292791	ANXA2	1
GO:0032515	GO:0032515	negative regulation of phosphoprotein phosphatase activity	1/172	23/14661	0.237865238804505	0.465556073356841	0.412006577292791	LGALS3	1
GO:0035751	GO:0035751	regulation of lysosomal lumen pH	1/172	23/14661	0.237865238804505	0.465556073356841	0.412006577292791	GRN	1
GO:0042219	GO:0042219	cellular modified amino acid catabolic process	1/172	23/14661	0.237865238804505	0.465556073356841	0.412006577292791	DPEP1	1
GO:0042438	GO:0042438	melanin biosynthetic process	1/172	23/14661	0.237865238804505	0.465556073356841	0.412006577292791	WNT5A	1
GO:0048143	GO:0048143	astrocyte activation	1/172	23/14661	0.237865238804505	0.465556073356841	0.412006577292791	GRN	1
GO:0048668	GO:0048668	collateral sprouting	1/172	23/14661	0.237865238804505	0.465556073356841	0.412006577292791	CRABP2	1
GO:0050857	GO:0050857	positive regulation of antigen receptor-mediated signaling pathway	1/172	23/14661	0.237865238804505	0.465556073356841	0.412006577292791	CMTM3	1
GO:0050927	GO:0050927	positive regulation of positive chemotaxis	1/172	23/14661	0.237865238804505	0.465556073356841	0.412006577292791	KDR	1
GO:0051443	GO:0051443	positive regulation of ubiquitin-protein transferase activity	1/172	23/14661	0.237865238804505	0.465556073356841	0.412006577292791	UBE2C	1
GO:0060706	GO:0060706	cell differentiation involved in embryonic placenta development	1/172	23/14661	0.237865238804505	0.465556073356841	0.412006577292791	KRT19	1
GO:0070233	GO:0070233	negative regulation of T cell apoptotic process	1/172	23/14661	0.237865238804505	0.465556073356841	0.412006577292791	TSC22D3	1
GO:0070979	GO:0070979	protein K11-linked ubiquitination	1/172	23/14661	0.237865238804505	0.465556073356841	0.412006577292791	UBE2C	1
GO:0086013	GO:0086013	membrane repolarization during cardiac muscle cell action potential	1/172	23/14661	0.237865238804505	0.465556073356841	0.412006577292791	ATP1B1	1
GO:0086064	GO:0086064	cell communication by electrical coupling involved in cardiac conduction	1/172	23/14661	0.237865238804505	0.465556073356841	0.412006577292791	ATP1B1	1
GO:0090103	GO:0090103	cochlea morphogenesis	1/172	23/14661	0.237865238804505	0.465556073356841	0.412006577292791	WNT5A	1
GO:1903318	GO:1903318	negative regulation of protein maturation	1/172	23/14661	0.237865238804505	0.465556073356841	0.412006577292791	GAS1	1
GO:1905523	GO:1905523	positive regulation of macrophage migration	1/172	23/14661	0.237865238804505	0.465556073356841	0.412006577292791	AKIRIN1	1
GO:2000178	GO:2000178	negative regulation of neural precursor cell proliferation	1/172	23/14661	0.237865238804505	0.465556073356841	0.412006577292791	WNT5A	1
GO:0046395	GO:0046395	carboxylic acid catabolic process	4/172	212/14661	0.238203867551308	0.465916891194915	0.412325892904806	DPEP1/IRS1/BCAT2/SORD	4
GO:0007612	GO:0007612	learning	3/172	144/14661	0.239063501824024	0.466390035858238	0.412744615212292	ATXN1/NRXN3/STRA6	3
GO:0010675	GO:0010675	regulation of cellular carbohydrate metabolic process	3/172	144/14661	0.239063501824024	0.466390035858238	0.412744615212292	IGF2/IRS1/IGFBP3	3
GO:0043271	GO:0043271	negative regulation of ion transport	3/172	144/14661	0.239063501824024	0.466390035858238	0.412744615212292	ADRA2A/OSR1/STC1	3
GO:0051961	GO:0051961	negative regulation of nervous system development	3/172	144/14661	0.239063501824024	0.466390035858238	0.412744615212292	LHX2/WNT5A/MAP2	3
GO:0010596	GO:0010596	negative regulation of endothelial cell migration	2/172	80/14661	0.241434497424418	0.468895294033275	0.414961711938126	DCN/STC1	2
GO:0033627	GO:0033627	cell adhesion mediated by integrin	2/172	80/14661	0.241434497424418	0.468895294033275	0.414961711938126	PODXL/NPNT	2
GO:0035050	GO:0035050	embryonic heart tube development	2/172	80/14661	0.241434497424418	0.468895294033275	0.414961711938126	WNT5A/SETDB2	2
GO:0048145	GO:0048145	regulation of fibroblast proliferation	2/172	80/14661	0.241434497424418	0.468895294033275	0.414961711938126	SFRP1/WNT5A	2
GO:0050000	GO:0050000	chromosome localization	2/172	80/14661	0.241434497424418	0.468895294033275	0.414961711938126	CENPF/BIRC5	2
GO:0060761	GO:0060761	negative regulation of response to cytokine stimulus	2/172	80/14661	0.241434497424418	0.468895294033275	0.414961711938126	SIGIRR/ISG15	2
GO:0099175	GO:0099175	regulation of postsynapse organization	2/172	80/14661	0.241434497424418	0.468895294033275	0.414961711938126	WNT5A/GHRL	2
GO:0050905	GO:0050905	neuromuscular process	3/172	145/14661	0.242186721761058	0.469986080405385	0.415927033164612	TNNT1/SLC1A3/STRA6	3
GO:0030901	GO:0030901	midbrain development	2/172	81/14661	0.245779934602026	0.469986080405385	0.415927033164612	SFRP1/WNT5A	2
GO:0000305	GO:0000305	response to oxygen radical	1/172	24/14661	0.246820504477795	0.469986080405385	0.415927033164612	CCS	1
GO:0001556	GO:0001556	oocyte maturation	1/172	24/14661	0.246820504477795	0.469986080405385	0.415927033164612	REC8	1
GO:0001779	GO:0001779	natural killer cell differentiation	1/172	24/14661	0.246820504477795	0.469986080405385	0.415927033164612	PBX1	1
GO:0003323	GO:0003323	type B pancreatic cell development	1/172	24/14661	0.246820504477795	0.469986080405385	0.415927033164612	WNT5A	1
GO:0006582	GO:0006582	melanin metabolic process	1/172	24/14661	0.246820504477795	0.469986080405385	0.415927033164612	WNT5A	1
GO:0010882	GO:0010882	regulation of cardiac muscle contraction by calcium ion signaling	1/172	24/14661	0.246820504477795	0.469986080405385	0.415927033164612	ATP1B1	1
GO:0030859	GO:0030859	polarized epithelial cell differentiation	1/172	24/14661	0.246820504477795	0.469986080405385	0.415927033164612	WNT5A	1
GO:0031445	GO:0031445	regulation of heterochromatin formation	1/172	24/14661	0.246820504477795	0.469986080405385	0.415927033164612	SETDB2	1
GO:0032703	GO:0032703	negative regulation of interleukin-2 production	1/172	24/14661	0.246820504477795	0.469986080405385	0.415927033164612	EZR	1
GO:0035357	GO:0035357	peroxisome proliferator activated receptor signaling pathway	1/172	24/14661	0.246820504477795	0.469986080405385	0.415927033164612	FABP5	1
GO:0036303	GO:0036303	lymph vessel morphogenesis	1/172	24/14661	0.246820504477795	0.469986080405385	0.415927033164612	CCBE1	1
GO:0042104	GO:0042104	positive regulation of activated T cell proliferation	1/172	24/14661	0.246820504477795	0.469986080405385	0.415927033164612	IGF2	1
GO:0042659	GO:0042659	regulation of cell fate specification	1/172	24/14661	0.246820504477795	0.469986080405385	0.415927033164612	WNT5A	1
GO:0043501	GO:0043501	skeletal muscle adaptation	1/172	24/14661	0.246820504477795	0.469986080405385	0.415927033164612	TNNT1	1
GO:0043567	GO:0043567	regulation of insulin-like growth factor receptor signaling pathway	1/172	24/14661	0.246820504477795	0.469986080405385	0.415927033164612	IGFBP3	1
GO:0046337	GO:0046337	phosphatidylethanolamine metabolic process	1/172	24/14661	0.246820504477795	0.469986080405385	0.415927033164612	PLAAT1	1
GO:0050926	GO:0050926	regulation of positive chemotaxis	1/172	24/14661	0.246820504477795	0.469986080405385	0.415927033164612	KDR	1
GO:0050995	GO:0050995	negative regulation of lipid catabolic process	1/172	24/14661	0.246820504477795	0.469986080405385	0.415927033164612	ADRA2A	1
GO:0051446	GO:0051446	positive regulation of meiotic cell cycle	1/172	24/14661	0.246820504477795	0.469986080405385	0.415927033164612	WNT5A	1
GO:0051560	GO:0051560	mitochondrial calcium ion homeostasis	1/172	24/14661	0.246820504477795	0.469986080405385	0.415927033164612	ANXA6	1
GO:0051984	GO:0051984	positive regulation of chromosome segregation	1/172	24/14661	0.246820504477795	0.469986080405385	0.415927033164612	BIRC5	1
GO:0060343	GO:0060343	trabecula formation	1/172	24/14661	0.246820504477795	0.469986080405385	0.415927033164612	SFRP1	1
GO:0061162	GO:0061162	establishment of monopolar cell polarity	1/172	24/14661	0.246820504477795	0.469986080405385	0.415927033164612	WNT5A	1
GO:0070193	GO:0070193	synaptonemal complex organization	1/172	24/14661	0.246820504477795	0.469986080405385	0.415927033164612	REC8	1
GO:0072202	GO:0072202	cell differentiation involved in metanephros development	1/172	24/14661	0.246820504477795	0.469986080405385	0.415927033164612	OSR1	1
GO:0120261	GO:0120261	regulation of heterochromatin organization	1/172	24/14661	0.246820504477795	0.469986080405385	0.415927033164612	SETDB2	1
GO:1901863	GO:1901863	positive regulation of muscle tissue development	1/172	24/14661	0.246820504477795	0.469986080405385	0.415927033164612	IGF2	1
GO:1904376	GO:1904376	negative regulation of protein localization to cell periphery	1/172	24/14661	0.246820504477795	0.469986080405385	0.415927033164612	LYPD1	1
GO:1905820	GO:1905820	positive regulation of chromosome separation	1/172	24/14661	0.246820504477795	0.469986080405385	0.415927033164612	BIRC5	1
GO:0016054	GO:0016054	organic acid catabolic process	4/172	216/14661	0.248361406135761	0.472202006477271	0.417888077534259	DPEP1/IRS1/BCAT2/SORD	4
GO:0034250	GO:0034250	positive regulation of cellular amide metabolic process	3/172	147/14661	0.248453307381584	0.472202006477271	0.417888077534259	NIBAN1/SOX4/CCN1	3
GO:0043524	GO:0043524	negative regulation of neuron apoptotic process	3/172	147/14661	0.248453307381584	0.472202006477271	0.417888077534259	KDR/UNC5B/GRN	3
GO:0060070	GO:0060070	canonical Wnt signaling pathway	5/172	288/14661	0.250016296112001	0.473894439223279	0.419385842170758	SFRP1/WNT2B/WNT5A/JADE1/SOX4	5
GO:0072503	GO:0072503	cellular divalent inorganic cation homeostasis	5/172	288/14661	0.250016296112001	0.473894439223279	0.419385842170758	WNT5A/CALB2/ATP1B1/STC1/ANXA6	5
GO:0002690	GO:0002690	positive regulation of leukocyte chemotaxis	2/172	82/14661	0.25012838944434	0.473894439223279	0.419385842170758	WNT5A/AKIRIN1	2
GO:0014032	GO:0014032	neural crest cell development	2/172	82/14661	0.25012838944434	0.473894439223279	0.419385842170758	ALDH1A2/ANXA6	2
GO:0031110	GO:0031110	regulation of microtubule polymerization or depolymerization	2/172	82/14661	0.25012838944434	0.473894439223279	0.419385842170758	ARL2/MAP2	2
GO:0016482	GO:0016482	cytosolic transport	3/172	148/14661	0.251596099014349	0.476376312867295	0.421582244116438	EZR/MAP2/RHOBTB3	3
GO:0098813	GO:0098813	nuclear chromosome segregation	5/172	290/14661	0.254422394024332	0.476621523323666	0.421799249814844	REC8/UBE2C/CENPF/TOP2A/BIRC5	5
GO:0021675	GO:0021675	nerve development	2/172	83/14661	0.254479197292834	0.476621523323666	0.421799249814844	MAFB/SLC1A3	2
GO:0032370	GO:0032370	positive regulation of lipid transport	2/172	83/14661	0.254479197292834	0.476621523323666	0.421799249814844	ANXA2/GHRL	2
GO:0032642	GO:0032642	regulation of chemokine production	2/172	83/14661	0.254479197292834	0.476621523323666	0.421799249814844	WNT5A/SIGIRR	2
GO:0050851	GO:0050851	antigen receptor-mediated signaling pathway	3/172	149/14661	0.254744844291705	0.476621523323666	0.421799249814844	LGALS3/EZR/CMTM3	3
GO:0002092	GO:0002092	positive regulation of receptor internalization	1/172	25/14661	0.25567114827296	0.476621523323666	0.421799249814844	CD63	1
GO:0010758	GO:0010758	regulation of macrophage chemotaxis	1/172	25/14661	0.25567114827296	0.476621523323666	0.421799249814844	AKIRIN1	1
GO:0018904	GO:0018904	ether metabolic process	1/172	25/14661	0.25567114827296	0.476621523323666	0.421799249814844	EPHX1	1
GO:0030262	GO:0030262	apoptotic nuclear changes	1/172	25/14661	0.25567114827296	0.476621523323666	0.421799249814844	TOP2A	1
GO:0033119	GO:0033119	negative regulation of RNA splicing	1/172	25/14661	0.25567114827296	0.476621523323666	0.421799249814844	PTBP3	1
GO:0034315	GO:0034315	regulation of Arp2/3 complex-mediated actin nucleation	1/172	25/14661	0.25567114827296	0.476621523323666	0.421799249814844	CARMIL1	1
GO:0035929	GO:0035929	steroid hormone secretion	1/172	25/14661	0.25567114827296	0.476621523323666	0.421799249814844	GHRL	1
GO:0042730	GO:0042730	fibrinolysis	1/172	25/14661	0.25567114827296	0.476621523323666	0.421799249814844	ANXA2	1
GO:0044550	GO:0044550	secondary metabolite biosynthetic process	1/172	25/14661	0.25567114827296	0.476621523323666	0.421799249814844	WNT5A	1
GO:0048207	GO:0048207	vesicle targeting, rough ER to cis-Golgi	1/172	25/14661	0.25567114827296	0.476621523323666	0.421799249814844	TRAPPC2L	1
GO:0048208	GO:0048208	COPII vesicle coating	1/172	25/14661	0.25567114827296	0.476621523323666	0.421799249814844	TRAPPC2L	1
GO:0051016	GO:0051016	barbed-end actin filament capping	1/172	25/14661	0.25567114827296	0.476621523323666	0.421799249814844	CARMIL1	1
GO:0051307	GO:0051307	meiotic chromosome separation	1/172	25/14661	0.25567114827296	0.476621523323666	0.421799249814844	TOP2A	1
GO:0060575	GO:0060575	intestinal epithelial cell differentiation	1/172	25/14661	0.25567114827296	0.476621523323666	0.421799249814844	NPY	1
GO:0061339	GO:0061339	establishment or maintenance of monopolar cell polarity	1/172	25/14661	0.25567114827296	0.476621523323666	0.421799249814844	WNT5A	1
GO:0062149	GO:0062149	detection of stimulus involved in sensory perception of pain	1/172	25/14661	0.25567114827296	0.476621523323666	0.421799249814844	CXCR4	1
GO:0072010	GO:0072010	glomerular epithelium development	1/172	25/14661	0.25567114827296	0.476621523323666	0.421799249814844	PODXL	1
GO:0072207	GO:0072207	metanephric epithelium development	1/172	25/14661	0.25567114827296	0.476621523323666	0.421799249814844	OSR1	1
GO:1903859	GO:1903859	regulation of dendrite extension	1/172	25/14661	0.25567114827296	0.476621523323666	0.421799249814844	CXCR4	1
GO:1904861	GO:1904861	excitatory synapse assembly	1/172	25/14661	0.25567114827296	0.476621523323666	0.421799249814844	WNT5A	1
GO:0009895	GO:0009895	negative regulation of catabolic process	5/172	291/14661	0.256632779501889	0.478119058664839	0.423124534663655	ANXA2/LAPTM4B/ADRA2A/IGF2BP2/FHIT	5
GO:0008064	GO:0008064	regulation of actin polymerization or depolymerization	3/172	150/14661	0.257899261922834	0.478672234932368	0.423614083127669	KANK4/CARMIL1/PLEKHH2	3
GO:0031960	GO:0031960	response to corticosteroid	3/172	150/14661	0.257899261922834	0.478672234932368	0.423614083127669	IGFBP7/STC1/CCN2	3
GO:0072331	GO:0072331	signal transduction by p53 class mediator	3/172	150/14661	0.257899261922834	0.478672234932368	0.423614083127669	PLK2/SOX4/FHIT	3
GO:0002532	GO:0002532	production of molecular mediator involved in inflammatory response	2/172	84/14661	0.258831708491575	0.478672234932368	0.423614083127669	GRN/PLD3	2
GO:0008589	GO:0008589	regulation of smoothened signaling pathway	2/172	84/14661	0.258831708491575	0.478672234932368	0.423614083127669	SFRP1/GAS1	2
GO:0021954	GO:0021954	central nervous system neuron development	2/172	84/14661	0.258831708491575	0.478672234932368	0.423614083127669	MAP2/NPY	2
GO:0032091	GO:0032091	negative regulation of protein binding	2/172	84/14661	0.258831708491575	0.478672234932368	0.423614083127669	PTPRF/MAP2	2
GO:0032602	GO:0032602	chemokine production	2/172	84/14661	0.258831708491575	0.478672234932368	0.423614083127669	WNT5A/SIGIRR	2
GO:0046849	GO:0046849	bone remodeling	2/172	84/14661	0.258831708491575	0.478672234932368	0.423614083127669	SFRP1/SUCO	2
GO:1901216	GO:1901216	positive regulation of neuron death	2/172	84/14661	0.258831708491575	0.478672234932368	0.423614083127669	WNT5A/GRN	2
GO:1902807	GO:1902807	negative regulation of cell cycle G1/S phase transition	2/172	84/14661	0.258831708491575	0.478672234932368	0.423614083127669	PLK2/JADE1	2
GO:1903321	GO:1903321	negative regulation of protein modification by small protein conjugation or removal	2/172	84/14661	0.258831708491575	0.478672234932368	0.423614083127669	SOX4/ISG15	2
GO:0045786	GO:0045786	negative regulation of cell cycle	6/172	366/14661	0.260085818975027	0.478743119837253	0.423676814662526	CENPF/GAS1/BIRC5/PLK2/JADE1/RHOB	6
GO:0045926	GO:0045926	negative regulation of growth	4/172	221/14661	0.261188517030152	0.478743119837253	0.423676814662526	SFRP1/WNT5A/JADE1/MAP2	4
GO:0006029	GO:0006029	proteoglycan metabolic process	2/172	85/14661	0.263185288130223	0.478743119837253	0.423676814662526	COL11A1/DCN	2
GO:0007040	GO:0007040	lysosome organization	2/172	85/14661	0.263185288130223	0.478743119837253	0.423676814662526	GRN/LAPTM4B	2
GO:0032273	GO:0032273	positive regulation of protein polymerization	2/172	85/14661	0.263185288130223	0.478743119837253	0.423676814662526	ARL2/CARMIL1	2
GO:0051591	GO:0051591	response to cAMP	2/172	85/14661	0.263185288130223	0.478743119837253	0.423676814662526	EZR/STC1	2
GO:0070301	GO:0070301	cellular response to hydrogen peroxide	2/172	85/14661	0.263185288130223	0.478743119837253	0.423676814662526	RHOB/MAP1LC3A	2
GO:0080171	GO:0080171	lytic vacuole organization	2/172	85/14661	0.263185288130223	0.478743119837253	0.423676814662526	GRN/LAPTM4B	2
GO:0090277	GO:0090277	positive regulation of peptide hormone secretion	2/172	85/14661	0.263185288130223	0.478743119837253	0.423676814662526	GHRL/SOX4	2
GO:1901879	GO:1901879	regulation of protein depolymerization	2/172	85/14661	0.263185288130223	0.478743119837253	0.423676814662526	CARMIL1/PLEKHH2	2
GO:1903035	GO:1903035	negative regulation of response to wounding	2/172	85/14661	0.263185288130223	0.478743119837253	0.423676814662526	ANXA2/TSPAN8	2
GO:1903510	GO:1903510	mucopolysaccharide metabolic process	2/172	85/14661	0.263185288130223	0.478743119837253	0.423676814662526	DCN/CEMIP2	2
GO:0050890	GO:0050890	cognition	5/172	294/14661	0.263292111344188	0.478743119837253	0.423676814662526	PLK2/MME/ATXN1/NRXN3/STRA6	5
GO:0007605	GO:0007605	sensory perception of sound	3/172	152/14661	0.264224000802406	0.478743119837253	0.423676814662526	COL11A1/BIRC5/SLC1A3	3
GO:0042129	GO:0042129	regulation of T cell proliferation	3/172	152/14661	0.264224000802406	0.478743119837253	0.423676814662526	LGALS3/IGF2/TNFRSF1B	3
GO:0050770	GO:0050770	regulation of axonogenesis	3/172	152/14661	0.264224000802406	0.478743119837253	0.423676814662526	WNT5A/MAP2/CRABP2	3
GO:1990845	GO:1990845	adaptive thermogenesis	3/172	152/14661	0.264224000802406	0.478743119837253	0.423676814662526	FABP5/GHRL/CXCR4	3
GO:0001835	GO:0001835	blastocyst hatching	1/172	26/14661	0.264418385393556	0.478743119837253	0.423676814662526	CMTM3	1
GO:0007141	GO:0007141	male meiosis I	1/172	26/14661	0.264418385393556	0.478743119837253	0.423676814662526	REC8	1
GO:0009081	GO:0009081	branched-chain amino acid metabolic process	1/172	26/14661	0.264418385393556	0.478743119837253	0.423676814662526	BCAT2	1
GO:0010458	GO:0010458	exit from mitosis	1/172	26/14661	0.264418385393556	0.478743119837253	0.423676814662526	UBE2C	1
GO:0031571	GO:0031571	mitotic G1 DNA damage checkpoint signaling	1/172	26/14661	0.264418385393556	0.478743119837253	0.423676814662526	PLK2	1
GO:0031639	GO:0031639	plasminogen activation	1/172	26/14661	0.264418385393556	0.478743119837253	0.423676814662526	ANXA2	1
GO:0032367	GO:0032367	intracellular cholesterol transport	1/172	26/14661	0.264418385393556	0.478743119837253	0.423676814662526	ANXA2	1
GO:0033598	GO:0033598	mammary gland epithelial cell proliferation	1/172	26/14661	0.264418385393556	0.478743119837253	0.423676814662526	WNT5A	1
GO:0035188	GO:0035188	hatching	1/172	26/14661	0.264418385393556	0.478743119837253	0.423676814662526	CMTM3	1
GO:0035774	GO:0035774	positive regulation of insulin secretion involved in cellular response to glucose stimulus	1/172	26/14661	0.264418385393556	0.478743119837253	0.423676814662526	GHRL	1
GO:0042403	GO:0042403	thyroid hormone metabolic process	1/172	26/14661	0.264418385393556	0.478743119837253	0.423676814662526	SLC16A10	1
GO:0045070	GO:0045070	positive regulation of viral genome replication	1/172	26/14661	0.264418385393556	0.478743119837253	0.423676814662526	TOP2A	1
GO:0046174	GO:0046174	polyol catabolic process	1/172	26/14661	0.264418385393556	0.478743119837253	0.423676814662526	SORD	1
GO:0060765	GO:0060765	regulation of androgen receptor signaling pathway	1/172	26/14661	0.264418385393556	0.478743119837253	0.423676814662526	SFRP1	1
GO:0062009	GO:0062009	secondary palate development	1/172	26/14661	0.264418385393556	0.478743119837253	0.423676814662526	WNT5A	1
GO:0071684	GO:0071684	organism emergence from protective structure	1/172	26/14661	0.264418385393556	0.478743119837253	0.423676814662526	CMTM3	1
GO:0071880	GO:0071880	adenylate cyclase-activating adrenergic receptor signaling pathway	1/172	26/14661	0.264418385393556	0.478743119837253	0.423676814662526	ADRA2A	1
GO:1901018	GO:1901018	positive regulation of potassium ion transmembrane transporter activity	1/172	26/14661	0.264418385393556	0.478743119837253	0.423676814662526	ATP1B1	1
GO:0050769	GO:0050769	positive regulation of neurogenesis	4/172	223/14661	0.266355907252177	0.481962156921254	0.426525589551434	MME/TNFRSF1B/CXCR4/CRABP2	4
GO:0030832	GO:0030832	regulation of actin filament length	3/172	153/14661	0.267393771256577	0.48275677438175	0.427228808001138	KANK4/CARMIL1/PLEKHH2	3
GO:0046031	GO:0046031	ADP metabolic process	2/172	86/14661	0.267539315790924	0.48275677438175	0.427228808001138	LDHA/ARL2	2
GO:0048678	GO:0048678	response to axon injury	2/172	86/14661	0.267539315790924	0.48275677438175	0.427228808001138	PTPRF/GRN	2
GO:0071346	GO:0071346	cellular response to interferon-gamma	2/172	86/14661	0.267539315790924	0.48275677438175	0.427228808001138	WNT5A/TDGF1	2
GO:0010720	GO:0010720	positive regulation of cell development	5/172	296/14661	0.267754171221666	0.48275677438175	0.427228808001138	CARMIL1/MME/TNFRSF1B/CXCR4/CRABP2	5
GO:0140014	GO:0140014	mitotic nuclear division	5/172	296/14661	0.267754171221666	0.48275677438175	0.427228808001138	UBE2C/CENPF/BIRC5/MKI67/IGF2	5
GO:0030099	GO:0030099	myeloid cell differentiation	6/172	370/14661	0.268021442136051	0.482893767199818	0.427350043541421	SFRP1/ANXA2/MAFB/LRRC17/PTBP3/ISG15	6
GO:0030003	GO:0030003	cellular cation homeostasis	7/172	445/14661	0.268149949534468	0.482893767199818	0.427350043541421	WNT5A/CALB2/GRN/ATP1B1/STC1/ANXA6/SLC1A3	7
GO:0032640	GO:0032640	tumor necrosis factor production	3/172	154/14661	0.27056811251839	0.483383071143825	0.427783066446208	WNT5A/HSPB1/GHRL	3
GO:0032680	GO:0032680	regulation of tumor necrosis factor production	3/172	154/14661	0.27056811251839	0.483383071143825	0.427783066446208	WNT5A/HSPB1/GHRL	3
GO:0002793	GO:0002793	positive regulation of peptide secretion	2/172	87/14661	0.271893185299073	0.483383071143825	0.427783066446208	GHRL/SOX4	2
GO:0009791	GO:0009791	post-embryonic development	2/172	87/14661	0.271893185299073	0.483383071143825	0.427783066446208	KDR/SELENOP	2
GO:0097581	GO:0097581	lamellipodium organization	2/172	87/14661	0.271893185299073	0.483383071143825	0.427783066446208	CARMIL1/AKIRIN1	2
GO:2000177	GO:2000177	regulation of neural precursor cell proliferation	2/172	87/14661	0.271893185299073	0.483383071143825	0.427783066446208	LHX2/WNT5A	2
GO:0006027	GO:0006027	glycosaminoglycan catabolic process	1/172	27/14661	0.273063417010386	0.483383071143825	0.427783066446208	CEMIP2	1
GO:0006099	GO:0006099	tricarboxylic acid cycle	1/172	27/14661	0.273063417010386	0.483383071143825	0.427783066446208	IDH1	1
GO:0006783	GO:0006783	heme biosynthetic process	1/172	27/14661	0.273063417010386	0.483383071143825	0.427783066446208	PGRMC1	1
GO:0006921	GO:0006921	cellular component disassembly involved in execution phase of apoptosis	1/172	27/14661	0.273063417010386	0.483383071143825	0.427783066446208	TOP2A	1
GO:0007214	GO:0007214	gamma-aminobutyric acid signaling pathway	1/172	27/14661	0.273063417010386	0.483383071143825	0.427783066446208	GABRG1	1
GO:0010800	GO:0010800	positive regulation of peptidyl-threonine phosphorylation	1/172	27/14661	0.273063417010386	0.483383071143825	0.427783066446208	WNT5A	1
GO:0010971	GO:0010971	positive regulation of G2/M transition of mitotic cell cycle	1/172	27/14661	0.273063417010386	0.483383071143825	0.427783066446208	PBX1	1
GO:0015740	GO:0015740	C4-dicarboxylate transport	1/172	27/14661	0.273063417010386	0.483383071143825	0.427783066446208	SLC1A3	1
GO:0030431	GO:0030431	sleep	1/172	27/14661	0.273063417010386	0.483383071143825	0.427783066446208	GHRL	1
GO:0032801	GO:0032801	receptor catabolic process	1/172	27/14661	0.273063417010386	0.483383071143825	0.427783066446208	ANXA2	1
GO:0042634	GO:0042634	regulation of hair cycle	1/172	27/14661	0.273063417010386	0.483383071143825	0.427783066446208	WNT5A	1
GO:0043094	GO:0043094	cellular metabolic compound salvage	1/172	27/14661	0.273063417010386	0.483383071143825	0.427783066446208	ADI1	1
GO:0044819	GO:0044819	mitotic G1/S transition checkpoint signaling	1/172	27/14661	0.273063417010386	0.483383071143825	0.427783066446208	PLK2	1
GO:0048641	GO:0048641	regulation of skeletal muscle tissue development	1/172	27/14661	0.273063417010386	0.483383071143825	0.427783066446208	IGF2	1
GO:0048843	GO:0048843	negative regulation of axon extension involved in axon guidance	1/172	27/14661	0.273063417010386	0.483383071143825	0.427783066446208	WNT5A	1
GO:0050996	GO:0050996	positive regulation of lipid catabolic process	1/172	27/14661	0.273063417010386	0.483383071143825	0.427783066446208	IRS1	1
GO:0051291	GO:0051291	protein heterooligomerization	1/172	27/14661	0.273063417010386	0.483383071143825	0.427783066446208	COL1A2	1
GO:0051953	GO:0051953	negative regulation of amine transport	1/172	27/14661	0.273063417010386	0.483383071143825	0.427783066446208	ADRA2A	1
GO:0070633	GO:0070633	transepithelial transport	1/172	27/14661	0.273063417010386	0.483383071143825	0.427783066446208	SLC1A3	1
GO:0072012	GO:0072012	glomerulus vasculature development	1/172	27/14661	0.273063417010386	0.483383071143825	0.427783066446208	OSR1	1
GO:0099068	GO:0099068	postsynapse assembly	1/172	27/14661	0.273063417010386	0.483383071143825	0.427783066446208	WNT5A	1
GO:1902175	GO:1902175	regulation of oxidative stress-induced intrinsic apoptotic signaling pathway	1/172	27/14661	0.273063417010386	0.483383071143825	0.427783066446208	HSPB1	1
GO:1903672	GO:1903672	positive regulation of sprouting angiogenesis	1/172	27/14661	0.273063417010386	0.483383071143825	0.427783066446208	GHRL	1
GO:0006875	GO:0006875	cellular metal ion homeostasis	6/172	373/14661	0.274013591652903	0.484780929579242	0.429020139491703	WNT5A/CALB2/ATP1B1/STC1/ANXA6/SLC1A3	6
GO:0006720	GO:0006720	isoprenoid metabolic process	2/172	88/14661	0.276246304477856	0.487303644581264	0.431252685113917	ALDH1A2/CRABP2	2
GO:0019217	GO:0019217	regulation of fatty acid metabolic process	2/172	88/14661	0.276246304477856	0.487303644581264	0.431252685113917	FABP5/IRS1	2
GO:0045666	GO:0045666	positive regulation of neuron differentiation	2/172	88/14661	0.276246304477856	0.487303644581264	0.431252685113917	MMD/FGFR1	2
GO:0048864	GO:0048864	stem cell development	2/172	88/14661	0.276246304477856	0.487303644581264	0.431252685113917	ALDH1A2/ANXA6	2
GO:1901019	GO:1901019	regulation of calcium ion transmembrane transporter activity	2/172	88/14661	0.276246304477856	0.487303644581264	0.431252685113917	ADRA2A/ATP1B1	2
GO:0009267	GO:0009267	cellular response to starvation	3/172	156/14661	0.276929432402504	0.487366441189815	0.431308258689766	SFRP1/WNT2B/MAP1LC3A	3
GO:0010469	GO:0010469	regulation of signaling receptor activity	3/172	156/14661	0.276929432402504	0.487366441189815	0.431308258689766	ADRA2A/LY6H/LYPD1	3
GO:0071453	GO:0071453	cellular response to oxygen levels	3/172	156/14661	0.276929432402504	0.487366441189815	0.431308258689766	SFRP1/AQP3/STC1	3
GO:1905475	GO:1905475	regulation of protein localization to membrane	3/172	156/14661	0.276929432402504	0.487366441189815	0.431308258689766	LGALS3/EZR/LYPD1	3
GO:0051223	GO:0051223	regulation of protein transport	7/172	451/14661	0.279082443449559	0.487366441189815	0.431308258689766	SFRP1/EZR/GHRL/SOX4/OAZ2/IRS1/ADRA2A	7
GO:0045444	GO:0045444	fat cell differentiation	4/172	228/14661	0.279355096760187	0.487366441189815	0.431308258689766	SFRP1/WNT5A/MAFB/ARL4A	4
GO:0060041	GO:0060041	retina development in camera-type eye	3/172	157/14661	0.28011587961614	0.487366441189815	0.431308258689766	LHX2/COL4A1/CRB2	3
GO:0001942	GO:0001942	hair follicle development	2/172	89/14661	0.280598094906555	0.487366441189815	0.431308258689766	LHX2/WNT5A	2
GO:0010389	GO:0010389	regulation of G2/M transition of mitotic cell cycle	2/172	89/14661	0.280598094906555	0.487366441189815	0.431308258689766	CENPF/PBX1	2
GO:0061097	GO:0061097	regulation of protein tyrosine kinase activity	2/172	89/14661	0.280598094906555	0.487366441189815	0.431308258689766	GHRL/ADRA2A	2
GO:1990748	GO:1990748	cellular detoxification	2/172	89/14661	0.280598094906555	0.487366441189815	0.431308258689766	CCS/MGST2	2
GO:0032386	GO:0032386	regulation of intracellular transport	5/172	302/14661	0.281239829821178	0.487366441189815	0.431308258689766	GAS1/EZR/ANXA2/MAP2/OAZ2	5
GO:0001516	GO:0001516	prostaglandin biosynthetic process	1/172	28/14661	0.281607430422592	0.487366441189815	0.431308258689766	FABP5	1
GO:0006656	GO:0006656	phosphatidylcholine biosynthetic process	1/172	28/14661	0.281607430422592	0.487366441189815	0.431308258689766	FABP5	1
GO:0007271	GO:0007271	synaptic transmission, cholinergic	1/172	28/14661	0.281607430422592	0.487366441189815	0.431308258689766	LYPD1	1
GO:0009648	GO:0009648	photoperiodism	1/172	28/14661	0.281607430422592	0.487366441189815	0.431308258689766	NPY	1
GO:0010984	GO:0010984	regulation of lipoprotein particle clearance	1/172	28/14661	0.281607430422592	0.487366441189815	0.431308258689766	ANXA2	1
GO:0021591	GO:0021591	ventricular system development	1/172	28/14661	0.281607430422592	0.487366441189815	0.431308258689766	CENPF	1
GO:0031116	GO:0031116	positive regulation of microtubule polymerization	1/172	28/14661	0.281607430422592	0.487366441189815	0.431308258689766	ARL2	1
GO:0031365	GO:0031365	N-terminal protein amino acid modification	1/172	28/14661	0.281607430422592	0.487366441189815	0.431308258689766	SOX4	1
GO:0033238	GO:0033238	regulation of cellular amine metabolic process	1/172	28/14661	0.281607430422592	0.487366441189815	0.431308258689766	NPY	1
GO:0034390	GO:0034390	smooth muscle cell apoptotic process	1/172	28/14661	0.281607430422592	0.487366441189815	0.431308258689766	DIPK2A	1
GO:0034391	GO:0034391	regulation of smooth muscle cell apoptotic process	1/172	28/14661	0.281607430422592	0.487366441189815	0.431308258689766	DIPK2A	1
GO:0034694	GO:0034694	response to prostaglandin	1/172	28/14661	0.281607430422592	0.487366441189815	0.431308258689766	SFRP1	1
GO:0035116	GO:0035116	embryonic hindlimb morphogenesis	1/172	28/14661	0.281607430422592	0.487366441189815	0.431308258689766	OSR1	1
GO:0044273	GO:0044273	sulfur compound catabolic process	1/172	28/14661	0.281607430422592	0.487366441189815	0.431308258689766	DPEP1	1
GO:0046457	GO:0046457	prostanoid biosynthetic process	1/172	28/14661	0.281607430422592	0.487366441189815	0.431308258689766	FABP5	1
GO:0060292	GO:0060292	long-term synaptic depression	1/172	28/14661	0.281607430422592	0.487366441189815	0.431308258689766	PLK2	1
GO:0086011	GO:0086011	membrane repolarization during action potential	1/172	28/14661	0.281607430422592	0.487366441189815	0.431308258689766	ATP1B1	1
GO:0097254	GO:0097254	renal tubular secretion	1/172	28/14661	0.281607430422592	0.487366441189815	0.431308258689766	STC1	1
GO:0140718	GO:0140718	facultative heterochromatin formation	1/172	28/14661	0.281607430422592	0.487366441189815	0.431308258689766	SETDB2	1
GO:1905476	GO:1905476	negative regulation of protein localization to membrane	1/172	28/14661	0.281607430422592	0.487366441189815	0.431308258689766	LYPD1	1
GO:2000406	GO:2000406	positive regulation of T cell migration	1/172	28/14661	0.281607430422592	0.487366441189815	0.431308258689766	WNT5A	1
GO:0048738	GO:0048738	cardiac muscle tissue development	4/172	229/14661	0.281967568832948	0.487710227878296	0.431612502120248	COL11A1/ALDH1A2/WNT5A/DIPK2A	4
GO:0032760	GO:0032760	positive regulation of tumor necrosis factor production	2/172	90/14661	0.284947991682531	0.488542013181862	0.432348613268995	WNT5A/HSPB1	2
GO:0043502	GO:0043502	regulation of muscle adaptation	2/172	90/14661	0.284947991682531	0.488542013181862	0.432348613268995	TNNT1/TNFRSF1B	2
GO:0044264	GO:0044264	cellular polysaccharide metabolic process	2/172	90/14661	0.284947991682531	0.488542013181862	0.432348613268995	IGF2/IRS1	2
GO:1901992	GO:1901992	positive regulation of mitotic cell cycle phase transition	2/172	90/14661	0.284947991682531	0.488542013181862	0.432348613268995	UBE2C/PBX1	2
GO:1902476	GO:1902476	chloride transmembrane transport	2/172	90/14661	0.284947991682531	0.488542013181862	0.432348613268995	GABRG1/SLC1A3	2
GO:0002262	GO:0002262	myeloid cell homeostasis	3/172	159/14661	0.286499038602646	0.488542013181862	0.432348613268995	MAFB/PTBP3/ISG15	3
GO:0050680	GO:0050680	negative regulation of epithelial cell proliferation	3/172	159/14661	0.286499038602646	0.488542013181862	0.432348613268995	SFRP1/WNT5A/GHRL	3
GO:0071706	GO:0071706	tumor necrosis factor superfamily cytokine production	3/172	159/14661	0.286499038602646	0.488542013181862	0.432348613268995	WNT5A/HSPB1/GHRL	3
GO:1903555	GO:1903555	regulation of tumor necrosis factor superfamily cytokine production	3/172	159/14661	0.286499038602646	0.488542013181862	0.432348613268995	WNT5A/HSPB1/GHRL	3
GO:0030516	GO:0030516	regulation of axon extension	2/172	91/14661	0.289295443186847	0.488542013181862	0.432348613268995	WNT5A/MAP2	2
GO:0046330	GO:0046330	positive regulation of JNK cascade	2/172	91/14661	0.289295443186847	0.488542013181862	0.432348613268995	WNT5A/CCN2	2
GO:0048704	GO:0048704	embryonic skeletal system morphogenesis	2/172	91/14661	0.289295443186847	0.488542013181862	0.432348613268995	COL11A1/OSR1	2
GO:0060021	GO:0060021	roof of mouth development	2/172	91/14661	0.289295443186847	0.488542013181862	0.432348613268995	WNT5A/OSR1	2
GO:2001237	GO:2001237	negative regulation of extrinsic apoptotic signaling pathway	2/172	91/14661	0.289295443186847	0.488542013181862	0.432348613268995	LGALS3/UNC5B	2
GO:0030307	GO:0030307	positive regulation of cell growth	3/172	160/14661	0.28969523385881	0.488542013181862	0.432348613268995	SFRP1/CXCR4/CRABP2	3
GO:0006814	GO:0006814	sodium ion transport	4/172	232/14661	0.289827578469987	0.488542013181862	0.432348613268995	ATP1B1/OSR1/MAGED2/SLMAP	4
GO:0010039	GO:0010039	response to iron ion	1/172	29/14661	0.290051599216913	0.488542013181862	0.432348613268995	MAP1LC3A	1
GO:0010165	GO:0010165	response to X-ray	1/172	29/14661	0.290051599216913	0.488542013181862	0.432348613268995	SFRP1	1
GO:0010575	GO:0010575	positive regulation of vascular endothelial growth factor production	1/172	29/14661	0.290051599216913	0.488542013181862	0.432348613268995	CCBE1	1
GO:0010592	GO:0010592	positive regulation of lamellipodium assembly	1/172	29/14661	0.290051599216913	0.488542013181862	0.432348613268995	AKIRIN1	1
GO:0015813	GO:0015813	L-glutamate transmembrane transport	1/172	29/14661	0.290051599216913	0.488542013181862	0.432348613268995	SLC1A3	1
GO:0021602	GO:0021602	cranial nerve morphogenesis	1/172	29/14661	0.290051599216913	0.488542013181862	0.432348613268995	MAFB	1
GO:0030204	GO:0030204	chondroitin sulfate metabolic process	1/172	29/14661	0.290051599216913	0.488542013181862	0.432348613268995	DCN	1
GO:0032366	GO:0032366	intracellular sterol transport	1/172	29/14661	0.290051599216913	0.488542013181862	0.432348613268995	ANXA2	1
GO:0032691	GO:0032691	negative regulation of interleukin-1 beta production	1/172	29/14661	0.290051599216913	0.488542013181862	0.432348613268995	GHRL	1
GO:0036336	GO:0036336	dendritic cell migration	1/172	29/14661	0.290051599216913	0.488542013181862	0.432348613268995	CXCR4	1
GO:0042044	GO:0042044	fluid transport	1/172	29/14661	0.290051599216913	0.488542013181862	0.432348613268995	AQP3	1
GO:0043032	GO:0043032	positive regulation of macrophage activation	1/172	29/14661	0.290051599216913	0.488542013181862	0.432348613268995	WNT5A	1
GO:0045577	GO:0045577	regulation of B cell differentiation	1/172	29/14661	0.290051599216913	0.488542013181862	0.432348613268995	SFRP1	1
GO:0045648	GO:0045648	positive regulation of erythrocyte differentiation	1/172	29/14661	0.290051599216913	0.488542013181862	0.432348613268995	ISG15	1
GO:0048147	GO:0048147	negative regulation of fibroblast proliferation	1/172	29/14661	0.290051599216913	0.488542013181862	0.432348613268995	SFRP1	1
GO:0048265	GO:0048265	response to pain	1/172	29/14661	0.290051599216913	0.488542013181862	0.432348613268995	TAC1	1
GO:0048384	GO:0048384	retinoic acid receptor signaling pathway	1/172	29/14661	0.290051599216913	0.488542013181862	0.432348613268995	ALDH1A2	1
GO:0051938	GO:0051938	L-glutamate import	1/172	29/14661	0.290051599216913	0.488542013181862	0.432348613268995	SLC1A3	1
GO:0060219	GO:0060219	camera-type eye photoreceptor cell differentiation	1/172	29/14661	0.290051599216913	0.488542013181862	0.432348613268995	CRB2	1
GO:0060441	GO:0060441	epithelial tube branching involved in lung morphogenesis	1/172	29/14661	0.290051599216913	0.488542013181862	0.432348613268995	WNT2B	1
GO:0060674	GO:0060674	placenta blood vessel development	1/172	29/14661	0.290051599216913	0.488542013181862	0.432348613268995	CCN1	1
GO:0061437	GO:0061437	renal system vasculature development	1/172	29/14661	0.290051599216913	0.488542013181862	0.432348613268995	OSR1	1
GO:0061440	GO:0061440	kidney vasculature development	1/172	29/14661	0.290051599216913	0.488542013181862	0.432348613268995	OSR1	1
GO:0071295	GO:0071295	cellular response to vitamin	1/172	29/14661	0.290051599216913	0.488542013181862	0.432348613268995	SFRP1	1
GO:0071398	GO:0071398	cellular response to fatty acid	1/172	29/14661	0.290051599216913	0.488542013181862	0.432348613268995	IRS1	1
GO:0099022	GO:0099022	vesicle tethering	1/172	29/14661	0.290051599216913	0.488542013181862	0.432348613268995	TRAPPC2L	1
GO:0140058	GO:0140058	neuron projection arborization	1/172	29/14661	0.290051599216913	0.488542013181862	0.432348613268995	WNT5A	1
GO:1901099	GO:1901099	negative regulation of signal transduction in absence of ligand	1/172	29/14661	0.290051599216913	0.488542013181862	0.432348613268995	UNC5B	1
GO:1902751	GO:1902751	positive regulation of cell cycle G2/M phase transition	1/172	29/14661	0.290051599216913	0.488542013181862	0.432348613268995	PBX1	1
GO:1903715	GO:1903715	regulation of aerobic respiration	1/172	29/14661	0.290051599216913	0.488542013181862	0.432348613268995	ARL2	1
GO:2001240	GO:2001240	negative regulation of extrinsic apoptotic signaling pathway in absence of ligand	1/172	29/14661	0.290051599216913	0.488542013181862	0.432348613268995	UNC5B	1
GO:0062012	GO:0062012	regulation of small molecule metabolic process	5/172	307/14661	0.292580356419529	0.492526575466543	0.435874860616784	FABP5/ARL2/IGF2/IRS1/IGFBP3	5
GO:0006885	GO:0006885	regulation of pH	2/172	92/14661	0.293639910853479	0.492662517098614	0.435995165881276	GRN/CCKBR	2
GO:0015908	GO:0015908	fatty acid transport	2/172	92/14661	0.293639910853479	0.492662517098614	0.435995165881276	FABP5/CRABP2	2
GO:0022404	GO:0022404	molting cycle process	2/172	92/14661	0.293639910853479	0.492662517098614	0.435995165881276	LHX2/WNT5A	2
GO:0022405	GO:0022405	hair cycle process	2/172	92/14661	0.293639910853479	0.492662517098614	0.435995165881276	LHX2/WNT5A	2
GO:0071621	GO:0071621	granulocyte chemotaxis	2/172	92/14661	0.293639910853479	0.492662517098614	0.435995165881276	LGALS3/AKIRIN1	2
GO:1901379	GO:1901379	regulation of potassium ion transmembrane transport	2/172	92/14661	0.293639910853479	0.492662517098614	0.435995165881276	CD63/ATP1B1	2
GO:0030178	GO:0030178	negative regulation of Wnt signaling pathway	3/172	162/14661	0.29609558345439	0.495687124281577	0.438671874712765	SFRP1/WNT5A/JADE1	3
GO:0060047	GO:0060047	heart contraction	4/172	235/14661	0.29771839936971	0.495687124281577	0.438671874712765	ATP1B1/STC1/CXCR4/CCN2	4
GO:0006165	GO:0006165	nucleoside diphosphate phosphorylation	2/172	93/14661	0.297980868942066	0.495687124281577	0.438671874712765	LDHA/ARL2	2
GO:0007200	GO:0007200	phospholipase C-activating G protein-coupled receptor signaling pathway	2/172	93/14661	0.297980868942066	0.495687124281577	0.438671874712765	ADRA2A/CCKBR	2
GO:0009953	GO:0009953	dorsal/ventral pattern formation	2/172	93/14661	0.297980868942066	0.495687124281577	0.438671874712765	LHX2/SFRP1	2
GO:0045132	GO:0045132	meiotic chromosome segregation	2/172	93/14661	0.297980868942066	0.495687124281577	0.438671874712765	REC8/TOP2A	2
GO:0098773	GO:0098773	skin epidermis development	2/172	93/14661	0.297980868942066	0.495687124281577	0.438671874712765	LHX2/WNT5A	2
GO:0003309	GO:0003309	type B pancreatic cell differentiation	1/172	30/14661	0.298397083425135	0.495687124281577	0.438671874712765	WNT5A	1
GO:0007176	GO:0007176	regulation of epidermal growth factor-activated receptor activity	1/172	30/14661	0.298397083425135	0.495687124281577	0.438671874712765	ADRA2A	1
GO:0010644	GO:0010644	cell communication by electrical coupling	1/172	30/14661	0.298397083425135	0.495687124281577	0.438671874712765	ATP1B1	1
GO:0021522	GO:0021522	spinal cord motor neuron differentiation	1/172	30/14661	0.298397083425135	0.495687124281577	0.438671874712765	SOX4	1
GO:0043243	GO:0043243	positive regulation of protein-containing complex disassembly	1/172	30/14661	0.298397083425135	0.495687124281577	0.438671874712765	CARMIL1	1
GO:0045920	GO:0045920	negative regulation of exocytosis	1/172	30/14661	0.298397083425135	0.495687124281577	0.438671874712765	ADRA2A	1
GO:0048799	GO:0048799	animal organ maturation	1/172	30/14661	0.298397083425135	0.495687124281577	0.438671874712765	ALDH1A2	1
GO:0051567	GO:0051567	histone H3-K9 methylation	1/172	30/14661	0.298397083425135	0.495687124281577	0.438671874712765	SETDB2	1
GO:0060325	GO:0060325	face morphogenesis	1/172	30/14661	0.298397083425135	0.495687124281577	0.438671874712765	STRA6	1
GO:0060390	GO:0060390	regulation of SMAD protein signal transduction	1/172	30/14661	0.298397083425135	0.495687124281577	0.438671874712765	RBPMS	1
GO:0060603	GO:0060603	mammary gland duct morphogenesis	1/172	30/14661	0.298397083425135	0.495687124281577	0.438671874712765	WNT5A	1
GO:0006873	GO:0006873	cellular ion homeostasis	7/172	462/14661	0.299410886140652	0.496846452329319	0.439697853769307	WNT5A/CALB2/GRN/ATP1B1/STC1/ANXA6/SLC1A3	7
GO:0048545	GO:0048545	response to steroid hormone	5/172	310/14661	0.299424020940186	0.496846452329319	0.439697853769307	SFRP1/IGFBP7/IDH1/STC1/CCN2	5
GO:0002698	GO:0002698	negative regulation of immune effector process	2/172	94/14661	0.302317804314137	0.49999987350969	0.442488560070095	LGALS3/GRN	2
GO:0008637	GO:0008637	apoptotic mitochondrial changes	2/172	94/14661	0.302317804314137	0.49999987350969	0.442488560070095	MLLT11/BIK	2
GO:0010633	GO:0010633	negative regulation of epithelial cell migration	2/172	94/14661	0.302317804314137	0.49999987350969	0.442488560070095	DCN/STC1	2
GO:1903557	GO:1903557	positive regulation of tumor necrosis factor superfamily cytokine production	2/172	94/14661	0.302317804314137	0.49999987350969	0.442488560070095	WNT5A/HSPB1	2
GO:1904063	GO:1904063	negative regulation of cation transmembrane transport	2/172	94/14661	0.302317804314137	0.49999987350969	0.442488560070095	ADRA2A/OSR1	2
GO:1905477	GO:1905477	positive regulation of protein localization to membrane	2/172	94/14661	0.302317804314137	0.49999987350969	0.442488560070095	LGALS3/EZR	2
GO:0048469	GO:0048469	cell maturation	3/172	164/14661	0.302504878103906	0.500035430691734	0.442520027370621	REC8/KDR/PTBP3	3
GO:0055065	GO:0055065	metal ion homeostasis	7/172	464/14661	0.303142468583292	0.500585758358161	0.443007054887198	KDR/WNT5A/CALB2/ATP1B1/STC1/ANXA6/SLC1A3	7
GO:0010506	GO:0010506	regulation of autophagy	5/172	312/14661	0.304001275273088	0.500585758358161	0.443007054887198	DCN/KDR/PLK2/HSPB1/DEPP1	5
GO:0031668	GO:0031668	cellular response to extracellular stimulus	4/172	238/14661	0.305636120841833	0.500585758358161	0.443007054887198	SFRP1/WNT2B/AQP3/MAP1LC3A	4
GO:0071478	GO:0071478	cellular response to radiation	3/172	165/14661	0.305712264229457	0.500585758358161	0.443007054887198	SFRP1/MME/RHOB	3
GO:0002369	GO:0002369	T cell cytokine production	1/172	31/14661	0.306645029679723	0.500585758358161	0.443007054887198	TNFRSF1B	1
GO:0002724	GO:0002724	regulation of T cell cytokine production	1/172	31/14661	0.306645029679723	0.500585758358161	0.443007054887198	TNFRSF1B	1
GO:0006026	GO:0006026	aminoglycan catabolic process	1/172	31/14661	0.306645029679723	0.500585758358161	0.443007054887198	CEMIP2	1
GO:0006779	GO:0006779	porphyrin-containing compound biosynthetic process	1/172	31/14661	0.306645029679723	0.500585758358161	0.443007054887198	PGRMC1	1
GO:0007035	GO:0007035	vacuolar acidification	1/172	31/14661	0.306645029679723	0.500585758358161	0.443007054887198	GRN	1
GO:0007143	GO:0007143	female meiotic nuclear division	1/172	31/14661	0.306645029679723	0.500585758358161	0.443007054887198	TOP2A	1
GO:0033014	GO:0033014	tetrapyrrole biosynthetic process	1/172	31/14661	0.306645029679723	0.500585758358161	0.443007054887198	PGRMC1	1
GO:0034383	GO:0034383	low-density lipoprotein particle clearance	1/172	31/14661	0.306645029679723	0.500585758358161	0.443007054887198	ANXA2	1
GO:0035308	GO:0035308	negative regulation of protein dephosphorylation	1/172	31/14661	0.306645029679723	0.500585758358161	0.443007054887198	LGALS3	1
GO:0040020	GO:0040020	regulation of meiotic nuclear division	1/172	31/14661	0.306645029679723	0.500585758358161	0.443007054887198	WNT5A	1
GO:0043552	GO:0043552	positive regulation of phosphatidylinositol 3-kinase activity	1/172	31/14661	0.306645029679723	0.500585758358161	0.443007054887198	IRS1	1
GO:0045730	GO:0045730	respiratory burst	1/172	31/14661	0.306645029679723	0.500585758358161	0.443007054887198	GRN	1
GO:0061081	GO:0061081	positive regulation of myeloid leukocyte cytokine production involved in immune response	1/172	31/14661	0.306645029679723	0.500585758358161	0.443007054887198	WNT5A	1
GO:0061311	GO:0061311	cell surface receptor signaling pathway involved in heart development	1/172	31/14661	0.306645029679723	0.500585758358161	0.443007054887198	WNT5A	1
GO:0090075	GO:0090075	relaxation of muscle	1/172	31/14661	0.306645029679723	0.500585758358161	0.443007054887198	ATP1B1	1
GO:1901889	GO:1901889	negative regulation of cell junction assembly	1/172	31/14661	0.306645029679723	0.500585758358161	0.443007054887198	WNT5A	1
GO:1990776	GO:1990776	response to angiotensin	1/172	31/14661	0.306645029679723	0.500585758358161	0.443007054887198	COL3A1	1
GO:0001738	GO:0001738	morphogenesis of a polarized epithelium	2/172	95/14661	0.306650216212781	0.500585758358161	0.443007054887198	SFRP1/WNT5A	2
GO:0046939	GO:0046939	nucleotide phosphorylation	2/172	95/14661	0.306650216212781	0.500585758358161	0.443007054887198	LDHA/ARL2	2
GO:1990778	GO:1990778	protein localization to cell periphery	5/172	314/14661	0.308589498484654	0.503479354631904	0.445567822032208	LGALS3/EZR/ATP1B1/SLMAP/LYPD1	5
GO:0031400	GO:0031400	negative regulation of protein modification process	7/172	467/14661	0.308758282740129	0.503482728874292	0.445570808160274	LGALS3/SFRP1/HSPB1/NIBAN1/SOX4/IGFBP3/ISG15	7
GO:0060828	GO:0060828	regulation of canonical Wnt signaling pathway	4/172	240/14661	0.310927642577503	0.504078651168949	0.446098185889843	SFRP1/WNT5A/JADE1/SOX4	4
GO:0009135	GO:0009135	purine nucleoside diphosphate metabolic process	2/172	96/14661	0.310977616045693	0.504078651168949	0.446098185889843	LDHA/ARL2	2
GO:0009179	GO:0009179	purine ribonucleoside diphosphate metabolic process	2/172	96/14661	0.310977616045693	0.504078651168949	0.446098185889843	LDHA/ARL2	2
GO:0014812	GO:0014812	muscle cell migration	2/172	96/14661	0.310977616045693	0.504078651168949	0.446098185889843	AKIRIN1/IGFBP3	2
GO:0032410	GO:0032410	negative regulation of transporter activity	2/172	96/14661	0.310977616045693	0.504078651168949	0.446098185889843	ADRA2A/OSR1	2
GO:0097237	GO:0097237	cellular response to toxic substance	2/172	96/14661	0.310977616045693	0.504078651168949	0.446098185889843	CCS/MGST2	2
GO:0035725	GO:0035725	sodium ion transmembrane transport	3/172	167/14661	0.312131305297085	0.504078651168949	0.446098185889843	ATP1B1/OSR1/SLMAP	3
GO:0002021	GO:0002021	response to dietary excess	1/172	32/14661	0.314796571367699	0.504078651168949	0.446098185889843	PCSK1N	1
GO:0002063	GO:0002063	chondrocyte development	1/172	32/14661	0.314796571367699	0.504078651168949	0.446098185889843	COL11A1	1
GO:0003382	GO:0003382	epithelial cell morphogenesis	1/172	32/14661	0.314796571367699	0.504078651168949	0.446098185889843	STC1	1
GO:0009069	GO:0009069	serine family amino acid metabolic process	1/172	32/14661	0.314796571367699	0.504078651168949	0.446098185889843	PHGDH	1
GO:0010737	GO:0010737	protein kinase A signaling	1/172	32/14661	0.314796571367699	0.504078651168949	0.446098185889843	EZR	1
GO:0010765	GO:0010765	positive regulation of sodium ion transport	1/172	32/14661	0.314796571367699	0.504078651168949	0.446098185889843	ATP1B1	1
GO:0021799	GO:0021799	cerebral cortex radially oriented cell migration	1/172	32/14661	0.314796571367699	0.504078651168949	0.446098185889843	COL3A1	1
GO:0030212	GO:0030212	hyaluronan metabolic process	1/172	32/14661	0.314796571367699	0.504078651168949	0.446098185889843	CEMIP2	1
GO:0030511	GO:0030511	positive regulation of transforming growth factor beta receptor signaling pathway	1/172	32/14661	0.314796571367699	0.504078651168949	0.446098185889843	NPNT	1
GO:0031112	GO:0031112	positive regulation of microtubule polymerization or depolymerization	1/172	32/14661	0.314796571367699	0.504078651168949	0.446098185889843	ARL2	1
GO:0035025	GO:0035025	positive regulation of Rho protein signal transduction	1/172	32/14661	0.314796571367699	0.504078651168949	0.446098185889843	COL3A1	1
GO:0040036	GO:0040036	regulation of fibroblast growth factor receptor signaling pathway	1/172	32/14661	0.314796571367699	0.504078651168949	0.446098185889843	WNT5A	1
GO:0042119	GO:0042119	neutrophil activation	1/172	32/14661	0.314796571367699	0.504078651168949	0.446098185889843	GRN	1
GO:0048199	GO:0048199	vesicle targeting, to, from or within Golgi	1/172	32/14661	0.314796571367699	0.504078651168949	0.446098185889843	TRAPPC2L	1
GO:0051385	GO:0051385	response to mineralocorticoid	1/172	32/14661	0.314796571367699	0.504078651168949	0.446098185889843	CCN2	1
GO:0051642	GO:0051642	centrosome localization	1/172	32/14661	0.314796571367699	0.504078651168949	0.446098185889843	EZR	1
GO:0051930	GO:0051930	regulation of sensory perception of pain	1/172	32/14661	0.314796571367699	0.504078651168949	0.446098185889843	FABP5	1
GO:0051931	GO:0051931	regulation of sensory perception	1/172	32/14661	0.314796571367699	0.504078651168949	0.446098185889843	FABP5	1
GO:0055075	GO:0055075	potassium ion homeostasis	1/172	32/14661	0.314796571367699	0.504078651168949	0.446098185889843	ATP1B1	1
GO:0060416	GO:0060416	response to growth hormone	1/172	32/14661	0.314796571367699	0.504078651168949	0.446098185889843	GHRL	1
GO:0071875	GO:0071875	adrenergic receptor signaling pathway	1/172	32/14661	0.314796571367699	0.504078651168949	0.446098185889843	ADRA2A	1
GO:0086004	GO:0086004	regulation of cardiac muscle cell contraction	1/172	32/14661	0.314796571367699	0.504078651168949	0.446098185889843	STC1	1
GO:0098801	GO:0098801	regulation of renal system process	1/172	32/14661	0.314796571367699	0.504078651168949	0.446098185889843	STC1	1
GO:1903846	GO:1903846	positive regulation of cellular response to transforming growth factor beta stimulus	1/172	32/14661	0.314796571367699	0.504078651168949	0.446098185889843	NPNT	1
GO:2000352	GO:2000352	negative regulation of endothelial cell apoptotic process	1/172	32/14661	0.314796571367699	0.504078651168949	0.446098185889843	KDR	1
GO:0003333	GO:0003333	amino acid transmembrane transport	2/172	97/14661	0.315299527171571	0.504078651168949	0.446098185889843	SLC16A10/SLC1A3	2
GO:0021510	GO:0021510	spinal cord development	2/172	97/14661	0.315299527171571	0.504078651168949	0.446098185889843	SOX4/PHGDH	2
GO:0043255	GO:0043255	regulation of carbohydrate biosynthetic process	2/172	97/14661	0.315299527171571	0.504078651168949	0.446098185889843	IGF2/IRS1	2
GO:0061640	GO:0061640	cytoskeleton-dependent cytokinesis	2/172	97/14661	0.315299527171571	0.504078651168949	0.446098185889843	BIRC5/RHOB	2
GO:1902414	GO:1902414	protein localization to cell junction	2/172	97/14661	0.315299527171571	0.504078651168949	0.446098185889843	WNT5A/HSPB1	2
GO:0001764	GO:0001764	neuron migration	3/172	169/14661	0.318554456420362	0.509012940946822	0.450464920552103	COL3A1/FGFR1/CXCR4	3
GO:0034766	GO:0034766	negative regulation of ion transmembrane transport	2/172	98/14661	0.319615484689788	0.509898977159619	0.451249042526411	ADRA2A/OSR1	2
GO:0048709	GO:0048709	oligodendrocyte differentiation	2/172	98/14661	0.319615484689788	0.509898977159619	0.451249042526411	TNFRSF1B/CXCR4	2
GO:1902749	GO:1902749	regulation of cell cycle G2/M phase transition	2/172	98/14661	0.319615484689788	0.509898977159619	0.451249042526411	CENPF/PBX1	2
GO:0031331	GO:0031331	positive regulation of cellular catabolic process	6/172	396/14661	0.320901652975119	0.510212215030821	0.451526250945714	DCN/KDR/PLK2/IRS1/ADRA2A/TNFRSF1B	6
GO:0001881	GO:0001881	receptor recycling	1/172	33/14661	0.322852828782748	0.510212215030821	0.451526250945714	ANXA2	1
GO:0006953	GO:0006953	acute-phase response	1/172	33/14661	0.322852828782748	0.510212215030821	0.451526250945714	SIGIRR	1
GO:0010922	GO:0010922	positive regulation of phosphatase activity	1/172	33/14661	0.322852828782748	0.510212215030821	0.451526250945714	NPNT	1
GO:0010923	GO:0010923	negative regulation of phosphatase activity	1/172	33/14661	0.322852828782748	0.510212215030821	0.451526250945714	LGALS3	1
GO:0034260	GO:0034260	negative regulation of GTPase activity	1/172	33/14661	0.322852828782748	0.510212215030821	0.451526250945714	ARL2	1
GO:0035335	GO:0035335	peptidyl-tyrosine dephosphorylation	1/172	33/14661	0.322852828782748	0.510212215030821	0.451526250945714	PTPRF	1
GO:0046329	GO:0046329	negative regulation of JNK cascade	1/172	33/14661	0.322852828782748	0.510212215030821	0.451526250945714	SFRP1	1
GO:0046466	GO:0046466	membrane lipid catabolic process	1/172	33/14661	0.322852828782748	0.510212215030821	0.451526250945714	MGST2	1
GO:0048261	GO:0048261	negative regulation of receptor-mediated endocytosis	1/172	33/14661	0.322852828782748	0.510212215030821	0.451526250945714	ANXA2	1
GO:0048536	GO:0048536	spleen development	1/172	33/14661	0.322852828782748	0.510212215030821	0.451526250945714	PBX1	1
GO:0048841	GO:0048841	regulation of axon extension involved in axon guidance	1/172	33/14661	0.322852828782748	0.510212215030821	0.451526250945714	WNT5A	1
GO:0050869	GO:0050869	negative regulation of B cell activation	1/172	33/14661	0.322852828782748	0.510212215030821	0.451526250945714	SFRP1	1
GO:0051125	GO:0051125	regulation of actin nucleation	1/172	33/14661	0.322852828782748	0.510212215030821	0.451526250945714	CARMIL1	1
GO:0060218	GO:0060218	hematopoietic stem cell differentiation	1/172	33/14661	0.322852828782748	0.510212215030821	0.451526250945714	SFRP1	1
GO:0061842	GO:0061842	microtubule organizing center localization	1/172	33/14661	0.322852828782748	0.510212215030821	0.451526250945714	EZR	1
GO:0070528	GO:0070528	protein kinase C signaling	1/172	33/14661	0.322852828782748	0.510212215030821	0.451526250945714	WNT5A	1
GO:2000403	GO:2000403	positive regulation of lymphocyte migration	1/172	33/14661	0.322852828782748	0.510212215030821	0.451526250945714	WNT5A	1
GO:0070201	GO:0070201	regulation of establishment of protein localization	7/172	475/14661	0.323832259238844	0.510837392378396	0.452079518734314	SFRP1/EZR/GHRL/SOX4/OAZ2/IRS1/ADRA2A	7
GO:0019079	GO:0019079	viral genome replication	2/172	99/14661	0.323925035233321	0.510837392378396	0.452079518734314	TOP2A/ISG15	2
GO:0034754	GO:0034754	cellular hormone metabolic process	2/172	99/14661	0.323925035233321	0.510837392378396	0.452079518734314	ALDH1A2/CRABP2	2
GO:0090263	GO:0090263	positive regulation of canonical Wnt signaling pathway	2/172	99/14661	0.323925035233321	0.510837392378396	0.452079518734314	SFRP1/SOX4	2
GO:0098742	GO:0098742	cell-cell adhesion via plasma-membrane adhesion molecules	4/172	245/14661	0.324193907828131	0.510994572881501	0.452218619918484	CDH7/PCDH17/PTPRF/CRB2	4
GO:0001659	GO:0001659	temperature homeostasis	3/172	171/14661	0.324979855706182	0.51169925142475	0.452842244464079	FABP5/GHRL/CXCR4	3
GO:0060538	GO:0060538	skeletal muscle organ development	3/172	171/14661	0.324979855706182	0.51169925142475	0.452842244464079	IGF2/AKIRIN1/STRA6	3
GO:0003015	GO:0003015	heart process	4/172	246/14661	0.326852478613524	0.513844084025425	0.454740372722396	ATP1B1/STC1/CXCR4/CCN2	4
GO:0003018	GO:0003018	vascular process in circulatory system	4/172	246/14661	0.326852478613524	0.513844084025425	0.454740372722396	FABP5/SLCO3A1/ADRA2A/SLC1A3	4
GO:1901988	GO:1901988	negative regulation of cell cycle phase transition	4/172	246/14661	0.326852478613524	0.513844084025425	0.454740372722396	CENPF/BIRC5/PLK2/JADE1	4
GO:1901615	GO:1901615	organic hydroxy compound metabolic process	7/172	477/14661	0.327620931946709	0.51418477921374	0.455041880245272	ALDH1A2/WNT5A/LDHA/IDH1/SORD/SLC16A10/NPY	7
GO:0071248	GO:0071248	cellular response to metal ion	3/172	172/14661	0.328192827890712	0.51418477921374	0.455041880245272	DPEP1/WNT5A/MAP1LC3A	3
GO:0002718	GO:0002718	regulation of cytokine production involved in immune response	2/172	100/14661	0.328227736764865	0.51418477921374	0.455041880245272	WNT5A/TNFRSF1B	2
GO:0005976	GO:0005976	polysaccharide metabolic process	2/172	100/14661	0.328227736764865	0.51418477921374	0.455041880245272	IGF2/IRS1	2
GO:0042116	GO:0042116	macrophage activation	2/172	100/14661	0.328227736764865	0.51418477921374	0.455041880245272	WNT5A/GRN	2
GO:0006730	GO:0006730	one-carbon metabolic process	1/172	34/14661	0.330814909275595	0.51418477921374	0.455041880245272	CA9	1
GO:0010614	GO:0010614	negative regulation of cardiac muscle hypertrophy	1/172	34/14661	0.330814909275595	0.51418477921374	0.455041880245272	TNFRSF1B	1
GO:0010934	GO:0010934	macrophage cytokine production	1/172	34/14661	0.330814909275595	0.51418477921374	0.455041880245272	WNT5A	1
GO:0010935	GO:0010935	regulation of macrophage cytokine production	1/172	34/14661	0.330814909275595	0.51418477921374	0.455041880245272	WNT5A	1
GO:0030279	GO:0030279	negative regulation of ossification	1/172	34/14661	0.330814909275595	0.51418477921374	0.455041880245272	SFRP1	1
GO:0032435	GO:0032435	negative regulation of proteasomal ubiquitin-dependent protein catabolic process	1/172	34/14661	0.330814909275595	0.51418477921374	0.455041880245272	FHIT	1
GO:0032728	GO:0032728	positive regulation of interferon-beta production	1/172	34/14661	0.330814909275595	0.51418477921374	0.455041880245272	ISG15	1
GO:0033144	GO:0033144	negative regulation of intracellular steroid hormone receptor signaling pathway	1/172	34/14661	0.330814909275595	0.51418477921374	0.455041880245272	SFRP1	1
GO:0043516	GO:0043516	regulation of DNA damage response, signal transduction by p53 class mediator	1/172	34/14661	0.330814909275595	0.51418477921374	0.455041880245272	SOX4	1
GO:0045616	GO:0045616	regulation of keratinocyte differentiation	1/172	34/14661	0.330814909275595	0.51418477921374	0.455041880245272	AQP3	1
GO:0048854	GO:0048854	brain morphogenesis	1/172	34/14661	0.330814909275595	0.51418477921374	0.455041880245272	WNT5A	1
GO:0050654	GO:0050654	chondroitin sulfate proteoglycan metabolic process	1/172	34/14661	0.330814909275595	0.51418477921374	0.455041880245272	DCN	1
GO:0060563	GO:0060563	neuroepithelial cell differentiation	1/172	34/14661	0.330814909275595	0.51418477921374	0.455041880245272	SOX4	1
GO:0060914	GO:0060914	heart formation	1/172	34/14661	0.330814909275595	0.51418477921374	0.455041880245272	WNT5A	1
GO:0070229	GO:0070229	negative regulation of lymphocyte apoptotic process	1/172	34/14661	0.330814909275595	0.51418477921374	0.455041880245272	TSC22D3	1
GO:0071634	GO:0071634	regulation of transforming growth factor beta production	1/172	34/14661	0.330814909275595	0.51418477921374	0.455041880245272	LAPTM4B	1
GO:0090162	GO:0090162	establishment of epithelial cell polarity	1/172	34/14661	0.330814909275595	0.51418477921374	0.455041880245272	WNT5A	1
GO:0000075	GO:0000075	cell cycle checkpoint signaling	3/172	173/14661	0.331405682676852	0.51457334790956	0.455385754737669	CENPF/BIRC5/PLK2	3
GO:0021953	GO:0021953	central nervous system neuron differentiation	3/172	173/14661	0.331405682676852	0.51457334790956	0.455385754737669	MAP2/SOX4/NPY	3
GO:0006090	GO:0006090	pyruvate metabolic process	2/172	101/14661	0.332523158376105	0.515513315346939	0.456217604623868	LDHA/ARL2	2
GO:0032609	GO:0032609	interferon-gamma production	2/172	101/14661	0.332523158376105	0.515513315346939	0.456217604623868	WNT5A/ISG15	2
GO:0032649	GO:0032649	regulation of interferon-gamma production	2/172	101/14661	0.332523158376105	0.515513315346939	0.456217604623868	WNT5A/ISG15	2
GO:0010038	GO:0010038	response to metal ion	5/172	325/14661	0.333987536114191	0.517517885615627	0.457991603896158	DPEP1/WNT5A/AQP3/SORD/MAP1LC3A	5
GO:0007051	GO:0007051	spindle organization	3/172	174/14661	0.334618198987634	0.517886278661284	0.45831762339526	BIRC5/PLK2/EZR	3
GO:0002367	GO:0002367	cytokine production involved in immune response	2/172	102/14661	0.336810880090089	0.517886278661284	0.45831762339526	WNT5A/TNFRSF1B	2
GO:0009408	GO:0009408	response to heat	2/172	102/14661	0.336810880090089	0.517886278661284	0.45831762339526	IGFBP7/HSPB1	2
GO:0032412	GO:0032412	regulation of ion transmembrane transporter activity	4/172	250/14661	0.337499971683773	0.517886278661284	0.45831762339526	ADRA2A/ATP1B1/OSR1/SLMAP	4
GO:0051260	GO:0051260	protein homooligomerization	3/172	175/14661	0.337830158340756	0.517886278661284	0.45831762339526	ALDH1A2/TK1/KCTD8	3
GO:0007588	GO:0007588	excretion	1/172	35/14661	0.338683907402661	0.517886278661284	0.45831762339526	STC1	1
GO:0007617	GO:0007617	mating behavior	1/172	35/14661	0.338683907402661	0.517886278661284	0.45831762339526	TAC1	1
GO:0019369	GO:0019369	arachidonic acid metabolic process	1/172	35/14661	0.338683907402661	0.517886278661284	0.45831762339526	EPHX1	1
GO:0031646	GO:0031646	positive regulation of nervous system process	1/172	35/14661	0.338683907402661	0.517886278661284	0.45831762339526	TNFRSF1B	1
GO:0032228	GO:0032228	regulation of synaptic transmission, GABAergic	1/172	35/14661	0.338683907402661	0.517886278661284	0.45831762339526	USP46	1
GO:0035137	GO:0035137	hindlimb morphogenesis	1/172	35/14661	0.338683907402661	0.517886278661284	0.45831762339526	OSR1	1
GO:0035883	GO:0035883	enteroendocrine cell differentiation	1/172	35/14661	0.338683907402661	0.517886278661284	0.45831762339526	WNT5A	1
GO:0042398	GO:0042398	cellular modified amino acid biosynthetic process	1/172	35/14661	0.338683907402661	0.517886278661284	0.45831762339526	MGST2	1
GO:0042417	GO:0042417	dopamine metabolic process	1/172	35/14661	0.338683907402661	0.517886278661284	0.45831762339526	NPY	1
GO:0042462	GO:0042462	eye photoreceptor cell development	1/172	35/14661	0.338683907402661	0.517886278661284	0.45831762339526	CRB2	1
GO:0042572	GO:0042572	retinol metabolic process	1/172	35/14661	0.338683907402661	0.517886278661284	0.45831762339526	ALDH1A2	1
GO:0044319	GO:0044319	wound healing, spreading of cells	1/172	35/14661	0.338683907402661	0.517886278661284	0.45831762339526	CCN1	1
GO:0046326	GO:0046326	positive regulation of glucose import	1/172	35/14661	0.338683907402661	0.517886278661284	0.45831762339526	IRS1	1
GO:0050931	GO:0050931	pigment cell differentiation	1/172	35/14661	0.338683907402661	0.517886278661284	0.45831762339526	CD63	1
GO:0070306	GO:0070306	lens fiber cell differentiation	1/172	35/14661	0.338683907402661	0.517886278661284	0.45831762339526	PLAAT1	1
GO:0071312	GO:0071312	cellular response to alkaloid	1/172	35/14661	0.338683907402661	0.517886278661284	0.45831762339526	SLC1A3	1
GO:0090218	GO:0090218	positive regulation of lipid kinase activity	1/172	35/14661	0.338683907402661	0.517886278661284	0.45831762339526	IRS1	1
GO:0090505	GO:0090505	epiboly involved in wound healing	1/172	35/14661	0.338683907402661	0.517886278661284	0.45831762339526	CCN1	1
GO:0097484	GO:0097484	dendrite extension	1/172	35/14661	0.338683907402661	0.517886278661284	0.45831762339526	CXCR4	1
GO:1903725	GO:1903725	regulation of phospholipid metabolic process	1/172	35/14661	0.338683907402661	0.517886278661284	0.45831762339526	IDH1	1
GO:1905332	GO:1905332	positive regulation of morphogenesis of an epithelium	1/172	35/14661	0.338683907402661	0.517886278661284	0.45831762339526	WNT2B	1
GO:0002695	GO:0002695	negative regulation of leukocyte activation	3/172	176/14661	0.341041344848224	0.52051202013811	0.46064134511351	LGALS3/SFRP1/GRN	3
GO:0008361	GO:0008361	regulation of cell size	3/172	176/14661	0.341041344848224	0.52051202013811	0.46064134511351	WNT5A/MAP2/CRABP2	3
GO:0014013	GO:0014013	regulation of gliogenesis	2/172	103/14661	0.341090492666662	0.52051202013811	0.46064134511351	TNFRSF1B/CXCR4	2
GO:1904659	GO:1904659	glucose transmembrane transport	2/172	103/14661	0.341090492666662	0.52051202013811	0.46064134511351	FABP5/IRS1	2
GO:0009314	GO:0009314	response to radiation	6/172	407/14661	0.34376414161843	0.52211174317392	0.462057063756913	SFRP1/COL3A1/MME/RHOB/SLC1A3/NPY	6
GO:1901987	GO:1901987	regulation of cell cycle phase transition	6/172	407/14661	0.34376414161843	0.52211174317392	0.462057063756913	UBE2C/CENPF/PBX1/BIRC5/PLK2/JADE1	6
GO:0010721	GO:0010721	negative regulation of cell development	3/172	177/14661	0.344251545215311	0.52211174317392	0.462057063756913	LHX2/WNT5A/MAP2	3
GO:0022408	GO:0022408	negative regulation of cell-cell adhesion	3/172	177/14661	0.344251545215311	0.52211174317392	0.462057063756913	LGALS3/PODXL/EPCAM	3
GO:0046034	GO:0046034	ATP metabolic process	3/172	177/14661	0.344251545215311	0.52211174317392	0.462057063756913	LDHA/ARL2/ATP1B1	3
GO:0048259	GO:0048259	regulation of receptor-mediated endocytosis	2/172	104/14661	0.345361597410923	0.52211174317392	0.462057063756913	ANXA2/CD63	2
GO:0002068	GO:0002068	glandular epithelial cell development	1/172	36/14661	0.346460905073025	0.52211174317392	0.462057063756913	WNT5A	1
GO:0006692	GO:0006692	prostanoid metabolic process	1/172	36/14661	0.346460905073025	0.52211174317392	0.462057063756913	FABP5	1
GO:0006693	GO:0006693	prostaglandin metabolic process	1/172	36/14661	0.346460905073025	0.52211174317392	0.462057063756913	FABP5	1
GO:0006739	GO:0006739	NADP metabolic process	1/172	36/14661	0.346460905073025	0.52211174317392	0.462057063756913	IDH1	1
GO:0014741	GO:0014741	negative regulation of muscle hypertrophy	1/172	36/14661	0.346460905073025	0.52211174317392	0.462057063756913	TNFRSF1B	1
GO:0014912	GO:0014912	negative regulation of smooth muscle cell migration	1/172	36/14661	0.346460905073025	0.52211174317392	0.462057063756913	IGFBP3	1
GO:0016339	GO:0016339	calcium-dependent cell-cell adhesion via plasma membrane cell adhesion molecules	1/172	36/14661	0.346460905073025	0.52211174317392	0.462057063756913	CDH7	1
GO:0018208	GO:0018208	peptidyl-proline modification	1/172	36/14661	0.346460905073025	0.52211174317392	0.462057063756913	CWC27	1
GO:0032509	GO:0032509	endosome transport via multivesicular body sorting pathway	1/172	36/14661	0.346460905073025	0.52211174317392	0.462057063756913	LAPTM4B	1
GO:0032692	GO:0032692	negative regulation of interleukin-1 production	1/172	36/14661	0.346460905073025	0.52211174317392	0.462057063756913	GHRL	1
GO:0036230	GO:0036230	granulocyte activation	1/172	36/14661	0.346460905073025	0.52211174317392	0.462057063756913	GRN	1
GO:0043403	GO:0043403	skeletal muscle tissue regeneration	1/172	36/14661	0.346460905073025	0.52211174317392	0.462057063756913	AKIRIN1	1
GO:0044060	GO:0044060	regulation of endocrine process	1/172	36/14661	0.346460905073025	0.52211174317392	0.462057063756913	GHRL	1
GO:0046320	GO:0046320	regulation of fatty acid oxidation	1/172	36/14661	0.346460905073025	0.52211174317392	0.462057063756913	IRS1	1
[truncated: 1,021 more rows]
