# Supplementary material for: How relevant is the mouse model for understanding human sex determination?
Source: Int J Biol Sci. 2025 Oct 15;21(15):6599–615. doi: 10.7150/ijbs.90231 (PMC12631067; doi:10.7150/ijbs.90231)
Supplement: Supplementary file 5 — Supplementary tables 11-46. [file ijbsv21p6599s5.zip › Ontology Results/Supplementary Table 24 - GO Analysis - Granulosa Biological Processes Mouse.csv]

	ID	Description	GeneRatio	BgRatio	pvalue	p.adjust	qvalue	geneID	Count
GO:0006457	GO:0006457	protein folding	28/417	189/14661	6.91488321331093e-13	2.97201680508104e-09	2.6211046790666e-09	PPIC/B2M/QSOX1/CCT7/ERP44/DNAJB4/DNAJA1/HSPA9/ANP32E/CCT2/DNAJC3/CCT3/HSPH1/HSP90AA1/STIP1/DNAJB6/CCT6A/DNAJA2/CCT8/PDIA4/CALR/PDIA6/HSPA5/PDIA3/HSP90B1/HSPA8/FKBP9/NPPC	28
GO:0061077	GO:0061077	chaperone-mediated protein folding	12/417	62/14661	1.42820720450527e-07	0.000306921728248183	0.000270682849653868	CCT7/DNAJB4/HSPA9/CCT2/CCT3/HSPH1/DNAJB6/CCT6A/CCT8/PDIA4/HSPA5/HSPA8	12
GO:0070202	GO:0070202	regulation of establishment of protein localization to chromosome	6/417	12/14661	4.08252695176223e-07	0.000584890027955802	0.00051583086151915	CCT7/SPIDR/CCT2/CCT3/CCT6A/CCT8	6
GO:1990173	GO:1990173	protein localization to nucleoplasm	6/417	13/14661	7.40008198392321e-07	0.000692643064415526	0.000610861275736648	CCT7/TBRG1/CCT2/CCT3/CCT6A/CCT8	6
GO:0042026	GO:0042026	protein refolding	7/417	20/14661	8.05773690571807e-07	0.000692643064415526	0.000610861275736648	B2M/DNAJA1/HSPA9/HSP90AA1/DNAJA2/HSPA5/HSPA8	7
GO:1904851	GO:1904851	positive regulation of establishment of protein localization to telomere	5/417	10/14661	4.07097001258306e-06	0.00184287109890239	0.00162527952466202	CCT7/CCT2/CCT3/CCT6A/CCT8	5
GO:1904869	GO:1904869	regulation of protein localization to Cajal body	5/417	10/14661	4.07097001258306e-06	0.00184287109890239	0.00162527952466202	CCT7/CCT2/CCT3/CCT6A/CCT8	5
GO:1904871	GO:1904871	positive regulation of protein localization to Cajal body	5/417	10/14661	4.07097001258306e-06	0.00184287109890239	0.00162527952466202	CCT7/CCT2/CCT3/CCT6A/CCT8	5
GO:0016055	GO:0016055	Wnt signaling pathway	30/417	426/14661	4.84540865068904e-06	0.00184287109890239	0.00162527952466202	IGFBP2/EGR1/LGR5/CAV1/APP/NKD1/TGFB1I1/RSPO1/LBX2/FGFR2/MDFI/FOLR1/AXIN2/CDK14/HDAC1/TLE4/DDB1/AMOTL2/GPC6/NR4A2/FERMT2/VCP/HBP1/GRB10/BAMBI/ZEB2/LGR4/KLF4/GPC3/SOX9	30
GO:0006986	GO:0006986	response to unfolded protein	15/417	132/14661	5.18547883139314e-06	0.00184287109890239	0.00162527952466202	COPS5/ERP44/DNAJB4/DNAJA1/HSPA9/PIK3R1/DNAJC3/HSPH1/BCL2L11/HSP90AA1/EIF2S1/VCP/ATF4/HSPA5/HSPA8	15
GO:0001667	GO:0001667	ameboidal-type cell migration	31/417	450/14661	5.2631216841552e-06	0.00184287109890239	0.00162527952466202	TMSB4X/CYGB/EFNA1/NRTN/FOLR1/CLN3/PTP4A3/EFNB1/ATP5F1B/CORO1C/AMOTL2/ADAMTS9/ARID5B/CAP1/HMOX1/SPARC/SEMA3C/BCAR1/SMOC2/CALR/GPI/GADD45A/ROBO1/IRS2/NR4A1/GLUL/ZEB2/KLF4/RGCC/GPC3/SOX9	31
GO:0198738	GO:0198738	cell-cell signaling by wnt	30/417	428/14661	5.31831723120106e-06	0.00184287109890239	0.00162527952466202	IGFBP2/EGR1/LGR5/CAV1/APP/NKD1/TGFB1I1/RSPO1/LBX2/FGFR2/MDFI/FOLR1/AXIN2/CDK14/HDAC1/TLE4/DDB1/AMOTL2/GPC6/NR4A2/FERMT2/VCP/HBP1/GRB10/BAMBI/ZEB2/LGR4/KLF4/GPC3/SOX9	30
GO:0043161	GO:0043161	proteasome-mediated ubiquitin-dependent protein catabolic process	29/417	410/14661	6.42615412128133e-06	0.00184287109890239	0.00162527952466202	OGT/CAV1/AXIN2/DDB1/PSMA6/PSMC4/TRIB1/PSMD11/PSMB7/PSMD2/PSMC5/PLAA/RNF19B/CD2AP/RAD23B/HECW2/PSMD12/TRIB2/VCP/PSMD1/RNF19A/PSMD4/CALR/PSMC2/PSMC6/HSPA5/PBK/HSP90B1/CUL4B	29
GO:0034975	GO:0034975	protein folding in endoplasmic reticulum	5/417	11/14661	7.28915976764555e-06	0.00184287109890239	0.00162527952466202	DNAJC3/CALR/HSPA5/PDIA3/HSP90B1	5
GO:0070203	GO:0070203	regulation of establishment of protein localization to telomere	5/417	11/14661	7.28915976764555e-06	0.00184287109890239	0.00162527952466202	CCT7/CCT2/CCT3/CCT6A/CCT8	5
GO:1903405	GO:1903405	protein localization to nuclear body	5/417	11/14661	7.28915976764555e-06	0.00184287109890239	0.00162527952466202	CCT7/CCT2/CCT3/CCT6A/CCT8	5
GO:1904867	GO:1904867	protein localization to Cajal body	5/417	11/14661	7.28915976764555e-06	0.00184287109890239	0.00162527952466202	CCT7/CCT2/CCT3/CCT6A/CCT8	5
GO:1904816	GO:1904816	positive regulation of protein localization to chromosome, telomeric region	5/417	12/14661	1.2204093390838e-05	0.00277319758953242	0.00244576045649292	CCT7/CCT2/CCT3/CCT6A/CCT8	5
GO:0071560	GO:0071560	cellular response to transforming growth factor beta stimulus	21/417	254/14661	1.24390066748802e-05	0.00277319758953242	0.00244576045649292	FBN2/OGT/CAV1/TGFB1I1/FGFR2/TGFBR3L/FOLR1/FOS/HDAC1/ZFP36L2/CITED2/FERMT2/ZYX/SOX11/HSPA5/RASL11B/PDGFA/BAMBI/SKIL/ZEB2/SOX9	21
GO:0007015	GO:0007015	actin filament organization	29/417	426/14661	1.33350020926814e-05	0.00277319758953242	0.00244576045649292	SORBS2/HMCN1/CDC42EP5/TMSB4X/PYCARD/PLA2G1B/KANK3/S1PR1/FAT1/ACTN1/NEDD9/CORO1C/PIK3R1/GSN/ACTR3/CD2AP/FERMT2/CTNNA1/ZYX/F11R/BCAR1/TPM4/CXCL12/CDC42EP3/HSP90B1/RND3/SHROOM3/PLS3/RGCC	29
GO:0060537	GO:0060537	muscle tissue development	28/417	404/14661	1.35498253560216e-05	0.00277319758953242	0.00244576045649292	SORBS2/EGR1/FOXL2/RYR2/CAV1/TNNI1/FGFR2/GPCPD1/S1PR1/FOS/PRMT1/ZFPM2/BTG2/ADAMTS9/RGS2/CITED2/HEY1/OBSL1/SOX11/SEMA3C/CALR/BARX2/FHL2/PKP2/NR4A1/CSRP1/CYP26B1/SOX9	28
GO:0071559	GO:0071559	response to transforming growth factor beta	21/417	259/14661	1.6719410056373e-05	0.00326636474646779	0.00288069835468896	FBN2/OGT/CAV1/TGFB1I1/FGFR2/TGFBR3L/FOLR1/FOS/HDAC1/ZFP36L2/CITED2/FERMT2/ZYX/SOX11/HSPA5/RASL11B/PDGFA/BAMBI/SKIL/ZEB2/SOX9	21
GO:0048762	GO:0048762	mesenchymal cell differentiation	20/417	241/14661	1.89386678499746e-05	0.00353906062692134	0.00312119647266629	HES1/EFNA1/TGFB1I1/FGFR2/NRTN/TGFBR3L/OLFM1/FOLR1/AXIN2/EFNB1/EZH2/CORO1C/CITED2/FERMT2/HEY1/SOX11/SEMA3C/BAMBI/RGCC/SOX9	20
GO:1904814	GO:1904814	regulation of protein localization to chromosome, telomeric region	5/417	14/14661	2.94275700386075e-05	0.00526998733441396	0.00464774911004498	CCT7/CCT2/CCT3/CCT6A/CCT8	5
GO:0035966	GO:0035966	response to topologically incorrect protein	15/417	153/14661	3.10199403561141e-05	0.00533294814602314	0.00470327600936282	COPS5/ERP44/DNAJB4/DNAJA1/HSPA9/PIK3R1/DNAJC3/HSPH1/BCL2L11/HSP90AA1/EIF2S1/VCP/ATF4/HSPA5/HSPA8	15
GO:0017015	GO:0017015	regulation of transforming growth factor beta receptor signaling pathway	14/417	137/14661	3.58196561666118e-05	0.00581329694987697	0.00512690904374298	FBN2/OGT/CAV1/TGFB1I1/TGFBR3L/FOLR1/HDAC1/CITED2/SOX11/HSPA5/RASL11B/BAMBI/SKIL/ZEB2	14
GO:0060485	GO:0060485	mesenchyme development	22/417	294/14661	3.65190827470168e-05	0.00581329694987697	0.00512690904374298	HES1/EFNA1/TGFB1I1/FGFR2/NRTN/TGFBR3L/OLFM1/FOLR1/AXIN2/EFNB1/EZH2/ZFPM2/CORO1C/CITED2/FERMT2/HEY1/SOX11/SEMA3C/ROBO1/BAMBI/RGCC/SOX9	22
GO:1904874	GO:1904874	positive regulation of telomerase RNA localization to Cajal body	5/417	15/14661	4.31132613056414e-05	0.00661788561041595	0.00583649826923363	CCT7/CCT2/CCT3/CCT6A/CCT8	5
GO:1903844	GO:1903844	regulation of cellular response to transforming growth factor beta stimulus	14/417	140/14661	4.559225015973e-05	0.00674941373039136	0.00595249659404357	FBN2/OGT/CAV1/TGFB1I1/TGFBR3L/FOLR1/HDAC1/CITED2/SOX11/HSPA5/RASL11B/BAMBI/SKIL/ZEB2	14
GO:0003206	GO:0003206	cardiac chamber morphogenesis	13/417	123/14661	4.762525861548e-05	0.00674941373039136	0.00595249659404357	RYR2/TNNI1/HES1/FGFR2/ZFPM2/CITED2/HEY1/SOX11/SEMA3C/ROBO1/ADAMTS1/FHL2/PKP2	13
GO:0045732	GO:0045732	positive regulation of protein catabolic process	17/417	197/14661	4.86812065244607e-05	0.00674941373039136	0.00595249659404357	CAV1/NKD1/AXIN2/DDB1/PSMC4/TRIB1/PSMC5/RNF19B/HSP90AA1/TRIB2/VCP/RNF19A/PSMC2/PSMC6/CUL4B/GPC3/SOX9	17
GO:0036293	GO:0036293	response to decreased oxygen levels	21/417	281/14661	5.57907977869966e-05	0.00749340152776598	0.00660864022470311	EGR1/PAM/RYR2/CAV1/CYGB/ITPR2/CYBA/FOS/NR4A2/CITED2/HMOX1/PLOD2/ATF4/CXCL12/HSP90B1/DDAH1/PDGFA/MMP2/PGK1/RGCC/NPPC	21
GO:0070200	GO:0070200	establishment of protein localization to telomere	5/417	16/14661	6.12505866841151e-05	0.00797742489600991	0.0070355139601116	CCT7/CCT2/CCT3/CCT6A/CCT8	5
GO:0007179	GO:0007179	transforming growth factor beta receptor signaling pathway	17/417	202/14661	6.66754811915295e-05	0.00842856524003511	0.0074333872374829	FBN2/OGT/CAV1/TGFB1I1/TGFBR3L/FOLR1/FOS/HDAC1/CITED2/FERMT2/ZYX/SOX11/HSPA5/RASL11B/BAMBI/SKIL/ZEB2	17
GO:0070199	GO:0070199	establishment of protein localization to chromosome	6/417	26/14661	7.25029287574164e-05	0.00890335965141073	0.00785212169790846	CCT7/SPIDR/CCT2/CCT3/CCT6A/CCT8	6
GO:0030111	GO:0030111	regulation of Wnt signaling pathway	22/417	310/14661	8.05319498735342e-05	0.00961462001545695	0.00847940209048528	IGFBP2/EGR1/LGR5/CAV1/APP/NKD1/RSPO1/LBX2/FGFR2/MDFI/FOLR1/AXIN2/CDK14/HDAC1/TLE4/VCP/GRB10/BAMBI/ZEB2/LGR4/GPC3/SOX9	22
GO:0010498	GO:0010498	proteasomal protein catabolic process	29/417	472/14661	8.61507559688808e-05	0.00988609534543635	0.00871882377088886	OGT/CAV1/AXIN2/DDB1/PSMA6/PSMC4/TRIB1/PSMD11/PSMB7/PSMD2/PSMC5/PLAA/RNF19B/CD2AP/RAD23B/HECW2/PSMD12/TRIB2/VCP/PSMD1/RNF19A/PSMD4/CALR/PSMC2/PSMC6/HSPA5/PBK/HSP90B1/CUL4B	29
GO:0042176	GO:0042176	regulation of protein catabolic process	23/417	334/14661	8.79900228207487e-05	0.00988609534543635	0.00871882377088886	OGT/CAV1/NKD1/AXIN2/DDB1/PSMC4/TRIB1/PSMD2/PSMC5/RNF19B/RAD23B/HSP90AA1/CYP51A1/TRIB2/VCP/PSMD1/RNF19A/PSMC2/PSMC6/PBK/CUL4B/GPC3/SOX9	23
GO:0001666	GO:0001666	response to hypoxia	20/417	269/14661	8.97063095560767e-05	0.00988609534543635	0.00871882377088886	EGR1/PAM/RYR2/CAV1/CYGB/ITPR2/CYBA/FOS/NR4A2/CITED2/HMOX1/PLOD2/CXCL12/HSP90B1/DDAH1/PDGFA/MMP2/PGK1/RGCC/NPPC	20
GO:0090287	GO:0090287	regulation of cellular response to growth factor stimulus	22/417	313/14661	9.27353474206728e-05	0.0099644130803513	0.0087878943700485	FST/FBN2/OGT/CAV1/HES1/TGFB1I1/TGFBR3L/FOLR1/PTP4A3/HDAC1/CITED2/SOX11/SMOC2/TMEM108/HSPA5/ROBO1/GRB10/RASL11B/BAMBI/SKIL/ZEB2/GPC3	22
GO:0003007	GO:0003007	heart morphogenesis	19/417	249/14661	9.51657183855306e-05	0.00997615262490269	0.00879824780247229	RYR2/TNNI1/HES1/EFNA1/FGFR2/OLFM1/FOLR1/AXIN2/S1PR1/ZFPM2/CITED2/HEY1/SOX11/SEMA3C/ROBO1/ADAMTS1/FHL2/PKP2/SOX9	19
GO:0009266	GO:0009266	response to temperature stimulus	15/417	170/14661	0.000104512862464762	0.0106951495922273	0.00943235132169445	HMGCS2/ANO1/FOS/DNAJB4/DNAJA1/DNAJC3/HSP90AA1/EIF2S1/DNAJB6/HMOX1/DNAJA2/VCP/ATP2B1/CXCL12/LPL	15
GO:0034504	GO:0034504	protein localization to nucleus	20/417	273/14661	0.000109782159829934	0.0107097802556615	0.0094452545126588	SEC13/CCT7/TBRG1/PIK3R1/CCT2/CCT3/CD2AP/SQSTM1/FERMT2/HSP90AA1/CTNNA1/NR5A1/DNAJB6/CCT6A/CCT8/CALR/RANGAP1/GLUL/NUP62CL/SOX9	20
GO:0001649	GO:0001649	osteoblast differentiation	18/417	231/14661	0.000110971555576112	0.0107097802556615	0.0094452545126588	FBN2/FGFR2/AXIN2/ATP5F1B/RSL1D1/SMOC1/FERMT2/SOX11/TPM4/ATF4/PSMC2/SND1/FHL2/BAMBI/LGR4/CEBPD/SOX9/NPPC	18
GO:0019081	GO:0019081	viral translation	5/417	18/14661	0.000114623055318853	0.0107097802556615	0.0094452545126588	EIF3F/PTBP1/EIF3L/EIF3D/SSB	5
GO:1904872	GO:1904872	regulation of telomerase RNA localization to Cajal body	5/417	18/14661	0.000114623055318853	0.0107097802556615	0.0094452545126588	CCT7/CCT2/CCT3/CCT6A/CCT8	5
GO:1901998	GO:1901998	toxin transport	7/417	40/14661	0.000118523274075392	0.0108385751484263	0.00955884232800644	CCT7/DNAJA1/CCT2/CCT3/COPB2/CCT8/HSPA5	7
GO:0043281	GO:0043281	regulation of cysteine-type endopeptidase activity involved in apoptotic process	15/417	173/14661	0.000127194041177341	0.0113891664370877	0.0100444241727983	FOXL2/PYCARD/GAS6/CD44/ARL6IP1/GSN/BCL2L11/DNAJB6/VCP/GPI/F3/ROBO1/NR4A1/KLF4/BEX3	15
GO:0060412	GO:0060412	ventricular septum morphogenesis	7/417	41/14661	0.000139468691717168	0.0120059407775735	0.0105883747006055	HES1/FGFR2/ZFPM2/CITED2/HEY1/SOX11/ROBO1	7
GO:0090670	GO:0090670	RNA localization to Cajal body	5/417	19/14661	0.000151946409302398	0.0120059407775735	0.0105883747006055	CCT7/CCT2/CCT3/CCT6A/CCT8	5
GO:0090671	GO:0090671	telomerase RNA localization to Cajal body	5/417	19/14661	0.000151946409302398	0.0120059407775735	0.0105883747006055	CCT7/CCT2/CCT3/CCT6A/CCT8	5
GO:0090672	GO:0090672	telomerase RNA localization	5/417	19/14661	0.000151946409302398	0.0120059407775735	0.0105883747006055	CCT7/CCT2/CCT3/CCT6A/CCT8	5
GO:0090685	GO:0090685	RNA localization to nucleus	5/417	19/14661	0.000151946409302398	0.0120059407775735	0.0105883747006055	CCT7/CCT2/CCT3/CCT6A/CCT8	5
GO:0071214	GO:0071214	cellular response to abiotic stimulus	21/417	302/14661	0.000154833885712686	0.0120059407775735	0.0105883747006055	EGR1/MICU1/PYCARD/CYBA/RPL26/CLN3/DDB1/PIK3R1/SPIDR/EIF2S1/F11R/CNN2/CALR/ATF4/HSPA5/PBK/GADD45A/NET1/MMP2/CUL4B/SOX9	21
GO:0104004	GO:0104004	cellular response to environmental stimulus	21/417	302/14661	0.000154833885712686	0.0120059407775735	0.0105883747006055	EGR1/MICU1/PYCARD/CYBA/RPL26/CLN3/DDB1/PIK3R1/SPIDR/EIF2S1/F11R/CNN2/CALR/ATF4/HSPA5/PBK/GADD45A/NET1/MMP2/CUL4B/SOX9	21
GO:2000573	GO:2000573	positive regulation of DNA biosynthetic process	9/417	70/14661	0.000156429195799003	0.0120059407775735	0.0105883747006055	CCT7/CCT2/CCT3/HSP90AA1/CCT6A/CCT8/SMOC2/KLF4/RGCC	9
GO:0045185	GO:0045185	maintenance of protein location	10/417	86/14661	0.000160078347899699	0.012070469110051	0.0106452840403844	FBN2/TMSB4X/CAV1/MDFI/GSN/NR5A1/INSIG1/RANGAP1/HSPA5/HK1	10
GO:1901652	GO:1901652	response to peptide	28/417	468/14661	0.000177964971645686	0.0124126665099712	0.0109470774907316	EGR1/OGT/CAV1/HMGCS2/APP/PLA2G1B/CYBA/ANO1/KHK/FOS/BTG2/PIK3R1/NR4A2/BCL2L11/NR5A1/LPIN2/BCAR1/INSIG1/ATP2B1/RANGAP1/CXCL12/PKM/GRB10/IRS2/NR4A1/MMP2/CYP11A1/LPL	28
GO:0060828	GO:0060828	regulation of canonical Wnt signaling pathway	18/417	240/14661	0.00017945207456176	0.0124126665099712	0.0109470774907316	IGFBP2/EGR1/LGR5/CAV1/NKD1/RSPO1/FGFR2/FOLR1/AXIN2/CDK14/HDAC1/TLE4/VCP/BAMBI/ZEB2/LGR4/GPC3/SOX9	18
GO:0060174	GO:0060174	limb bud formation	4/417	11/14661	0.000181632446885728	0.0124126665099712	0.0109470774907316	FGFR2/SOX11/SEMA3C/SOX9	4
GO:0075522	GO:0075522	IRES-dependent viral translational initiation	4/417	11/14661	0.000181632446885728	0.0124126665099712	0.0109470774907316	EIF3F/PTBP1/EIF3D/SSB	4
GO:0090527	GO:0090527	actin filament reorganization	4/417	11/14661	0.000181632446885728	0.0124126665099712	0.0109470774907316	HMCN1/NEDD9/GSN/BCAR1	4
GO:0010631	GO:0010631	epithelial cell migration	22/417	328/14661	0.000181944623110327	0.0124126665099712	0.0109470774907316	TMSB4X/EFNA1/CLN3/PTP4A3/ATP5F1B/CORO1C/ADAMTS9/HMOX1/SPARC/BCAR1/SMOC2/CALR/GPI/GADD45A/ROBO1/IRS2/NR4A1/GLUL/ZEB2/KLF4/RGCC/SOX9	22
GO:0070482	GO:0070482	response to oxygen levels	21/417	307/14661	0.000194186088585988	0.0130408095116027	0.0115010543585221	EGR1/PAM/RYR2/CAV1/CYGB/ITPR2/CYBA/FOS/NR4A2/CITED2/HMOX1/PLOD2/ATF4/CXCL12/HSP90B1/DDAH1/PDGFA/MMP2/PGK1/RGCC/NPPC	21
GO:0090132	GO:0090132	epithelium migration	22/417	330/14661	0.000198296245224776	0.0131119578765552	0.0115638020899501	TMSB4X/EFNA1/CLN3/PTP4A3/ATP5F1B/CORO1C/ADAMTS9/HMOX1/SPARC/BCAR1/SMOC2/CALR/GPI/GADD45A/ROBO1/IRS2/NR4A1/GLUL/ZEB2/KLF4/RGCC/SOX9	22
GO:0060070	GO:0060070	canonical Wnt signaling pathway	20/417	288/14661	0.000224984920613729	0.0146512907393607	0.0129213827612446	IGFBP2/EGR1/LGR5/CAV1/NKD1/RSPO1/FGFR2/FOLR1/AXIN2/CDK14/HDAC1/TLE4/NR4A2/VCP/BAMBI/ZEB2/LGR4/KLF4/GPC3/SOX9	20
GO:0043542	GO:0043542	endothelial cell migration	18/417	246/14661	0.000243506267386099	0.0152634371783385	0.0134612518133763	TMSB4X/EFNA1/CLN3/PTP4A3/ATP5F1B/ADAMTS9/HMOX1/SPARC/BCAR1/SMOC2/CALR/GPI/GADD45A/ROBO1/NR4A1/GLUL/KLF4/RGCC	18
GO:0090130	GO:0090130	tissue migration	22/417	335/14661	0.000244980742433953	0.0152634371783385	0.0134612518133763	TMSB4X/EFNA1/CLN3/PTP4A3/ATP5F1B/CORO1C/ADAMTS9/HMOX1/SPARC/BCAR1/SMOC2/CALR/GPI/GADD45A/ROBO1/IRS2/NR4A1/GLUL/ZEB2/KLF4/RGCC/SOX9	22
GO:0051084	GO:0051084	'de novo' post-translational protein folding	6/417	32/14661	0.000247004490280449	0.0152634371783385	0.0134612518133763	DNAJB4/HSPA9/CCT2/HSPH1/HSPA5/HSPA8	6
GO:1901800	GO:1901800	positive regulation of proteasomal protein catabolic process	11/417	108/14661	0.000250550890568609	0.0152634371783385	0.0134612518133763	CAV1/AXIN2/PSMC4/TRIB1/PSMC5/RNF19B/TRIB2/VCP/RNF19A/PSMC2/PSMC6	11
GO:0007517	GO:0007517	muscle organ development	22/417	336/14661	0.000255400787672461	0.0152634371783385	0.0134612518133763	EGR1/FOXL2/RYR2/TCF12/CAV1/TNNI1/FGFR2/GPCPD1/S1PR1/FOS/CD164/ZFPM2/FXR1/BTG2/ARID5B/CITED2/SOX11/DPF3/BARX2/PKP2/NR4A1/CYP26B1	22
GO:0048024	GO:0048024	regulation of mRNA splicing, via spliceosome	10/417	91/14661	0.000256159832598757	0.0152634371783385	0.0134612518133763	MBNL3/PUF60/PTBP1/FXR1/MAGOH/MBNL2/SMU1/QKI/SF3B4/HSPA8	10
GO:0071478	GO:0071478	cellular response to radiation	14/417	165/14661	0.000265621047809412	0.0152634371783385	0.0134612518133763	EGR1/CYBA/RPL26/DDB1/PIK3R1/SPIDR/EIF2S1/ATF4/HSPA5/PBK/GADD45A/NET1/MMP2/CUL4B	14
GO:0098760	GO:0098760	response to interleukin-7	4/417	12/14661	0.000266346623633175	0.0152634371783385	0.0134612518133763	ATP5F1B/RAD23B/STIP1/PDIA3	4
GO:0098761	GO:0098761	cellular response to interleukin-7	4/417	12/14661	0.000266346623633175	0.0152634371783385	0.0134612518133763	ATP5F1B/RAD23B/STIP1/PDIA3	4
GO:0008406	GO:0008406	gonad development	16/417	206/14661	0.000273945943746093	0.0154923640292198	0.0136631488009651	FST/FOXL2/IRX5/ZFPM2/ARID5B/CITED2/BCL2L11/CTNNA1/NR5A1/HSPA5/NASP/ADAMTS1/PDGFA/MMP2/INHA/SOX9	16
GO:0032507	GO:0032507	maintenance of protein location in cell	8/417	60/14661	0.000280553021341618	0.0156599595548867	0.0138109559788266	TMSB4X/CAV1/GSN/NR5A1/INSIG1/RANGAP1/HSPA5/HK1	8
GO:1901653	GO:1901653	cellular response to peptide	22/417	340/14661	0.000301086621539624	0.0165906448638116	0.0146317533625396	OGT/CAV1/HMGCS2/APP/PLA2G1B/CYBA/ANO1/FOS/PIK3R1/NR4A2/BCL2L11/LPIN2/BCAR1/INSIG1/ATP2B1/RANGAP1/PKM/GRB10/IRS2/NR4A1/CYP11A1/LPL	22
GO:0030198	GO:0030198	extracellular matrix organization	20/417	295/14661	0.000308190529377816	0.0167671252565298	0.0147873963529582	HMCN1/CAV1/APP/ADAMTS19/EGFL6/COL12A1/GAS6/QSOX1/P4HA1/ADAMTS9/SMOC1/MATN2/DNAJB6/SMOC2/ADAMTS1/MMP2/FBLN2/TGFBI/RGCC/SOX9	20
GO:0006691	GO:0006691	leukotriene metabolic process	5/417	22/14661	0.00032071788257297	0.017088121805833	0.0150704921806482	MGST3/PLA2G1B/PLA2G4A/CPA1/PTGR1	5
GO:0043062	GO:0043062	extracellular structure organization	20/417	296/14661	0.000322042314162977	0.017088121805833	0.0150704921806482	HMCN1/CAV1/APP/ADAMTS19/EGFL6/COL12A1/GAS6/QSOX1/P4HA1/ADAMTS9/SMOC1/MATN2/DNAJB6/SMOC2/ADAMTS1/MMP2/FBLN2/TGFBI/RGCC/SOX9	20
GO:0043434	GO:0043434	response to peptide hormone	24/417	389/14661	0.000328000389166181	0.017192020398003	0.0151621232527268	EGR1/OGT/CAV1/HMGCS2/PLA2G1B/CYBA/KHK/FOS/BTG2/PIK3R1/NR4A2/NR5A1/LPIN2/BCAR1/INSIG1/ATP2B1/RANGAP1/CXCL12/PKM/GRB10/IRS2/NR4A1/CYP11A1/LPL	24
GO:0045229	GO:0045229	external encapsulating structure organization	20/417	297/14661	0.000336435146733172	0.0174216657910744	0.015364653942754	HMCN1/CAV1/APP/ADAMTS19/EGFL6/COL12A1/GAS6/QSOX1/P4HA1/ADAMTS9/SMOC1/MATN2/DNAJB6/SMOC2/ADAMTS1/MMP2/FBLN2/TGFBI/RGCC/SOX9	20
GO:0071496	GO:0071496	cellular response to external stimulus	20/417	298/14661	0.000351386677657518	0.0179792850068097	0.0158564339128411	GAS6/CYBA/FOLR1/FOS/KIF26A/NR4A2/EIF2S1/HMOX1/F11R/CNN2/ATP2B1/ATF4/HSPA5/GADD45A/GABARAPL1/HSPA8/GLUL/ASNS/LPL/SOX9	20
GO:0045137	GO:0045137	development of primary sexual characteristics	16/417	211/14661	0.00035858214249437	0.0181316005698918	0.0159907652646715	FST/FOXL2/IRX5/ZFPM2/ARID5B/CITED2/BCL2L11/CTNNA1/NR5A1/HSPA5/NASP/ADAMTS1/PDGFA/MMP2/INHA/SOX9	16
GO:0042541	GO:0042541	hemoglobin biosynthetic process	4/417	13/14661	0.000376114391187422	0.0183697687877675	0.0162008124720802	PRMT1/ALAS1/INHA/KLF4	4
GO:0071287	GO:0071287	cellular response to manganese ion	4/417	13/14661	0.000376114391187422	0.0183697687877675	0.0162008124720802	APP/EIF2S1/ATF4/HSPA5	4
GO:1905939	GO:1905939	regulation of gonad development	4/417	13/14661	0.000376114391187422	0.0183697687877675	0.0162008124720802	ZFPM2/CITED2/NR5A1/SOX9	4
GO:0006066	GO:0006066	alcohol metabolic process	20/417	301/14661	0.000399776679410708	0.0193060693045755	0.017026562064553	APOC1/HMGCS2/APP/PCBD1/ALDH1B1/FDFT1/ADH5/INPP1/FDPS/FDX1/PLA2G4A/CYP51A1/INSIG1/GK5/ALDH3B1/IDI1/STAR/CYP11A1/NAAA/PNLIP	20
GO:0006458	GO:0006458	'de novo' protein folding	6/417	35/14661	0.000411685934922165	0.0196602905366163	0.0173389596684762	DNAJB4/HSPA9/CCT2/HSPH1/HSPA5/HSPA8	6
GO:0071375	GO:0071375	cellular response to peptide hormone stimulus	19/417	280/14661	0.000428250991281087	0.0202266237420452	0.0178384247496032	OGT/CAV1/HMGCS2/PLA2G1B/CYBA/FOS/PIK3R1/NR4A2/LPIN2/BCAR1/INSIG1/ATP2B1/RANGAP1/PKM/GRB10/IRS2/NR4A1/CYP11A1/LPL	19
GO:1900182	GO:1900182	positive regulation of protein localization to nucleus	9/417	80/14661	0.000434489524629681	0.0202982171397649	0.0179015649678659	CCT7/PIK3R1/CCT2/CCT3/CD2AP/FERMT2/HSP90AA1/CCT6A/CCT8	9
GO:0016125	GO:0016125	sterol metabolic process	12/417	134/14661	0.00044158894238453	0.0204080567136421	0.0179984355577441	APOC1/HMGCS2/APP/FDFT1/FDPS/FDX1/CYP51A1/INSIG1/IDI1/STAR/CYP11A1/CYP26B1	12
GO:0061136	GO:0061136	regulation of proteasomal protein catabolic process	14/417	174/14661	0.000457098671178257	0.0209001073268526	0.0184323887448253	OGT/CAV1/AXIN2/PSMC4/TRIB1/PSMC5/RNF19B/RAD23B/TRIB2/VCP/RNF19A/PSMC2/PSMC6/PBK	14
GO:2000116	GO:2000116	regulation of cysteine-type endopeptidase activity	15/417	195/14661	0.00046741958017005	0.0211470458481145	0.0186501707278931	FOXL2/PYCARD/GAS6/CD44/ARL6IP1/GSN/BCL2L11/DNAJB6/VCP/GPI/F3/ROBO1/NR4A1/KLF4/BEX3	15
GO:2001242	GO:2001242	regulation of intrinsic apoptotic signaling pathway	13/417	155/14661	0.00048775403070325	0.0212746503484864	0.0187627087029217	CAV1/PYCARD/CD44/RPL26/HDAC1/VDAC2/DNAJA1/BCL2L11/SERINC3/VNN1/CXCL12/SKIL/SGMS1	13
GO:0043627	GO:0043627	response to estrogen	8/417	65/14661	0.000489107093365782	0.0212746503484864	0.0187627087029217	IGFBP2/CAV1/SFR1/CITED2/HSP90AA1/CTNNA1/HMOX1/MMP2	8
GO:0060343	GO:0060343	trabecula formation	5/417	24/14661	0.000493953059600352	0.0212746503484864	0.0187627087029217	FBN2/HEY1/ADAMTS1/FHL2/MMP2	5
GO:0008585	GO:0008585	female gonad development	10/417	99/14661	0.000507760306681776	0.0212746503484864	0.0187627087029217	FST/FOXL2/ZFPM2/ARID5B/CTNNA1/NR5A1/HSPA5/ADAMTS1/MMP2/INHA	10
GO:0045862	GO:0045862	positive regulation of proteolysis	21/417	330/14661	0.000511411820668447	0.0212746503484864	0.0187627087029217	FOXL2/OGT/CAV1/APP/EFNA1/PYCARD/AXIN2/PSMC4/TRIB1/GSN/PSMC5/RNF19B/BCL2L11/TRIB2/VCP/RNF19A/PSMC2/PSMC6/F3/ROBO1/BEX3	21
GO:0048705	GO:0048705	skeletal system morphogenesis	16/417	218/14661	0.000514419028454633	0.0212746503484864	0.0187627087029217	MGP/FBN2/SP5/FGFR2/IRX5/MDFI/AXIN2/ARID5B/CITED2/SOX11/INSIG1/BARX2/MMP2/CYP26B1/SOX9/NPPC	16
GO:0003188	GO:0003188	heart valve formation	4/417	14/14661	0.000514789119646948	0.0212746503484864	0.0187627087029217	EFNA1/OLFM1/HEY1/SOX9	4
GO:0061307	GO:0061307	cardiac neural crest cell differentiation involved in heart development	4/417	14/14661	0.000514789119646948	0.0212746503484864	0.0187627087029217	HES1/FOLR1/CITED2/SEMA3C	4
GO:0061308	GO:0061308	cardiac neural crest cell development involved in heart development	4/417	14/14661	0.000514789119646948	0.0212746503484864	0.0187627087029217	HES1/FOLR1/CITED2/SEMA3C	4
GO:0014032	GO:0014032	neural crest cell development	9/417	82/14661	0.000522348168206633	0.0213814516852582	0.0188568997865873	HES1/NRTN/FOLR1/EFNB1/CORO1C/CITED2/SOX11/SEMA3C/SOX9	9
GO:1901615	GO:1901615	organic hydroxy compound metabolic process	27/417	477/14661	0.000551583064450071	0.0223651321793057	0.0197244351051113	APOC1/HMGCS2/APP/PCBD1/ALDH1B1/FDFT1/ADH5/INPP1/FDPS/FDX1/NR4A2/PLA2G4A/NPR1/CYP51A1/INSIG1/GK5/ALDH3B1/DCT/IDI1/STAR/ZEB2/CYP11A1/CYP26B1/NAAA/PNLIP/GPR37/PTGR1	27
GO:0008203	GO:0008203	cholesterol metabolic process	11/417	120/14661	0.00062218864378623	0.0249922129999366	0.0220413310995988	APOC1/HMGCS2/APP/FDFT1/FDPS/FDX1/CYP51A1/INSIG1/IDI1/STAR/CYP11A1	11
GO:0009408	GO:0009408	response to heat	10/417	102/14661	0.000643841760885132	0.0256225174841139	0.022597214239253	ANO1/DNAJB4/DNAJA1/HSP90AA1/EIF2S1/DNAJB6/HMOX1/DNAJA2/VCP/CXCL12	10
GO:0003231	GO:0003231	cardiac ventricle development	11/417	121/14661	0.000667328275235865	0.0263135497886583	0.0232066549408436	RYR2/TNNI1/HES1/FGFR2/ZFPM2/CITED2/HEY1/SOX11/SEMA3C/ROBO1/PKP2	11
GO:0046545	GO:0046545	development of primary female sexual characteristics	10/417	103/14661	0.000695391161664967	0.0264979315995094	0.0233692664127338	FST/FOXL2/ZFPM2/ARID5B/CTNNA1/NR5A1/HSPA5/ADAMTS1/MMP2/INHA	10
GO:0003205	GO:0003205	cardiac chamber development	13/417	161/14661	0.000699389658529393	0.0264979315995094	0.0233692664127338	RYR2/TNNI1/HES1/FGFR2/ZFPM2/CITED2/HEY1/SOX11/SEMA3C/ROBO1/ADAMTS1/FHL2/PKP2	13
GO:0007178	GO:0007178	transmembrane receptor protein serine/threonine kinase signaling pathway	22/417	362/14661	0.000704065174977915	0.0264979315995094	0.0233692664127338	FST/EGR1/FBN2/OGT/CAV1/HES1/TGFB1I1/TGFBR3L/FOLR1/FOS/HDAC1/CITED2/FERMT2/ZYX/SOX11/HSPA5/RASL11B/BAMBI/SKIL/ZEB2/INHA/GPC3	22
GO:1903050	GO:1903050	regulation of proteolysis involved in protein catabolic process	15/417	203/14661	0.000711259576463159	0.0264979315995094	0.0233692664127338	OGT/CAV1/EFNA1/AXIN2/PSMC4/TRIB1/PSMC5/RNF19B/RAD23B/TRIB2/VCP/RNF19A/PSMC2/PSMC6/PBK	15
GO:0000381	GO:0000381	regulation of alternative mRNA splicing, via spliceosome	7/417	53/14661	0.00071340150241569	0.0264979315995094	0.0233692664127338	MBNL3/PUF60/PTBP1/FXR1/MAGOH/MBNL2/SMU1	7
GO:0010718	GO:0010718	positive regulation of epithelial to mesenchymal transition	7/417	53/14661	0.00071340150241569	0.0264979315995094	0.0233692664127338	TGFB1I1/OLFM1/AXIN2/EZH2/FERMT2/BAMBI/RGCC	7
GO:1900180	GO:1900180	regulation of protein localization to nucleus	11/417	122/14661	0.000715160555035618	0.0264979315995094	0.0233692664127338	CCT7/PIK3R1/CCT2/CCT3/CD2AP/FERMT2/HSP90AA1/CTNNA1/CCT6A/CCT8/GLUL	11
GO:0003208	GO:0003208	cardiac ventricle morphogenesis	8/417	69/14661	0.000734093106260035	0.0267384082263189	0.0235813494704941	RYR2/TNNI1/FGFR2/ZFPM2/HEY1/SOX11/SEMA3C/PKP2	8
GO:0035914	GO:0035914	skeletal muscle cell differentiation	8/417	69/14661	0.000734093106260035	0.0267384082263189	0.0235813494704941	EGR1/FOS/BTG2/CITED2/SOX11/BARX2/NR4A1/CYP26B1	8
GO:0090092	GO:0090092	regulation of transmembrane receptor protein serine/threonine kinase signaling pathway	18/417	270/14661	0.000740390365418131	0.0267411579039254	0.0235837744880202	FST/FBN2/OGT/CAV1/HES1/TGFB1I1/TGFBR3L/FOLR1/HDAC1/CITED2/SOX11/HSPA5/RASL11B/BAMBI/SKIL/ZEB2/INHA/GPC3	18
GO:0034976	GO:0034976	response to endoplasmic reticulum stress	17/417	248/14661	0.000756676241751134	0.0271016207253864	0.0239016767240862	CAV1/COPS5/ERP44/PIK3R1/DNAJC3/BCL2L11/EIF2S1/VCP/SERINC3/PDIA4/CALR/ATF4/PSMC6/PDIA6/HSPA5/PDIA3/HSP90B1	17
GO:0048008	GO:0048008	platelet-derived growth factor receptor signaling pathway	7/417	54/14661	0.00079993924231254	0.0282560438606139	0.0249197947495948	PHF14/PTPN12/ARID5B/BCAR1/F3/PDGFC/PDGFA	7
GO:0000380	GO:0000380	alternative mRNA splicing, via spliceosome	8/417	70/14661	0.000808630385029201	0.0282560438606139	0.0249197947495948	MBNL3/PUF60/PTBP1/FXR1/MAGOH/MBNL2/HNRNPM/SMU1	8
GO:0060411	GO:0060411	cardiac septum morphogenesis	8/417	70/14661	0.000808630385029201	0.0282560438606139	0.0249197947495948	HES1/FGFR2/ZFPM2/CITED2/HEY1/SOX11/SEMA3C/ROBO1	8
GO:1903052	GO:1903052	positive regulation of proteolysis involved in protein catabolic process	11/417	124/14661	0.000819399168888745	0.0284014324829341	0.0250480170387808	CAV1/AXIN2/PSMC4/TRIB1/PSMC5/RNF19B/TRIB2/VCP/RNF19A/PSMC2/PSMC6	11
GO:0045444	GO:0045444	fat cell differentiation	16/417	228/14661	0.000835770237055575	0.0287371238309189	0.0253440726201021	HES1/TGFB1I1/AXIN2/ZFP36L2/ZFPM2/ARID5B/RGS2/NR4A2/FERMT2/TRIB2/ZBTB7C/INSIG1/NR4A1/KLF4/CEBPD/LPL	16
GO:0009896	GO:0009896	positive regulation of catabolic process	27/417	491/14661	0.000853770121420639	0.0291230474751262	0.0256844294672993	CAV1/APP/NKD1/AXIN2/DDB1/ZFP36L2/PSMC4/TRIB1/BTG2/CAMKK2/PSMC5/RNF19B/SLC25A5/BCL2L11/HSP90AA1/HMOX1/TRIB2/IGF2BP1/VCP/RNF19A/PSMC2/PSMC6/ATG101/IRS2/CUL4B/GPC3/SOX9	27
GO:0051085	GO:0051085	chaperone cofactor-dependent protein refolding	5/417	27/14661	0.000874619731159283	0.0294485425247931	0.0259714926481791	DNAJB4/HSPA9/HSPH1/HSPA5/HSPA8	5
GO:0048864	GO:0048864	stem cell development	9/417	88/14661	0.00087701569175745	0.0294485425247931	0.0259714926481791	HES1/NRTN/FOLR1/EFNB1/CORO1C/CITED2/SOX11/SEMA3C/SOX9	9
GO:0020027	GO:0020027	hemoglobin metabolic process	4/417	16/14661	0.00089465995589095	0.0298081278327078	0.0262886209805248	PRMT1/ALAS1/INHA/KLF4	4
GO:0052547	GO:0052547	regulation of peptidase activity	22/417	370/14661	0.000938188155488188	0.0310179437868325	0.0273555914810766	FOXL2/WFDC1/CAV1/APP/EFNA1/PYCARD/GAS6/CD44/ARL6IP1/HDAC1/GSN/BCL2L11/SERPINI1/DNAJB6/VCP/GPI/F3/ROBO1/NR4A1/KLF4/BEX3/GPC3	22
GO:0048608	GO:0048608	reproductive structure development	18/417	276/14661	0.000953839242383297	0.031294664608881	0.0275996393075312	FST/FOXL2/FGFR2/IRX5/ZFPM2/ARID5B/CITED2/BCL2L11/CTNNA1/NR5A1/HSPA5/NASP/ADAMTS1/PDGFA/MMP2/LGR4/INHA/SOX9	18
GO:0010463	GO:0010463	mesenchymal cell proliferation	6/417	41/14661	0.000987783587252473	0.0321628322576601	0.0283653006195866	FGFR2/PHF14/IRS2/PDGFA/GPC3/SOX9	6
GO:1902652	GO:1902652	secondary alcohol metabolic process	11/417	128/14661	0.00106584976188228	0.0344437765155642	0.0303769291059603	APOC1/HMGCS2/APP/FDFT1/FDPS/FDX1/CYP51A1/INSIG1/IDI1/STAR/CYP11A1	11
GO:0061458	GO:0061458	reproductive system development	18/417	279/14661	0.0010789684070121	0.0346075090547611	0.0305213294080955	FST/FOXL2/FGFR2/IRX5/ZFPM2/ARID5B/CITED2/BCL2L11/CTNNA1/NR5A1/HSPA5/NASP/ADAMTS1/PDGFA/MMP2/LGR4/INHA/SOX9	18
GO:0019080	GO:0019080	viral gene expression	9/417	91/14661	0.00111655939990134	0.0355479429687107	0.0313507243590231	EIF3F/HDAC1/PRMT1/PTBP1/ST6GAL1/EIF3L/EIF3D/SSB/ST3GAL4	9
GO:0046112	GO:0046112	nucleobase biosynthetic process	4/417	17/14661	0.00114386198635662	0.0361494030688291	0.0318811688302647	PPAT/UMPS/GART/GMPS	4
GO:0030512	GO:0030512	negative regulation of transforming growth factor beta receptor signaling pathway	9/417	92/14661	0.00120724318491035	0.0376981698999425	0.0332470695818601	FBN2/OGT/CAV1/TGFB1I1/HDAC1/HSPA5/RASL11B/BAMBI/SKIL	9
GO:0010464	GO:0010464	regulation of mesenchymal cell proliferation	5/417	29/14661	0.00122788699305655	0.0376981698999425	0.0332470695818601	FGFR2/PHF14/IRS2/PDGFA/SOX9	5
GO:0070198	GO:0070198	protein localization to chromosome, telomeric region	5/417	29/14661	0.00122788699305655	0.0376981698999425	0.0332470695818601	CCT7/CCT2/CCT3/CCT6A/CCT8	5
GO:1901607	GO:1901607	alpha-amino acid biosynthetic process	7/417	58/14661	0.00123222113787433	0.0376981698999425	0.0332470695818601	PCBD1/CLN3/AASDHPPT/PLOD2/SERINC3/GLUL/ASNS	7
GO:0032970	GO:0032970	regulation of actin filament-based process	22/417	378/14661	0.0012367245127715	0.0376981698999425	0.0332470695818601	CDC42EP5/TMSB4X/PAM/RYR2/CAV1/PYCARD/KANK3/S1PR1/NEDD9/PIK3R1/GSN/CD2AP/FERMT2/F11R/CNN2/CXCL12/CDC42EP3/PKP2/PDGFA/RND3/ABRACL/RGCC	22
GO:0019693	GO:0019693	ribose phosphate metabolic process	23/417	403/14661	0.00125206985437568	0.037897156578216	0.0334225614944909	TMSB4X/OGT/HMGCS2/APP/TPST2/ATP5F1B/PPAT/UMPS/PPT1/UCK2/HACD2/NUDT19/NPR1/VCP/GART/GPI/HK1/PKM/HSPA8/GMPS/TKT/PGK1/NPPC	23
GO:0007548	GO:0007548	sex differentiation	17/417	260/14661	0.00127297914408798	0.0379948913978483	0.0335087565633102	FST/FOXL2/IRX5/ZFPM2/ARID5B/CITED2/BCL2L11/CTNNA1/NR5A1/HSPA5/NASP/ADAMTS1/PDGFA/MMP2/LGR4/INHA/SOX9	17
GO:0010632	GO:0010632	regulation of epithelial cell migration	17/417	260/14661	0.00127297914408798	0.0379948913978483	0.0335087565633102	TMSB4X/EFNA1/ATP5F1B/CORO1C/ADAMTS9/HMOX1/SPARC/BCAR1/SMOC2/CALR/GPI/GADD45A/IRS2/GLUL/KLF4/RGCC/SOX9	17
GO:0001503	GO:0001503	ossification	23/417	404/14661	0.00129353853668047	0.0383422664182943	0.0338151163018975	MGP/FBN2/FGFR2/AXIN2/S1PR1/ATP5F1B/RSL1D1/SMOC1/FERMT2/SOX11/TPM4/ATP2B1/ATF4/PSMC2/SND1/FHL2/BAMBI/MMP2/LGR4/CEBPD/GPC3/SOX9/NPPC	23
GO:0009988	GO:0009988	cell-cell recognition	7/417	59/14661	0.00136454592676867	0.040169988994875	0.0354270359213698	FOLR1/VDAC2/CCT7/NEDD9/CCT2/CCT3/CCT8	7
GO:0034644	GO:0034644	cellular response to UV	8/417	76/14661	0.00139330758045696	0.0407376597333606	0.0359276806102794	RPL26/DDB1/PIK3R1/EIF2S1/ATF4/PBK/MMP2/CUL4B	8
GO:0035036	GO:0035036	sperm-egg recognition	6/417	44/14661	0.00144350834779195	0.0419202626946608	0.0369706512119403	FOLR1/VDAC2/CCT7/CCT2/CCT3/CCT8	6
GO:0048736	GO:0048736	appendage development	13/417	175/14661	0.00150755770898653	0.0430551355061342	0.0379715272605592	FBN2/PAM/FGFR2/HDAC1/SMOC1/BCL2L11/FERMT2/SOX11/SEMA3C/PCSK5/CYP26B1/GPC3/SOX9	13
GO:0060173	GO:0060173	limb development	13/417	175/14661	0.00150755770898653	0.0430551355061342	0.0379715272605592	FBN2/PAM/FGFR2/HDAC1/SMOC1/BCL2L11/FERMT2/SOX11/SEMA3C/PCSK5/CYP26B1/GPC3/SOX9	13
GO:0014033	GO:0014033	neural crest cell differentiation	9/417	95/14661	0.00151552289359041	0.0430551355061342	0.0379715272605592	HES1/NRTN/FOLR1/EFNB1/CORO1C/CITED2/SOX11/SEMA3C/SOX9	9
GO:2000278	GO:2000278	regulation of DNA biosynthetic process	10/417	114/14661	0.00152265718867669	0.0430551355061342	0.0379715272605592	CCT7/CCT2/CCT3/HSP90AA1/CCT6A/CCT8/SMOC2/KLF4/RGCC/NPPC	10
GO:0030177	GO:0030177	positive regulation of Wnt signaling pathway	11/417	134/14661	0.00154765653553794	0.0431936869463771	0.038093719647793	LGR5/CAV1/NKD1/RSPO1/LBX2/FGFR2/VCP/BAMBI/ZEB2/LGR4/GPC3	11
GO:0045667	GO:0045667	regulation of osteoblast differentiation	11/417	134/14661	0.00154765653553794	0.0431936869463771	0.038093719647793	FBN2/FGFR2/AXIN2/SMOC1/FERMT2/SOX11/ATF4/BAMBI/CEBPD/SOX9/NPPC	11
GO:0043484	GO:0043484	regulation of RNA splicing	12/417	155/14661	0.00159547241223195	0.0440961453139635	0.0388896229030841	MBNL3/PUF60/PTBP1/HNRNPH1/FXR1/MAGOH/PIK3R1/MBNL2/SMU1/QKI/SF3B4/HSPA8	12
GO:0062197	GO:0062197	cellular response to chemical stress	19/417	313/14661	0.0016177704907365	0.0440961453139635	0.0388896229030841	MICU1/CAV1/PYCARD/CLN3/FOS/EZH2/ZNF277/DNAJA1/CAMKK2/NR4A2/EIF2S1/HMOX1/ETV5/VNN1/ATF4/ALDH3B1/NET1/MMP2/GPR37	19
GO:0060711	GO:0060711	labyrinthine layer development	6/417	45/14661	0.0016263123701014	0.0440961453139635	0.0388896229030841	HES1/FGFR2/GGNBP2/HEY1/DNAJB6/HS6ST1	6
GO:0061383	GO:0061383	trabecula morphogenesis	6/417	45/14661	0.0016263123701014	0.0440961453139635	0.0388896229030841	FBN2/S1PR1/HEY1/ADAMTS1/FHL2/MMP2	6
GO:0034620	GO:0034620	cellular response to unfolded protein	9/417	96/14661	0.0016312906246906	0.0440961453139635	0.0388896229030841	COPS5/HSPA9/PIK3R1/BCL2L11/EIF2S1/VCP/ATF4/HSPA5/HSPA8	9
GO:0003151	GO:0003151	outflow tract morphogenesis	8/417	78/14661	0.00164941512779566	0.0443074138704109	0.0390759465473169	HES1/FGFR2/FOLR1/ZFPM2/CITED2/SOX11/SEMA3C/ROBO1	8
GO:0032212	GO:0032212	positive regulation of telomere maintenance via telomerase	5/417	31/14661	0.00167679423887794	0.0447099458961858	0.0394309507903713	CCT7/CCT2/CCT3/CCT6A/CCT8	5
GO:0006694	GO:0006694	steroid biosynthetic process	12/417	156/14661	0.00168520503377899	0.0447099458961858	0.0394309507903713	EGR1/HMGCS2/FDFT1/FDPS/FDX1/NR5A1/CYP51A1/INSIG1/ATP1A1/IDI1/STAR/CYP11A1	12
GO:0014706	GO:0014706	striated muscle tissue development	16/417	244/14661	0.00169945539795363	0.0448114067509491	0.0395204319537037	SORBS2/RYR2/TNNI1/FGFR2/S1PR1/PRMT1/ZFPM2/ADAMTS9/RGS2/CITED2/HEY1/OBSL1/SEMA3C/CALR/FHL2/PKP2	16
GO:0009612	GO:0009612	response to mechanical stimulus	14/417	200/14661	0.00177371546953957	0.0458465820786986	0.0404333820051906	IGFBP2/RYR2/CYBA/FOS/BTG2/GSN/CITED2/F11R/CNN2/GPI/CXCL12/GADD45A/MMP2/SOX9	14
GO:0006541	GO:0006541	glutamine metabolic process	4/417	19/14661	0.00178085927718475	0.0458465820786986	0.0404333820051906	PPAT/GMPS/GLUL/ASNS	4
GO:0060716	GO:0060716	labyrinthine layer blood vessel development	4/417	19/14661	0.00178085927718475	0.0458465820786986	0.0404333820051906	HES1/GGNBP2/HEY1/HS6ST1	4
GO:0060191	GO:0060191	regulation of lipase activity	8/417	79/14661	0.0017907180259323	0.0458465820786986	0.0404333820051906	APOC1/FGFR2/PLA2G1B/PPT1/RGS2/PLAA/PCSK5/PNLIP	8
GO:0052548	GO:0052548	regulation of endopeptidase activity	20/417	340/14661	0.00179204881089376	0.0458465820786986	0.0404333820051906	FOXL2/WFDC1/APP/EFNA1/PYCARD/GAS6/CD44/ARL6IP1/HDAC1/GSN/BCL2L11/SERPINI1/DNAJB6/VCP/GPI/F3/ROBO1/NR4A1/KLF4/BEX3	20
GO:0009410	GO:0009410	response to xenobiotic stimulus	21/417	365/14661	0.00182314091309565	0.0463660333993202	0.0408915006419025	IGFBP2/PAM/HMGCS2/GAS6/CYBA/EMX2/FOS/UMPS/TOP1/MCM7/HSP90AA1/HMOX1/SEMA3C/CALR/HSPA5/ATP1A1/PDGFA/MMP2/CYP26B1/LPL/NPPC	21
GO:0010594	GO:0010594	regulation of endothelial cell migration	14/417	201/14661	0.00185844735923545	0.0469859220587881	0.0414381977746555	TMSB4X/EFNA1/ATP5F1B/ADAMTS9/HMOX1/SPARC/BCAR1/SMOC2/CALR/GPI/GADD45A/GLUL/KLF4/RGCC	14
GO:1901605	GO:1901605	alpha-amino acid metabolic process	13/417	180/14661	0.00193967556897459	0.0486199488460057	0.042879291664291	PCBD1/CLN3/PPAT/AASDHPPT/PLOD2/GART/SERINC3/ATF4/DDAH1/DCT/GMPS/GLUL/ASNS	13
GO:0030282	GO:0030282	bone mineralization	10/417	118/14661	0.00197270573957762	0.0486199488460057	0.042879291664291	MGP/FBN2/FGFR2/AXIN2/S1PR1/ATP2B1/ATF4/LGR4/GPC3/SOX9	10
GO:0046660	GO:0046660	female sex differentiation	10/417	118/14661	0.00197270573957762	0.0486199488460057	0.042879291664291	FST/FOXL2/ZFPM2/ARID5B/CTNNA1/NR5A1/HSPA5/ADAMTS1/MMP2/INHA	10
GO:0050684	GO:0050684	regulation of mRNA processing	10/417	118/14661	0.00197270573957762	0.0486199488460057	0.042879291664291	MBNL3/PUF60/PTBP1/FXR1/MAGOH/MBNL2/SMU1/QKI/SF3B4/HSPA8	10
GO:0001837	GO:0001837	epithelial to mesenchymal transition	12/417	159/14661	0.00197963961099372	0.0486199488460057	0.042879291664291	EFNA1/TGFB1I1/FGFR2/TGFBR3L/OLFM1/AXIN2/EZH2/FERMT2/HEY1/BAMBI/RGCC/SOX9	12
GO:0090263	GO:0090263	positive regulation of canonical Wnt signaling pathway	9/417	99/14661	0.00202171790743634	0.0493712702622805	0.0435419030184106	LGR5/CAV1/RSPO1/FGFR2/VCP/BAMBI/ZEB2/LGR4/GPC3	9
GO:0016052	GO:0016052	carbohydrate catabolic process	11/417	139/14661	0.00207381573566686	0.0503574013101477	0.0444115995488335	OGT/APP/SCARB2/PGD/STBD1/GK5/GPI/HK1/PKM/GABARAPL1/PGK1	11
GO:0051651	GO:0051651	maintenance of location in cell	14/417	204/14661	0.00213304977108931	0.0515047635738307	0.0454234903943975	TMSB4X/RYR2/CAV1/ITPR2/CYBA/POLR2M/GSN/NR5A1/INSIG1/CALR/RANGAP1/HSPA5/HK1/HSP90B1	14
GO:0009259	GO:0009259	ribonucleotide metabolic process	22/417	396/14661	0.00221881173805524	0.0527957086219151	0.0465620109102193	TMSB4X/OGT/HMGCS2/APP/TPST2/ATP5F1B/PPAT/UMPS/PPT1/UCK2/HACD2/NUDT19/NPR1/VCP/GART/GPI/HK1/PKM/HSPA8/GMPS/PGK1/NPPC	22
GO:2001235	GO:2001235	positive regulation of apoptotic signaling pathway	10/417	120/14661	0.00223490456739596	0.0527957086219151	0.0465620109102193	CAV1/PYCARD/RPL26/TPD52L1/BCL2L11/CTNNA1/SERINC3/VNN1/PDIA3/SKIL	10
GO:0009156	GO:0009156	ribonucleoside monophosphate biosynthetic process	5/417	33/14661	0.00223564889929934	0.0527957086219151	0.0465620109102193	PPAT/UMPS/UCK2/GART/GMPS	5
GO:1904358	GO:1904358	positive regulation of telomere maintenance via telomere lengthening	5/417	33/14661	0.00223564889929934	0.0527957086219151	0.0465620109102193	CCT7/CCT2/CCT3/CCT6A/CCT8	5
GO:0016032	GO:0016032	viral process	20/417	347/14661	0.00227356009313174	0.0533976026244821	0.0470928380521565	CAV1/EIF3F/GAS6/HDAC1/PRMT1/NCAM1/DDB1/PTBP1/ST6GAL1/EIF3L/SCARB2/GSN/SLC3A2/EIF3D/VCP/F11R/SSB/HSPA8/ST3GAL4/PCSK5	20
GO:0002396	GO:0002396	MHC protein complex assembly	3/417	10/14661	0.00236180405751388	0.0544155037922597	0.0479905535392048	B2M/CALR/PDIA3	3
GO:0002501	GO:0002501	peptide antigen assembly with MHC protein complex	3/417	10/14661	0.00236180405751388	0.0544155037922597	0.0479905535392048	B2M/CALR/PDIA3	3
GO:0072173	GO:0072173	metanephric tubule morphogenesis	3/417	10/14661	0.00236180405751388	0.0544155037922597	0.0479905535392048	HES1/LGR4/SOX9	3
GO:0048738	GO:0048738	cardiac muscle tissue development	15/417	229/14661	0.00236754285927235	0.0544155037922597	0.0479905535392048	SORBS2/RYR2/TNNI1/FGFR2/S1PR1/PRMT1/ZFPM2/ADAMTS9/RGS2/CITED2/HEY1/OBSL1/CALR/FHL2/PKP2	15
GO:0046394	GO:0046394	carboxylic acid biosynthetic process	17/417	276/14661	0.00240145763698007	0.0547499144537178	0.0482854796472871	APOC1/MGST3/PYCARD/PLA2G1B/PCBD1/CLN3/HACD2/AASDHPPT/PLA2G4A/PLOD2/QKI/SERINC3/INSIG1/STAR/GLUL/ASNS/LPL	17
GO:0008652	GO:0008652	cellular amino acid biosynthetic process	7/417	65/14661	0.00240756952809508	0.0547499144537178	0.0482854796472871	PCBD1/CLN3/AASDHPPT/PLOD2/SERINC3/GLUL/ASNS	7
GO:0031214	GO:0031214	biomineral tissue development	12/417	163/14661	0.00243654487462703	0.055117209848142	0.0486094077203985	MGP/FBN2/FGFR2/GAS6/AXIN2/S1PR1/HEY1/ATP2B1/ATF4/LGR4/GPC3/SOX9	12
GO:0016053	GO:0016053	organic acid biosynthetic process	17/417	278/14661	0.00258842290266425	0.0582455709574438	0.0513683968106965	APOC1/MGST3/PYCARD/PLA2G1B/PCBD1/CLN3/HACD2/AASDHPPT/PLA2G4A/PLOD2/QKI/SERINC3/INSIG1/STAR/GLUL/ASNS/LPL	17
GO:0043154	GO:0043154	negative regulation of cysteine-type endopeptidase activity involved in apoptotic process	7/417	66/14661	0.00262879005832334	0.0582455709574438	0.0513683968106965	GAS6/CD44/ARL6IP1/DNAJB6/GPI/NR4A1/KLF4	7
GO:0002089	GO:0002089	lens morphogenesis in camera-type eye	4/417	21/14661	0.00262904624610146	0.0582455709574438	0.0513683968106965	CITED2/MEIS1/SOX11/ATF4	4
GO:0070841	GO:0070841	inclusion body assembly	4/417	21/14661	0.00262904624610146	0.0582455709574438	0.0513683968106965	PSMC5/DNAJB6/VCP/PSMC6	4
GO:0001892	GO:0001892	embryonic placenta development	8/417	84/14661	0.00264676757625275	0.0583374720140222	0.051449446920843	HES1/FGFR2/MDFI/GGNBP2/CITED2/HEY1/DNAJB6/HS6ST1	8
GO:0045765	GO:0045765	regulation of angiogenesis	18/417	305/14661	0.00287871030173711	0.0631260044738067	0.0556725875217795	S100A1/THBS2/EFNA1/RNH1/ADAMTS9/NPR1/HMOX1/SPARC/SMOC2/GADD45A/F3/DDAH1/PKM/ADAMTS1/GLUL/KLF4/PGK1/RGCC	18
GO:0006695	GO:0006695	cholesterol biosynthetic process	6/417	51/14661	0.00311714462125271	0.0665238957332172	0.0586692827839914	HMGCS2/FDFT1/FDPS/CYP51A1/INSIG1/IDI1	6
GO:1902653	GO:1902653	secondary alcohol biosynthetic process	6/417	51/14661	0.00311714462125271	0.0665238957332172	0.0586692827839914	HMGCS2/FDFT1/FDPS/CYP51A1/INSIG1/IDI1	6
GO:0002053	GO:0002053	positive regulation of mesenchymal cell proliferation	4/417	22/14661	0.00314200810466335	0.0665238957332172	0.0586692827839914	FGFR2/IRS2/PDGFA/SOX9	4
GO:0006907	GO:0006907	pinocytosis	4/417	22/14661	0.00314200810466335	0.0665238957332172	0.0586692827839914	CAV1/PYCARD/CLN3/PPT1	4
GO:0007530	GO:0007530	sex determination	4/417	22/14661	0.00314200810466335	0.0665238957332172	0.0586692827839914	FOXL2/CITED2/NR5A1/SOX9	4
GO:0010042	GO:0010042	response to manganese ion	4/417	22/14661	0.00314200810466335	0.0665238957332172	0.0586692827839914	APP/EIF2S1/ATF4/HSPA5	4
GO:0051156	GO:0051156	glucose 6-phosphate metabolic process	4/417	22/14661	0.00314200810466335	0.0665238957332172	0.0586692827839914	PGD/GPI/HK1/TKT	4
GO:0061309	GO:0061309	cardiac neural crest cell development involved in outflow tract morphogenesis	3/417	11/14661	0.00317936841149944	0.066984928591297	0.0590758805459725	HES1/FOLR1/SEMA3C	3
GO:0048568	GO:0048568	embryonic organ development	23/417	434/14661	0.00322048247382017	0.0675201642559957	0.0595479198368496	FOXL2/FBN2/RYR2/HES1/EFNA1/FGFR2/IRX5/MDFI/FOLR1/GGNBP2/ZFPM2/CITED2/HEY1/DNAJB6/SOX11/INSIG1/ATF4/PDGFC/PDGFA/PCSK5/HS6ST1/TUBB2B/SOX9	23
GO:0009791	GO:0009791	post-embryonic development	8/417	87/14661	0.00329619453009627	0.0687697648727107	0.0606499775431978	FGFR2/ARID5B/NR4A2/BCL2L11/SEMA3C/ETNK2/KLF4/NPPC	8
GO:0007339	GO:0007339	binding of sperm to zona pellucida	5/417	36/14661	0.00331208499968616	0.0687697648727107	0.0606499775431978	VDAC2/CCT7/CCT2/CCT3/CCT8	5
GO:0031668	GO:0031668	cellular response to extracellular stimulus	15/417	238/14661	0.00341434061248282	0.070214526088283	0.0619241528358128	GAS6/FOLR1/FOS/KIF26A/NR4A2/EIF2S1/HMOX1/ATP2B1/ATF4/HSPA5/GABARAPL1/HSPA8/GLUL/ASNS/LPL	15
GO:0048863	GO:0048863	stem cell differentiation	15/417	238/14661	0.00341434061248282	0.070214526088283	0.0619241528358128	HES1/FGFR2/NRTN/FOLR1/HDAC1/EFNB1/ZFP36L2/EZH2/PSMD11/CORO1C/HSPA9/CITED2/SOX11/SEMA3C/SOX9	15
GO:0110148	GO:0110148	biomineralization	12/417	170/14661	0.00344105798843494	0.0704269868299685	0.062111527901525	MGP/FBN2/FGFR2/GAS6/AXIN2/S1PR1/HEY1/ATP2B1/ATF4/LGR4/GPC3/SOX9	12
GO:0006644	GO:0006644	phospholipid metabolic process	20/417	360/14661	0.00345917157227319	0.0704621773347401	0.0621425633911487	APOC1/HMGCS2/PLA2G1B/GPCPD1/CLN3/FDFT1/INPP1/PIK3R1/PLAA/FDPS/PLA2G4A/SERINC3/IDI1/PDGFA/ETNK2/SGMS1/LPL/AGPAT4/NAAA/PNLIPRP2	20
GO:1901342	GO:1901342	regulation of vasculature development	18/417	311/14661	0.00353757394093785	0.0717193056516551	0.0632512599866792	S100A1/THBS2/EFNA1/RNH1/ADAMTS9/NPR1/HMOX1/SPARC/SMOC2/GADD45A/F3/DDAH1/PKM/ADAMTS1/GLUL/KLF4/PGK1/RGCC	18
GO:0032434	GO:0032434	regulation of proteasomal ubiquitin-dependent protein catabolic process	10/417	128/14661	0.00357726506486546	0.0721834988206185	0.0636606449151496	OGT/CAV1/AXIN2/TRIB1/RNF19B/RAD23B/TRIB2/VCP/RNF19A/PBK	10
GO:0060538	GO:0060538	skeletal muscle organ development	12/417	171/14661	0.00360850777673671	0.072473674880441	0.0639165592918293	EGR1/FOXL2/CAV1/GPCPD1/FOS/FXR1/BTG2/CITED2/SOX11/BARX2/NR4A1/CYP26B1	12
GO:0003281	GO:0003281	ventricular septum development	7/417	70/14661	0.00367336666552868	0.0733263853586541	0.0646685884931825	HES1/FGFR2/ZFPM2/CITED2/HEY1/SOX11/ROBO1	7
GO:0021846	GO:0021846	cell proliferation in forebrain	4/417	23/14661	0.00371920707496198	0.0733263853586541	0.0646685884931825	FGFR2/EMX2/IGF2BP1/DCT	4
GO:0031579	GO:0031579	membrane raft organization	4/417	23/14661	0.00371920707496198	0.0733263853586541	0.0646685884931825	CAV1/CLN3/PPT1/GSN	4
GO:0086064	GO:0086064	cell communication by electrical coupling involved in cardiac conduction	4/417	23/14661	0.00371920707496198	0.0733263853586541	0.0646685884931825	RYR2/CAV1/ATP1A1/PKP2	4
GO:1904037	GO:1904037	positive regulation of epithelial cell apoptotic process	5/417	37/14661	0.00374178054951044	0.0734345790036342	0.0647640074923677	PLA2G1B/GSN/EIF2S1/HMOX1/RGCC	5
GO:0045599	GO:0045599	negative regulation of fat cell differentiation	6/417	53/14661	0.00378917596570813	0.0734446975113999	0.0647729312871473	TGFB1I1/ZFP36L2/ZFPM2/FERMT2/TRIB2/INSIG1	6
GO:2001244	GO:2001244	positive regulation of intrinsic apoptotic signaling pathway	6/417	53/14661	0.00378917596570813	0.0734446975113999	0.0647729312871473	CAV1/RPL26/BCL2L11/SERINC3/VNN1/SKIL	6
GO:0001942	GO:0001942	hair follicle development	8/417	89/14661	0.00379356045777822	0.0734446975113999	0.0647729312871473	FST/LGR5/TNFRSF19/FGFR2/HDAC1/PDGFA/LGR4/SOX9	8
GO:0071479	GO:0071479	cellular response to ionizing radiation	7/417	71/14661	0.00397789276076325	0.0763258173471449	0.0673138713886676	EGR1/CYBA/RPL26/SPIDR/HSPA5/GADD45A/NET1	7
GO:2000117	GO:2000117	negative regulation of cysteine-type endopeptidase activity	7/417	71/14661	0.00397789276076325	0.0763258173471449	0.0673138713886676	GAS6/CD44/ARL6IP1/DNAJB6/GPI/NR4A1/KLF4	7
GO:2001233	GO:2001233	regulation of apoptotic signaling pathway	19/417	340/14661	0.00405769090506802	0.0767890374689176	0.0677223981596268	CAV1/PYCARD/CD44/RPL26/HDAC1/VDAC2/DNAJA1/NR4A2/SLC25A5/TPD52L1/BCL2L11/CTNNA1/HMOX1/SERINC3/VNN1/CXCL12/PDIA3/SKIL/SGMS1	19
GO:0051345	GO:0051345	positive regulation of hydrolase activity	25/417	495/14661	0.00407497160735956	0.0767890374689176	0.0677223981596268	FOXL2/CAV1/APP/EFNA1/PYCARD/FGFR2/PLA2G1B/S1PR1/EZH2/NEDD9/CORO1C/GSN/PLAA/BCL2L11/FERMT2/VCP/F11R/RAP1A/RANGAP1/F3/ROBO1/NET1/RALGPS2/BEX3/PNLIP	25
GO:0022604	GO:0022604	regulation of cell morphogenesis	17/417	291/14661	0.0041227385995618	0.0767890374689176	0.0677223981596268	CDC42EP5/CD44/ST6GAL1/NEDD9/CORO1C/PLAA/FERMT2/SPARC/OBSL1/F11R/CALR/CDC42SE2/CDC42EP3/PKP2/BAMBI/RND3/SHROOM3	17
GO:0001732	GO:0001732	formation of cytoplasmic translation initiation complex	3/417	12/14661	0.00415037567412152	0.0767890374689176	0.0677223981596268	EIF3F/EIF3L/EIF3D	3
GO:0048070	GO:0048070	regulation of developmental pigmentation	3/417	12/14661	0.00415037567412152	0.0767890374689176	0.0677223981596268	ADAMTS9/BCL2L11/ZEB2	3
GO:0048548	GO:0048548	regulation of pinocytosis	3/417	12/14661	0.00415037567412152	0.0767890374689176	0.0677223981596268	CAV1/CLN3/PPT1	3
GO:0098911	GO:0098911	regulation of ventricular cardiac muscle cell action potential	3/417	12/14661	0.00415037567412152	0.0767890374689176	0.0677223981596268	RYR2/CAV1/PKP2	3
GO:0120305	GO:0120305	regulation of pigmentation	3/417	12/14661	0.00415037567412152	0.0767890374689176	0.0677223981596268	ADAMTS9/BCL2L11/ZEB2	3
GO:0003229	GO:0003229	ventricular cardiac muscle tissue development	6/417	54/14661	0.00416283055613258	0.0767890374689176	0.0677223981596268	RYR2/TNNI1/FGFR2/ZFPM2/ADAMTS9/PKP2	6
GO:0043618	GO:0043618	regulation of transcription from RNA polymerase II promoter in response to stress	5/417	38/14661	0.00420998728874732	0.0768645311066155	0.067788978108526	EGR1/CITED2/HMOX1/ATF4/HSPA5	5
GO:0044275	GO:0044275	cellular carbohydrate catabolic process	5/417	38/14661	0.00420998728874732	0.0768645311066155	0.067788978108526	SCARB2/PGD/STBD1/GK5/GABARAPL1	5
GO:0008584	GO:0008584	male gonad development	10/417	131/14661	0.00422057453261081	0.0768645311066155	0.067788978108526	ZFPM2/ARID5B/CITED2/BCL2L11/CTNNA1/NR5A1/NASP/PDGFA/INHA/SOX9	10
GO:0045665	GO:0045665	negative regulation of neuron differentiation	7/417	72/14661	0.0043011814012022	0.0780020154530256	0.0687921573427899	APP/HES1/B2M/HEY1/MEIS1/CALR/SOX9	7
GO:0006403	GO:0006403	RNA localization	12/417	175/14661	0.00434522535267531	0.0784696578394894	0.0692045842325687	SEC13/CCT7/MAGOH/CCT2/CCT3/CCT6A/IGF2BP1/CCT8/QKI/SSB/NOP58/NUP62CL	12
GO:0046546	GO:0046546	development of primary male sexual characteristics	10/417	132/14661	0.00445418916040629	0.0801008577883943	0.0706431850544948	ZFPM2/ARID5B/CITED2/BCL2L11/CTNNA1/NR5A1/NASP/PDGFA/INHA/SOX9	10
GO:0003179	GO:0003179	heart valve morphogenesis	6/417	55/14661	0.00456302675860461	0.0817162042020109	0.072067804200593	EFNA1/OLFM1/ADAMTS9/HEY1/ROBO1/SOX9	6
GO:0006942	GO:0006942	regulation of striated muscle contraction	8/417	92/14661	0.0046460580444739	0.0821759566878552	0.0724732727665173	RYR2/CAV1/TNNI1/RGS2/HSP90AA1/ATP1A1/PKP2/NR4A1	8
GO:0022404	GO:0022404	molting cycle process	8/417	92/14661	0.0046460580444739	0.0821759566878552	0.0724732727665173	FST/LGR5/TNFRSF19/FGFR2/HDAC1/PDGFA/LGR4/SOX9	8
GO:0022405	GO:0022405	hair cycle process	8/417	92/14661	0.0046460580444739	0.0821759566878552	0.0724732727665173	FST/LGR5/TNFRSF19/FGFR2/HDAC1/PDGFA/LGR4/SOX9	8
GO:0043065	GO:0043065	positive regulation of apoptotic process	24/417	474/14661	0.00469266542741514	0.082414140574399	0.0726833337925622	FOXL2/CAV1/PYCARD/PLA2G1B/OLFM1/RPL26/DNAJA1/GSN/TPD52L1/BCL2L11/SQSTM1/EIF2S1/CTNNA1/HMOX1/SERINC3/VNN1/ATF4/PDIA3/GADD45A/NET1/NR4A1/SKIL/MMP2/RGCC	24
GO:0014074	GO:0014074	response to purine-containing compound	10/417	133/14661	0.00469787446271004	0.082414140574399	0.0726833337925622	CIB2/RYR2/HMGCS2/APP/ITPR2/FOS/FDX1/RAP1A/HSPA5/HSP90B1	10
GO:0097193	GO:0097193	intrinsic apoptotic signaling pathway	16/417	271/14661	0.00479710986130199	0.0835505967766229	0.0736856062777348	CAV1/PYCARD/CD44/RPL26/HDAC1/VDAC2/DNAJA1/PIK3R1/BCL2L11/HMOX1/SERINC3/VNN1/ATF4/CXCL12/SKIL/SGMS1	16
GO:0046661	GO:0046661	male sex differentiation	11/417	155/14661	0.00480153499391015	0.0835505967766229	0.0736856062777348	ZFPM2/ARID5B/CITED2/BCL2L11/CTNNA1/NR5A1/NASP/PDGFA/LGR4/INHA/SOX9	11
GO:0060349	GO:0060349	bone morphogenesis	8/417	93/14661	0.00496062519332853	0.0856255706061286	0.0755155836870684	SP5/FGFR2/AXIN2/CITED2/INSIG1/CYP26B1/SOX9/NPPC	8
GO:0098773	GO:0098773	skin epidermis development	8/417	93/14661	0.00496062519332853	0.0856255706061286	0.0755155836870684	FST/LGR5/TNFRSF19/FGFR2/HDAC1/PDGFA/LGR4/SOX9	8
GO:1900024	GO:1900024	regulation of substrate adhesion-dependent cell spreading	6/417	56/14661	0.00499085529506219	0.0858027842327092	0.0756718733369219	ST6GAL1/NEDD9/CORO1C/FERMT2/CALR/PKP2	6
GO:0008015	GO:0008015	blood circulation	24/417	477/14661	0.00506952116144149	0.0859711310323896	0.0758203430843318	RYR2/S100A1/CAV1/TNNI1/GAS6/CYBA/PTP4A3/CACNA1D/ADH5/GSN/RGS2/FERMT2/HSP90AA1/NPR1/HMOX1/ATP2B1/CXCL12/DDAH1/ATP1A1/SGK1/PKP2/MMP2/PCSK5/NPPC	24
GO:0003148	GO:0003148	outflow tract septum morphogenesis	4/417	25/14661	0.00508065781345439	0.0859711310323896	0.0758203430843318	FGFR2/ZFPM2/SEMA3C/ROBO1	4
GO:0035994	GO:0035994	response to muscle stretch	4/417	25/14661	0.00508065781345439	0.0859711310323896	0.0758203430843318	RYR2/FOS/GSN/GPI	4
GO:0070293	GO:0070293	renal absorption	4/417	25/14661	0.00508065781345439	0.0859711310323896	0.0758203430843318	GAS6/FOLR1/GSN/SGK1	4
GO:0071897	GO:0071897	DNA biosynthetic process	12/417	179/14661	0.00519792709660736	0.0866597219297312	0.0764276306406804	CCT7/RRM1/CCT2/CCT3/HSP90AA1/CCT6A/VCP/CCT8/SMOC2/KLF4/RGCC/NPPC	12
GO:0045598	GO:0045598	regulation of fat cell differentiation	10/417	135/14661	0.00521663558223375	0.0866597219297312	0.0764276306406804	HES1/TGFB1I1/AXIN2/ZFP36L2/ZFPM2/FERMT2/TRIB2/ZBTB7C/INSIG1/LPL	10
GO:0031670	GO:0031670	cellular response to nutrient	5/417	40/14661	0.00526923268173311	0.0866597219297312	0.0764276306406804	GAS6/FOLR1/HMOX1/ATP2B1/LPL	5
GO:0072595	GO:0072595	maintenance of protein localization in organelle	5/417	40/14661	0.00526923268173311	0.0866597219297312	0.0764276306406804	NR5A1/INSIG1/RANGAP1/HSPA5/HK1	5
GO:0140467	GO:0140467	integrated stress response signaling	5/417	40/14661	0.00526923268173311	0.0866597219297312	0.0764276306406804	FOS/EIF2S1/ATF4/HSPA5/CEBPD	5
GO:0019370	GO:0019370	leukotriene biosynthetic process	3/417	13/14661	0.00528265405900176	0.0866597219297312	0.0764276306406804	MGST3/PLA2G1B/PLA2G4A	3
GO:0060347	GO:0060347	heart trabecula formation	3/417	13/14661	0.00528265405900176	0.0866597219297312	0.0764276306406804	HEY1/ADAMTS1/FHL2	3
GO:0071236	GO:0071236	cellular response to antibiotic	3/417	13/14661	0.00528265405900176	0.0866597219297312	0.0764276306406804	EZH2/PLA2G4A/HSPA5	3
GO:0046390	GO:0046390	ribose phosphate biosynthetic process	13/417	203/14661	0.00543907496496062	0.0886854515875989	0.0782141782388243	TMSB4X/ATP5F1B/PPAT/UMPS/PPT1/UCK2/HACD2/NPR1/VCP/GART/GMPS/TKT/NPPC	13
GO:0071384	GO:0071384	cellular response to corticosteroid stimulus	6/417	57/14661	0.00544740791510612	0.0886854515875989	0.0782141782388243	HMGCS2/AXIN2/ZFP36L2/BCL2L11/ATP2B1/SGK1	6
GO:0035967	GO:0035967	cellular response to topologically incorrect protein	9/417	115/14661	0.00552876398906128	0.0896702929244732	0.0790827373370792	COPS5/HSPA9/PIK3R1/BCL2L11/EIF2S1/VCP/ATF4/HSPA5/HSPA8	9
GO:0009150	GO:0009150	purine ribonucleotide metabolic process	20/417	377/14661	0.00574993130807391	0.092906784819931	0.0819370899896088	TMSB4X/OGT/HMGCS2/APP/TPST2/ATP5F1B/PPAT/PPT1/HACD2/NUDT19/NPR1/VCP/GART/GPI/HK1/PKM/HSPA8/GMPS/PGK1/NPPC	20
GO:0007519	GO:0007519	skeletal muscle tissue development	11/417	159/14661	0.00580287585099151	0.0934110876687697	0.0823818487657024	EGR1/FOXL2/CAV1/GPCPD1/FOS/BTG2/CITED2/SOX11/BARX2/NR4A1/CYP26B1	11
GO:0009124	GO:0009124	nucleoside monophosphate biosynthetic process	5/417	41/14661	0.00586387838929986	0.0940408556612343	0.0829372587583221	PPAT/UMPS/UCK2/GART/GMPS	5
GO:0016126	GO:0016126	sterol biosynthetic process	6/417	58/14661	0.00593377562017132	0.0944569170944309	0.0833041949638867	HMGCS2/FDFT1/FDPS/CYP51A1/INSIG1/IDI1	6
GO:0055008	GO:0055008	cardiac muscle tissue morphogenesis	6/417	58/14661	0.00593377562017132	0.0944569170944309	0.0833041949638867	RYR2/TNNI1/FGFR2/S1PR1/ZFPM2/PKP2	6
GO:0008630	GO:0008630	intrinsic apoptotic signaling pathway in response to DNA damage	8/417	96/14661	0.00600272543914361	0.0952018964481153	0.0839612130757667	PYCARD/CD44/RPL26/PIK3R1/BCL2L11/HMOX1/CXCL12/SKIL	8
GO:0030968	GO:0030968	endoplasmic reticulum unfolded protein response	7/417	77/14661	0.00622427540329257	0.0979924384005547	0.0864222700106286	COPS5/PIK3R1/BCL2L11/EIF2S1/VCP/ATF4/HSPA5	7
GO:0048644	GO:0048644	muscle organ morphogenesis	7/417	77/14661	0.00622427540329257	0.0979924384005547	0.0864222700106286	RYR2/TNNI1/FGFR2/S1PR1/ZFPM2/ARID5B/PKP2	7
GO:0070167	GO:0070167	regulation of biomineral tissue development	8/417	97/14661	0.00638462930277481	0.0992759710142027	0.0875542532933663	MGP/FBN2/GAS6/S1PR1/HEY1/ATP2B1/ATF4/SOX9	8
GO:0000377	GO:0000377	RNA splicing, via transesterification reactions with bulged adenosine as nucleophile	15/417	255/14661	0.00642106217255084	0.0992759710142027	0.0875542532933663	MBNL3/PUF60/PTBP1/HNRNPH1/BUD31/FXR1/MAGOH/HNRNPA3/MBNL2/HNRNPM/SMU1/PRPF38A/QKI/SF3B4/HSPA8	15
GO:0000398	GO:0000398	mRNA splicing, via spliceosome	15/417	255/14661	0.00642106217255084	0.0992759710142027	0.0875542532933663	MBNL3/PUF60/PTBP1/HNRNPH1/BUD31/FXR1/MAGOH/HNRNPA3/MBNL2/HNRNPM/SMU1/PRPF38A/QKI/SF3B4/HSPA8	15
GO:0032868	GO:0032868	response to insulin	15/417	255/14661	0.00642106217255084	0.0992759710142027	0.0875542532933663	EGR1/OGT/HMGCS2/PLA2G1B/KHK/FOS/PIK3R1/LPIN2/BCAR1/INSIG1/ATP2B1/PKM/GRB10/IRS2/LPL	15
GO:0034605	GO:0034605	cellular response to heat	6/417	59/14661	0.0064510469062169	0.0992759710142027	0.0875542532933663	ANO1/HSP90AA1/EIF2S1/DNAJB6/HMOX1/VCP	6
GO:0071364	GO:0071364	cellular response to epidermal growth factor stimulus	5/417	42/14661	0.00650424104456191	0.0992759710142027	0.0875542532933663	FOS/ZFP36L2/PTPN12/MCM7/SOX9	5
GO:0006177	GO:0006177	GMP biosynthetic process	3/417	14/14661	0.00658298086064397	0.0992759710142027	0.0875542532933663	PPAT/GART/GMPS	3
GO:0043486	GO:0043486	histone exchange	3/417	14/14661	0.00658298086064397	0.0992759710142027	0.0875542532933663	ANP32E/NASP/ACTR6	3
GO:0048385	GO:0048385	regulation of retinoic acid receptor signaling pathway	3/417	14/14661	0.00658298086064397	0.0992759710142027	0.0875542532933663	EZH2/CALR/CYP26B1	3
GO:0090083	GO:0090083	regulation of inclusion body assembly	3/417	14/14661	0.00658298086064397	0.0992759710142027	0.0875542532933663	PSMC5/DNAJB6/PSMC6	3
GO:1903894	GO:1903894	regulation of IRE1-mediated unfolded protein response	3/417	14/14661	0.00658298086064397	0.0992759710142027	0.0875542532933663	COPS5/BCL2L11/HSPA5	3
GO:2000052	GO:2000052	positive regulation of non-canonical Wnt signaling pathway	3/417	14/14661	0.00658298086064397	0.0992759710142027	0.0875542532933663	NKD1/LBX2/GPC3	3
GO:0006520	GO:0006520	cellular amino acid metabolic process	15/417	256/14661	0.00664907406884404	0.0993834672856387	0.0876490572593336	PCBD1/CLN3/RARS1/PPAT/AASDHPPT/NARS2/PLOD2/GART/SERINC3/ATF4/DDAH1/DCT/GMPS/GLUL/ASNS	15
GO:0030178	GO:0030178	negative regulation of Wnt signaling pathway	11/417	162/14661	0.00665646584385812	0.0993834672856387	0.0876490572593336	IGFBP2/EGR1/CAV1/NKD1/MDFI/AXIN2/HDAC1/TLE4/GRB10/GPC3/SOX9	11
GO:0043068	GO:0043068	positive regulation of programmed cell death	24/417	488/14661	0.0066737380740766	0.0993834672856387	0.0876490572593336	FOXL2/CAV1/PYCARD/PLA2G1B/OLFM1/RPL26/DNAJA1/GSN/TPD52L1/BCL2L11/SQSTM1/EIF2S1/CTNNA1/HMOX1/SERINC3/VNN1/ATF4/PDIA3/GADD45A/NET1/NR4A1/SKIL/MMP2/RGCC	24
GO:0035107	GO:0035107	appendage morphogenesis	10/417	140/14661	0.0067107022633301	0.0993834672856387	0.0876490572593336	FBN2/FGFR2/HDAC1/BCL2L11/SOX11/SEMA3C/PCSK5/CYP26B1/GPC3/SOX9	10
GO:0035108	GO:0035108	limb morphogenesis	10/417	140/14661	0.0067107022633301	0.0993834672856387	0.0876490572593336	FBN2/FGFR2/HDAC1/BCL2L11/SOX11/SEMA3C/PCSK5/CYP26B1/GPC3/SOX9	10
GO:2000737	GO:2000737	negative regulation of stem cell differentiation	4/417	27/14661	0.00674084731138093	0.0993834672856387	0.0876490572593336	HES1/ZFP36L2/EZH2/HSPA9	4
GO:0072001	GO:0072001	renal system development	17/417	306/14661	0.00675197125346824	0.0993834672856387	0.0876490572593336	EGR1/LGR5/HMGCS2/HES1/FGFR2/EMX2/HS3ST3A1/ARID5B/BCL2L11/SOX11/ADAMTS1/PDGFA/LGR4/PCSK5/CYP26B1/GPC3/SOX9	17
GO:0046683	GO:0046683	response to organophosphorus	9/417	119/14661	0.00689056773412389	0.100876039261775	0.0889653981978525	CIB2/HMGCS2/APP/ITPR2/FOS/FDX1/RAP1A/HSPA5/HSP90B1	9
GO:0006631	GO:0006631	fatty acid metabolic process	18/417	332/14661	0.00690031538924194	0.100876039261775	0.0889653981978525	APOC1/PAM/CAV1/CYGB/PLA2G1B/ADH5/PLAA/HACD2/PLA2G4A/NUDT19/LPIN2/QKI/INSIG1/IRS2/LPL/NAAA/SOX9/PTGR1	18
GO:0071677	GO:0071677	positive regulation of mononuclear cell migration	6/417	60/14661	0.00700030602901097	0.101738283017852	0.0897258350633796	APP/PYCARD/GAS6/NEDD9/CALR/CXCL12	6
GO:1901654	GO:1901654	response to ketone	12/417	186/14661	0.00700663838373295	0.101738283017852	0.0897258350633796	CAV1/HMGCS2/GAS6/CYBA/AXIN2/FOS/FDX1/ATP2B1/CALR/GPI/NASP/SGK1	12
GO:0008037	GO:0008037	cell recognition	10/417	141/14661	0.00704577067798104	0.10196202819516	0.0899231621882323	APP/FOLR1/VDAC2/CCT7/NEDD9/CCT2/CCT3/EMB/CCT8/ROBO1	10
GO:0031669	GO:0031669	cellular response to nutrient levels	13/417	210/14661	0.00717518154473173	0.102857842387408	0.090713205759608	GAS6/FOLR1/FOS/EIF2S1/HMOX1/ATP2B1/ATF4/HSPA5/GABARAPL1/HSPA8/GLUL/ASNS/LPL	13
GO:1990090	GO:1990090	cellular response to nerve growth factor stimulus	5/417	43/14661	0.0071920635866375	0.102857842387408	0.090713205759608	APP/HES1/RAP1A/TMEM108/HSPA5	5
GO:0034502	GO:0034502	protein localization to chromosome	8/417	99/14661	0.00720339938543735	0.102857842387408	0.090713205759608	CCT7/EZH2/SPIDR/CCT2/CCT3/CCT6A/VCP/CCT8	8
GO:0110149	GO:0110149	regulation of biomineralization	8/417	99/14661	0.00720339938543735	0.102857842387408	0.090713205759608	MGP/FBN2/GAS6/S1PR1/HEY1/ATP2B1/ATF4/SOX9	8
GO:0010952	GO:0010952	positive regulation of peptidase activity	11/417	164/14661	0.00727809291433601	0.103580275979524	0.0913503401342766	FOXL2/CAV1/APP/EFNA1/PYCARD/GSN/BCL2L11/VCP/F3/ROBO1/BEX3	11
GO:0000375	GO:0000375	RNA splicing, via transesterification reactions	15/417	259/14661	0.00737238098966499	0.104575886117426	0.0922283965391129	MBNL3/PUF60/PTBP1/HNRNPH1/BUD31/FXR1/MAGOH/HNRNPA3/MBNL2/HNRNPM/SMU1/PRPF38A/QKI/SF3B4/HSPA8	15
GO:1901568	GO:1901568	fatty acid derivative metabolic process	6/417	61/14661	0.00758263129583188	0.107029953641449	0.0943927072721358	PAM/HMGCS2/PPT1/HACD2/NUDT19/PTGR1	6
GO:0008202	GO:0008202	steroid metabolic process	15/417	260/14661	0.00762700457299776	0.107029953641449	0.0943927072721358	EGR1/APOC1/HMGCS2/APP/FDFT1/FDPS/FDX1/NR5A1/CYP51A1/INSIG1/ATP1A1/IDI1/STAR/CYP11A1/CYP26B1	15
GO:0010717	GO:0010717	regulation of epithelial to mesenchymal transition	8/417	100/14661	0.00764132500457798	0.107029953641449	0.0943927072721358	EFNA1/TGFB1I1/OLFM1/AXIN2/EZH2/FERMT2/BAMBI/RGCC	8
GO:0048545	GO:0048545	response to steroid hormone	17/417	310/14661	0.00764499668867492	0.107029953641449	0.0943927072721358	IGFBP2/PAM/CAV1/HMGCS2/CYBA/AXIN2/FOS/HDAC1/ZFP36L2/DNAJA1/BCL2L11/ATP2B1/CALR/GPI/ATP1A1/SGK1/HSPA8	17
GO:0051235	GO:0051235	maintenance of location	17/417	311/14661	0.00788250072510868	0.109587427667747	0.096648215089407	FBN2/TMSB4X/RYR2/CAV1/ITPR2/CYBA/MDFI/POLR2M/GSN/NR5A1/INSIG1/CALR/RANGAP1/HSPA5/HK1/HSP90B1/LPL	17
GO:0043620	GO:0043620	regulation of DNA-templated transcription in response to stress	5/417	44/14661	0.00792905784802796	0.109587427667747	0.096648215089407	EGR1/CITED2/HMOX1/ATF4/HSPA5	5
GO:0040013	GO:0040013	negative regulation of locomotion	19/417	363/14661	0.00804133585814192	0.109587427667747	0.096648215089407	OGT/CYGB/HDAC1/ST6GAL1/TRIB1/NEDD9/CORO1C/ADAMTS9/CITED2/CTNNA1/HMOX1/SEMA3C/CNN2/CALR/CXCL12/GADD45A/ROBO1/KLF4/RGCC	19
GO:0003413	GO:0003413	chondrocyte differentiation involved in endochondral bone morphogenesis	3/417	15/14661	0.00805714917240766	0.109587427667747	0.096648215089407	AXIN2/SOX9/NPPC	3
GO:0006735	GO:0006735	NADH regeneration	3/417	15/14661	0.00805714917240766	0.109587427667747	0.096648215089407	HK1/PKM/PGK1	3
GO:0021542	GO:0021542	dentate gyrus development	3/417	15/14661	0.00805714917240766	0.109587427667747	0.096648215089407	EMX2/BTG2/TMEM108	3
GO:0045989	GO:0045989	positive regulation of striated muscle contraction	3/417	15/14661	0.00805714917240766	0.109587427667747	0.096648215089407	RGS2/HSP90AA1/ATP1A1	3
GO:0061621	GO:0061621	canonical glycolysis	3/417	15/14661	0.00805714917240766	0.109587427667747	0.096648215089407	HK1/PKM/PGK1	3
GO:0061718	GO:0061718	glucose catabolic process to pyruvate	3/417	15/14661	0.00805714917240766	0.109587427667747	0.096648215089407	HK1/PKM/PGK1	3
GO:0007004	GO:0007004	telomere maintenance via telomerase	6/417	62/14661	0.00819909338715555	0.111166256712917	0.0980406285477241	CCT7/CCT2/CCT3/HSP90AA1/CCT6A/CCT8	6
GO:0003279	GO:0003279	cardiac septum development	8/417	102/14661	0.00857691503387274	0.115034856478605	0.101452454796467	HES1/FGFR2/ZFPM2/CITED2/HEY1/SOX11/SEMA3C/ROBO1	8
GO:0043433	GO:0043433	negative regulation of DNA-binding transcription factor activity	11/417	168/14661	0.00865664450303839	0.115034856478605	0.101452454796467	TMSB4X/HES1/PYCARD/GAS6/MDFI/TAX1BP1/EZH2/TRIB1/RNF2/HMOX1/KLF4	11
GO:0035272	GO:0035272	exocrine system development	5/417	45/14661	0.0087169010327688	0.115034856478605	0.101452454796467	FGFR2/IGSF3/SEMA3C/PDGFA/SOX9	5
GO:0055010	GO:0055010	ventricular cardiac muscle tissue morphogenesis	5/417	45/14661	0.0087169010327688	0.115034856478605	0.101452454796467	RYR2/TNNI1/FGFR2/ZFPM2/PKP2	5
GO:1990089	GO:1990089	response to nerve growth factor	5/417	45/14661	0.0087169010327688	0.115034856478605	0.101452454796467	APP/HES1/RAP1A/TMEM108/HSPA5	5
GO:0031647	GO:0031647	regulation of protein stability	16/417	289/14661	0.00871778257905349	0.115034856478605	0.101452454796467	EFNA1/PYCARD/DDOST/ZNF207/CCT7/TBRG1/PIK3R1/GSN/CCT2/CCT3/HSP90AA1/CCT6A/CCT8/CALR/USP3/HSPA8	16
GO:0042558	GO:0042558	pteridine-containing compound metabolic process	4/417	29/14661	0.00872505072867045	0.115034856478605	0.101452454796467	PCBD1/FOLR1/AASDHPPT/GART	4
GO:0060674	GO:0060674	placenta blood vessel development	4/417	29/14661	0.00872505072867045	0.115034856478605	0.101452454796467	HES1/GGNBP2/HEY1/HS6ST1	4
GO:0006690	GO:0006690	icosanoid metabolic process	7/417	82/14661	0.00872530554025713	0.115034856478605	0.101452454796467	MGST3/PYCARD/PLA2G1B/PLAA/PLA2G4A/CPA1/PTGR1	7
GO:0003170	GO:0003170	heart valve development	6/417	63/14661	0.00885075371164956	0.115977254428871	0.102283581885912	EFNA1/OLFM1/ADAMTS9/HEY1/ROBO1/SOX9	6
GO:0006278	GO:0006278	RNA-templated DNA biosynthetic process	6/417	63/14661	0.00885075371164956	0.115977254428871	0.102283581885912	CCT7/CCT2/CCT3/HSP90AA1/CCT6A/CCT8	6
GO:0090101	GO:0090101	negative regulation of transmembrane receptor protein serine/threonine kinase signaling pathway	10/417	146/14661	0.00891965157959552	0.116524809997269	0.102766486444164	FST/FBN2/OGT/CAV1/TGFB1I1/HDAC1/HSPA5/RASL11B/BAMBI/SKIL	10
GO:0043405	GO:0043405	regulation of MAP kinase activity	11/417	169/14661	0.00903097201745043	0.117621568881824	0.103733748755467	CAV1/PLA2G1B/EZH2/TRIB1/DNAJA1/RGS2/TPD52L1/TRIB2/ROBO1/PDGFC/PDGFA	11
GO:0071482	GO:0071482	cellular response to light stimulus	8/417	103/14661	0.00907564419047652	0.117846280153076	0.103931927905568	RPL26/DDB1/PIK3R1/EIF2S1/ATF4/PBK/MMP2/CUL4B	8
GO:0031346	GO:0031346	positive regulation of cell projection organization	18/417	342/14661	0.00923395998097237	0.11954084336813	0.105426410562719	CDC42EP5/EZH2/NEDD9/CORO1C/PIK3R1/SCARB2/RGS2/ACTR3/HSP90AA1/SERPINI1/OBSL1/RAP1A/HSPA5/CXCL12/CDC42EP3/ROBO1/SKIL/TUBB2B	18
GO:0070201	GO:0070201	regulation of establishment of protein localization	23/417	475/14661	0.00933796774305599	0.120524280359323	0.10629373112927	PAM/PLA2G1B/GAS6/ANO1/CLN3/PTP4A3/MIDN/CCT7/DNAJA1/PIK3R1/SPIDR/CCT2/CCT3/CD2AP/HSP90AA1/CYP51A1/CCT6A/CCT8/INSIG1/RANGAP1/IRS2/HSPA8/GLUL	23
GO:0016525	GO:0016525	negative regulation of angiogenesis	9/417	125/14661	0.00939780092917935	0.120827629300537	0.10656126303819	THBS2/ADAMTS9/NPR1/SPARC/GADD45A/ADAMTS1/KLF4/PGK1/RGCC	9
GO:0006941	GO:0006941	striated muscle contraction	11/417	170/14661	0.00941769562952071	0.120827629300537	0.10656126303819	SMPX/RYR2/CAV1/TNNI1/CACNA1D/GSN/RGS2/HSP90AA1/ATP1A1/PKP2/NR4A1	11
GO:0032922	GO:0032922	circadian regulation of gene expression	6/417	64/14661	0.00953866279755004	0.12130101016681	0.106978750853685	EGR1/OGT/HDAC1/TOP1/ATF4/LGR4	6
GO:0043392	GO:0043392	negative regulation of DNA binding	5/417	46/14661	0.00955723238835412	0.12130101016681	0.106978750853685	TMSB4X/MDFI/HEY1/HMOX1/SOX11	5
GO:0070849	GO:0070849	response to epidermal growth factor	5/417	46/14661	0.00955723238835412	0.12130101016681	0.106978750853685	FOS/ZFP36L2/PTPN12/MCM7/SOX9	5
GO:0006413	GO:0006413	translational initiation	8/417	104/14661	0.0095957057833214	0.12130101016681	0.106978750853685	EIF3F/COPS5/EIF4A1/EIF3L/DNAJC3/EIF3D/EIF2S1/ATF4	8
GO:0034446	GO:0034446	substrate adhesion-dependent cell spreading	8/417	104/14661	0.0095957057833214	0.12130101016681	0.106978750853685	EFNA1/ST6GAL1/NEDD9/CORO1C/PIK3R1/FERMT2/CALR/PKP2	8
GO:0034638	GO:0034638	phosphatidylcholine catabolic process	3/417	16/14661	0.00971003129929613	0.122028405042032	0.107620260722577	APOC1/PLA2G4A/PNLIPRP2	3
GO:0055119	GO:0055119	relaxation of cardiac muscle	3/417	16/14661	0.00971003129929613	0.122028405042032	0.107620260722577	GSN/RGS2/ATP1A1	3
GO:0010644	GO:0010644	cell communication by electrical coupling	4/417	30/14661	0.00984590461222067	0.122305485616545	0.107864625824784	RYR2/CAV1/ATP1A1/PKP2	4
GO:0061384	GO:0061384	heart trabecula morphogenesis	4/417	30/14661	0.00984590461222067	0.122305485616545	0.107864625824784	S1PR1/HEY1/ADAMTS1/FHL2	4
GO:0071480	GO:0071480	cellular response to gamma radiation	4/417	30/14661	0.00984590461222067	0.122305485616545	0.107864625824784	EGR1/CYBA/RPL26/HSPA5	4
GO:1900101	GO:1900101	regulation of endoplasmic reticulum unfolded protein response	4/417	30/14661	0.00984590461222067	0.122305485616545	0.107864625824784	COPS5/PIK3R1/BCL2L11/HSPA5	4
GO:0043280	GO:0043280	positive regulation of cysteine-type endopeptidase activity involved in apoptotic process	8/417	105/14661	0.0101376312446393	0.125566395070489	0.110740513004538	FOXL2/PYCARD/GSN/BCL2L11/VCP/F3/ROBO1/BEX3	8
GO:0001655	GO:0001655	urogenital system development	18/417	346/14661	0.010328637943309	0.127255501452006	0.112230183127691	EGR1/LGR5/HMGCS2/HES1/FGFR2/EMX2/HS3ST3A1/ARID5B/BCL2L11/SOX11/ADAMTS1/PDGFA/MMP2/LGR4/PCSK5/CYP26B1/GPC3/SOX9	18
GO:2000181	GO:2000181	negative regulation of blood vessel morphogenesis	9/417	127/14661	0.010370358770813	0.127255501452006	0.112230183127691	THBS2/ADAMTS9/NPR1/SPARC/GADD45A/ADAMTS1/KLF4/PGK1/RGCC	9
GO:0032869	GO:0032869	cellular response to insulin stimulus	12/417	196/14661	0.0104115322809772	0.127255501452006	0.112230183127691	OGT/HMGCS2/PLA2G1B/PIK3R1/LPIN2/BCAR1/INSIG1/ATP2B1/PKM/GRB10/IRS2/LPL	12
GO:0006984	GO:0006984	ER-nucleus signaling pathway	5/417	47/14661	0.0104516500727218	0.127255501452006	0.112230183127691	BCL2L11/EIF2S1/INSIG1/ATF4/HSPA5	5
GO:0022602	GO:0022602	ovulation cycle process	5/417	47/14661	0.0104516500727218	0.127255501452006	0.112230183127691	PAM/NR5A1/HSPA5/ADAMTS1/MMP2	5
GO:2001238	GO:2001238	positive regulation of extrinsic apoptotic signaling pathway	5/417	47/14661	0.0104516500727218	0.127255501452006	0.112230183127691	CAV1/PYCARD/CTNNA1/PDIA3/SKIL	5
GO:0032436	GO:0032436	positive regulation of proteasomal ubiquitin-dependent protein catabolic process	7/417	85/14661	0.010541337963016	0.127624424126882	0.11255554634491	CAV1/AXIN2/TRIB1/RNF19B/TRIB2/VCP/RNF19A	7
GO:0051591	GO:0051591	response to cAMP	7/417	85/14661	0.010541337963016	0.127624424126882	0.11255554634491	HMGCS2/APP/ITPR2/FOS/FDX1/RAP1A/HSPA5	7
GO:0031960	GO:0031960	response to corticosteroid	10/417	150/14661	0.0106761850935839	0.127769401275819	0.11268340574422	IGFBP2/PAM/HMGCS2/CYBA/AXIN2/FOS/ZFP36L2/BCL2L11/ATP2B1/SGK1	10
GO:0006163	GO:0006163	purine nucleotide metabolic process	20/417	400/14661	0.0107014671859543	0.127769401275819	0.11268340574422	TMSB4X/OGT/HMGCS2/APP/TPST2/ATP5F1B/PPAT/PPT1/HACD2/NUDT19/NPR1/VCP/GART/GPI/HK1/PKM/HSPA8/GMPS/PGK1/NPPC	20
GO:0009185	GO:0009185	ribonucleoside diphosphate metabolic process	8/417	106/14661	0.0107019507815949	0.127769401275819	0.11268340574422	OGT/APP/RRM1/UMPS/GPI/HK1/PKM/PGK1	8
GO:0042303	GO:0042303	molting cycle	8/417	106/14661	0.0107019507815949	0.127769401275819	0.11268340574422	FST/LGR5/TNFRSF19/FGFR2/HDAC1/PDGFA/LGR4/SOX9	8
GO:0042633	GO:0042633	hair cycle	8/417	106/14661	0.0107019507815949	0.127769401275819	0.11268340574422	FST/LGR5/TNFRSF19/FGFR2/HDAC1/PDGFA/LGR4/SOX9	8
GO:1901343	GO:1901343	negative regulation of vasculature development	9/417	128/14661	0.0108841221603384	0.129584368546079	0.114284076102577	THBS2/ADAMTS9/NPR1/SPARC/GADD45A/ADAMTS1/KLF4/PGK1/RGCC	9
GO:0009064	GO:0009064	glutamine family amino acid metabolic process	6/417	66/14661	0.0110273655897507	0.130547536850658	0.115133521147956	CLN3/PPAT/DDAH1/GMPS/GLUL/ASNS	6
GO:0044772	GO:0044772	mitotic cell cycle phase transition	21/417	428/14661	0.0110412771144318	0.130547536850658	0.115133521147956	APP/LZTS1/RPL26/CDK14/DDB1/ZNF207/ZFP36L2/EZH2/RRM1/ZNF655/BACH1/TPD52L1/HECW2/DPF3/CKS2/NASP/ADAMTS1/RBBP8/KLF4/CUL4B/RGCC	21
GO:0002183	GO:0002183	cytoplasmic translational initiation	4/417	31/14661	0.0110561431860492	0.130547536850658	0.115133521147956	EIF3F/EIF4A1/EIF3L/EIF3D	4
GO:0009260	GO:0009260	ribonucleotide biosynthetic process	12/417	198/14661	0.0112246551130767	0.132174158016448	0.116568083813091	TMSB4X/ATP5F1B/PPAT/UMPS/PPT1/UCK2/HACD2/NPR1/VCP/GART/GMPS/NPPC	12
GO:0030857	GO:0030857	negative regulation of epithelial cell differentiation	5/417	48/14661	0.0114017082167272	0.133340211444604	0.117596458918964	FST/CAV1/HES1/EZH2/SOX9	5
GO:0032210	GO:0032210	regulation of telomere maintenance via telomerase	5/417	48/14661	0.0114017082167272	0.133340211444604	0.117596458918964	CCT7/CCT2/CCT3/CCT6A/CCT8	5
GO:0034101	GO:0034101	erythrocyte homeostasis	9/417	129/14661	0.0114167514685003	0.133340211444604	0.117596458918964	B2M/PRMT1/HSPA9/SLC25A5/CITED2/HMOX1/ALAS1/GPI/INHA	9
GO:0000082	GO:0000082	G1/S transition of mitotic cell cycle	13/417	223/14661	0.0115408471272649	0.134116639085384	0.118281212154115	RPL26/CDK14/EZH2/RRM1/ZNF655/BACH1/DPF3/NASP/ADAMTS1/RBBP8/KLF4/CUL4B/RGCC	13
GO:0061620	GO:0061620	glycolytic process through glucose-6-phosphate	3/417	17/14661	0.0115456390092117	0.134116639085384	0.118281212154115	HK1/PKM/PGK1	3
GO:0042698	GO:0042698	ovulation cycle	6/417	67/14661	0.0118301920371941	0.136683240257689	0.120544769456525	EGR1/PAM/NR5A1/HSPA5/ADAMTS1/MMP2	6
GO:0048645	GO:0048645	animal organ formation	6/417	67/14661	0.0118301920371941	0.136683240257689	0.120544769456525	HES1/FGFR2/FOLR1/AXIN2/CITED2/ROBO1	6
GO:0010038	GO:0010038	response to metal ion	17/417	325/14661	0.0118749497624506	0.136832531042929	0.120676433172244	IGFBP2/PAM/RYR2/CAV1/HMGCS2/APP/B2M/KHK/FOS/EIF2S1/HMOX1/CALR/ATF4/HSPA5/GPI/CPNE8/CPA1	17
GO:1903311	GO:1903311	regulation of mRNA metabolic process	15/417	274/14661	0.0119857170104341	0.137739603504935	0.121476405726352	MBNL3/AXIN2/PUF60/ZFP36L2/PTBP1/FXR1/MAGOH/BTG2/MBNL2/HNRNPM/SMU1/IGF2BP1/QKI/SF3B4/HSPA8	15
GO:0001701	GO:0001701	in utero embryonic development	19/417	378/14661	0.0120318869337429	0.137901466776605	0.121619157469216	HES1/FGFR2/MDFI/PRMT1/GGNBP2/ZFPM2/PSMC4/COPS3/CITED2/BCL2L11/HEY1/DNAJB6/GPI/NASP/SKIL/RBBP8/ETNK2/HS6ST1/KLF4	19
GO:2000058	GO:2000058	regulation of ubiquitin-dependent protein catabolic process	10/417	153/14661	0.0121573030518954	0.13896832052406	0.122560045604354	OGT/CAV1/AXIN2/TRIB1/RNF19B/RAD23B/TRIB2/VCP/RNF19A/PBK	10
GO:0003180	GO:0003180	aortic valve morphogenesis	4/417	32/14661	0.012358225052878	0.139251992567043	0.122810223906816	EFNA1/HEY1/ROBO1/SOX9	4
GO:0009112	GO:0009112	nucleobase metabolic process	4/417	32/14661	0.012358225052878	0.139251992567043	0.122810223906816	PPAT/UMPS/GART/GMPS	4
GO:0046475	GO:0046475	glycerophospholipid catabolic process	4/417	32/14661	0.012358225052878	0.139251992567043	0.122810223906816	APOC1/GPCPD1/PLA2G4A/PNLIPRP2	4
GO:0051385	GO:0051385	response to mineralocorticoid	4/417	32/14661	0.012358225052878	0.139251992567043	0.122810223906816	CYBA/FOS/ATP2B1/SGK1	4
GO:0032731	GO:0032731	positive regulation of interleukin-1 beta production	5/417	49/14661	0.0124089141817537	0.139251992567043	0.122810223906816	EGR1/APP/PYCARD/HK1/LPL	5
GO:0048146	GO:0048146	positive regulation of fibroblast proliferation	5/417	49/14661	0.0124089141817537	0.139251992567043	0.122810223906816	PLA2G1B/GAS6/FOSL2/PDGFC/PDGFA	5
GO:2000107	GO:2000107	negative regulation of leukocyte apoptotic process	5/417	49/14661	0.0124089141817537	0.139251992567043	0.122810223906816	EFNA1/GAS6/ST6GAL1/CXCL12/IRS2	5
GO:2000146	GO:2000146	negative regulation of cell motility	17/417	327/14661	0.0125566938917581	0.140543412361396	0.123949163114641	OGT/CYGB/HDAC1/TRIB1/NEDD9/CORO1C/ADAMTS9/CITED2/CTNNA1/HMOX1/CNN2/CALR/CXCL12/GADD45A/ROBO1/KLF4/RGCC	17
GO:0006720	GO:0006720	isoprenoid metabolic process	7/417	88/14661	0.0126177327627056	0.140859780296386	0.124228176838012	HMGCS2/FDFT1/ADH5/FDPS/IDI1/CYP26B1/PNLIP	7
GO:0043534	GO:0043534	blood vessel endothelial cell migration	10/417	154/14661	0.0126839207657781	0.14123184313812	0.124556309456141	TMSB4X/EFNA1/CLN3/ATP5F1B/HMOX1/GADD45A/ROBO1/NR4A1/KLF4/RGCC	10
GO:0060048	GO:0060048	cardiac muscle contraction	9/417	132/14661	0.0131318944475907	0.145825581636441	0.128607655818575	RYR2/CAV1/TNNI1/CACNA1D/GSN/RGS2/HSP90AA1/ATP1A1/PKP2	9
GO:0003014	GO:0003014	renal system process	8/417	110/14661	0.0131937046200497	0.145825581636441	0.128607655818575	GAS6/CYBA/FOLR1/CLN3/GSN/NPR1/SGK1/PCSK5	8
GO:0051017	GO:0051017	actin filament bundle assembly	10/417	155/14661	0.0132275335776311	0.145825581636441	0.128607655818575	S1PR1/ACTN1/NEDD9/PIK3R1/FERMT2/ZYX/F11R/HSP90B1/PLS3/RGCC	10
GO:0033002	GO:0033002	muscle cell proliferation	13/417	227/14661	0.0132321956347631	0.145825581636441	0.128607655818575	FGFR2/CYBA/S1PR1/FOS/HDAC1/ZFPM2/TRIB1/CITED2/NPR1/HMOX1/ADAMTS1/MMP2/NPPC	13
GO:0009409	GO:0009409	response to cold	5/417	50/14661	0.0134747260113997	0.146880964506235	0.12953842746613	FOS/DNAJC3/HSP90AA1/ATP2B1/LPL	5
GO:0071320	GO:0071320	cellular response to cAMP	5/417	50/14661	0.0134747260113997	0.146880964506235	0.12953842746613	APP/ITPR2/FDX1/RAP1A/HSPA5	5
GO:0071385	GO:0071385	cellular response to glucocorticoid stimulus	5/417	50/14661	0.0134747260113997	0.146880964506235	0.12953842746613	HMGCS2/AXIN2/ZFP36L2/BCL2L11/ATP2B1	5
GO:0006144	GO:0006144	purine nucleobase metabolic process	3/417	18/14661	0.0135671807605806	0.146880964506235	0.12953842746613	PPAT/GART/GMPS	3
GO:0036499	GO:0036499	PERK-mediated unfolded protein response	3/417	18/14661	0.0135671807605806	0.146880964506235	0.12953842746613	EIF2S1/ATF4/HSPA5	3
GO:0061615	GO:0061615	glycolytic process through fructose-6-phosphate	3/417	18/14661	0.0135671807605806	0.146880964506235	0.12953842746613	HK1/PKM/PGK1	3
GO:2000678	GO:2000678	negative regulation of transcription regulatory region DNA binding	3/417	18/14661	0.0135671807605806	0.146880964506235	0.12953842746613	TMSB4X/HEY1/SOX11	3
GO:0090090	GO:0090090	negative regulation of canonical Wnt signaling pathway	9/417	133/14661	0.0137440410593965	0.147791484161478	0.130341440196292	IGFBP2/EGR1/CAV1/NKD1/AXIN2/HDAC1/TLE4/GPC3/SOX9	9
GO:1905898	GO:1905898	positive regulation of response to endoplasmic reticulum stress	4/417	33/14661	0.0137544424533716	0.147791484161478	0.130341440196292	CAV1/PIK3R1/BCL2L11/SERINC3	4
GO:2000403	GO:2000403	positive regulation of lymphocyte migration	4/417	33/14661	0.0137544424533716	0.147791484161478	0.130341440196292	APP/PYCARD/NEDD9/CXCL12	4
GO:0051090	GO:0051090	regulation of DNA-binding transcription factor activity	20/417	411/14661	0.0140543817989467	0.150637738084472	0.132851631074963	TMSB4X/CAV1/APP/HES1/PYCARD/PLA2G1B/GAS6/MDFI/TAX1BP1/EZH2/COPS5/BUD31/PSMA6/TRIB1/ARID5B/RNF2/HMOX1/SGK1/KLF4/RGCC	20
GO:0048592	GO:0048592	eye morphogenesis	10/417	157/14661	0.0143670346030668	0.153605758019854	0.135469210802942	FOXL2/FBN2/NKD1/FAT1/CITED2/OBSL1/MEIS1/SOX11/ATF4/SOX9	10
GO:0010833	GO:0010833	telomere maintenance via telomere lengthening	6/417	70/14661	0.0144844135160587	0.154094082405991	0.135899877726231	CCT7/CCT2/CCT3/HSP90AA1/CCT6A/CCT8	6
GO:0060415	GO:0060415	muscle tissue morphogenesis	6/417	70/14661	0.0144844135160587	0.154094082405991	0.135899877726231	RYR2/TNNI1/FGFR2/S1PR1/ZFPM2/PKP2	6
GO:0086002	GO:0086002	cardiac muscle cell action potential involved in contraction	5/417	51/14661	0.0146005500755462	0.154564443903196	0.136314702675763	RYR2/CAV1/CACNA1D/ATP1A1/PKP2	5
GO:2000677	GO:2000677	regulation of transcription regulatory region DNA binding	5/417	51/14661	0.0146005500755462	0.154564443903196	0.136314702675763	TMSB4X/HEY1/ZBTB7C/SOX11/KLF4	5
GO:0045861	GO:0045861	negative regulation of proteolysis	15/417	281/14661	0.0147952426168937	0.156240670190194	0.137793013483601	OGT/WFDC1/APP/EFNA1/GAS6/CD44/ARL6IP1/CLN3/SERPINI1/DNAJB6/GPI/PBK/NR4A1/KLF4/GPC3	15
GO:0061572	GO:0061572	actin filament bundle organization	10/417	158/14661	0.014963565641746	0.156583592472958	0.138095446228386	S1PR1/ACTN1/NEDD9/PIK3R1/FERMT2/ZYX/F11R/HSP90B1/PLS3/RGCC	10
GO:0048661	GO:0048661	positive regulation of smooth muscle cell proliferation	7/417	91/14661	0.0149734426492289	0.156583592472958	0.138095446228386	FGFR2/CYBA/S1PR1/HDAC1/HMOX1/ADAMTS1/MMP2	7
GO:0072676	GO:0072676	lymphocyte migration	7/417	91/14661	0.0149734426492289	0.156583592472958	0.138095446228386	APP/PYCARD/GAS6/S1PR1/NEDD9/F11R/CXCL12	7
GO:0097306	GO:0097306	cellular response to alcohol	7/417	91/14661	0.0149734426492289	0.156583592472958	0.138095446228386	ITPR2/FOS/SPIDR/FDX1/CTNNA1/ATP2B1/SGK1	7
GO:0060914	GO:0060914	heart formation	4/417	34/14661	0.0152469194415325	0.159056455727444	0.140276333441387	HES1/FOLR1/AXIN2/ROBO1	4
GO:0006721	GO:0006721	terpenoid metabolic process	6/417	71/14661	0.0154542462011629	0.160440459354101	0.141496924918351	HMGCS2/FDFT1/ADH5/FDPS/CYP26B1/PNLIP	6
GO:0086003	GO:0086003	cardiac muscle cell contraction	6/417	71/14661	0.0154542462011629	0.160440459354101	0.141496924918351	RYR2/CAV1/CACNA1D/GSN/ATP1A1/PKP2	6
GO:0050920	GO:0050920	regulation of chemotaxis	12/417	207/14661	0.0155049412589633	0.160578885616926	0.141619006908122	TMSB4X/GAS6/S1PR1/ST6GAL1/NEDD9/SEMA3C/SMOC2/CALR/CXCL12/F3/ROBO1/TUBB2B	12
GO:0002262	GO:0002262	myeloid cell homeostasis	10/417	159/14661	0.0155783770370987	0.160951597368871	0.141947711818301	B2M/PRMT1/HSPA9/SLC25A5/CITED2/BCL2L11/HMOX1/ALAS1/GPI/INHA	10
GO:1904951	GO:1904951	positive regulation of establishment of protein localization	15/417	283/14661	0.0156848627458765	0.161164134269904	0.14213515405107	PLA2G1B/GAS6/ANO1/CLN3/PTP4A3/CCT7/PIK3R1/CCT2/CCT3/CD2AP/HSP90AA1/CCT6A/CCT8/IRS2/GLUL	15
GO:0001502	GO:0001502	cartilage condensation	3/417	19/14661	0.0157771160387173	0.161164134269904	0.14213515405107	MGP/BARX2/SOX9	3
GO:0009067	GO:0009067	aspartate family amino acid biosynthetic process	3/417	19/14661	0.0157771160387173	0.161164134269904	0.14213515405107	AASDHPPT/PLOD2/ASNS	3
GO:0072234	GO:0072234	metanephric nephron tubule development	3/417	19/14661	0.0157771160387173	0.161164134269904	0.14213515405107	HES1/LGR4/SOX9	3
GO:1902743	GO:1902743	regulation of lamellipodium organization	5/417	52/14661	0.0157877389045329	0.161164134269904	0.14213515405107	CD44/CORO1C/PIK3R1/ACTR3/HSP90AA1	5
GO:0010769	GO:0010769	regulation of cell morphogenesis involved in differentiation	7/417	92/14661	0.0158239331460911	0.161164134269904	0.14213515405107	ST6GAL1/NEDD9/CORO1C/FERMT2/OBSL1/CALR/PKP2	7
GO:0007346	GO:0007346	regulation of mitotic cell cycle	22/417	471/14661	0.0159073740153099	0.161630953942794	0.142546855366756	APP/HES1/RPL26/DDB1/ZNF207/ZFP36L2/EZH2/RRM1/BTG2/ZNF655/HECW2/OBSL1/SMOC2/DPF3/PBK/CKS2/ADAMTS1/RBBP8/ASNS/KLF4/CUL4B/RGCC	22
GO:0034599	GO:0034599	cellular response to oxidative stress	14/417	258/14661	0.0159799934670678	0.161985877173249	0.142859872082699	FOS/EZH2/ZNF277/CAMKK2/NR4A2/EIF2S1/HMOX1/ETV5/VNN1/ATF4/ALDH3B1/NET1/MMP2/GPR37	14
GO:0051101	GO:0051101	regulation of DNA binding	8/417	114/14661	0.0160855430982778	0.162672151144466	0.143465116277147	TMSB4X/HES1/MDFI/HEY1/HMOX1/ZBTB7C/SOX11/KLF4	8
GO:0007254	GO:0007254	JNK cascade	10/417	160/14661	0.0162117870918874	0.163563992772141	0.144251656332806	CDC42EP5/APP/TNFRSF19/PYCARD/PRMT1/COPS5/TRIB1/DNAJA1/TPD52L1/GADD45A	10
GO:0006734	GO:0006734	NADH metabolic process	4/417	35/14661	0.0168376107810802	0.168775687295726	0.148847995383877	VCP/HK1/PKM/PGK1	4
GO:0048048	GO:0048048	embryonic eye morphogenesis	4/417	35/14661	0.0168376107810802	0.168775687295726	0.148847995383877	FOXL2/FBN2/CITED2/SOX11	4
GO:0048660	GO:0048660	regulation of smooth muscle cell proliferation	10/417	161/14661	0.016864112512674	0.168775687295726	0.148847995383877	FGFR2/CYBA/S1PR1/HDAC1/TRIB1/NPR1/HMOX1/ADAMTS1/MMP2/NPPC	10
GO:0030323	GO:0030323	respiratory tube development	11/417	185/14661	0.0168854224144165	0.168775687295726	0.148847995383877	HMGCS2/HES1/FGFR2/PHF14/ZFPM2/SOX11/PDGFA/PCSK5/HS6ST1/GPC3/SOX9	11
GO:1903670	GO:1903670	regulation of sprouting angiogenesis	5/417	53/14661	0.0170375892106604	0.169508237100506	0.149494051529211	S100A1/ADAMTS9/PKM/GLUL/KLF4	5
GO:1904356	GO:1904356	regulation of telomere maintenance via telomere lengthening	5/417	53/14661	0.0170375892106604	0.169508237100506	0.149494051529211	CCT7/CCT2/CCT3/CCT6A/CCT8	5
GO:0097305	GO:0097305	response to alcohol	13/417	235/14661	0.0171812602334979	0.170542855620263	0.150406510516168	HMGCS2/ITPR2/FGFR2/CYBA/FOS/ST6GAL1/SPIDR/RGS2/FDX1/CTNNA1/ATP2B1/SGK1/NPPC	13
GO:0032956	GO:0032956	regulation of actin cytoskeleton organization	17/417	339/14661	0.0173184202026365	0.171508225877723	0.151257897525331	CDC42EP5/TMSB4X/PAM/PYCARD/KANK3/S1PR1/NEDD9/PIK3R1/GSN/CD2AP/FERMT2/F11R/CXCL12/CDC42EP3/PDGFA/RND3/RGCC	17
GO:0048732	GO:0048732	gland development	20/417	420/14661	0.017374397576395	0.171667036283553	0.151397956860492	PAM/CAV1/HMGCS2/HES1/FGFR2/EZH2/IGSF3/UMPS/PRKCSH/ARID5B/CITED2/BCL2L11/NR5A1/HMOX1/SEMA3C/ROBO1/IRS2/PDGFA/MMP2/SOX9	20
GO:0050821	GO:0050821	protein stabilization	11/417	186/14661	0.017506374553488	0.172574306951585	0.152198104218035	EFNA1/ZNF207/CCT7/TBRG1/PIK3R1/CCT2/CCT3/HSP90AA1/CCT6A/CCT8/CALR	11
GO:0002181	GO:0002181	cytoplasmic translation	8/417	116/14661	0.01769165318945	0.174001659973126	0.153456926737828	EIF3F/RPL26/EIF4A1/EIF3L/EIF3D/IGF2BP1/ETF1/PKM	8
GO:0002474	GO:0002474	antigen processing and presentation of peptide antigen via MHC class I	3/417	20/14661	0.0181772069279773	0.176754831168431	0.155885025357576	B2M/CALR/PDIA3	3
GO:0003071	GO:0003071	renal system process involved in regulation of systemic arterial blood pressure	3/417	20/14661	0.0181772069279773	0.176754831168431	0.155885025357576	GAS6/CYBA/PCSK5	3
GO:0009168	GO:0009168	purine ribonucleoside monophosphate biosynthetic process	3/417	20/14661	0.0181772069279773	0.176754831168431	0.155885025357576	PPAT/GART/GMPS	3
GO:0036498	GO:0036498	IRE1-mediated unfolded protein response	3/417	20/14661	0.0181772069279773	0.176754831168431	0.155885025357576	COPS5/BCL2L11/HSPA5	3
GO:0071243	GO:0071243	cellular response to arsenic-containing substance	3/417	20/14661	0.0181772069279773	0.176754831168431	0.155885025357576	HMOX1/VCP/ATF4	3
GO:0010634	GO:0010634	positive regulation of epithelial cell migration	10/417	163/14661	0.0182267671265437	0.176836670676941	0.155957201907292	TMSB4X/ATP5F1B/HMOX1/SPARC/BCAR1/SMOC2/CALR/GPI/IRS2/SOX9	10
GO:0046486	GO:0046486	glycerolipid metabolic process	18/417	368/14661	0.0183280195842108	0.177418531921032	0.156470361599675	APOC1/CAV1/PLA2G1B/GPCPD1/CLN3/INPP1/PIK3R1/PLA2G4A/LPIN2/SERINC3/INSIG1/GK5/PDGFA/ETNK2/LPL/AGPAT4/NAAA/PNLIPRP2	18
GO:1902229	GO:1902229	regulation of intrinsic apoptotic signaling pathway in response to DNA damage	4/417	36/14661	0.0185283015037545	0.178631856302614	0.157540426280452	CD44/RPL26/CXCL12/SKIL	4
GO:0045931	GO:0045931	positive regulation of mitotic cell cycle	8/417	117/14661	0.0185364839253061	0.178631856302614	0.157540426280452	APP/HES1/RRM1/SMOC2/ADAMTS1/ASNS/CUL4B/RGCC	8
GO:0048144	GO:0048144	fibroblast proliferation	7/417	95/14661	0.0185803740638178	0.178654245472682	0.157560171915243	CAV1/PLA2G1B/GAS6/CKS2/FOSL2/PDGFC/PDGFA	7
GO:0034308	GO:0034308	primary alcohol metabolic process	6/417	74/14661	0.0186317633534635	0.17874847967229	0.157643279689432	ALDH1B1/ADH5/ALDH3B1/CYP11A1/NAAA/PNLIP	6
GO:0030336	GO:0030336	negative regulation of cell migration	16/417	316/14661	0.0189793592908629	0.181677697621668	0.160226638861558	OGT/CYGB/HDAC1/TRIB1/NEDD9/CORO1C/ADAMTS9/CITED2/HMOX1/CNN2/CALR/CXCL12/GADD45A/ROBO1/KLF4/RGCC	16
GO:0001890	GO:0001890	placenta development	9/417	141/14661	0.0194262611631931	0.185151690413224	0.163290450191771	HES1/FGFR2/MDFI/GGNBP2/CITED2/HEY1/DNAJB6/ETNK2/HS6ST1	9
GO:0072521	GO:0072521	purine-containing compound metabolic process	20/417	425/14661	0.0194673661562149	0.185151690413224	0.163290450191771	TMSB4X/OGT/HMGCS2/APP/TPST2/ATP5F1B/PPAT/PPT1/HACD2/NUDT19/NPR1/VCP/GART/GPI/HK1/PKM/HSPA8/GMPS/PGK1/NPPC	20
GO:0071383	GO:0071383	cellular response to steroid hormone stimulus	11/417	189/14661	0.0194715132775192	0.185151690413224	0.163290450191771	HMGCS2/AXIN2/HDAC1/ZFP36L2/DNAJA1/BCL2L11/ATP2B1/CALR/ATP1A1/SGK1/HSPA8	11
GO:0006641	GO:0006641	triglyceride metabolic process	7/417	96/14661	0.0195696273264326	0.185673859269332	0.163750965498975	APOC1/CAV1/LPIN2/INSIG1/GK5/LPL/PNLIPRP2	7
GO:0048659	GO:0048659	smooth muscle cell proliferation	10/417	165/14661	0.0196688352030652	0.186204083045758	0.164218584665517	FGFR2/CYBA/S1PR1/HDAC1/TRIB1/NPR1/HMOX1/ADAMTS1/MMP2/NPPC	10
GO:0010595	GO:0010595	positive regulation of endothelial cell migration	8/417	119/14661	0.0203120942861409	0.19103945926357	0.168483038085797	TMSB4X/ATP5F1B/HMOX1/SPARC/BCAR1/SMOC2/CALR/GPI	8
GO:0003176	GO:0003176	aortic valve development	4/417	37/14661	0.0203206070739658	0.19103945926357	0.168483038085797	EFNA1/HEY1/ROBO1/SOX9	4
GO:1902745	GO:1902745	positive regulation of lamellipodium organization	4/417	37/14661	0.0203206070739658	0.19103945926357	0.168483038085797	CORO1C/PIK3R1/ACTR3/HSP90AA1	4
GO:0006091	GO:0006091	generation of precursor metabolites and energy	20/417	427/14661	0.0203573923552152	0.19103945926357	0.168483038085797	OGT/COX6B2/HMGCS2/APP/CYBA/NDUFA4/KHK/ADH5/ATP5F1B/PGD/FDX1/STBD1/VCP/GPI/HK1/PKM/GABARAPL1/IRS2/TKT/PGK1	20
GO:0030728	GO:0030728	ovulation	3/417	21/14661	0.0207685670416233	0.192793307008417	0.17002980542659	RGS2/ADAMTS1/MMP2	3
GO:0035518	GO:0035518	histone H2A monoubiquitination	3/417	21/14661	0.0207685670416233	0.192793307008417	0.17002980542659	DDB1/RNF2/CUL4B	3
GO:0060445	GO:0060445	branching involved in salivary gland morphogenesis	3/417	21/14661	0.0207685670416233	0.192793307008417	0.17002980542659	FGFR2/SEMA3C/PDGFA	3
GO:0072170	GO:0072170	metanephric tubule development	3/417	21/14661	0.0207685670416233	0.192793307008417	0.17002980542659	HES1/LGR4/SOX9	3
GO:0098743	GO:0098743	cell aggregation	3/417	21/14661	0.0207685670416233	0.192793307008417	0.17002980542659	MGP/BARX2/SOX9	3
GO:0009161	GO:0009161	ribonucleoside monophosphate metabolic process	5/417	56/14661	0.0211752024206485	0.195302618034222	0.17224283694772	PPAT/UMPS/UCK2/GART/GMPS	5
GO:0046324	GO:0046324	regulation of glucose import	5/417	56/14661	0.0211752024206485	0.195302618034222	0.17224283694772	PLA2G1B/PIK3R1/GRB10/IRS2/GPC3	5
GO:0086065	GO:0086065	cell communication involved in cardiac conduction	5/417	56/14661	0.0211752024206485	0.195302618034222	0.17224283694772	RYR2/CAV1/CACNA1D/ATP1A1/PKP2	5
GO:0032355	GO:0032355	response to estradiol	8/417	120/14661	0.0212438114539487	0.195515849312787	0.17243089157144	IGFBP2/PAM/EZH2/BCL2L11/CALR/GPI/PDGFA/MMP2	8
GO:0090596	GO:0090596	sensory organ morphogenesis	14/417	268/14661	0.0214357503571413	0.196860801356823	0.17361704236632	FOXL2/FBN2/NKD1/FGFR2/HDAC1/FAT1/CITED2/OBSL1/MEIS1/SOX11/INSIG1/ATF4/CYP26B1/SOX9	14
GO:0010950	GO:0010950	positive regulation of endopeptidase activity	9/417	144/14661	0.0219424306287337	0.201084364269291	0.177341920534328	FOXL2/EFNA1/PYCARD/GSN/BCL2L11/VCP/F3/ROBO1/BEX3	9
GO:2001056	GO:2001056	positive regulation of cysteine-type endopeptidase activity	8/417	121/14661	0.0222054154396609	0.201138736810755	0.17738987319819	FOXL2/PYCARD/GSN/BCL2L11/VCP/F3/ROBO1/BEX3	8
GO:0045823	GO:0045823	positive regulation of heart contraction	4/417	38/14661	0.0222159741075209	0.201138736810755	0.17738987319819	RYR2/RGS2/HSP90AA1/ATP1A1	4
GO:0048002	GO:0048002	antigen processing and presentation of peptide antigen	4/417	38/14661	0.0222159741075209	0.201138736810755	0.17738987319819	PYCARD/B2M/CALR/PDIA3	4
GO:0006096	GO:0006096	glycolytic process	6/417	77/14661	0.0222291530909978	0.201138736810755	0.17738987319819	OGT/APP/GPI/HK1/PKM/PGK1	6
GO:0045638	GO:0045638	negative regulation of myeloid cell differentiation	6/417	77/14661	0.0222291530909978	0.201138736810755	0.17738987319819	PRMT1/TRIB1/HSPA9/PIK3R1/MEIS1/INHA	6
GO:0061333	GO:0061333	renal tubule morphogenesis	6/417	77/14661	0.0222291530909978	0.201138736810755	0.17738987319819	LGR5/HES1/HS3ST3A1/LGR4/GPC3/SOX9	6
GO:0044262	GO:0044262	cellular carbohydrate metabolic process	14/417	270/14661	0.022677251650993	0.204762242848672	0.180585544438801	OGT/CSGALNACT1/KHK/MIDN/DDB1/INPP1/SCARB2/PGD/STBD1/PLA2G4A/GK5/HK1/GABARAPL1/IRS2	14
GO:2000060	GO:2000060	positive regulation of ubiquitin-dependent protein catabolic process	7/417	99/14661	0.0227572356437933	0.20505366624114	0.180842558873	CAV1/AXIN2/TRIB1/RNF19B/TRIB2/VCP/RNF19A	7
GO:0001822	GO:0001822	kidney development	15/417	297/14661	0.023116330186313	0.207853529583208	0.183311836601879	EGR1/HMGCS2/HES1/FGFR2/HS3ST3A1/ARID5B/BCL2L11/SOX11/ADAMTS1/PDGFA/LGR4/PCSK5/CYP26B1/GPC3/SOX9	15
GO:0001570	GO:0001570	vasculogenesis	6/417	78/14661	0.0235253060181089	0.208711836428237	0.184068801395528	CAV1/ZFPM2/CITED2/HEY1/QKI/RAP1A	6
GO:0006757	GO:0006757	ATP generation from ADP	6/417	78/14661	0.0235253060181089	0.208711836428237	0.184068801395528	OGT/APP/GPI/HK1/PKM/PGK1	6
GO:1905897	GO:1905897	regulation of response to endoplasmic reticulum stress	6/417	78/14661	0.0235253060181089	0.208711836428237	0.184068801395528	CAV1/COPS5/PIK3R1/BCL2L11/SERINC3/HSPA5	6
GO:0006760	GO:0006760	folic acid-containing compound metabolic process	3/417	22/14661	0.0235517079264065	0.208711836428237	0.184068801395528	FOLR1/AASDHPPT/GART	3
GO:0008211	GO:0008211	glucocorticoid metabolic process	3/417	22/14661	0.0235517079264065	0.208711836428237	0.184068801395528	ATP1A1/STAR/CYP11A1	3
GO:0009127	GO:0009127	purine nucleoside monophosphate biosynthetic process	3/417	22/14661	0.0235517079264065	0.208711836428237	0.184068801395528	PPAT/GART/GMPS	3
GO:0072243	GO:0072243	metanephric nephron epithelium development	3/417	22/14661	0.0235517079264065	0.208711836428237	0.184068801395528	HES1/LGR4/SOX9	3
GO:0044282	GO:0044282	small molecule catabolic process	16/417	325/14661	0.0239271435653848	0.210738804134397	0.185856440863061	ALDH1B1/ADH5/INPP1/PGD/AASDHPPT/NUDT19/LPIN2/GK5/ALDH3B1/HK1/DDAH1/PKM/IRS2/GLUL/PGK1/CYP26B1	16
GO:0009314	GO:0009314	response to radiation	19/417	407/14661	0.0240887318096023	0.210738804134397	0.185856440863061	EGR1/APP/CYBA/RPL26/FOS/DDB1/PIK3R1/SPIDR/COPS3/EIF2S1/ATF4/HSPA5/CXCL12/PBK/GADD45A/DCT/NET1/MMP2/CUL4B	19
GO:1903524	GO:1903524	positive regulation of blood circulation	4/417	39/14661	0.0242156815952929	0.210738804134397	0.185856440863061	RYR2/RGS2/HSP90AA1/ATP1A1	4
GO:0006639	GO:0006639	acylglycerol metabolic process	8/417	123/14661	0.0242200707169778	0.210738804134397	0.185856440863061	APOC1/CAV1/PLA2G4A/LPIN2/INSIG1/GK5/LPL/PNLIPRP2	8
GO:0009132	GO:0009132	nucleoside diphosphate metabolic process	8/417	123/14661	0.0242200707169778	0.210738804134397	0.185856440863061	OGT/APP/RRM1/UMPS/GPI/HK1/PKM/PGK1	8
GO:0001755	GO:0001755	neural crest cell migration	5/417	58/14661	0.0242680294796948	0.210738804134397	0.185856440863061	NRTN/FOLR1/EFNB1/CORO1C/SEMA3C	5
GO:0010517	GO:0010517	regulation of phospholipase activity	5/417	58/14661	0.0242680294796948	0.210738804134397	0.185856440863061	FGFR2/PLA2G1B/PPT1/RGS2/PLAA	5
GO:0032732	GO:0032732	positive regulation of interleukin-1 production	5/417	58/14661	0.0242680294796948	0.210738804134397	0.185856440863061	EGR1/APP/PYCARD/HK1/LPL	5
GO:0072678	GO:0072678	T cell migration	5/417	58/14661	0.0242680294796948	0.210738804134397	0.185856440863061	APP/PYCARD/S1PR1/F11R/CXCL12	5
GO:0009991	GO:0009991	response to extracellular stimulus	21/417	463/14661	0.0242707557111509	0.210738804134397	0.185856440863061	IGFBP2/OGT/HMGCS2/GAS6/CYBA/NENF/FOLR1/FOS/KIF26A/NR4A2/EIF2S1/HMOX1/ATP2B1/ATF4/HSPA5/GABARAPL1/HSPA8/GLUL/ASNS/CYP26B1/LPL	21
GO:0007584	GO:0007584	response to nutrient	9/417	147/14661	0.0246844060976349	0.213613331985395	0.188391567309008	IGFBP2/OGT/HMGCS2/GAS6/FOLR1/HMOX1/ATP2B1/CYP26B1/LPL	9
GO:0044843	GO:0044843	cell cycle G1/S phase transition	13/417	247/14661	0.0247012159136206	0.213613331985395	0.188391567309008	RPL26/CDK14/EZH2/RRM1/ZNF655/BACH1/DPF3/NASP/ADAMTS1/RBBP8/KLF4/CUL4B/RGCC	13
GO:2000736	GO:2000736	regulation of stem cell differentiation	6/417	79/14661	0.024871204351668	0.214651478521022	0.189307137751757	HES1/HDAC1/ZFP36L2/EZH2/HSPA9/SOX9	6
GO:0048588	GO:0048588	developmental cell growth	12/417	222/14661	0.0252416020757194	0.217255247482065	0.19160347436578	SORBS2/FOXL2/NRN1/APP/OLFM1/RGS2/PLAA/HSP90AA1/SEMA3C/TMEM108/CXCL12/SOX9	12
GO:0006638	GO:0006638	neutral lipid metabolic process	8/417	124/14661	0.025273993425089	0.217255247482065	0.19160347436578	APOC1/CAV1/PLA2G4A/LPIN2/INSIG1/GK5/LPL/PNLIPRP2	8
GO:2000112	GO:2000112	regulation of cellular macromolecule biosynthetic process	22/417	494/14661	0.0256993767911653	0.220470901094668	0.194439449154294	BACE2/APP/RPL26/NECAB3/PRMT1/ZFP36L2/FXR1/MAGOH/BTG2/RGS2/DNAJC3/EIF3D/EIF2S1/IGF2BP1/ETF1/QKI/CALR/ATF4/PKM/ATG101/IRS2/KLF4	22
GO:1902808	GO:1902808	positive regulation of cell cycle G1/S phase transition	5/417	59/14661	0.0259177500883501	0.221901374262408	0.195701023418219	EZH2/RRM1/ADAMTS1/CUL4B/RGCC	5
GO:1901617	GO:1901617	organic hydroxy compound biosynthetic process	12/417	223/14661	0.0260207919306078	0.222340683335492	0.1960884623671	HMGCS2/PCBD1/FDFT1/FDPS/NR4A2/CYP51A1/INSIG1/DCT/IDI1/STAR/ZEB2/GPR37	12
GO:0048145	GO:0048145	regulation of fibroblast proliferation	6/417	80/14661	0.0262675438756873	0.222580205539271	0.196299703692517	CAV1/PLA2G1B/GAS6/FOSL2/PDGFC/PDGFA	6
GO:2000106	GO:2000106	regulation of leukocyte apoptotic process	6/417	80/14661	0.0262675438756873	0.222580205539271	0.196299703692517	EFNA1/GAS6/ST6GAL1/BCL2L11/CXCL12/IRS2	6
GO:0033574	GO:0033574	response to testosterone	4/417	40/14661	0.0263208425856884	0.222580205539271	0.196299703692517	HMGCS2/CALR/GPI/NASP	4
GO:0046164	GO:0046164	alcohol catabolic process	4/417	40/14661	0.0263208425856884	0.222580205539271	0.196299703692517	ALDH1B1/INPP1/GK5/ALDH3B1	4
GO:0072210	GO:0072210	metanephric nephron development	4/417	40/14661	0.0263208425856884	0.222580205539271	0.196299703692517	EGR1/HES1/LGR4/SOX9	4
GO:0010565	GO:0010565	regulation of cellular ketone metabolic process	8/417	125/14661	0.026359545048741	0.222580205539271	0.196299703692517	EGR1/APOC1/CAV1/CLN3/INSIG1/IRS2/STAR/SOX9	8
GO:0006007	GO:0006007	glucose catabolic process	3/417	23/14661	0.0265265830541231	0.222678230403557	0.196386154559822	HK1/PKM/PGK1	3
GO:0010640	GO:0010640	regulation of platelet-derived growth factor receptor signaling pathway	3/417	23/14661	0.0265265830541231	0.222678230403557	0.196386154559822	PHF14/PTPN12/F3	3
GO:0050927	GO:0050927	positive regulation of positive chemotaxis	3/417	23/14661	0.0265265830541231	0.222678230403557	0.196386154559822	S1PR1/CXCL12/F3	3
GO:1903320	GO:1903320	regulation of protein modification by small protein conjugation or removal	12/417	224/14661	0.0268174203198897	0.224680843147926	0.198152314705905	EGR1/OGT/CAV1/COPS5/DNAJA1/COPS3/PLAA/UBA2/SQSTM1/HSP90AA1/VCP/HSPA5	12
GO:0008217	GO:0008217	regulation of blood pressure	10/417	174/14661	0.0272056397902972	0.227489960736765	0.20062975401364	GAS6/CYBA/ADH5/NPR1/HMOX1/ATP2B1/DDAH1/ATP1A1/SGK1/PCSK5	10
GO:0048872	GO:0048872	homeostasis of number of cells	14/417	277/14661	0.0274489080109729	0.229078459477983	0.20203069544714	B2M/PRMT1/EZH2/HSPA9/SLC25A5/CITED2/BCL2L11/HMOX1/ALAS1/GPI/SKIL/LGR4/INHA/SOX9	14
GO:0032206	GO:0032206	positive regulation of telomere maintenance	5/417	60/14661	0.0276375177301082	0.229760253779507	0.202631988895693	CCT7/CCT2/CCT3/CCT6A/CCT8	5
GO:0090497	GO:0090497	mesenchymal cell migration	5/417	60/14661	0.0276375177301082	0.229760253779507	0.202631988895693	NRTN/FOLR1/EFNB1/CORO1C/SEMA3C	5
GO:0007589	GO:0007589	body fluid secretion	6/417	81/14661	0.0277149896241986	0.229959508503486	0.202807717205323	PAM/CAV1/CYBA/ANO1/UMPS/NPR1	6
GO:0050673	GO:0050673	epithelial cell proliferation	20/417	442/14661	0.0280734544378691	0.232484984920928	0.205035005437109	FST/LGR5/CAV1/HES1/FGFR2/B2M/CYBA/HMOX1/SPARC/SOX11/CXCL12/F3/ROBO1/IRS2/NR4A1/GLUL/LGR4/RGCC/GPC3/SOX9	20
GO:1901570	GO:1901570	fatty acid derivative biosynthetic process	4/417	41/14661	0.0285324062825952	0.235378660657571	0.20758701893853	PAM/HMGCS2/PPT1/HACD2	4
GO:1905314	GO:1905314	semi-lunar valve development	4/417	41/14661	0.0285324062825952	0.235378660657571	0.20758701893853	EFNA1/HEY1/ROBO1/SOX9	4
GO:0050921	GO:0050921	positive regulation of chemotaxis	8/417	127/14661	0.0286271732044629	0.235470870847428	0.207668341681954	TMSB4X/GAS6/S1PR1/NEDD9/SMOC2/CALR/CXCL12/F3	8
GO:0007389	GO:0007389	pattern specification process	20/417	443/14661	0.0286571591146464	0.235470870847428	0.207668341681954	FST/HES1/NKD1/FGFR2/EMX2/MDFI/FOLR1/AXIN2/EFNB1/BTG2/RNF2/CITED2/HEY1/MEIS1/SEMA3C/ROBO1/SHROOM3/PCSK5/CYP26B1/GPC3	20
GO:0035051	GO:0035051	cardiocyte differentiation	9/417	151/14661	0.0287079423741397	0.235470870847428	0.207668341681954	SORBS2/HES1/FOLR1/RGS2/CITED2/OBSL1/SEMA3C/CALR/FHL2	9
GO:0045787	GO:0045787	positive regulation of cell cycle	15/417	306/14661	0.0291282276140959	0.238463090067398	0.210307263435307	APP/HES1/FGFR2/EZH2/RRM1/CITED2/BCL2L11/SMOC2/CALR/PBK/CKS2/ADAMTS1/ASNS/CUL4B/RGCC	15
GO:0003181	GO:0003181	atrioventricular valve morphogenesis	3/417	24/14661	0.0296926295078501	0.240509153943117	0.212111744348452	EFNA1/OLFM1/HEY1	3
GO:0050926	GO:0050926	regulation of positive chemotaxis	3/417	24/14661	0.0296926295078501	0.240509153943117	0.212111744348452	S1PR1/CXCL12/F3	3
GO:2000050	GO:2000050	regulation of non-canonical Wnt signaling pathway	3/417	24/14661	0.0296926295078501	0.240509153943117	0.212111744348452	NKD1/LBX2/GPC3	3
GO:2000027	GO:2000027	regulation of animal organ morphogenesis	8/417	128/14661	0.0298100432740711	0.240509153943117	0.212111744348452	NKD1/GPC6/CITED2/ROBO1/PDGFA/LGR4/GPC3/SOX9	8
GO:0010466	GO:0010466	negative regulation of peptidase activity	11/417	202/14661	0.0299079732086347	0.240509153943117	0.212111744348452	WFDC1/APP/GAS6/CD44/ARL6IP1/SERPINI1/DNAJB6/GPI/NR4A1/KLF4/GPC3	11
GO:0046034	GO:0046034	ATP metabolic process	10/417	177/14661	0.0301230626544917	0.240509153943117	0.212111744348452	TMSB4X/OGT/APP/ATP5F1B/VCP/GPI/HK1/PKM/HSPA8/PGK1	10
GO:0032526	GO:0032526	response to retinoic acid	7/417	105/14661	0.0301723511956781	0.240509153943117	0.212111744348452	IGFBP2/FGFR2/PDGFA/MMP2/KLF4/CYP26B1/SOX9	7
GO:0060560	GO:0060560	developmental growth involved in morphogenesis	12/417	228/14661	0.0301822872088033	0.240509153943117	0.212111744348452	NRN1/APP/NKD1/FGFR2/OLFM1/S1PR1/PLAA/HSP90AA1/SEMA3C/TMEM108/CXCL12/SOX9	12
GO:0048511	GO:0048511	rhythmic process	14/417	281/14661	0.0304880631330945	0.240509153943117	0.212111744348452	EGR1/OGT/PAM/HDAC1/DDB1/EZH2/NFIL3/TOP1/NR5A1/ATF4/HSPA5/ADAMTS1/MMP2/LGR4	14
GO:0030433	GO:0030433	ubiquitin-dependent ERAD pathway	6/417	83/14661	0.0307657022085483	0.240509153943117	0.212111744348452	CAV1/VCP/CALR/PSMC6/HSPA5/HSP90B1	6
GO:0032642	GO:0032642	regulation of chemokine production	6/417	83/14661	0.0307657022085483	0.240509153943117	0.212111744348452	EGR1/APP/PYCARD/HMOX1/KLF4/LPL	6
GO:0046364	GO:0046364	monosaccharide biosynthetic process	6/417	83/14661	0.0307657022085483	0.240509153943117	0.212111744348452	OGT/DDB1/PGD/ATF4/GPI/PGK1	6
GO:0043114	GO:0043114	regulation of vascular permeability	4/417	42/14661	0.0308511605181777	0.240509153943117	0.212111744348452	PTP4A3/FERMT2/NPR1/DDAH1	4
GO:0051602	GO:0051602	response to electrical stimulus	4/417	42/14661	0.0308511605181777	0.240509153943117	0.212111744348452	BTG2/CALR/NR4A1/MMP2	4
GO:0003093	GO:0003093	regulation of glomerular filtration	2/417	10/14661	0.0312247808050859	0.240509153943117	0.212111744348452	GAS6/CYBA	2
GO:0003418	GO:0003418	growth plate cartilage chondrocyte differentiation	2/417	10/14661	0.0312247808050859	0.240509153943117	0.212111744348452	SOX9/NPPC	2
GO:0006222	GO:0006222	UMP biosynthetic process	2/417	10/14661	0.0312247808050859	0.240509153943117	0.212111744348452	UMPS/UCK2	2
GO:0007168	GO:0007168	receptor guanylyl cyclase signaling pathway	2/417	10/14661	0.0312247808050859	0.240509153943117	0.212111744348452	NPR1/NPPC	2
GO:0032276	GO:0032276	regulation of gonadotropin secretion	2/417	10/14661	0.0312247808050859	0.240509153943117	0.212111744348452	FOXL2/INHA	2
GO:0043587	GO:0043587	tongue morphogenesis	2/417	10/14661	0.0312247808050859	0.240509153943117	0.212111744348452	HDAC1/CYP26B1	2
GO:0044857	GO:0044857	plasma membrane raft organization	2/417	10/14661	0.0312247808050859	0.240509153943117	0.212111744348452	CAV1/CLN3	2
GO:0051409	GO:0051409	response to nitrosative stress	2/417	10/14661	0.0312247808050859	0.240509153943117	0.212111744348452	ADH5/DNAJA1	2
GO:0060346	GO:0060346	bone trabecula formation	2/417	10/14661	0.0312247808050859	0.240509153943117	0.212111744348452	FBN2/MMP2	2
GO:0060452	GO:0060452	positive regulation of cardiac muscle contraction	2/417	10/14661	0.0312247808050859	0.240509153943117	0.212111744348452	RGS2/HSP90AA1	2
GO:0061418	GO:0061418	regulation of transcription from RNA polymerase II promoter in response to hypoxia	2/417	10/14661	0.0312247808050859	0.240509153943117	0.212111744348452	EGR1/CITED2	2
GO:0061626	GO:0061626	pharyngeal arch artery morphogenesis	2/417	10/14661	0.0312247808050859	0.240509153943117	0.212111744348452	HES1/FOLR1	2
GO:0071600	GO:0071600	otic vesicle morphogenesis	2/417	10/14661	0.0312247808050859	0.240509153943117	0.212111744348452	FGFR2/SOX9	2
GO:0097048	GO:0097048	dendritic cell apoptotic process	2/417	10/14661	0.0312247808050859	0.240509153943117	0.212111744348452	GAS6/CXCL12	2
GO:0097050	GO:0097050	type B pancreatic cell apoptotic process	2/417	10/14661	0.0312247808050859	0.240509153943117	0.212111744348452	RYR2/EIF2S1	2
GO:1901203	GO:1901203	positive regulation of extracellular matrix assembly	2/417	10/14661	0.0312247808050859	0.240509153943117	0.212111744348452	RGCC/SOX9	2
GO:2000392	GO:2000392	regulation of lamellipodium morphogenesis	2/417	10/14661	0.0312247808050859	0.240509153943117	0.212111744348452	CD44/CORO1C	2
GO:2000508	GO:2000508	regulation of dendritic cell chemotaxis	2/417	10/14661	0.0312247808050859	0.240509153943117	0.212111744348452	GAS6/CALR	2
GO:2000668	GO:2000668	regulation of dendritic cell apoptotic process	2/417	10/14661	0.0312247808050859	0.240509153943117	0.212111744348452	GAS6/CXCL12	2
GO:0046328	GO:0046328	regulation of JNK cascade	8/417	130/14661	0.0322757992092353	0.246678829798608	0.217552953908742	APP/TNFRSF19/PYCARD/PRMT1/COPS5/DNAJA1/TPD52L1/GADD45A	8
GO:0048565	GO:0048565	digestive tract development	8/417	130/14661	0.0322757992092353	0.246678829798608	0.217552953908742	HMGCS2/HES1/FGFR2/SOX11/PDGFC/LGR4/PCSK5/SOX9	8
GO:0051384	GO:0051384	response to glucocorticoid	8/417	130/14661	0.0322757992092353	0.246678829798608	0.217552953908742	IGFBP2/PAM/HMGCS2/AXIN2/FOS/ZFP36L2/BCL2L11/ATP2B1	8
GO:0045860	GO:0045860	positive regulation of protein kinase activity	17/417	365/14661	0.0323236901031448	0.246678829798608	0.217552953908742	EGR1/EFNA1/PLA2G1B/GAS6/AXIN2/EZH2/NEDD9/CAMKK2/TPD52L1/FERMT2/HSP90AA1/RAP1A/ROBO1/CKS2/PDGFC/PDGFA/RGCC	17
GO:0002088	GO:0002088	lens development in camera-type eye	6/417	84/14661	0.0323701396013064	0.246678829798608	0.217552953908742	FAT1/CITED2/MEIS1/SOX11/ATF4/SKIL	6
GO:0032602	GO:0032602	chemokine production	6/417	84/14661	0.0323701396013064	0.246678829798608	0.217552953908742	EGR1/APP/PYCARD/HMOX1/KLF4/LPL	6
GO:0002026	GO:0002026	regulation of the force of heart contraction	3/417	25/14661	0.0330488074661768	0.249199604367768	0.219776095449127	RYR2/CAV1/ATP1A1	3
GO:0006929	GO:0006929	substrate-dependent cell migration	3/417	25/14661	0.0330488074661768	0.249199604367768	0.219776095449127	ATP5F1B/CD2AP/ROBO1	3
GO:0030325	GO:0030325	adrenal gland development	3/417	25/14661	0.0330488074661768	0.249199604367768	0.219776095449127	ARID5B/CITED2/NR5A1	3
GO:0072207	GO:0072207	metanephric epithelium development	3/417	25/14661	0.0330488074661768	0.249199604367768	0.219776095449127	HES1/LGR4/SOX9	3
GO:0072273	GO:0072273	metanephric nephron morphogenesis	3/417	25/14661	0.0330488074661768	0.249199604367768	0.219776095449127	HES1/LGR4/SOX9	3
GO:1900746	GO:1900746	regulation of vascular endothelial growth factor signaling pathway	3/417	25/14661	0.0330488074661768	0.249199604367768	0.219776095449127	PTP4A3/SMOC2/ROBO1	3
GO:0032722	GO:0032722	positive regulation of chemokine production	5/417	63/14661	0.0332247751581919	0.249612047381081	0.220139840469073	EGR1/APP/PYCARD/HMOX1/LPL	5
GO:1905330	GO:1905330	regulation of morphogenesis of an epithelium	5/417	63/14661	0.0332247751581919	0.249612047381081	0.220139840469073	NKD1/LBX2/PDGFA/LGR4/SOX9	5
GO:0046677	GO:0046677	response to antibiotic	4/417	43/14661	0.0332777345624382	0.249612047381081	0.220139840469073	EZH2/HSP90AA1/PLA2G4A/HSPA5	4
GO:0009411	GO:0009411	response to UV	8/417	131/14661	0.0335594132896107	0.251286338534402	0.22161644462844	RPL26/DDB1/PIK3R1/EIF2S1/ATF4/PBK/MMP2/CUL4B	8
GO:0009199	GO:0009199	ribonucleoside triphosphate metabolic process	11/417	206/14661	0.0338012906186105	0.252657299267457	0.222825533213028	TMSB4X/OGT/APP/ATP5F1B/UCK2/VCP/GPI/HK1/PKM/HSPA8/PGK1	11
GO:0072594	GO:0072594	establishment of protein localization to organelle	18/417	395/14661	0.0338969743396718	0.252932631444287	0.223068356354456	RYR2/SEC13/CCT7/PMPCB/DNAJA1/PIK3R1/SCARB2/SPIDR/CCT2/CCT3/SQSTM1/HSP90AA1/CCT6A/CCT8/HSPA5/HK1/HSPA8/NUP62CL	18
GO:0030324	GO:0030324	lung development	10/417	181/14661	0.0343482774185732	0.254679428122757	0.224608905162756	HMGCS2/HES1/FGFR2/PHF14/ZFPM2/SOX11/PDGFA/HS6ST1/GPC3/SOX9	10
GO:0009267	GO:0009267	cellular response to starvation	9/417	156/14661	0.0343574922554415	0.254679428122757	0.224608905162756	GAS6/FOS/EIF2S1/ATF4/HSPA5/GABARAPL1/HSPA8/GLUL/ASNS	9
GO:0071453	GO:0071453	cellular response to oxygen levels	9/417	156/14661	0.0343574922554415	0.254679428122757	0.224608905162756	EGR1/CAV1/FOS/CITED2/HMOX1/ATF4/DDAH1/PGK1/RGCC	9
GO:0031532	GO:0031532	actin cytoskeleton reorganization	7/417	108/14661	0.0344273494042164	0.254679428122757	0.224608905162756	HMCN1/S1PR1/NEDD9/GSN/CD2AP/F11R/BCAR1	7
GO:0070555	GO:0070555	response to interleukin-1	7/417	108/14661	0.0344273494042164	0.254679428122757	0.224608905162756	EGR1/APP/HES1/PYCARD/CYBA/MMP2/SOX9	7
GO:0050803	GO:0050803	regulation of synapse structure or activity	11/417	207/14661	0.0348281265520601	0.256682725356117	0.22637566897881	LRRN1/APP/THBS2/EFNA1/CLN3/NEDD9/GPC6/PPT1/VCP/TUBA1A/HSPA8	11
GO:0001889	GO:0001889	liver development	8/417	132/14661	0.0348773177310313	0.256682725356117	0.22637566897881	HMGCS2/HES1/EZH2/PRKCSH/ARID5B/CITED2/HMOX1/SOX9	8
GO:0030879	GO:0030879	mammary gland development	8/417	132/14661	0.0348773177310313	0.256682725356117	0.22637566897881	PAM/CAV1/FGFR2/UMPS/BCL2L11/ROBO1/IRS2/SOX9	8
GO:0046503	GO:0046503	glycerolipid catabolic process	5/417	64/14661	0.0352320728158734	0.258408615977174	0.227897780150817	APOC1/GPCPD1/PLA2G4A/LPL/PNLIPRP2	5
GO:0060675	GO:0060675	ureteric bud morphogenesis	5/417	64/14661	0.0352320728158734	0.258408615977174	0.227897780150817	HES1/HS3ST3A1/LGR4/GPC3/SOX9	5
GO:0046031	GO:0046031	ADP metabolic process	6/417	86/14661	0.0357398555493352	0.259165978404222	0.228565719241166	OGT/APP/GPI/HK1/PKM/PGK1	6
GO:0055017	GO:0055017	cardiac muscle tissue growth	6/417	86/14661	0.0357398555493352	0.259165978404222	0.228565719241166	SORBS2/FGFR2/S1PR1/ZFPM2/RGS2/CITED2	6
GO:0009066	GO:0009066	aspartate family amino acid metabolic process	4/417	44/14661	0.0358126022338792	0.259165978404222	0.228565719241166	AASDHPPT/PLOD2/ATF4/ASNS	4
GO:0046456	GO:0046456	icosanoid biosynthetic process	4/417	44/14661	0.0358126022338792	0.259165978404222	0.228565719241166	MGST3/PYCARD/PLA2G1B/PLA2G4A	4
GO:0070509	GO:0070509	calcium ion import	4/417	44/14661	0.0358126022338792	0.259165978404222	0.228565719241166	MICU1/HES1/CACNA1D/CXCL12	4
GO:0009165	GO:0009165	nucleotide biosynthetic process	13/417	261/14661	0.0362693926025601	0.259165978404222	0.228565719241166	TMSB4X/RRM1/ATP5F1B/PPAT/UMPS/PPT1/UCK2/HACD2/NPR1/VCP/GART/GMPS/NPPC	13
GO:0046037	GO:0046037	GMP metabolic process	3/417	26/14661	0.0365936375845361	0.259165978404222	0.228565719241166	PPAT/GART/GMPS	3
GO:0060740	GO:0060740	prostate gland epithelium morphogenesis	3/417	26/14661	0.0365936375845361	0.259165978404222	0.228565719241166	FGFR2/MMP2/SOX9	3
GO:0070168	GO:0070168	negative regulation of biomineral tissue development	3/417	26/14661	0.0365936375845361	0.259165978404222	0.228565719241166	GAS6/HEY1/SOX9	3
GO:0006919	GO:0006919	activation of cysteine-type endopeptidase activity involved in apoptotic process	5/417	65/14661	0.0373127573235914	0.259165978404222	0.228565719241166	PYCARD/VCP/F3/ROBO1/BEX3	5
GO:0072171	GO:0072171	mesonephric tubule morphogenesis	5/417	65/14661	0.0373127573235914	0.259165978404222	0.228565719241166	HES1/HS3ST3A1/LGR4/GPC3/SOX9	5
GO:0000338	GO:0000338	protein deneddylation	2/417	11/14661	0.0374570946703274	0.259165978404222	0.228565719241166	COPS5/COPS3	2
GO:0001977	GO:0001977	renal system process involved in regulation of blood volume	2/417	11/14661	0.0374570946703274	0.259165978404222	0.228565719241166	GAS6/CYBA	2
GO:0006182	GO:0006182	cGMP biosynthetic process	2/417	11/14661	0.0374570946703274	0.259165978404222	0.228565719241166	NPR1/NPPC	2
GO:0006188	GO:0006188	IMP biosynthetic process	2/417	11/14661	0.0374570946703274	0.259165978404222	0.228565719241166	PPAT/GART	2
GO:0009174	GO:0009174	pyrimidine ribonucleoside monophosphate biosynthetic process	2/417	11/14661	0.0374570946703274	0.259165978404222	0.228565719241166	UMPS/UCK2	2
GO:0010524	GO:0010524	positive regulation of calcium ion transport into cytosol	2/417	11/14661	0.0374570946703274	0.259165978404222	0.228565719241166	CAV1/PLA2G1B	2
GO:0010713	GO:0010713	negative regulation of collagen metabolic process	2/417	11/14661	0.0374570946703274	0.259165978404222	0.228565719241166	CYGB/NPPC	2
GO:0010752	GO:0010752	regulation of cGMP-mediated signaling	2/417	11/14661	0.0374570946703274	0.259165978404222	0.228565719241166	NPR1/NPPC	2
GO:0031272	GO:0031272	regulation of pseudopodium assembly	2/417	11/14661	0.0374570946703274	0.259165978404222	0.228565719241166	CDC42EP5/CDC42EP3	2
GO:0031274	GO:0031274	positive regulation of pseudopodium assembly	2/417	11/14661	0.0374570946703274	0.259165978404222	0.228565719241166	CDC42EP5/CDC42EP3	2
GO:0032966	GO:0032966	negative regulation of collagen biosynthetic process	2/417	11/14661	0.0374570946703274	0.259165978404222	0.228565719241166	CYGB/NPPC	2
GO:0042416	GO:0042416	dopamine biosynthetic process	2/417	11/14661	0.0374570946703274	0.259165978404222	0.228565719241166	NR4A2/GPR37	2
GO:0042559	GO:0042559	pteridine-containing compound biosynthetic process	2/417	11/14661	0.0374570946703274	0.259165978404222	0.228565719241166	PCBD1/GART	2
GO:0045605	GO:0045605	negative regulation of epidermal cell differentiation	2/417	11/14661	0.0374570946703274	0.259165978404222	0.228565719241166	HES1/EZH2	2
GO:0045683	GO:0045683	negative regulation of epidermis development	2/417	11/14661	0.0374570946703274	0.259165978404222	0.228565719241166	HES1/EZH2	2
GO:0051775	GO:0051775	response to redox state	2/417	11/14661	0.0374570946703274	0.259165978404222	0.228565719241166	RYR2/ADH5	2
GO:0060736	GO:0060736	prostate gland growth	2/417	11/14661	0.0374570946703274	0.259165978404222	0.228565719241166	FGFR2/SOX9	2
GO:0061635	GO:0061635	regulation of protein complex stability	2/417	11/14661	0.0374570946703274	0.259165978404222	0.228565719241166	SQSTM1/HSPA8	2
GO:0070914	GO:0070914	UV-damage excision repair	2/417	11/14661	0.0374570946703274	0.259165978404222	0.228565719241166	DDB1/CUL4B	2
GO:0071389	GO:0071389	cellular response to mineralocorticoid stimulus	2/417	11/14661	0.0374570946703274	0.259165978404222	0.228565719241166	ATP2B1/SGK1	2
GO:0072584	GO:0072584	caveolin-mediated endocytosis	2/417	11/14661	0.0374570946703274	0.259165978404222	0.228565719241166	CAV1/CLN3	2
GO:0106049	GO:0106049	regulation of cellular response to osmotic stress	2/417	11/14661	0.0374570946703274	0.259165978404222	0.228565719241166	MICU1/CLN3	2
GO:1990440	GO:1990440	positive regulation of transcription from RNA polymerase II promoter in response to endoplasmic reticulum stress	2/417	11/14661	0.0374570946703274	0.259165978404222	0.228565719241166	ATF4/HSPA5	2
GO:0071900	GO:0071900	regulation of protein serine/threonine kinase activity	16/417	344/14661	0.0374863169263122	0.259165978404222	0.228565719241166	CAV1/PYCARD/PLA2G1B/EZH2/TRIB1/DNAJA1/RGS2/TPD52L1/FERMT2/TRIB2/GADD45A/ROBO1/CKS2/PDGFC/PDGFA/RGCC	16
GO:0097581	GO:0097581	lamellipodium organization	6/417	87/14661	0.0375061048318814	0.259165978404222	0.228565719241166	CD44/S1PR1/CORO1C/PIK3R1/ACTR3/HSP90AA1	6
GO:0009152	GO:0009152	purine ribonucleotide biosynthetic process	10/417	184/14661	0.0377773548655742	0.260621302106321	0.229849209885837	TMSB4X/ATP5F1B/PPAT/PPT1/HACD2/NPR1/VCP/GART/GMPS/NPPC	10
GO:1901293	GO:1901293	nucleoside phosphate biosynthetic process	13/417	263/14661	0.0381929735975824	0.26306634699104	0.232005563301104	TMSB4X/RRM1/ATP5F1B/PPAT/UMPS/PPT1/UCK2/HACD2/NPR1/VCP/GART/GMPS/NPPC	13
GO:0032527	GO:0032527	protein exit from endoplasmic reticulum	4/417	45/14661	0.03845608527789	0.263191488096133	0.232115928738991	SEC13/VCP/INSIG1/HSP90B1	4
GO:0046189	GO:0046189	phenol-containing compound biosynthetic process	4/417	45/14661	0.03845608527789	0.263191488096133	0.232115928738991	NR4A2/DCT/ZEB2/GPR37	4
GO:0085029	GO:0085029	extracellular matrix assembly	4/417	45/14661	0.03845608527789	0.263191488096133	0.232115928738991	GAS6/QSOX1/RGCC/SOX9	4
GO:2000648	GO:2000648	positive regulation of stem cell proliferation	4/417	45/14661	0.03845608527789	0.263191488096133	0.232115928738991	FERMT2/SOX11/IRS2/SOX9	4
GO:0061008	GO:0061008	hepaticobiliary system development	8/417	135/14661	0.0390400611941144	0.266763407014791	0.235266103857428	HMGCS2/HES1/EZH2/PRKCSH/ARID5B/CITED2/HMOX1/SOX9	8
GO:0031589	GO:0031589	cell-substrate adhesion	16/417	346/14661	0.0391840646125139	0.267322396356484	0.235759092179887	EFNA1/EGFL6/GAS6/CD44/ST6GAL1/ACTN1/NEDD9/CORO1C/ADAMTS9/PIK3R1/BCL2L11/FERMT2/ZYX/CALR/PKP2/FBLN2	16
GO:0016049	GO:0016049	cell growth	20/417	460/14661	0.0400412851799344	0.270809165488419	0.23883417132174	SORBS2/FOXL2/WFDC1/NRN1/APP/OLFM1/CYBA/PPT1/RGS2/PLAA/KIF26A/HSP90AA1/NPR1/SEMA3C/BCAR1/TMEM108/CXCL12/SGK1/NET1/SOX9	20
GO:0003171	GO:0003171	atrioventricular valve development	3/417	27/14661	0.0403252363686804	0.270809165488419	0.23883417132174	EFNA1/OLFM1/HEY1	3
GO:0003401	GO:0003401	axis elongation	3/417	27/14661	0.0403252363686804	0.270809165488419	0.23883417132174	NKD1/FGFR2/SOX9	3
GO:0008299	GO:0008299	isoprenoid biosynthetic process	3/417	27/14661	0.0403252363686804	0.270809165488419	0.23883417132174	HMGCS2/FDPS/IDI1	3
GO:0033137	GO:0033137	negative regulation of peptidyl-serine phosphorylation	3/417	27/14661	0.0403252363686804	0.270809165488419	0.23883417132174	CAV1/GGNBP2/GADD45A	3
GO:0060402	GO:0060402	calcium ion transport into cytosol	3/417	27/14661	0.0403252363686804	0.270809165488419	0.23883417132174	RYR2/CAV1/PLA2G1B	3
GO:0060512	GO:0060512	prostate gland morphogenesis	3/417	27/14661	0.0403252363686804	0.270809165488419	0.23883417132174	FGFR2/MMP2/SOX9	3
GO:0110150	GO:0110150	negative regulation of biomineralization	3/417	27/14661	0.0403252363686804	0.270809165488419	0.23883417132174	GAS6/HEY1/SOX9	3
GO:1902547	GO:1902547	regulation of cellular response to vascular endothelial growth factor stimulus	3/417	27/14661	0.0403252363686804	0.270809165488419	0.23883417132174	PTP4A3/SMOC2/ROBO1	3
GO:1903672	GO:1903672	positive regulation of sprouting angiogenesis	3/417	27/14661	0.0403252363686804	0.270809165488419	0.23883417132174	S100A1/PKM/KLF4	3
GO:1901990	GO:1901990	regulation of mitotic cell cycle phase transition	15/417	320/14661	0.0406681867412916	0.272686219366726	0.240489597594862	APP/RPL26/DDB1/ZNF207/ZFP36L2/EZH2/RRM1/ZNF655/HECW2/DPF3/ADAMTS1/RBBP8/KLF4/CUL4B/RGCC	15
GO:0001656	GO:0001656	metanephros development	6/417	89/14661	0.0412035562726934	0.274594602026596	0.242172653595987	EGR1/HES1/PDGFA/LGR4/GPC3/SOX9	6
GO:0061097	GO:0061097	regulation of protein tyrosine kinase activity	6/417	89/14661	0.0412035562726934	0.274594602026596	0.242172653595987	CAV1/APP/EFNA1/GAS6/GGNBP2/NEDD9	6
GO:0048066	GO:0048066	developmental pigmentation	4/417	46/14661	0.0412083569816553	0.274594602026596	0.242172653595987	ADAMTS9/BCL2L11/DCT/ZEB2	4
GO:0048286	GO:0048286	lung alveolus development	4/417	46/14661	0.0412083569816553	0.274594602026596	0.242172653595987	FGFR2/PHF14/PDGFA/HS6ST1	4
GO:0071260	GO:0071260	cellular response to mechanical stimulus	5/417	67/14661	0.0416960964677447	0.276647867410337	0.243983485720316	CYBA/F11R/CNN2/GADD45A/SOX9	5
GO:2000242	GO:2000242	negative regulation of reproductive process	5/417	67/14661	0.0416960964677447	0.276647867410337	0.243983485720316	DDB1/ZFPM2/NR5A1/CALR/NPPC	5
GO:0060284	GO:0060284	regulation of cell development	21/417	491/14661	0.0417095900609349	0.276647867410337	0.243983485720316	HES1/B2M/AXIN2/HDAC1/EZH2/TRIB1/NEDD9/CORO1C/FERMT2/HEY1/CTNNA1/OBSL1/F11R/SOX11/SEMA3C/CALR/CXCL12/ROBO1/DCT/SKIL/NPPC	21
GO:0031667	GO:0031667	response to nutrient levels	19/417	434/14661	0.0420828764192494	0.278693686979867	0.245787751173006	IGFBP2/OGT/HMGCS2/GAS6/CYBA/NENF/FOLR1/FOS/EIF2S1/HMOX1/ATP2B1/ATF4/HSPA5/GABARAPL1/HSPA8/GLUL/ASNS/CYP26B1/LPL	19
GO:0032760	GO:0032760	positive regulation of tumor necrosis factor production	6/417	90/14661	0.0431355226962588	0.282960298684485	0.249550595273893	APP/PYCARD/CYBA/C1QTNF4/PIK3R1/LPL	6
GO:0007565	GO:0007565	female pregnancy	9/417	163/14661	0.0434899894859442	0.282960298684485	0.249550595273893	IGFBP2/PAM/FOS/UMPS/RGS2/CITED2/CALR/MMP2/PCSK5	9
GO:0050678	GO:0050678	regulation of epithelial cell proliferation	17/417	379/14661	0.0435901910938007	0.282960298684485	0.249550595273893	CAV1/HES1/FGFR2/B2M/CYBA/HMOX1/SPARC/SOX11/CXCL12/F3/ROBO1/IRS2/NR4A1/GLUL/RGCC/GPC3/SOX9	17
GO:0033673	GO:0033673	negative regulation of kinase activity	11/417	215/14661	0.0438444869688525	0.282960298684485	0.249550595273893	CAV1/PYCARD/MIDN/GGNBP2/TRIB1/CORO1C/DNAJA1/RGS2/TRIB2/GADD45A/IRS2	11
GO:0050810	GO:0050810	regulation of steroid biosynthetic process	5/417	68/14661	0.0439994906470991	0.282960298684485	0.249550595273893	EGR1/NR5A1/INSIG1/ATP1A1/STAR	5
GO:0045664	GO:0045664	regulation of neuron differentiation	10/417	189/14661	0.0440062240131186	0.282960298684485	0.249550595273893	TCF12/APP/HES1/B2M/HEY1/MEIS1/SOX11/CALR/CXCL12/SOX9	10
GO:0046686	GO:0046686	response to cadmium ion	4/417	47/14661	0.0440694459964399	0.282960298684485	0.249550595273893	FOS/HMOX1/GPI/CPA1	4
GO:0002065	GO:0002065	columnar/cuboidal epithelial cell differentiation	7/417	114/14661	0.0440900045893692	0.282960298684485	0.249550595273893	FST/CAV1/HES1/FGFR2/SOX11/KLF4/SOX9	7
GO:0001553	GO:0001553	luteinization	2/417	12/14661	0.0441184384695685	0.282960298684485	0.249550595273893	NR5A1/MMP2	2
GO:0006983	GO:0006983	ER overload response	2/417	12/14661	0.0441184384695685	0.282960298684485	0.249550595273893	BCL2L11/HSPA5	2
GO:0009950	GO:0009950	dorsal/ventral axis specification	2/417	12/14661	0.0441184384695685	0.282960298684485	0.249550595273893	MDFI/AXIN2	2
GO:0031269	GO:0031269	pseudopodium assembly	2/417	12/14661	0.0441184384695685	0.282960298684485	0.249550595273893	CDC42EP5/CDC42EP3	2
GO:0051639	GO:0051639	actin filament network formation	2/417	12/14661	0.0441184384695685	0.282960298684485	0.249550595273893	ACTN1/PLS3	2
GO:0086015	GO:0086015	SA node cell action potential	2/417	12/14661	0.0441184384695685	0.282960298684485	0.249550595273893	RYR2/CACNA1D	2
GO:0086018	GO:0086018	SA node cell to atrial cardiac muscle cell signaling	2/417	12/14661	0.0441184384695685	0.282960298684485	0.249550595273893	RYR2/CACNA1D	2
GO:1903599	GO:1903599	positive regulation of autophagy of mitochondrion	2/417	12/14661	0.0441184384695685	0.282960298684485	0.249550595273893	CAMKK2/SLC25A5	2
GO:1904044	GO:1904044	response to aldosterone	2/417	12/14661	0.0441184384695685	0.282960298684485	0.249550595273893	CYBA/SGK1	2
GO:0003416	GO:0003416	endochondral bone growth	3/417	28/14661	0.0442413496314504	0.282960298684485	0.249550595273893	FGFR2/SOX9/NPPC	3
GO:0015012	GO:0015012	heparan sulfate proteoglycan biosynthetic process	3/417	28/14661	0.0442413496314504	0.282960298684485	0.249550595273893	CSGALNACT1/HS3ST3A1/HS6ST1	3
GO:0033238	GO:0033238	regulation of cellular amine metabolic process	3/417	28/14661	0.0442413496314504	0.282960298684485	0.249550595273893	CLN3/NR4A2/GPR37	3
GO:0035767	GO:0035767	endothelial cell chemotaxis	3/417	28/14661	0.0442413496314504	0.282960298684485	0.249550595273893	TMSB4X/SMOC2/NR4A1	3
GO:0098901	GO:0098901	regulation of cardiac muscle cell action potential	3/417	28/14661	0.0442413496314504	0.282960298684485	0.249550595273893	RYR2/CAV1/PKP2	3
GO:2000406	GO:2000406	positive regulation of T cell migration	3/417	28/14661	0.0442413496314504	0.282960298684485	0.249550595273893	APP/PYCARD/CXCL12	3
GO:0050878	GO:0050878	regulation of body fluid levels	16/417	352/14661	0.0446098522846523	0.284893231975387	0.251255303162639	PAM/CAV1/GAS6/CYBA/ANO1/UMPS/PLA2G4A/NPR1/F11R/GPI/F3/PDGFA/ST3GAL4/CSRP1/KLF4/CYP26B1	16
GO:0006937	GO:0006937	regulation of muscle contraction	9/417	164/14661	0.0449156051336624	0.285995956836268	0.252227827035194	RYR2/CAV1/TNNI1/RGS2/HSP90AA1/ATP2B1/ATP1A1/PKP2/NR4A1	9
GO:2000045	GO:2000045	regulation of G1/S transition of mitotic cell cycle	9/417	164/14661	0.0449156051336624	0.285995956836268	0.252227827035194	RPL26/EZH2/RRM1/ZNF655/DPF3/ADAMTS1/KLF4/CUL4B/RGCC	9
GO:0090100	GO:0090100	positive regulation of transmembrane receptor protein serine/threonine kinase signaling pathway	7/417	115/14661	0.0458539507668278	0.291538876325186	0.257116282639905	HES1/TGFB1I1/CITED2/SOX11/ZEB2/INHA/GPC3	7
GO:0008380	GO:0008380	RNA splicing	17/417	382/14661	0.0463314745879479	0.293999374242339	0.259286264516339	MBNL3/PRMT1/PUF60/PTBP1/HNRNPH1/BUD31/FXR1/MAGOH/HNRNPA3/PIK3R1/MBNL2/HNRNPM/SMU1/PRPF38A/QKI/SF3B4/HSPA8	17
GO:0046323	GO:0046323	glucose import	5/417	69/14661	0.0463777514509786	0.293999374242339	0.259286264516339	PLA2G1B/PIK3R1/GRB10/IRS2/GPC3	5
GO:0010951	GO:0010951	negative regulation of endopeptidase activity	10/417	191/14661	0.0466823958559281	0.294259103274955	0.259515326808825	WFDC1/APP/GAS6/CD44/ARL6IP1/SERPINI1/DNAJB6/GPI/NR4A1/KLF4	10
GO:0042594	GO:0042594	response to starvation	10/417	191/14661	0.0466823958559281	0.294259103274955	0.259515326808825	HMGCS2/GAS6/FOS/EIF2S1/ATF4/HSPA5/GABARAPL1/HSPA8/GLUL/ASNS	10
GO:0036294	GO:0036294	cellular response to decreased oxygen levels	8/417	140/14661	0.0466925799054256	0.294259103274955	0.259515326808825	EGR1/FOS/CITED2/HMOX1/ATF4/DDAH1/PGK1/RGCC	8
GO:0055123	GO:0055123	digestive system development	8/417	140/14661	0.0466925799054256	0.294259103274955	0.259515326808825	HMGCS2/HES1/FGFR2/SOX11/PDGFC/LGR4/PCSK5/SOX9	8
GO:0003197	GO:0003197	endocardial cushion development	4/417	48/14661	0.0470392403400501	0.295576980967157	0.260677599976178	CITED2/HEY1/ROBO1/SOX9	4
GO:1900087	GO:1900087	positive regulation of G1/S transition of mitotic cell cycle	4/417	48/14661	0.0470392403400501	0.295576980967157	0.260677599976178	RRM1/ADAMTS1/CUL4B/RGCC	4
GO:0007163	GO:0007163	establishment or maintenance of cell polarity	11/417	218/14661	0.0476051121370872	0.298260600532363	0.263044359069589	HES1/FAT1/AMOTL2/GSN/CAP1/ACTR3/HSP90AA1/CTNNA1/FRMD4B/RND3/CYP26B1	11
GO:0051403	GO:0051403	stress-activated MAPK cascade	11/417	218/14661	0.0476051121370872	0.298260600532363	0.263044359069589	CDC42EP5/APP/TNFRSF19/PYCARD/PRMT1/COPS5/TRIB1/DNAJA1/TPD52L1/PBK/GADD45A	11
GO:0043410	GO:0043410	positive regulation of MAPK cascade	19/417	441/14661	0.0480305461521988	0.300235076515549	0.26478570461965	APP/EFNA1/TNFRSF19/PYCARD/FGFR2/PLA2G1B/GAS6/CD44/NENF/PRMT1/EZH2/TPD52L1/FERMT2/RAP1A/GADD45A/ROBO1/PDGFC/PDGFA/GPR37	19
GO:0010592	GO:0010592	positive regulation of lamellipodium assembly	3/417	29/14661	0.0483393841202327	0.300235076515549	0.26478570461965	PIK3R1/ACTR3/HSP90AA1	3
GO:0033522	GO:0033522	histone H2A ubiquitination	3/417	29/14661	0.0483393841202327	0.300235076515549	0.26478570461965	DDB1/RNF2/CUL4B	3
GO:0048384	GO:0048384	retinoic acid receptor signaling pathway	3/417	29/14661	0.0483393841202327	0.300235076515549	0.26478570461965	EZH2/CALR/CYP26B1	3
GO:0071295	GO:0071295	cellular response to vitamin	3/417	29/14661	0.0483393841202327	0.300235076515549	0.26478570461965	GAS6/FOLR1/ATP2B1	3
GO:0071398	GO:0071398	cellular response to fatty acid	3/417	29/14661	0.0483393841202327	0.300235076515549	0.26478570461965	HMGCS2/HES1/LPL	3
GO:0045669	GO:0045669	positive regulation of osteoblast differentiation	5/417	70/14661	0.0488310851382801	0.302851376514182	0.267093092705927	FBN2/FERMT2/SOX11/CEBPD/NPPC	5
GO:0060348	GO:0060348	bone development	11/417	219/14661	0.0489059932335468	0.302878903339747	0.267117369382682	SP5/FGFR2/AXIN2/CITED2/MEIS1/INSIG1/PDGFC/PLS3/CYP26B1/SOX9/NPPC	11
GO:0043254	GO:0043254	regulation of protein-containing complex assembly	17/417	385/14661	0.0491935495716623	0.304221404401446	0.268301358587741	CDC42EP5/TMSB4X/HES1/PYCARD/KANK3/VDAC2/GSN/SPIDR/BCL2L11/FERMT2/HSP90AA1/VCP/PSMC6/HSPA5/CDC42EP3/HSPA8/SOX9	17
GO:0006165	GO:0006165	nucleoside diphosphate phosphorylation	6/417	93/14661	0.0492682357832562	0.304245513500625	0.268322621076082	OGT/APP/GPI/HK1/PKM/PGK1	6
GO:0008544	GO:0008544	epidermis development	14/417	301/14661	0.0494468364739199	0.30491033452641	0.268908945318411	FST/LGR5/HES1/TNFRSF19/FGFR2/HDAC1/EZH2/FOSL2/DCT/PDGFA/LGR4/KLF4/CYP26B1/SOX9	14
GO:0051346	GO:0051346	negative regulation of hydrolase activity	14/417	302/14661	0.050570658484517	0.30570853207648	0.269612898044967	APOC1/WFDC1/APP/GAS6/CD44/ARL6IP1/RGS2/SERPINI1/DNAJB6/F11R/GPI/NR4A1/KLF4/GPC3	14
GO:0035265	GO:0035265	organ growth	9/417	168/14661	0.0509293646095266	0.30570853207648	0.269612898044967	SORBS2/FGFR2/S1PR1/ZFPM2/RGS2/CITED2/BCL2L11/SOX9/NPPC	9
GO:0009084	GO:0009084	glutamine family amino acid biosynthetic process	2/417	13/14661	0.0511794901805807	0.30570853207648	0.269612898044967	CLN3/GLUL	2
GO:0010642	GO:0010642	negative regulation of platelet-derived growth factor receptor signaling pathway	2/417	13/14661	0.0511794901805807	0.30570853207648	0.269612898044967	PHF14/PTPN12	2
GO:0031268	GO:0031268	pseudopodium organization	2/417	13/14661	0.0511794901805807	0.30570853207648	0.269612898044967	CDC42EP5/CDC42EP3	2
GO:0035437	GO:0035437	maintenance of protein localization in endoplasmic reticulum	2/417	13/14661	0.0511794901805807	0.30570853207648	0.269612898044967	INSIG1/HSPA5	2
GO:0042501	GO:0042501	serine phosphorylation of STAT protein	2/417	13/14661	0.0511794901805807	0.30570853207648	0.269612898044967	GGNBP2/GADD45A	2
GO:0043558	GO:0043558	regulation of translational initiation in response to stress	2/417	13/14661	0.0511794901805807	0.30570853207648	0.269612898044967	DNAJC3/EIF2S1	2
GO:0046185	GO:0046185	aldehyde catabolic process	2/417	13/14661	0.0511794901805807	0.30570853207648	0.269612898044967	ADH5/ALDH3B1	2
GO:0047484	GO:0047484	regulation of response to osmotic stress	2/417	13/14661	0.0511794901805807	0.30570853207648	0.269612898044967	MICU1/CLN3	2
GO:0055057	GO:0055057	neuroblast division	2/417	13/14661	0.0511794901805807	0.30570853207648	0.269612898044967	FGFR2/DCT	2
GO:0061029	GO:0061029	eyelid development in camera-type eye	2/417	13/14661	0.0511794901805807	0.30570853207648	0.269612898044967	HDAC1/SOX11	2
GO:0061430	GO:0061430	bone trabecula morphogenesis	2/417	13/14661	0.0511794901805807	0.30570853207648	0.269612898044967	FBN2/MMP2	2
GO:0070254	GO:0070254	mucus secretion	2/417	13/14661	0.0511794901805807	0.30570853207648	0.269612898044967	CYBA/ANO1	2
GO:0072537	GO:0072537	fibroblast activation	2/417	13/14661	0.0511794901805807	0.30570853207648	0.269612898044967	CYGB/RGCC	2
GO:0090110	GO:0090110	COPII-coated vesicle cargo loading	2/417	13/14661	0.0511794901805807	0.30570853207648	0.269612898044967	SEC13/INSIG1	2
GO:0110096	GO:0110096	cellular response to aldehyde	2/417	13/14661	0.0511794901805807	0.30570853207648	0.269612898044967	ADH5/SGK1	2
GO:1900103	GO:1900103	positive regulation of endoplasmic reticulum unfolded protein response	2/417	13/14661	0.0511794901805807	0.30570853207648	0.269612898044967	PIK3R1/BCL2L11	2
GO:1902947	GO:1902947	regulation of tau-protein kinase activity	2/417	13/14661	0.0511794901805807	0.30570853207648	0.269612898044967	EGR1/HSP90AA1	2
GO:1903025	GO:1903025	regulation of RNA polymerase II regulatory region sequence-specific DNA binding	2/417	13/14661	0.0511794901805807	0.30570853207648	0.269612898044967	TMSB4X/ZBTB7C	2
GO:2000767	GO:2000767	positive regulation of cytoplasmic translation	2/417	13/14661	0.0511794901805807	0.30570853207648	0.269612898044967	IGF2BP1/PKM	2
GO:0002067	GO:0002067	glandular epithelial cell differentiation	5/417	71/14661	0.0513596335426072	0.30570853207648	0.269612898044967	CAV1/HES1/FGFR2/KLF4/SOX9	5
GO:0019218	GO:0019218	regulation of steroid metabolic process	6/417	94/14661	0.0514256092813623	0.30570853207648	0.269612898044967	EGR1/APOC1/NR5A1/INSIG1/ATP1A1/STAR	6
GO:0061337	GO:0061337	cardiac conduction	6/417	94/14661	0.0514256092813623	0.30570853207648	0.269612898044967	RYR2/CAV1/CACNA1D/ATP2B1/ATP1A1/PKP2	6
GO:1901655	GO:1901655	cellular response to ketone	6/417	94/14661	0.0514256092813623	0.30570853207648	0.269612898044967	GAS6/AXIN2/FOS/FDX1/ATP2B1/SGK1	6
GO:1903557	GO:1903557	positive regulation of tumor necrosis factor superfamily cytokine production	6/417	94/14661	0.0514256092813623	0.30570853207648	0.269612898044967	APP/PYCARD/CYBA/C1QTNF4/PIK3R1/LPL	6
GO:0044000	GO:0044000	movement in host	8/417	143/14661	0.0517242153075911	0.30705894667407	0.270803866418487	CAV1/GAS6/NCAM1/DDB1/SCARB2/GSN/SLC3A2/F11R	8
GO:0051047	GO:0051047	positive regulation of secretion	13/417	276/14661	0.0524873020946567	0.308941868771141	0.272464468037736	FOXL2/PLA2G1B/CYBA/ANO1/CD2AP/PLA2G4A/NPR1/SOX11/CXCL12/IRS2/GLUL/INHA/RGCC	13
GO:1903829	GO:1903829	positive regulation of protein localization	18/417	417/14661	0.052511345248134	0.308941868771141	0.272464468037736	PLA2G1B/GAS6/ANO1/CLN3/PTP4A3/CCT7/NEDD9/PIK3R1/CCT2/CCT3/CD2AP/SQSTM1/FERMT2/HSP90AA1/CCT6A/CCT8/IRS2/GLUL	18
GO:0001975	GO:0001975	response to amphetamine	3/417	30/14661	0.0526164373989007	0.308941868771141	0.272464468037736	RGS2/NR4A2/NR4A1	3
GO:0019082	GO:0019082	viral protein processing	3/417	30/14661	0.0526164373989007	0.308941868771141	0.272464468037736	PRMT1/ST6GAL1/ST3GAL4	3
GO:0046685	GO:0046685	response to arsenic-containing substance	3/417	30/14661	0.0526164373989007	0.308941868771141	0.272464468037736	HMOX1/VCP/ATF4	3
GO:0051497	GO:0051497	negative regulation of stress fiber assembly	3/417	30/14661	0.0526164373989007	0.308941868771141	0.272464468037736	S1PR1/PIK3R1/F11R	3
GO:0051973	GO:0051973	positive regulation of telomerase activity	3/417	30/14661	0.0526164373989007	0.308941868771141	0.272464468037736	CCT2/HSP90AA1/KLF4	3
GO:1903580	GO:1903580	positive regulation of ATP metabolic process	3/417	30/14661	0.0526164373989007	0.308941868771141	0.272464468037736	TMSB4X/APP/VCP	3
GO:0043588	GO:0043588	skin development	12/417	249/14661	0.0529405758403408	0.310069318638781	0.273458797584739	FST/LGR5/TNFRSF19/FGFR2/HDAC1/EZH2/FOSL2/PDGFA/LGR4/KLF4/CYP26B1/SOX9	12
GO:0009141	GO:0009141	nucleoside triphosphate metabolic process	11/417	222/14661	0.0529527407819602	0.310069318638781	0.273458797584739	TMSB4X/OGT/APP/ATP5F1B/UCK2/VCP/GPI/HK1/PKM/HSPA8/PGK1	11
GO:0060688	GO:0060688	regulation of morphogenesis of a branching structure	4/417	50/14661	0.0533038189926184	0.311546307915507	0.27476139570516	FGFR2/PDGFA/LGR4/SOX9	4
GO:0001657	GO:0001657	ureteric bud development	6/417	95/14661	0.0536398948016462	0.311546307915507	0.27476139570516	HES1/FGFR2/HS3ST3A1/LGR4/GPC3/SOX9	6
GO:0046939	GO:0046939	nucleotide phosphorylation	6/417	95/14661	0.0536398948016462	0.311546307915507	0.27476139570516	OGT/APP/GPI/HK1/PKM/PGK1	6
GO:0051341	GO:0051341	regulation of oxidoreductase activity	6/417	95/14661	0.0536398948016462	0.311546307915507	0.27476139570516	S100A1/CAV1/CYBA/NDUFA4/FDX1/DDAH1	6
GO:0060419	GO:0060419	heart growth	6/417	95/14661	0.0536398948016462	0.311546307915507	0.27476139570516	SORBS2/FGFR2/S1PR1/ZFPM2/RGS2/CITED2	6
GO:0061326	GO:0061326	renal tubule development	6/417	95/14661	0.0536398948016462	0.311546307915507	0.27476139570516	LGR5/HES1/HS3ST3A1/LGR4/GPC3/SOX9	6
GO:0009123	GO:0009123	nucleoside monophosphate metabolic process	5/417	72/14661	0.0539634747634751	0.312580882120507	0.275673815609695	PPAT/UMPS/UCK2/GART/GMPS	5
GO:0010827	GO:0010827	regulation of glucose transmembrane transport	5/417	72/14661	0.0539634747634751	0.312580882120507	0.275673815609695	PLA2G1B/PIK3R1/GRB10/IRS2/GPC3	5
GO:0006979	GO:0006979	response to oxidative stress	17/417	390/14661	0.0542380692864326	0.313748616141437	0.276703672877302	CYGB/APP/FOS/EZH2/ZNF277/CAMKK2/NR4A2/EIF2S1/HNRNPM/HMOX1/ETV5/VNN1/ATF4/ALDH3B1/NET1/MMP2/GPR37	17
GO:0008360	GO:0008360	regulation of cell shape	8/417	145/14661	0.0552655874436857	0.31926276187226	0.281566752100612	CDC42EP5/FERMT2/F11R/CDC42SE2/CDC42EP3/BAMBI/RND3/SHROOM3	8
GO:0046718	GO:0046718	viral entry into host cell	7/417	120/14661	0.0553479176886819	0.319309194934168	0.281607702715569	CAV1/GAS6/NCAM1/SCARB2/GSN/SLC3A2/F11R	7
GO:0009135	GO:0009135	purine nucleoside diphosphate metabolic process	6/417	96/14661	0.0559112459666605	0.319556562719025	0.281825863278198	OGT/APP/GPI/HK1/PKM/PGK1	6
GO:0009179	GO:0009179	purine ribonucleoside diphosphate metabolic process	6/417	96/14661	0.0559112459666605	0.319556562719025	0.281825863278198	OGT/APP/GPI/HK1/PKM/PGK1	6
GO:0043279	GO:0043279	response to alkaloid	6/417	96/14661	0.0559112459666605	0.319556562719025	0.281825863278198	RYR2/HES1/SPIDR/HSP90AA1/HSPA5/GPI	6
GO:0070252	GO:0070252	actin-mediated cell contraction	6/417	96/14661	0.0559112459666605	0.319556562719025	0.281825863278198	RYR2/CAV1/CACNA1D/GSN/ATP1A1/PKP2	6
GO:0072163	GO:0072163	mesonephric epithelium development	6/417	96/14661	0.0559112459666605	0.319556562719025	0.281825863278198	HES1/FGFR2/HS3ST3A1/LGR4/GPC3/SOX9	6
GO:0072164	GO:0072164	mesonephric tubule development	6/417	96/14661	0.0559112459666605	0.319556562719025	0.281825863278198	HES1/FGFR2/HS3ST3A1/LGR4/GPC3/SOX9	6
GO:0097237	GO:0097237	cellular response to toxic substance	6/417	96/14661	0.0559112459666605	0.319556562719025	0.281825863278198	CYGB/MGST3/ADH5/GSTK1/ABTB2/TXNL1	6
GO:0042692	GO:0042692	muscle cell differentiation	17/417	392/14661	0.0563537050340974	0.321598411773684	0.283626627022859	SORBS2/HES1/LBX2/FGFR2/PTBP1/EZH2/ACTN1/RGS2/HEY1/OBSL1/QKI/CALR/BARX2/FHL2/CSRP1/CYP26B1/SOX9	17
GO:0062012	GO:0062012	regulation of small molecule metabolic process	14/417	307/14661	0.0564556365247626	0.321598411773684	0.283626627022859	EGR1/TMSB4X/OGT/APOC1/CAV1/APP/CLN3/MIDN/DDB1/VCP/INSIG1/IRS2/STAR/SOX9	14
GO:0009395	GO:0009395	phospholipid catabolic process	4/417	51/14661	0.0565977142196033	0.321598411773684	0.283626627022859	APOC1/GPCPD1/PLA2G4A/PNLIPRP2	4
GO:0072078	GO:0072078	nephron tubule morphogenesis	5/417	73/14661	0.056642623944318	0.321598411773684	0.283626627022859	HES1/HS3ST3A1/LGR4/GPC3/SOX9	5
GO:0086001	GO:0086001	cardiac muscle cell action potential	5/417	73/14661	0.056642623944318	0.321598411773684	0.283626627022859	RYR2/CAV1/CACNA1D/ATP1A1/PKP2	5
GO:0000423	GO:0000423	mitophagy	3/417	31/14661	0.0570693260645634	0.321731053604492	0.283743607560377	OGT/SLC25A5/SQSTM1	3
GO:0060351	GO:0060351	cartilage development involved in endochondral bone morphogenesis	3/417	31/14661	0.0570693260645634	0.321731053604492	0.283743607560377	AXIN2/SOX9/NPPC	3
GO:0090075	GO:0090075	relaxation of muscle	3/417	31/14661	0.0570693260645634	0.321731053604492	0.283743607560377	GSN/RGS2/ATP1A1	3
GO:0098868	GO:0098868	bone growth	3/417	31/14661	0.0570693260645634	0.321731053604492	0.283743607560377	FGFR2/SOX9/NPPC	3
GO:0031098	GO:0031098	stress-activated protein kinase signaling cascade	11/417	225/14661	0.0572184977362955	0.321731053604492	0.283743607560377	CDC42EP5/APP/TNFRSF19/PYCARD/PRMT1/COPS5/TRIB1/DNAJA1/TPD52L1/PBK/GADD45A	11
GO:0030218	GO:0030218	erythrocyte differentiation	7/417	121/14661	0.0573829836162534	0.321731053604492	0.283743607560377	B2M/PRMT1/HSPA9/SLC25A5/CITED2/ALAS1/INHA	7
GO:0071248	GO:0071248	cellular response to metal ion	9/417	172/14661	0.0574500343436199	0.321731053604492	0.283743607560377	APP/B2M/FOS/EIF2S1/HMOX1/CALR/ATF4/HSPA5/CPNE8	9
GO:0001768	GO:0001768	establishment of T cell polarity	2/417	14/14661	0.0586122417339035	0.321731053604492	0.283743607560377	GSN/CYP26B1	2
GO:0005980	GO:0005980	glycogen catabolic process	2/417	14/14661	0.0586122417339035	0.321731053604492	0.283743607560377	STBD1/GABARAPL1	2
GO:0006098	GO:0006098	pentose-phosphate shunt	2/417	14/14661	0.0586122417339035	0.321731053604492	0.283743607560377	PGD/TKT	2
GO:0006167	GO:0006167	AMP biosynthetic process	2/417	14/14661	0.0586122417339035	0.321731053604492	0.283743607560377	PPAT/GART	2
GO:0006704	GO:0006704	glucocorticoid biosynthetic process	2/417	14/14661	0.0586122417339035	0.321731053604492	0.283743607560377	ATP1A1/CYP11A1	2
GO:0030238	GO:0030238	male sex determination	2/417	14/14661	0.0586122417339035	0.321731053604492	0.283743607560377	NR5A1/SOX9	2
GO:0035791	GO:0035791	platelet-derived growth factor receptor-beta signaling pathway	2/417	14/14661	0.0586122417339035	0.321731053604492	0.283743607560377	PTPN12/PDGFA	2
GO:0042532	GO:0042532	negative regulation of tyrosine phosphorylation of STAT protein	2/417	14/14661	0.0586122417339035	0.321731053604492	0.283743607560377	CAV1/GGNBP2	2
GO:0043649	GO:0043649	dicarboxylic acid catabolic process	2/417	14/14661	0.0586122417339035	0.321731053604492	0.283743607560377	AASDHPPT/GLUL	2
GO:0046049	GO:0046049	UMP metabolic process	2/417	14/14661	0.0586122417339035	0.321731053604492	0.283743607560377	UMPS/UCK2	2
GO:0046653	GO:0046653	tetrahydrofolate metabolic process	2/417	14/14661	0.0586122417339035	0.321731053604492	0.283743607560377	AASDHPPT/GART	2
GO:0051412	GO:0051412	response to corticosterone	2/417	14/14661	0.0586122417339035	0.321731053604492	0.283743607560377	FOS/ATP2B1	2
GO:0060026	GO:0060026	convergent extension	2/417	14/14661	0.0586122417339035	0.321731053604492	0.283743607560377	NKD1/LBX2	2
GO:0060192	GO:0060192	negative regulation of lipase activity	2/417	14/14661	0.0586122417339035	0.321731053604492	0.283743607560377	APOC1/RGS2	2
GO:0072567	GO:0072567	chemokine (C-X-C motif) ligand 2 production	2/417	14/14661	0.0586122417339035	0.321731053604492	0.283743607560377	KLF4/LPL	2
GO:0086070	GO:0086070	SA node cell to atrial cardiac muscle cell communication	2/417	14/14661	0.0586122417339035	0.321731053604492	0.283743607560377	RYR2/CACNA1D	2
GO:0098814	GO:0098814	spontaneous synaptic transmission	2/417	14/14661	0.0586122417339035	0.321731053604492	0.283743607560377	NSG1/APP	2
GO:1901533	GO:1901533	negative regulation of hematopoietic progenitor cell differentiation	2/417	14/14661	0.0586122417339035	0.321731053604492	0.283743607560377	HES1/HSPA9	2
GO:2000341	GO:2000341	regulation of chemokine (C-X-C motif) ligand 2 production	2/417	14/14661	0.0586122417339035	0.321731053604492	0.283743607560377	KLF4/LPL	2
GO:0006402	GO:0006402	mRNA catabolic process	11/417	226/14661	0.0586896687936532	0.321745148565206	0.283756038300141	AXIN2/ZFP36L2/FXR1/MAGOH/BTG2/RNH1/HNRNPM/IGF2BP1/ETF1/SSB/SND1	11
GO:0048844	GO:0048844	artery morphogenesis	5/417	74/14661	0.0593970341320611	0.324334541281652	0.286039696102282	HES1/FOLR1/ADAMTS9/CITED2/HEY1	5
GO:0051145	GO:0051145	smooth muscle cell differentiation	5/417	74/14661	0.0593970341320611	0.324334541281652	0.286039696102282	HES1/FGFR2/HEY1/QKI/SOX9	5
GO:0055117	GO:0055117	regulation of cardiac muscle contraction	5/417	74/14661	0.0593970341320611	0.324334541281652	0.286039696102282	RYR2/CAV1/RGS2/HSP90AA1/PKP2	5
GO:0033135	GO:0033135	regulation of peptidyl-serine phosphorylation	7/417	122/14661	0.0594638479595025	0.324334541281652	0.286039696102282	CAV1/APP/GAS6/CD44/GGNBP2/HSP90AA1/GADD45A	7
GO:0021872	GO:0021872	forebrain generation of neurons	4/417	52/14661	0.0599985454958591	0.325612683133357	0.287166925121408	HES1/FGFR2/B2M/DCT	4
GO:0031103	GO:0031103	axon regeneration	4/417	52/14661	0.0599985454958591	0.325612683133357	0.287166925121408	FOLR1/CTNNA1/MMP2/KLF4	4
GO:0051480	GO:0051480	regulation of cytosolic calcium ion concentration	4/417	52/14661	0.0599985454958591	0.325612683133357	0.287166925121408	RYR2/CAV1/CLN3/ATP2B1	4
GO:0002685	GO:0002685	regulation of leukocyte migration	10/417	200/14661	0.0600769794613198	0.325612683133357	0.287166925121408	APP/PYCARD/GAS6/NEDD9/PIK3R1/HMOX1/CNN2/CALR/CXCL12/ST3GAL4	10
GO:0009205	GO:0009205	purine ribonucleoside triphosphate metabolic process	10/417	200/14661	0.0600769794613198	0.325612683133357	0.287166925121408	TMSB4X/OGT/APP/ATP5F1B/VCP/GPI/HK1/PKM/HSPA8/PGK1	10
GO:0032612	GO:0032612	interleukin-1 production	6/417	98/14661	0.060625584217063	0.327759447754638	0.289060216836338	EGR1/APP/PYCARD/GAS6/HK1/LPL	6
GO:0032652	GO:0032652	regulation of interleukin-1 production	6/417	98/14661	0.060625584217063	0.327759447754638	0.289060216836338	EGR1/APP/PYCARD/GAS6/HK1/LPL	6
GO:0031331	GO:0031331	positive regulation of cellular catabolic process	17/417	396/14661	0.0607558196843127	0.328050895732633	0.2893172529532	CAV1/APP/AXIN2/ZFP36L2/TRIB1/BTG2/CAMKK2/RNF19B/SLC25A5/BCL2L11/HMOX1/TRIB2/IGF2BP1/VCP/RNF19A/ATG101/IRS2	17
GO:0003338	GO:0003338	metanephros morphogenesis	3/417	32/14661	0.061694612376117	0.32863308353371	0.289830700645316	HES1/LGR4/SOX9	3
GO:0007435	GO:0007435	salivary gland morphogenesis	3/417	32/14661	0.061694612376117	0.32863308353371	0.289830700645316	FGFR2/SEMA3C/PDGFA	3
GO:0030511	GO:0030511	positive regulation of transforming growth factor beta receptor signaling pathway	3/417	32/14661	0.061694612376117	0.32863308353371	0.289830700645316	TGFB1I1/CITED2/ZEB2	3
GO:0035025	GO:0035025	positive regulation of Rho protein signal transduction	3/417	32/14661	0.061694612376117	0.32863308353371	0.289830700645316	F11R/ROBO1/NET1	3
GO:0048566	GO:0048566	embryonic digestive tract development	3/417	32/14661	0.061694612376117	0.32863308353371	0.289830700645316	FGFR2/SOX11/PCSK5	3
GO:0086004	GO:0086004	regulation of cardiac muscle cell contraction	3/417	32/14661	0.061694612376117	0.32863308353371	0.289830700645316	RYR2/CAV1/PKP2	3
GO:0098801	GO:0098801	regulation of renal system process	3/417	32/14661	0.061694612376117	0.32863308353371	0.289830700645316	GAS6/CYBA/NPR1	3
GO:1903846	GO:1903846	positive regulation of cellular response to transforming growth factor beta stimulus	3/417	32/14661	0.061694612376117	0.32863308353371	0.289830700645316	TGFB1I1/CITED2/ZEB2	3
GO:1990000	GO:1990000	amyloid fibril formation	3/417	32/14661	0.061694612376117	0.32863308353371	0.289830700645316	APP/B2M/GSN	3
GO:0050807	GO:0050807	regulation of synapse organization	10/417	201/14661	0.0617047227574927	0.32863308353371	0.289830700645316	LRRN1/APP/THBS2/EFNA1/CLN3/NEDD9/GPC6/VCP/TUBA1A/HSPA8	10
GO:0071241	GO:0071241	cellular response to inorganic substance	10/417	201/14661	0.0617047227574927	0.32863308353371	0.289830700645316	APP/B2M/FOS/SPIDR/EIF2S1/HMOX1/CALR/ATF4/HSPA5/CPNE8	10
GO:0031397	GO:0031397	negative regulation of protein ubiquitination	5/417	75/14661	0.0622265972131148	0.330593219804657	0.291559399602402	OGT/CAV1/DNAJA1/PLAA/SQSTM1	5
GO:0072088	GO:0072088	nephron epithelium morphogenesis	5/417	75/14661	0.0622265972131148	0.330593219804657	0.291559399602402	HES1/HS3ST3A1/LGR4/GPC3/SOX9	5
GO:0006006	GO:0006006	glucose metabolic process	9/417	175/14661	0.0626791448210664	0.332586375853016	0.29331721962399	OGT/MIDN/DDB1/ATF4/GPI/HK1/PKM/IRS2/PGK1	9
GO:0016331	GO:0016331	morphogenesis of embryonic epithelium	8/417	149/14661	0.0628029249821409	0.332832270743824	0.293534081200194	TGFB1I1/FGFR2/FOLR1/BRD2/CITED2/SOX11/SHROOM3/SOX9	8
GO:0045785	GO:0045785	positive regulation of cell adhesion	18/417	427/14661	0.0629994765288229	0.333268506615187	0.29391880980659	IGFBP2/CAV1/HES1/EGFL6/PYCARD/CD44/B2M/EFNB1/NEDD9/HSPH1/CITED2/FERMT2/F11R/VNN1/CALR/CXCL12/FBLN2/ST3GAL4	18
GO:1904035	GO:1904035	regulation of epithelial cell apoptotic process	6/417	99/14661	0.0630687034798547	0.333268506615187	0.29391880980659	PLA2G1B/GAS6/GSN/EIF2S1/HMOX1/RGCC	6
GO:0005996	GO:0005996	monosaccharide metabolic process	11/417	229/14661	0.0632524926251432	0.333268506615187	0.29391880980659	OGT/KHK/MIDN/DDB1/PGD/ATF4/GPI/HK1/PKM/IRS2/PGK1	11
GO:0044242	GO:0044242	cellular lipid catabolic process	10/417	202/14661	0.0633608034631624	0.333268506615187	0.29391880980659	APOC1/GPCPD1/PPT1/PLA2G4A/NUDT19/LPIN2/IRS2/CYP26B1/LPL/PNLIPRP2	10
GO:0050679	GO:0050679	positive regulation of epithelial cell proliferation	10/417	202/14661	0.0633608034631624	0.333268506615187	0.29391880980659	FGFR2/CYBA/HMOX1/SOX11/CXCL12/F3/IRS2/NR4A1/GLUL/SOX9	10
GO:0001541	GO:0001541	ovarian follicle development	4/417	53/14661	0.0635055623354672	0.333268506615187	0.29391880980659	FOXL2/CTNNA1/MMP2/INHA	4
GO:0006611	GO:0006611	protein export from nucleus	4/417	53/14661	0.0635055623354672	0.333268506615187	0.29391880980659	GAS6/HSPA9/CALR/RANGAP1	4
GO:0010761	GO:0010761	fibroblast migration	4/417	53/14661	0.0635055623354672	0.333268506615187	0.29391880980659	CYGB/CLN3/CORO1C/ARID5B	4
GO:0045471	GO:0045471	response to ethanol	7/417	124/14661	0.0637634177007679	0.333806539924361	0.294393316418315	HMGCS2/ITPR2/FGFR2/FOS/ST6GAL1/RGS2/NPPC	7
GO:0061041	GO:0061041	regulation of wound healing	7/417	124/14661	0.0637634177007679	0.333806539924361	0.294393316418315	WFDC1/CAV1/FERMT2/SMOC2/F3/PDGFA/ST3GAL4	7
GO:0010959	GO:0010959	regulation of metal ion transport	16/417	370/14661	0.0640542099010839	0.334920917463332	0.295376117113335	RYR2/CAV1/HES1/PLA2G1B/B2M/CYBA/CACNA1D/SARAF/HECW2/ATP2B1/ATF4/CXCL12/ATP1A1/GEM/PKP2/FXYD6	16
GO:0032872	GO:0032872	regulation of stress-activated MAPK cascade	9/417	176/14661	0.064487340611025	0.335408602142426	0.295806219861105	APP/TNFRSF19/PYCARD/PRMT1/COPS5/DNAJA1/TPD52L1/PBK/GADD45A	9
GO:0006164	GO:0006164	purine nucleotide biosynthetic process	10/417	203/14661	0.0650453206301119	0.335408602142426	0.295806219861105	TMSB4X/ATP5F1B/PPAT/PPT1/HACD2/NPR1/VCP/GART/GMPS/NPPC	10
GO:0061912	GO:0061912	selective autophagy	5/417	76/14661	0.0651311449207508	0.335408602142426	0.295806219861105	OGT/STBD1/SLC25A5/SQSTM1/GABARAPL1	5
GO:0045936	GO:0045936	negative regulation of phosphate metabolic process	17/417	400/14661	0.0653892034877206	0.335408602142426	0.295806219861105	APOC1/CAV1/PYCARD/MIDN/GGNBP2/TRIB1/CORO1C/DNAJA1/RGS2/DNAJC3/TRIB2/PBK/GADD45A/GRB10/IRS2/PDGFA/INHA	17
GO:0110053	GO:0110053	regulation of actin filament organization	12/417	258/14661	0.0655461210868015	0.335408602142426	0.295806219861105	CDC42EP5/TMSB4X/PYCARD/KANK3/S1PR1/PIK3R1/GSN/FERMT2/F11R/CXCL12/CDC42EP3/RGCC	12
GO:0001823	GO:0001823	mesonephros development	6/417	100/14661	0.065569153125894	0.335408602142426	0.295806219861105	HES1/FGFR2/HS3ST3A1/LGR4/GPC3/SOX9	6
GO:0055074	GO:0055074	calcium ion homeostasis	13/417	286/14661	0.0657119625124071	0.335408602142426	0.295806219861105	CIB2/MICU1/RYR2/CAV1/APP/ITPR2/CYBA/CLN3/ATP2B1/CALR/ATF4/CXCL12/HSP90B1	13
GO:0070371	GO:0070371	ERK1 and ERK2 cascade	13/417	286/14661	0.0657119625124071	0.335408602142426	0.295806219861105	APP/PYCARD/FGFR2/GAS6/CD44/ZFP36L2/FERMT2/RAP1A/DUSP4/GRB10/PDGFC/PDGFA/SOX9	13
GO:0044409	GO:0044409	entry into host	7/417	125/14661	0.0659822915021594	0.335408602142426	0.295806219861105	CAV1/GAS6/NCAM1/SCARB2/GSN/SLC3A2/F11R	7
GO:0046165	GO:0046165	alcohol biosynthetic process	7/417	125/14661	0.0659822915021594	0.335408602142426	0.295806219861105	HMGCS2/PCBD1/FDFT1/FDPS/CYP51A1/INSIG1/IDI1	7
GO:0001767	GO:0001767	establishment of lymphocyte polarity	2/417	15/14661	0.0663899482818259	0.335408602142426	0.295806219861105	GSN/CYP26B1	2
GO:0006570	GO:0006570	tyrosine metabolic process	2/417	15/14661	0.0663899482818259	0.335408602142426	0.295806219861105	PCBD1/DCT	2
GO:0006978	GO:0006978	DNA damage response, signal transduction by p53 class mediator resulting in transcription of p21 class mediator	2/417	15/14661	0.0663899482818259	0.335408602142426	0.295806219861105	RPL26/COPS3	2
GO:0009130	GO:0009130	pyrimidine nucleoside monophosphate biosynthetic process	2/417	15/14661	0.0663899482818259	0.335408602142426	0.295806219861105	UMPS/UCK2	2
GO:0009173	GO:0009173	pyrimidine ribonucleoside monophosphate metabolic process	2/417	15/14661	0.0663899482818259	0.335408602142426	0.295806219861105	UMPS/UCK2	2
GO:0009251	GO:0009251	glucan catabolic process	2/417	15/14661	0.0663899482818259	0.335408602142426	0.295806219861105	STBD1/GABARAPL1	2
GO:0042994	GO:0042994	cytoplasmic sequestering of transcription factor	2/417	15/14661	0.0663899482818259	0.335408602142426	0.295806219861105	TMSB4X/MDFI	2
GO:0046068	GO:0046068	cGMP metabolic process	2/417	15/14661	0.0663899482818259	0.335408602142426	0.295806219861105	NPR1/NPPC	2
GO:0071599	GO:0071599	otic vesicle development	2/417	15/14661	0.0663899482818259	0.335408602142426	0.295806219861105	FGFR2/SOX9	2
GO:1903236	GO:1903236	regulation of leukocyte tethering or rolling	2/417	15/14661	0.0663899482818259	0.335408602142426	0.295806219861105	CXCL12/ST3GAL4	2
GO:2000095	GO:2000095	regulation of Wnt signaling pathway, planar cell polarity pathway	2/417	15/14661	0.0663899482818259	0.335408602142426	0.295806219861105	NKD1/GPC3	2
GO:2001028	GO:2001028	positive regulation of endothelial cell chemotaxis	2/417	15/14661	0.0663899482818259	0.335408602142426	0.295806219861105	TMSB4X/SMOC2	2
GO:2001169	GO:2001169	regulation of ATP biosynthetic process	2/417	15/14661	0.0663899482818259	0.335408602142426	0.295806219861105	TMSB4X/VCP	2
GO:2001212	GO:2001212	regulation of vasculogenesis	2/417	15/14661	0.0663899482818259	0.335408602142426	0.295806219861105	HEY1/RAP1A	2
GO:0010390	GO:0010390	histone monoubiquitination	3/417	33/14661	0.0664886293683916	0.335408602142426	0.295806219861105	DDB1/RNF2/CUL4B	3
GO:0032232	GO:0032232	negative regulation of actin filament bundle assembly	3/417	33/14661	0.0664886293683916	0.335408602142426	0.295806219861105	S1PR1/PIK3R1/F11R	3
GO:0033120	GO:0033120	positive regulation of RNA splicing	3/417	33/14661	0.0664886293683916	0.335408602142426	0.295806219861105	PIK3R1/SF3B4/HSPA8	3
GO:0034405	GO:0034405	response to fluid shear stress	3/417	33/14661	0.0664886293683916	0.335408602142426	0.295806219861105	CITED2/MMP2/KLF4	3
GO:0045922	GO:0045922	negative regulation of fatty acid metabolic process	3/417	33/14661	0.0664886293683916	0.335408602142426	0.295806219861105	APOC1/INSIG1/SOX9	3
GO:1904994	GO:1904994	regulation of leukocyte adhesion to vascular endothelial cell	3/417	33/14661	0.0664886293683916	0.335408602142426	0.295806219861105	CXCL12/ST3GAL4/KLF4	3
GO:0010563	GO:0010563	negative regulation of phosphorus metabolic process	17/417	401/14661	0.0665841391975732	0.335496635722356	0.295883859135511	APOC1/CAV1/PYCARD/MIDN/GGNBP2/TRIB1/CORO1C/DNAJA1/RGS2/DNAJC3/TRIB2/PBK/GADD45A/GRB10/IRS2/PDGFA/INHA	17
GO:0009144	GO:0009144	purine nucleoside triphosphate metabolic process	10/417	204/14661	0.0667583655945879	0.335801399035058	0.296152638418173	TMSB4X/OGT/APP/ATP5F1B/VCP/GPI/HK1/PKM/HSPA8/PGK1	10
GO:0035148	GO:0035148	tube formation	8/417	151/14661	0.0668008832421998	0.335801399035058	0.296152638418173	FGFR2/FOLR1/BRD2/CITED2/BCL2L11/SOX11/SHROOM3/SOX9	8
GO:0051353	GO:0051353	positive regulation of oxidoreductase activity	4/417	54/14661	0.0671179001148025	0.336745867902585	0.296985591907426	S100A1/CYBA/NDUFA4/FDX1	4
GO:0048562	GO:0048562	embryonic organ morphogenesis	13/417	287/14661	0.0671454650517719	0.336745867902585	0.296985591907426	FOXL2/FBN2/RYR2/HES1/EFNA1/FGFR2/IRX5/MDFI/FOLR1/CITED2/SOX11/INSIG1/SOX9	13
GO:0003002	GO:0003002	regionalization	15/417	344/14661	0.0674759958526818	0.338009126077886	0.298099694596377	HES1/NKD1/FGFR2/EMX2/MDFI/AXIN2/BTG2/RNF2/CITED2/HEY1/SEMA3C/ROBO1/PCSK5/CYP26B1/GPC3	15
GO:0010975	GO:0010975	regulation of neuron projection development	18/417	431/14661	0.067572396899942	0.338097976572702	0.298178054330851	HES1/EFNA1/LZTS1/B2M/EZH2/SCARB2/RGS2/SERPINI1/HECW2/OBSL1/RAP1A/SEMA3C/HSPA5/CXCL12/ROBO1/SKIL/KLF4/TUBB2B	18
GO:0006094	GO:0006094	gluconeogenesis	5/417	77/14661	0.0681104499089281	0.339106240200962	0.29906727020246	OGT/DDB1/ATF4/GPI/PGK1	5
GO:0021766	GO:0021766	hippocampus development	5/417	77/14661	0.0681104499089281	0.339106240200962	0.29906727020246	EMX2/HDAC1/EZH2/BTG2/TMEM108	5
GO:0006090	GO:0006090	pyruvate metabolic process	6/417	101/14661	0.0681269128583772	0.339106240200962	0.29906727020246	OGT/APP/GPI/HK1/PKM/PGK1	6
GO:0060840	GO:0060840	artery development	6/417	101/14661	0.0681269128583772	0.339106240200962	0.29906727020246	HES1/FOLR1/ADAMTS9/CITED2/HEY1/ROBO1	6
GO:1903008	GO:1903008	organelle disassembly	7/417	126/14661	0.0682473005523108	0.339106240200962	0.29906727020246	OGT/NEDD9/CAMKK2/SLC25A5/SQSTM1/VCP/GABARAPL1	7
GO:1904019	GO:1904019	epithelial cell apoptotic process	7/417	126/14661	0.0682473005523108	0.339106240200962	0.29906727020246	RYR2/PLA2G1B/GAS6/GSN/EIF2S1/HMOX1/RGCC	7
GO:0060541	GO:0060541	respiratory system development	10/417	205/14661	0.0685000219219034	0.339968930970371	0.299828101301537	HMGCS2/HES1/FGFR2/PHF14/ZFPM2/SOX11/PDGFA/HS6ST1/GPC3/SOX9	10
GO:0006650	GO:0006650	glycerophospholipid metabolic process	13/417	288/14661	0.0685994718434043	0.34006981543593	0.299917074131122	APOC1/PLA2G1B/GPCPD1/CLN3/INPP1/PIK3R1/PLA2G4A/SERINC3/PDGFA/ETNK2/AGPAT4/NAAA/PNLIPRP2	13
GO:0006898	GO:0006898	receptor-mediated endocytosis	11/417	233/14661	0.0696882028887146	0.345069004626377	0.304325998790033	APOC1/CAV1/RSPO1/B2M/FOLR1/CLN3/PPT1/SCARB2/CAP1/CD2AP/TMEM108	11
GO:0070302	GO:0070302	regulation of stress-activated protein kinase signaling cascade	9/417	179/14661	0.070108744369047	0.346078580672539	0.305216372119667	APP/TNFRSF19/PYCARD/PRMT1/COPS5/DNAJA1/TPD52L1/PBK/GADD45A	9
GO:0006874	GO:0006874	cellular calcium ion homeostasis	12/417	261/14661	0.0701513580306274	0.346078580672539	0.305216372119667	MICU1/RYR2/CAV1/APP/ITPR2/CYBA/CLN3/ATP2B1/CALR/ATF4/CXCL12/HSP90B1	12
GO:0009952	GO:0009952	anterior/posterior pattern specification	10/417	206/14661	0.0702703653557451	0.346078580672539	0.305216372119667	HES1/NKD1/EMX2/AXIN2/BTG2/RNF2/HEY1/SEMA3C/PCSK5/GPC3	10
GO:0002687	GO:0002687	positive regulation of leukocyte migration	7/417	127/14661	0.0705584746476019	0.346078580672539	0.305216372119667	APP/PYCARD/GAS6/NEDD9/PIK3R1/CALR/CXCL12	7
GO:0048593	GO:0048593	camera-type eye morphogenesis	7/417	127/14661	0.0705584746476019	0.346078580672539	0.305216372119667	FAT1/CITED2/OBSL1/MEIS1/SOX11/ATF4/SOX9	7
GO:0071887	GO:0071887	leukocyte apoptotic process	6/417	102/14661	0.07074192830305	0.346078580672539	0.305216372119667	EFNA1/GAS6/ST6GAL1/BCL2L11/CXCL12/IRS2	6
GO:0045428	GO:0045428	regulation of nitric oxide biosynthetic process	4/417	55/14661	0.0708345847177445	0.346078580672539	0.305216372119667	CAV1/HSP90AA1/DDAH1/KLF4	4
GO:0070542	GO:0070542	response to fatty acid	4/417	55/14661	0.0708345847177445	0.346078580672539	0.305216372119667	HMGCS2/HES1/LPL/SOX9	4
GO:2000401	GO:2000401	regulation of lymphocyte migration	4/417	55/14661	0.0708345847177445	0.346078580672539	0.305216372119667	APP/PYCARD/NEDD9/CXCL12	4
GO:0030500	GO:0030500	regulation of bone mineralization	5/417	78/14661	0.0711642268877513	0.346078580672539	0.305216372119667	MGP/FBN2/S1PR1/ATP2B1/SOX9	5
GO:0072028	GO:0072028	nephron morphogenesis	5/417	78/14661	0.0711642268877513	0.346078580672539	0.305216372119667	HES1/HS3ST3A1/LGR4/GPC3/SOX9	5
GO:0007431	GO:0007431	salivary gland development	3/417	34/14661	0.0714475045226038	0.346078580672539	0.305216372119667	FGFR2/SEMA3C/PDGFA	3
GO:0016242	GO:0016242	negative regulation of macroautophagy	3/417	34/14661	0.0714475045226038	0.346078580672539	0.305216372119667	LZTS1/QSOX1/HMOX1	3
GO:0035337	GO:0035337	fatty-acyl-CoA metabolic process	3/417	34/14661	0.0714475045226038	0.346078580672539	0.305216372119667	PPT1/HACD2/NUDT19	3
GO:0043516	GO:0043516	regulation of DNA damage response, signal transduction by p53 class mediator	3/417	34/14661	0.0714475045226038	0.346078580672539	0.305216372119667	CD44/RPL26/COPS3	3
GO:0048730	GO:0048730	epidermis morphogenesis	3/417	34/14661	0.0714475045226038	0.346078580672539	0.305216372119667	FST/FGFR2/KLF4	3
GO:0060317	GO:0060317	cardiac epithelial to mesenchymal transition	3/417	34/14661	0.0714475045226038	0.346078580672539	0.305216372119667	EFNA1/OLFM1/HEY1	3
GO:0086005	GO:0086005	ventricular cardiac muscle cell action potential	3/417	34/14661	0.0714475045226038	0.346078580672539	0.305216372119667	RYR2/CAV1/PKP2	3
GO:0090162	GO:0090162	establishment of epithelial cell polarity	3/417	34/14661	0.0714475045226038	0.346078580672539	0.305216372119667	HES1/FAT1/FRMD4B	3
GO:0042326	GO:0042326	negative regulation of phosphorylation	15/417	347/14661	0.0715025080589145	0.346078580672539	0.305216372119667	CAV1/PYCARD/MIDN/GGNBP2/TRIB1/CORO1C/DNAJA1/RGS2/DNAJC3/TRIB2/PBK/GADD45A/GRB10/IRS2/INHA	15
GO:0043270	GO:0043270	positive regulation of ion transport	12/417	262/14661	0.0717319517178467	0.346798569722503	0.305851350584295	TMSB4X/RYR2/CAV1/PLA2G1B/NDUFA4/ARL6IP1/CACNA1D/PLA2G4A/ATP2B1/ATF4/CXCL12/PKP2	12
GO:0044703	GO:0044703	multi-organism reproductive process	9/417	180/14661	0.0720484000045457	0.347937104741053	0.306855456435682	IGFBP2/PAM/FOS/UMPS/RGS2/CITED2/CALR/MMP2/PCSK5	9
GO:0060047	GO:0060047	heart contraction	11/417	235/14661	0.0730583393244174	0.349146029265269	0.307921640759285	RYR2/S100A1/CAV1/TNNI1/CACNA1D/GSN/RGS2/HSP90AA1/ATP2B1/ATP1A1/PKP2	11
GO:0071675	GO:0071675	regulation of mononuclear cell migration	6/417	103/14661	0.0734141113280716	0.349146029265269	0.307921640759285	APP/PYCARD/GAS6/NEDD9/CALR/CXCL12	6
GO:0031099	GO:0031099	regeneration	9/417	181/14661	0.0740210808375327	0.349146029265269	0.307921640759285	GAS6/FOLR1/EZH2/PTPN12/CTNNA1/HMOX1/CXCL12/MMP2/KLF4	9
GO:0006740	GO:0006740	NADPH regeneration	2/417	16/14661	0.0744870792793301	0.349146029265269	0.307921640759285	PGD/TKT	2
GO:0010522	GO:0010522	regulation of calcium ion transport into cytosol	2/417	16/14661	0.0744870792793301	0.349146029265269	0.307921640759285	CAV1/PLA2G1B	2
GO:0016114	GO:0016114	terpenoid biosynthetic process	2/417	16/14661	0.0744870792793301	0.349146029265269	0.307921640759285	HMGCS2/FDPS	2
GO:0032274	GO:0032274	gonadotropin secretion	2/417	16/14661	0.0744870792793301	0.349146029265269	0.307921640759285	FOXL2/INHA	2
GO:0042772	GO:0042772	DNA damage response, signal transduction resulting in transcription	2/417	16/14661	0.0744870792793301	0.349146029265269	0.307921640759285	RPL26/COPS3	2
GO:0043116	GO:0043116	negative regulation of vascular permeability	2/417	16/14661	0.0744870792793301	0.349146029265269	0.307921640759285	FERMT2/DDAH1	2
GO:0044247	GO:0044247	cellular polysaccharide catabolic process	2/417	16/14661	0.0744870792793301	0.349146029265269	0.307921640759285	STBD1/GABARAPL1	2
GO:0045947	GO:0045947	negative regulation of translational initiation	2/417	16/14661	0.0744870792793301	0.349146029265269	0.307921640759285	EIF2S1/ATF4	2
GO:0050965	GO:0050965	detection of temperature stimulus involved in sensory perception of pain	2/417	16/14661	0.0744870792793301	0.349146029265269	0.307921640759285	ANO1/CXCL12	2
GO:0060253	GO:0060253	negative regulation of glial cell proliferation	2/417	16/14661	0.0744870792793301	0.349146029265269	0.307921640759285	HES1/SOX11	2
GO:0061469	GO:0061469	regulation of type B pancreatic cell proliferation	2/417	16/14661	0.0744870792793301	0.349146029265269	0.307921640759285	IRS2/NR4A1	2
GO:0061684	GO:0061684	chaperone-mediated autophagy	2/417	16/14661	0.0744870792793301	0.349146029265269	0.307921640759285	HSP90AA1/HSPA8	2
GO:0070734	GO:0070734	histone H3-K27 methylation	2/417	16/14661	0.0744870792793301	0.349146029265269	0.307921640759285	OGT/EZH2	2
GO:0071318	GO:0071318	cellular response to ATP	2/417	16/14661	0.0744870792793301	0.349146029265269	0.307921640759285	CIB2/HSP90B1	2
GO:0072189	GO:0072189	ureter development	2/417	16/14661	0.0744870792793301	0.349146029265269	0.307921640759285	EMX2/SOX9	2
GO:0072224	GO:0072224	metanephric glomerulus development	2/417	16/14661	0.0744870792793301	0.349146029265269	0.307921640759285	EGR1/LGR4	2
GO:0099633	GO:0099633	protein localization to postsynaptic specialization membrane	2/417	16/14661	0.0744870792793301	0.349146029265269	0.307921640759285	GPC6/RAP1A	2
GO:0099645	GO:0099645	neurotransmitter receptor localization to postsynaptic specialization membrane	2/417	16/14661	0.0744870792793301	0.349146029265269	0.307921640759285	GPC6/RAP1A	2
GO:1901201	GO:1901201	regulation of extracellular matrix assembly	2/417	16/14661	0.0744870792793301	0.349146029265269	0.307921640759285	RGCC/SOX9	2
GO:1902165	GO:1902165	regulation of intrinsic apoptotic signaling pathway in response to DNA damage by p53 class mediator	2/417	16/14661	0.0744870792793301	0.349146029265269	0.307921640759285	CD44/RPL26	2
GO:2000434	GO:2000434	regulation of protein neddylation	2/417	16/14661	0.0744870792793301	0.349146029265269	0.307921640759285	COPS5/COPS3	2
GO:0051604	GO:0051604	protein maturation	13/417	292/14661	0.0746218220756809	0.349146029265269	0.307921640759285	BACE2/OGT/PYCARD/GLRX5/CLN3/PMPCB/GSN/AASDHPPT/CALR/F3/TSPAN15/PCSK5/PGK1	13
GO:0010332	GO:0010332	response to gamma radiation	4/417	56/14661	0.0746545372021364	0.349146029265269	0.307921640759285	EGR1/CYBA/RPL26/HSPA5	4
GO:0051055	GO:0051055	negative regulation of lipid biosynthetic process	4/417	56/14661	0.0746545372021364	0.349146029265269	0.307921640759285	APOC1/INSIG1/ATP1A1/PDGFA	4
GO:0090303	GO:0090303	positive regulation of wound healing	4/417	56/14661	0.0746545372021364	0.349146029265269	0.307921640759285	FERMT2/SMOC2/F3/ST3GAL4	4
GO:1902893	GO:1902893	regulation of miRNA transcription	4/417	56/14661	0.0746545372021364	0.349146029265269	0.307921640759285	EGR1/FOS/KLF4/SOX9	4
GO:0042476	GO:0042476	odontogenesis	7/417	129/14661	0.0753193289060063	0.351490201561363	0.309989031819565	FST/PAM/FGFR2/AXIN2/HDAC1/BCL2L11/CTNNA1	7
GO:0043535	GO:0043535	regulation of blood vessel endothelial cell migration	7/417	129/14661	0.0753193289060063	0.351490201561363	0.309989031819565	TMSB4X/EFNA1/ATP5F1B/HMOX1/GADD45A/KLF4/RGCC	7
GO:0001654	GO:0001654	eye development	16/417	379/14661	0.0756616969818329	0.35196336737714	0.310406329976019	FOXL2/FBN2/HES1/NKD1/HDAC1/FAT1/SMOC1/CITED2/OBSL1/MEIS1/SOX11/ATP2B1/ATF4/SKIL/KLF4/SOX9	16
GO:0072522	GO:0072522	purine-containing compound biosynthetic process	10/417	209/14661	0.0757541574758331	0.35196336737714	0.310406329976019	TMSB4X/ATP5F1B/PPAT/PPT1/HACD2/NPR1/VCP/GART/GMPS/NPPC	10
GO:0007369	GO:0007369	gastrulation	9/417	182/14661	0.0760268297307258	0.35196336737714	0.310406329976019	COL12A1/LBX2/FGFR2/RNF2/GPI/DUSP4/MMP2/KLF4/GPC3	9
GO:0031334	GO:0031334	positive regulation of protein-containing complex assembly	9/417	182/14661	0.0760268297307258	0.35196336737714	0.310406329976019	CDC42EP5/PYCARD/SPIDR/BCL2L11/FERMT2/HSP90AA1/VCP/PSMC6/CDC42EP3	9
GO:0033674	GO:0033674	positive regulation of kinase activity	18/417	438/14661	0.0761086723319817	0.35196336737714	0.310406329976019	EGR1/EFNA1/FGFR2/PLA2G1B/GAS6/AXIN2/EZH2/NEDD9/CAMKK2/TPD52L1/FERMT2/HSP90AA1/RAP1A/ROBO1/CKS2/PDGFC/PDGFA/RGCC	18
GO:0007229	GO:0007229	integrin-mediated signaling pathway	6/417	104/14661	0.0761433403972021	0.35196336737714	0.310406329976019	NEDD9/FERMT2/CTNNA1/ZYX/BCAR1/ADAMTS1	6
GO:0030038	GO:0030038	contractile actin filament bundle assembly	6/417	104/14661	0.0761433403972021	0.35196336737714	0.310406329976019	S1PR1/PIK3R1/FERMT2/ZYX/F11R/RGCC	6
GO:0043149	GO:0043149	stress fiber assembly	6/417	104/14661	0.0761433403972021	0.35196336737714	0.310406329976019	S1PR1/PIK3R1/FERMT2/ZYX/F11R/RGCC	6
GO:0042417	GO:0042417	dopamine metabolic process	3/417	35/14661	0.0765671820608716	0.35196336737714	0.310406329976019	NR4A2/NPR1/GPR37	3
GO:0046326	GO:0046326	positive regulation of glucose import	3/417	35/14661	0.0765671820608716	0.35196336737714	0.310406329976019	PIK3R1/IRS2/GPC3	3
GO:0086019	GO:0086019	cell-cell signaling involved in cardiac conduction	3/417	35/14661	0.0765671820608716	0.35196336737714	0.310406329976019	RYR2/CACNA1D/PKP2	3
GO:1902110	GO:1902110	positive regulation of mitochondrial membrane permeability involved in apoptotic process	3/417	35/14661	0.0765671820608716	0.35196336737714	0.310406329976019	VDAC2/SLC25A5/BCL2L11	3
GO:1903539	GO:1903539	protein localization to postsynaptic membrane	3/417	35/14661	0.0765671820608716	0.35196336737714	0.310406329976019	NSG1/GPC6/RAP1A	3
GO:1905332	GO:1905332	positive regulation of morphogenesis of an epithelium	3/417	35/14661	0.0765671820608716	0.35196336737714	0.310406329976019	LBX2/LGR4/SOX9	3
GO:1903034	GO:1903034	regulation of response to wounding	8/417	156/14661	0.0774694709481867	0.355083408292232	0.313157981254519	WFDC1/CAV1/FERMT2/SMOC2/F3/PDGFA/ST3GAL4/KLF4	8
GO:0019319	GO:0019319	hexose biosynthetic process	5/417	80/14661	0.0774937731452101	0.355083408292232	0.313157981254519	OGT/DDB1/ATF4/GPI/PGK1	5
GO:0042982	GO:0042982	amyloid precursor protein metabolic process	5/417	80/14661	0.0774937731452101	0.355083408292232	0.313157981254519	BACE2/NSG1/EFNA1/CLN3/NECAB3	5
GO:0061614	GO:0061614	miRNA transcription	4/417	57/14661	0.0785765784737035	0.359278866255295	0.316858072882202	EGR1/FOS/KLF4/SOX9	4
GO:1901616	GO:1901616	organic hydroxy compound catabolic process	4/417	57/14661	0.0785765784737035	0.359278866255295	0.316858072882202	ALDH1B1/INPP1/GK5/ALDH3B1	4
GO:0150063	GO:0150063	visual system development	16/417	382/14661	0.0798209615736362	0.364580757538245	0.321533958976077	FOXL2/FBN2/HES1/NKD1/HDAC1/FAT1/SMOC1/CITED2/OBSL1/MEIS1/SOX11/ATP2B1/ATF4/SKIL/KLF4/SOX9	16
GO:0000422	GO:0000422	autophagy of mitochondrion	5/417	81/14661	0.0807686931136978	0.365723930301188	0.322542154983855	OGT/CAMKK2/SLC25A5/SQSTM1/GABARAPL1	5
GO:0030901	GO:0030901	midbrain development	5/417	81/14661	0.0807686931136978	0.365723930301188	0.322542154983855	S100A1/HES1/FGFR2/NR4A2/HSPA5	5
GO:0061726	GO:0061726	mitochondrion disassembly	5/417	81/14661	0.0807686931136978	0.365723930301188	0.322542154983855	OGT/CAMKK2/SLC25A5/SQSTM1/GABARAPL1	5
GO:0071347	GO:0071347	cellular response to interleukin-1	5/417	81/14661	0.0807686931136978	0.365723930301188	0.322542154983855	EGR1/HES1/PYCARD/MMP2/SOX9	5
GO:0010720	GO:0010720	positive regulation of cell development	13/417	296/14661	0.0809768981646608	0.365723930301188	0.322542154983855	HES1/HDAC1/TRIB1/NEDD9/FERMT2/OBSL1/F11R/SOX11/CALR/CXCL12/ROBO1/DCT/SKIL	13
GO:0016042	GO:0016042	lipid catabolic process	13/417	296/14661	0.0809768981646608	0.365723930301188	0.322542154983855	APOC1/PLA2G1B/GPCPD1/PPT1/PLA2G4A/NUDT19/LPIN2/IRS2/CYP26B1/LPL/NAAA/PNLIP/PNLIPRP2	13
GO:0019318	GO:0019318	hexose metabolic process	10/417	212/14661	0.0814981007111173	0.365723930301188	0.322542154983855	OGT/KHK/MIDN/DDB1/ATF4/GPI/HK1/PKM/IRS2/PGK1	10
GO:0021761	GO:0021761	limbic system development	6/417	106/14661	0.0817722858416953	0.365723930301188	0.322542154983855	FGFR2/EMX2/HDAC1/EZH2/BTG2/TMEM108	6
GO:0043473	GO:0043473	pigmentation	6/417	106/14661	0.0817722858416953	0.365723930301188	0.322542154983855	BACE2/ADAMTS9/BCL2L11/DCT/ZEB2/SHROOM3	6
GO:0006692	GO:0006692	prostanoid metabolic process	3/417	36/14661	0.0818434439297005	0.365723930301188	0.322542154983855	PLAA/PLA2G4A/PTGR1	3
GO:0006693	GO:0006693	prostaglandin metabolic process	3/417	36/14661	0.0818434439297005	0.365723930301188	0.322542154983855	PLAA/PLA2G4A/PTGR1	3
GO:0030201	GO:0030201	heparan sulfate proteoglycan metabolic process	3/417	36/14661	0.0818434439297005	0.365723930301188	0.322542154983855	CSGALNACT1/HS3ST3A1/HS6ST1	3
GO:0035909	GO:0035909	aorta morphogenesis	3/417	36/14661	0.0818434439297005	0.365723930301188	0.322542154983855	HES1/ADAMTS9/HEY1	3
GO:0062237	GO:0062237	protein localization to postsynapse	3/417	36/14661	0.0818434439297005	0.365723930301188	0.322542154983855	NSG1/GPC6/RAP1A	3
GO:0001936	GO:0001936	regulation of endothelial cell proliferation	8/417	158/14661	0.0820069890377224	0.365723930301188	0.322542154983855	CAV1/CYBA/HMOX1/SPARC/CXCL12/F3/NR4A1/RGCC	8
GO:0045637	GO:0045637	regulation of myeloid cell differentiation	9/417	185/14661	0.0822427534297533	0.365723930301188	0.322542154983855	B2M/FOS/PRMT1/TRIB1/NEDD9/HSPA9/PIK3R1/MEIS1/INHA	9
GO:0042446	GO:0042446	hormone biosynthetic process	4/417	58/14661	0.0825994339547411	0.365723930301188	0.322542154983855	EGR1/FDX1/ATP1A1/CYP11A1	4
GO:0080164	GO:0080164	regulation of nitric oxide metabolic process	4/417	58/14661	0.0825994339547411	0.365723930301188	0.322542154983855	CAV1/HSP90AA1/DDAH1/KLF4	4
GO:0000272	GO:0000272	polysaccharide catabolic process	2/417	17/14661	0.082879271315346	0.365723930301188	0.322542154983855	STBD1/GABARAPL1	2
GO:0003184	GO:0003184	pulmonary valve morphogenesis	2/417	17/14661	0.082879271315346	0.365723930301188	0.322542154983855	HEY1/ROBO1	2
GO:0006071	GO:0006071	glycerol metabolic process	2/417	17/14661	0.082879271315346	0.365723930301188	0.322542154983855	PLA2G4A/GK5	2
GO:0006700	GO:0006700	C21-steroid hormone biosynthetic process	2/417	17/14661	0.082879271315346	0.365723930301188	0.322542154983855	EGR1/CYP11A1	2
GO:0006851	GO:0006851	mitochondrial calcium ion transmembrane transport	2/417	17/14661	0.082879271315346	0.365723930301188	0.322542154983855	MICU1/PMPCB	2
GO:0010958	GO:0010958	regulation of amino acid import across plasma membrane	2/417	17/14661	0.082879271315346	0.365723930301188	0.322542154983855	ARL6IP1/RGS2	2
GO:0033033	GO:0033033	negative regulation of myeloid cell apoptotic process	2/417	17/14661	0.082879271315346	0.365723930301188	0.322542154983855	GAS6/ST6GAL1	2
GO:0042053	GO:0042053	regulation of dopamine metabolic process	2/417	17/14661	0.082879271315346	0.365723930301188	0.322542154983855	NR4A2/GPR37	2
GO:0042069	GO:0042069	regulation of catecholamine metabolic process	2/417	17/14661	0.082879271315346	0.365723930301188	0.322542154983855	NR4A2/GPR37	2
GO:0046040	GO:0046040	IMP metabolic process	2/417	17/14661	0.082879271315346	0.365723930301188	0.322542154983855	PPAT/GART	2
GO:0048557	GO:0048557	embryonic digestive tract morphogenesis	2/417	17/14661	0.082879271315346	0.365723930301188	0.322542154983855	FGFR2/SOX11	2
GO:0051004	GO:0051004	regulation of lipoprotein lipase activity	2/417	17/14661	0.082879271315346	0.365723930301188	0.322542154983855	APOC1/PCSK5	2
GO:0072673	GO:0072673	lamellipodium morphogenesis	2/417	17/14661	0.082879271315346	0.365723930301188	0.322542154983855	CD44/CORO1C	2
GO:1903789	GO:1903789	regulation of amino acid transmembrane transport	2/417	17/14661	0.082879271315346	0.365723930301188	0.322542154983855	ARL6IP1/RGS2	2
GO:2000269	GO:2000269	regulation of fibroblast apoptotic process	2/417	17/14661	0.082879271315346	0.365723930301188	0.322542154983855	GAS6/BCL2L11	2
GO:0008654	GO:0008654	phospholipid biosynthetic process	11/417	241/14661	0.0837834177122772	0.369287273005335	0.325684766499035	HMGCS2/CLN3/INPP1/PIK3R1/FDPS/PLA2G4A/IDI1/PDGFA/ETNK2/SGMS1/AGPAT4	11
GO:0008306	GO:0008306	associative learning	5/417	82/14661	0.0841163890814851	0.369287273005335	0.325684766499035	APP/CLN3/FOS/BTG2/PPT1	5
GO:0010586	GO:0010586	miRNA metabolic process	5/417	82/14661	0.0841163890814851	0.369287273005335	0.325684766499035	EGR1/FOS/SND1/KLF4/SOX9	5
GO:0032611	GO:0032611	interleukin-1 beta production	5/417	82/14661	0.0841163890814851	0.369287273005335	0.325684766499035	EGR1/APP/PYCARD/HK1/LPL	5
GO:0032651	GO:0032651	regulation of interleukin-1 beta production	5/417	82/14661	0.0841163890814851	0.369287273005335	0.325684766499035	EGR1/APP/PYCARD/HK1/LPL	5
GO:0050680	GO:0050680	negative regulation of epithelial cell proliferation	8/417	159/14661	0.0843335909182196	0.369317203987332	0.325711163468537	CAV1/FGFR2/B2M/SPARC/ROBO1/RGCC/GPC3/SOX9	8
GO:0051701	GO:0051701	biological process involved in interaction with host	8/417	159/14661	0.0843335909182196	0.369317203987332	0.325711163468537	CAV1/GAS6/NCAM1/DDB1/SCARB2/GSN/SLC3A2/F11R	8
GO:1902806	GO:1902806	regulation of cell cycle G1/S phase transition	9/417	186/14661	0.0843809898361006	0.369317203987332	0.325711163468537	RPL26/EZH2/RRM1/ZNF655/DPF3/ADAMTS1/KLF4/CUL4B/RGCC	9
GO:0071456	GO:0071456	cellular response to hypoxia	7/417	133/14661	0.0853939357476912	0.373370433208115	0.329285819593549	EGR1/FOS/CITED2/HMOX1/DDAH1/PGK1/RGCC	7
GO:0018212	GO:0018212	peptidyl-tyrosine modification	15/417	357/14661	0.0860600056882728	0.375900309398574	0.33151698810812	CAV1/APP/HES1/EFNA1/FGFR2/GAS6/CD44/TPST2/GGNBP2/NEDD9/CAMKK2/PBK/PKM/PDGFC/PDGFA	15
GO:0070374	GO:0070374	positive regulation of ERK1 and ERK2 cascade	9/417	187/14661	0.0865523485538527	0.377257116334049	0.332713594063068	APP/PYCARD/FGFR2/GAS6/CD44/FERMT2/RAP1A/PDGFC/PDGFA	9
GO:0021543	GO:0021543	pallium development	8/417	160/14661	0.0866986999267746	0.377257116334049	0.332713594063068	EMX2/HDAC1/EZH2/BTG2/IGF2BP1/GART/TMEM108/ROBO1	8
GO:0001658	GO:0001658	branching involved in ureteric bud morphogenesis	4/417	59/14661	0.0867217382359332	0.377257116334049	0.332713594063068	HS3ST3A1/LGR4/GPC3/SOX9	4
GO:0031102	GO:0031102	neuron projection regeneration	4/417	59/14661	0.0867217382359332	0.377257116334049	0.332713594063068	FOLR1/CTNNA1/MMP2/KLF4	4
GO:0010092	GO:0010092	specification of animal organ identity	3/417	37/14661	0.0872719295346182	0.377738925619123	0.333138515136652	FGFR2/AXIN2/ROBO1	3
GO:0038179	GO:0038179	neurotrophin signaling pathway	3/417	37/14661	0.0872719295346182	0.377738925619123	0.333138515136652	RAP1A/BCAR1/TMEM108	3
GO:0048009	GO:0048009	insulin-like growth factor receptor signaling pathway	3/417	37/14661	0.0872719295346182	0.377738925619123	0.333138515136652	IGFBP2/PIK3R1/GRB10	3
GO:0050999	GO:0050999	regulation of nitric-oxide synthase activity	3/417	37/14661	0.0872719295346182	0.377738925619123	0.333138515136652	S100A1/CAV1/DDAH1	3
GO:1902686	GO:1902686	mitochondrial outer membrane permeabilization involved in programmed cell death	3/417	37/14661	0.0872719295346182	0.377738925619123	0.333138515136652	VDAC2/SLC25A5/BCL2L11	3
GO:0030510	GO:0030510	regulation of BMP signaling pathway	6/417	108/14661	0.0876271396410738	0.378133982105758	0.333486926492821	FST/HES1/SOX11/BAMBI/SKIL/GPC3	6
GO:0036503	GO:0036503	ERAD pathway	6/417	108/14661	0.0876271396410738	0.378133982105758	0.333486926492821	CAV1/VCP/CALR/PSMC6/HSPA5/HSP90B1	6
GO:1901989	GO:1901989	positive regulation of cell cycle phase transition	6/417	108/14661	0.0876271396410738	0.378133982105758	0.333486926492821	APP/EZH2/RRM1/ADAMTS1/CUL4B/RGCC	6
GO:0034614	GO:0034614	cellular response to reactive oxygen species	7/417	134/14661	0.0880272922373003	0.379479741259696	0.334673789100479	FOS/EZH2/ZNF277/CAMKK2/NET1/MMP2/GPR37	7
GO:0048880	GO:0048880	sensory system development	16/417	388/14661	0.0885811779584268	0.381484872610539	0.336442170475999	FOXL2/FBN2/HES1/NKD1/HDAC1/FAT1/SMOC1/CITED2/OBSL1/MEIS1/SOX11/ATP2B1/ATF4/SKIL/KLF4/SOX9	16
GO:0044706	GO:0044706	multi-multicellular organism process	9/417	188/14661	0.0887568084223162	0.381858621220335	0.336771789820095	IGFBP2/PAM/FOS/UMPS/RGS2/CITED2/CALR/MMP2/PCSK5	9
GO:0071674	GO:0071674	mononuclear cell migration	8/417	161/14661	0.0891022567622821	0.382961499564288	0.337744449053661	APP/PYCARD/GAS6/S1PR1/NEDD9/F11R/CALR/CXCL12	8
GO:0051051	GO:0051051	negative regulation of transport	17/417	418/14661	0.089191928466027	0.382963944602382	0.337746605401087	APOC1/CAV1/HES1/MIDN/RGS2/HECW2/CYP51A1/HMOX1/RAP1A/INSIG1/CNN2/ATF4/RANGAP1/GRB10/IRS2/GEM/INHA	17
GO:0060193	GO:0060193	positive regulation of lipase activity	4/417	60/14661	0.090942039700635	0.385364268771855	0.339863518367772	FGFR2/PLA2G1B/PLAA/PNLIP	4
GO:0034284	GO:0034284	response to monosaccharide	9/417	189/14661	0.0909943376427762	0.385364268771855	0.339863518367772	EGR1/HMGCS2/GAS6/CYBA/ANO1/KHK/IRS2/GLUL/LPL	9
GO:0042180	GO:0042180	cellular ketone metabolic process	9/417	189/14661	0.0909943376427762	0.385364268771855	0.339863518367772	EGR1/APOC1/CAV1/CLN3/INSIG1/IRS2/STAR/CYP11A1/SOX9	9
GO:0120032	GO:0120032	regulation of plasma membrane bounded cell projection assembly	9/417	189/14661	0.0909943376427762	0.385364268771855	0.339863518367772	CDC42EP5/CAV1/CLN3/FXR1/CORO1C/PIK3R1/ACTR3/HSP90AA1/CDC42EP3	9
GO:0032677	GO:0032677	regulation of interleukin-8 production	5/417	84/14661	0.0910278343563802	0.385364268771855	0.339863518367772	TMSB4X/PYCARD/PLA2G1B/F3/KLF4	5
GO:1901216	GO:1901216	positive regulation of neuron death	5/417	84/14661	0.0910278343563802	0.385364268771855	0.339863518367772	EGR1/FOS/BCL2L11/EIF2S1/ATF4	5
GO:1903321	GO:1903321	negative regulation of protein modification by small protein conjugation or removal	5/417	84/14661	0.0910278343563802	0.385364268771855	0.339863518367772	OGT/CAV1/DNAJA1/PLAA/SQSTM1	5
GO:0003128	GO:0003128	heart field specification	2/417	18/14661	0.0915432826346916	0.385364268771855	0.339863518367772	AXIN2/ROBO1	2
GO:0016264	GO:0016264	gap junction assembly	2/417	18/14661	0.0915432826346916	0.385364268771855	0.339863518367772	CAV1/CTNNA1	2
GO:0030903	GO:0030903	notochord development	2/417	18/14661	0.0915432826346916	0.385364268771855	0.339863518367772	EFNA1/SOX9	2
GO:0043555	GO:0043555	regulation of translation in response to stress	2/417	18/14661	0.0915432826346916	0.385364268771855	0.339863518367772	DNAJC3/EIF2S1	2
GO:0048569	GO:0048569	post-embryonic animal organ development	2/417	18/14661	0.0915432826346916	0.385364268771855	0.339863518367772	BCL2L11/KLF4	2
GO:0060216	GO:0060216	definitive hemopoiesis	2/417	18/14661	0.0915432826346916	0.385364268771855	0.339863518367772	ZFP36L2/MEIS1	2
GO:0060602	GO:0060602	branch elongation of an epithelium	2/417	18/14661	0.0915432826346916	0.385364268771855	0.339863518367772	FGFR2/SOX9	2
GO:0061323	GO:0061323	cell proliferation involved in heart morphogenesis	2/417	18/14661	0.0915432826346916	0.385364268771855	0.339863518367772	HES1/SOX9	2
GO:0086103	GO:0086103	G protein-coupled receptor signaling pathway involved in heart process	2/417	18/14661	0.0915432826346916	0.385364268771855	0.339863518367772	CAV1/RGS2	2
GO:0090190	GO:0090190	positive regulation of branching involved in ureteric bud morphogenesis	2/417	18/14661	0.0915432826346916	0.385364268771855	0.339863518367772	LGR4/SOX9	2
GO:1902683	GO:1902683	regulation of receptor localization to synapse	2/417	18/14661	0.0915432826346916	0.385364268771855	0.339863518367772	GPC6/RAP1A	2
GO:2000136	GO:2000136	regulation of cell proliferation involved in heart morphogenesis	2/417	18/14661	0.0915432826346916	0.385364268771855	0.339863518367772	HES1/SOX9	2
GO:0002040	GO:0002040	sprouting angiogenesis	8/417	162/14661	0.0915441876258874	0.385364268771855	0.339863518367772	S100A1/ADAMTS9/HMOX1/ROBO1/PKM/NR4A1/GLUL/KLF4	8
GO:0003012	GO:0003012	muscle system process	17/417	420/14661	0.0921412226749762	0.387498018646818	0.341745332014203	SMPX/SORBS2/RYR2/CAV1/TNNI1/CYBA/CACNA1D/EZH2/GSN/RGS2/HSP90AA1/HMOX1/TPM4/ATP2B1/ATP1A1/PKP2/NR4A1	17
GO:0003203	GO:0003203	endocardial cushion morphogenesis	3/417	38/14661	0.0928481542855123	0.387814739668738	0.342024657134806	HEY1/ROBO1/SOX9	3
GO:0010762	GO:0010762	regulation of fibroblast migration	3/417	38/14661	0.0928481542855123	0.387814739668738	0.342024657134806	CYGB/CLN3/CORO1C	3
GO:0019320	GO:0019320	hexose catabolic process	3/417	38/14661	0.0928481542855123	0.387814739668738	0.342024657134806	HK1/PKM/PGK1	3
GO:0032570	GO:0032570	response to progesterone	3/417	38/14661	0.0928481542855123	0.387814739668738	0.342024657134806	CAV1/FOS/GPI	3
GO:0032965	GO:0032965	regulation of collagen biosynthetic process	3/417	38/14661	0.0928481542855123	0.387814739668738	0.342024657134806	CYGB/RGCC/NPPC	3
GO:0045429	GO:0045429	positive regulation of nitric oxide biosynthetic process	3/417	38/14661	0.0928481542855123	0.387814739668738	0.342024657134806	HSP90AA1/DDAH1/KLF4	3
GO:1903115	GO:1903115	regulation of actin filament-based movement	3/417	38/14661	0.0928481542855123	0.387814739668738	0.342024657134806	RYR2/CAV1/PKP2	3
GO:0042445	GO:0042445	hormone metabolic process	9/417	190/14661	0.0932648938056343	0.387985827951622	0.342175544672868	BACE2/EGR1/FDX1/NR5A1/ATP1A1/CYP11A1/PCSK5/CYP26B1/PNLIP	9
GO:0003015	GO:0003015	heart process	11/417	246/14661	0.093429042144224	0.387985827951622	0.342175544672868	RYR2/S100A1/CAV1/TNNI1/CACNA1D/GSN/RGS2/HSP90AA1/ATP2B1/ATP1A1/PKP2	11
GO:0030522	GO:0030522	intracellular receptor signaling pathway	11/417	246/14661	0.093429042144224	0.387985827951622	0.342175544672868	NR6A1/HDAC1/EZH2/DNAJA1/NR4A2/CITED2/NR5A1/SEC14L1/CALR/NR4A1/CYP26B1	11
GO:0051348	GO:0051348	negative regulation of transferase activity	11/417	246/14661	0.093429042144224	0.387985827951622	0.342175544672868	CAV1/PYCARD/MIDN/GGNBP2/TRIB1/CORO1C/DNAJA1/RGS2/TRIB2/GADD45A/IRS2	11
GO:0010212	GO:0010212	response to ionizing radiation	7/417	136/14661	0.0934307426547064	0.387985827951622	0.342175544672868	EGR1/CYBA/RPL26/SPIDR/HSPA5/GADD45A/NET1	7
GO:0072175	GO:0072175	epithelial tube formation	7/417	136/14661	0.0934307426547064	0.387985827951622	0.342175544672868	FGFR2/FOLR1/BRD2/CITED2/SOX11/SHROOM3/SOX9	7
GO:0043406	GO:0043406	positive regulation of MAP kinase activity	6/417	110/14661	0.0937057700150725	0.388752316143611	0.342851532030356	PLA2G1B/EZH2/TPD52L1/ROBO1/PDGFC/PDGFA	6
GO:0022409	GO:0022409	positive regulation of cell-cell adhesion	12/417	275/14661	0.0943758768452322	0.391154791399043	0.344970342099864	IGFBP2/CAV1/HES1/PYCARD/CD44/B2M/EFNB1/HSPH1/CITED2/F11R/VNN1/ST3GAL4	12
GO:0032637	GO:0032637	interleukin-8 production	5/417	85/14661	0.0945903225492767	0.391665902039298	0.345421104857464	TMSB4X/PYCARD/PLA2G1B/F3/KLF4	5
GO:0035904	GO:0035904	aorta development	4/417	61/14661	0.0952588051118857	0.393297160778948	0.346859757528591	HES1/ADAMTS9/HEY1/ROBO1	4
GO:0050766	GO:0050766	positive regulation of phagocytosis	4/417	61/14661	0.0952588051118857	0.393297160778948	0.346859757528591	PYCARD/GAS6/CYBA/CALR	4
GO:1901224	GO:1901224	positive regulation of NIK/NF-kappaB signaling	4/417	61/14661	0.0952588051118857	0.393297160778948	0.346859757528591	APP/C1QTNF4/PTP4A3/CALR	4
GO:0060491	GO:0060491	regulation of cell projection assembly	9/417	191/14661	0.0955684239240263	0.394196819602174	0.347653191787472	CDC42EP5/CAV1/CLN3/FXR1/CORO1C/PIK3R1/ACTR3/HSP90AA1/CDC42EP3	9
GO:0007338	GO:0007338	single fertilization	7/417	137/14661	0.0962004949310716	0.395894014278945	0.349149995204252	FOXL2/FOLR1/VDAC2/CCT7/CCT2/CCT3/CCT8	7
GO:0043010	GO:0043010	camera-type eye development	14/417	334/14661	0.0962562226434382	0.395894014278945	0.349149995204252	FOXL2/FBN2/HES1/HDAC1/FAT1/CITED2/OBSL1/MEIS1/SOX11/ATP2B1/ATF4/SKIL/KLF4/SOX9	14
GO:0050900	GO:0050900	leukocyte migration	14/417	334/14661	0.0962562226434382	0.395894014278945	0.349149995204252	APP/PYCARD/PLA2G1B/GAS6/S1PR1/NEDD9/PIK3R1/HMOX1/F11R/CNN2/CALR/CXCL12/MMP2/ST3GAL4	14
GO:0051099	GO:0051099	positive regulation of binding	8/417	164/14661	0.0965428042615352	0.396693090550744	0.349854722900059	CAV1/APP/HES1/B2M/EIF3D/EIF2S1/BAMBI/KLF4	8
GO:0001824	GO:0001824	blastocyst development	6/417	111/14661	0.096828200646939	0.39748577495754	0.350553813431486	PSMC4/CITED2/NASP/SKIL/RBBP8/KLF4	6
GO:0048678	GO:0048678	response to axon injury	5/417	86/14661	0.0982230674258161	0.402827045607021	0.355264429289236	FOLR1/CTNNA1/RANGAP1/MMP2/KLF4	5
GO:0007595	GO:0007595	lactation	3/417	39/14661	0.0985675270096972	0.403085852604832	0.35549267841346	PAM/CAV1/UMPS	3
GO:0016266	GO:0016266	O-glycan processing	3/417	39/14661	0.0985675270096972	0.403085852604832	0.35549267841346	GXYLT2/ST6GAL1/ST3GAL4	3
GO:0086091	GO:0086091	regulation of heart rate by cardiac conduction	3/417	39/14661	0.0985675270096972	0.403085852604832	0.35549267841346	CAV1/CACNA1D/PKP2	3
GO:0030900	GO:0030900	forebrain development	15/417	365/14661	0.0989817077276136	0.403517727160273	0.35587356065346	APP/HES1/FGFR2/B2M/EMX2/HDAC1/EZH2/BTG2/NR4A2/IGF2BP1/GART/TMEM108/CXCL12/ROBO1/DCT	15
GO:0055021	GO:0055021	regulation of cardiac muscle tissue growth	4/417	62/14661	0.0996704241532819	0.403517727160273	0.35587356065346	FGFR2/ZFPM2/RGS2/CITED2	4
GO:0090559	GO:0090559	regulation of membrane permeability	4/417	62/14661	0.0996704241532819	0.403517727160273	0.35587356065346	VDAC2/SLC25A5/BCL2L11/F11R	4
GO:1903578	GO:1903578	regulation of ATP metabolic process	4/417	62/14661	0.0996704241532819	0.403517727160273	0.35587356065346	TMSB4X/OGT/APP/VCP	4
GO:0003215	GO:0003215	cardiac right ventricle morphogenesis	2/417	19/14661	0.100456949293041	0.403517727160273	0.35587356065346	ZFPM2/SEMA3C	2
GO:0003417	GO:0003417	growth plate cartilage development	2/417	19/14661	0.100456949293041	0.403517727160273	0.35587356065346	SOX9/NPPC	2
GO:0006525	GO:0006525	arginine metabolic process	2/417	19/14661	0.100456949293041	0.403517727160273	0.35587356065346	CLN3/DDAH1	2
GO:0007042	GO:0007042	lysosomal lumen acidification	2/417	19/14661	0.100456949293041	0.403517727160273	0.35587356065346	CLN3/PPT1	2
GO:0019400	GO:0019400	alditol metabolic process	2/417	19/14661	0.100456949293041	0.403517727160273	0.35587356065346	PLA2G4A/GK5	2
GO:0030810	GO:0030810	positive regulation of nucleotide biosynthetic process	2/417	19/14661	0.100456949293041	0.403517727160273	0.35587356065346	TMSB4X/VCP	2
GO:0036003	GO:0036003	positive regulation of transcription from RNA polymerase II promoter in response to stress	2/417	19/14661	0.100456949293041	0.403517727160273	0.35587356065346	ATF4/HSPA5	2
GO:0045717	GO:0045717	negative regulation of fatty acid biosynthetic process	2/417	19/14661	0.100456949293041	0.403517727160273	0.35587356065346	APOC1/INSIG1	2
GO:0050961	GO:0050961	detection of temperature stimulus involved in sensory perception	2/417	19/14661	0.100456949293041	0.403517727160273	0.35587356065346	ANO1/CXCL12	2
GO:0055093	GO:0055093	response to hyperoxia	2/417	19/14661	0.100456949293041	0.403517727160273	0.35587356065346	CAV1/MMP2	2
GO:0070242	GO:0070242	thymocyte apoptotic process	2/417	19/14661	0.100456949293041	0.403517727160273	0.35587356065346	EFNA1/BCL2L11	2
GO:0072111	GO:0072111	cell proliferation involved in kidney development	2/417	19/14661	0.100456949293041	0.403517727160273	0.35587356065346	EGR1/GPC3	2
GO:1900221	GO:1900221	regulation of amyloid-beta clearance	2/417	19/14661	0.100456949293041	0.403517727160273	0.35587356065346	HDAC1/CYP51A1	2
GO:1900373	GO:1900373	positive regulation of purine nucleotide biosynthetic process	2/417	19/14661	0.100456949293041	0.403517727160273	0.35587356065346	TMSB4X/VCP	2
GO:1903306	GO:1903306	negative regulation of regulated secretory pathway	2/417	19/14661	0.100456949293041	0.403517727160273	0.35587356065346	HMOX1/RAP1A	2
GO:0043500	GO:0043500	muscle adaptation	6/417	113/14661	0.103237430736484	0.413527005876429	0.36470102328158	TNNI1/CYBA/EZH2/GSN/RGS2/HMOX1	6
GO:0046887	GO:0046887	positive regulation of hormone secretion	6/417	113/14661	0.103237430736484	0.413527005876429	0.36470102328158	FOXL2/ANO1/SOX11/IRS2/GLUL/INHA	6
GO:0051928	GO:0051928	positive regulation of calcium ion transport	6/417	113/14661	0.103237430736484	0.413527005876429	0.36470102328158	RYR2/CAV1/PLA2G1B/CACNA1D/ATP2B1/CXCL12	6
GO:0070997	GO:0070997	neuron death	14/417	338/14661	0.103339660952041	0.413551082655375	0.364722257265804	EGR1/APP/NENF/CLN3/FOS/BTG2/PPT1/NR4A2/BCL2L11/EIF2S1/HMOX1/ATF4/HSPA5/GPI	14
GO:0035019	GO:0035019	somatic stem cell population maintenance	4/417	63/14661	0.104175213915661	0.414806122276247	0.365829111781922	HES1/ZFP36L2/KLF4/SOX9	4
GO:0009167	GO:0009167	purine ribonucleoside monophosphate metabolic process	3/417	40/14661	0.10442536628732	0.414806122276247	0.365829111781922	PPAT/GART/GMPS	3
GO:0031952	GO:0031952	regulation of protein autophosphorylation	3/417	40/14661	0.10442536628732	0.414806122276247	0.365829111781922	CAV1/PDGFC/PDGFA	3
GO:0035794	GO:0035794	positive regulation of mitochondrial membrane permeability	3/417	40/14661	0.10442536628732	0.414806122276247	0.365829111781922	VDAC2/SLC25A5/BCL2L11	3
GO:0045981	GO:0045981	positive regulation of nucleotide metabolic process	3/417	40/14661	0.10442536628732	0.414806122276247	0.365829111781922	TMSB4X/APP/VCP	3
GO:1900544	GO:1900544	positive regulation of purine nucleotide metabolic process	3/417	40/14661	0.10442536628732	0.414806122276247	0.365829111781922	TMSB4X/APP/VCP	3
GO:1904407	GO:1904407	positive regulation of nitric oxide metabolic process	3/417	40/14661	0.10442536628732	0.414806122276247	0.365829111781922	HSP90AA1/DDAH1/KLF4	3
GO:2000404	GO:2000404	regulation of T cell migration	3/417	40/14661	0.10442536628732	0.414806122276247	0.365829111781922	APP/PYCARD/CXCL12	3
GO:0006633	GO:0006633	fatty acid biosynthetic process	7/417	140/14661	0.104779389288291	0.415798316668256	0.366704155744995	APOC1/PLA2G1B/HACD2/PLA2G4A/QKI/INSIG1/LPL	7
GO:0006469	GO:0006469	negative regulation of protein kinase activity	9/417	195/14661	0.105110856425441	0.415798316668256	0.366704155744995	CAV1/PYCARD/GGNBP2/TRIB1/CORO1C/DNAJA1/RGS2/TRIB2/GADD45A	9
GO:0031032	GO:0031032	actomyosin structure organization	9/417	195/14661	0.105110856425441	0.415798316668256	0.366704155744995	S1PR1/PIK3R1/FERMT2/ZYX/OBSL1/F11R/CNN2/CSRP1/RGCC	9
GO:0071902	GO:0071902	positive regulation of protein serine/threonine kinase activity	9/417	195/14661	0.105110856425441	0.415798316668256	0.366704155744995	PLA2G1B/EZH2/TPD52L1/FERMT2/ROBO1/CKS2/PDGFC/PDGFA/RGCC	9
GO:0051098	GO:0051098	regulation of binding	14/417	339/14661	0.105158857659003	0.415798316668256	0.366704155744995	TMSB4X/CAV1/APP/HES1/B2M/MDFI/EIF3D/HEY1/EIF2S1/HMOX1/ZBTB7C/SOX11/BAMBI/KLF4	14
GO:0019217	GO:0019217	regulation of fatty acid metabolic process	5/417	88/14661	0.105696292086817	0.417155797418859	0.367901355956335	APOC1/CAV1/INSIG1/IRS2/SOX9	5
GO:0050764	GO:0050764	regulation of phagocytosis	5/417	88/14661	0.105696292086817	0.417155797418859	0.367901355956335	PYCARD/GAS6/CYBA/CNN2/CALR	5
GO:0045930	GO:0045930	negative regulation of mitotic cell cycle	10/417	224/14661	0.107080714035106	0.422216996390033	0.37236496877385	RPL26/ZNF207/ZFP36L2/EZH2/BTG2/ZNF655/PBK/RBBP8/KLF4/RGCC	10
GO:0007623	GO:0007623	circadian rhythm	9/417	196/14661	0.107578094461433	0.422216996390033	0.37236496877385	EGR1/OGT/HDAC1/DDB1/EZH2/NFIL3/TOP1/ATF4/LGR4	9
GO:0016051	GO:0016051	carbohydrate biosynthetic process	9/417	196/14661	0.107578094461433	0.422216996390033	0.37236496877385	OGT/CSGALNACT1/DDB1/PGD/ATF4/GPI/IRS2/ST3GAL4/PGK1	9
GO:0030099	GO:0030099	myeloid cell differentiation	15/417	370/14661	0.107637731318815	0.422216996390033	0.37236496877385	APP/B2M/FOS/PRMT1/TRIB1/ACTN1/NEDD9/HSPA9/PIK3R1/SLC25A5/CITED2/MEIS1/ALAS1/INHA/GPC3	15
GO:0051054	GO:0051054	positive regulation of DNA metabolic process	12/417	282/14661	0.10819068082866	0.422216996390033	0.37236496877385	CCT7/SPIDR/CCT2/CCT3/HSP90AA1/CCT6A/CCT8/SMOC2/DPF3/RBBP8/KLF4/RGCC	12
GO:0030193	GO:0030193	regulation of blood coagulation	4/417	64/14661	0.108771423322313	0.422216996390033	0.37236496877385	CAV1/F3/PDGFA/ST3GAL4	4
GO:0031100	GO:0031100	animal organ regeneration	4/417	64/14661	0.108771423322313	0.422216996390033	0.37236496877385	GAS6/EZH2/HMOX1/CXCL12	4
GO:0051492	GO:0051492	regulation of stress fiber assembly	5/417	89/14661	0.109535145409086	0.422216996390033	0.37236496877385	S1PR1/PIK3R1/FERMT2/F11R/RGCC	5
GO:0090398	GO:0090398	cellular senescence	5/417	89/14661	0.109535145409086	0.422216996390033	0.37236496877385	B2M/ZNF277/RSL1D1/CITED2/CALR	5
GO:1990748	GO:1990748	cellular detoxification	5/417	89/14661	0.109535145409086	0.422216996390033	0.37236496877385	CYGB/MGST3/ADH5/GSTK1/TXNL1	5
GO:0002495	GO:0002495	antigen processing and presentation of peptide antigen via MHC class II	2/417	20/14661	0.10959914288916	0.422216996390033	0.37236496877385	PYCARD/B2M	2
GO:0009713	GO:0009713	catechol-containing compound biosynthetic process	2/417	20/14661	0.10959914288916	0.422216996390033	0.37236496877385	NR4A2/GPR37	2
GO:0032891	GO:0032891	negative regulation of organic acid transport	2/417	20/14661	0.10959914288916	0.422216996390033	0.37236496877385	RGS2/IRS2	2
GO:0035902	GO:0035902	response to immobilization stress	2/417	20/14661	0.10959914288916	0.422216996390033	0.37236496877385	FOS/GPI	2
GO:0042423	GO:0042423	catecholamine biosynthetic process	2/417	20/14661	0.10959914288916	0.422216996390033	0.37236496877385	NR4A2/GPR37	2
GO:0043586	GO:0043586	tongue development	2/417	20/14661	0.10959914288916	0.422216996390033	0.37236496877385	HDAC1/CYP26B1	2
GO:0046931	GO:0046931	pore complex assembly	2/417	20/14661	0.10959914288916	0.422216996390033	0.37236496877385	CCT3/CCT8	2
GO:0048026	GO:0048026	positive regulation of mRNA splicing, via spliceosome	2/417	20/14661	0.10959914288916	0.422216996390033	0.37236496877385	SF3B4/HSPA8	2
GO:0060008	GO:0060008	Sertoli cell differentiation	2/417	20/14661	0.10959914288916	0.422216996390033	0.37236496877385	NR5A1/SOX9	2
GO:0060973	GO:0060973	cell migration involved in heart development	2/417	20/14661	0.10959914288916	0.422216996390033	0.37236496877385	FOLR1/SEMA3C	2
GO:0071498	GO:0071498	cellular response to fluid shear stress	2/417	20/14661	0.10959914288916	0.422216996390033	0.37236496877385	MMP2/KLF4	2
GO:0097503	GO:0097503	sialylation	2/417	20/14661	0.10959914288916	0.422216996390033	0.37236496877385	ST6GAL1/ST3GAL4	2
GO:1902473	GO:1902473	regulation of protein localization to synapse	2/417	20/14661	0.10959914288916	0.422216996390033	0.37236496877385	GPC6/RAP1A	2
GO:0071772	GO:0071772	response to BMP	8/417	169/14661	0.109702975645985	0.422216996390033	0.37236496877385	FST/EGR1/HES1/SOX11/BAMBI/SKIL/GPC3/SOX9	8
GO:0071773	GO:0071773	cellular response to BMP stimulus	8/417	169/14661	0.109702975645985	0.422216996390033	0.37236496877385	FST/EGR1/HES1/SOX11/BAMBI/SKIL/GPC3/SOX9	8
GO:0042542	GO:0042542	response to hydrogen peroxide	6/417	115/14661	0.109863001502866	0.422216996390033	0.37236496877385	EZH2/ZNF277/HMOX1/NET1/MMP2/GPR37	6
GO:0009416	GO:0009416	response to light stimulus	12/417	283/14661	0.11025667016437	0.422216996390033	0.37236496877385	APP/RPL26/FOS/DDB1/PIK3R1/COPS3/EIF2S1/ATF4/PBK/DCT/MMP2/CUL4B	12
GO:0010591	GO:0010591	regulation of lamellipodium assembly	3/417	41/14661	0.110416915761377	0.422216996390033	0.37236496877385	PIK3R1/ACTR3/HSP90AA1	3
GO:0010828	GO:0010828	positive regulation of glucose transmembrane transport	3/417	41/14661	0.110416915761377	0.422216996390033	0.37236496877385	PIK3R1/IRS2/GPC3	3
GO:0030513	GO:0030513	positive regulation of BMP signaling pathway	3/417	41/14661	0.110416915761377	0.422216996390033	0.37236496877385	HES1/SOX11/GPC3	3
GO:0042771	GO:0042771	intrinsic apoptotic signaling pathway in response to DNA damage by p53 class mediator	3/417	41/14661	0.110416915761377	0.422216996390033	0.37236496877385	PYCARD/CD44/RPL26	3
GO:0046365	GO:0046365	monosaccharide catabolic process	3/417	41/14661	0.110416915761377	0.422216996390033	0.37236496877385	HK1/PKM/PGK1	3
GO:0051972	GO:0051972	regulation of telomerase activity	3/417	41/14661	0.110416915761377	0.422216996390033	0.37236496877385	CCT2/HSP90AA1/KLF4	3
GO:1900026	GO:1900026	positive regulation of substrate adhesion-dependent cell spreading	3/417	41/14661	0.110416915761377	0.422216996390033	0.37236496877385	NEDD9/FERMT2/CALR	3
GO:1902108	GO:1902108	regulation of mitochondrial membrane permeability involved in apoptotic process	3/417	41/14661	0.110416915761377	0.422216996390033	0.37236496877385	VDAC2/SLC25A5/BCL2L11	3
GO:0030010	GO:0030010	establishment of cell polarity	7/417	142/14661	0.110720899594496	0.422252374851058	0.372396170027346	HES1/FAT1/AMOTL2/GSN/HSP90AA1/FRMD4B/CYP26B1	7
GO:0051100	GO:0051100	negative regulation of binding	7/417	142/14661	0.110720899594496	0.422252374851058	0.372396170027346	TMSB4X/CAV1/B2M/MDFI/HEY1/HMOX1/SOX11	7
GO:0051168	GO:0051168	nuclear export	7/417	142/14661	0.110720899594496	0.422252374851058	0.372396170027346	GAS6/MAGOH/HSPA9/SSB/CALR/RANGAP1/NUP62CL	7
GO:0019058	GO:0019058	viral life cycle	11/417	255/14661	0.112411982837535	0.427942163184877	0.377414153370905	CAV1/GAS6/NCAM1/DDB1/SCARB2/GSN/SLC3A2/VCP/F11R/HSPA8/PCSK5	11
GO:1903532	GO:1903532	positive regulation of secretion by cell	11/417	255/14661	0.112411982837535	0.427942163184877	0.377414153370905	FOXL2/PLA2G1B/ANO1/CD2AP/PLA2G4A/SOX11/CXCL12/IRS2/GLUL/INHA/RGCC	11
GO:1901888	GO:1901888	regulation of cell junction assembly	9/417	198/14661	0.112609754719303	0.428315686534127	0.377743574051429	LRRN1/CAV1/APP/THBS2/CORO1C/GPC6/FERMT2/F11R/RAP1A	9
GO:0030278	GO:0030278	regulation of ossification	6/417	116/14661	0.113255754020224	0.42925986506649	0.378576271485987	MGP/FBN2/S1PR1/SOX11/ATP2B1/SOX9	6
GO:0032204	GO:0032204	regulation of telomere maintenance	5/417	90/14661	0.113441005568664	0.42925986506649	0.378576271485987	CCT7/CCT2/CCT3/CCT6A/CCT8	5
GO:0032755	GO:0032755	positive regulation of interleukin-6 production	5/417	90/14661	0.113441005568664	0.42925986506649	0.378576271485987	APP/PYCARD/CYBA/C1QTNF4/LPL	5
GO:0044264	GO:0044264	cellular polysaccharide metabolic process	5/417	90/14661	0.113441005568664	0.42925986506649	0.378576271485987	CSGALNACT1/KHK/STBD1/GABARAPL1/IRS2	5
GO:1901992	GO:1901992	positive regulation of mitotic cell cycle phase transition	5/417	90/14661	0.113441005568664	0.42925986506649	0.378576271485987	APP/RRM1/ADAMTS1/CUL4B/RGCC	5
GO:0042273	GO:0042273	ribosomal large subunit biogenesis	4/417	65/14661	0.113457237486164	0.42925986506649	0.378576271485987	RPL26/RPF1/BRIX1/RSL1D1	4
GO:0055065	GO:0055065	metal ion homeostasis	18/417	464/14661	0.113941113360563	0.430711438191469	0.379856454391879	CIB2/MICU1/RYR2/CAV1/APP/ITPR2/GLRX5/B2M/CYBA/CLN3/NPR1/HMOX1/ATP2B1/CALR/ATF4/CXCL12/HSP90B1/ATP1A1	18
GO:0001659	GO:0001659	temperature homeostasis	8/417	171/14661	0.115229166744109	0.434815591454067	0.383476021852537	EGR1/OGT/CAV1/SQSTM1/ATF4/GRB10/PDGFC/LGR4	8
GO:0007219	GO:0007219	Notch signaling pathway	8/417	171/14661	0.115229166744109	0.434815591454067	0.383476021852537	SORBS2/APP/HES1/PTP4A3/HEY1/ROBO1/TSPAN15/SOX9	8
GO:0001709	GO:0001709	cell fate determination	3/417	42/14661	0.116537358472392	0.436684888155485	0.385124606854571	HES1/KLF4/CYP26B1	3
GO:0003009	GO:0003009	skeletal muscle contraction	3/417	42/14661	0.116537358472392	0.436684888155485	0.385124606854571	TNNI1/HSP90AA1/NR4A1	3
GO:0009126	GO:0009126	purine nucleoside monophosphate metabolic process	3/417	42/14661	0.116537358472392	0.436684888155485	0.385124606854571	PPAT/GART/GMPS	3
GO:0010712	GO:0010712	regulation of collagen metabolic process	3/417	42/14661	0.116537358472392	0.436684888155485	0.385124606854571	CYGB/RGCC/NPPC	3
GO:0032873	GO:0032873	negative regulation of stress-activated MAPK cascade	3/417	42/14661	0.116537358472392	0.436684888155485	0.385124606854571	PRMT1/DNAJA1/PBK	3
GO:0045646	GO:0045646	regulation of erythrocyte differentiation	3/417	42/14661	0.116537358472392	0.436684888155485	0.385124606854571	B2M/PRMT1/HSPA9	3
GO:0070303	GO:0070303	negative regulation of stress-activated protein kinase signaling cascade	3/417	42/14661	0.116537358472392	0.436684888155485	0.385124606854571	PRMT1/DNAJA1/PBK	3
GO:2000772	GO:2000772	regulation of cellular senescence	3/417	42/14661	0.116537358472392	0.436684888155485	0.385124606854571	B2M/ZNF277/RSL1D1	3
GO:0006575	GO:0006575	cellular modified amino acid metabolic process	7/417	144/14661	0.11683756561319	0.437047743259784	0.385444618911729	FOLR1/GSTK1/AASDHPPT/PLOD2/GART/SERINC3/VNN1	7
GO:1905039	GO:1905039	carboxylic acid transmembrane transport	7/417	144/14661	0.11683756561319	0.437047743259784	0.385444618911729	FOLR1/ARL6IP1/CLN3/RGS2/SLC3A2/EMB/IRS2	7
GO:0033138	GO:0033138	positive regulation of peptidyl-serine phosphorylation	5/417	91/14661	0.117412957390738	0.438436916477317	0.386669769595361	CAV1/APP/GAS6/CD44/HSP90AA1	5
GO:0046330	GO:0046330	positive regulation of JNK cascade	5/417	91/14661	0.117412957390738	0.438436916477317	0.386669769595361	APP/TNFRSF19/PYCARD/TPD52L1/GADD45A	5
GO:0008016	GO:0008016	regulation of heart contraction	9/417	200/14661	0.117770106436705	0.438461354003791	0.386691321732912	RYR2/S100A1/CAV1/CACNA1D/RGS2/HSP90AA1/ATP2B1/ATP1A1/PKP2	9
GO:0014823	GO:0014823	response to activity	4/417	66/14661	0.118230781993036	0.438461354003791	0.386691321732912	RYR2/CYBA/FOS/MMP2	4
GO:1900046	GO:1900046	regulation of hemostasis	4/417	66/14661	0.118230781993036	0.438461354003791	0.386691321732912	CAV1/F3/PDGFA/ST3GAL4	4
GO:2000628	GO:2000628	regulation of miRNA metabolic process	4/417	66/14661	0.118230781993036	0.438461354003791	0.386691321732912	EGR1/FOS/KLF4/SOX9	4
GO:0046700	GO:0046700	heterocycle catabolic process	16/417	406/14661	0.118431976398711	0.438461354003791	0.386691321732912	FOXL2/AXIN2/ZFP36L2/FXR1/MAGOH/BTG2/RNH1/AASDHPPT/HNRNPM/NUDT19/HMOX1/IGF2BP1/VCP/ETF1/SSB/SND1	16
GO:0000083	GO:0000083	regulation of transcription involved in G1/S transition of mitotic cell cycle	2/417	21/14661	0.118949729820479	0.438461354003791	0.386691321732912	CDK14/BACH1	2
GO:0003177	GO:0003177	pulmonary valve development	2/417	21/14661	0.118949729820479	0.438461354003791	0.386691321732912	HEY1/ROBO1	2
GO:0009129	GO:0009129	pyrimidine nucleoside monophosphate metabolic process	2/417	21/14661	0.118949729820479	0.438461354003791	0.386691321732912	UMPS/UCK2	2
GO:0010155	GO:0010155	regulation of proton transport	2/417	21/14661	0.118949729820479	0.438461354003791	0.386691321732912	TMSB4X/NDUFA4	2
GO:0042983	GO:0042983	amyloid precursor protein biosynthetic process	2/417	21/14661	0.118949729820479	0.438461354003791	0.386691321732912	BACE2/NECAB3	2
GO:0042984	GO:0042984	regulation of amyloid precursor protein biosynthetic process	2/417	21/14661	0.118949729820479	0.438461354003791	0.386691321732912	BACE2/NECAB3	2
GO:0044241	GO:0044241	lipid digestion	2/417	21/14661	0.118949729820479	0.438461354003791	0.386691321732912	PNLIP/PNLIPRP2	2
GO:0051220	GO:0051220	cytoplasmic sequestering of protein	2/417	21/14661	0.118949729820479	0.438461354003791	0.386691321732912	TMSB4X/MDFI	2
GO:0090189	GO:0090189	regulation of branching involved in ureteric bud morphogenesis	2/417	21/14661	0.118949729820479	0.438461354003791	0.386691321732912	LGR4/SOX9	2
GO:1900273	GO:1900273	positive regulation of long-term synaptic potentiation	2/417	21/14661	0.118949729820479	0.438461354003791	0.386691321732912	APP/SQSTM1	2
GO:0060326	GO:0060326	cell chemotaxis	11/417	258/14661	0.119198716707292	0.439002643023085	0.387168699646379	TMSB4X/PLA2G1B/GAS6/S1PR1/NEDD9/BCAR1/SMOC2/CALR/CXCL12/NR4A1/MMP2	11
GO:0046434	GO:0046434	organophosphate catabolic process	7/417	145/14661	0.119960781897151	0.441053413681739	0.388977331602935	APOC1/GPCPD1/INPP1/PLA2G4A/NUDT19/VCP/PNLIPRP2	7
GO:1903825	GO:1903825	organic acid transmembrane transport	7/417	145/14661	0.119960781897151	0.441053413681739	0.388977331602935	FOLR1/ARL6IP1/CLN3/RGS2/SLC3A2/EMB/IRS2	7
GO:0000956	GO:0000956	nuclear-transcribed mRNA catabolic process	6/417	118/14661	0.120198638577435	0.441352460507976	0.389241069356426	ZFP36L2/MAGOH/BTG2/IGF2BP1/ETF1/SSB	6
GO:1901987	GO:1901987	regulation of cell cycle phase transition	16/417	407/14661	0.1202474944753	0.441352460507976	0.389241069356426	APP/RPL26/DDB1/ZNF207/ZFP36L2/EZH2/RRM1/ZNF655/HECW2/DPF3/PBK/ADAMTS1/RBBP8/KLF4/CUL4B/RGCC	16
GO:0001935	GO:0001935	endothelial cell proliferation	8/417	173/14661	0.120902791092617	0.443102931160625	0.390784858345231	CAV1/CYBA/HMOX1/SPARC/CXCL12/F3/NR4A1/RGCC	8
GO:0072503	GO:0072503	cellular divalent inorganic cation homeostasis	12/417	288/14661	0.12093060452569	0.443102931160625	0.390784858345231	MICU1/RYR2/CAV1/APP/ITPR2/CYBA/CLN3/ATP2B1/CALR/ATF4/CXCL12/HSP90B1	12
GO:0006766	GO:0006766	vitamin metabolic process	5/417	92/14661	0.121450047731164	0.443871007779372	0.391462246580667	FOLR1/AASDHPPT/VNN1/CYP11A1/CYP26B1	5
GO:0009798	GO:0009798	axis specification	5/417	92/14661	0.121450047731164	0.443871007779372	0.391462246580667	MDFI/AXIN2/RNF2/CITED2/GPC3	5
GO:0072080	GO:0072080	nephron tubule development	5/417	92/14661	0.121450047731164	0.443871007779372	0.391462246580667	HES1/HS3ST3A1/LGR4/GPC3/SOX9	5
GO:0019748	GO:0019748	secondary metabolic process	3/417	43/14661	0.122781830265639	0.447217208882809	0.394413354849745	PAM/DCT/ZEB2	3
GO:0021879	GO:0021879	forebrain neuron differentiation	3/417	43/14661	0.122781830265639	0.447217208882809	0.394413354849745	HES1/FGFR2/B2M	3
GO:1900271	GO:1900271	regulation of long-term synaptic potentiation	3/417	43/14661	0.122781830265639	0.447217208882809	0.394413354849745	NSG1/APP/SQSTM1	3
GO:1905710	GO:1905710	positive regulation of membrane permeability	3/417	43/14661	0.122781830265639	0.447217208882809	0.394413354849745	VDAC2/SLC25A5/BCL2L11	3
GO:0001704	GO:0001704	formation of primary germ layer	6/417	119/14661	0.123747671874025	0.449381740004965	0.396322315338316	COL12A1/FGFR2/GPI/DUSP4/MMP2/KLF4	6
GO:0022612	GO:0022612	gland morphogenesis	6/417	119/14661	0.123747671874025	0.449381740004965	0.396322315338316	CAV1/FGFR2/SEMA3C/PDGFA/MMP2/SOX9	6
GO:0098727	GO:0098727	maintenance of cell number	8/417	174/14661	0.12379431832617	0.449381740004965	0.396322315338316	OGT/HES1/HDAC1/ZFP36L2/EZH2/IGF2BP1/KLF4/SOX9	8
GO:1901991	GO:1901991	negative regulation of mitotic cell cycle phase transition	8/417	174/14661	0.12379431832617	0.449381740004965	0.396322315338316	RPL26/ZNF207/ZFP36L2/EZH2/ZNF655/RBBP8/KLF4/RGCC	8
GO:0043547	GO:0043547	positive regulation of GTPase activity	10/417	231/14661	0.123910401092172	0.449423547590005	0.396359186615956	S1PR1/EZH2/NEDD9/CORO1C/FERMT2/F11R/RAP1A/RANGAP1/NET1/RALGPS2	10
GO:0034728	GO:0034728	nucleosome organization	5/417	93/14661	0.125551287046386	0.45499108914449	0.401269357108401	ANP32E/BRD2/NASP/ACTR6/SOX9	5
GO:0044270	GO:0044270	cellular nitrogen compound catabolic process	16/417	410/14661	0.125792585205313	0.455481492175597	0.401701857246779	FOXL2/AXIN2/ZFP36L2/FXR1/MAGOH/BTG2/RNH1/AASDHPPT/HNRNPM/NUDT19/HMOX1/IGF2BP1/VCP/ETF1/SSB/SND1	16
GO:0034250	GO:0034250	positive regulation of cellular amide metabolic process	7/417	147/14661	0.126335224745666	0.456624672970233	0.402710060337932	EFNA1/RPL26/FXR1/DNAJC3/EIF3D/IGF2BP1/PKM	7
GO:0051924	GO:0051924	regulation of calcium ion transport	10/417	232/14661	0.126427026718143	0.456624672970233	0.402710060337932	RYR2/CAV1/HES1/PLA2G1B/CYBA/CACNA1D/SARAF/ATP2B1/CXCL12/GEM	10
GO:1903039	GO:1903039	positive regulation of leukocyte cell-cell adhesion	10/417	232/14661	0.126427026718143	0.456624672970233	0.402710060337932	IGFBP2/CAV1/HES1/PYCARD/CD44/B2M/EFNB1/HSPH1/VNN1/ST3GAL4	10
GO:0003143	GO:0003143	embryonic heart tube morphogenesis	4/417	68/14661	0.128033291884419	0.45698185889416	0.403025072586484	RYR2/HES1/FOLR1/CITED2	4
GO:0005977	GO:0005977	glycogen metabolic process	4/417	68/14661	0.128033291884419	0.45698185889416	0.403025072586484	KHK/STBD1/GABARAPL1/IRS2	4
GO:0006809	GO:0006809	nitric oxide biosynthetic process	4/417	68/14661	0.128033291884419	0.45698185889416	0.403025072586484	CAV1/HSP90AA1/DDAH1/KLF4	4
GO:0042440	GO:0042440	pigment metabolic process	4/417	68/14661	0.128033291884419	0.45698185889416	0.403025072586484	HMOX1/ALAS1/DCT/ZEB2	4
GO:0072507	GO:0072507	divalent inorganic cation homeostasis	13/417	321/14661	0.128314631190376	0.45698185889416	0.403025072586484	CIB2/MICU1/RYR2/CAV1/APP/ITPR2/CYBA/CLN3/ATP2B1/CALR/ATF4/CXCL12/HSP90B1	13
GO:0002407	GO:0002407	dendritic cell chemotaxis	2/417	22/14661	0.128489532009887	0.45698185889416	0.403025072586484	GAS6/CALR	2
GO:0002504	GO:0002504	antigen processing and presentation of peptide or polysaccharide antigen via MHC class II	2/417	22/14661	0.128489532009887	0.45698185889416	0.403025072586484	PYCARD/B2M	2
GO:0009065	GO:0009065	glutamine family amino acid catabolic process	2/417	22/14661	0.128489532009887	0.45698185889416	0.403025072586484	DDAH1/GLUL	2
GO:0009190	GO:0009190	cyclic nucleotide biosynthetic process	2/417	22/14661	0.128489532009887	0.45698185889416	0.403025072586484	NPR1/NPPC	2
GO:0009220	GO:0009220	pyrimidine ribonucleotide biosynthetic process	2/417	22/14661	0.128489532009887	0.45698185889416	0.403025072586484	UMPS/UCK2	2
GO:0044346	GO:0044346	fibroblast apoptotic process	2/417	22/14661	0.128489532009887	0.45698185889416	0.403025072586484	GAS6/BCL2L11	2
GO:0046885	GO:0046885	regulation of hormone biosynthetic process	2/417	22/14661	0.128489532009887	0.45698185889416	0.403025072586484	EGR1/ATP1A1	2
GO:0051131	GO:0051131	chaperone-mediated protein complex assembly	2/417	22/14661	0.128489532009887	0.45698185889416	0.403025072586484	CCT2/HSP90AA1	2
GO:0051457	GO:0051457	maintenance of protein location in nucleus	2/417	22/14661	0.128489532009887	0.45698185889416	0.403025072586484	NR5A1/RANGAP1	2
GO:0052652	GO:0052652	cyclic purine nucleotide metabolic process	2/417	22/14661	0.128489532009887	0.45698185889416	0.403025072586484	NPR1/NPPC	2
GO:0060713	GO:0060713	labyrinthine layer morphogenesis	2/417	22/14661	0.128489532009887	0.45698185889416	0.403025072586484	FGFR2/DNAJB6	2
GO:0097150	GO:0097150	neuronal stem cell population maintenance	2/417	22/14661	0.128489532009887	0.45698185889416	0.403025072586484	HES1/IGF2BP1	2
GO:2001026	GO:2001026	regulation of endothelial cell chemotaxis	2/417	22/14661	0.128489532009887	0.45698185889416	0.403025072586484	TMSB4X/SMOC2	2
GO:0014075	GO:0014075	response to amine	3/417	44/14661	0.129145432316743	0.45698185889416	0.403025072586484	RGS2/NR4A2/NR4A1	3
GO:0046460	GO:0046460	neutral lipid biosynthetic process	3/417	44/14661	0.129145432316743	0.45698185889416	0.403025072586484	PLA2G4A/LPIN2/LPL	3
GO:0046463	GO:0046463	acylglycerol biosynthetic process	3/417	44/14661	0.129145432316743	0.45698185889416	0.403025072586484	PLA2G4A/LPIN2/LPL	3
GO:0071470	GO:0071470	cellular response to osmotic stress	3/417	44/14661	0.129145432316743	0.45698185889416	0.403025072586484	MICU1/PYCARD/CLN3	3
GO:1902895	GO:1902895	positive regulation of miRNA transcription	3/417	44/14661	0.129145432316743	0.45698185889416	0.403025072586484	EGR1/FOS/KLF4	3
GO:0006397	GO:0006397	mRNA processing	16/417	412/14661	0.12957111231968	0.45698185889416	0.403025072586484	APP/MBNL3/PUF60/PTBP1/HNRNPH1/BUD31/FXR1/MAGOH/HNRNPA3/MBNL2/HNRNPM/SMU1/PRPF38A/QKI/SF3B4/HSPA8	16
GO:0009749	GO:0009749	response to glucose	8/417	176/14661	0.129685546103566	0.45698185889416	0.403025072586484	EGR1/GAS6/CYBA/ANO1/KHK/IRS2/GLUL/LPL	8
GO:0010633	GO:0010633	negative regulation of epithelial cell migration	5/417	94/14661	0.129715650965769	0.45698185889416	0.403025072586484	CORO1C/ADAMTS9/GADD45A/KLF4/RGCC	5
GO:0046620	GO:0046620	regulation of organ growth	5/417	94/14661	0.129715650965769	0.45698185889416	0.403025072586484	FGFR2/ZFPM2/RGS2/CITED2/BCL2L11	5
GO:0060993	GO:0060993	kidney morphogenesis	5/417	94/14661	0.129715650965769	0.45698185889416	0.403025072586484	HES1/HS3ST3A1/LGR4/GPC3/SOX9	5
GO:2001243	GO:2001243	negative regulation of intrinsic apoptotic signaling pathway	5/417	94/14661	0.129715650965769	0.45698185889416	0.403025072586484	CD44/HDAC1/VDAC2/DNAJA1/CXCL12	5
GO:2001252	GO:2001252	positive regulation of chromosome organization	5/417	94/14661	0.129715650965769	0.45698185889416	0.403025072586484	CCT7/CCT2/CCT3/CCT6A/CCT8	5
GO:0061564	GO:0061564	axon development	18/417	475/14661	0.132890062849361	0.465703868765747	0.410717256845401	APP/EFNA1/FGFR2/OLFM1/FOLR1/NCAM1/EFNB1/NR4A2/HSP90AA1/EMB/CTNNA1/SEMA3C/CXCL12/ROBO1/SKIL/MMP2/KLF4/TUBB2B	18
GO:0006024	GO:0006024	glycosaminoglycan biosynthetic process	4/417	69/14661	0.133058248218785	0.465703868765747	0.410717256845401	CSGALNACT1/HS3ST3A1/ST3GAL4/HS6ST1	4
GO:0006073	GO:0006073	cellular glucan metabolic process	4/417	69/14661	0.133058248218785	0.465703868765747	0.410717256845401	KHK/STBD1/GABARAPL1/IRS2	4
GO:0030032	GO:0030032	lamellipodium assembly	4/417	69/14661	0.133058248218785	0.465703868765747	0.410717256845401	S1PR1/PIK3R1/ACTR3/HSP90AA1	4
GO:0035924	GO:0035924	cellular response to vascular endothelial growth factor stimulus	4/417	69/14661	0.133058248218785	0.465703868765747	0.410717256845401	PTP4A3/SMOC2/ROBO1/NR4A1	4
GO:0044042	GO:0044042	glucan metabolic process	4/417	69/14661	0.133058248218785	0.465703868765747	0.410717256845401	KHK/STBD1/GABARAPL1/IRS2	4
GO:0050818	GO:0050818	regulation of coagulation	4/417	69/14661	0.133058248218785	0.465703868765747	0.410717256845401	CAV1/F3/PDGFA/ST3GAL4	4
GO:0060420	GO:0060420	regulation of heart growth	4/417	69/14661	0.133058248218785	0.465703868765747	0.410717256845401	FGFR2/ZFPM2/RGS2/CITED2	4
GO:0044106	GO:0044106	cellular amine metabolic process	5/417	95/14661	0.133942081863776	0.467893624559272	0.412648463676603	CLN3/NR4A2/NPR1/NAAA/GPR37	5
GO:0045833	GO:0045833	negative regulation of lipid metabolic process	5/417	95/14661	0.133942081863776	0.467893624559272	0.412648463676603	APOC1/INSIG1/ATP1A1/PDGFA/SOX9	5
GO:0097191	GO:0097191	extrinsic apoptotic signaling pathway	9/417	206/14661	0.134010482045711	0.467893624559272	0.412648463676603	CAV1/PYCARD/PIK3R1/BCL2L11/CTNNA1/HMOX1/PDIA3/SKIL/BEX3	9
GO:0016236	GO:0016236	macroautophagy	12/417	294/14661	0.134487502994077	0.469150842789651	0.41375723956933	OGT/LZTS1/QSOX1/CLN3/PLAA/STBD1/SLC25A5/SQSTM1/HMOX1/VCP/ATG101/GABARAPL1	12
GO:0032874	GO:0032874	positive regulation of stress-activated MAPK cascade	6/417	122/14661	0.13469803164319	0.469150842789651	0.41375723956933	APP/TNFRSF19/PYCARD/PRMT1/TPD52L1/GADD45A	6
GO:0045727	GO:0045727	positive regulation of translation	6/417	122/14661	0.13469803164319	0.469150842789651	0.41375723956933	RPL26/FXR1/DNAJC3/EIF3D/IGF2BP1/PKM	6
GO:0060562	GO:0060562	epithelial tube morphogenesis	13/417	324/14661	0.134870250990312	0.469370314782479	0.413950798053368	RYR2/LGR5/HES1/FGFR2/FOLR1/HS3ST3A1/BRD2/CITED2/SOX11/LGR4/SHROOM3/GPC3/SOX9	13
GO:0002686	GO:0002686	negative regulation of leukocyte migration	3/417	45/14661	0.135623242819518	0.470467068311775	0.414918055641719	HMOX1/CNN2/CXCL12	3
GO:0002762	GO:0002762	negative regulation of myeloid leukocyte differentiation	3/417	45/14661	0.135623242819518	0.470467068311775	0.414918055641719	TRIB1/PIK3R1/INHA	3
GO:0060043	GO:0060043	regulation of cardiac muscle cell proliferation	3/417	45/14661	0.135623242819518	0.470467068311775	0.414918055641719	FGFR2/ZFPM2/CITED2	3
GO:0097720	GO:0097720	calcineurin-mediated signaling	3/417	45/14661	0.135623242819518	0.470467068311775	0.414918055641719	PTBP1/NR5A1/FHL2	3
GO:0008064	GO:0008064	regulation of actin polymerization or depolymerization	7/417	150/14661	0.13621113156144	0.471136786752587	0.415508699051227	CDC42EP5/TMSB4X/PYCARD/KANK3/GSN/CXCL12/CDC42EP3	7
GO:0001818	GO:0001818	negative regulation of cytokine production	12/417	295/14661	0.136825201778866	0.471136786752587	0.415508699051227	TMSB4X/PYCARD/GAS6/EZH2/CD2AP/HMOX1/TRIB2/ATP2B1/LGR4/INHA/KLF4/RGCC	12
GO:0010810	GO:0010810	regulation of cell-substrate adhesion	9/417	207/14661	0.136825982876326	0.471136786752587	0.415508699051227	EGFL6/ST6GAL1/NEDD9/CORO1C/PIK3R1/FERMT2/CALR/PKP2/FBLN2	9
GO:0018108	GO:0018108	peptidyl-tyrosine phosphorylation	14/417	355/14661	0.136873112472975	0.471136786752587	0.415508699051227	CAV1/APP/HES1/EFNA1/FGFR2/GAS6/CD44/GGNBP2/NEDD9/CAMKK2/PBK/PKM/PDGFC/PDGFA	14
GO:0006936	GO:0006936	muscle contraction	13/417	325/14661	0.137096140744964	0.471136786752587	0.415508699051227	SMPX/RYR2/CAV1/TNNI1/CACNA1D/GSN/RGS2/HSP90AA1/TPM4/ATP2B1/ATP1A1/PKP2/NR4A1	13
GO:0006417	GO:0006417	regulation of translation	16/417	416/14661	0.137323128802543	0.471136786752587	0.415508699051227	APP/RPL26/ZFP36L2/FXR1/MAGOH/BTG2/RGS2/DNAJC3/EIF3D/EIF2S1/IGF2BP1/ETF1/QKI/CALR/ATF4/PKM	16
GO:0035567	GO:0035567	non-canonical Wnt signaling pathway	4/417	70/14661	0.138162924769118	0.471136786752587	0.415508699051227	NKD1/LBX2/GPC6/GPC3	4
GO:1903036	GO:1903036	positive regulation of response to wounding	4/417	70/14661	0.138162924769118	0.471136786752587	0.415508699051227	FERMT2/SMOC2/F3/ST3GAL4	4
GO:0003081	GO:0003081	regulation of systemic arterial blood pressure by renin-angiotensin	2/417	23/14661	0.138200289053293	0.471136786752587	0.415508699051227	CYBA/PCSK5	2
GO:0016226	GO:0016226	iron-sulfur cluster assembly	2/417	23/14661	0.138200289053293	0.471136786752587	0.415508699051227	GLRX5/HSPA9	2
GO:0018279	GO:0018279	protein N-linked glycosylation via asparagine	2/417	23/14661	0.138200289053293	0.471136786752587	0.415508699051227	DDOST/ST6GAL1	2
GO:0031163	GO:0031163	metallo-sulfur cluster assembly	2/417	23/14661	0.138200289053293	0.471136786752587	0.415508699051227	GLRX5/HSPA9	2
GO:0033233	GO:0033233	regulation of protein sumoylation	2/417	23/14661	0.138200289053293	0.471136786752587	0.415508699051227	EGR1/UBA2	2
GO:0035751	GO:0035751	regulation of lysosomal lumen pH	2/417	23/14661	0.138200289053293	0.471136786752587	0.415508699051227	CLN3/PPT1	2
GO:0042438	GO:0042438	melanin biosynthetic process	2/417	23/14661	0.138200289053293	0.471136786752587	0.415508699051227	DCT/ZEB2	2
GO:0045116	GO:0045116	protein neddylation	2/417	23/14661	0.138200289053293	0.471136786752587	0.415508699051227	COPS5/COPS3	2
GO:0046426	GO:0046426	negative regulation of receptor signaling pathway via JAK-STAT	2/417	23/14661	0.138200289053293	0.471136786752587	0.415508699051227	CAV1/GGNBP2	2
GO:0046949	GO:0046949	fatty-acyl-CoA biosynthetic process	2/417	23/14661	0.138200289053293	0.471136786752587	0.415508699051227	PPT1/HACD2	2
GO:0060706	GO:0060706	cell differentiation involved in embryonic placenta development	2/417	23/14661	0.138200289053293	0.471136786752587	0.415508699051227	MDFI/DNAJB6	2
GO:2000178	GO:2000178	negative regulation of neural precursor cell proliferation	2/417	23/14661	0.138200289053293	0.471136786752587	0.415508699051227	BTG2/CTNNA1	2
GO:0014812	GO:0014812	muscle cell migration	5/417	96/14661	0.138229490429552	0.471136786752587	0.415508699051227	TRIB1/GRB10/ADAMTS1/PDGFA/NET1	5
GO:1901222	GO:1901222	regulation of NIK/NF-kappaB signaling	5/417	96/14661	0.138229490429552	0.471136786752587	0.415508699051227	TMSB4X/APP/C1QTNF4/PTP4A3/CALR	5
GO:0006401	GO:0006401	RNA catabolic process	11/417	266/14661	0.138395979334169	0.471136786752587	0.415508699051227	AXIN2/ZFP36L2/FXR1/MAGOH/BTG2/RNH1/HNRNPM/IGF2BP1/ETF1/SSB/SND1	11
GO:0032946	GO:0032946	positive regulation of mononuclear cell proliferation	6/417	123/14661	0.138447129285369	0.471136786752587	0.415508699051227	IGFBP2/HES1/PYCARD/EFNB1/ST6GAL1/IRS2	6
GO:0051402	GO:0051402	neuron apoptotic process	10/417	237/14661	0.139422880200809	0.47408191384737	0.418106088943298	APP/CLN3/BTG2/PPT1/NR4A2/BCL2L11/HMOX1/ATF4/HSPA5/GPI	10
GO:0032200	GO:0032200	telomere organization	7/417	151/14661	0.139585240854736	0.474178717970754	0.418191463205085	CCT7/EZH2/CCT2/CCT3/HSP90AA1/CCT6A/CCT8	7
GO:0007599	GO:0007599	hemostasis	9/417	208/14661	0.13967200022126	0.474178717970754	0.418191463205085	CAV1/GAS6/PLA2G4A/F11R/GPI/F3/PDGFA/ST3GAL4/CSRP1	9
GO:1902903	GO:1902903	regulation of supramolecular fiber organization	14/417	357/14661	0.141177492520736	0.478911493965369	0.422365430621169	CDC42EP5/TMSB4X/APP/PYCARD/KANK3/S1PR1/PIK3R1/GSN/FERMT2/F11R/CXCL12/CDC42EP3/HSPA8/RGCC	14
GO:0071692	GO:0071692	protein localization to extracellular region	13/417	327/14661	0.141608448713232	0.479880154798903	0.423219719681333	FBN2/PAM/PLA2G1B/ANO1/NECAB3/MIDN/CD2AP/CYP51A1/PDIA4/CBLN4/IRS2/GLUL/PCSK5	13
GO:0000302	GO:0000302	response to reactive oxygen species	8/417	180/14661	0.141892877125533	0.479880154798903	0.423219719681333	FOS/EZH2/ZNF277/CAMKK2/HMOX1/NET1/MMP2/GPR37	8
GO:0035094	GO:0035094	response to nicotine	3/417	46/14661	0.142210327877974	0.479880154798903	0.423219719681333	B2M/HMOX1/MMP2	3
GO:0048538	GO:0048538	thymus development	3/417	46/14661	0.142210327877974	0.479880154798903	0.423219719681333	HES1/CITED2/BCL2L11	3
GO:0050919	GO:0050919	negative chemotaxis	3/417	46/14661	0.142210327877974	0.479880154798903	0.423219719681333	SEMA3C/ROBO1/PDGFA	3
GO:0001838	GO:0001838	embryonic epithelial tube formation	6/417	124/14661	0.142244606145603	0.479880154798903	0.423219719681333	FOLR1/BRD2/CITED2/SOX11/SHROOM3/SOX9	6
GO:0070304	GO:0070304	positive regulation of stress-activated protein kinase signaling cascade	6/417	124/14661	0.142244606145603	0.479880154798903	0.423219719681333	APP/TNFRSF19/PYCARD/PRMT1/TPD52L1/GADD45A	6
GO:1902414	GO:1902414	protein localization to cell junction	5/417	97/14661	0.142576757231606	0.480623453005051	0.423875255142218	NSG1/GPC6/FERMT2/F11R/RAP1A	5
GO:0010976	GO:0010976	positive regulation of neuron projection development	7/417	152/14661	0.142999683258955	0.481294157123719	0.424466767848574	EZH2/SCARB2/RGS2/SERPINI1/RAP1A/HSPA5/TUBB2B	7
GO:1990845	GO:1990845	adaptive thermogenesis	7/417	152/14661	0.142999683258955	0.481294157123719	0.424466767848574	OGT/CAV1/SLC25A5/ATF4/GRB10/PDGFC/LGR4	7
GO:0010822	GO:0010822	positive regulation of mitochondrion organization	4/417	71/14661	0.143345210812492	0.481326340681322	0.424495151427455	PYCARD/CAMKK2/SLC25A5/BCL2L11	4
GO:0015807	GO:0015807	L-amino acid transport	4/417	71/14661	0.143345210812492	0.481326340681322	0.424495151427455	ARL6IP1/CLN3/SLC3A2/SERINC3	4
GO:0032890	GO:0032890	regulation of organic acid transport	4/417	71/14661	0.143345210812492	0.481326340681322	0.424495151427455	ARL6IP1/RGS2/PLA2G4A/IRS2	4
GO:0021537	GO:0021537	telencephalon development	10/417	239/14661	0.144810806379282	0.485867951458354	0.428500524895676	HES1/EMX2/HDAC1/EZH2/BTG2/IGF2BP1/GART/TMEM108/CXCL12/ROBO1	10
GO:0009746	GO:0009746	response to hexose	8/417	181/14661	0.145031457300701	0.486228707861476	0.428818686049613	EGR1/GAS6/CYBA/ANO1/KHK/IRS2/GLUL/LPL	8
GO:0030048	GO:0030048	actin filament-based movement	6/417	125/14661	0.146089764867121	0.487417919695352	0.429867485200696	RYR2/CAV1/CACNA1D/GSN/ATP1A1/PKP2	6
GO:0043467	GO:0043467	regulation of generation of precursor metabolites and energy	6/417	125/14661	0.146089764867121	0.487417919695352	0.429867485200696	OGT/APP/NDUFA4/KHK/VCP/IRS2	6
GO:1901214	GO:1901214	regulation of neuron death	12/417	299/14661	0.146395782733354	0.487417919695352	0.429867485200696	EGR1/NENF/CLN3/FOS/BTG2/PPT1/NR4A2/BCL2L11/EIF2S1/HMOX1/ATF4/GPI	12
GO:0030832	GO:0030832	regulation of actin filament length	7/417	153/14661	0.146453993604578	0.487417919695352	0.429867485200696	CDC42EP5/TMSB4X/PYCARD/KANK3/GSN/CXCL12/CDC42EP3	7
GO:0110020	GO:0110020	regulation of actomyosin structure organization	5/417	98/14661	0.146982734275398	0.487417919695352	0.429867485200696	S1PR1/PIK3R1/FERMT2/F11R/RGCC	5
GO:0001779	GO:0001779	natural killer cell differentiation	2/417	24/14661	0.148064621739242	0.487417919695352	0.429867485200696	GAS6/NFIL3	2
GO:0006582	GO:0006582	melanin metabolic process	2/417	24/14661	0.148064621739242	0.487417919695352	0.429867485200696	DCT/ZEB2	2
GO:0010226	GO:0010226	response to lithium ion	2/417	24/14661	0.148064621739242	0.487417919695352	0.429867485200696	IGFBP2/CALR	2
GO:0016048	GO:0016048	detection of temperature stimulus	2/417	24/14661	0.148064621739242	0.487417919695352	0.429867485200696	ANO1/CXCL12	2
GO:0018196	GO:0018196	peptidyl-asparagine modification	2/417	24/14661	0.148064621739242	0.487417919695352	0.429867485200696	DDOST/ST6GAL1	2
GO:0031954	GO:0031954	positive regulation of protein autophosphorylation	2/417	24/14661	0.148064621739242	0.487417919695352	0.429867485200696	PDGFC/PDGFA	2
GO:0034114	GO:0034114	regulation of heterotypic cell-cell adhesion	2/417	24/14661	0.148064621739242	0.487417919695352	0.429867485200696	CD44/KLF4	2
GO:0035235	GO:0035235	ionotropic glutamate receptor signaling pathway	2/417	24/14661	0.148064621739242	0.487417919695352	0.429867485200696	APP/CLN3	2
GO:0035459	GO:0035459	vesicle cargo loading	2/417	24/14661	0.148064621739242	0.487417919695352	0.429867485200696	SEC13/INSIG1	2
GO:0042104	GO:0042104	positive regulation of activated T cell proliferation	2/417	24/14661	0.148064621739242	0.487417919695352	0.429867485200696	IGFBP2/PYCARD	2
GO:0045649	GO:0045649	regulation of macrophage differentiation	2/417	24/14661	0.148064621739242	0.487417919695352	0.429867485200696	TRIB1/INHA	2
GO:0046337	GO:0046337	phosphatidylethanolamine metabolic process	2/417	24/14661	0.148064621739242	0.487417919695352	0.429867485200696	ETNK2/NAAA	2
GO:0048011	GO:0048011	neurotrophin TRK receptor signaling pathway	2/417	24/14661	0.148064621739242	0.487417919695352	0.429867485200696	BCAR1/TMEM108	2
GO:0071276	GO:0071276	cellular response to cadmium ion	2/417	24/14661	0.148064621739242	0.487417919695352	0.429867485200696	FOS/HMOX1	2
GO:1900151	GO:1900151	regulation of nuclear-transcribed mRNA catabolic process, deadenylation-dependent decay	2/417	24/14661	0.148064621739242	0.487417919695352	0.429867485200696	ZFP36L2/IGF2BP1	2
GO:1903959	GO:1903959	regulation of anion transmembrane transport	2/417	24/14661	0.148064621739242	0.487417919695352	0.429867485200696	ARL6IP1/RGS2	2
GO:1990806	GO:1990806	ligand-gated ion channel signaling pathway	2/417	24/14661	0.148064621739242	0.487417919695352	0.429867485200696	APP/CLN3	2
GO:0019882	GO:0019882	antigen processing and presentation	4/417	72/14661	0.148602959991846	0.487417919695352	0.429867485200696	PYCARD/B2M/CALR/PDIA3	4
GO:0046470	GO:0046470	phosphatidylcholine metabolic process	4/417	72/14661	0.148602959991846	0.487417919695352	0.429867485200696	APOC1/PLA2G1B/PLA2G4A/PNLIPRP2	4
GO:0006584	GO:0006584	catecholamine metabolic process	3/417	47/14661	0.148901751642624	0.487417919695352	0.429867485200696	NR4A2/NPR1/GPR37	3
GO:0009712	GO:0009712	catechol-containing compound metabolic process	3/417	47/14661	0.148901751642624	0.487417919695352	0.429867485200696	NR4A2/NPR1/GPR37	3
GO:0038084	GO:0038084	vascular endothelial growth factor signaling pathway	3/417	47/14661	0.148901751642624	0.487417919695352	0.429867485200696	PTP4A3/SMOC2/ROBO1	3
GO:0042149	GO:0042149	cellular response to glucose starvation	3/417	47/14661	0.148901751642624	0.487417919695352	0.429867485200696	ATF4/HSPA5/ASNS	3
GO:0089718	GO:0089718	amino acid import across plasma membrane	3/417	47/14661	0.148901751642624	0.487417919695352	0.429867485200696	ARL6IP1/RGS2/SLC3A2	3
GO:1903793	GO:1903793	positive regulation of anion transport	3/417	47/14661	0.148901751642624	0.487417919695352	0.429867485200696	ARL6IP1/PLA2G4A/ATF4	3
GO:1904645	GO:1904645	response to amyloid-beta	3/417	47/14661	0.148901751642624	0.487417919695352	0.429867485200696	APP/BCL2L11/MMP2	3
GO:0032640	GO:0032640	tumor necrosis factor production	7/417	154/14661	0.149947691986163	0.490095194035384	0.432228648262697	APP/PYCARD/GAS6/CYBA/C1QTNF4/PIK3R1/LPL	7
GO:0032680	GO:0032680	regulation of tumor necrosis factor production	7/417	154/14661	0.149947691986163	0.490095194035384	0.432228648262697	APP/PYCARD/GAS6/CYBA/C1QTNF4/PIK3R1/LPL	7
GO:0044403	GO:0044403	biological process involved in symbiotic interaction	10/417	241/14661	0.150304911192535	0.490889444001151	0.432929119504334	CAV1/GAS6/HDAC1/NCAM1/DDB1/SCARB2/GSN/SLC3A2/F11R/HSPA8	10
GO:0046578	GO:0046578	regulation of Ras protein signal transduction	8/417	183/14661	0.151410410939912	0.494063551507805	0.435728453620927	OGT/CYTH2/SQSTM1/F11R/CDC42SE2/ROBO1/NET1/RALGPS2	8
GO:0019439	GO:0019439	aromatic compound catabolic process	16/417	423/14661	0.151506691690853	0.494063551507805	0.435728453620927	FOXL2/AXIN2/ZFP36L2/FXR1/MAGOH/BTG2/RNH1/AASDHPPT/HNRNPM/NUDT19/HMOX1/IGF2BP1/VCP/ETF1/SSB/SND1	16
GO:0007568	GO:0007568	aging	7/417	155/14661	0.153480284163063	0.499704158658775	0.440703062704868	IGFBP2/FOS/EIF2S1/CTNNA1/NR5A1/ATP2B1/MMP2	7
GO:2001022	GO:2001022	positive regulation of response to DNA damage stimulus	7/417	155/14661	0.153480284163063	0.499704158658775	0.440703062704868	RPL26/FXR1/SPIDR/DPF3/PBK/SKIL/RBBP8	7
GO:0030183	GO:0030183	B cell differentiation	6/417	127/14661	0.153920239162296	0.499704158658775	0.440703062704868	PHF14/ZFP36L2/EZH2/PIK3R1/SLC25A5/INHA	6
GO:0006023	GO:0006023	aminoglycan biosynthetic process	4/417	73/14661	0.153933993965616	0.499704158658775	0.440703062704868	CSGALNACT1/HS3ST3A1/ST3GAL4/HS6ST1	4
GO:0071230	GO:0071230	cellular response to amino acid stimulus	4/417	73/14661	0.153933993965616	0.499704158658775	0.440703062704868	HMGCS2/CYBA/PDGFC/MMP2	4
GO:1902475	GO:1902475	L-alpha-amino acid transmembrane transport	4/417	73/14661	0.153933993965616	0.499704158658775	0.440703062704868	ARL6IP1/CLN3/RGS2/SLC3A2	4
GO:0071826	GO:0071826	ribonucleoprotein complex subunit organization	8/417	184/14661	0.154650081899139	0.501649850567925	0.442419022775611	EIF3F/PUF60/BRIX1/EIF3L/EIF3D/HSP90AA1/VCP/SF3B4	8
GO:0008038	GO:0008038	neuron recognition	3/417	48/14661	0.155692585729462	0.502129041334671	0.442841634504702	APP/EMB/ROBO1	3
GO:0010171	GO:0010171	body morphogenesis	3/417	48/14661	0.155692585729462	0.502129041334671	0.442841634504702	ARID5B/MMP2/GPC3	3
GO:0010543	GO:0010543	regulation of platelet activation	3/417	48/14661	0.155692585729462	0.502129041334671	0.442841634504702	PLA2G4A/F11R/PDGFA	3
GO:0030225	GO:0030225	macrophage differentiation	3/417	48/14661	0.155692585729462	0.502129041334671	0.442841634504702	APP/TRIB1/INHA	3
GO:0032964	GO:0032964	collagen biosynthetic process	3/417	48/14661	0.155692585729462	0.502129041334671	0.442841634504702	CYGB/RGCC/NPPC	3
GO:0045933	GO:0045933	positive regulation of muscle contraction	3/417	48/14661	0.155692585729462	0.502129041334671	0.442841634504702	RGS2/HSP90AA1/ATP1A1	3
GO:0048483	GO:0048483	autonomic nervous system development	3/417	48/14661	0.155692585729462	0.502129041334671	0.442841634504702	HES1/KIF26A/SOX11	3
GO:0001938	GO:0001938	positive regulation of endothelial cell proliferation	5/417	100/14661	0.155966093574171	0.502129041334671	0.442841634504702	CYBA/HMOX1/CXCL12/F3/NR4A1	5
GO:0005976	GO:0005976	polysaccharide metabolic process	5/417	100/14661	0.155966093574171	0.502129041334671	0.442841634504702	CSGALNACT1/KHK/STBD1/GABARAPL1/IRS2	5
GO:0014896	GO:0014896	muscle hypertrophy	5/417	100/14661	0.155966093574171	0.502129041334671	0.442841634504702	SORBS2/RYR2/CYBA/EZH2/RGS2	5
GO:0043409	GO:0043409	negative regulation of MAPK cascade	7/417	156/14661	0.157051261965105	0.502862808769746	0.443488764512222	CAV1/EFNA1/PRMT1/DNAJA1/RGS2/PBK/DUSP4	7
GO:1905475	GO:1905475	regulation of protein localization to membrane	7/417	156/14661	0.157051261965105	0.502862808769746	0.443488764512222	CLN3/GPC6/PIK3R1/GSN/SQSTM1/RAP1A/GPC3	7
GO:2001234	GO:2001234	negative regulation of apoptotic signaling pathway	9/417	214/14661	0.157375405876663	0.502862808769746	0.443488764512222	CD44/HDAC1/VDAC2/DNAJA1/NR4A2/SLC25A5/CTNNA1/HMOX1/CXCL12	9
GO:0003094	GO:0003094	glomerular filtration	2/417	25/14661	0.158065996893422	0.502862808769746	0.443488764512222	GAS6/CYBA	2
GO:0006622	GO:0006622	protein targeting to lysosome	2/417	25/14661	0.158065996893422	0.502862808769746	0.443488764512222	SCARB2/HSPA8	2
GO:0018126	GO:0018126	protein hydroxylation	2/417	25/14661	0.158065996893422	0.502862808769746	0.443488764512222	P4HA1/PLOD2	2
GO:0033622	GO:0033622	integrin activation	2/417	25/14661	0.158065996893422	0.502862808769746	0.443488764512222	FERMT2/CXCL12	2
GO:0044550	GO:0044550	secondary metabolite biosynthetic process	2/417	25/14661	0.158065996893422	0.502862808769746	0.443488764512222	DCT/ZEB2	2
GO:0045662	GO:0045662	negative regulation of myoblast differentiation	2/417	25/14661	0.158065996893422	0.502862808769746	0.443488764512222	MBNL3/SOX9	2
GO:0045672	GO:0045672	positive regulation of osteoclast differentiation	2/417	25/14661	0.158065996893422	0.502862808769746	0.443488764512222	FOS/NEDD9	2
GO:0046033	GO:0046033	AMP metabolic process	2/417	25/14661	0.158065996893422	0.502862808769746	0.443488764512222	PPAT/GART	2
GO:0046835	GO:0046835	carbohydrate phosphorylation	2/417	25/14661	0.158065996893422	0.502862808769746	0.443488764512222	KHK/HK1	2
GO:0060669	GO:0060669	embryonic placenta morphogenesis	2/417	25/14661	0.158065996893422	0.502862808769746	0.443488764512222	FGFR2/DNAJB6	2
GO:0062149	GO:0062149	detection of stimulus involved in sensory perception of pain	2/417	25/14661	0.158065996893422	0.502862808769746	0.443488764512222	ANO1/CXCL12	2
GO:0090200	GO:0090200	positive regulation of release of cytochrome c from mitochondria	2/417	25/14661	0.158065996893422	0.502862808769746	0.443488764512222	PYCARD/BCL2L11	2
GO:2000765	GO:2000765	regulation of cytoplasmic translation	2/417	25/14661	0.158065996893422	0.502862808769746	0.443488764512222	IGF2BP1/PKM	2
GO:0046209	GO:0046209	nitric oxide metabolic process	4/417	74/14661	0.159336105956105	0.506154163635874	0.446391502351836	CAV1/HSP90AA1/DDAH1/KLF4	4
GO:0046425	GO:0046425	regulation of receptor signaling pathway via JAK-STAT	4/417	74/14661	0.159336105956105	0.506154163635874	0.446391502351836	CAV1/HES1/GGNBP2/GADD45A	4
GO:0006816	GO:0006816	calcium ion transport	15/417	396/14661	0.159739644834605	0.50668708007316	0.446861496251243	MICU1/RYR2/CAV1/HES1/ITPR2/PLA2G1B/GAS6/CYBA/CACNA1D/PMPCB/SARAF/SLC3A2/ATP2B1/CXCL12/GEM	15
GO:0042060	GO:0042060	wound healing	15/417	396/14661	0.159739644834605	0.50668708007316	0.446861496251243	WFDC1/CAV1/FGFR2/GAS6/CD44/FERMT2/PLA2G4A/HMOX1/F11R/SMOC2/CNN2/F3/PDGFA/ST3GAL4/CSRP1	15
GO:0009743	GO:0009743	response to carbohydrate	9/417	215/14661	0.160428085948601	0.508478582742522	0.448441472522305	EGR1/HMGCS2/GAS6/CYBA/ANO1/KHK/IRS2/GLUL/LPL	9
GO:0018958	GO:0018958	phenol-containing compound metabolic process	5/417	101/14661	0.160541050903118	0.508478582742522	0.448441472522305	NR4A2/NPR1/DCT/ZEB2/GPR37	5
GO:0050730	GO:0050730	regulation of peptidyl-tyrosine phosphorylation	10/417	245/14661	0.16160519248131	0.511472104038784	0.451081542613128	CAV1/APP/HES1/EFNA1/GAS6/CD44/GGNBP2/NEDD9/PDGFC/PDGFA	10
GO:0000086	GO:0000086	G2/M transition of mitotic cell cycle	6/417	129/14661	0.161932586573688	0.511912008340457	0.451469506510736	APP/CDK14/RRM1/BACH1/TPD52L1/RBBP8	6
GO:0010518	GO:0010518	positive regulation of phospholipase activity	3/417	49/14661	0.162577917958288	0.511912008340457	0.451469506510736	FGFR2/PLA2G1B/PLAA	3
GO:0016574	GO:0016574	histone ubiquitination	3/417	49/14661	0.162577917958288	0.511912008340457	0.451469506510736	DDB1/RNF2/CUL4B	3
GO:0030850	GO:0030850	prostate gland development	3/417	49/14661	0.162577917958288	0.511912008340457	0.451469506510736	FGFR2/MMP2/SOX9	3
GO:0050918	GO:0050918	positive chemotaxis	3/417	49/14661	0.162577917958288	0.511912008340457	0.451469506510736	S1PR1/CXCL12/F3	3
GO:0051489	GO:0051489	regulation of filopodium assembly	3/417	49/14661	0.162577917958288	0.511912008340457	0.451469506510736	CLN3/FXR1/PIK3R1	3
GO:0086009	GO:0086009	membrane repolarization	3/417	49/14661	0.162577917958288	0.511912008340457	0.451469506510736	CAV1/CACNA1D/ATP1A1	3
GO:0016485	GO:0016485	protein processing	9/417	216/14661	0.163509194743145	0.514467437046881	0.45372321050325	BACE2/OGT/PYCARD/CLN3/PMPCB/GSN/F3/PCSK5/PGK1	9
GO:0030509	GO:0030509	BMP signaling pathway	7/417	158/14661	0.164306274581262	0.516219567361304	0.455268463194155	FST/EGR1/HES1/SOX11/BAMBI/SKIL/GPC3	7
GO:1902904	GO:1902904	negative regulation of supramolecular fiber organization	7/417	158/14661	0.164306274581262	0.516219567361304	0.455268463194155	TMSB4X/KANK3/S1PR1/PIK3R1/GSN/F11R/HSPA8	7
GO:0019932	GO:0019932	second-messenger-mediated signaling	11/417	276/14661	0.164563634942476	0.516650476977911	0.455648494427631	RYR2/ITPR2/PTBP1/CAMKK2/CAP1/NR5A1/NPR1/DDAH1/FHL2/SOX9/NPPC	11
GO:0014855	GO:0014855	striated muscle cell proliferation	4/417	75/14661	0.164807064195146	0.516659928454223	0.455656829948729	FGFR2/FOS/ZFPM2/CITED2	4
GO:2001057	GO:2001057	reactive nitrogen species metabolic process	4/417	75/14661	0.164807064195146	0.516659928454223	0.455656829948729	CAV1/HSP90AA1/DDAH1/KLF4	4
GO:0006909	GO:0006909	phagocytosis	9/417	217/14661	0.16661843443754	0.518189967508047	0.45700621415015	PYCARD/GAS6/CYBA/CLN3/CORO1C/GSN/CNN2/CALR/CDC42SE2	9
GO:0034764	GO:0034764	positive regulation of transmembrane transport	9/417	217/14661	0.16661843443754	0.518189967508047	0.45700621415015	TMSB4X/RYR2/CAV1/PLA2G1B/NDUFA4/ARL6IP1/PIK3R1/IRS2/GPC3	9
GO:1903522	GO:1903522	regulation of blood circulation	10/417	247/14661	0.167407872661011	0.518189967508047	0.45700621415015	RYR2/S100A1/CAV1/CACNA1D/RGS2/HSP90AA1/ATP2B1/ATP1A1/PKP2/MMP2	10
GO:0032271	GO:0032271	regulation of protein polymerization	8/417	188/14661	0.16793470672969	0.518189967508047	0.45700621415015	CDC42EP5/TMSB4X/PYCARD/KANK3/VDAC2/GSN/HSP90AA1/CDC42EP3	8
GO:0071706	GO:0071706	tumor necrosis factor superfamily cytokine production	7/417	159/14661	0.167989227118376	0.518189967508047	0.45700621415015	APP/PYCARD/GAS6/CYBA/C1QTNF4/PIK3R1/LPL	7
GO:1903555	GO:1903555	regulation of tumor necrosis factor superfamily cytokine production	7/417	159/14661	0.167989227118376	0.518189967508047	0.45700621415015	APP/PYCARD/GAS6/CYBA/C1QTNF4/PIK3R1/LPL	7
GO:0000470	GO:0000470	maturation of LSU-rRNA	2/417	26/14661	0.168188693502495	0.518189967508047	0.45700621415015	RPF1/RSL1D1	2
GO:0002230	GO:0002230	positive regulation of defense response to virus by host	2/417	26/14661	0.168188693502495	0.518189967508047	0.45700621415015	PYCARD/HSP90AA1	2
GO:0010894	GO:0010894	negative regulation of steroid biosynthetic process	2/417	26/14661	0.168188693502495	0.518189967508047	0.45700621415015	INSIG1/ATP1A1	2
GO:0030194	GO:0030194	positive regulation of blood coagulation	2/417	26/14661	0.168188693502495	0.518189967508047	0.45700621415015	F3/ST3GAL4	2
GO:0030318	GO:0030318	melanocyte differentiation	2/417	26/14661	0.168188693502495	0.518189967508047	0.45700621415015	ADAMTS9/ZEB2	2
GO:0032717	GO:0032717	negative regulation of interleukin-8 production	2/417	26/14661	0.168188693502495	0.518189967508047	0.45700621415015	TMSB4X/KLF4	2
GO:0034123	GO:0034123	positive regulation of toll-like receptor signaling pathway	2/417	26/14661	0.168188693502495	0.518189967508047	0.45700621415015	CAV1/CYBA	2
GO:0034311	GO:0034311	diol metabolic process	2/417	26/14661	0.168188693502495	0.518189967508047	0.45700621415015	PCBD1/NAAA	2
GO:0036296	GO:0036296	response to increased oxygen levels	2/417	26/14661	0.168188693502495	0.518189967508047	0.45700621415015	CAV1/MMP2	2
GO:0044342	GO:0044342	type B pancreatic cell proliferation	2/417	26/14661	0.168188693502495	0.518189967508047	0.45700621415015	IRS2/NR4A1	2
GO:0046174	GO:0046174	polyol catabolic process	2/417	26/14661	0.168188693502495	0.518189967508047	0.45700621415015	INPP1/GK5	2
GO:0046688	GO:0046688	response to copper ion	2/417	26/14661	0.168188693502495	0.518189967508047	0.45700621415015	PAM/APP	2
GO:0048596	GO:0048596	embryonic camera-type eye morphogenesis	2/417	26/14661	0.168188693502495	0.518189967508047	0.45700621415015	CITED2/SOX11	2
GO:0050951	GO:0050951	sensory perception of temperature stimulus	2/417	26/14661	0.168188693502495	0.518189967508047	0.45700621415015	ANO1/CXCL12	2
GO:0060045	GO:0060045	positive regulation of cardiac muscle cell proliferation	2/417	26/14661	0.168188693502495	0.518189967508047	0.45700621415015	FGFR2/ZFPM2	2
GO:1900048	GO:1900048	positive regulation of hemostasis	2/417	26/14661	0.168188693502495	0.518189967508047	0.45700621415015	F3/ST3GAL4	2
GO:1902455	GO:1902455	negative regulation of stem cell population maintenance	2/417	26/14661	0.168188693502495	0.518189967508047	0.45700621415015	OGT/HDAC1	2
GO:1903055	GO:1903055	positive regulation of extracellular matrix organization	2/417	26/14661	0.168188693502495	0.518189967508047	0.45700621415015	RGCC/SOX9	2
GO:0015804	GO:0015804	neutral amino acid transport	3/417	50/14661	0.169552860445459	0.518881046359345	0.457615695902624	RGS2/SLC3A2/SERINC3	3
GO:0030838	GO:0030838	positive regulation of actin filament polymerization	3/417	50/14661	0.169552860445459	0.518881046359345	0.457615695902624	CDC42EP5/PYCARD/CDC42EP3	3
GO:0060425	GO:0060425	lung morphogenesis	3/417	50/14661	0.169552860445459	0.518881046359345	0.457615695902624	FGFR2/SOX11/SOX9	3
GO:0061756	GO:0061756	leukocyte adhesion to vascular endothelial cell	3/417	50/14661	0.169552860445459	0.518881046359345	0.457615695902624	CXCL12/ST3GAL4/KLF4	3
GO:2000630	GO:2000630	positive regulation of miRNA metabolic process	3/417	50/14661	0.169552860445459	0.518881046359345	0.457615695902624	EGR1/FOS/KLF4	3
GO:0009308	GO:0009308	amine metabolic process	5/417	103/14661	0.169851287998945	0.518881046359345	0.457615695902624	CLN3/NR4A2/NPR1/NAAA/GPR37	5
GO:0019751	GO:0019751	polyol metabolic process	5/417	103/14661	0.169851287998945	0.518881046359345	0.457615695902624	PCBD1/INPP1/PLA2G4A/GK5/NAAA	5
GO:0032231	GO:0032231	regulation of actin filament bundle assembly	5/417	103/14661	0.169851287998945	0.518881046359345	0.457615695902624	S1PR1/PIK3R1/FERMT2/F11R/RGCC	5
GO:1904659	GO:1904659	glucose transmembrane transport	5/417	103/14661	0.169851287998945	0.518881046359345	0.457615695902624	PLA2G1B/PIK3R1/GRB10/IRS2/GPC3	5
GO:0030833	GO:0030833	regulation of actin filament polymerization	6/417	131/14661	0.170120557324081	0.518881046359345	0.457615695902624	CDC42EP5/TMSB4X/PYCARD/KANK3/GSN/CDC42EP3	6
GO:0007492	GO:0007492	endoderm development	4/417	76/14661	0.170344615265946	0.518881046359345	0.457615695902624	COL12A1/HDAC1/DUSP4/MMP2	4
GO:0008344	GO:0008344	adult locomotory behavior	4/417	76/14661	0.170344615265946	0.518881046359345	0.457615695902624	APP/PPT1/NR4A2/CXCL12	4
GO:0010770	GO:0010770	positive regulation of cell morphogenesis involved in differentiation	4/417	76/14661	0.170344615265946	0.518881046359345	0.457615695902624	NEDD9/FERMT2/OBSL1/CALR	4
GO:0019935	GO:0019935	cyclic-nucleotide-mediated signaling	4/417	76/14661	0.170344615265946	0.518881046359345	0.457615695902624	CAP1/NPR1/SOX9/NPPC	4
GO:0032272	GO:0032272	negative regulation of protein polymerization	4/417	76/14661	0.170344615265946	0.518881046359345	0.457615695902624	TMSB4X/KANK3/VDAC2/GSN	4
GO:2000134	GO:2000134	negative regulation of G1/S transition of mitotic cell cycle	4/417	76/14661	0.170344615265946	0.518881046359345	0.457615695902624	RPL26/EZH2/ZNF655/KLF4	4
GO:0071356	GO:0071356	cellular response to tumor necrosis factor	8/417	189/14661	0.171335386026349	0.521529383244511	0.459951338214465	TMSB4X/HES1/TNFRSF19/PYCARD/GAS6/CYBA/FOS/ZFP36L2	8
GO:0035637	GO:0035637	multicellular organismal signaling	7/417	160/14661	0.17170840156505	0.522294911483784	0.460626478962824	RYR2/CAV1/S1PR1/CACNA1D/ATP2B1/ATP1A1/PKP2	7
GO:0007266	GO:0007266	Rho protein signal transduction	6/417	132/14661	0.174278376617968	0.529362871168925	0.466859910136734	CDC42EP5/F11R/CDC42SE2/CDC42EP3/ROBO1/NET1	6
GO:0034763	GO:0034763	negative regulation of transmembrane transport	6/417	132/14661	0.174278376617968	0.529362871168925	0.466859910136734	CAV1/RGS2/HECW2/GRB10/IRS2/GEM	6
GO:0001841	GO:0001841	neural tube formation	5/417	104/14661	0.174584012625296	0.529542756713849	0.467018556226046	FOLR1/BRD2/CITED2/SOX11/SHROOM3	5
GO:0048259	GO:0048259	regulation of receptor-mediated endocytosis	5/417	104/14661	0.174584012625296	0.529542756713849	0.467018556226046	APOC1/RSPO1/B2M/PPT1/CD2AP	5
GO:0021915	GO:0021915	neural tube development	7/417	161/14661	0.175463226328813	0.531834236079857	0.46903947591868	HES1/FOLR1/BRD2/CITED2/SOX11/SEMA3C/SHROOM3	7
GO:0034655	GO:0034655	nucleobase-containing compound catabolic process	14/417	372/14661	0.175767890364934	0.532382235932691	0.469522772303793	FOXL2/AXIN2/ZFP36L2/FXR1/MAGOH/BTG2/RNH1/HNRNPM/NUDT19/IGF2BP1/VCP/ETF1/SSB/SND1	14
GO:0061515	GO:0061515	myeloid cell development	4/417	77/14661	0.175946487340303	0.532547889146918	0.469668866502915	APP/CITED2/MEIS1/ALAS1	4
GO:0009994	GO:0009994	oocyte differentiation	3/417	51/14661	0.176612557084575	0.533436943323614	0.470452948227654	FOXL2/LGR5/NPPC	3
GO:0032768	GO:0032768	regulation of monooxygenase activity	3/417	51/14661	0.176612557084575	0.533436943323614	0.470452948227654	S100A1/CAV1/DDAH1	3
GO:0048013	GO:0048013	ephrin receptor signaling pathway	3/417	51/14661	0.176612557084575	0.533436943323614	0.470452948227654	EFNA1/EFNB1/MMP2	3
GO:0006875	GO:0006875	cellular metal ion homeostasis	14/417	373/14661	0.178213895270636	0.534382979633879	0.471287284088462	MICU1/RYR2/CAV1/APP/ITPR2/CYBA/CLN3/HMOX1/ATP2B1/CALR/ATF4/CXCL12/HSP90B1/ATP1A1	14
GO:0010971	GO:0010971	positive regulation of G2/M transition of mitotic cell cycle	2/417	27/14661	0.178417770073201	0.534382979633879	0.471287284088462	APP/RRM1	2
GO:0034368	GO:0034368	protein-lipid complex remodeling	2/417	27/14661	0.178417770073201	0.534382979633879	0.471287284088462	APOC1/LPL	2
GO:0034369	GO:0034369	plasma lipoprotein particle remodeling	2/417	27/14661	0.178417770073201	0.534382979633879	0.471287284088462	APOC1/LPL	2
GO:0050820	GO:0050820	positive regulation of coagulation	2/417	27/14661	0.178417770073201	0.534382979633879	0.471287284088462	F3/ST3GAL4	2
GO:0055022	GO:0055022	negative regulation of cardiac muscle tissue growth	2/417	27/14661	0.178417770073201	0.534382979633879	0.471287284088462	RGS2/CITED2	2
GO:0061117	GO:0061117	negative regulation of heart growth	2/417	27/14661	0.178417770073201	0.534382979633879	0.471287284088462	RGS2/CITED2	2
GO:0061436	GO:0061436	establishment of skin barrier	2/417	27/14661	0.178417770073201	0.534382979633879	0.471287284088462	KLF4/CYP26B1	2
GO:0072012	GO:0072012	glomerulus vasculature development	2/417	27/14661	0.178417770073201	0.534382979633879	0.471287284088462	EGR1/HES1	2
GO:0097205	GO:0097205	renal filtration	2/417	27/14661	0.178417770073201	0.534382979633879	0.471287284088462	GAS6/CYBA	2
GO:1903779	GO:1903779	regulation of cardiac conduction	2/417	27/14661	0.178417770073201	0.534382979633879	0.471287284088462	RYR2/ATP2B1	2
GO:1904385	GO:1904385	cellular response to angiotensin	2/417	27/14661	0.178417770073201	0.534382979633879	0.471287284088462	CAV1/CYBA	2
GO:0006112	GO:0006112	energy reserve metabolic process	4/417	78/14661	0.181610393310711	0.543143035264213	0.479013021965279	KHK/STBD1/GABARAPL1/IRS2	4
GO:0006643	GO:0006643	membrane lipid metabolic process	8/417	192/14661	0.181721657680302	0.543143035264213	0.479013021965279	PPT1/HACD2/SERINC3/ALDH3B1/ST3GAL4/SGMS1/NAAA/PNLIPRP2	8
GO:0072330	GO:0072330	monocarboxylic acid biosynthetic process	8/417	192/14661	0.181721657680302	0.543143035264213	0.479013021965279	APOC1/PLA2G1B/HACD2/PLA2G4A/QKI/INSIG1/STAR/LPL	8
GO:0001706	GO:0001706	endoderm formation	3/417	52/14661	0.183752190447149	0.546365523614898	0.481855024500318	COL12A1/DUSP4/MMP2	3
GO:0034113	GO:0034113	heterotypic cell-cell adhesion	3/417	52/14661	0.183752190447149	0.546365523614898	0.481855024500318	CD44/PKP2/KLF4	3
GO:0043407	GO:0043407	negative regulation of MAP kinase activity	3/417	52/14661	0.183752190447149	0.546365523614898	0.481855024500318	CAV1/DNAJA1/RGS2	3
GO:0043470	GO:0043470	regulation of carbohydrate catabolic process	3/417	52/14661	0.183752190447149	0.546365523614898	0.481855024500318	OGT/APP/SCARB2	3
GO:0046148	GO:0046148	pigment biosynthetic process	3/417	52/14661	0.183752190447149	0.546365523614898	0.481855024500318	ALAS1/DCT/ZEB2	3
GO:0046902	GO:0046902	regulation of mitochondrial membrane permeability	3/417	52/14661	0.183752190447149	0.546365523614898	0.481855024500318	VDAC2/SLC25A5/BCL2L11	3
GO:0060071	GO:0060071	Wnt signaling pathway, planar cell polarity pathway	3/417	52/14661	0.183752190447149	0.546365523614898	0.481855024500318	NKD1/GPC6/GPC3	3
GO:0007006	GO:0007006	mitochondrial membrane organization	5/417	106/14661	0.184198148840853	0.546365523614898	0.481855024500318	VDAC2/HSPA9/SLC25A5/BCL2L11/HSP90AA1	5
GO:0008645	GO:0008645	hexose transmembrane transport	5/417	106/14661	0.184198148840853	0.546365523614898	0.481855024500318	PLA2G1B/PIK3R1/GRB10/IRS2/GPC3	5
GO:0044344	GO:0044344	cellular response to fibroblast growth factor stimulus	5/417	106/14661	0.184198148840853	0.546365523614898	0.481855024500318	FGFR2/CD44/ZFP36L2/SMOC2/NR4A1	5
GO:0072089	GO:0072089	stem cell proliferation	5/417	106/14661	0.184198148840853	0.546365523614898	0.481855024500318	AXIN2/FERMT2/SOX11/IRS2/SOX9	5
GO:0031333	GO:0031333	negative regulation of protein-containing complex assembly	6/417	135/14661	0.18699709330317	0.550713078496457	0.48568925465106	TMSB4X/KANK3/VDAC2/GSN/HSPA5/SOX9	6
GO:0035296	GO:0035296	regulation of tube diameter	6/417	135/14661	0.18699709330317	0.550713078496457	0.48568925465106	CAV1/RGS2/NPR1/ATP2B1/MMP2/NPPC	6
GO:0097746	GO:0097746	blood vessel diameter maintenance	6/417	135/14661	0.18699709330317	0.550713078496457	0.48568925465106	CAV1/RGS2/NPR1/ATP2B1/MMP2/NPPC	6
GO:0002042	GO:0002042	cell migration involved in sprouting angiogenesis	4/417	79/14661	0.187334033817103	0.550713078496457	0.48568925465106	HMOX1/ROBO1/NR4A1/KLF4	4
GO:0003407	GO:0003407	neural retina development	4/417	79/14661	0.187334033817103	0.550713078496457	0.48568925465106	HES1/OBSL1/ATP2B1/SOX9	4
GO:0006970	GO:0006970	response to osmotic stress	4/417	79/14661	0.187334033817103	0.550713078496457	0.48568925465106	MICU1/PYCARD/CLN3/HSP90AA1	4
GO:0008625	GO:0008625	extrinsic apoptotic signaling pathway via death domain receptors	4/417	79/14661	0.187334033817103	0.550713078496457	0.48568925465106	PIK3R1/HMOX1/SKIL/BEX3	4
GO:0032092	GO:0032092	positive regulation of protein binding	4/417	79/14661	0.187334033817103	0.550713078496457	0.48568925465106	CAV1/APP/B2M/BAMBI	4
GO:0048708	GO:0048708	astrocyte differentiation	4/417	79/14661	0.187334033817103	0.550713078496457	0.48568925465106	APP/HES1/CUL4B/SOX9	4
GO:0098869	GO:0098869	cellular oxidant detoxification	4/417	79/14661	0.187334033817103	0.550713078496457	0.48568925465106	CYGB/MGST3/GSTK1/TXNL1	4
GO:0048638	GO:0048638	regulation of developmental growth	12/417	315/14661	0.188047138555949	0.550713078496457	0.48568925465106	APP/NKD1/FGFR2/OLFM1/ZFPM2/RGS2/PLAA/CITED2/BCL2L11/SEMA3C/CXCL12/NPPC	12
GO:0008207	GO:0008207	C21-steroid hormone metabolic process	2/417	28/14661	0.188739033184105	0.550713078496457	0.48568925465106	EGR1/CYP11A1	2
GO:0009651	GO:0009651	response to salt stress	2/417	28/14661	0.188739033184105	0.550713078496457	0.48568925465106	MICU1/HSP90AA1	2
GO:0030970	GO:0030970	retrograde protein transport, ER to cytosol	2/417	28/14661	0.188739033184105	0.550713078496457	0.48568925465106	VCP/HSP90B1	2
GO:0045737	GO:0045737	positive regulation of cyclin-dependent protein serine/threonine kinase activity	2/417	28/14661	0.188739033184105	0.550713078496457	0.48568925465106	CKS2/RGCC	2
GO:0045939	GO:0045939	negative regulation of steroid metabolic process	2/417	28/14661	0.188739033184105	0.550713078496457	0.48568925465106	INSIG1/ATP1A1	2
GO:0045940	GO:0045940	positive regulation of steroid metabolic process	2/417	28/14661	0.188739033184105	0.550713078496457	0.48568925465106	APOC1/STAR	2
GO:0050685	GO:0050685	positive regulation of mRNA processing	2/417	28/14661	0.188739033184105	0.550713078496457	0.48568925465106	SF3B4/HSPA8	2
GO:0060544	GO:0060544	regulation of necroptotic process	2/417	28/14661	0.188739033184105	0.550713078496457	0.48568925465106	OGT/CAV1	2
GO:0086011	GO:0086011	membrane repolarization during action potential	2/417	28/14661	0.188739033184105	0.550713078496457	0.48568925465106	CAV1/ATP1A1	2
GO:0090279	GO:0090279	regulation of calcium ion import	2/417	28/14661	0.188739033184105	0.550713078496457	0.48568925465106	HES1/CXCL12	2
GO:0097254	GO:0097254	renal tubular secretion	2/417	28/14661	0.188739033184105	0.550713078496457	0.48568925465106	CLN3/NPR1	2
GO:0097421	GO:0097421	liver regeneration	2/417	28/14661	0.188739033184105	0.550713078496457	0.48568925465106	EZH2/HMOX1	2
GO:1903513	GO:1903513	endoplasmic reticulum to cytosol transport	2/417	28/14661	0.188739033184105	0.550713078496457	0.48568925465106	VCP/HSP90B1	2
GO:0006767	GO:0006767	water-soluble vitamin metabolic process	3/417	53/14661	0.19096698813385	0.555209050802944	0.489654378276653	FOLR1/AASDHPPT/VNN1	3
GO:0007566	GO:0007566	embryo implantation	3/417	53/14661	0.19096698813385	0.555209050802944	0.489654378276653	CALR/MMP2/PCSK5	3
GO:0014888	GO:0014888	striated muscle adaptation	3/417	53/14661	0.19096698813385	0.555209050802944	0.489654378276653	TNNI1/EZH2/GSN	3
GO:0045668	GO:0045668	negative regulation of osteoblast differentiation	3/417	53/14661	0.19096698813385	0.555209050802944	0.489654378276653	AXIN2/BAMBI/SOX9	3
GO:0001508	GO:0001508	action potential	6/417	136/14661	0.191315540256176	0.555209050802944	0.489654378276653	RYR2/CAV1/CLN3/CACNA1D/ATP1A1/PKP2	6
GO:0035150	GO:0035150	regulation of tube size	6/417	136/14661	0.191315540256176	0.555209050802944	0.489654378276653	CAV1/RGS2/NPR1/ATP2B1/MMP2/NPPC	6
GO:0050657	GO:0050657	nucleic acid transport	6/417	136/14661	0.191315540256176	0.555209050802944	0.489654378276653	SEC13/MAGOH/IGF2BP1/QKI/SSB/NUP62CL	6
GO:0050658	GO:0050658	RNA transport	6/417	136/14661	0.191315540256176	0.555209050802944	0.489654378276653	SEC13/MAGOH/IGF2BP1/QKI/SSB/NUP62CL	6
GO:0010817	GO:0010817	regulation of hormone levels	16/417	441/14661	0.191442487968814	0.555209050802944	0.489654378276653	BACE2/EGR1/FOXL2/ANO1/MIDN/FDX1/NR5A1/SOX11/ATP1A1/IRS2/GLUL/CYP11A1/PCSK5/INHA/CYP26B1/PNLIP	16
GO:0030100	GO:0030100	regulation of endocytosis	8/417	195/14661	0.192375075077414	0.556453936403488	0.49075227767847	APOC1/CAV1/RSPO1/B2M/CLN3/PPT1/CD2AP/GPC3	8
GO:0010596	GO:0010596	negative regulation of endothelial cell migration	4/417	80/14661	0.193115100168256	0.556453936403488	0.49075227767847	ADAMTS9/GADD45A/KLF4/RGCC	4
GO:0035050	GO:0035050	embryonic heart tube development	4/417	80/14661	0.193115100168256	0.556453936403488	0.49075227767847	RYR2/HES1/FOLR1/CITED2	4
GO:0055013	GO:0055013	cardiac muscle cell development	4/417	80/14661	0.193115100168256	0.556453936403488	0.49075227767847	SORBS2/RGS2/OBSL1/FHL2	4
GO:0060761	GO:0060761	negative regulation of response to cytokine stimulus	4/417	80/14661	0.193115100168256	0.556453936403488	0.49075227767847	CAV1/GAS6/ROBO1/KLF4	4
GO:0072091	GO:0072091	regulation of stem cell proliferation	4/417	80/14661	0.193115100168256	0.556453936403488	0.49075227767847	FERMT2/SOX11/IRS2/SOX9	4
GO:1900542	GO:1900542	regulation of purine nucleotide metabolic process	4/417	80/14661	0.193115100168256	0.556453936403488	0.49075227767847	TMSB4X/OGT/APP/VCP	4
GO:0062013	GO:0062013	positive regulation of small molecule metabolic process	6/417	137/14661	0.195671954545875	0.556453936403488	0.49075227767847	TMSB4X/APP/DDB1/VCP/IRS2/STAR	6
GO:0009636	GO:0009636	response to toxic substance	8/417	196/14661	0.195983457231286	0.556453936403488	0.49075227767847	CYGB/MGST3/FOS/ADH5/GSTK1/ABTB2/TXNL1/ATF4	8
GO:0034248	GO:0034248	regulation of cellular amide metabolic process	17/417	475/14661	0.197036545477331	0.556453936403488	0.49075227767847	APP/EFNA1/RPL26/ZFP36L2/FXR1/MAGOH/BTG2/RGS2/DNAJC3/EIF3D/EIF2S1/IGF2BP1/ETF1/QKI/CALR/ATF4/PKM	17
GO:0044089	GO:0044089	positive regulation of cellular component biogenesis	17/417	475/14661	0.197036545477331	0.556453936403488	0.49075227767847	LRRN1/CDC42EP5/CAV1/THBS2/PYCARD/PIK3R1/PSMC5/SPIDR/ACTR3/BCL2L11/FERMT2/HSP90AA1/VCP/PSMC6/CDC42EP3/RGCC/SOX9	17
GO:0038066	GO:0038066	p38MAPK cascade	3/417	54/14661	0.198252228605559	0.556453936403488	0.49075227767847	PRMT1/PBK/GADD45A	3
GO:0045778	GO:0045778	positive regulation of ossification	3/417	54/14661	0.198252228605559	0.556453936403488	0.49075227767847	FBN2/SOX11/ATP2B1	3
GO:0048016	GO:0048016	inositol phosphate-mediated signaling	3/417	54/14661	0.198252228605559	0.556453936403488	0.49075227767847	ITPR2/PTBP1/FHL2	3
GO:0070169	GO:0070169	positive regulation of biomineral tissue development	3/417	54/14661	0.198252228605559	0.556453936403488	0.49075227767847	FBN2/ATP2B1/ATF4	3
GO:0072132	GO:0072132	mesenchyme morphogenesis	3/417	54/14661	0.198252228605559	0.556453936403488	0.49075227767847	HEY1/ROBO1/SOX9	3
GO:0006913	GO:0006913	nucleocytoplasmic transport	11/417	288/14661	0.198926150894009	0.556453936403488	0.49075227767847	GAS6/SEC13/MAGOH/HSPA9/PIK3R1/SQSTM1/HSP90AA1/SSB/CALR/RANGAP1/NUP62CL	11
GO:0051169	GO:0051169	nuclear transport	11/417	288/14661	0.198926150894009	0.556453936403488	0.49075227767847	GAS6/SEC13/MAGOH/HSPA9/PIK3R1/SQSTM1/HSP90AA1/SSB/CALR/RANGAP1/NUP62CL	11
GO:0002028	GO:0002028	regulation of sodium ion transport	4/417	81/14661	0.198951277158103	0.556453936403488	0.49075227767847	HECW2/ATP1A1/PKP2/FXYD6	4
GO:0006493	GO:0006493	protein O-linked glycosylation	4/417	81/14661	0.198951277158103	0.556453936403488	0.49075227767847	OGT/GXYLT2/ST6GAL1/ST3GAL4	4
GO:0033273	GO:0033273	response to vitamin	4/417	81/14661	0.198951277158103	0.556453936403488	0.49075227767847	GAS6/FOLR1/ATP2B1/CYP26B1	4
GO:0071229	GO:0071229	cellular response to acid chemical	4/417	81/14661	0.198951277158103	0.556453936403488	0.49075227767847	HMGCS2/CYBA/PDGFC/MMP2	4
GO:2000243	GO:2000243	positive regulation of reproductive process	4/417	81/14661	0.198951277158103	0.556453936403488	0.49075227767847	ZFPM2/CITED2/NR5A1/SOX9	4
GO:0002761	GO:0002761	regulation of myeloid leukocyte differentiation	5/417	109/14661	0.198971022730219	0.556453936403488	0.49075227767847	FOS/TRIB1/NEDD9/PIK3R1/INHA	5
GO:0015749	GO:0015749	monosaccharide transmembrane transport	5/417	109/14661	0.198971022730219	0.556453936403488	0.49075227767847	PLA2G1B/PIK3R1/GRB10/IRS2/GPC3	5
GO:0033865	GO:0033865	nucleoside bisphosphate metabolic process	5/417	109/14661	0.198971022730219	0.556453936403488	0.49075227767847	HMGCS2/TPST2/PPT1/HACD2/NUDT19	5
GO:0033875	GO:0033875	ribonucleoside bisphosphate metabolic process	5/417	109/14661	0.198971022730219	0.556453936403488	0.49075227767847	HMGCS2/TPST2/PPT1/HACD2/NUDT19	5
GO:0034032	GO:0034032	purine nucleoside bisphosphate metabolic process	5/417	109/14661	0.198971022730219	0.556453936403488	0.49075227767847	HMGCS2/TPST2/PPT1/HACD2/NUDT19	5
GO:0120034	GO:0120034	positive regulation of plasma membrane bounded cell projection assembly	5/417	109/14661	0.198971022730219	0.556453936403488	0.49075227767847	CDC42EP5/PIK3R1/ACTR3/HSP90AA1/CDC42EP3	5
GO:0003156	GO:0003156	regulation of animal organ formation	2/417	29/14661	0.199139007188836	0.556453936403488	0.49075227767847	CITED2/ROBO1	2
GO:0003298	GO:0003298	physiological muscle hypertrophy	2/417	29/14661	0.199139007188836	0.556453936403488	0.49075227767847	SORBS2/RGS2	2
GO:0003301	GO:0003301	physiological cardiac muscle hypertrophy	2/417	29/14661	0.199139007188836	0.556453936403488	0.49075227767847	SORBS2/RGS2	2
GO:0006221	GO:0006221	pyrimidine nucleotide biosynthetic process	2/417	29/14661	0.199139007188836	0.556453936403488	0.49075227767847	UMPS/UCK2	2
GO:0009218	GO:0009218	pyrimidine ribonucleotide metabolic process	2/417	29/14661	0.199139007188836	0.556453936403488	0.49075227767847	UMPS/UCK2	2
GO:0010039	GO:0010039	response to iron ion	2/417	29/14661	0.199139007188836	0.556453936403488	0.49075227767847	B2M/HMOX1	2
GO:0019433	GO:0019433	triglyceride catabolic process	2/417	29/14661	0.199139007188836	0.556453936403488	0.49075227767847	LPL/PNLIPRP2	2
GO:0033032	GO:0033032	regulation of myeloid cell apoptotic process	2/417	29/14661	0.199139007188836	0.556453936403488	0.49075227767847	GAS6/ST6GAL1	2
GO:0033198	GO:0033198	response to ATP	2/417	29/14661	0.199139007188836	0.556453936403488	0.49075227767847	CIB2/HSP90B1	2
GO:0033688	GO:0033688	regulation of osteoblast proliferation	2/417	29/14661	0.199139007188836	0.556453936403488	0.49075227767847	FGFR2/AXIN2	2
GO:0034367	GO:0034367	protein-containing complex remodeling	2/417	29/14661	0.199139007188836	0.556453936403488	0.49075227767847	APOC1/LPL	2
GO:0036336	GO:0036336	dendritic cell migration	2/417	29/14661	0.199139007188836	0.556453936403488	0.49075227767847	GAS6/CALR	2
GO:0045577	GO:0045577	regulation of B cell differentiation	2/417	29/14661	0.199139007188836	0.556453936403488	0.49075227767847	ZFP36L2/INHA	2
GO:0046825	GO:0046825	regulation of protein export from nucleus	2/417	29/14661	0.199139007188836	0.556453936403488	0.49075227767847	GAS6/RANGAP1	2
GO:0060037	GO:0060037	pharyngeal system development	2/417	29/14661	0.199139007188836	0.556453936403488	0.49075227767847	HES1/FOLR1	2
GO:0060441	GO:0060441	epithelial tube branching involved in lung morphogenesis	2/417	29/14661	0.199139007188836	0.556453936403488	0.49075227767847	FGFR2/SOX9	2
GO:0061049	GO:0061049	cell growth involved in cardiac muscle cell development	2/417	29/14661	0.199139007188836	0.556453936403488	0.49075227767847	SORBS2/RGS2	2
GO:0061437	GO:0061437	renal system vasculature development	2/417	29/14661	0.199139007188836	0.556453936403488	0.49075227767847	EGR1/HES1	2
GO:0061440	GO:0061440	kidney vasculature development	2/417	29/14661	0.199139007188836	0.556453936403488	0.49075227767847	EGR1/HES1	2
GO:0071353	GO:0071353	cellular response to interleukin-4	2/417	29/14661	0.199139007188836	0.556453936403488	0.49075227767847	NFIL3/HSPA5	2
GO:0097345	GO:0097345	mitochondrial outer membrane permeabilization	2/417	29/14661	0.199139007188836	0.556453936403488	0.49075227767847	VDAC2/SLC25A5	2
GO:0150117	GO:0150117	positive regulation of cell-substrate junction organization	2/417	29/14661	0.199139007188836	0.556453936403488	0.49075227767847	PIK3R1/FERMT2	2
GO:1900745	GO:1900745	positive regulation of p38MAPK cascade	2/417	29/14661	0.199139007188836	0.556453936403488	0.49075227767847	PRMT1/GADD45A	2
GO:1902230	GO:1902230	negative regulation of intrinsic apoptotic signaling pathway in response to DNA damage	2/417	29/14661	0.199139007188836	0.556453936403488	0.49075227767847	CD44/CXCL12	2
GO:1902235	GO:1902235	regulation of endoplasmic reticulum stress-induced intrinsic apoptotic signaling pathway	2/417	29/14661	0.199139007188836	0.556453936403488	0.49075227767847	BCL2L11/SERINC3	2
GO:1902751	GO:1902751	positive regulation of cell cycle G2/M phase transition	2/417	29/14661	0.199139007188836	0.556453936403488	0.49075227767847	APP/RRM1	2
GO:1904893	GO:1904893	negative regulation of receptor signaling pathway via STAT	2/417	29/14661	0.199139007188836	0.556453936403488	0.49075227767847	CAV1/GGNBP2	2
GO:0009306	GO:0009306	protein secretion	12/417	319/14661	0.199251421155181	0.556453936403488	0.49075227767847	PAM/PLA2G1B/ANO1/NECAB3/MIDN/CD2AP/CYP51A1/PDIA4/CBLN4/IRS2/GLUL/PCSK5	12
GO:0030003	GO:0030003	cellular cation homeostasis	16/417	445/14661	0.200957823940651	0.560855017725273	0.494633714292745	MICU1/RYR2/CAV1/APP/ITPR2/CYBA/CLN3/ATP5F1B/PPT1/HMOX1/ATP2B1/CALR/ATF4/CXCL12/HSP90B1/ATP1A1	16
GO:0090066	GO:0090066	regulation of anatomical structure size	17/417	477/14661	0.201667093238935	0.562469284062909	0.496057380889651	CDC42EP5/TMSB4X/CAV1/PYCARD/OLFM1/KANK3/CLN3/GSN/RGS2/HSP90AA1/NPR1/SEMA3C/ATP2B1/CXCL12/CDC42EP3/MMP2/NPPC	17
GO:0035592	GO:0035592	establishment of protein localization to extracellular region	12/417	320/14661	0.202098735222875	0.563143310474263	0.496651823618775	PAM/PLA2G1B/ANO1/NECAB3/MIDN/CD2AP/CYP51A1/PDIA4/CBLN4/IRS2/GLUL/PCSK5	12
GO:0001819	GO:0001819	positive regulation of cytokine production	15/417	414/14661	0.202385887334244	0.563143310474263	0.496651823618775	EGR1/APP/PYCARD/PLA2G1B/B2M/CYBA/C1QTNF4/PIK3R1/HSP90AA1/HMOX1/ATF4/HK1/F3/LPL/RGCC	15
GO:0033044	GO:0033044	regulation of chromosome organization	9/417	228/14661	0.202584185584601	0.563143310474263	0.496651823618775	AXIN2/ZNF207/CCT7/CCT2/CCT3/HECW2/CCT6A/CCT8/DPF3	9
GO:0046890	GO:0046890	regulation of lipid biosynthetic process	7/417	168/14661	0.202694904910117	0.563143310474263	0.496651823618775	EGR1/APOC1/NR5A1/INSIG1/ATP1A1/PDGFA/STAR	7
GO:1902905	GO:1902905	positive regulation of supramolecular fiber organization	7/417	168/14661	0.202694904910117	0.563143310474263	0.496651823618775	CDC42EP5/APP/PYCARD/GSN/FERMT2/CDC42EP3/RGCC	7
GO:1990138	GO:1990138	neuron projection extension	7/417	168/14661	0.202694904910117	0.563143310474263	0.496651823618775	NRN1/OLFM1/PLAA/HSP90AA1/SEMA3C/TMEM108/CXCL12	7
GO:1901361	GO:1901361	organic cyclic compound catabolic process	16/417	446/14661	0.203371089859384	0.564656940707774	0.497986736422986	FOXL2/AXIN2/ZFP36L2/FXR1/MAGOH/BTG2/RNH1/AASDHPPT/HNRNPM/NUDT19/HMOX1/IGF2BP1/VCP/ETF1/SSB/SND1	16
GO:0098754	GO:0098754	detoxification	5/417	110/14661	0.203983653811893	0.565014548307071	0.498302120558831	CYGB/MGST3/ADH5/GSTK1/TXNL1	5
GO:0001678	GO:0001678	cellular glucose homeostasis	6/417	139/14661	0.204495078728878	0.565014548307071	0.498302120558831	GAS6/CYBA/ANO1/PIK3R1/HK1/IRS2	6
GO:0051236	GO:0051236	establishment of RNA localization	6/417	139/14661	0.204495078728878	0.565014548307071	0.498302120558831	SEC13/MAGOH/IGF2BP1/QKI/SSB/NUP62CL	6
GO:0002690	GO:0002690	positive regulation of leukocyte chemotaxis	4/417	82/14661	0.204840245777416	0.565014548307071	0.498302120558831	GAS6/NEDD9/CALR/CXCL12	4
GO:0043087	GO:0043087	regulation of GTPase activity	12/417	321/14661	0.204964137321225	0.565014548307071	0.498302120558831	PYCARD/S1PR1/EZH2/NEDD9/CORO1C/FERMT2/EIF2S1/F11R/RAP1A/RANGAP1/NET1/RALGPS2	12
GO:1903037	GO:1903037	regulation of leukocyte cell-cell adhesion	12/417	321/14661	0.204964137321225	0.565014548307071	0.498302120558831	IGFBP2/CAV1/HES1/PYCARD/CD44/B2M/EFNB1/HSPH1/VNN1/CXCL12/ST3GAL4/KLF4	12
GO:0002763	GO:0002763	positive regulation of myeloid leukocyte differentiation	3/417	55/14661	0.205603246522164	0.565014548307071	0.498302120558831	FOS/TRIB1/NEDD9	3
GO:0002931	GO:0002931	response to ischemia	3/417	55/14661	0.205603246522164	0.565014548307071	0.498302120558831	EGR1/CAV1/SQSTM1	3
GO:0006081	GO:0006081	cellular aldehyde metabolic process	3/417	55/14661	0.205603246522164	0.565014548307071	0.498302120558831	ADH5/ALDH3B1/TKT	3
GO:0032757	GO:0032757	positive regulation of interleukin-8 production	3/417	55/14661	0.205603246522164	0.565014548307071	0.498302120558831	PYCARD/PLA2G1B/F3	3
GO:0050879	GO:0050879	multicellular organismal movement	3/417	55/14661	0.205603246522164	0.565014548307071	0.498302120558831	TNNI1/HSP90AA1/NR4A1	3
GO:0050881	GO:0050881	musculoskeletal movement	3/417	55/14661	0.205603246522164	0.565014548307071	0.498302120558831	TNNI1/HSP90AA1/NR4A1	3
GO:0061098	GO:0061098	positive regulation of protein tyrosine kinase activity	3/417	55/14661	0.205603246522164	0.565014548307071	0.498302120558831	EFNA1/GAS6/NEDD9	3
GO:0070228	GO:0070228	regulation of lymphocyte apoptotic process	3/417	55/14661	0.205603246522164	0.565014548307071	0.498302120558831	EFNA1/BCL2L11/IRS2	3
GO:0097120	GO:0097120	receptor localization to synapse	3/417	55/14661	0.205603246522164	0.565014548307071	0.498302120558831	NSG1/GPC6/RAP1A	3
GO:0110151	GO:0110151	positive regulation of biomineralization	3/417	55/14661	0.205603246522164	0.565014548307071	0.498302120558831	FBN2/ATP2B1/ATF4	3
GO:0001764	GO:0001764	neuron migration	7/417	169/14661	0.206713074693136	0.566976895361261	0.500032769267444	GAS6/EMX2/PLAA/NR4A2/HSP90AA1/CXCL12/TUBB2B	7
GO:0045766	GO:0045766	positive regulation of angiogenesis	7/417	169/14661	0.206713074693136	0.566976895361261	0.500032769267444	S100A1/HMOX1/SMOC2/F3/DDAH1/PKM/KLF4	7
GO:1904018	GO:1904018	positive regulation of vasculature development	7/417	169/14661	0.206713074693136	0.566976895361261	0.500032769267444	S100A1/HMOX1/SMOC2/F3/DDAH1/PKM/KLF4	7
GO:0000723	GO:0000723	telomere maintenance	6/417	140/14661	0.20895996034562	0.56837973616601	0.501269973778208	CCT7/CCT2/CCT3/HSP90AA1/CCT6A/CCT8	6
GO:0070665	GO:0070665	positive regulation of leukocyte proliferation	6/417	140/14661	0.20895996034562	0.56837973616601	0.501269973778208	IGFBP2/HES1/PYCARD/EFNB1/ST6GAL1/IRS2	6
GO:0106106	GO:0106106	cold-induced thermogenesis	6/417	140/14661	0.20895996034562	0.56837973616601	0.501269973778208	OGT/CAV1/ATF4/GRB10/PDGFC/LGR4	6
GO:0120161	GO:0120161	regulation of cold-induced thermogenesis	6/417	140/14661	0.20895996034562	0.56837973616601	0.501269973778208	OGT/CAV1/ATF4/GRB10/PDGFC/LGR4	6
GO:0051897	GO:0051897	positive regulation of protein kinase B signaling	5/417	111/14661	0.209038156319674	0.56837973616601	0.501269973778208	GAS6/FERMT2/HSP90AA1/F3/PDGFA	5
GO:0071901	GO:0071901	negative regulation of protein serine/threonine kinase activity	5/417	111/14661	0.209038156319674	0.56837973616601	0.501269973778208	CAV1/PYCARD/DNAJA1/RGS2/GADD45A	5
GO:0009072	GO:0009072	aromatic amino acid family metabolic process	2/417	30/14661	0.209604905030974	0.56837973616601	0.501269973778208	PCBD1/DCT	2
GO:0031069	GO:0031069	hair follicle morphogenesis	2/417	30/14661	0.209604905030974	0.56837973616601	0.501269973778208	FST/FGFR2	2
GO:0033561	GO:0033561	regulation of water loss via skin	2/417	30/14661	0.209604905030974	0.56837973616601	0.501269973778208	KLF4/CYP26B1	2
GO:0045920	GO:0045920	negative regulation of exocytosis	2/417	30/14661	0.209604905030974	0.56837973616601	0.501269973778208	HMOX1/RAP1A	2
GO:0050482	GO:0050482	arachidonic acid secretion	2/417	30/14661	0.209604905030974	0.56837973616601	0.501269973778208	PLA2G1B/PLA2G4A	2
GO:0060325	GO:0060325	face morphogenesis	2/417	30/14661	0.209604905030974	0.56837973616601	0.501269973778208	ARID5B/MMP2	2
GO:0061099	GO:0061099	negative regulation of protein tyrosine kinase activity	2/417	30/14661	0.209604905030974	0.56837973616601	0.501269973778208	CAV1/GGNBP2	2
GO:1900016	GO:1900016	negative regulation of cytokine production involved in inflammatory response	2/417	30/14661	0.209604905030974	0.56837973616601	0.501269973778208	PYCARD/EZH2	2
GO:1900027	GO:1900027	regulation of ruffle assembly	2/417	30/14661	0.209604905030974	0.56837973616601	0.501269973778208	CAV1/CORO1C	2
GO:1902253	GO:1902253	regulation of intrinsic apoptotic signaling pathway by p53 class mediator	2/417	30/14661	0.209604905030974	0.56837973616601	0.501269973778208	CD44/RPL26	2
GO:1903963	GO:1903963	arachidonate transport	2/417	30/14661	0.209604905030974	0.56837973616601	0.501269973778208	PLA2G1B/PLA2G4A	2
GO:2000191	GO:2000191	regulation of fatty acid transport	2/417	30/14661	0.209604905030974	0.56837973616601	0.501269973778208	PLA2G4A/IRS2	2
GO:0014909	GO:0014909	smooth muscle cell migration	4/417	83/14661	0.210779685821505	0.571204974565465	0.503761630479351	TRIB1/GRB10/ADAMTS1/PDGFA	4
GO:0007411	GO:0007411	axon guidance	9/417	231/14661	0.212917528010699	0.575088160095788	0.507186320321553	APP/EFNA1/NCAM1/EFNB1/EMB/SEMA3C/CXCL12/ROBO1/TUBB2B	9
GO:0060135	GO:0060135	maternal process involved in female pregnancy	3/417	56/14661	0.21301543761575	0.575088160095788	0.507186320321553	PAM/RGS2/CITED2	3
GO:0060350	GO:0060350	endochondral bone morphogenesis	3/417	56/14661	0.21301543761575	0.575088160095788	0.507186320321553	AXIN2/SOX9/NPPC	3
GO:0090175	GO:0090175	regulation of establishment of planar polarity	3/417	56/14661	0.21301543761575	0.575088160095788	0.507186320321553	NKD1/GPC6/GPC3	3
GO:0098900	GO:0098900	regulation of action potential	3/417	56/14661	0.21301543761575	0.575088160095788	0.507186320321553	RYR2/CAV1/PKP2	3
GO:1903051	GO:1903051	negative regulation of proteolysis involved in protein catabolic process	3/417	56/14661	0.21301543761575	0.575088160095788	0.507186320321553	OGT/EFNA1/PBK	3
GO:0072073	GO:0072073	kidney epithelium development	6/417	141/14661	0.213459154180202	0.575924321824549	0.507923754718278	HES1/FGFR2/HS3ST3A1/LGR4/GPC3/SOX9	6
GO:0061448	GO:0061448	connective tissue development	10/417	262/14661	0.213943235440341	0.575935059979441	0.507933224997176	EGR1/MGP/HMGCS2/CD44/AXIN2/ARID5B/BARX2/TGFBI/SOX9/NPPC	10
GO:2001020	GO:2001020	regulation of response to DNA damage stimulus	11/417	293/14661	0.214115852570343	0.575935059979441	0.507933224997176	CD44/RPL26/AXIN2/FXR1/SPIDR/COPS3/DPF3/CXCL12/PBK/SKIL/RBBP8	11
GO:0030203	GO:0030203	glycosaminoglycan metabolic process	5/417	112/14661	0.214133137702919	0.575935059979441	0.507933224997176	CD44/CSGALNACT1/HS3ST3A1/ST3GAL4/HS6ST1	5
GO:0071774	GO:0071774	response to fibroblast growth factor	5/417	112/14661	0.214133137702919	0.575935059979441	0.507933224997176	FGFR2/CD44/ZFP36L2/SMOC2/NR4A1	5
GO:0072009	GO:0072009	nephron epithelium development	5/417	112/14661	0.214133137702919	0.575935059979441	0.507933224997176	HES1/HS3ST3A1/LGR4/GPC3/SOX9	5
GO:0002573	GO:0002573	myeloid leukocyte differentiation	8/417	201/14661	0.214433199861884	0.576381421517435	0.508326883711955	APP/FOS/TRIB1/NEDD9/PIK3R1/CITED2/INHA/GPC3	8
GO:0009566	GO:0009566	fertilization	7/417	171/14661	0.214838878639777	0.576750468703163	0.508652356738774	FOXL2/FOLR1/VDAC2/CCT7/CCT2/CCT3/CCT8	7
GO:0019827	GO:0019827	stem cell population maintenance	7/417	171/14661	0.214838878639777	0.576750468703163	0.508652356738774	OGT/HES1/HDAC1/ZFP36L2/IGF2BP1/KLF4/SOX9	7
GO:0051223	GO:0051223	regulation of protein transport	16/417	451/14661	0.21563813671305	0.577956428375114	0.509715926276306	PAM/PLA2G1B/GAS6/ANO1/CLN3/MIDN/DNAJA1/PIK3R1/CD2AP/HSP90AA1/CYP51A1/INSIG1/RANGAP1/IRS2/HSPA8/GLUL	16
GO:0097485	GO:0097485	neuron projection guidance	9/417	232/14661	0.216408176044928	0.577956428375114	0.509715926276306	APP/EFNA1/NCAM1/EFNB1/EMB/SEMA3C/CXCL12/ROBO1/TUBB2B	9
GO:0006637	GO:0006637	acyl-CoA metabolic process	4/417	84/14661	0.216767278394761	0.577956428375114	0.509715926276306	HMGCS2/PPT1/HACD2/NUDT19	4
GO:0008589	GO:0008589	regulation of smoothened signaling pathway	4/417	84/14661	0.216767278394761	0.577956428375114	0.509715926276306	FGFR2/CTNNA1/VCP/GPC3	4
GO:0021954	GO:0021954	central nervous system neuron development	4/417	84/14661	0.216767278394761	0.577956428375114	0.509715926276306	FGFR2/BTG2/NR4A2/HSP90AA1	4
GO:0032088	GO:0032088	negative regulation of NF-kappaB transcription factor activity	4/417	84/14661	0.216767278394761	0.577956428375114	0.509715926276306	TMSB4X/PYCARD/TAX1BP1/KLF4	4
GO:0035023	GO:0035023	regulation of Rho protein signal transduction	4/417	84/14661	0.216767278394761	0.577956428375114	0.509715926276306	F11R/CDC42SE2/ROBO1/NET1	4
GO:0035383	GO:0035383	thioester metabolic process	4/417	84/14661	0.216767278394761	0.577956428375114	0.509715926276306	HMGCS2/PPT1/HACD2/NUDT19	4
GO:0042102	GO:0042102	positive regulation of T cell proliferation	4/417	84/14661	0.216767278394761	0.577956428375114	0.509715926276306	IGFBP2/HES1/PYCARD/EFNB1	4
GO:1902807	GO:1902807	negative regulation of cell cycle G1/S phase transition	4/417	84/14661	0.216767278394761	0.577956428375114	0.509715926276306	RPL26/EZH2/ZNF655/KLF4	4
GO:1904892	GO:1904892	regulation of receptor signaling pathway via STAT	4/417	84/14661	0.216767278394761	0.577956428375114	0.509715926276306	CAV1/HES1/GGNBP2/GADD45A	4
GO:0007292	GO:0007292	female gamete generation	6/417	142/14661	0.217991724235453	0.58014144319751	0.511642951912574	FOXL2/LGR5/RGS2/ADAMTS1/MMP2/NPPC	6
GO:0044839	GO:0044839	cell cycle G2/M phase transition	6/417	142/14661	0.217991724235453	0.58014144319751	0.511642951912574	APP/CDK14/RRM1/BACH1/TPD52L1/RBBP8	6
GO:0061351	GO:0061351	neural precursor cell proliferation	6/417	142/14661	0.217991724235453	0.58014144319751	0.511642951912574	FGFR2/EMX2/BTG2/CTNNA1/IGF2BP1/DCT	6
GO:0007596	GO:0007596	blood coagulation	8/417	202/14661	0.218201251611809	0.580339714992299	0.511817813349482	CAV1/GAS6/PLA2G4A/F11R/F3/PDGFA/ST3GAL4/CSRP1	8
GO:0007159	GO:0007159	leukocyte cell-cell adhesion	13/417	357/14661	0.218360852110974	0.580405035481118	0.511875421314076	IGFBP2/CAV1/HES1/PYCARD/CD44/B2M/EFNB1/HSPH1/F11R/VNN1/CXCL12/ST3GAL4/KLF4	13
GO:0072329	GO:0072329	monocarboxylic acid catabolic process	5/417	113/14661	0.219267198210624	0.582089289253938	0.513360811786003	PGD/NUDT19/LPIN2/IRS2/CYP26B1	5
GO:0007035	GO:0007035	vacuolar acidification	2/417	31/14661	0.220124600132106	0.582089289253938	0.513360811786003	CLN3/PPT1	2
GO:0019934	GO:0019934	cGMP-mediated signaling	2/417	31/14661	0.220124600132106	0.582089289253938	0.513360811786003	NPR1/NPPC	2
GO:0045762	GO:0045762	positive regulation of adenylate cyclase activity	2/417	31/14661	0.220124600132106	0.582089289253938	0.513360811786003	CACNA1D/CAP1	2
GO:0050901	GO:0050901	leukocyte tethering or rolling	2/417	31/14661	0.220124600132106	0.582089289253938	0.513360811786003	CXCL12/ST3GAL4	2
GO:0062098	GO:0062098	regulation of programmed necrotic cell death	2/417	31/14661	0.220124600132106	0.582089289253938	0.513360811786003	OGT/CAV1	2
GO:1990776	GO:1990776	response to angiotensin	2/417	31/14661	0.220124600132106	0.582089289253938	0.513360811786003	CAV1/CYBA	2
GO:0002011	GO:0002011	morphogenesis of an epithelial sheet	3/417	57/14661	0.220484263123641	0.582089289253938	0.513360811786003	CD44/FERMT2/SOX11	3
GO:0016925	GO:0016925	protein sumoylation	3/417	57/14661	0.220484263123641	0.582089289253938	0.513360811786003	EGR1/UBA2/RANGAP1	3
GO:0060038	GO:0060038	cardiac muscle cell proliferation	3/417	57/14661	0.220484263123641	0.582089289253938	0.513360811786003	FGFR2/ZFPM2/CITED2	3
GO:0070059	GO:0070059	intrinsic apoptotic signaling pathway in response to endoplasmic reticulum stress	3/417	57/14661	0.220484263123641	0.582089289253938	0.513360811786003	BCL2L11/SERINC3/ATF4	3
GO:2001236	GO:2001236	regulation of extrinsic apoptotic signaling pathway	6/417	143/14661	0.222556727035312	0.586044947570084	0.516849417403412	CAV1/PYCARD/CTNNA1/HMOX1/PDIA3/SKIL	6
GO:0003073	GO:0003073	regulation of systemic arterial blood pressure	4/417	85/14661	0.222800708313057	0.586044947570084	0.516849417403412	GAS6/CYBA/DDAH1/PCSK5	4
GO:0006140	GO:0006140	regulation of nucleotide metabolic process	4/417	85/14661	0.222800708313057	0.586044947570084	0.516849417403412	TMSB4X/OGT/APP/VCP	4
GO:0032273	GO:0032273	positive regulation of protein polymerization	4/417	85/14661	0.222800708313057	0.586044947570084	0.516849417403412	CDC42EP5/PYCARD/HSP90AA1/CDC42EP3	4
GO:0050886	GO:0050886	endocrine process	4/417	85/14661	0.222800708313057	0.586044947570084	0.516849417403412	FOXL2/CYBA/PCSK5/INHA	4
GO:0070301	GO:0070301	cellular response to hydrogen peroxide	4/417	85/14661	0.222800708313057	0.586044947570084	0.516849417403412	EZH2/ZNF277/NET1/GPR37	4
GO:0061013	GO:0061013	regulation of mRNA catabolic process	7/417	173/14661	0.223079490018733	0.586419356636401	0.517179619222571	AXIN2/ZFP36L2/FXR1/MAGOH/BTG2/HNRNPM/IGF2BP1	7
GO:0045017	GO:0045017	glycerolipid biosynthetic process	9/417	234/14661	0.2234563812889	0.58705105548881	0.517736732094537	CLN3/INPP1/PIK3R1/PLA2G4A/LPIN2/PDGFA/ETNK2/LPL/AGPAT4	9
GO:0070372	GO:0070372	regulation of ERK1 and ERK2 cascade	10/417	265/14661	0.223837298187553	0.587692551991512	0.51830248578811	APP/PYCARD/FGFR2/GAS6/CD44/FERMT2/RAP1A/DUSP4/PDGFC/PDGFA	10
GO:0007586	GO:0007586	digestion	5/417	114/14661	0.224438932125985	0.588912411646815	0.519378314109422	F11R/SGK1/PNLIP/PNLIPRP2/SOX9	5
GO:0043523	GO:0043523	regulation of neuron apoptotic process	8/417	204/14661	0.225811388664658	0.591431884810064	0.521600307903564	CLN3/BTG2/PPT1/NR4A2/BCL2L11/HMOX1/ATF4/GPI	8
GO:1901215	GO:1901215	negative regulation of neuron death	8/417	204/14661	0.225811388664658	0.591431884810064	0.521600307903564	NENF/CLN3/BTG2/PPT1/NR4A2/HMOX1/ATF4/GPI	8
GO:0010675	GO:0010675	regulation of cellular carbohydrate metabolic process	6/417	144/14661	0.227153212314535	0.591431884810064	0.521600307903564	OGT/KHK/MIDN/DDB1/SCARB2/IRS2	6
GO:0043271	GO:0043271	negative regulation of ion transport	6/417	144/14661	0.227153212314535	0.591431884810064	0.521600307903564	CAV1/HES1/RGS2/HECW2/ATF4/GEM	6
GO:0030166	GO:0030166	proteoglycan biosynthetic process	3/417	58/14661	0.228005253805581	0.591431884810064	0.521600307903564	CSGALNACT1/HS3ST3A1/HS6ST1	3
GO:0033059	GO:0033059	cellular pigmentation	3/417	58/14661	0.228005253805581	0.591431884810064	0.521600307903564	BACE2/ZEB2/SHROOM3	3
GO:1903078	GO:1903078	positive regulation of protein localization to plasma membrane	3/417	58/14661	0.228005253805581	0.591431884810064	0.521600307903564	CLN3/PIK3R1/SQSTM1	3
GO:1902532	GO:1902532	negative regulation of intracellular signal transduction	17/417	488/14661	0.228029482982146	0.591431884810064	0.521600307903564	TMSB4X/CAV1/EFNA1/PYCARD/CD44/HDAC1/PRMT1/SEC13/VDAC2/DNAJA1/RGS2/CD2AP/SEC14L1/CXCL12/PBK/DUSP4/FHL2	17
GO:0006576	GO:0006576	cellular biogenic amine metabolic process	4/417	86/14661	0.228877666405117	0.591431884810064	0.521600307903564	NR4A2/NPR1/NAAA/GPR37	4
GO:0044070	GO:0044070	regulation of anion transport	4/417	86/14661	0.228877666405117	0.591431884810064	0.521600307903564	ARL6IP1/RGS2/PLA2G4A/ATF4	4
GO:0061053	GO:0061053	somite development	4/417	86/14661	0.228877666405117	0.591431884810064	0.521600307903564	NKD1/AXIN2/SOX11/SEMA3C	4
GO:0008286	GO:0008286	insulin receptor signaling pathway	5/417	115/14661	0.22964692897249	0.591431884810064	0.521600307903564	OGT/PIK3R1/BCAR1/GRB10/IRS2	5
GO:0050817	GO:0050817	coagulation	8/417	205/14661	0.229652431060541	0.591431884810064	0.521600307903564	CAV1/GAS6/PLA2G4A/F11R/F3/PDGFA/ST3GAL4/CSRP1	8
GO:0050767	GO:0050767	regulation of neurogenesis	13/417	361/14661	0.229757449717947	0.591431884810064	0.521600307903564	HES1/B2M/HDAC1/EZH2/HEY1/CTNNA1/OBSL1/SOX11/SEMA3C/CXCL12/ROBO1/DCT/SKIL	13
GO:0002063	GO:0002063	chondrocyte development	2/417	32/14661	0.230686599315838	0.591431884810064	0.521600307903564	AXIN2/SOX9	2
GO:0009069	GO:0009069	serine family amino acid metabolic process	2/417	32/14661	0.230686599315838	0.591431884810064	0.521600307903564	GART/SERINC3	2
GO:0043330	GO:0043330	response to exogenous dsRNA	2/417	32/14661	0.230686599315838	0.591431884810064	0.521600307903564	CAV1/SLC3A2	2
GO:0045943	GO:0045943	positive regulation of transcription by RNA polymerase I	2/417	32/14661	0.230686599315838	0.591431884810064	0.521600307903564	ATF4/ACTR6	2
GO:0048333	GO:0048333	mesodermal cell differentiation	2/417	32/14661	0.230686599315838	0.591431884810064	0.521600307903564	FGFR2/KLF4	2
GO:0060416	GO:0060416	response to growth hormone	2/417	32/14661	0.230686599315838	0.591431884810064	0.521600307903564	HMGCS2/PIK3R1	2
GO:0070670	GO:0070670	response to interleukin-4	2/417	32/14661	0.230686599315838	0.591431884810064	0.521600307903564	NFIL3/HSPA5	2
GO:0090183	GO:0090183	regulation of kidney development	2/417	32/14661	0.230686599315838	0.591431884810064	0.521600307903564	LGR4/SOX9	2
GO:1904031	GO:1904031	positive regulation of cyclin-dependent protein kinase activity	2/417	32/14661	0.230686599315838	0.591431884810064	0.521600307903564	CKS2/RGCC	2
GO:0022407	GO:0022407	regulation of cell-cell adhesion	15/417	425/14661	0.230799690138445	0.591431884810064	0.521600307903564	IGFBP2/CAV1/HES1/PYCARD/CD44/B2M/EFNB1/HSPH1/CITED2/F11R/VNN1/CXCL12/ST3GAL4/KLF4/RGCC	15
GO:0006109	GO:0006109	regulation of carbohydrate metabolic process	7/417	175/14661	0.23142944194758	0.591431884810064	0.521600307903564	OGT/APP/KHK/MIDN/DDB1/SCARB2/IRS2	7
GO:0070646	GO:0070646	protein modification by small protein removal	6/417	145/14661	0.231780223699458	0.591431884810064	0.521600307903564	EIF3F/COPS5/STAMBPL1/COPS3/VCP/USP3	6
GO:2000113	GO:2000113	negative regulation of cellular macromolecule biosynthetic process	9/417	237/14661	0.234189821846113	0.591431884810064	0.521600307903564	BACE2/ZFP36L2/FXR1/BTG2/RGS2/EIF2S1/IGF2BP1/CALR/ATF4	9
GO:0055006	GO:0055006	cardiac cell development	4/417	87/14661	0.234995851714158	0.591431884810064	0.521600307903564	SORBS2/RGS2/OBSL1/FHL2	4
GO:0071868	GO:0071868	cellular response to monoamine stimulus	4/417	87/14661	0.234995851714158	0.591431884810064	0.521600307903564	NSG1/RYR2/APP/ATF4	4
GO:0071870	GO:0071870	cellular response to catecholamine stimulus	4/417	87/14661	0.234995851714158	0.591431884810064	0.521600307903564	NSG1/RYR2/APP/ATF4	4
GO:0001523	GO:0001523	retinoid metabolic process	3/417	59/14661	0.235574013568241	0.591431884810064	0.521600307903564	ADH5/CYP26B1/PNLIP	3
GO:0022618	GO:0022618	ribonucleoprotein complex assembly	7/417	176/14661	0.235643686154136	0.591431884810064	0.521600307903564	EIF3F/PUF60/BRIX1/EIF3L/EIF3D/HSP90AA1/SF3B4	7
GO:0034612	GO:0034612	response to tumor necrosis factor	8/417	207/14661	0.237403818337642	0.591431884810064	0.521600307903564	TMSB4X/HES1/TNFRSF19/PYCARD/GAS6/CYBA/FOS/ZFP36L2	8
GO:0090257	GO:0090257	regulation of muscle system process	9/417	238/14661	0.237808935879404	0.591431884810064	0.521600307903564	RYR2/CAV1/TNNI1/RGS2/HSP90AA1/ATP2B1/ATP1A1/PKP2/NR4A1	9
GO:0010721	GO:0010721	negative regulation of cell development	7/417	177/14661	0.23988317355428	0.591431884810064	0.521600307903564	HES1/B2M/CORO1C/CTNNA1/SOX11/SEMA3C/NPPC	7
GO:0034219	GO:0034219	carbohydrate transmembrane transport	5/417	117/14661	0.240166052787796	0.591431884810064	0.521600307903564	PLA2G1B/PIK3R1/GRB10/IRS2/GPC3	5
GO:0050714	GO:0050714	positive regulation of protein secretion	5/417	117/14661	0.240166052787796	0.591431884810064	0.521600307903564	PLA2G1B/ANO1/CD2AP/IRS2/GLUL	5
GO:0043524	GO:0043524	negative regulation of neuron apoptotic process	6/417	147/14661	0.24112197276803	0.591431884810064	0.521600307903564	CLN3/BTG2/PPT1/NR4A2/HMOX1/GPI	6
GO:0072006	GO:0072006	nephron development	6/417	147/14661	0.24112197276803	0.591431884810064	0.521600307903564	EGR1/HES1/HS3ST3A1/LGR4/GPC3/SOX9	6
GO:0016486	GO:0016486	peptide hormone processing	2/417	33/14661	0.241280016731803	0.591431884810064	0.521600307903564	BACE2/PCSK5	2
GO:0045879	GO:0045879	negative regulation of smoothened signaling pathway	2/417	33/14661	0.241280016731803	0.591431884810064	0.521600307903564	VCP/GPC3	2
GO:0046329	GO:0046329	negative regulation of JNK cascade	2/417	33/14661	0.241280016731803	0.591431884810064	0.521600307903564	PRMT1/DNAJA1	2
GO:0046466	GO:0046466	membrane lipid catabolic process	2/417	33/14661	0.241280016731803	0.591431884810064	0.521600307903564	PPT1/PNLIPRP2	2
GO:0048536	GO:0048536	spleen development	2/417	33/14661	0.241280016731803	0.591431884810064	0.521600307903564	CITED2/BCL2L11	2
GO:0048841	GO:0048841	regulation of axon extension involved in axon guidance	2/417	33/14661	0.241280016731803	0.591431884810064	0.521600307903564	SEMA3C/CXCL12	2
GO:0055023	GO:0055023	positive regulation of cardiac muscle tissue growth	2/417	33/14661	0.241280016731803	0.591431884810064	0.521600307903564	FGFR2/ZFPM2	2
GO:0072528	GO:0072528	pyrimidine-containing compound biosynthetic process	2/417	33/14661	0.241280016731803	0.591431884810064	0.521600307903564	UMPS/UCK2	2
GO:1900371	GO:1900371	regulation of purine nucleotide biosynthetic process	2/417	33/14661	0.241280016731803	0.591431884810064	0.521600307903564	TMSB4X/VCP	2
GO:0021885	GO:0021885	forebrain cell migration	3/417	60/14661	0.243186222719168	0.591431884810064	0.521600307903564	EMX2/CXCL12/ROBO1	3
GO:0030104	GO:0030104	water homeostasis	3/417	60/14661	0.243186222719168	0.591431884810064	0.521600307903564	CLN3/KLF4/CYP26B1	3
GO:0046824	GO:0046824	positive regulation of nucleocytoplasmic transport	3/417	60/14661	0.243186222719168	0.591431884810064	0.521600307903564	GAS6/PIK3R1/HSP90AA1	3
GO:0099072	GO:0099072	regulation of postsynaptic membrane neurotransmitter receptor levels	3/417	60/14661	0.243186222719168	0.591431884810064	0.521600307903564	NSG1/GPC6/RAP1A	3
GO:0006873	GO:0006873	cellular ion homeostasis	16/417	462/14661	0.24373965501437	0.591431884810064	0.521600307903564	MICU1/RYR2/CAV1/APP/ITPR2/CYBA/CLN3/ATP5F1B/PPT1/HMOX1/ATP2B1/CALR/ATF4/CXCL12/HSP90B1/ATP1A1	16
GO:0051962	GO:0051962	positive regulation of nervous system development	10/417	271/14661	0.244143919624285	0.591431884810064	0.521600307903564	LRRN1/THBS2/HES1/HDAC1/OBSL1/SOX11/CXCL12/ROBO1/DCT/SKIL	10
GO:0045786	GO:0045786	negative regulation of cell cycle	13/417	366/14661	0.244335056962078	0.591431884810064	0.521600307903564	RPL26/ZNF207/ZFP36L2/EZH2/BTG2/ZNF655/PBK/NR4A1/RBBP8/INHA/KLF4/RGCC/NPPC	13
GO:0010811	GO:0010811	positive regulation of cell-substrate adhesion	5/417	118/14661	0.245474345451971	0.591431884810064	0.521600307903564	EGFL6/NEDD9/FERMT2/CALR/FBLN2	5
GO:0030326	GO:0030326	embryonic limb morphogenesis	5/417	118/14661	0.245474345451971	0.591431884810064	0.521600307903564	FBN2/HDAC1/BCL2L11/CYP26B1/GPC3	5
GO:0035113	GO:0035113	embryonic appendage morphogenesis	5/417	118/14661	0.245474345451971	0.591431884810064	0.521600307903564	FBN2/HDAC1/BCL2L11/CYP26B1/GPC3	5
GO:0051208	GO:0051208	sequestering of calcium ion	5/417	118/14661	0.245474345451971	0.591431884810064	0.521600307903564	RYR2/ITPR2/CYBA/CALR/HSP90B1	5
GO:0055007	GO:0055007	cardiac muscle cell differentiation	5/417	118/14661	0.245474345451971	0.591431884810064	0.521600307903564	SORBS2/RGS2/OBSL1/CALR/FHL2	5
GO:1904375	GO:1904375	regulation of protein localization to cell periphery	5/417	118/14661	0.245474345451971	0.591431884810064	0.521600307903564	CLN3/GPC6/PIK3R1/SQSTM1/RAP1A	5
GO:0030856	GO:0030856	regulation of epithelial cell differentiation	6/417	148/14661	0.245834773155105	0.591431884810064	0.521600307903564	FST/CAV1/HES1/EZH2/F11R/SOX9	6
GO:0009201	GO:0009201	ribonucleoside triphosphate biosynthetic process	4/417	89/14661	0.24734675375139	0.591431884810064	0.521600307903564	TMSB4X/ATP5F1B/UCK2/VCP	4
GO:0042475	GO:0042475	odontogenesis of dentin-containing tooth	4/417	89/14661	0.24734675375139	0.591431884810064	0.521600307903564	FST/HDAC1/BCL2L11/CTNNA1	4
GO:0050870	GO:0050870	positive regulation of T cell activation	8/417	210/14661	0.249196082391837	0.591431884810064	0.521600307903564	IGFBP2/CAV1/HES1/PYCARD/B2M/EFNB1/HSPH1/VNN1	8
GO:0034329	GO:0034329	cell junction assembly	14/417	400/14661	0.250147940806042	0.591431884810064	0.521600307903564	LRRN1/CAV1/APP/THBS2/ACTN1/CORO1C/GPC6/FERMT2/CTNNA1/OBSL1/F11R/RAP1A/CBLN4/PKP2	14
GO:1903706	GO:1903706	regulation of hemopoiesis	13/417	368/14661	0.250263997389276	0.591431884810064	0.521600307903564	GAS6/B2M/FOS/PRMT1/ZFP36L2/TRIB1/NEDD9/HSPA9/PIK3R1/MEIS1/VNN1/INHA/CYP26B1	13
GO:0006665	GO:0006665	sphingolipid metabolic process	6/417	149/14661	0.250574226346896	0.591431884810064	0.521600307903564	PPT1/HACD2/SERINC3/ALDH3B1/SGMS1/NAAA	6
GO:0032635	GO:0032635	interleukin-6 production	6/417	149/14661	0.250574226346896	0.591431884810064	0.521600307903564	APP/PYCARD/GAS6/CYBA/C1QTNF4/LPL	6
GO:0032675	GO:0032675	regulation of interleukin-6 production	6/417	149/14661	0.250574226346896	0.591431884810064	0.521600307903564	APP/PYCARD/GAS6/CYBA/C1QTNF4/LPL	6
GO:0002084	GO:0002084	protein depalmitoylation	1/417	10/14661	0.250719084746558	0.591431884810064	0.521600307903564	PPT1	1
GO:0002934	GO:0002934	desmosome organization	1/417	10/14661	0.250719084746558	0.591431884810064	0.521600307903564	PKP2	1
GO:0003056	GO:0003056	regulation of vascular associated smooth muscle contraction	1/417	10/14661	0.250719084746558	0.591431884810064	0.521600307903564	ATP2B1	1
GO:0003129	GO:0003129	heart induction	1/417	10/14661	0.250719084746558	0.591431884810064	0.521600307903564	ROBO1	1
GO:0003183	GO:0003183	mitral valve morphogenesis	1/417	10/14661	0.250719084746558	0.591431884810064	0.521600307903564	EFNA1	1
GO:0003211	GO:0003211	cardiac ventricle formation	1/417	10/14661	0.250719084746558	0.591431884810064	0.521600307903564	SOX11	1
GO:0003310	GO:0003310	pancreatic A cell differentiation	1/417	10/14661	0.250719084746558	0.591431884810064	0.521600307903564	HES1	1
GO:0006054	GO:0006054	N-acetylneuraminate metabolic process	1/417	10/14661	0.250719084746558	0.591431884810064	0.521600307903564	ST6GAL1	1
GO:0006465	GO:0006465	signal peptide processing	1/417	10/14661	0.250719084746558	0.591431884810064	0.521600307903564	PCSK5	1
GO:0006686	GO:0006686	sphingomyelin biosynthetic process	1/417	10/14661	0.250719084746558	0.591431884810064	0.521600307903564	SGMS1	1
GO:0006787	GO:0006787	porphyrin-containing compound catabolic process	1/417	10/14661	0.250719084746558	0.591431884810064	0.521600307903564	HMOX1	1
GO:0009111	GO:0009111	vitamin catabolic process	1/417	10/14661	0.250719084746558	0.591431884810064	0.521600307903564	CYP26B1	1
GO:0010572	GO:0010572	positive regulation of platelet activation	1/417	10/14661	0.250719084746558	0.591431884810064	0.521600307903564	PLA2G4A	1
GO:0010764	GO:0010764	negative regulation of fibroblast migration	1/417	10/14661	0.250719084746558	0.591431884810064	0.521600307903564	CYGB	1
GO:0010918	GO:0010918	positive regulation of mitochondrial membrane potential	1/417	10/14661	0.250719084746558	0.591431884810064	0.521600307903564	VCP	1
GO:0010992	GO:0010992	ubiquitin recycling	1/417	10/14661	0.250719084746558	0.591431884810064	0.521600307903564	PLAA	1
GO:0014012	GO:0014012	peripheral nervous system axon regeneration	1/417	10/14661	0.250719084746558	0.591431884810064	0.521600307903564	MMP2	1
GO:0014889	GO:0014889	muscle atrophy	1/417	10/14661	0.250719084746558	0.591431884810064	0.521600307903564	GSN	1
GO:0015886	GO:0015886	heme transport	1/417	10/14661	0.250719084746558	0.591431884810064	0.521600307903564	SLC48A1	1
GO:0015911	GO:0015911	long-chain fatty acid import across plasma membrane	1/417	10/14661	0.250719084746558	0.591431884810064	0.521600307903564	IRS2	1
GO:0019321	GO:0019321	pentose metabolic process	1/417	10/14661	0.250719084746558	0.591431884810064	0.521600307903564	PGD	1
GO:0021903	GO:0021903	rostrocaudal neural tube patterning	1/417	10/14661	0.250719084746558	0.591431884810064	0.521600307903564	HES1	1
GO:0030210	GO:0030210	heparin biosynthetic process	1/417	10/14661	0.250719084746558	0.591431884810064	0.521600307903564	CSGALNACT1	1
GO:0032351	GO:0032351	negative regulation of hormone metabolic process	1/417	10/14661	0.250719084746558	0.591431884810064	0.521600307903564	ATP1A1	1
GO:0032926	GO:0032926	negative regulation of activin receptor signaling pathway	1/417	10/14661	0.250719084746558	0.591431884810064	0.521600307903564	FST	1
GO:0033004	GO:0033004	negative regulation of mast cell activation	1/417	10/14661	0.250719084746558	0.591431884810064	0.521600307903564	HMOX1	1
GO:0033015	GO:0033015	tetrapyrrole catabolic process	1/417	10/14661	0.250719084746558	0.591431884810064	0.521600307903564	HMOX1	1
GO:0033089	GO:0033089	positive regulation of T cell differentiation in thymus	1/417	10/14661	0.250719084746558	0.591431884810064	0.521600307903564	VNN1	1
GO:0033131	GO:0033131	regulation of glucokinase activity	1/417	10/14661	0.250719084746558	0.591431884810064	0.521600307903564	MIDN	1
GO:0033869	GO:0033869	nucleoside bisphosphate catabolic process	1/417	10/14661	0.250719084746558	0.591431884810064	0.521600307903564	NUDT19	1
GO:0034031	GO:0034031	ribonucleoside bisphosphate catabolic process	1/417	10/14661	0.250719084746558	0.591431884810064	0.521600307903564	NUDT19	1
GO:0034034	GO:0034034	purine nucleoside bisphosphate catabolic process	1/417	10/14661	0.250719084746558	0.591431884810064	0.521600307903564	NUDT19	1
GO:0034350	GO:0034350	regulation of glial cell apoptotic process	1/417	10/14661	0.250719084746558	0.591431884810064	0.521600307903564	GAS6	1
GO:0034370	GO:0034370	triglyceride-rich lipoprotein particle remodeling	1/417	10/14661	0.250719084746558	0.591431884810064	0.521600307903564	LPL	1
GO:0034372	GO:0034372	very-low-density lipoprotein particle remodeling	1/417	10/14661	0.250719084746558	0.591431884810064	0.521600307903564	LPL	1
GO:0034379	GO:0034379	very-low-density lipoprotein particle assembly	1/417	10/14661	0.250719084746558	0.591431884810064	0.521600307903564	APOC1	1
GO:0034650	GO:0034650	cortisol metabolic process	1/417	10/14661	0.250719084746558	0.591431884810064	0.521600307903564	CYP11A1	1
GO:0035581	GO:0035581	sequestering of extracellular ligand from receptor	1/417	10/14661	0.250719084746558	0.591431884810064	0.521600307903564	FBN2	1
GO:0035907	GO:0035907	dorsal aorta development	1/417	10/14661	0.250719084746558	0.591431884810064	0.521600307903564	HEY1	1
GO:0043248	GO:0043248	proteasome assembly	1/417	10/14661	0.250719084746558	0.591431884810064	0.521600307903564	PSMD11	1
GO:0043476	GO:0043476	pigment accumulation	1/417	10/14661	0.250719084746558	0.591431884810064	0.521600307903564	SHROOM3	1
GO:0043482	GO:0043482	cellular pigment accumulation	1/417	10/14661	0.250719084746558	0.591431884810064	0.521600307903564	SHROOM3	1
GO:0043922	GO:0043922	negative regulation by host of viral transcription	1/417	10/14661	0.250719084746558	0.591431884810064	0.521600307903564	HDAC1	1
GO:0044341	GO:0044341	sodium-dependent phosphate transport	1/417	10/14661	0.250719084746558	0.591431884810064	0.521600307903564	ATF4	1
GO:0044351	GO:0044351	macropinocytosis	1/417	10/14661	0.250719084746558	0.591431884810064	0.521600307903564	PYCARD	1
GO:0044557	GO:0044557	relaxation of smooth muscle	1/417	10/14661	0.250719084746558	0.591431884810064	0.521600307903564	RGS2	1
GO:0045653	GO:0045653	negative regulation of megakaryocyte differentiation	1/417	10/14661	0.250719084746558	0.591431884810064	0.521600307903564	PRMT1	1
GO:0046501	GO:0046501	protoporphyrinogen IX metabolic process	1/417	10/14661	0.250719084746558	0.591431884810064	0.521600307903564	ALAS1	1
GO:0046655	GO:0046655	folic acid metabolic process	1/417	10/14661	0.250719084746558	0.591431884810064	0.521600307903564	FOLR1	1
GO:0048755	GO:0048755	branching morphogenesis of a nerve	1/417	10/14661	0.250719084746558	0.591431884810064	0.521600307903564	FGFR2	1
GO:0048865	GO:0048865	stem cell fate commitment	1/417	10/14661	0.250719084746558	0.591431884810064	0.521600307903564	SOX9	1
GO:0051001	GO:0051001	negative regulation of nitric-oxide synthase activity	1/417	10/14661	0.250719084746558	0.591431884810064	0.521600307903564	CAV1	1
GO:0051133	GO:0051133	regulation of NK T cell activation	1/417	10/14661	0.250719084746558	0.591431884810064	0.521600307903564	HSPH1	1
GO:0051561	GO:0051561	positive regulation of mitochondrial calcium ion concentration	1/417	10/14661	0.250719084746558	0.591431884810064	0.521600307903564	MICU1	1
GO:0052646	GO:0052646	alditol phosphate metabolic process	1/417	10/14661	0.250719084746558	0.591431884810064	0.521600307903564	GK5	1
GO:0055015	GO:0055015	ventricular cardiac muscle cell development	1/417	10/14661	0.250719084746558	0.591431884810064	0.521600307903564	FHL2	1
GO:0060525	GO:0060525	prostate glandular acinus development	1/417	10/14661	0.250719084746558	0.591431884810064	0.521600307903564	FGFR2	1
GO:0070234	GO:0070234	positive regulation of T cell apoptotic process	1/417	10/14661	0.250719084746558	0.591431884810064	0.521600307903564	BCL2L11	1
GO:0070601	GO:0070601	centromeric sister chromatid cohesion	1/417	10/14661	0.250719084746558	0.591431884810064	0.521600307903564	AXIN2	1
GO:0070862	GO:0070862	negative regulation of protein exit from endoplasmic reticulum	1/417	10/14661	0.250719084746558	0.591431884810064	0.521600307903564	INSIG1	1
GO:0071313	GO:0071313	cellular response to caffeine	1/417	10/14661	0.250719084746558	0.591431884810064	0.521600307903564	RYR2	1
GO:0071472	GO:0071472	cellular response to salt stress	1/417	10/14661	0.250719084746558	0.591431884810064	0.521600307903564	MICU1	1
GO:0071635	GO:0071635	negative regulation of transforming growth factor beta production	1/417	10/14661	0.250719084746558	0.591431884810064	0.521600307903564	CD2AP	1
GO:0072124	GO:0072124	regulation of glomerular mesangial cell proliferation	1/417	10/14661	0.250719084746558	0.591431884810064	0.521600307903564	EGR1	1
GO:0072711	GO:0072711	cellular response to hydroxyurea	1/417	10/14661	0.250719084746558	0.591431884810064	0.521600307903564	SPIDR	1
GO:0086016	GO:0086016	AV node cell action potential	1/417	10/14661	0.250719084746558	0.591431884810064	0.521600307903564	RYR2	1
GO:0086027	GO:0086027	AV node cell to bundle of His cell signaling	1/417	10/14661	0.250719084746558	0.591431884810064	0.521600307903564	RYR2	1
GO:0086100	GO:0086100	endothelin receptor signaling pathway	1/417	10/14661	0.250719084746558	0.591431884810064	0.521600307903564	BCAR1	1
GO:0090184	GO:0090184	positive regulation of kidney development	1/417	10/14661	0.250719084746558	0.591431884810064	0.521600307903564	SOX9	1
GO:0098887	GO:0098887	neurotransmitter receptor transport, endosome to postsynaptic membrane	1/417	10/14661	0.250719084746558	0.591431884810064	0.521600307903564	NSG1	1
GO:0099624	GO:0099624	atrial cardiac muscle cell membrane repolarization	1/417	10/14661	0.250719084746558	0.591431884810064	0.521600307903564	CACNA1D	1
GO:0099639	GO:0099639	neurotransmitter receptor transport, endosome to plasma membrane	1/417	10/14661	0.250719084746558	0.591431884810064	0.521600307903564	NSG1	1
GO:0140719	GO:0140719	constitutive heterochromatin formation	1/417	10/14661	0.250719084746558	0.591431884810064	0.521600307903564	EZH2	1
GO:0150172	GO:0150172	regulation of phosphatidylcholine metabolic process	1/417	10/14661	0.250719084746558	0.591431884810064	0.521600307903564	APOC1	1
GO:1900152	GO:1900152	negative regulation of nuclear-transcribed mRNA catabolic process, deadenylation-dependent decay	1/417	10/14661	0.250719084746558	0.591431884810064	0.521600307903564	IGF2BP1	1
GO:1900222	GO:1900222	negative regulation of amyloid-beta clearance	1/417	10/14661	0.250719084746558	0.591431884810064	0.521600307903564	CYP51A1	1
GO:1901029	GO:1901029	negative regulation of mitochondrial outer membrane permeabilization involved in apoptotic signaling pathway	1/417	10/14661	0.250719084746558	0.591431884810064	0.521600307903564	SLC25A5	1
GO:1901844	GO:1901844	regulation of cell communication by electrical coupling involved in cardiac conduction	1/417	10/14661	0.250719084746558	0.591431884810064	0.521600307903564	CAV1	1
GO:1901894	GO:1901894	regulation of ATPase-coupled calcium transmembrane transporter activity	1/417	10/14661	0.250719084746558	0.591431884810064	0.521600307903564	RYR2	1
GO:1902950	GO:1902950	regulation of dendritic spine maintenance	1/417	10/14661	0.250719084746558	0.591431884810064	0.521600307903564	NEDD9	1
GO:1902959	GO:1902959	regulation of aspartic-type endopeptidase activity involved in amyloid precursor protein catabolic process	1/417	10/14661	0.250719084746558	0.591431884810064	0.521600307903564	EFNA1	1
GO:1903059	GO:1903059	regulation of protein lipidation	1/417	10/14661	0.250719084746558	0.591431884810064	0.521600307903564	ATG101	1
GO:1903596	GO:1903596	regulation of gap junction assembly	1/417	10/14661	0.250719084746558	0.591431884810064	0.521600307903564	CAV1	1
GO:1905461	GO:1905461	positive regulation of vascular associated smooth muscle cell apoptotic process	1/417	10/14661	0.250719084746558	0.591431884810064	0.521600307903564	ATF4	1
GO:1905634	GO:1905634	regulation of protein localization to chromatin	1/417	10/14661	0.250719084746558	0.591431884810064	0.521600307903564	VCP	1
GO:1990034	GO:1990034	calcium ion export across plasma membrane	1/417	10/14661	0.250719084746558	0.591431884810064	0.521600307903564	ATP2B1	1
GO:2001054	GO:2001054	negative regulation of mesenchymal cell apoptotic process	1/417	10/14661	0.250719084746558	0.591431884810064	0.521600307903564	SOX9	1
GO:2001241	GO:2001241	positive regulation of extrinsic apoptotic signaling pathway in absence of ligand	1/417	10/14661	0.250719084746558	0.591431884810064	0.521600307903564	CTNNA1	1
GO:1904950	GO:1904950	negative regulation of establishment of protein localization	5/417	119/14661	0.250813234643986	0.591431884810064	0.521600307903564	MIDN/DNAJA1/CYP51A1/INSIG1/RANGAP1	5
GO:0030837	GO:0030837	negative regulation of actin filament polymerization	3/417	61/14661	0.250837640871269	0.591431884810064	0.521600307903564	TMSB4X/KANK3/GSN	3
GO:0045670	GO:0045670	regulation of osteoclast differentiation	3/417	61/14661	0.250837640871269	0.591431884810064	0.521600307903564	FOS/NEDD9/PIK3R1	3
GO:0046579	GO:0046579	positive regulation of Ras protein signal transduction	3/417	61/14661	0.250837640871269	0.591431884810064	0.521600307903564	F11R/ROBO1/NET1	3
GO:0030808	GO:0030808	regulation of nucleotide biosynthetic process	2/417	34/14661	0.251894548744878	0.591431884810064	0.521600307903564	TMSB4X/VCP	2
GO:0032435	GO:0032435	negative regulation of proteasomal ubiquitin-dependent protein catabolic process	2/417	34/14661	0.251894548744878	0.591431884810064	0.521600307903564	OGT/PBK	2
GO:0033028	GO:0033028	myeloid cell apoptotic process	2/417	34/14661	0.251894548744878	0.591431884810064	0.521600307903564	GAS6/ST6GAL1	2
GO:0033144	GO:0033144	negative regulation of intracellular steroid hormone receptor signaling pathway	2/417	34/14661	0.251894548744878	0.591431884810064	0.521600307903564	HDAC1/CALR	2
GO:0033687	GO:0033687	osteoblast proliferation	2/417	34/14661	0.251894548744878	0.591431884810064	0.521600307903564	FGFR2/AXIN2	2
GO:0046471	GO:0046471	phosphatidylglycerol metabolic process	2/417	34/14661	0.251894548744878	0.591431884810064	0.521600307903564	PLA2G1B/PLA2G4A	2
GO:0046621	GO:0046621	negative regulation of organ growth	2/417	34/14661	0.251894548744878	0.591431884810064	0.521600307903564	RGS2/CITED2	2
GO:0060563	GO:0060563	neuroepithelial cell differentiation	2/417	34/14661	0.251894548744878	0.591431884810064	0.521600307903564	HES1/SOX11	2
GO:0070229	GO:0070229	negative regulation of lymphocyte apoptotic process	2/417	34/14661	0.251894548744878	0.591431884810064	0.521600307903564	EFNA1/IRS2	2
GO:0070873	GO:0070873	regulation of glycogen metabolic process	2/417	34/14661	0.251894548744878	0.591431884810064	0.521600307903564	KHK/IRS2	2
GO:0099174	GO:0099174	regulation of presynapse organization	2/417	34/14661	0.251894548744878	0.591431884810064	0.521600307903564	APP/GPC6	2
GO:0110110	GO:0110110	positive regulation of animal organ morphogenesis	2/417	34/14661	0.251894548744878	0.591431884810064	0.521600307903564	ROBO1/SOX9	2
GO:0120178	GO:0120178	steroid hormone biosynthetic process	2/417	34/14661	0.251894548744878	0.591431884810064	0.521600307903564	EGR1/CYP11A1	2
GO:1903146	GO:1903146	regulation of autophagy of mitochondrion	2/417	34/14661	0.251894548744878	0.591431884810064	0.521600307903564	CAMKK2/SLC25A5	2
GO:1905606	GO:1905606	regulation of presynapse assembly	2/417	34/14661	0.251894548744878	0.591431884810064	0.521600307903564	APP/GPC6	2
GO:0001843	GO:0001843	neural tube closure	4/417	90/14661	0.25357492808547	0.591431884810064	0.521600307903564	FOLR1/BRD2/CITED2/SHROOM3	4
GO:0008593	GO:0008593	regulation of Notch signaling pathway	4/417	90/14661	0.25357492808547	0.591431884810064	0.521600307903564	HES1/HEY1/ROBO1/TSPAN15	4
GO:0071867	GO:0071867	response to monoamine	4/417	90/14661	0.25357492808547	0.591431884810064	0.521600307903564	NSG1/RYR2/APP/ATF4	4
GO:0071869	GO:0071869	response to catecholamine	4/417	90/14661	0.25357492808547	0.591431884810064	0.521600307903564	NSG1/RYR2/APP/ATF4	4
GO:1901796	GO:1901796	regulation of signal transduction by p53 class mediator	4/417	90/14661	0.25357492808547	0.591431884810064	0.521600307903564	CD44/RPL26/COPS3/SGK1	4
GO:0050671	GO:0050671	positive regulation of lymphocyte proliferation	5/417	120/14661	0.256181303153011	0.591431884810064	0.521600307903564	IGFBP2/HES1/PYCARD/EFNB1/IRS2	5
GO:0098656	GO:0098656	anion transmembrane transport	9/417	243/14661	0.256195003444218	0.591431884810064	0.521600307903564	ANO1/FOLR1/ARL6IP1/CLN3/VDAC2/RGS2/SLC3A2/SLC25A5/EMB	9
GO:0046395	GO:0046395	carboxylic acid catabolic process	8/417	212/14661	0.257161340545916	0.591431884810064	0.521600307903564	PGD/AASDHPPT/NUDT19/LPIN2/DDAH1/IRS2/GLUL/CYP26B1	8
GO:0001937	GO:0001937	negative regulation of endothelial cell proliferation	3/417	62/14661	0.258524109517946	0.591431884810064	0.521600307903564	CAV1/SPARC/RGCC	3
GO:0016101	GO:0016101	diterpenoid metabolic process	3/417	62/14661	0.258524109517946	0.591431884810064	0.521600307903564	ADH5/CYP26B1/PNLIP	3
GO:0019229	GO:0019229	regulation of vasoconstriction	3/417	62/14661	0.258524109517946	0.591431884810064	0.521600307903564	CAV1/ATP2B1/MMP2	3
GO:0050688	GO:0050688	regulation of defense response to virus	3/417	62/14661	0.258524109517946	0.591431884810064	0.521600307903564	PYCARD/HSP90AA1/SEC14L1	3
GO:0048704	GO:0048704	embryonic skeletal system morphogenesis	4/417	91/14661	0.259835248577182	0.591431884810064	0.521600307903564	FGFR2/IRX5/MDFI/SOX11	4
GO:0060606	GO:0060606	tube closure	4/417	91/14661	0.259835248577182	0.591431884810064	0.521600307903564	FOLR1/BRD2/CITED2/SHROOM3	4
GO:0061138	GO:0061138	morphogenesis of a branching epithelium	7/417	182/14661	0.261434351790145	0.591431884810064	0.521600307903564	FGFR2/HS3ST3A1/SEMA3C/PDGFA/LGR4/GPC3/SOX9	7
GO:0006022	GO:0006022	aminoglycan metabolic process	5/417	121/14661	0.261577135624146	0.591431884810064	0.521600307903564	CD44/CSGALNACT1/HS3ST3A1/ST3GAL4/HS6ST1	5
GO:0022613	GO:0022613	ribonucleoprotein complex biogenesis	14/417	404/14661	0.261663002972315	0.591431884810064	0.521600307903564	EIF3F/RPL26/RPF1/PUF60/BRIX1/RSL1D1/EIF3L/EIF3D/HSP90AA1/NOP56/NOP58/SF3B4/GLUL/CUL4B	14
GO:0002691	GO:0002691	regulation of cellular extravasation	2/417	35/14661	0.262520449756029	0.591431884810064	0.521600307903564	CXCL12/ST3GAL4	2
GO:0006040	GO:0006040	amino sugar metabolic process	2/417	35/14661	0.262520449756029	0.591431884810064	0.521600307903564	CSGALNACT1/ST6GAL1	2
GO:0007588	GO:0007588	excretion	2/417	35/14661	0.262520449756029	0.591431884810064	0.521600307903564	CLN3/NPR1	2
GO:0009309	GO:0009309	amine biosynthetic process	2/417	35/14661	0.262520449756029	0.591431884810064	0.521600307903564	NR4A2/GPR37	2
GO:0030851	GO:0030851	granulocyte differentiation	2/417	35/14661	0.262520449756029	0.591431884810064	0.521600307903564	TRIB1/CITED2	2
GO:0031128	GO:0031128	developmental induction	2/417	35/14661	0.262520449756029	0.591431884810064	0.521600307903564	ROBO1/SOX9	2
GO:0032350	GO:0032350	regulation of hormone metabolic process	2/417	35/14661	0.262520449756029	0.591431884810064	0.521600307903564	EGR1/ATP1A1	2
GO:0042398	GO:0042398	cellular modified amino acid biosynthetic process	2/417	35/14661	0.262520449756029	0.591431884810064	0.521600307903564	PLOD2/GART	2
GO:0042401	GO:0042401	cellular biogenic amine biosynthetic process	2/417	35/14661	0.262520449756029	0.591431884810064	0.521600307903564	NR4A2/GPR37	2
GO:0044319	GO:0044319	wound healing, spreading of cells	2/417	35/14661	0.262520449756029	0.591431884810064	0.521600307903564	CD44/FERMT2	2
GO:0045777	GO:0045777	positive regulation of blood pressure	2/417	35/14661	0.262520449756029	0.591431884810064	0.521600307903564	CYBA/ADH5	2
GO:0050691	GO:0050691	regulation of defense response to virus by host	2/417	35/14661	0.262520449756029	0.591431884810064	0.521600307903564	PYCARD/HSP90AA1	2
GO:0050931	GO:0050931	pigment cell differentiation	2/417	35/14661	0.262520449756029	0.591431884810064	0.521600307903564	ADAMTS9/ZEB2	2
GO:0051154	GO:0051154	negative regulation of striated muscle cell differentiation	2/417	35/14661	0.262520449756029	0.591431884810064	0.521600307903564	EZH2/RGS2	2
GO:0060306	GO:0060306	regulation of membrane repolarization	2/417	35/14661	0.262520449756029	0.591431884810064	0.521600307903564	CAV1/CACNA1D	2
GO:0070306	GO:0070306	lens fiber cell differentiation	2/417	35/14661	0.262520449756029	0.591431884810064	0.521600307903564	ATF4/SKIL	2
GO:0070536	GO:0070536	protein K63-linked deubiquitination	2/417	35/14661	0.262520449756029	0.591431884810064	0.521600307903564	STAMBPL1/VCP	2
GO:0071312	GO:0071312	cellular response to alkaloid	2/417	35/14661	0.262520449756029	0.591431884810064	0.521600307903564	RYR2/SPIDR	2
GO:0071711	GO:0071711	basement membrane organization	2/417	35/14661	0.262520449756029	0.591431884810064	0.521600307903564	HMCN1/CAV1	2
GO:0090505	GO:0090505	epiboly involved in wound healing	2/417	35/14661	0.262520449756029	0.591431884810064	0.521600307903564	CD44/FERMT2	2
GO:0097484	GO:0097484	dendrite extension	2/417	35/14661	0.262520449756029	0.591431884810064	0.521600307903564	PLAA/TMEM108	2
GO:0140448	GO:0140448	signaling receptor ligand precursor processing	2/417	35/14661	0.262520449756029	0.591431884810064	0.521600307903564	BACE2/PCSK5	2
GO:1903725	GO:1903725	regulation of phospholipid metabolic process	2/417	35/14661	0.262520449756029	0.591431884810064	0.521600307903564	APOC1/PDGFA	2
GO:0051091	GO:0051091	positive regulation of DNA-binding transcription factor activity	9/417	245/14661	0.263676829991636	0.591431884810064	0.521600307903564	CAV1/APP/PYCARD/PLA2G1B/COPS5/BUD31/PSMA6/ARID5B/RGCC	9
GO:0051494	GO:0051494	negative regulation of cytoskeleton organization	6/417	152/14661	0.264942721713068	0.591431884810064	0.521600307903564	TMSB4X/KANK3/S1PR1/PIK3R1/GSN/F11R	6
GO:0031330	GO:0031330	negative regulation of cellular catabolic process	8/417	214/14661	0.26520442543482	0.591431884810064	0.521600307903564	OGT/APOC1/LZTS1/AXIN2/QSOX1/HMOX1/IGF2BP1/PBK	8
GO:0001933	GO:0001933	negative regulation of protein phosphorylation	11/417	309/14661	0.265692713985968	0.591431884810064	0.521600307903564	CAV1/PYCARD/GGNBP2/TRIB1/CORO1C/DNAJA1/RGS2/DNAJC3/TRIB2/PBK/GADD45A	11
GO:0031396	GO:0031396	regulation of protein ubiquitination	7/417	183/14661	0.265810303983052	0.591431884810064	0.521600307903564	OGT/CAV1/DNAJA1/PLAA/SQSTM1/HSP90AA1/HSPA5	7
GO:0030316	GO:0030316	osteoclast differentiation	4/417	92/14661	0.266125484979274	0.591431884810064	0.521600307903564	FOS/NEDD9/PIK3R1/GPC3	4
GO:0045807	GO:0045807	positive regulation of endocytosis	4/417	92/14661	0.266125484979274	0.591431884810064	0.521600307903564	B2M/CLN3/PPT1/GPC3	4
GO:0006940	GO:0006940	regulation of smooth muscle contraction	3/417	63/14661	0.26624155429806	0.591431884810064	0.521600307903564	CAV1/RGS2/ATP2B1	3
GO:0032024	GO:0032024	positive regulation of insulin secretion	3/417	63/14661	0.26624155429806	0.591431884810064	0.521600307903564	ANO1/IRS2/GLUL	3
GO:0043954	GO:0043954	cellular component maintenance	3/417	63/14661	0.26624155429806	0.591431884810064	0.521600307903564	NEDD9/FERMT2/CBLN4	3
GO:0046847	GO:0046847	filopodium assembly	3/417	63/14661	0.26624155429806	0.591431884810064	0.521600307903564	CLN3/FXR1/PIK3R1	3
GO:0048814	GO:0048814	regulation of dendrite morphogenesis	3/417	63/14661	0.26624155429806	0.591431884810064	0.521600307903564	LZTS1/HECW2/OBSL1	3
GO:0050922	GO:0050922	negative regulation of chemotaxis	3/417	63/14661	0.26624155429806	0.591431884810064	0.521600307903564	ST6GAL1/SEMA3C/ROBO1	3
GO:0003018	GO:0003018	vascular process in circulatory system	9/417	246/14661	0.267443266102299	0.591431884810064	0.521600307903564	CAV1/PTP4A3/RGS2/FERMT2/NPR1/ATP2B1/DDAH1/MMP2/NPPC	9
GO:1901988	GO:1901988	negative regulation of cell cycle phase transition	9/417	246/14661	0.267443266102299	0.591431884810064	0.521600307903564	RPL26/ZNF207/ZFP36L2/EZH2/ZNF655/PBK/RBBP8/KLF4/RGCC	9
GO:0051249	GO:0051249	regulation of lymphocyte activation	15/417	439/14661	0.269186877231071	0.591431884810064	0.521600307903564	IGFBP2/CAV1/HES1/PYCARD/GAS6/B2M/EFNB1/ZFP36L2/NEDD9/HSPH1/SOX11/VNN1/IRS2/INHA/CYP26B1	15
GO:0051960	GO:0051960	regulation of nervous system development	15/417	439/14661	0.269186877231071	0.591431884810064	0.521600307903564	LRRN1/THBS2/HES1/B2M/HDAC1/EZH2/HEY1/CTNNA1/OBSL1/SOX11/SEMA3C/CXCL12/ROBO1/DCT/SKIL	15
GO:0017148	GO:0017148	negative regulation of translation	8/417	215/14661	0.269253752564722	0.591431884810064	0.521600307903564	ZFP36L2/FXR1/BTG2/RGS2/EIF2S1/IGF2BP1/CALR/ATF4	8
GO:0050808	GO:0050808	synapse organization	14/417	407/14661	0.270422901457452	0.591431884810064	0.521600307903564	LRRN1/APP/THBS2/EFNA1/CLN3/ACTN1/NEDD9/GPC6/VCP/OBSL1/TUBA1A/CBLN4/TMEM108/HSPA8	14
GO:0001682	GO:0001682	tRNA 5'-leader removal	1/417	11/14661	0.272045283754181	0.591431884810064	0.521600307903564	SSB	1
GO:0002227	GO:0002227	innate immune response in mucosa	1/417	11/14661	0.272045283754181	0.591431884810064	0.521600307903564	PLA2G1B	1
GO:0002328	GO:0002328	pro-B cell differentiation	1/417	11/14661	0.272045283754181	0.591431884810064	0.521600307903564	HES1	1
GO:0002357	GO:0002357	defense response to tumor cell	1/417	11/14661	0.272045283754181	0.591431884810064	0.521600307903564	KLF4	1
GO:0003139	GO:0003139	secondary heart field specification	1/417	11/14661	0.272045283754181	0.591431884810064	0.521600307903564	AXIN2	1
GO:0003174	GO:0003174	mitral valve development	1/417	11/14661	0.272045283754181	0.591431884810064	0.521600307903564	EFNA1	1
GO:0003263	GO:0003263	cardioblast proliferation	1/417	11/14661	0.272045283754181	0.591431884810064	0.521600307903564	HES1	1
GO:0003264	GO:0003264	regulation of cardioblast proliferation	1/417	11/14661	0.272045283754181	0.591431884810064	0.521600307903564	HES1	1
GO:0003357	GO:0003357	noradrenergic neuron differentiation	1/417	11/14661	0.272045283754181	0.591431884810064	0.521600307903564	SOX11	1
GO:0006002	GO:0006002	fructose 6-phosphate metabolic process	1/417	11/14661	0.272045283754181	0.591431884810064	0.521600307903564	HK1	1
GO:0006521	GO:0006521	regulation of cellular amino acid metabolic process	1/417	11/14661	0.272045283754181	0.591431884810064	0.521600307903564	CLN3	1
GO:0006527	GO:0006527	arginine catabolic process	1/417	11/14661	0.272045283754181	0.591431884810064	0.521600307903564	DDAH1	1
GO:0006544	GO:0006544	glycine metabolic process	1/417	11/14661	0.272045283754181	0.591431884810064	0.521600307903564	GART	1
GO:0006563	GO:0006563	L-serine metabolic process	1/417	11/14661	0.272045283754181	0.591431884810064	0.521600307903564	SERINC3	1
GO:0007494	GO:0007494	midgut development	1/417	11/14661	0.272045283754181	0.591431884810064	0.521600307903564	HMGCS2	1
GO:0008611	GO:0008611	ether lipid biosynthetic process	1/417	11/14661	0.272045283754181	0.591431884810064	0.521600307903564	PLA2G4A	1
GO:0010587	GO:0010587	miRNA catabolic process	1/417	11/14661	0.272045283754181	0.591431884810064	0.521600307903564	SND1	1
GO:0015803	GO:0015803	branched-chain amino acid transport	1/417	11/14661	0.272045283754181	0.591431884810064	0.521600307903564	SLC3A2	1
GO:0015808	GO:0015808	L-alanine transport	1/417	11/14661	0.272045283754181	0.591431884810064	0.521600307903564	SLC3A2	1
GO:0018342	GO:0018342	protein prenylation	1/417	11/14661	0.272045283754181	0.591431884810064	0.521600307903564	RABGGTB	1
GO:0019883	GO:0019883	antigen processing and presentation of endogenous antigen	1/417	11/14661	0.272045283754181	0.591431884810064	0.521600307903564	B2M	1
GO:0021781	GO:0021781	glial cell fate commitment	1/417	11/14661	0.272045283754181	0.591431884810064	0.521600307903564	SOX9	1
GO:0021860	GO:0021860	pyramidal neuron development	1/417	11/14661	0.272045283754181	0.591431884810064	0.521600307903564	FGFR2	1
GO:0021889	GO:0021889	olfactory bulb interneuron differentiation	1/417	11/14661	0.272045283754181	0.591431884810064	0.521600307903564	ROBO1	1
GO:0030259	GO:0030259	lipid glycosylation	1/417	11/14661	0.272045283754181	0.591431884810064	0.521600307903564	ST3GAL4	1
GO:0031943	GO:0031943	regulation of glucocorticoid metabolic process	1/417	11/14661	0.272045283754181	0.591431884810064	0.521600307903564	ATP1A1	1
GO:0031987	GO:0031987	locomotion involved in locomotory behavior	1/417	11/14661	0.272045283754181	0.591431884810064	0.521600307903564	GPR37	1
GO:0032000	GO:0032000	positive regulation of fatty acid beta-oxidation	1/417	11/14661	0.272045283754181	0.591431884810064	0.521600307903564	IRS2	1
GO:0032096	GO:0032096	negative regulation of response to food	1/417	11/14661	0.272045283754181	0.591431884810064	0.521600307903564	NENF	1
GO:0032099	GO:0032099	negative regulation of appetite	1/417	11/14661	0.272045283754181	0.591431884810064	0.521600307903564	NENF	1
GO:0032105	GO:0032105	negative regulation of response to extracellular stimulus	1/417	11/14661	0.272045283754181	0.591431884810064	0.521600307903564	NENF	1
GO:0032108	GO:0032108	negative regulation of response to nutrient levels	1/417	11/14661	0.272045283754181	0.591431884810064	0.521600307903564	NENF	1
GO:0032268	GO:0032268	regulation of cellular protein metabolic process	1/417	11/14661	0.272045283754181	0.591431884810064	0.521600307903564	APP	1
GO:0032329	GO:0032329	serine transport	1/417	11/14661	0.272045283754181	0.591431884810064	0.521600307903564	SERINC3	1
GO:0032688	GO:0032688	negative regulation of interferon-beta production	1/417	11/14661	0.272045283754181	0.591431884810064	0.521600307903564	PYCARD	1
GO:0033625	GO:0033625	positive regulation of integrin activation	1/417	11/14661	0.272045283754181	0.591431884810064	0.521600307903564	FERMT2	1
GO:0034115	GO:0034115	negative regulation of heterotypic cell-cell adhesion	1/417	11/14661	0.272045283754181	0.591431884810064	0.521600307903564	KLF4	1
GO:0036444	GO:0036444	calcium import into the mitochondrion	1/417	11/14661	0.272045283754181	0.591431884810064	0.521600307903564	MICU1	1
GO:0036490	GO:0036490	regulation of translation in response to endoplasmic reticulum stress	1/417	11/14661	0.272045283754181	0.591431884810064	0.521600307903564	DNAJC3	1
GO:0039532	GO:0039532	negative regulation of viral-induced cytoplasmic pattern recognition receptor signaling pathway	1/417	11/14661	0.272045283754181	0.591431884810064	0.521600307903564	SEC14L1	1
GO:0042448	GO:0042448	progesterone metabolic process	1/417	11/14661	0.272045283754181	0.591431884810064	0.521600307903564	EGR1	1
GO:0042921	GO:0042921	glucocorticoid receptor signaling pathway	1/417	11/14661	0.272045283754181	0.591431884810064	0.521600307903564	CALR	1
GO:0043471	GO:0043471	regulation of cellular carbohydrate catabolic process	1/417	11/14661	0.272045283754181	0.591431884810064	0.521600307903564	SCARB2	1
GO:0044650	GO:0044650	adhesion of symbiont to host cell	1/417	11/14661	0.272045283754181	0.591431884810064	0.521600307903564	GAS6	1
GO:0045793	GO:0045793	positive regulation of cell size	1/417	11/14661	0.272045283754181	0.591431884810064	0.521600307903564	HSP90AA1	1
GO:0046504	GO:0046504	glycerol ether biosynthetic process	1/417	11/14661	0.272045283754181	0.591431884810064	0.521600307903564	PLA2G4A	1
GO:0046929	GO:0046929	negative regulation of neurotransmitter secretion	1/417	11/14661	0.272045283754181	0.591431884810064	0.521600307903564	RAP1A	1
GO:0048103	GO:0048103	somatic stem cell division	1/417	11/14661	0.272045283754181	0.591431884810064	0.521600307903564	ZFP36L2	1
GO:0048505	GO:0048505	regulation of timing of cell differentiation	1/417	11/14661	0.272045283754181	0.591431884810064	0.521600307903564	HES1	1
GO:0048563	GO:0048563	post-embryonic animal organ morphogenesis	1/417	11/14661	0.272045283754181	0.591431884810064	0.521600307903564	BCL2L11	1
GO:0051340	GO:0051340	regulation of ligase activity	1/417	11/14661	0.272045283754181	0.591431884810064	0.521600307903564	TMSB4X	1
GO:0051386	GO:0051386	regulation of neurotrophin TRK receptor signaling pathway	1/417	11/14661	0.272045283754181	0.591431884810064	0.521600307903564	TMEM108	1
GO:0051657	GO:0051657	maintenance of organelle location	1/417	11/14661	0.272045283754181	0.591431884810064	0.521600307903564	POLR2M	1
GO:0060433	GO:0060433	bronchus development	1/417	11/14661	0.272045283754181	0.591431884810064	0.521600307903564	SOX9	1
GO:0060453	GO:0060453	regulation of gastric acid secretion	1/417	11/14661	0.272045283754181	0.591431884810064	0.521600307903564	SGK1	1
GO:0060601	GO:0060601	lateral sprouting from an epithelium	1/417	11/14661	0.272045283754181	0.591431884810064	0.521600307903564	FGFR2	1
GO:0060742	GO:0060742	epithelial cell differentiation involved in prostate gland development	1/417	11/14661	0.272045283754181	0.591431884810064	0.521600307903564	FGFR2	1
GO:0060767	GO:0060767	epithelial cell proliferation involved in prostate gland development	1/417	11/14661	0.272045283754181	0.591431884810064	0.521600307903564	SOX9	1
GO:0060900	GO:0060900	embryonic camera-type eye formation	1/417	11/14661	0.272045283754181	0.591431884810064	0.521600307903564	SOX11	1
GO:0061052	GO:0061052	negative regulation of cell growth involved in cardiac muscle cell development	1/417	11/14661	0.272045283754181	0.591431884810064	0.521600307903564	RGS2	1
GO:0061303	GO:0061303	cornea development in camera-type eye	1/417	11/14661	0.272045283754181	0.591431884810064	0.521600307903564	SOX11	1
GO:0061314	GO:0061314	Notch signaling involved in heart development	1/417	11/14661	0.272045283754181	0.591431884810064	0.521600307903564	HEY1	1
GO:0070587	GO:0070587	regulation of cell-cell adhesion involved in gastrulation	1/417	11/14661	0.272045283754181	0.591431884810064	0.521600307903564	KLF4	1
GO:0070857	GO:0070857	regulation of bile acid biosynthetic process	1/417	11/14661	0.272045283754181	0.591431884810064	0.521600307903564	STAR	1
GO:0071044	GO:0071044	histone mRNA catabolic process	1/417	11/14661	0.272045283754181	0.591431884810064	0.521600307903564	SSB	1
GO:0071679	GO:0071679	commissural neuron axon guidance	1/417	11/14661	0.272045283754181	0.591431884810064	0.521600307903564	NCAM1	1
GO:0071872	GO:0071872	cellular response to epinephrine stimulus	1/417	11/14661	0.272045283754181	0.591431884810064	0.521600307903564	RYR2	1
GO:0071888	GO:0071888	macrophage apoptotic process	1/417	11/14661	0.272045283754181	0.591431884810064	0.521600307903564	ST6GAL1	1
GO:0072110	GO:0072110	glomerular mesangial cell proliferation	1/417	11/14661	0.272045283754181	0.591431884810064	0.521600307903564	EGR1	1
GO:0072683	GO:0072683	T cell extravasation	1/417	11/14661	0.272045283754181	0.591431884810064	0.521600307903564	F11R	1
GO:0072710	GO:0072710	response to hydroxyurea	1/417	11/14661	0.272045283754181	0.591431884810064	0.521600307903564	SPIDR	1
GO:0086067	GO:0086067	AV node cell to bundle of His cell communication	1/417	11/14661	0.272045283754181	0.591431884810064	0.521600307903564	RYR2	1
GO:0090085	GO:0090085	regulation of protein deubiquitination	1/417	11/14661	0.272045283754181	0.591431884810064	0.521600307903564	VCP	1
GO:0090160	GO:0090160	Golgi to lysosome transport	1/417	11/14661	0.272045283754181	0.591431884810064	0.521600307903564	CLN3	1
GO:0097354	GO:0097354	prenylation	1/417	11/14661	0.272045283754181	0.591431884810064	0.521600307903564	RABGGTB	1
GO:0097384	GO:0097384	cellular lipid biosynthetic process	1/417	11/14661	0.272045283754181	0.591431884810064	0.521600307903564	PLA2G4A	1
GO:1900095	GO:1900095	regulation of dosage compensation by inactivation of X chromosome	1/417	11/14661	0.272045283754181	0.591431884810064	0.521600307903564	OGT	1
GO:1901731	GO:1901731	positive regulation of platelet aggregation	1/417	11/14661	0.272045283754181	0.591431884810064	0.521600307903564	F11R	1
GO:1901857	GO:1901857	positive regulation of cellular respiration	1/417	11/14661	0.272045283754181	0.591431884810064	0.521600307903564	VCP	1
GO:1903299	GO:1903299	regulation of hexokinase activity	1/417	11/14661	0.272045283754181	0.591431884810064	0.521600307903564	MIDN	1
GO:1903826	GO:1903826	L-arginine transmembrane transport	1/417	11/14661	0.272045283754181	0.591431884810064	0.521600307903564	CLN3	1
GO:1903867	GO:1903867	extraembryonic membrane development	1/417	11/14661	0.272045283754181	0.591431884810064	0.521600307903564	DNAJB6	1
GO:1903897	GO:1903897	regulation of PERK-mediated unfolded protein response	1/417	11/14661	0.272045283754181	0.591431884810064	0.521600307903564	HSPA5	1
GO:1903961	GO:1903961	positive regulation of anion transmembrane transport	1/417	11/14661	0.272045283754181	0.591431884810064	0.521600307903564	ARL6IP1	1
GO:1905214	GO:1905214	regulation of RNA binding	1/417	11/14661	0.272045283754181	0.591431884810064	0.521600307903564	EIF3D	1
GO:1905245	GO:1905245	regulation of aspartic-type peptidase activity	1/417	11/14661	0.272045283754181	0.591431884810064	0.521600307903564	EFNA1	1
GO:1905456	GO:1905456	regulation of lymphoid progenitor cell differentiation	1/417	11/14661	0.272045283754181	0.591431884810064	0.521600307903564	HES1	1
GO:2000826	GO:2000826	regulation of heart morphogenesis	1/417	11/14661	0.272045283754181	0.591431884810064	0.521600307903564	ROBO1	1
GO:2001214	GO:2001214	positive regulation of vasculogenesis	1/417	11/14661	0.272045283754181	0.591431884810064	0.521600307903564	RAP1A	1
GO:0006790	GO:0006790	sulfur compound metabolic process	10/417	279/14661	0.272184399910744	0.591431884810064	0.521600307903564	HMGCS2/GLRX5/CSGALNACT1/TPST2/GSTK1/HSPA9/PPT1/HACD2/NUDT19/ST3GAL4	10
GO:0022600	GO:0022600	digestive system process	4/417	93/14661	0.272443426459404	0.591431884810064	0.521600307903564	F11R/SGK1/PNLIP/SOX9	4
GO:0038061	GO:0038061	NIK/NF-kappaB signaling	5/417	123/14661	0.272446446261294	0.591431884810064	0.521600307903564	TMSB4X/APP/C1QTNF4/PTP4A3/CALR	5
GO:0000184	GO:0000184	nuclear-transcribed mRNA catabolic process, nonsense-mediated decay	2/417	36/14661	0.273148508922284	0.591431884810064	0.521600307903564	MAGOH/ETF1	2
GO:0000731	GO:0000731	DNA synthesis involved in DNA repair	2/417	36/14661	0.273148508922284	0.591431884810064	0.521600307903564	RRM1/VCP	2
GO:0001990	GO:0001990	regulation of systemic arterial blood pressure by hormone	2/417	36/14661	0.273148508922284	0.591431884810064	0.521600307903564	CYBA/PCSK5	2
GO:0006739	GO:0006739	NADP metabolic process	2/417	36/14661	0.273148508922284	0.591431884810064	0.521600307903564	PGD/TKT	2
GO:0009187	GO:0009187	cyclic nucleotide metabolic process	2/417	36/14661	0.273148508922284	0.591431884810064	0.521600307903564	NPR1/NPPC	2
GO:0010043	GO:0010043	response to zinc ion	2/417	36/14661	0.273148508922284	0.591431884810064	0.521600307903564	PAM/KHK	2
GO:0018208	GO:0018208	peptidyl-proline modification	2/417	36/14661	0.273148508922284	0.591431884810064	0.521600307903564	PPIC/P4HA1	2
GO:0032438	GO:0032438	melanosome organization	2/417	36/14661	0.273148508922284	0.591431884810064	0.521600307903564	BACE2/ZEB2	2
GO:0032689	GO:0032689	negative regulation of interferon-gamma production	2/417	36/14661	0.273148508922284	0.591431884810064	0.521600307903564	GAS6/INHA	2
GO:0032941	GO:0032941	secretion by tissue	2/417	36/14661	0.273148508922284	0.591431884810064	0.521600307903564	CYBA/ANO1	2
GO:0043267	GO:0043267	negative regulation of potassium ion transport	2/417	36/14661	0.273148508922284	0.591431884810064	0.521600307903564	CAV1/ATF4	2
GO:0044060	GO:0044060	regulation of endocrine process	2/417	36/14661	0.273148508922284	0.591431884810064	0.521600307903564	FOXL2/INHA	2
GO:0045454	GO:0045454	cell redox homeostasis	2/417	36/14661	0.273148508922284	0.591431884810064	0.521600307903564	GLRX5/ERP44	2
GO:0046320	GO:0046320	regulation of fatty acid oxidation	2/417	36/14661	0.273148508922284	0.591431884810064	0.521600307903564	IRS2/SOX9	2
GO:0048821	GO:0048821	erythrocyte development	2/417	36/14661	0.273148508922284	0.591431884810064	0.521600307903564	CITED2/ALAS1	2
GO:0060323	GO:0060323	head morphogenesis	2/417	36/14661	0.273148508922284	0.591431884810064	0.521600307903564	ARID5B/MMP2	2
GO:0070232	GO:0070232	regulation of T cell apoptotic process	2/417	36/14661	0.273148508922284	0.591431884810064	0.521600307903564	EFNA1/BCL2L11	2
GO:0090504	GO:0090504	epiboly	2/417	36/14661	0.273148508922284	0.591431884810064	0.521600307903564	CD44/FERMT2	2
GO:0097242	GO:0097242	amyloid-beta clearance	2/417	36/14661	0.273148508922284	0.591431884810064	0.521600307903564	HDAC1/CYP51A1	2
GO:0016054	GO:0016054	organic acid catabolic process	8/417	216/14661	0.273320850942475	0.591507058081952	0.521666605312902	PGD/AASDHPPT/NUDT19/LPIN2/DDAH1/IRS2/GLUL/CYP26B1	8
GO:0043537	GO:0043537	negative regulation of blood vessel endothelial cell migration	3/417	64/14661	0.273985986968999	0.591754659292842	0.521884971740473	GADD45A/KLF4/RGCC	3
GO:0051148	GO:0051148	negative regulation of muscle cell differentiation	3/417	64/14661	0.273985986968999	0.591754659292842	0.521884971740473	PTBP1/EZH2/RGS2	3
GO:0070972	GO:0070972	protein localization to endoplasmic reticulum	3/417	64/14661	0.273985986968999	0.591754659292842	0.521884971740473	RYR2/INSIG1/HSPA5	3
GO:0071300	GO:0071300	cellular response to retinoic acid	3/417	64/14661	0.273985986968999	0.591754659292842	0.521884971740473	FGFR2/CYP26B1/SOX9	3
GO:0055001	GO:0055001	muscle cell development	7/417	185/14661	0.27462212371156	0.592267898312152	0.522337611575043	SORBS2/HES1/ACTN1/RGS2/OBSL1/FHL2/CSRP1	7
GO:0098739	GO:0098739	import across plasma membrane	7/417	185/14661	0.27462212371156	0.592267898312152	0.522337611575043	FOLR1/ARL6IP1/CACNA1D/RGS2/SLC3A2/ATP1A1/IRS2	7
GO:0060759	GO:0060759	regulation of response to cytokine stimulus	6/417	154/14661	0.274637022181507	0.592267898312152	0.522337611575043	CAV1/PYCARD/GAS6/C1QTNF4/ROBO1/KLF4	6
GO:0018105	GO:0018105	peptidyl-serine phosphorylation	10/417	280/14661	0.275758873283383	0.594388985642919	0.524208257769869	CAV1/APP/GAS6/CD44/GGNBP2/TOP1/HSP90AA1/PBK/GADD45A/SGK1	10
GO:0008637	GO:0008637	apoptotic mitochondrial changes	4/417	94/14661	0.27878688314801	0.598909026280274	0.52819460792909	PYCARD/VDAC2/SLC25A5/BCL2L11	4
GO:0033209	GO:0033209	tumor necrosis factor-mediated signaling pathway	4/417	94/14661	0.27878688314801	0.598909026280274	0.52819460792909	TMSB4X/TNFRSF19/PYCARD/GAS6	4
GO:0045639	GO:0045639	positive regulation of myeloid cell differentiation	4/417	94/14661	0.27878688314801	0.598909026280274	0.52819460792909	FOS/PRMT1/TRIB1/NEDD9	4
GO:0062207	GO:0062207	regulation of pattern recognition receptor signaling pathway	4/417	94/14661	0.27878688314801	0.598909026280274	0.52819460792909	CAV1/CYBA/SEC14L1/LGR4	4
GO:0120162	GO:0120162	positive regulation of cold-induced thermogenesis	4/417	94/14661	0.27878688314801	0.598909026280274	0.52819460792909	OGT/CAV1/GRB10/PDGFC	4
[truncated: 2,299 more rows]
