# Supplementary material for: How relevant is the mouse model for understanding human sex determination?
Source: Int J Biol Sci. 2025 Oct 15;21(15):6599–615. doi: 10.7150/ijbs.90231 (PMC12631067; doi:10.7150/ijbs.90231)
Supplement: Supplementary file 5 — Supplementary tables 11-46. [file ijbsv21p6599s5.zip › Ontology Results/Supplementary Table 25 - GO Analysis - Granulosa KEGG Human.csv]

	ID	Description	GeneRatio	BgRatio	pvalue	p.adjust	qvalue	geneID	Count
hsa04974	hsa04974	Protein digestion and absorption	10/84	103/8521	5.62200209084481e-08	9.27630344989393e-06	8.81766643721975e-06	1301/1281/1284/1282/4311/7373/1358/481/117247/1278	10
hsa05205	hsa05205	Proteoglycans in cancer	9/84	205/8521	0.000174991382651221	0.0144367890687257	0.0137230084289642	1634/7482/3791/7474/7430/3481/2260/967/1278	9
hsa00270	hsa00270	Cysteine and methionine metabolism	4/84	52/8521	0.00166010770202558	0.0913059236114069	0.0867915956497584	3939/55256/587/26227	4
hsa05146	hsa05146	Amoebiasis	5/84	102/8521	0.0032556104201726	0.13429392983212	0.127654198054136	1281/1284/1282/3315/1278	5
hsa04512	hsa04512	ECM-receptor interaction	4/84	89/8521	0.011376590090179	0.354268154902462	0.336752504500586	1284/1282/255743/1278	4
hsa01210	hsa01210	2-Oxocarboxylic acid metabolism	2/84	19/8521	0.0147289150501718	0.354268154902462	0.336752504500586	3417/587	2
hsa04933	hsa04933	AGE-RAGE signaling pathway in diabetic complications	4/84	100/8521	0.0168472325005339	0.354268154902462	0.336752504500586	1281/1284/1282/1278	4
hsa04390	hsa04390	Hippo signaling pathway	5/84	157/8521	0.019167018909278	0.354268154902462	0.336752504500586	7482/7474/332/286204/1490	5
hsa04923	hsa04923	Regulation of lipolysis in adipocytes	3/84	58/8521	0.0193237175401343	0.354268154902462	0.336752504500586	3667/4886/4852	3
hsa04080	hsa04080	Neuroactive ligand-receptor interaction	8/84	367/8521	0.0277136712722146	0.400498969519916	0.380697585061993	2565/51738/150/887/10857/4886/4852/6863	8
hsa04920	hsa04920	Adipocytokine signaling pathway	3/84	69/8521	0.0303873084225307	0.400498969519916	0.380697585061993	3667/7133/4852	3
hsa05230	hsa05230	Central carbon metabolism in cancer	3/84	70/8521	0.0315277425385786	0.400498969519916	0.380697585061993	3939/3417/2260	3
hsa01524	hsa01524	Platinum drug resistance	3/84	73/8521	0.0350825530603561	0.400498969519916	0.380697585061993	7153/332/4258	3
hsa01230	hsa01230	Biosynthesis of amino acids	3/84	75/8521	0.0375630483926341	0.400498969519916	0.380697585061993	3417/587/26227	3
hsa04926	hsa04926	Relaxin signaling pathway	4/84	129/8521	0.0382428499752258	0.400498969519916	0.380697585061993	1281/1284/1282/1278	4
hsa04971	hsa04971	Gastric acid secretion	3/84	76/8521	0.0388362637110221	0.400498969519916	0.380697585061993	7430/481/887	3
hsa04960	hsa04960	Aldosterone-regulated sodium reabsorption	2/84	37/8521	0.0512002148288604	0.496943261574234	0.47237349904026	3667/481	2
hsa04151	hsa04151	PI3K-Akt signaling pathway	7/84	354/8521	0.0594955493206995	0.512420302777192	0.487085327679755	3791/1284/1282/3481/3667/2260/1278	7
hsa04216	hsa04216	Ferroptosis	2/84	41/8521	0.0614797818314222	0.512420302777192	0.487085327679755	6303/84557	2
hsa05222	hsa05222	Small cell lung cancer	3/84	92/8521	0.0621115518517809	0.512420302777192	0.487085327679755	1284/1282/2272	3
hsa05225	hsa05225	Hepatocellular carcinoma	4/84	168/8521	0.0838269394264935	0.65864023835102	0.626075888448498	7482/7474/3481/4258	4
hsa05165	hsa05165	Human papillomavirus infection	6/84	331/8521	0.107592805268529	0.757159047117059	0.719723751326583	7482/7474/1284/1282/9636/1278	6
hsa00480	hsa00480	Glutathione metabolism	2/84	57/8521	0.108338442867945	0.757159047117059	0.719723751326583	3417/4258	2
hsa04935	hsa04935	Growth hormone synthesis, secretion and action	3/84	120/8521	0.11470259935184	0.757159047117059	0.719723751326583	51738/3667/3486	3
hsa04370	hsa04370	VEGF signaling pathway	2/84	59/8521	0.114721067745009	0.757159047117059	0.719723751326583	3791/3315	2
hsa05217	hsa05217	Basal cell carcinoma	2/84	63/8521	0.127764155598473	0.791565324486892	0.752428920883871	7482/7474	2
hsa04510	hsa04510	Focal adhesion	4/84	203/8521	0.139974414023443	0.791565324486892	0.752428920883871	3791/1284/1282/1278	4
hsa05204	hsa05204	Chemical carcinogenesis - DNA adducts	2/84	69/8521	0.147935468774205	0.791565324486892	0.752428920883871	2052/4258	2
hsa00910	hsa00910	Nitrogen metabolism	1/84	17/8521	0.155133435945457	0.791565324486892	0.752428920883871	768	1
hsa04115	hsa04115	p53 signaling pathway	2/84	74/8521	0.165207128112089	0.791565324486892	0.752428920883871	3486/56475	2
hsa04550	hsa04550	Signaling pathways regulating pluripotency of stem cells	3/84	143/8521	0.166888739865769	0.791565324486892	0.752428920883871	7482/7474/2260	3
hsa04010	hsa04010	MAPK signaling pathway	5/84	301/8521	0.175247635360077	0.791565324486892	0.752428920883871	3791/3315/3481/9448/2260	5
hsa05224	hsa05224	Breast cancer	3/84	147/8521	0.176599954248268	0.791565324486892	0.752428920883871	7482/7474/2260	3
hsa00980	hsa00980	Metabolism of xenobiotics by cytochrome P450	2/84	78/8521	0.179270278835263	0.791565324486892	0.752428920883871	2052/4258	2
hsa04024	hsa04024	cAMP signaling pathway	4/84	225/8521	0.181310049326731	0.791565324486892	0.752428920883871	51738/481/4886/4852	4
hsa00983	hsa00983	Drug metabolism - other enzymes	2/84	80/8521	0.186370904927414	0.791565324486892	0.752428920883871	7083/4258	2
hsa00770	hsa00770	Pantothenate and CoA biosynthesis	1/84	21/8521	0.188029174199849	0.791565324486892	0.752428920883871	587	1
hsa04934	hsa04934	Cushing syndrome	3/84	155/8521	0.196477586284236	0.791565324486892	0.752428920883871	7482/5087/7474	3
hsa04150	hsa04150	mTOR signaling pathway	3/84	156/8521	0.19900122475415	0.791565324486892	0.752428920883871	7482/7474/3667	3
hsa04614	hsa04614	Renin-angiotensin system	1/84	23/8521	0.203999175757768	0.791565324486892	0.752428920883871	4311	1
hsa04964	hsa04964	Proximal tubule bicarbonate reclamation	1/84	23/8521	0.203999175757768	0.791565324486892	0.752428920883871	481	1
hsa04976	hsa04976	Bile secretion	2/84	89/8521	0.218760411026139	0.791565324486892	0.752428920883871	2052/481	2
hsa04022	hsa04022	cGMP-PKG signaling pathway	3/84	167/8521	0.22724973126708	0.791565324486892	0.752428920883871	3667/150/481	3
hsa04520	hsa04520	Adherens junction	2/84	93/8521	0.233320892103204	0.791565324486892	0.752428920883871	5792/2260	2
hsa04310	hsa04310	Wnt signaling pathway	3/84	171/8521	0.237714730944983	0.791565324486892	0.752428920883871	6422/7482/7474	3
hsa04020	hsa04020	Calcium signaling pathway	4/84	253/8521	0.238922783842819	0.791565324486892	0.752428920883871	3791/2260/887/7852	4
hsa00020	hsa00020	Citrate cycle (TCA cycle)	1/84	30/8521	0.257488363636117	0.791565324486892	0.752428920883871	3417	1
hsa04061	hsa04061	Viral protein interaction with cytokine and cytokine receptor	2/84	100/8521	0.258931424954793	0.791565324486892	0.752428920883871	7133/7852	2
hsa04916	hsa04916	Melanogenesis	2/84	101/8521	0.262597054269531	0.791565324486892	0.752428920883871	7482/7474	2
hsa04972	hsa04972	Pancreatic secretion	2/84	102/8521	0.26626328436437	0.791565324486892	0.752428920883871	1358/481	2
hsa04360	hsa04360	Axon guidance	3/84	182/8521	0.266897780331772	0.791565324486892	0.752428920883871	7474/219699/7852	3
hsa00640	hsa00640	Propanoate metabolism	1/84	32/8521	0.272107631484882	0.791565324486892	0.752428920883871	3939	1
hsa04215	hsa04215	Apoptosis - multiple species	1/84	32/8521	0.272107631484882	0.791565324486892	0.752428920883871	332	1
hsa04928	hsa04928	Parathyroid hormone synthesis, secretion and action	2/84	106/8521	0.280927043231931	0.791565324486892	0.752428920883871	9935/2260	2
hsa00051	hsa00051	Fructose and mannose metabolism	1/84	34/8521	0.286442421309794	0.791565324486892	0.752428920883871	6652	1
hsa04350	hsa04350	TGF-beta signaling pathway	2/84	108/8521	0.288253397772073	0.791565324486892	0.752428920883871	1634/2014	2
hsa04931	hsa04931	Insulin resistance	2/84	108/8521	0.288253397772073	0.791565324486892	0.752428920883871	5792/3667	2
hsa00040	hsa00040	Pentose and glucuronate interconversions	1/84	36/8521	0.30049820339064	0.791565324486892	0.752428920883871	6652	1
hsa01200	hsa01200	Carbon metabolism	2/84	115/8521	0.313822674521259	0.791565324486892	0.752428920883871	3417/26227	2
hsa04670	hsa04670	Leukocyte transendothelial migration	2/84	115/8521	0.313822674521259	0.791565324486892	0.752428920883871	7430/7852	2
hsa05415	hsa05415	Diabetic cardiomyopathy	3/84	203/8521	0.323599038665866	0.791565324486892	0.752428920883871	1281/3667/1278	3
hsa00260	hsa00260	Glycine, serine and threonine metabolism	1/84	40/8521	0.327794107736871	0.791565324486892	0.752428920883871	26227	1
hsa05033	hsa05033	Nicotine addiction	1/84	40/8521	0.327794107736871	0.791565324486892	0.752428920883871	2565	1
hsa05022	hsa05022	Pathways of neurodegeneration - multiple diseases	6/84	476/8521	0.328309302776844	0.791565324486892	0.752428920883871	7482/7474/6310/7133/9973/84557	6
hsa04919	hsa04919	Thyroid hormone signaling pathway	2/84	121/8521	0.335591763480556	0.791565324486892	0.752428920883871	481/117247	2
hsa04611	hsa04611	Platelet activation	2/84	124/8521	0.346406061151068	0.791565324486892	0.752428920883871	1281/1278	2
hsa00860	hsa00860	Porphyrin metabolism	1/84	43/8521	0.347572816320194	0.791565324486892	0.752428920883871	644	1
hsa04940	hsa04940	Type I diabetes mellitus	1/84	43/8521	0.347572816320194	0.791565324486892	0.752428920883871	1363	1
hsa05207	hsa05207	Chemical carcinogenesis - receptor activation	3/84	212/8521	0.34802011486869	0.791565324486892	0.752428920883871	332/2052/4258	3
hsa04962	hsa04962	Vasopressin-regulated water reabsorption	1/84	44/8521	0.354037063009166	0.791565324486892	0.752428920883871	360	1
hsa04930	hsa04930	Type II diabetes mellitus	1/84	46/8521	0.366776290513647	0.791565324486892	0.752428920883871	3667	1
hsa04068	hsa04068	FoxO signaling pathway	2/84	131/8521	0.371413249137321	0.791565324486892	0.752428920883871	10769/3667	2
hsa00620	hsa00620	Pyruvate metabolism	1/84	47/8521	0.373052490112095	0.791565324486892	0.752428920883871	3939	1
hsa04973	hsa04973	Carbohydrate digestion and absorption	1/84	47/8521	0.373052490112095	0.791565324486892	0.752428920883871	481	1
hsa04142	hsa04142	Lysosome	2/84	132/8521	0.374956706180855	0.791565324486892	0.752428920883871	55353/967	2
hsa00280	hsa00280	Valine, leucine and isoleucine degradation	1/84	48/8521	0.379267216431494	0.791565324486892	0.752428920883871	587	1
hsa04672	hsa04672	Intestinal immune network for IgA production	1/84	49/8521	0.385421064397947	0.791565324486892	0.752428920883871	7852	1
hsa00330	hsa00330	Arginine and proline metabolism	1/84	50/8521	0.391514623249525	0.791565324486892	0.752428920883871	6303	1
hsa00565	hsa00565	Ether lipid metabolism	1/84	50/8521	0.391514623249525	0.791565324486892	0.752428920883871	23646	1
hsa04910	hsa04910	Insulin signaling pathway	2/84	137/8521	0.392552502188518	0.791565324486892	0.752428920883871	5792/3667	2
hsa04810	hsa04810	Regulation of actin cytoskeleton	3/84	229/8521	0.39389007674137	0.791565324486892	0.752428920883871	7430/2260/7852	3
hsa04371	hsa04371	Apelin signaling pathway	2/84	139/8521	0.399530775186339	0.791565324486892	0.752428920883871	84557/1490	2
hsa05418	hsa05418	Fluid shear stress and atherosclerosis	2/84	139/8521	0.399530775186339	0.791565324486892	0.752428920883871	3791/4258	2
hsa04140	hsa04140	Autophagy - animal	2/84	141/8521	0.406472708679699	0.791565324486892	0.752428920883871	3667/84557	2
hsa04961	hsa04961	Endocrine and other factor-regulated calcium reabsorption	1/84	53/8521	0.409439373299805	0.791565324486892	0.752428920883871	481	1
hsa04014	hsa04014	Ras signaling pathway	3/84	236/8521	0.412573441853774	0.791565324486892	0.752428920883871	3791/3481/2260	3
hsa04340	hsa04340	Hedgehog signaling pathway	1/84	56/8521	0.426842199018692	0.800082690450873	0.76052517306016	2619	1
hsa05226	hsa05226	Gastric cancer	2/84	149/8521	0.433852712788024	0.800082690450873	0.76052517306016	7482/7474	2
hsa00240	hsa00240	Pyrimidine metabolism	1/84	58/8521	0.43816155952951	0.800082690450873	0.76052517306016	7083	1
hsa05132	hsa05132	Salmonella infection	3/84	249/8521	0.446794081561776	0.800082690450873	0.76052517306016	5420/302/388	3
hsa04978	hsa04978	Mineral absorption	1/84	60/8521	0.449259981933406	0.800082690450873	0.76052517306016	481	1
hsa04213	hsa04213	Longevity regulating pathway - multiple species	1/84	61/8521	0.45472767623876	0.800082690450873	0.76052517306016	3667	1
hsa04330	hsa04330	Notch signaling pathway	1/84	62/8521	0.460141727680361	0.800082690450873	0.76052517306016	6310	1
hsa04514	hsa04514	Cell adhesion molecules	2/84	158/8521	0.463849326032089	0.800082690450873	0.76052517306016	5792/9369	2
hsa00310	hsa00310	Lysine degradation	1/84	63/8521	0.465502656262326	0.800082690450873	0.76052517306016	83852	1
hsa03250	hsa03250	Viral life cycle - HIV-1	1/84	63/8521	0.465502656262326	0.800082690450873	0.76052517306016	7852	1
hsa04927	hsa04927	Cortisol synthesis and secretion	1/84	65/8521	0.47606720001123	0.808395789175421	0.768427257334212	5087	1
hsa00010	hsa00010	Glycolysis / Gluconeogenesis	1/84	67/8521	0.486425368764479	0.808395789175421	0.768427257334212	3939	1
hsa00830	hsa00830	Retinol metabolism	1/84	68/8521	0.491528310451702	0.808395789175421	0.768427257334212	8854	1
hsa04622	hsa04622	RIG-I-like receptor signaling pathway	1/84	71/8521	0.506538440647078	0.808395789175421	0.768427257334212	9636	1
hsa00982	hsa00982	Drug metabolism - cytochrome P450	1/84	72/8521	0.511443857331769	0.808395789175421	0.768427257334212	4258	1
hsa04137	hsa04137	Mitophagy - animal	1/84	72/8521	0.511443857331769	0.808395789175421	0.768427257334212	84557	1
hsa05218	hsa05218	Melanoma	1/84	72/8521	0.511443857331769	0.808395789175421	0.768427257334212	2260	1
hsa05223	hsa05223	Non-small cell lung cancer	1/84	72/8521	0.511443857331769	0.808395789175421	0.768427257334212	2272	1
hsa03320	hsa03320	PPAR signaling pathway	1/84	75/8521	0.525872839364284	0.808395789175421	0.768427257334212	2171	1
hsa04918	hsa04918	Thyroid hormone synthesis	1/84	75/8521	0.525872839364284	0.808395789175421	0.768427257334212	481	1
hsa05010	hsa05010	Alzheimer disease	4/84	384/8521	0.528030064884385	0.808395789175421	0.768427257334212	7482/7474/4311/3667	4
hsa04721	hsa04721	Synaptic vesicle cycle	1/84	78/8521	0.539880601600241	0.808395789175421	0.768427257334212	6507	1
hsa01521	hsa01521	EGFR tyrosine kinase inhibitor resistance	1/84	79/8521	0.544458361811728	0.808395789175421	0.768427257334212	3791	1
hsa04146	hsa04146	Peroxisome	1/84	83/8521	0.56232367804741	0.808395789175421	0.768427257334212	3417	1
hsa01232	hsa01232	Nucleotide metabolism	1/84	85/8521	0.570994920503839	0.808395789175421	0.768427257334212	7083	1
hsa05202	hsa05202	Transcriptional misregulation in cancer	2/84	193/8521	0.571174828425967	0.808395789175421	0.768427257334212	5087/3486	2
hsa04911	hsa04911	Insulin secretion	1/84	86/8521	0.575266663827414	0.808395789175421	0.768427257334212	481	1
hsa05210	hsa05210	Colorectal cancer	1/84	86/8521	0.575266663827414	0.808395789175421	0.768427257334212	332	1
hsa04260	hsa04260	Cardiac muscle contraction	1/84	87/8521	0.579496373399257	0.808395789175421	0.768427257334212	481	1
hsa04211	hsa04211	Longevity regulating pathway	1/84	89/8521	0.587831322063648	0.808395789175421	0.768427257334212	3667	1
hsa04727	hsa04727	GABAergic synapse	1/84	89/8521	0.587831322063648	0.808395789175421	0.768427257334212	2565	1
hsa05206	hsa05206	MicroRNAs in cancer	3/84	310/8521	0.594670371467055	0.808395789175421	0.768427257334212	7430/6659/3667	3
hsa05032	hsa05032	Morphine addiction	1/84	91/8521	0.596002989018155	0.808395789175421	0.768427257334212	2565	1
hsa04970	hsa04970	Salivary secretion	1/84	93/8521	0.604014535161307	0.808395789175421	0.768427257334212	481	1
hsa05150	hsa05150	Staphylococcus aureus infection	1/84	96/8521	0.615738393817254	0.808395789175421	0.768427257334212	3880	1
hsa04015	hsa04015	Rap1 signaling pathway	2/84	210/8521	0.617512287747525	0.808395789175421	0.768427257334212	3791/2260	2
hsa05215	hsa05215	Prostate cancer	1/84	97/8521	0.619569607457533	0.808395789175421	0.768427257334212	2260	1
hsa05170	hsa05170	Human immunodeficiency virus 1 infection	2/84	212/8521	0.622708509547343	0.808395789175421	0.768427257334212	7133/7852	2
hsa01522	hsa01522	Endocrine resistance	1/84	98/8521	0.623363072910236	0.808395789175421	0.768427257334212	638	1
hsa04925	hsa04925	Aldosterone synthesis and secretion	1/84	98/8521	0.623363072910236	0.808395789175421	0.768427257334212	481	1
hsa00564	hsa00564	Glycerophospholipid metabolism	1/84	99/8521	0.627119157663357	0.808395789175421	0.768427257334212	23646	1
hsa04640	hsa04640	Hematopoietic cell lineage	1/84	99/8521	0.627119157663357	0.808395789175421	0.768427257334212	4311	1
hsa05208	hsa05208	Chemical carcinogenesis - reactive oxygen species	2/84	223/8521	0.650331178654059	0.831818949441238	0.790692334716073	2052/4258	2
hsa04922	hsa04922	Glucagon signaling pathway	1/84	107/8521	0.655865078086095	0.832444137570813	0.791286612427758	3939	1
hsa04066	hsa04066	HIF-1 signaling pathway	1/84	109/8521	0.662702429674255	0.834701533559176	0.793432398726107	3939	1
hsa04668	hsa04668	TNF signaling pathway	1/84	114/8521	0.679214103581173	0.840292411243568	0.798746853430888	7133	1
hsa04724	hsa04724	Glutamatergic synapse	1/84	115/8521	0.682419291555382	0.840292411243568	0.798746853430888	6507	1
hsa04726	hsa04726	Serotonergic synapse	1/84	115/8521	0.682419291555382	0.840292411243568	0.798746853430888	260293	1
hsa04722	hsa04722	Neurotrophin signaling pathway	1/84	119/8521	0.694926639139568	0.846350222610009	0.804505155782401	3667	1
hsa04152	hsa04152	AMPK signaling pathway	1/84	121/8521	0.700996520581558	0.846350222610009	0.804505155782401	3667	1
hsa05014	hsa05014	Amyotrophic lateral sclerosis	3/84	364/8521	0.702727154530735	0.846350222610009	0.804505155782401	7133/9973/84557	3
hsa04144	hsa04144	Endocytosis	2/84	250/8521	0.711406510966511	0.850594741373003	0.808539817955837	22841/7852	2
hsa00230	hsa00230	Purine metabolism	1/84	128/8521	0.721316259138496	0.856238724876632	0.81390475283329	2272	1
hsa04114	hsa04114	Oocyte meiosis	1/84	131/8521	0.729601256309032	0.859887194935645	0.817372836015382	9985	1
hsa00190	hsa00190	Oxidative phosphorylation	1/84	134/8521	0.737642794398898	0.86013224295873	0.81760576842648	5464	1
hsa04210	hsa04210	Apoptosis	1/84	136/8521	0.742872064761004	0.86013224295873	0.81760576842648	332	1
hsa04915	hsa04915	Estrogen signaling pathway	1/84	137/8521	0.745447943897566	0.86013224295873	0.81760576842648	3880	1
hsa04120	hsa04120	Ubiquitin mediated proteolysis	1/84	142/8521	0.7579497816897	0.865255846886634	0.822476052223978	11065	1
hsa05017	hsa05017	Spinocerebellar ataxia	1/84	143/8521	0.760376350294315	0.865255846886634	0.822476052223978	6310	1
hsa04723	hsa04723	Retrograde endocannabinoid signaling	1/84	148/8521	0.77215326912637	0.868799298305062	0.825844309074668	2565	1
hsa01240	hsa01240	Biosynthesis of cofactors	1/84	153/8521	0.783357935484342	0.868799298305062	0.825844309074668	587	1
hsa04261	hsa04261	Adrenergic signaling in cardiomyocytes	1/84	154/8521	0.785532640720876	0.868799298305062	0.825844309074668	481	1
hsa04932	hsa04932	Non-alcoholic fatty liver disease	1/84	155/8521	0.787685773047809	0.868799298305062	0.825844309074668	3667	1
hsa04218	hsa04218	Cellular senescence	1/84	156/8521	0.789817543913693	0.868799298305062	0.825844309074668	3486	1
hsa04060	hsa04060	Cytokine-cytokine receptor interaction	2/84	297/8521	0.796614728805478	0.870473048032476	0.827435305625767	7133/7852	2
hsa05161	hsa05161	Hepatitis B	1/84	162/8521	0.802171164013057	0.870777908303647	0.827725093060564	332	1
hsa04530	hsa04530	Tight junction	1/84	170/8521	0.817533039695477	0.881653278102965	0.838062765150506	7430	1
hsa04621	hsa04621	NOD-like receptor signaling pathway	1/84	186/8521	0.844807041875081	0.894855190820751	0.85061195172116	84557	1
hsa05034	hsa05034	Alcoholism	1/84	188/8521	0.84791952978329	0.894855190820751	0.85061195172116	4852	1
hsa04062	hsa04062	Chemokine signaling pathway	1/84	192/8521	0.853960630738025	0.894855190820751	0.85061195172116	7852	1
hsa04814	hsa04814	Motor proteins	1/84	193/8521	0.8554334734584	0.894855190820751	0.85061195172116	7138	1
hsa05167	hsa05167	Kaposi sarcoma-associated herpesvirus infection	1/84	194/8521	0.856891637270779	0.894855190820751	0.85061195172116	84557	1
hsa05130	hsa05130	Pathogenic Escherichia coli infection	1/84	198/8521	0.86258037343355	0.895130576204627	0.850873721559741	7430	1
hsa05169	hsa05169	Epstein-Barr virus infection	1/84	202/8521	0.868045561182185	0.895171984969128	0.850913083000958	9636	1
hsa05163	hsa05163	Human cytomegalovirus infection	1/84	225/8521	0.895548169384275	0.913809327808044	0.868628962318332	7852	1
hsa04714	hsa04714	Thermogenesis	1/84	232/8521	0.90273285110734	0.913809327808044	0.868628962318332	2260	1
hsa05171	hsa05171	Coronavirus disease - COVID-19	1/84	232/8521	0.90273285110734	0.913809327808044	0.868628962318332	9636	1
hsa05131	hsa05131	Shigellosis	1/84	247/8521	0.916524989007095	0.922113556013236	0.87652261464735	84557	1
hsa05016	hsa05016	Huntington disease	1/84	306/8521	0.954378904616727	0.954378904616727	0.907192706780812	6507	1
