# Supplementary material for: How relevant is the mouse model for understanding human sex determination?
Source: Int J Biol Sci. 2025 Oct 15;21(15):6599–615. doi: 10.7150/ijbs.90231 (PMC12631067; doi:10.7150/ijbs.90231)
Supplement: Supplementary file 5 — Supplementary tables 11-46. [file ijbsv21p6599s5.zip › Ontology Results/Supplementary Table 26 - GO Analysis - Granulosa KEGG Mouse.csv]

	ID	Description	GeneRatio	BgRatio	pvalue	p.adjust	qvalue	geneID	Count
hsa05020	hsa05020	Prion disease	33/242	272/8521	9.51744009797974e-13	2.77909250861009e-10	2.49457114147048e-10	1958/6262/857/125965/3709/1535/4697/776/4684/7417/5687/506/5704/5717/5295/5695/5708/5705/292/10963/1965/5718/10383/5707/7846/5710/468/5701/5706/3309/9586/3312/347733	33
hsa05012	hsa05012	Parkinson disease	27/242	266/8521	7.18594891492989e-09	1.04914854157976e-06	9.41737515693443e-07	9246/125965/3709/4697/7318/7417/5687/506/5704/5717/5695/5708/5705/292/1965/5718/10383/5707/7846/5710/468/5701/5706/3309/7316/347733/2861	27
hsa03050	hsa03050	Proteasome	11/242	46/8521	4.28453020794398e-08	4.17027606906547e-06	3.74332639220369e-06	5687/5704/5717/5695/5708/5705/5718/5707/5710/5701/5706	11
hsa04141	hsa04141	Protein processing in endoplasmic reticulum	20/242	173/8521	8.41433717132279e-08	6.14246613506564e-06	5.51360514647204e-06	1650/6396/3301/5589/9373/5611/10808/5887/3320/1965/10294/7415/9601/811/468/10130/3309/2923/7184/3312	20
hsa05010	hsa05010	Alzheimer disease	30/242	384/8521	3.91268316905127e-07	2.27515897911189e-05	2.04222994159647e-05	25825/125965/351/3709/4697/8313/776/7417/5687/506/5704/5717/5295/5695/5708/5705/292/1965/5718/10383/5707/7846/5710/468/5701/5706/60673/8660/4023/347733	30
hsa05022	hsa05022	Pathways of neurodegeneration - multiple diseases	34/242	476/8521	5.12631386896611e-07	2.27515897911189e-05	2.04222994159647e-05	9246/6262/125965/351/3709/4697/7318/8313/776/7417/5687/506/5704/5717/5695/5708/5705/292/8878/1965/5718/7415/10383/5707/7846/5710/468/5701/5706/3309/60673/7316/347733/2861	34
hsa05017	hsa05017	Spinocerebellar ataxia	17/242	143/8521	5.45414823759699e-07	2.27515897911189e-05	2.04222994159647e-05	3709/7417/5687/5704/5717/5295/5695/5708/5705/292/10528/5718/5707/5710/5701/5706/60673	17
hsa05169	hsa05169	Epstein-Barr virus infection	18/242	202/8521	1.63166208999144e-05	0.000595556662846876	0.000534584026852459	3280/960/567/3065/5704/5717/5295/5708/5705/10018/5718/5707/5710/811/5701/5706/2923/1647	18
hsa05014	hsa05014	Amyotrophic lateral sclerosis	25/242	364/8521	3.62601829951254e-05	0.00117644149273074	0.00105599831178786	125965/4697/6396/5687/506/5704/5717/220988/5695/5708/5705/8878/1965/5718/7415/10383/5707/7846/5710/468/5701/5706/3309/60673/347733	25
hsa05016	hsa05016	Huntington disease	22/242	306/8521	5.5133273892806e-05	0.00160989159766993	0.00144507212624302	125965/4697/3065/7417/5687/506/5704/5717/5695/5708/5705/292/5718/10383/5707/7846/5710/5701/5706/60673/9586/347733	22
hsa04925	hsa04925	Aldosterone synthesis and secretion	11/242	98/8521	9.7802406726587e-05	0.00259620934219667	0.00233041141386796	3709/776/4929/4881/490/468/476/9586/3164/6770/1583	11
hsa04927	hsa04927	Cortisol synthesis and secretion	8/242	65/8521	0.000469945191239215	0.0114353329868209	0.0102645923349618	3709/776/2516/468/9586/3164/6770/1583	8
hsa05418	hsa05418	Fluid shear stress and atherosclerosis	12/242	139/8521	0.000574316828664706	0.0127319378740679	0.011428451804769	857/4259/1535/2353/5295/8878/3320/3162/7184/5154/4313/4880	12
hsa04972	hsa04972	Pancreatic secretion	10/242	102/8521	0.000610435377523806	0.0127319378740679	0.011428451804769	6262/3709/5319/5906/490/5407/476/5406/1357/5408	10
hsa05215	hsa05215	Prostate cancer	9/242	97/8521	0.00168198832882507	0.0327427061344614	0.0293905329036803	2263/5295/3320/2119/468/7184/9586/56034/5154	9
hsa00561	hsa00561	Glycerolipid metabolism	7/242	63/8521	0.0019500327832566	0.0355880982944329	0.0319446159888745	219/9663/5407/4023/56895/5406/5408	7
hsa00010	hsa00010	Glycolysis / Gluconeogenesis	7/242	67/8521	0.00278505579190105	0.04558578337501	0.0409187457115267	219/128/221/2821/3098/5315/5230	7
hsa04022	hsa04022	cGMP-PKG signaling pathway	12/242	167/8521	0.00281008253681569	0.04558578337501	0.0409187457115267	3709/776/7417/5997/292/4881/490/468/476/9586/8660/4880	12
hsa04918	hsa04918	Thyroid hormone synthesis	7/242	75/8521	0.00525051005066099	0.0778346169536914	0.0698659683542508	3709/9601/468/3309/7184/476/9586	7
hsa04670	hsa04670	Leukocyte transendothelial migration	9/242	115/8521	0.00533113814751311	0.0778346169536914	0.0698659683542508	1535/87/5295/1495/50848/5906/9564/6387/4313	9
hsa04930	hsa04930	Type II diabetes mellitus	5/242	46/8521	0.00940831861828319	0.130820430311366	0.117427134634211	776/5295/3098/5315/8660	5
hsa04934	hsa04934	Cushing syndrome	10/242	155/8521	0.0127616495252332	0.16938189369855	0.152040704870003	3709/8313/776/2516/5906/468/9586/3164/6770/1583	10
hsa04915	hsa04915	Estrogen signaling pathway	9/242	137/8521	0.0159175041733285	0.196734009989746	0.176592532398871	3709/2353/5295/3320/468/7184/9586/3312/4313	9
hsa04137	hsa04137	Mitophagy - animal	6/242	72/8521	0.0161699186292942	0.196734009989746	0.176592532398871	8887/10370/8878/468/23710/7316	6
hsa00770	hsa00770	Pantothenate and CoA biosynthesis	3/242	21/8521	0.0206198872809008	0.232744848691685	0.208916608955406	219/60496/8876	3
hsa04935	hsa04935	Growth hormone synthesis, secretion and action	8/242	120/8521	0.0207238563903555	0.232744848691685	0.208916608955406	3709/776/2353/5295/9564/468/9586/8660	8
hsa05100	hsa05100	Bacterial invasion of epithelial cells	6/242	77/8521	0.0218484688492875	0.236287144592294	0.212096247308873	857/5295/10096/23607/1495/9564	6
hsa04612	hsa04612	Antigen processing and presentation	6/242	78/8521	0.0231269732845802	0.241181292824908	0.216489336385732	567/3320/811/3309/2923/3312	6
hsa01521	hsa01521	EGFR tyrosine kinase inhibitor resistance	6/242	79/8521	0.0244548618333089	0.246235160528489	0.221025792976185	2263/2621/5295/10018/56034/5154	6
hsa00900	hsa00900	Terpenoid backbone biosynthesis	3/242	23/8521	0.0263429873791629	0.256405077157186	0.230154521312687	3158/2224/3422	3
hsa05203	hsa05203	Viral carcinogenesis	11/242	204/8521	0.0307884137601228	0.290006994127608	0.260316299703585	3065/1642/87/5295/2934/468/5315/2957/2961/9586/27044	11
hsa04068	hsa04068	FoxO signaling pathway	8/242	131/8521	0.0328221678747858	0.291631485434194	0.261774476831703	1901/3276/5295/10018/1647/23710/8660/6446	8
hsa04975	hsa04975	Fat digestion and absorption	4/242	43/8521	0.0329583528059192	0.291631485434194	0.261774476831703	5319/5407/5406/5408	4
hsa04540	hsa04540	Gap junction	6/242	88/8521	0.0387347643042125	0.326451538331397	0.293029679324145	3709/10383/7846/56034/5154/347733	6
hsa04210	hsa04210	Apoptosis	8/242	136/8521	0.0396528949493192	0.326451538331397	0.293029679324145	3709/2353/5295/10018/1965/7846/468/1647	8
hsa04211	hsa04211	Longevity regulating pathway	6/242	89/8521	0.0405902744332391	0.326451538331397	0.293029679324145	10645/5295/468/60673/9586/8660	6
hsa04725	hsa04725	Cholinergic synapse	7/242	113/8521	0.0416216044819427	0.326451538331397	0.293029679324145	51764/3709/776/2353/5295/468/9586	7
hsa05417	hsa05417	Lipid and atherosclerosis	11/242	215/8521	0.0425608664215025	0.326451538331397	0.293029679324145	29108/1535/2353/5295/3320/1965/5906/468/3309/7184/3312	11
hsa04973	hsa04973	Carbohydrate digestion and absorption	4/242	47/8521	0.0436709850489773	0.326451538331397	0.293029679324145	776/5295/3098/476	4
hsa01200	hsa01200	Carbon metabolism	7/242	115/8521	0.0450615187267478	0.326451538331397	0.293029679324145	128/5226/2821/3098/5315/7086/5230	7
hsa05031	hsa05031	Amphetamine addiction	5/242	69/8521	0.0458373735328331	0.326451538331397	0.293029679324145	776/2353/3065/468/9586	5
hsa04010	hsa04010	MAPK signaling pathway	14/242	301/8521	0.0476257727450658	0.329823145962912	0.296056104343061	1942/2263/4902/776/2353/5321/5906/468/1647/1846/3312/56034/5154/3164	14
hsa04912	hsa04912	GnRH signaling pathway	6/242	93/8521	0.0485698468370042	0.329823145962912	0.296056104343061	1958/3709/776/5321/468/4313	6
hsa00030	hsa00030	Pentose phosphate pathway	3/242	30/8521	0.0522941192179733	0.347042791173823	0.31151281543721	5226/2821/7086	3
hsa04979	hsa04979	Cholesterol metabolism	4/242	51/8521	0.0561163732063286	0.364132910583288	0.326853261482475	341/7417/6770/4023	4
hsa05231	hsa05231	Choline metabolism in cancer	6/242	98/8521	0.0598183152108388	0.370896746329431	0.332924620894118	56261/2353/5295/5321/56034/5154	6
hsa01230	hsa01230	Biosynthesis of amino acids	5/242	75/8521	0.0615589045537467	0.370896746329431	0.332924620894118	5315/2752/7086/440/5230	5
hsa04810	hsa04810	Regulation of actin cytoskeleton	11/242	229/8521	0.0616216683156132	0.370896746329431	0.332924620894118	7114/2263/87/5295/2934/10096/9564/6387/56034/5154/28984	11
hsa00564	hsa00564	Glycerophospholipid metabolism	6/242	99/8521	0.0622395225004868	0.370896746329431	0.332924620894118	5319/56261/5321/9663/55224/56895	6
hsa04921	hsa04921	Oxytocin signaling pathway	8/242	154/8521	0.0718299409071084	0.419486854897513	0.376540111281474	6262/3709/776/2353/10645/5997/5321/4881	8
hsa04932	hsa04932	Non-alcoholic fatty liver disease	8/242	155/8521	0.0739794393080637	0.41992113322564	0.376929928526259	125965/4697/2353/5295/10018/1965/468/8660	8
hsa04218	hsa04218	Cellular senescence	8/242	156/8521	0.0761676373187277	0.41992113322564	0.376929928526259	3709/776/7417/678/5295/292/8878/1647	8
hsa00983	hsa00983	Drug metabolism - other enzymes	5/242	80/8521	0.0767192892084826	0.41992113322564	0.376929928526259	4259/6240/7372/7371/8833	5
hsa00480	hsa00480	Glutathione metabolism	4/242	57/8521	0.0779688834397024	0.41992113322564	0.376929928526259	4259/6240/373156/5226	4
hsa04928	hsa04928	Parathyroid hormone synthesis, secretion and action	6/242	106/8521	0.0807909060367541	0.41992113322564	0.376929928526259	1958/3709/2353/4929/468/9586	6
hsa00350	hsa00350	Tyrosine metabolism	3/242	36/8521	0.0813942408909013	0.41992113322564	0.376929928526259	128/221/1638	3
hsa05213	hsa05213	Endometrial cancer	4/242	58/8521	0.0819709061433612	0.41992113322564	0.376929928526259	8313/5295/1495/1647	4
hsa00250	hsa00250	Alanine, aspartate and glutamate metabolism	3/242	37/8521	0.0868018575572661	0.429595634012232	0.385613961315955	5471/2752/440	3
hsa04960	hsa04960	Aldosterone-regulated sodium reabsorption	3/242	37/8521	0.0868018575572661	0.429595634012232	0.385613961315955	5295/476/6446	3
hsa05131	hsa05131	Shigellosis	11/242	247/8521	0.0933713759626857	0.4373963787032	0.392616071727097	29108/3709/960/9266/87/5295/10096/8878/9564/3098/7316	11
hsa04213	hsa04213	Longevity regulating pathway - multiple species	4/242	61/8521	0.0945688601695119	0.4373963787032	0.392616071727097	3065/5295/8660/3312	4
hsa04911	hsa04911	Insulin secretion	5/242	86/8521	0.097324396506764	0.4373963787032	0.392616071727097	6262/776/468/476/9586	5
hsa05210	hsa05210	Colorectal cancer	5/242	86/8521	0.097324396506764	0.4373963787032	0.392616071727097	8313/2353/5295/10018/1647	5
hsa04330	hsa04330	Notch signaling pathway	4/242	62/8521	0.0989604768296334	0.4373963787032	0.392616071727097	3280/3065/7091/23462	4
hsa05166	hsa05166	Human T-cell leukemia virus 1 infection	10/242	222/8521	0.100593454479606	0.4373963787032	0.392616071727097	1958/567/2353/7417/5295/2224/292/811/468/9586	10
hsa04260	hsa04260	Cardiac muscle contraction	5/242	87/8521	0.101006719818246	0.4373963787032	0.392616071727097	6262/125965/776/7171/476	5
hsa05208	hsa05208	Chemical carcinogenesis - reactive oxygen species	10/242	223/8521	0.102834038874601	0.4373963787032	0.392616071727097	125965/4259/1535/4697/2353/7417/506/5295/292/3162	10
hsa03420	hsa03420	Nucleotide excision repair	4/242	63/8521	0.103445551987568	0.4373963787032	0.392616071727097	81488/1642/5887/8450	4
hsa04140	hsa04140	Autophagy - animal	7/242	141/8521	0.106368772552826	0.4373963787032	0.392616071727097	10645/5295/8878/1965/60673/23710/8660	7
hsa04024	hsa04024	cAMP signaling pathway	10/242	225/8521	0.107401998781285	0.4373963787032	0.392616071727097	6262/776/2353/5295/4881/5906/490/476/9586/6662	10
hsa05163	hsa05163	Human cytomegalovirus infection	10/242	225/8521	0.107401998781285	0.4373963787032	0.392616071727097	51764/3709/567/5295/9564/811/468/6387/2923/9586	10
hsa00100	hsa00100	Steroid biosynthesis	2/242	20/8521	0.109253568800859	0.4373963787032	0.392616071727097	2222/1595	2
hsa04216	hsa04216	Ferroptosis	3/242	41/8521	0.1098661249361	0.4373963787032	0.392616071727097	7417/6520/3162	3
hsa04530	hsa04530	Tight junction	8/242	170/8521	0.110847027479578	0.4373963787032	0.392616071727097	57530/776/87/51421/10096/50848/5906/7846	8
hsa04510	hsa04510	Focal adhesion	9/242	203/8521	0.12384077157761	0.47580928027187	0.427096289789818	857/7058/87/5295/7791/5906/9564/56034/5154	9
hsa05415	hsa05415	Diabetic cardiomyopathy	9/242	203/8521	0.12384077157761	0.47580928027187	0.427096289789818	6262/125965/1535/4697/7417/506/5295/292/4313	9
hsa00340	hsa00340	Histidine metabolism	2/242	22/8521	0.128103181342559	0.48579388249386	0.436058676066947	219/221	2
hsa04151	hsa04151	PI3K-Akt signaling pathway	14/242	354/8521	0.131644889211314	0.488704404338319	0.438671220909306	51764/7058/1942/2263/5295/10018/3320/468/7184/9586/6446/56034/5154/3164	14
hsa04924	hsa04924	Renin secretion	4/242	69/8521	0.1322179724066	0.488704404338319	0.438671220909306	3709/5136/776/4881	4
hsa05230	hsa05230	Central carbon metabolism in cancer	4/242	70/8521	0.137305742481814	0.495405673195405	0.444686418982177	2263/5295/3098/5315	4
hsa00534	hsa00534	Glycosaminoglycan biosynthesis - heparan sulfate / heparin	2/242	24/8521	0.147640449343925	0.495405673195405	0.444686418982177	9955/9394	2
hsa00982	hsa00982	Drug metabolism - cytochrome P450	4/242	72/8521	0.147713492196664	0.495405673195405	0.444686418982177	4259/128/373156/221	4
hsa05218	hsa05218	Melanoma	4/242	72/8521	0.147713492196664	0.495405673195405	0.444686418982177	5295/1647/56034/5154	4
hsa00514	hsa00514	Other types of O-glycan biosynthesis	3/242	47/8521	0.148243000594716	0.495405673195405	0.444686418982177	8473/727936/6480	3
hsa00620	hsa00620	Pyruvate metabolism	3/242	47/8521	0.148243000594716	0.495405673195405	0.444686418982177	219/128/5315	3
hsa04261	hsa04261	Adrenergic signaling in cardiomyocytes	7/242	154/8521	0.148361230782821	0.495405673195405	0.444686418982177	6262/776/7171/490/468/476/9586	7
hsa05170	hsa05170	Human immunodeficiency virus 1 infection	9/242	212/8521	0.149300339867108	0.495405673195405	0.444686418982177	51764/3709/567/2353/1642/5295/811/2923/8450	9
hsa05207	hsa05207	Chemical carcinogenesis - receptor activation	9/242	212/8521	0.149300339867108	0.495405673195405	0.444686418982177	4259/776/2353/5295/3320/468/7184/9586/9314	9
hsa00230	hsa00230	Purine metabolism	6/242	128/8521	0.156519596034666	0.507819133801359	0.455828998978149	5136/6240/5471/4881/2618/8833	6
hsa04380	hsa04380	Osteoclast differentiation	6/242	128/8521	0.156519596034666	0.507819133801359	0.455828998978149	1535/2353/5295/8878/2355/2274	6
hsa04926	hsa04926	Relaxin signaling pathway	6/242	129/8521	0.160534491775026	0.515121665915469	0.462383903435298	51764/2353/5295/468/9586/4313	6
hsa04217	hsa04217	Necroptosis	7/242	159/8521	0.16633499611585	0.526636388794406	0.472719757785894	29108/7417/292/8878/3320/5321/2752	7
hsa00592	hsa00592	alpha-Linolenic acid metabolism	2/242	26/8521	0.167730082732465	0.526636388794406	0.472719757785894	5319/5321	2
hsa05206	hsa05206	MicroRNAs in cancer	12/242	310/8521	0.171603821486179	0.529005307202848	0.474846148138101	1942/960/3065/2146/23414/5295/10018/3162/10642/8660/5154/9839	12
hsa04728	hsa04728	Dopaminergic synapse	6/242	132/8521	0.172842570276351	0.529005307202848	0.474846148138101	51764/3709/776/2353/468/9586	6
hsa05412	hsa05412	Arrhythmogenic right ventricular cardiomyopathy	4/242	77/8521	0.174986151665794	0.529005307202848	0.474846148138101	6262/776/1495/5318	4
hsa04913	hsa04913	Ovarian steroidogenesis	3/242	51/8521	0.175893856672453	0.529005307202848	0.474846148138101	5321/6770/1583	3
hsa00062	hsa00062	Fatty acid elongation	2/242	27/8521	0.177943309792994	0.529005307202848	0.474846148138101	5538/201562	2
hsa00980	hsa00980	Metabolism of xenobiotics by cytochrome P450	4/242	78/8521	0.180637711081789	0.529005307202848	0.474846148138101	4259/128/373156/221	4
hsa04270	hsa04270	Vascular smooth muscle contraction	6/242	134/8521	0.181259301832157	0.529005307202848	0.474846148138101	3709/5319/776/5321/4881/4880	6
hsa04020	hsa04020	Calcium signaling pathway	10/242	253/8521	0.182977863107834	0.529005307202848	0.474846148138101	6262/3709/2263/5136/776/7417/292/490/56034/5154	10
hsa04922	hsa04922	Glucagon signaling pathway	5/242	107/8521	0.187845469621409	0.537753697347563	0.482698884785664	3709/3276/468/5315/9586	5
hsa04350	hsa04350	TGF-beta signaling pathway	5/242	108/8521	0.192760139839249	0.546465639155929	0.490518904649698	10468/3065/7050/25805/6498	5
hsa00591	hsa00591	Linoleic acid metabolism	2/242	30/8521	0.209088703850366	0.574385398290296	0.515580260181268	5319/5321	2
hsa01523	hsa01523	Antifolate resistance	2/242	30/8521	0.209088703850366	0.574385398290296	0.515580260181268	2348/2618	2
hsa05134	hsa05134	Legionellosis	3/242	56/8521	0.212238023045036	0.574385398290296	0.515580260181268	29108/7415/3312	3
hsa04310	hsa04310	Wnt signaling pathway	7/242	171/8521	0.213076812156461	0.574385398290296	0.515580260181268	8549/85407/284654/8313/7091/25805/55366	7
hsa03083	hsa03083	Polycomb repressive complex	4/242	84/8521	0.215734419977569	0.574385398290296	0.515580260181268	8473/3065/2146/6045	4
hsa04120	hsa04120	Ubiquitin mediated proteolysis	6/242	142/8521	0.216467402447372	0.574385398290296	0.515580260181268	9246/7318/1642/10054/7316/8450	6
hsa00410	hsa00410	beta-Alanine metabolism	2/242	31/8521	0.219596479773772	0.574385398290296	0.515580260181268	219/221	2
hsa04550	hsa04550	Signaling pathways regulating pluripotency of stem cells	6/242	143/8521	0.221026886357659	0.574385398290296	0.515580260181268	2263/8313/5295/4211/6498/9314	6
hsa00240	hsa00240	Pyrimidine metabolism	3/242	58/8521	0.227209774974127	0.574385398290296	0.515580260181268	6240/7372/7371	3
hsa04923	hsa04923	Regulation of lipolysis in adipocytes	3/242	58/8521	0.227209774974127	0.574385398290296	0.515580260181268	5295/4881/8660	3
hsa04014	hsa04014	Ras signaling pathway	9/242	236/8521	0.228334437421868	0.574385398290296	0.515580260181268	51764/1942/2263/5319/5295/5321/5906/56034/5154	9
hsa04724	hsa04724	Glutamatergic synapse	5/242	115/8521	0.228352690001594	0.574385398290296	0.515580260181268	51764/3709/776/5321/2752	5
hsa04726	hsa04726	Serotonergic synapse	5/242	115/8521	0.228352690001594	0.574385398290296	0.515580260181268	51764/351/3709/776/5321	5
hsa04136	hsa04136	Autophagy - other	2/242	32/8521	0.230147573972482	0.574385398290296	0.515580260181268	60673/23710	2
hsa05224	hsa05224	Breast cancer	6/242	147/8521	0.239576353074052	0.592849958454434	0.532154432787145	3280/8313/2353/5295/23462/1647	6
hsa04978	hsa04978	Mineral absorption	3/242	60/8521	0.242375874559283	0.594335537940981	0.533487919781198	3162/490/476	3
hsa04072	hsa04072	Phospholipase D signaling pathway	6/242	148/8521	0.244286795606074	0.594335537940981	0.533487919781198	9266/5295/5321/56034/5154/56895	6
hsa04727	hsa04727	GABAergic synapse	4/242	89/8521	0.246282877023489	0.594335537940981	0.533487919781198	51764/776/23710/2752	4
hsa00590	hsa00590	Arachidonic acid metabolism	3/242	61/8521	0.250021064958754	0.596669397112165	0.535582840234063	5319/5321/22949	3
hsa00051	hsa00051	Fructose and mannose metabolism	2/242	34/8521	0.251336766591768	0.596669397112165	0.535582840234063	3795/3098	2
hsa04145	hsa04145	Phagosome	6/242	152/8521	0.263391697131404	0.620009299382232	0.556533221146993	7058/1535/10383/7846/811/347733	6
hsa00310	hsa00310	Lysine degradation	3/242	63/8521	0.265414939804038	0.620009299382232	0.556533221146993	219/2146/5352	3
hsa03040	hsa03040	Spliceosome	8/242	216/8521	0.27131147493656	0.623136117238436	0.559339917780716	22827/8896/4116/220988/4670/84950/10262/3312	8
hsa00500	hsa00500	Starch and sucrose metabolism	2/242	36/8521	0.272576021783007	0.623136117238436	0.559339917780716	2821/3098	2
hsa04929	hsa04929	GnRH secretion	3/242	64/8521	0.273155558241506	0.623136117238436	0.559339917780716	3709/776/5295	3
hsa05132	hsa05132	Salmonella infection	9/242	249/8521	0.276610382039606	0.626125826012132	0.562023542455014	29108/2353/9266/10096/3320/10383/7846/7184/347733	9
hsa04150	hsa04150	mTOR signaling pathway	6/242	156/8521	0.282870521523736	0.631236435012032	0.566610931211233	6396/5295/6520/9663/2887/6446	6
hsa01250	hsa01250	Biosynthesis of nucleotide sugars	2/242	37/8521	0.283191688310192	0.631236435012032	0.566610931211233	2821/3098	2
hsa04720	hsa04720	Long-term potentiation	3/242	67/8521	0.296505554065403	0.6469161193603	0.580685341458957	3709/5906/468	3
hsa04666	hsa04666	Fc gamma R-mediated phagocytosis	4/242	97/8521	0.296872465733836	0.6469161193603	0.580685341458957	5295/2934/10096/5321	4
hsa04713	hsa04713	Circadian entrainment	4/242	97/8521	0.296872465733836	0.6469161193603	0.580685341458957	51764/6262/776/2353	4
hsa05202	hsa05202	Transcriptional misregulation in cancer	7/242	193/8521	0.308825450673097	0.667978011826255	0.599590933470575	5218/3065/2130/4211/2119/1647/5154	7
hsa04933	hsa04933	AGE-RAGE signaling pathway in diabetic complications	4/242	100/8521	0.316194416037254	0.678888010903516	0.609383975180157	1958/5295/2152/4313	4
hsa05130	hsa05130	Pathogenic Escherichia coli infection	7/242	198/8521	0.331776965604983	0.707145065377044	0.634748094011838	29108/2353/9266/10096/10383/7846/347733	7
hsa04974	hsa04974	Protein digestion and absorption	4/242	103/8521	0.335620594659018	0.710153722032126	0.637448726697907	1303/6520/476/1357	4
hsa05225	hsa05225	Hepatocellular carcinoma	6/242	168/8521	0.342923579199451	0.717244330392875	0.643813403993605	4259/8313/5295/3162/8110/1647	6
hsa00071	hsa00071	Fatty acid degradation	2/242	43/8521	0.34634058419656	0.717244330392875	0.643813403993605	219/128	2
hsa00860	hsa00860	Porphyrin metabolism	2/242	43/8521	0.34634058419656	0.717244330392875	0.643813403993605	3162/211	2
hsa05135	hsa05135	Yersinia infection	5/242	137/8521	0.349302641048843	0.718284304128608	0.644746906013062	29108/2353/5295/10096/9564	5
hsa05164	hsa05164	Influenza A	6/242	171/8521	0.358178408022422	0.723120920770122	0.649088353539151	29108/5295/2224/5611/292/1965	6
hsa03320	hsa03320	PPAR signaling pathway	3/242	75/8521	0.359084018875575	0.723120920770122	0.649088353539151	3158/7316/4023	3
hsa05214	hsa05214	Glioma	3/242	75/8521	0.359084018875575	0.723120920770122	0.649088353539151	5295/1647/5154	3
hsa05220	hsa05220	Chronic myeloid leukemia	3/242	76/8521	0.366879365296241	0.724311446253627	0.6501569939335	3065/5295/1647	3
hsa03022	hsa03022	Basal transcription factors	2/242	45/8521	0.367024392508343	0.724311446253627	0.6501569939335	2957/2961	2
hsa04931	hsa04931	Insulin resistance	4/242	108/8521	0.368087108153491	0.724311446253627	0.6501569939335	8473/5295/9586/8660	4
hsa00360	hsa00360	Phenylalanine metabolism	1/242	16/8521	0.369597279081474	0.724311446253627	0.6501569939335	221	1
hsa04066	hsa04066	HIF-1 signaling pathway	4/242	109/8521	0.374577281370537	0.729177107734646	0.654524512710623	5295/3162/3098/5230	4
hsa00910	hsa00910	Nitrogen metabolism	1/242	17/8521	0.38753466396828	0.744782137161071	0.668531911150349	2752	1
hsa04015	hsa04015	Rap1 signaling pathway	7/242	210/8521	0.387694811124941	0.744782137161071	0.668531911150349	1942/2263/5295/5906/9564/56034/5154	7
hsa00280	hsa00280	Valine, leucine and isoleucine degradation	2/242	48/8521	0.397557296614737	0.758736801382375	0.681057907513379	3158/219	2
hsa04668	hsa04668	TNF signaling pathway	4/242	114/8521	0.406917901312337	0.76199806568155	0.683985286065992	2353/5295/468/9586	4
hsa00520	hsa00520	Amino sugar and nucleotide sugar metabolism	2/242	49/8521	0.407585784101866	0.76199806568155	0.683985286065992	2821/3098	2
hsa05030	hsa05030	Cocaine addiction	2/242	49/8521	0.407585784101866	0.76199806568155	0.683985286065992	468/9586	2
hsa04360	hsa04360	Axon guidance	6/242	182/8521	0.414325502980692	0.76199806568155	0.683985286065992	1942/1947/5295/10512/6387/6091	6
hsa05226	hsa05226	Gastric cancer	5/242	149/8521	0.417314014425132	0.76199806568155	0.683985286065992	2263/8313/5295/1495/1647	5
hsa00330	hsa00330	Arginine and proline metabolism	2/242	50/8521	0.417533186674822	0.76199806568155	0.683985286065992	219/5033	2
hsa00565	hsa00565	Ether lipid metabolism	2/242	50/8521	0.417533186674822	0.76199806568155	0.683985286065992	5319/5321	2
hsa04621	hsa04621	NOD-like receptor signaling pathway	6/242	186/8521	0.434671109678123	0.781509937721992	0.701499547558673	29108/3709/1535/7417/3320/23710	6
hsa01232	hsa01232	Nucleotide metabolism	3/242	85/8521	0.436014876887964	0.781509937721992	0.701499547558673	6240/7371/8833	3
hsa00670	hsa00670	One carbon pool by folate	1/242	20/8521	0.438353776969091	0.781509937721992	0.701499547558673	2618	1
hsa04722	hsa04722	Neurotrophin signaling pathway	4/242	119/8521	0.438930238994543	0.781509937721992	0.701499547558673	5295/5906/468/27018	4
hsa00510	hsa00510	N-Glycan biosynthesis	2/242	53/8521	0.446855302635212	0.786034628731819	0.705561004160862	1650/6480	2
hsa04961	hsa04961	Endocrine and other factor-regulated calcium reabsorption	2/242	53/8521	0.446855302635212	0.786034628731819	0.705561004160862	490/476	2
hsa04152	hsa04152	AMPK signaling pathway	4/242	121/8521	0.451602431568996	0.789628203701479	0.708786671671479	10645/5295/9586/8660	4
hsa00532	hsa00532	Glycosaminoglycan biosynthesis - chondroitin sulfate / dermatan sulfate	1/242	21/8521	0.454342294316872	0.78969017821742	0.708842301283841	55790	1
hsa00220	hsa00220	Arginine biosynthesis	1/242	22/8521	0.469877490172791	0.803316747353143	0.72107379268541	2752	1
hsa04814	hsa04814	Motor proteins	6/242	193/8521	0.469960242844326	0.803316747353143	0.72107379268541	7135/26153/10383/7846/7171/347733	6
hsa04611	hsa04611	Platelet activation	4/242	124/8521	0.470435492456806	0.803316747353143	0.72107379268541	3709/5295/5321/5906	4
hsa05410	hsa05410	Hypertrophic cardiomyopathy	3/242	90/8521	0.473229156611504	0.803389033317205	0.721138678067714	6262/776/7171	3
hsa01212	hsa01212	Fatty acid metabolism	2/242	57/8521	0.484633149384519	0.806877070991109	0.72426961311026	5538/201562	2
hsa03060	hsa03060	Protein export	1/242	23/8521	0.484972165708523	0.806877070991109	0.72426961311026	3309	1
hsa04964	hsa04964	Proximal tubule bicarbonate reclamation	1/242	23/8521	0.484972165708523	0.806877070991109	0.72426961311026	476	1
hsa05222	hsa05222	Small cell lung cancer	3/242	92/8521	0.487804139954868	0.806877070991109	0.72426961311026	5295/1647/1164	3
hsa05161	hsa05161	Hepatitis B	5/242	162/8521	0.489596500018593	0.806877070991109	0.72426961311026	2353/1642/5295/468/9586	5
hsa04520	hsa04520	Adherens junction	3/242	93/8521	0.49501869058445	0.806877070991109	0.72426961311026	87/1495/5906	3
hsa04970	hsa04970	Salivary secretion	3/242	93/8521	0.49501869058445	0.806877070991109	0.72426961311026	3709/490/476	3
hsa04977	hsa04977	Vitamin digestion and absorption	1/242	24/8521	0.499638762072201	0.806877070991109	0.72426961311026	5406	1
hsa04657	hsa04657	IL-17 signaling pathway	3/242	94/8521	0.502182717121875	0.806877070991109	0.72426961311026	2353/3320/7184	3
hsa04370	hsa04370	VEGF signaling pathway	2/242	59/8521	0.502916530549253	0.806877070991109	0.72426961311026	5295/5321	2
hsa04730	hsa04730	Long-term depression	2/242	60/8521	0.511900691100631	0.814573581151562	0.731178160442462	3709/5321	2
hsa05414	hsa05414	Dilated cardiomyopathy	3/242	96/8521	0.516353932396665	0.814573581151562	0.731178160442462	6262/776/7171	3
hsa04142	hsa04142	Lysosome	4/242	132/8521	0.519408495087696	0.814573581151562	0.731178160442462	1201/8763/5538/950	4
hsa04070	hsa04070	Phosphatidylinositol signaling system	3/242	97/8521	0.523358660056118	0.814573581151562	0.731178160442462	3709/3628/5295	3
hsa04950	hsa04950	Maturity onset diabetes of the young	1/242	26/8521	0.527735741982247	0.814573581151562	0.731178160442462	3280	1
hsa05205	hsa05205	Proteoglycans in cancer	6/242	205/8521	0.528914989466218	0.814573581151562	0.731178160442462	857/3709/960/5295/4313/2719	6
hsa01522	hsa01522	Endocrine resistance	3/242	98/8521	0.530307938435664	0.814573581151562	0.731178160442462	2353/5295/4313	3
hsa04750	hsa04750	Inflammatory mediator regulation of TRP channels	3/242	98/8521	0.530307938435664	0.814573581151562	0.731178160442462	3709/5295/5321	3
hsa05217	hsa05217	Basal cell carcinoma	2/242	63/8521	0.538207234571161	0.814573581151562	0.731178160442462	8313/1647	2
hsa00650	hsa00650	Butanoate metabolism	1/242	27/8521	0.541189297066449	0.814573581151562	0.731178160442462	3158	1
hsa00790	hsa00790	Folate biosynthesis	1/242	27/8521	0.541189297066449	0.814573581151562	0.731178160442462	5092	1
hsa01040	hsa01040	Biosynthesis of unsaturated fatty acids	1/242	27/8521	0.541189297066449	0.814573581151562	0.731178160442462	201562	1
hsa00601	hsa00601	Glycosphingolipid biosynthesis - lacto and neolacto series	1/242	28/8521	0.554261134847226	0.82523016452938	0.740743730958239	6484	1
hsa05162	hsa05162	Measles	4/242	138/8521	0.554711227012542	0.82523016452938	0.740743730958239	2353/5295/1965/3312	4
hsa05142	hsa05142	Chagas disease	3/242	102/8521	0.557530184176656	0.82523016452938	0.740743730958239	2353/5295/811	3
hsa04371	hsa04371	Apelin signaling pathway	4/242	139/8521	0.560461481546246	0.82523016452938	0.740743730958239	51764/1958/6262/3709	4
hsa00970	hsa00970	Aminoacyl-tRNA biosynthesis	2/242	66/8521	0.56352443842139	0.82523016452938	0.740743730958239	5917/79731	2
hsa04625	hsa04625	C-type lectin receptor signaling pathway	3/242	104/8521	0.57078383357875	0.82523016452938	0.740743730958239	29108/3709/5295	3
hsa04936	hsa04936	Alcoholic liver disease	4/242	142/8521	0.577469548668151	0.82523016452938	0.740743730958239	219/128/10645/9663	4
hsa00053	hsa00053	Ascorbate and aldarate metabolism	1/242	30/8521	0.579302502048067	0.82523016452938	0.740743730958239	219	1
hsa00630	hsa00630	Glyoxylate and dicarboxylate metabolism	1/242	30/8521	0.579302502048067	0.82523016452938	0.740743730958239	2752	1
hsa00830	hsa00830	Retinol metabolism	2/242	68/8521	0.579844077657531	0.82523016452938	0.740743730958239	128/56603	2
hsa04664	hsa04664	Fc epsilon RI signaling pathway	2/242	68/8521	0.579844077657531	0.82523016452938	0.740743730958239	5295/5321	2
hsa04920	hsa04920	Adipocytokine signaling pathway	2/242	69/8521	0.587835185692161	0.82523016452938	0.740743730958239	10645/8660	2
hsa05204	hsa05204	Chemical carcinogenesis - DNA adducts	2/242	69/8521	0.587835185692161	0.82523016452938	0.740743730958239	4259/373156	2
hsa05211	hsa05211	Renal cell carcinoma	2/242	69/8521	0.587835185692161	0.82523016452938	0.740743730958239	5295/5906	2
hsa04917	hsa04917	Prolactin signaling pathway	2/242	70/8521	0.59571356039541	0.829483894563019	0.744561967361903	2353/5295	2
hsa03013	hsa03013	Nucleocytoplasmic transport	3/242	108/8521	0.596546636500801	0.829483894563019	0.744561967361903	6396/4116/5905	3
hsa00052	hsa00052	Galactose metabolism	1/242	32/8521	0.602942545655642	0.830468034582299	0.745445351878128	3098	1
hsa04215	hsa04215	Apoptosis - multiple species	1/242	32/8521	0.602942545655642	0.830468034582299	0.745445351878128	10018	1
hsa04723	hsa04723	Retrograde endocannabinoid signaling	4/242	148/8521	0.610342462402195	0.833880954678745	0.748508859823387	51764/3709/4697/776	4
hsa05223	hsa05223	Non-small cell lung cancer	2/242	72/8521	0.611131932538532	0.833880954678745	0.748508859823387	5295/1647	2
hsa01524	hsa01524	Platinum drug resistance	2/242	73/8521	0.618672072063882	0.836279070478425	0.75066145836023	4259/5295	2
hsa05034	hsa05034	Alcoholism	5/242	188/8521	0.622447816171442	0.836279070478425	0.75066145836023	51764/3065/10645/468/9586	5
hsa03020	hsa03020	RNA polymerase	1/242	34/8521	0.625259377037497	0.836279070478425	0.75066145836023	81488	1
hsa04710	hsa04710	Circadian rhythm	1/242	34/8521	0.625259377037497	0.836279070478425	0.75066145836023	4783	1
hsa04613	hsa04613	Neutrophil extracellular trap formation	5/242	191/8521	0.636412978986374	0.836279070478425	0.75066145836023	1535/3065/7417/5295/292	5
hsa04971	hsa04971	Gastric acid secretion	2/242	76/8521	0.640618924267378	0.836279070478425	0.75066145836023	3709/476	2
hsa05133	hsa05133	Pertussis	2/242	76/8521	0.640618924267378	0.836279070478425	0.75066145836023	29108/2353	2
hsa05212	hsa05212	Pancreatic cancer	2/242	76/8521	0.640618924267378	0.836279070478425	0.75066145836023	5295/1647	2
hsa04062	hsa04062	Chemokine signaling pathway	5/242	192/8521	0.640997527326464	0.836279070478425	0.75066145836023	51764/5295/5906/9564/6387	5
hsa03030	hsa03030	DNA replication	1/242	36/8521	0.646326770675815	0.836279070478425	0.75066145836023	4176	1
hsa05140	hsa05140	Leishmaniasis	2/242	77/8521	0.647711193717099	0.836279070478425	0.75066145836023	1535/2353	2
hsa05167	hsa05167	Kaposi sarcoma-associated herpesvirus infection	5/242	194/8521	0.6500593352007	0.836279070478425	0.75066145836023	51764/3709/2353/5295/7316	5
hsa04714	hsa04714	Thermogenesis	6/242	232/8521	0.650121058214392	0.836279070478425	0.75066145836023	125965/4697/506/4881/8110/9586	6
hsa05216	hsa05216	Thyroid cancer	1/242	37/8521	0.656413856297082	0.840670377362929	0.754603186601908	1647	1
hsa03018	hsa03018	RNA degradation	2/242	79/8521	0.661563544031164	0.843565741734061	0.757202125781475	7832/3313	2
hsa04071	hsa04071	Sphingolipid signaling pathway	3/242	121/8521	0.673105773784003	0.850852320107917	0.763742709830106	1901/5295/259230	3
hsa04919	hsa04919	Thyroid hormone signaling pathway	3/242	121/8521	0.673105773784003	0.850852320107917	0.763742709830106	3065/5295/476	3
hsa00260	hsa00260	Glycine, serine and threonine metabolism	1/242	40/8521	0.684988084053817	0.859032145916791	0.771085091324012	211	1
hsa04146	hsa04146	Peroxisome	2/242	83/8521	0.687956890469663	0.859032145916791	0.771085091324012	373156/390916	2
hsa03440	hsa03440	Homologous recombination	1/242	41/8521	0.693976750916095	0.859032145916791	0.771085091324012	5932	1
hsa05219	hsa05219	Bladder cancer	1/242	41/8521	0.693976750916095	0.859032145916791	0.771085091324012	4313	1
hsa04662	hsa04662	B cell receptor signaling pathway	2/242	84/8521	0.69428625491905	0.859032145916791	0.771085091324012	2353/5295	2
hsa00380	hsa00380	Tryptophan metabolism	1/242	42/8521	0.702709961562121	0.862148356202267	0.773882266381991	219	1
hsa00513	hsa00513	Various types of N-glycan biosynthesis	1/242	42/8521	0.702709961562121	0.862148356202267	0.773882266381991	1650	1
hsa04742	hsa04742	Taste transduction	2/242	86/8521	0.706627995899263	0.863327928044288	0.774941074560302	51764/5136	2
hsa04962	hsa04962	Vasopressin-regulated water reabsorption	1/242	44/8521	0.719438733348665	0.8704266814448	0.781313063012816	9586	1
hsa04144	hsa04144	Endocytosis	6/242	250/8521	0.719513494770214	0.8704266814448	0.781313063012816	857/2263/2348/9266/10096/3312	6
hsa04512	hsa04512	ECM-receptor interaction	2/242	89/8521	0.72436193010646	0.8704266814448	0.781313063012816	7058/960	2
hsa05235	hsa05235	PD-L1 expression and PD-1 checkpoint pathway in cancer	2/242	89/8521	0.72436193010646	0.8704266814448	0.781313063012816	2353/5295	2
hsa05165	hsa05165	Human papillomavirus infection	8/242	331/8521	0.729621218481287	0.873153261461212	0.783760497850908	7058/3280/8313/3065/5295/23462/5315/9586	8
hsa05032	hsa05032	Morphine addiction	2/242	91/8521	0.735676886925301	0.876577589656492	0.786834245942561	51764/5136	2
hsa00190	hsa00190	Oxidative phosphorylation	3/242	134/8521	0.738486599505127	0.876577589656492	0.786834245942561	125965/4697/506	3
hsa05323	hsa05323	Rheumatoid arthritis	2/242	93/8521	0.746595422490362	0.882614831446096	0.792253399531643	2353/6387	2
hsa04910	hsa04910	Insulin signaling pathway	3/242	137/8521	0.75201860094576	0.885441255952266	0.794790456856937	5295/3098/8660	3
hsa04672	hsa04672	Intestinal immune network for IgA production	1/242	49/8521	0.757272068741225	0.888045960130271	0.797128493411815	6387	1
hsa05110	hsa05110	Vibrio cholerae infection	1/242	50/8521	0.764205515314008	0.889035898293587	0.798017082462521	9601	1
hsa05144	hsa05144	Malaria	1/242	50/8521	0.764205515314008	0.889035898293587	0.798017082462521	7058	1
hsa03015	hsa03015	mRNA surveillance pathway	2/242	97/8521	0.767278331178206	0.889068542476334	0.798046384558786	4116/2107	2
hsa00600	hsa00600	Sphingolipid metabolism	1/242	53/8521	0.783844515023032	0.901887811395589	0.809553226523077	259230	1
hsa04914	hsa04914	Progesterone-mediated oocyte maturation	2/242	102/8521	0.79106228844528	0.901887811395589	0.809553226523077	5295/3320	2
hsa05146	hsa05146	Amoebiasis	2/242	102/8521	0.79106228844528	0.901887811395589	0.809553226523077	87/5295	2
hsa03460	hsa03460	Fanconi anemia pathway	1/242	55/8521	0.796023346206109	0.901887811395589	0.809553226523077	3280	1
hsa04064	hsa04064	NF-kappa B signaling pathway	2/242	104/8521	0.799962134080334	0.901887811395589	0.809553226523077	6387/1647	2
hsa04620	hsa04620	Toll-like receptor signaling pathway	2/242	104/8521	0.799962134080334	0.901887811395589	0.809553226523077	2353/5295	2
hsa04660	hsa04660	T cell receptor signaling pathway	2/242	104/8521	0.799962134080334	0.901887811395589	0.809553226523077	2353/5295	2
hsa01240	hsa01240	Biosynthesis of cofactors	3/242	153/8521	0.814946570675019	0.913772296940925	0.820220987520873	219/7372/211	3
hsa04659	hsa04659	Th17 cell differentiation	2/242	108/8521	0.816762224320484	0.913772296940925	0.820220987520873	2353/3320	2
hsa05416	hsa05416	Viral myocarditis	1/242	60/8521	0.823563046651152	0.916258249388914	0.8224524300571	857	1
hsa04110	hsa04110	Cell cycle	3/242	157/8521	0.828397869310525	0.916258249388914	0.8224524300571	3065/4176/1647	3
hsa04390	hsa04390	Hippo signaling pathway	3/242	157/8521	0.828397869310525	0.916258249388914	0.8224524300571	85407/8313/1495	3
hsa00140	hsa00140	Steroid hormone biosynthesis	1/242	62/8521	0.83351212535641	0.918436002279516	0.824407226271087	1583	1
hsa03250	hsa03250	Viral life cycle - HIV-1	1/242	63/8521	0.83827510746585	0.920211772105369	0.826001194139282	10955	1
hsa05221	hsa05221	Acute myeloid leukemia	1/242	67/8521	0.856007857650266	0.936158406119392	0.840315223949995	5295	1
hsa05120	hsa05120	Epithelial cell signaling in Helicobacter pylori infection	1/242	70/8521	0.868024188105221	0.945757697487779	0.848931747204242	50848	1
hsa00562	hsa00562	Inositol phosphate metabolism	1/242	73/8521	0.879041537333447	0.95420122268166	0.856510830741649	3628	1
hsa04115	hsa04115	p53 signaling pathway	1/242	74/8521	0.88250649329525	0.954414429785974	0.856702209865564	1647	1
hsa04623	hsa04623	Cytosolic DNA-sensing pathway	1/242	75/8521	0.885872591155147	0.954519544713295	0.856796563206959	29108	1
hsa05322	hsa05322	Systemic lupus erythematosus	2/242	137/8521	0.905187584562066	0.97174549519163	0.872258934040071	87/6741	2
hsa04012	hsa04012	ErbB signaling pathway	1/242	85/8521	0.914676748721167	0.977373428041364	0.877310683425738	5295	1
hsa04610	hsa04610	Complement and coagulation cascades	1/242	86/8521	0.917124381107308	0.977373428041364	0.877310683425738	2152	1
hsa04976	hsa04976	Bile secretion	1/242	89/8521	0.924055587793132	0.981179024129434	0.880726665494698	476	1
hsa04658	hsa04658	Th1 and Th2 cell differentiation	1/242	92/8521	0.930409305580141	0.982778850249162	0.882162702638938	2353	1
hsa04514	hsa04514	Cell adhesion molecules	2/242	158/8521	0.942357157930436	0.982778850249162	0.882162702638938	4684/50848	2
hsa05160	hsa05160	Hepatitis C	2/242	158/8521	0.942357157930436	0.982778850249162	0.882162702638938	5295/1965	2
hsa04640	hsa04640	Hematopoietic cell lineage	1/242	99/8521	0.94325072384224	0.982778850249162	0.882162702638938	960	1
hsa04061	hsa04061	Viral protein interaction with cytokine and cytokine receptor	1/242	100/8521	0.944881372717825	0.982778850249162	0.882162702638938	6387	1
hsa04916	hsa04916	Melanogenesis	1/242	101/8521	0.946465354169231	0.982778850249162	0.882162702638938	1638	1
hsa03008	hsa03008	Ribosome biogenesis in eukaryotes	2/242	164/8521	0.950126811051798	0.982778850249162	0.882162702638938	10528/51602	2
hsa04630	hsa04630	JAK-STAT signaling pathway	2/242	166/8521	0.952487721303126	0.982778850249162	0.882162702638938	5295/5154	2
hsa05145	hsa05145	Toxoplasmosis	1/242	111/8521	0.960013228129587	0.987055854274082	0.886001830260442	3312	1
hsa05171	hsa05171	Coronavirus disease - COVID-19	3/242	232/8521	0.963447938535592	0.987111572113659	0.886051843750184	6154/2353/5295	3
hsa04114	hsa04114	Oocyte meiosis	1/242	131/8521	0.977714629634784	0.995401980232462	0.89349348622164	3709	1
hsa04650	hsa04650	Natural killer cell mediated cytotoxicity	1/242	132/8521	0.978357425776427	0.995401980232462	0.89349348622164	5295	1
hsa04060	hsa04060	Cytokine-cytokine receptor interaction	3/242	297/8521	0.991728443862603	0.999979826627811	0.897602656201604	55504/6387/3623	3
hsa03010	hsa03010	Ribosome	1/242	167/8521	0.992247270079888	0.999979826627811	0.897602656201604	6154	1
hsa05152	hsa05152	Tuberculosis	1/242	180/8521	0.994711059422816	0.999979826627811	0.897602656201604	3313	1
hsa04740	hsa04740	Olfactory transduction	3/242	439/8521	0.999758597180816	0.999979826627811	0.897602656201604	51764/5136/5997	3
hsa04080	hsa04080	Neuroactive ligand-receptor interaction	1/242	367/8521	0.999979826627811	0.999979826627811	0.897602656201604	1901	1
