# Supplementary material for: How relevant is the mouse model for understanding human sex determination?
Source: Int J Biol Sci. 2025 Oct 15;21(15):6599–615. doi: 10.7150/ijbs.90231 (PMC12631067; doi:10.7150/ijbs.90231)
Supplement: Supplementary file 5 — Supplementary tables 11-46. [file ijbsv21p6599s5.zip › Ontology Results/Supplementary Table 27 - GO Analysis - Granulosa Molecular Function Common.csv]

	ID	Description	GeneRatio	BgRatio	pvalue	p.adjust	qvalue	geneID	Count
GO:0001228	GO:0001228	DNA-binding transcription activator activity, RNA polymerase II-specific	6/37	411/14759	0.00050269507823508	0.027830109767711	0.0225714436424921	IRX3/DMRT1/JUN/ATF3/MEIS2/KLF6	6
GO:0001216	GO:0001216	DNA-binding transcription activator activity	6/37	415/14759	0.00052910530576724	0.027830109767711	0.0225714436424921	IRX3/DMRT1/JUN/ATF3/MEIS2/KLF6	6
GO:0140678	GO:0140678	molecular function inhibitor activity	3/37	77/14759	0.000933783314725733	0.027830109767711	0.0225714436424921	CDKN1C/ID1/ID3	3
GO:0140416	GO:0140416	transcription regulator inhibitor activity	2/37	20/14759	0.00112932428036824	0.027830109767711	0.0225714436424921	ID1/ID3	2
GO:0120020	GO:0120020	cholesterol transfer activity	2/37	21/14759	0.00124623216269051	0.027830109767711	0.0225714436424921	TSPO/APOE	2
GO:0120015	GO:0120015	sterol transfer activity	2/37	22/14759	0.00136869392300218	0.027830109767711	0.0225714436424921	TSPO/APOE	2
GO:0000217	GO:0000217	DNA secondary structure binding	2/37	32/14759	0.00289286838782102	0.0504185633305948	0.0408916734519061	HMGB2/NR0B1	2
GO:0015248	GO:0015248	sterol transporter activity	2/37	35/14759	0.00345391597804141	0.0526722186651316	0.042719487096828	TSPO/APOE	2
GO:0140297	GO:0140297	DNA-binding transcription factor binding	5/37	439/14759	0.00452543168030332	0.0613447405552228	0.0497532839705862	HMGB2/NR0B1/JUN/LMO4/ID3	5
GO:0120013	GO:0120013	lipid transfer activity	2/37	48/14759	0.00641537199647932	0.0782675383570477	0.0634784176493743	TSPO/APOE	2
GO:0046982	GO:0046982	protein heterodimerization activity	3/37	252/14759	0.0249385723097412	0.184808138568998	0.149887532575374	TPM1/ATF3/XBP1	3
GO:0001227	GO:0001227	DNA-binding transcription repressor activity, RNA polymerase II-specific	3/37	253/14759	0.0251949828832056	0.184808138568998	0.149887532575374	IRX3/JUN/ATF3	3
GO:0003713	GO:0003713	transcription coactivator activity	3/37	254/14759	0.0254528307901444	0.184808138568998	0.149887532575374	HMGB2/MAGED1/LMO4	3
GO:0001217	GO:0001217	DNA-binding transcription repressor activity	3/37	257/14759	0.0262349971880544	0.184808138568998	0.149887532575374	IRX3/JUN/ATF3	3
GO:0003712	GO:0003712	transcription coregulator activity	4/37	457/14759	0.0267566219921244	0.184808138568998	0.149887532575374	HMGB2/NR0B1/MAGED1/LMO4	4
GO:0004861	GO:0004861	cyclin-dependent protein serine/threonine kinase inhibitor activity	1/37	11/14759	0.0272424331779362	0.184808138568998	0.149887532575374	CDKN1C	1
GO:0008503	GO:0008503	benzodiazepine receptor activity	1/37	11/14759	0.0272424331779362	0.184808138568998	0.149887532575374	TSPO	1
GO:0008047	GO:0008047	enzyme activator activity	4/37	481/14759	0.0314935273999917	0.184808138568998	0.149887532575374	SVBP/JUN/ARHGAP29/APOE	4
GO:0003697	GO:0003697	single-stranded DNA binding	2/37	112/14759	0.0319857946820378	0.184808138568998	0.149887532575374	HMGB2/SMC4	2
GO:0043177	GO:0043177	organic acid binding	2/37	115/14759	0.0335731548891625	0.184808138568998	0.149887532575374	NR2F2/ID3	2
GO:0001972	GO:0001972	retinoic acid binding	1/37	15/14759	0.0369686181954135	0.184808138568998	0.149887532575374	NR2F2	1
GO:0004707	GO:0004707	MAP kinase activity	1/37	15/14759	0.0369686181954135	0.184808138568998	0.149887532575374	MAPK13	1
GO:0035497	GO:0035497	cAMP response element binding	1/37	15/14759	0.0369686181954135	0.184808138568998	0.149887532575374	JUN	1
GO:0008301	GO:0008301	DNA binding, bending	1/37	16/14759	0.0393853410065078	0.184808138568998	0.149887532575374	HMGB2	1
GO:0043395	GO:0043395	heparan sulfate proteoglycan binding	1/37	16/14759	0.0393853410065078	0.184808138568998	0.149887532575374	APOE	1
GO:0070628	GO:0070628	proteasome binding	1/37	16/14759	0.0393853410065078	0.184808138568998	0.149887532575374	ID1	1
GO:0000400	GO:0000400	four-way junction DNA binding	1/37	17/14759	0.0417961625748969	0.188856734597682	0.153171122106835	HMGB2	1
GO:0005319	GO:0005319	lipid transporter activity	2/37	141/14759	0.0485527069921181	0.211551080465657	0.171577235235304	TSPO/APOE	2
GO:0008201	GO:0008201	heparin binding	2/37	148/14759	0.0529346883917212	0.212608609712698	0.172434937989591	APOE/SERPINE2	2
GO:0051787	GO:0051787	misfolded protein binding	1/37	23/14759	0.0561379482210809	0.212608609712698	0.172434937989591	DNAJB9	1
GO:0042056	GO:0042056	chemoattractant activity	1/37	24/14759	0.0585078515812751	0.212608609712698	0.172434937989591	HMGB2	1
GO:0050750	GO:0050750	low-density lipoprotein particle receptor binding	1/37	24/14759	0.0585078515812751	0.212608609712698	0.172434937989591	APOE	1
GO:0070412	GO:0070412	R-SMAD binding	1/37	24/14759	0.0585078515812751	0.212608609712698	0.172434937989591	JUN	1
GO:0001671	GO:0001671	ATPase activator activity	1/37	25/14759	0.0608719648823609	0.212608609712698	0.172434937989591	DNAJC15	1
GO:0043236	GO:0043236	laminin binding	1/37	26/14759	0.0632303018783801	0.212608609712698	0.172434937989591	LGALS1	1
GO:0071813	GO:0071813	lipoprotein particle binding	1/37	27/14759	0.0655828762916363	0.212608609712698	0.172434937989591	APOE	1
GO:0071814	GO:0071814	protein-lipid complex binding	1/37	27/14759	0.0655828762916363	0.212608609712698	0.172434937989591	APOE	1
GO:0070325	GO:0070325	lipoprotein particle receptor binding	1/37	29/14759	0.0702707921007878	0.212608609712698	0.172434937989591	APOE	1
GO:0061134	GO:0061134	peptidase regulator activity	2/37	175/14759	0.07106442582487	0.212608609712698	0.172434937989591	SVBP/SERPINE2	2
GO:0043425	GO:0043425	bHLH transcription factor binding	1/37	30/14759	0.0726061607832231	0.212608609712698	0.172434937989591	ID3	1
GO:0005501	GO:0005501	retinoid binding	1/37	31/14759	0.0749358214561149	0.212608609712698	0.172434937989591	NR2F2	1
GO:0019840	GO:0019840	isoprenoid binding	1/37	31/14759	0.0749358214561149	0.212608609712698	0.172434937989591	NR2F2	1
GO:0043394	GO:0043394	proteoglycan binding	1/37	31/14759	0.0749358214561149	0.212608609712698	0.172434937989591	APOE	1
GO:0030291	GO:0030291	protein serine/threonine kinase inhibitor activity	1/37	32/14759	0.0772597876841243	0.21422032039689	0.173742106275304	CDKN1C	1
GO:0005109	GO:0005109	frizzled binding	1/37	36/14759	0.0864989783459642	0.234508341293503	0.190196583965395	WNT6	1
GO:0016504	GO:0016504	peptidase activator activity	1/37	37/14759	0.0887946747258598	0.235498919925106	0.190999986824504	SVBP	1
GO:0008307	GO:0008307	structural constituent of muscle	1/37	39/14759	0.0933692396962362	0.238144335997255	0.193145535666453	TPM1	1
GO:0005539	GO:0005539	glycosaminoglycan binding	2/37	206/14759	0.0939746900527113	0.238144335997255	0.193145535666453	APOE/SERPINE2	2
GO:0048156	GO:0048156	tau protein binding	1/37	40/14759	0.0956481349497171	0.238144335997255	0.193145535666453	APOE	1
GO:0016538	GO:0016538	cyclin-dependent protein serine/threonine kinase regulator activity	1/37	44/14759	0.104708110719129	0.250478225641839	0.203148862901923	CDKN1C	1
GO:0030544	GO:0030544	Hsp70 protein binding	1/37	44/14759	0.104708110719129	0.250478225641839	0.203148862901923	DNAJB9	1
GO:0005096	GO:0005096	GTPase activator activity	2/37	231/14759	0.113798633877783	0.253437203376106	0.205548724049646	JUN/ARHGAP29	2
GO:0140296	GO:0140296	general transcription initiation factor binding	1/37	49/14759	0.115908957003862	0.253437203376106	0.205548724049646	JUN	1
GO:1901681	GO:1901681	sulfur compound binding	2/37	234/14759	0.116247283353964	0.253437203376106	0.205548724049646	APOE/SERPINE2	2
GO:0015485	GO:0015485	cholesterol binding	1/37	50/14759	0.118132707417924	0.253437203376106	0.205548724049646	TSPO	1
GO:0004879	GO:0004879	nuclear receptor activity	1/37	51/14759	0.120351015244802	0.253437203376106	0.205548724049646	NR2F2	1
GO:0098531	GO:0098531	ligand-activated transcription factor activity	1/37	51/14759	0.120351015244802	0.253437203376106	0.205548724049646	NR2F2	1
GO:0050840	GO:0050840	extracellular matrix binding	1/37	52/14759	0.122563893435986	0.253437203376106	0.205548724049646	LGALS1	1
GO:0140677	GO:0140677	molecular function activator activity	1/37	52/14759	0.122563893435986	0.253437203376106	0.205548724049646	DNAJC15	1
GO:0032934	GO:0032934	sterol binding	1/37	60/14759	0.140072996409879	0.284815092700087	0.230997573026818	TSPO	1
GO:0033293	GO:0033293	monocarboxylic acid binding	1/37	64/14759	0.148699593820225	0.295686493288236	0.239814757282952	NR2F2	1
GO:0003684	GO:0003684	damaged DNA binding	1/37	66/14759	0.152981258353642	0.295686493288236	0.239814757282952	HMGB2	1
GO:0004860	GO:0004860	protein kinase inhibitor activity	1/37	67/14759	0.155114225987271	0.295686493288236	0.239814757282952	CDKN1C	1
GO:0016209	GO:0016209	antioxidant activity	1/37	67/14759	0.155114225987271	0.295686493288236	0.239814757282952	APOE	1
GO:0004497	GO:0004497	monooxygenase activity	1/37	69/14759	0.159364494390479	0.299114897163669	0.242595343687531	MSMO1	1
GO:0019210	GO:0019210	kinase inhibitor activity	1/37	71/14759	0.163593956507754	0.302400949908272	0.245260477061066	CDKN1C	1
GO:0046332	GO:0046332	SMAD binding	1/37	75/14759	0.171990857574418	0.307019088193553	0.249005990424452	JUN	1
GO:0001540	GO:0001540	amyloid-beta binding	1/37	76/14759	0.174077233103548	0.307019088193553	0.249005990424452	APOE	1
GO:0004867	GO:0004867	serine-type endopeptidase inhibitor activity	1/37	76/14759	0.174077233103548	0.307019088193553	0.249005990424452	SERPINE2	1
GO:0030165	GO:0030165	PDZ domain binding	1/37	77/14759	0.176158493225809	0.307019088193553	0.249005990424452	ARHGAP29	1
GO:0042562	GO:0042562	hormone binding	1/37	80/14759	0.182371702954962	0.313371095218386	0.254157747631823	TSPO	1
GO:0004857	GO:0004857	enzyme inhibitor activity	2/37	320/14759	0.191104787795197	0.323816445986306	0.26262938673609	CDKN1C/SERPINE2	2
GO:0043178	GO:0043178	alcohol binding	1/37	86/14759	0.194661643814598	0.325324938977821	0.263852840931106	TSPO	1
GO:0061629	GO:0061629	RNA polymerase II-specific DNA-binding transcription factor binding	2/37	327/14759	0.197487068799905	0.325586789102546	0.264065212904567	NR0B1/JUN	2
GO:0030594	GO:0030594	neurotransmitter receptor activity	1/37	91/14759	0.20476579499755	0.331923107127508	0.269204245642672	TSPO	1
GO:0005200	GO:0005200	structural constituent of cytoskeleton	1/37	92/14759	0.206771771653201	0.331923107127508	0.269204245642672	TPM1	1
GO:0047485	GO:0047485	protein N-terminus binding	1/37	95/14759	0.212760206699631	0.334693927146365	0.27145150260361	ID1	1
GO:0005496	GO:0005496	steroid binding	1/37	96/14759	0.214746559151357	0.334693927146365	0.27145150260361	TSPO	1
GO:0051087	GO:0051087	chaperone binding	1/37	97/14759	0.216728034791499	0.334693927146365	0.27145150260361	DNAJB9	1
GO:0031072	GO:0031072	heat shock protein binding	1/37	111/14759	0.24396309893375	0.372043725873969	0.301743832891744	DNAJB9	1
GO:0005506	GO:0005506	iron ion binding	1/37	114/14759	0.249678145223547	0.376058440953985	0.304999943482956	MSMO1	1
GO:0048018	GO:0048018	receptor ligand activity	2/37	389/14759	0.254950059378363	0.379315942001954	0.307641920174147	HMGB2/WNT6	2
GO:0044325	GO:0044325	transmembrane transporter binding	1/37	119/14759	0.259109943729046	0.379795557313628	0.308030909296644	TSPO	1
GO:0030546	GO:0030546	signaling receptor activator activity	2/37	396/14759	0.261498580445448	0.379795557313628	0.308030909296644	HMGB2/WNT6	2
GO:0016922	GO:0016922	nuclear receptor binding	1/37	131/14759	0.281278056687719	0.386768062042769	0.31368591744625	NR0B1	1
GO:0004866	GO:0004866	endopeptidase inhibitor activity	1/37	132/14759	0.283095988865909	0.386768062042769	0.31368591744625	SERPINE2	1
GO:0016705	GO:0016705	oxidoreductase activity, acting on paired donors, with incorporation or reduction of molecular oxygen	1/37	136/14759	0.290323081543091	0.386768062042769	0.31368591744625	MSMO1	1
GO:0030545	GO:0030545	signaling receptor regulator activity	2/37	427/14759	0.290520223917479	0.386768062042769	0.31368591744625	HMGB2/WNT6	2
GO:0030695	GO:0030695	GTPase regulator activity	2/37	428/14759	0.291455782469375	0.386768062042769	0.31368591744625	JUN/ARHGAP29	2
GO:0060589	GO:0060589	nucleoside-triphosphatase regulator activity	2/37	428/14759	0.291455782469375	0.386768062042769	0.31368591744625	JUN/ARHGAP29	2
GO:0031406	GO:0031406	carboxylic acid binding	1/37	137/14759	0.292118749052009	0.386768062042769	0.31368591744625	NR2F2	1
GO:0030414	GO:0030414	peptidase inhibitor activity	1/37	138/14759	0.293909995549416	0.386768062042769	0.31368591744625	SERPINE2	1
GO:0061135	GO:0061135	endopeptidase regulator activity	1/37	140/14759	0.297479267817454	0.386768062042769	0.31368591744625	SERPINE2	1
GO:0005543	GO:0005543	phospholipid binding	2/37	435/14759	0.298001621573937	0.386768062042769	0.31368591744625	APOE/PHLDA1	2
GO:0016758	GO:0016758	hexosyltransferase activity	1/37	157/14759	0.327117616148732	0.42008788600153	0.340709760864054	STT3B	1
GO:1901981	GO:1901981	phosphatidylinositol phosphate binding	1/37	164/14759	0.338964801141286	0.43076776811705	0.349371615211413	PHLDA1	1
GO:0003714	GO:0003714	transcription corepressor activity	1/37	171/14759	0.35060893801343	0.436472351404473	0.353998283278865	NR0B1	1
GO:0008022	GO:0008022	protein C-terminus binding	1/37	171/14759	0.35060893801343	0.436472351404473	0.353998283278865	ID1	1
GO:0005125	GO:0005125	cytokine activity	1/37	178/14759	0.362053411739929	0.446166830629004	0.361860932520504	WNT6	1
GO:0016741	GO:0016741	transferase activity, transferring one-carbon groups	1/37	192/14759	0.384356636297383	0.468915096282808	0.380310776967937	GATM	1
GO:0019887	GO:0019887	protein kinase regulator activity	1/37	201/14759	0.398291821006179	0.47821739075163	0.387855347115214	CDKN1C	1
GO:0030246	GO:0030246	carbohydrate binding	1/37	202/14759	0.399821097185789	0.47821739075163	0.387855347115214	LGALS1	1
GO:0051015	GO:0051015	actin filament binding	1/37	207/14759	0.407410930291047	0.482564402869007	0.391380965225942	TPM1	1
GO:0042393	GO:0042393	histone binding	1/37	219/14759	0.425247508776945	0.496448543252292	0.40264161402688	RBBP7	1
GO:0016757	GO:0016757	glycosyltransferase activity	1/37	222/14759	0.429624378399925	0.496448543252292	0.40264161402688	STT3B	1
GO:0001664	GO:0001664	G protein-coupled receptor binding	1/37	225/14759	0.433968811329129	0.496448543252292	0.40264161402688	WNT6	1
GO:0019207	GO:0019207	kinase regulator activity	1/37	226/14759	0.435409787934387	0.496448543252292	0.40264161402688	CDKN1C	1
GO:0008017	GO:0008017	microtubule binding	1/37	248/14759	0.466223245152424	0.526659591746257	0.427144103745885	SVBP	1
GO:0035091	GO:0035091	phosphatidylinositol binding	1/37	253/14759	0.472994651661214	0.529055550014976	0.42908733133225	PHLDA1	1
GO:0042277	GO:0042277	peptide binding	1/37	256/14759	0.477017299193831	0.529055550014976	0.42908733133225	APOE	1
GO:0031625	GO:0031625	ubiquitin protein ligase binding	1/37	265/14759	0.48890681590474	0.537357040904309	0.435820205737748	JUN	1
GO:0044389	GO:0044389	ubiquitin-like protein ligase binding	1/37	281/14759	0.509397603953635	0.554879532878067	0.450031717778588	JUN	1
GO:0016887	GO:0016887	ATP hydrolysis activity	1/37	304/14759	0.537459036162364	0.576442495326363	0.467520229168922	SMC4	1
GO:0045296	GO:0045296	cadherin binding	1/37	305/14759	0.53864298743611	0.576442495326363	0.467520229168922	PHLDB2	1
GO:0030674	GO:0030674	protein-macromolecule adaptor activity	1/37	316/14759	0.551473392051851	0.585041337655007	0.474494268676192	CNTLN	1
GO:0033218	GO:0033218	amide binding	1/37	322/14759	0.558324765578694	0.587203632763799	0.47624798515787	APOE	1
GO:0106310	GO:0106310	protein serine kinase activity	1/37	341/14759	0.579355711548582	0.600110953298242	0.486716390077953	MAPK13	1
GO:0015631	GO:0015631	tubulin binding	1/37	342/14759	0.580435184337644	0.600110953298242	0.486716390077953	SVBP	1
GO:0004674	GO:0004674	protein serine/threonine kinase activity	1/37	404/14759	0.642349115137869	0.658542790309412	0.534107181096503	MAPK13	1
GO:0003779	GO:0003779	actin binding	1/37	414/14759	0.651464197429954	0.662321934053786	0.537172232968558	TPM1	1
GO:0060090	GO:0060090	molecular adaptor activity	1/37	442/14759	0.675800475034563	0.68138560292741	0.552633707292291	CNTLN	1
GO:0140657	GO:0140657	ATP-dependent activity	1/37	488/14759	0.712236804552954	0.712236804552954	0.577655389369954	SMC4	1
