# Supplementary material for: How relevant is the mouse model for understanding human sex determination?
Source: Int J Biol Sci. 2025 Oct 15;21(15):6599–615. doi: 10.7150/ijbs.90231 (PMC12631067; doi:10.7150/ijbs.90231)
Supplement: Supplementary file 5 — Supplementary tables 11-46. [file ijbsv21p6599s5.zip › Ontology Results/Supplementary Table 29 - GO Analysis - Granulosa Molecular Function Human.csv]

	ID	Description	GeneRatio	BgRatio	pvalue	p.adjust	qvalue	geneID	Count
GO:0005201	GO:0005201	extracellular matrix structural constituent	12/168	157/14759	2.33160619516996e-07	0.000100259066392308	8.98281965718112e-05	COL11A1/PCOLCE/SBSPON/DCN/COL3A1/IGFBP7/COL4A2/COL4A1/COL14A1/NPNT/CCN1/COL1A2	12
GO:0030020	GO:0030020	extracellular matrix structural constituent conferring tensile strength	6/168	36/14759	2.91969648393064e-06	0.000627734744045087	0.000562425743746638	COL11A1/COL3A1/COL4A2/COL4A1/COL14A1/COL1A2	6
GO:0019838	GO:0019838	growth factor binding	9/168	126/14759	1.36509063919871e-05	0.00195662991618482	0.00175306376823414	KDR/COL3A1/IGFBP7/COL4A1/FGFR1/IGFBP3/CCN1/COL1A2/CCN2	9
GO:0005539	GO:0005539	glycosaminoglycan binding	10/168	206/14759	0.00012507168091526	0.0134452056983905	0.012046377688154	COL11A1/PCOLCE/SFRP1/DCN/PTPRF/FGFR1/LAYN/ANXA6/CCN1/CCN2	10
GO:0048407	GO:0048407	platelet-derived growth factor binding	3/168	11/14759	0.000223525806277718	0.0190299296535379	0.0170500716112482	COL3A1/COL4A1/COL1A2	3
GO:0005178	GO:0005178	integrin binding	8/168	146/14759	0.00026553390214239	0.0190299296535379	0.0170500716112482	KDR/COL3A1/IGF2/ISG15/TSPAN8/NPNT/CCN1/CCN2	8
GO:0005501	GO:0005501	retinoid binding	4/168	31/14759	0.000400964208455649	0.0215518262044911	0.0193095921440483	FABP5/ALDH1A2/CRABP2/STRA6	4
GO:0019840	GO:0019840	isoprenoid binding	4/168	31/14759	0.000400964208455649	0.0215518262044911	0.0193095921440483	FABP5/ALDH1A2/CRABP2/STRA6	4
GO:0045296	GO:0045296	cadherin binding	11/168	305/14759	0.000746998749721482	0.0356899402644708	0.0319767885845687	CDH7/KDR/LDHA/EZR/ANXA2/TMPO/IDH1/CEMIP2/CCS/CTNNAL1/EPCAM	11
GO:0016918	GO:0016918	retinal binding	3/168	17/14759	0.000876045676945973	0.0376699641086768	0.0337508123960238	ALDH1A2/CRABP2/STRA6	3
GO:0005520	GO:0005520	insulin-like growth factor binding	3/168	18/14759	0.00104250243319409	0.0407523678430416	0.036512525411391	IGFBP7/IGFBP3/CCN2	3
GO:0030545	GO:0030545	signaling receptor regulator activity	13/168	427/14759	0.00121305376630748	0.0434677599593512	0.0389454103919769	LGALS3/WNT2B/WNT5A/GRN/GHRL/IGF2/TDGF1/CMTM3/LY6H/STC1/NPY/CCN2/LYPD1	13
GO:1901681	GO:1901681	sulfur compound binding	9/168	234/14759	0.0014490395342361	0.0468212825102982	0.0419500352479049	COL11A1/PCOLCE/SFRP1/PTPRF/FGFR1/ANXA6/MGST2/CCN1/CCN2	9
GO:0008201	GO:0008201	heparin binding	7/168	148/14759	0.0015244138491725	0.0468212825102982	0.0419500352479049	COL11A1/PCOLCE/SFRP1/PTPRF/FGFR1/CCN1/CCN2	7
GO:0072341	GO:0072341	modified amino acid binding	5/168	77/14759	0.00183770773723105	0.0526809551339568	0.0472000724088817	DPEP1/ANXA2/MME/ANXA6/MGST2	5
GO:0050840	GO:0050840	extracellular matrix binding	4/168	52/14759	0.00286652334148328	0.0770378148023632	0.0690228646699264	COL11A1/LGALS3/DCN/CCN1	4
GO:0008022	GO:0008022	protein C-terminus binding	7/168	171/14759	0.00344065102565704	0.0862051553835981	0.0772364427671895	CENPF/TOP2A/EZR/MKI67/ATXN1/ATP1B1/CCN2	7
GO:0004857	GO:0004857	enzyme inhibitor activity	10/168	320/14759	0.0036733436975285	0.0862051553835981	0.0772364427671895	LGALS3/DPEP1/ANXA5/BIRC5/ANXA2/CRB2/HSPB1/PHACTR2/OAZ2/PCSK1N	10
GO:0008238	GO:0008238	exopeptidase activity	5/168	91/14759	0.00380906500532178	0.0862051553835981	0.0772364427671895	DPEP1/MME/CPA2/CPVL/CPE	5
GO:0001664	GO:0001664	G protein-coupled receptor binding	8/168	225/14759	0.00425964814403179	0.0915824350966835	0.0820542747745071	SFRP1/WNT2B/WNT5A/GHRL/ADRA2A/CCKBR/NPY/TAC1	8
GO:0048018	GO:0048018	receptor ligand activity	11/168	389/14759	0.00499370437508824	0.0963458268208229	0.0863220871883016	LGALS3/WNT2B/WNT5A/GRN/GHRL/IGF2/TDGF1/CMTM3/STC1/NPY/CCN2	11
GO:0016616	GO:0016616	oxidoreductase activity, acting on the CH-OH group of donors, NAD or NADP as acceptor	5/168	97/14759	0.00499941597882671	0.0963458268208229	0.0863220871883016	LDHA/HSD17B14/IDH1/SORD/PHGDH	5
GO:0071855	GO:0071855	neuropeptide receptor binding	3/168	31/14759	0.00515338143460216	0.0963458268208229	0.0863220871883016	CCKBR/NPY/TAC1	3
GO:0016846	GO:0016846	carbon-sulfur lyase activity	2/168	10/14759	0.00545862109886958	0.09780029468808	0.0876252334292222	CENPV/MGST2	2
GO:0030546	GO:0030546	signaling receptor activator activity	11/168	396/14759	0.00569224658187441	0.0979066412082398	0.0877205157459383	LGALS3/WNT2B/WNT5A/GRN/GHRL/IGF2/TDGF1/CMTM3/STC1/NPY/CCN2	11
GO:0005518	GO:0005518	collagen binding	4/168	65/14759	0.00639652605657323	0.105461093021623	0.0944890086803279	PCOLCE/DCN/CCBE1/COL14A1	4
GO:0033130	GO:0033130	acetylcholine receptor binding	2/168	11/14759	0.00662197560833445	0.105461093021623	0.0944890086803279	LY6H/LYPD1	2
GO:0016614	GO:0016614	oxidoreductase activity, acting on CH-OH group of donors	5/168	107/14759	0.00753428887942261	0.105985078841213	0.0949584794513687	LDHA/HSD17B14/IDH1/SORD/PHGDH	5
GO:0005109	GO:0005109	frizzled binding	3/168	36/14759	0.00785350691100496	0.105985078841213	0.0949584794513687	SFRP1/WNT2B/WNT5A	3
GO:0004859	GO:0004859	phospholipase inhibitor activity	2/168	12/14759	0.00788726168120658	0.105985078841213	0.0949584794513687	ANXA5/ANXA2	2
GO:0030548	GO:0030548	acetylcholine receptor regulator activity	2/168	12/14759	0.00788726168120658	0.105985078841213	0.0949584794513687	LY6H/LYPD1	2
GO:0099602	GO:0099602	neurotransmitter receptor regulator activity	2/168	12/14759	0.00788726168120658	0.105985078841213	0.0949584794513687	LY6H/LYPD1	2
GO:0044548	GO:0044548	S100 protein binding	2/168	13/14759	0.0092520362408556	0.120556835865694	0.10801420300329	EZR/ANXA2	2
GO:0005159	GO:0005159	insulin-like growth factor receptor binding	2/168	14/14759	0.0107138980453894	0.127971559986596	0.114657505398027	IGF2/IRS1	2
GO:0019841	GO:0019841	retinol binding	2/168	14/14759	0.0107138980453894	0.127971559986596	0.114657505398027	CRABP2/STRA6	2
GO:1901611	GO:1901611	phosphatidylglycerol binding	2/168	14/14759	0.0107138980453894	0.127971559986596	0.114657505398027	PITPNC1/MME	2
GO:0004180	GO:0004180	carboxypeptidase activity	3/168	42/14759	0.0120164785852999	0.135289985545444	0.121214528052956	CPA2/CPVL/CPE	3
GO:0001972	GO:0001972	retinoic acid binding	2/168	15/14759	0.0122704870610985	0.135289985545444	0.121214528052956	FABP5/CRABP2	2
GO:0055102	GO:0055102	lipase inhibitor activity	2/168	15/14759	0.0122704870610985	0.135289985545444	0.121214528052956	ANXA5/ANXA2	2
GO:0061134	GO:0061134	peptidase regulator activity	6/168	175/14759	0.0150485702551692	0.161242330411111	0.144466812559282	PCOLCE/DPEP1/BIRC5/ANXA2/CRB2/PCSK1N	6
GO:0051287	GO:0051287	NAD binding	3/168	46/14759	0.0153742687136176	0.161242330411111	0.144466812559282	IDH1/SORD/PHGDH	3
GO:0043027	GO:0043027	cysteine-type endopeptidase inhibitor activity involved in apoptotic process	2/168	18/14759	0.0174856222461852	0.171102544634868	0.153301178301987	DPEP1/BIRC5	2
GO:0098641	GO:0098641	cadherin binding involved in cell-cell adhesion	2/168	18/14759	0.0174856222461852	0.171102544634868	0.153301178301987	ANXA2/EPCAM	2
GO:0004866	GO:0004866	endopeptidase inhibitor activity	5/168	132/14759	0.0175081673579865	0.171102544634868	0.153301178301987	DPEP1/BIRC5/ANXA2/CRB2/PCSK1N	5
GO:0005544	GO:0005544	calcium-dependent phospholipid binding	3/168	49/14759	0.0182051284765131	0.173960116553348	0.155861450816463	ANXA5/ANXA2/ANXA6	3
GO:0005080	GO:0005080	protein kinase C binding	3/168	51/14759	0.0202424591569354	0.18774806173122	0.168214909653921	TOP2A/HSPB1/IRS1	3
GO:0030414	GO:0030414	peptidase inhibitor activity	5/168	138/14759	0.0207922711602924	0.18774806173122	0.168214909653921	DPEP1/BIRC5/ANXA2/CRB2/PCSK1N	5
GO:0001786	GO:0001786	phosphatidylserine binding	3/168	52/14759	0.0213062919619631	0.18774806173122	0.168214909653921	ANXA2/MME/ANXA6	3
GO:0005158	GO:0005158	insulin receptor binding	2/168	20/14759	0.0213945465693716	0.18774806173122	0.168214909653921	IGF2/IRS1	2
GO:0061135	GO:0061135	endopeptidase regulator activity	5/168	140/14759	0.0219704873425741	0.188946191146138	0.169288386681729	DPEP1/BIRC5/ANXA2/CRB2/PCSK1N	5
GO:0005179	GO:0005179	hormone activity	4/168	96/14759	0.0239709834289982	0.202108291656259	0.18108111320977	GHRL/IGF2/STC1/NPY	4
GO:0008235	GO:0008235	metalloexopeptidase activity	3/168	59/14759	0.0295964230267501	0.244739651951972	0.219277142262966	DPEP1/CPA2/CPE	3
GO:0042056	GO:0042056	chemoattractant activity	2/168	24/14759	0.0301727245793235	0.244797576775643	0.219329040636195	LGALS3/WNT5A	2
GO:0001968	GO:0001968	fibronectin binding	2/168	26/14759	0.0350094288189106	0.270784435081505	0.242612247833123	IGFBP3/CCN2	2
GO:0030547	GO:0030547	signaling receptor inhibitor activity	2/168	26/14759	0.0350094288189106	0.270784435081505	0.242612247833123	LY6H/LYPD1	2
GO:0005525	GO:0005525	GTP binding	8/168	330/14759	0.0352649496850332	0.270784435081505	0.242612247833123	ARL2/ARL4A/RHOBTB3/RASL12/RHOB/ANXA6/IFI44L/ARL4D	8
GO:0004181	GO:0004181	metallocarboxypeptidase activity	2/168	27/14759	0.0375328434052854	0.278260735590909	0.249310720260154	CPA2/CPE	2
GO:0070717	GO:0070717	poly-purine tract binding	2/168	27/14759	0.0375328434052854	0.278260735590909	0.249310720260154	RBPMS/ATXN1	2
GO:0044389	GO:0044389	ubiquitin-like protein ligase binding	7/168	281/14759	0.0419488466526431	0.29889228356182	0.267795779152083	UBE2C/LAPTM4B/TNFRSF1B/ISG15/MAP1LC3A/CXCR4/FHIT	7
GO:0002020	GO:0002020	protease binding	4/168	115/14759	0.0423616655259748	0.29889228356182	0.267795779152083	COL3A1/ANXA2/CCBE1/COL1A2	4
GO:0019003	GO:0019003	GDP binding	3/168	68/14759	0.0424009983657465	0.29889228356182	0.267795779152083	ARL2/RASL12/RHOB	3
GO:0003924	GO:0003924	GTPase activity	7/168	284/14759	0.0439885213218725	0.305081680135567	0.273341236057815	RGS10/ARL2/ARL4A/RHOBTB3/RASL12/RHOB/ARL4D	7
GO:0019001	GO:0019001	guanyl nucleotide binding	8/168	350/14759	0.0470708390045259	0.316257199561658	0.28335406374435	ARL2/ARL4A/RHOBTB3/RASL12/RHOB/ANXA6/IFI44L/ARL4D	8
GO:0032561	GO:0032561	guanyl ribonucleotide binding	8/168	350/14759	0.0470708390045259	0.316257199561658	0.28335406374435	ARL2/ARL4A/RHOBTB3/RASL12/RHOB/ANXA6/IFI44L/ARL4D	8
GO:0043028	GO:0043028	cysteine-type endopeptidase regulator activity involved in apoptotic process	2/168	32/14759	0.0511264254707432	0.338220968498763	0.303032740441976	DPEP1/BIRC5	2
GO:0019888	GO:0019888	protein phosphatase regulator activity	3/168	78/14759	0.0593579810818033	0.386726240381446	0.34649156420957	LGALS3/PHACTR2/IGFBP3	3
GO:0005543	GO:0005543	phospholipid binding	9/168	435/14759	0.0610046016404208	0.391522070229566	0.350788439911925	DPEP1/ANXA5/WNT5A/PITPNC1/ANXA2/MME/LAPTM4B/MAP1LC3A/ANXA6	9
GO:0004869	GO:0004869	cysteine-type endopeptidase inhibitor activity	2/168	36/14759	0.0630677432933476	0.39881072964911	0.357318793271907	DPEP1/BIRC5	2
GO:0008017	GO:0008017	microtubule binding	6/168	248/14759	0.0643908118228241	0.401276073678469	0.359527644960391	CENPF/BIRC5/EZR/MAP2/MAP4K4/MAP1LC3A	6
GO:0004864	GO:0004864	protein phosphatase inhibitor activity	2/168	38/14759	0.0693572967977612	0.42605196604339	0.381725874104971	LGALS3/PHACTR2	2
GO:0043178	GO:0043178	alcohol binding	3/168	86/14759	0.0748687425399543	0.440707775750409	0.394856905568298	ANXA6/CRABP2/STRA6	3
GO:0005504	GO:0005504	fatty acid binding	2/168	40/14759	0.0758427335012332	0.440707775750409	0.394856905568298	FABP5/CRABP2	2
GO:0019212	GO:0019212	phosphatase inhibitor activity	2/168	40/14759	0.0758427335012332	0.440707775750409	0.394856905568298	LGALS3/PHACTR2	2
GO:1901618	GO:1901618	organic hydroxy compound transmembrane transporter activity	2/168	40/14759	0.0758427335012332	0.440707775750409	0.394856905568298	AQP3/STRA6	2
GO:0008083	GO:0008083	growth factor activity	4/168	143/14759	0.0806254666624546	0.458836843933482	0.411099840586669	GRN/IGF2/TDGF1/CCN2	4
GO:0015026	GO:0015026	coreceptor activity	2/168	42/14759	0.0825120840358907	0.458836843933482	0.411099840586669	KDR/CXCR4	2
GO:0031625	GO:0031625	ubiquitin protein ligase binding	6/168	265/14759	0.0825931313224447	0.458836843933482	0.411099840586669	LAPTM4B/TNFRSF1B/ISG15/MAP1LC3A/CXCR4/FHIT	6
GO:0043130	GO:0043130	ubiquitin binding	3/168	90/14759	0.0832308693646781	0.458836843933482	0.411099840586669	TOP2A/HSPB1/CXCR4	3
GO:0019208	GO:0019208	phosphatase regulator activity	3/168	95/14759	0.0942184817931055	0.512834774316903	0.459479871236197	LGALS3/PHACTR2/IGFBP3	3
GO:0008233	GO:0008233	peptidase activity	9/168	487/14759	0.104566204460013	0.516970014301506	0.463184884294618	KLK11/DPEP1/SFRP1/MME/CPA2/USP46/CPVL/PRSS23/CPE	9
GO:0005031	GO:0005031	tumor necrosis factor receptor activity	1/168	10/14759	0.108203026249152	0.516970014301506	0.463184884294618	TNFRSF1B	1
GO:0008526	GO:0008526	phosphatidylinositol transfer activity	1/168	10/14759	0.108203026249152	0.516970014301506	0.463184884294618	PITPNC1	1
GO:0015173	GO:0015173	aromatic amino acid transmembrane transporter activity	1/168	10/14759	0.108203026249152	0.516970014301506	0.463184884294618	SLC16A10	1
GO:0016595	GO:0016595	glutamate binding	1/168	10/14759	0.108203026249152	0.516970014301506	0.463184884294618	SLC1A3	1
GO:0016812	GO:0016812	hydrolase activity, acting on carbon-nitrogen (but not peptide) bonds, in cyclic amides	1/168	10/14759	0.108203026249152	0.516970014301506	0.463184884294618	DPEP1	1
GO:0044594	GO:0044594	17-beta-hydroxysteroid dehydrogenase (NAD+) activity	1/168	10/14759	0.108203026249152	0.516970014301506	0.463184884294618	HSD17B14	1
GO:0046974	GO:0046974	histone methyltransferase activity (H3-K9 specific)	1/168	10/14759	0.108203026249152	0.516970014301506	0.463184884294618	SETDB2	1
GO:0070008	GO:0070008	serine-type exopeptidase activity	1/168	10/14759	0.108203026249152	0.516970014301506	0.463184884294618	CPVL	1
GO:1900750	GO:1900750	oligopeptide binding	1/168	10/14759	0.108203026249152	0.516970014301506	0.463184884294618	MGST2	1
GO:1901612	GO:1901612	cardiolipin binding	1/168	10/14759	0.108203026249152	0.516970014301506	0.463184884294618	MME	1
GO:0008237	GO:0008237	metallopeptidase activity	4/168	163/14759	0.115607481750284	0.519339657802968	0.465307992058473	DPEP1/MME/CPA2/CPE	4
GO:0098632	GO:0098632	cell-cell adhesion mediator activity	2/168	52/14759	0.118228381821849	0.519339657802968	0.465307992058473	ANXA2/EPCAM	2
GO:0140677	GO:0140677	molecular function activator activity	2/168	52/14759	0.118228381821849	0.519339657802968	0.465307992058473	CA9/ATP1B1	2
GO:0002162	GO:0002162	dystroglycan binding	1/168	11/14759	0.118361131313235	0.519339657802968	0.465307992058473	MAP2	1
GO:0004029	GO:0004029	aldehyde dehydrogenase (NAD+) activity	1/168	11/14759	0.118361131313235	0.519339657802968	0.465307992058473	ALDH1A2	1
GO:0005035	GO:0005035	death receptor activity	1/168	11/14759	0.118361131313235	0.519339657802968	0.465307992058473	TNFRSF1B	1
GO:0008503	GO:0008503	benzodiazepine receptor activity	1/168	11/14759	0.118361131313235	0.519339657802968	0.465307992058473	GABRG1	1
GO:0031996	GO:0031996	thioesterase binding	1/168	11/14759	0.118361131313235	0.519339657802968	0.465307992058473	ADRA2A	1
GO:0032182	GO:0032182	ubiquitin-like protein binding	3/168	108/14759	0.125321930010448	0.519470791651478	0.465425482850529	TOP2A/HSPB1/CXCR4	3
GO:0004030	GO:0004030	aldehyde dehydrogenase [NAD(P)+] activity	1/168	12/14759	0.128404210370692	0.519470791651478	0.465425482850529	ALDH1A2	1
GO:0005372	GO:0005372	water transmembrane transporter activity	1/168	12/14759	0.128404210370692	0.519470791651478	0.465425482850529	AQP3	1
GO:0031994	GO:0031994	insulin-like growth factor I binding	1/168	12/14759	0.128404210370692	0.519470791651478	0.465425482850529	IGFBP3	1
GO:0042043	GO:0042043	neurexin family protein binding	1/168	12/14759	0.128404210370692	0.519470791651478	0.465425482850529	CPE	1
GO:1901338	GO:1901338	catecholamine binding	1/168	12/14759	0.128404210370692	0.519470791651478	0.465425482850529	ADRA2A	1
GO:0005262	GO:0005262	calcium channel activity	3/168	112/14759	0.135554678615625	0.519470791651478	0.465425482850529	ANXA2/TRPM3/ANXA6	3
GO:0004303	GO:0004303	estradiol 17-beta-dehydrogenase activity	1/168	13/14759	0.138333558214845	0.519470791651478	0.465425482850529	HSD17B14	1
GO:0015929	GO:0015929	hexosaminidase activity	1/168	13/14759	0.138333558214845	0.519470791651478	0.465425482850529	CEMIP2	1
GO:0022851	GO:0022851	GABA-gated chloride ion channel activity	1/168	13/14759	0.138333558214845	0.519470791651478	0.465425482850529	GABRG1	1
GO:0034236	GO:0034236	protein kinase A catalytic subunit binding	1/168	13/14759	0.138333558214845	0.519470791651478	0.465425482850529	EZR	1
GO:0043177	GO:0043177	organic acid binding	3/168	115/14759	0.143412488906609	0.519470791651478	0.465425482850529	FABP5/SLC1A3/CRABP2	3
GO:0005125	GO:0005125	cytokine activity	4/168	178/14759	0.145504401284193	0.519470791651478	0.465425482850529	WNT2B/WNT5A/GRN/CMTM3	4
GO:0004089	GO:0004089	carbonate dehydratase activity	1/168	14/14759	0.148150455150956	0.519470791651478	0.465425482850529	CA9	1
GO:0005313	GO:0005313	L-glutamate transmembrane transporter activity	1/168	14/14759	0.148150455150956	0.519470791651478	0.465425482850529	SLC1A3	1
GO:0008970	GO:0008970	phospholipase A1 activity	1/168	14/14759	0.148150455150956	0.519470791651478	0.465425482850529	PLAAT1	1
GO:0016805	GO:0016805	dipeptidase activity	1/168	14/14759	0.148150455150956	0.519470791651478	0.465425482850529	DPEP1	1
GO:0046935	GO:0046935	1-phosphatidylinositol-3-kinase regulator activity	1/168	14/14759	0.148150455150956	0.519470791651478	0.465425482850529	CCKBR	1
GO:0004714	GO:0004714	transmembrane receptor protein tyrosine kinase activity	2/168	60/14759	0.149042859654354	0.519470791651478	0.465425482850529	KDR/FGFR1	2
GO:0098631	GO:0098631	cell adhesion mediator activity	2/168	60/14759	0.149042859654354	0.519470791651478	0.465425482850529	ANXA2/EPCAM	2
GO:0030674	GO:0030674	protein-macromolecule adaptor activity	6/168	316/14759	0.152240006944538	0.519470791651478	0.465425482850529	COL11A1/LGALS3/IRS1/COL14A1/ATP1B1/COL1A2	6
GO:0015179	GO:0015179	L-amino acid transmembrane transporter activity	2/168	62/14759	0.156982563554725	0.519470791651478	0.465425482850529	SLC16A10/SLC1A3	2
GO:0004364	GO:0004364	glutathione transferase activity	1/168	15/14759	0.157856167157375	0.519470791651478	0.465425482850529	MGST2	1
GO:0004602	GO:0004602	glutathione peroxidase activity	1/168	15/14759	0.157856167157375	0.519470791651478	0.465425482850529	MGST2	1
GO:0005068	GO:0005068	transmembrane receptor protein tyrosine kinase adaptor activity	1/168	15/14759	0.157856167157375	0.519470791651478	0.465425482850529	IRS1	1
GO:0005237	GO:0005237	inhibitory extracellular ligand-gated ion channel activity	1/168	15/14759	0.157856167157375	0.519470791651478	0.465425482850529	GABRG1	1
GO:0005521	GO:0005521	lamin binding	1/168	15/14759	0.157856167157375	0.519470791651478	0.465425482850529	TMPO	1
GO:0019865	GO:0019865	immunoglobulin binding	1/168	15/14759	0.157856167157375	0.519470791651478	0.465425482850529	LGALS3	1
GO:0022841	GO:0022841	potassium ion leak channel activity	1/168	15/14759	0.157856167157375	0.519470791651478	0.465425482850529	KCNK6	1
GO:0072542	GO:0072542	protein phosphatase activator activity	1/168	15/14759	0.157856167157375	0.519470791651478	0.465425482850529	IGFBP3	1
GO:0033218	GO:0033218	amide binding	6/168	322/14759	0.16178957076932	0.519470791651478	0.465425482850529	MME/LAPTM4B/CCKBR/PGRMC1/MGST2/NPY1R	6
GO:0033293	GO:0033293	monocarboxylic acid binding	2/168	64/14759	0.165000511229864	0.519470791651478	0.465425482850529	FABP5/CRABP2	2
GO:0003746	GO:0003746	translation elongation factor activity	1/168	16/14759	0.167451946044893	0.519470791651478	0.465425482850529	EEF1B2	1
GO:0005001	GO:0005001	transmembrane receptor protein tyrosine phosphatase activity	1/168	16/14759	0.167451946044893	0.519470791651478	0.465425482850529	PTPRF	1
GO:0005523	GO:0005523	tropomyosin binding	1/168	16/14759	0.167451946044893	0.519470791651478	0.465425482850529	TNNT1	1
GO:0008301	GO:0008301	DNA binding, bending	1/168	16/14759	0.167451946044893	0.519470791651478	0.465425482850529	TOP2A	1
GO:0019198	GO:0019198	transmembrane receptor protein phosphatase activity	1/168	16/14759	0.167451946044893	0.519470791651478	0.465425482850529	PTPRF	1
GO:0140693	GO:0140693	molecular condensate scaffold activity	1/168	16/14759	0.167451946044893	0.519470791651478	0.465425482850529	LGALS3	1
GO:0042277	GO:0042277	peptide binding	5/168	256/14759	0.167906946509471	0.519470791651478	0.465425482850529	MME/CCKBR/PGRMC1/MGST2/NPY1R	5
GO:0008528	GO:0008528	G protein-coupled peptide receptor activity	3/168	126/14759	0.173426664665041	0.519470791651478	0.465425482850529	CCKBR/CXCR4/NPY1R	3
GO:0005283	GO:0005283	amino acid:sodium symporter activity	1/168	17/14759	0.176939029614346	0.519470791651478	0.465425482850529	SLC1A3	1
GO:0005324	GO:0005324	long-chain fatty acid transporter activity	1/168	17/14759	0.176939029614346	0.519470791651478	0.465425482850529	FABP5	1
GO:0015172	GO:0015172	acidic amino acid transmembrane transporter activity	1/168	17/14759	0.176939029614346	0.519470791651478	0.465425482850529	SLC1A3	1
GO:0023026	GO:0023026	MHC class II protein complex binding	1/168	17/14759	0.176939029614346	0.519470791651478	0.465425482850529	ATP1B1	1
GO:0035014	GO:0035014	phosphatidylinositol 3-kinase regulator activity	1/168	17/14759	0.176939029614346	0.519470791651478	0.465425482850529	CCKBR	1
GO:0070300	GO:0070300	phosphatidic acid binding	1/168	17/14759	0.176939029614346	0.519470791651478	0.465425482850529	PITPNC1	1
GO:0097001	GO:0097001	ceramide binding	1/168	17/14759	0.176939029614346	0.519470791651478	0.465425482850529	LAPTM4B	1
GO:0015085	GO:0015085	calcium ion transmembrane transporter activity	3/168	128/14759	0.179065634237632	0.519470791651478	0.465425482850529	ANXA2/TRPM3/ANXA6	3
GO:0048306	GO:0048306	calcium-dependent protein binding	2/168	68/14759	0.18124125122186	0.519470791651478	0.465425482850529	ANXA2/ANXA6	2
GO:0008409	GO:0008409	5'-3' exonuclease activity	1/168	18/14759	0.186318641812473	0.519470791651478	0.465425482850529	PLD3	1
GO:0022840	GO:0022840	leak channel activity	1/168	18/14759	0.186318641812473	0.519470791651478	0.465425482850529	KCNK6	1
GO:0022842	GO:0022842	narrow pore channel activity	1/168	18/14759	0.186318641812473	0.519470791651478	0.465425482850529	KCNK6	1
GO:0031690	GO:0031690	adrenergic receptor binding	1/168	18/14759	0.186318641812473	0.519470791651478	0.465425482850529	ADRA2A	1
GO:0050811	GO:0050811	GABA receptor binding	1/168	18/14759	0.186318641812473	0.519470791651478	0.465425482850529	GABRG1	1
GO:0016410	GO:0016410	N-acyltransferase activity	2/168	70/14759	0.189449835207338	0.519470791651478	0.465425482850529	SAT1/PLAAT1	2
GO:0001653	GO:0001653	peptide receptor activity	3/168	132/14759	0.190490967204267	0.519470791651478	0.465425482850529	CCKBR/CXCR4/NPY1R	3
GO:0019842	GO:0019842	vitamin binding	3/168	132/14759	0.190490967204267	0.519470791651478	0.465425482850529	ALDH1A2/CRABP2/STRA6	3
GO:0015631	GO:0015631	tubulin binding	6/168	342/14759	0.195389311793639	0.519470791651478	0.465425482850529	CENPF/BIRC5/EZR/MAP2/MAP4K4/MAP1LC3A	6
GO:0004890	GO:0004890	GABA-A receptor activity	1/168	19/14759	0.195591992886044	0.519470791651478	0.465425482850529	GABRG1	1
GO:0015662	GO:0015662	P-type ion transporter activity	1/168	19/14759	0.195591992886044	0.519470791651478	0.465425482850529	ATP1B1	1
GO:0030021	GO:0030021	extracellular matrix structural constituent conferring compression resistance	1/168	19/14759	0.195591992886044	0.519470791651478	0.465425482850529	DCN	1
GO:0099095	GO:0099095	ligand-gated anion channel activity	1/168	19/14759	0.195591992886044	0.519470791651478	0.465425482850529	GABRG1	1
GO:0015276	GO:0015276	ligand-gated ion channel activity	3/168	134/14759	0.196272593922882	0.519470791651478	0.465425482850529	GABRG1/KCNK6/ANXA6	3
GO:0022834	GO:0022834	ligand-gated channel activity	3/168	134/14759	0.196272593922882	0.519470791651478	0.465425482850529	GABRG1/KCNK6/ANXA6	3
GO:0031406	GO:0031406	carboxylic acid binding	3/168	137/14759	0.205024653043814	0.519470791651478	0.465425482850529	FABP5/SLC1A3/CRABP2	3
GO:0046332	GO:0046332	SMAD binding	2/168	75/14759	0.21017525526052	0.519470791651478	0.465425482850529	COL3A1/COL1A2	2
GO:0008143	GO:0008143	poly(A) binding	1/168	21/14759	0.213824685059647	0.519470791651478	0.465425482850529	RBPMS	1
GO:0008266	GO:0008266	poly(U) RNA binding	1/168	21/14759	0.213824685059647	0.519470791651478	0.465425482850529	ATXN1	1
GO:0016493	GO:0016493	C-C chemokine receptor activity	1/168	21/14759	0.213824685059647	0.519470791651478	0.465425482850529	CXCR4	1
GO:0016628	GO:0016628	oxidoreductase activity, acting on the CH-CH group of donors, NAD or NADP as acceptor	1/168	21/14759	0.213824685059647	0.519470791651478	0.465425482850529	BLVRA	1
GO:0070696	GO:0070696	transmembrane receptor protein serine/threonine kinase binding	1/168	21/14759	0.213824685059647	0.519470791651478	0.465425482850529	TDGF1	1
GO:0004867	GO:0004867	serine-type endopeptidase inhibitor activity	2/168	76/14759	0.214349056225431	0.519470791651478	0.465425482850529	ANXA2/PCSK1N	2
GO:0005319	GO:0005319	lipid transporter activity	3/168	141/14759	0.216830598603554	0.519470791651478	0.465425482850529	FABP5/PITPNC1/STRA6	3
GO:0051117	GO:0051117	ATPase binding	2/168	77/14759	0.218530691417313	0.519470791651478	0.465425482850529	EZR/ATP1B1	2
GO:0008483	GO:0008483	transaminase activity	1/168	22/14759	0.222786379516831	0.519470791651478	0.465425482850529	BCAT2	1
GO:0016917	GO:0016917	GABA receptor activity	1/168	22/14759	0.222786379516831	0.519470791651478	0.465425482850529	GABRG1	1
GO:0017134	GO:0017134	fibroblast growth factor binding	1/168	22/14759	0.222786379516831	0.519470791651478	0.465425482850529	FGFR1	1
GO:0019211	GO:0019211	phosphatase activator activity	1/168	22/14759	0.222786379516831	0.519470791651478	0.465425482850529	IGFBP3	1
GO:0019957	GO:0019957	C-C chemokine binding	1/168	22/14759	0.222786379516831	0.519470791651478	0.465425482850529	CXCR4	1
GO:0023023	GO:0023023	MHC protein complex binding	1/168	22/14759	0.222786379516831	0.519470791651478	0.465425482850529	ATP1B1	1
GO:0019199	GO:0019199	transmembrane receptor protein kinase activity	2/168	79/14759	0.226914623998348	0.519470791651478	0.465425482850529	KDR/FGFR1	2
GO:0015171	GO:0015171	amino acid transmembrane transporter activity	2/168	80/14759	0.231115538526993	0.519470791651478	0.465425482850529	SLC16A10/SLC1A3	2
GO:0005416	GO:0005416	amino acid:cation symporter activity	1/168	23/14759	0.231646519860264	0.519470791651478	0.465425482850529	SLC1A3	1
GO:0005540	GO:0005540	hyaluronic acid binding	1/168	23/14759	0.231646519860264	0.519470791651478	0.465425482850529	LAYN	1
GO:0016769	GO:0016769	transferase activity, transferring nitrogenous groups	1/168	23/14759	0.231646519860264	0.519470791651478	0.465425482850529	BCAT2	1
GO:0033764	GO:0033764	steroid dehydrogenase activity, acting on the CH-OH group of donors, NAD or NADP as acceptor	1/168	23/14759	0.231646519860264	0.519470791651478	0.465425482850529	HSD17B14	1
GO:0070840	GO:0070840	dynein complex binding	1/168	23/14759	0.231646519860264	0.519470791651478	0.465425482850529	CENPF	1
GO:0140358	GO:0140358	P-type transmembrane transporter activity	1/168	23/14759	0.231646519860264	0.519470791651478	0.465425482850529	ATP1B1	1
GO:0003727	GO:0003727	single-stranded RNA binding	2/168	81/14759	0.235321521071883	0.519470791651478	0.465425482850529	RBPMS/ATXN1	2
GO:0060090	GO:0060090	molecular adaptor activity	7/168	442/14759	0.239350318441346	0.519470791651478	0.465425482850529	COL11A1/LGALS3/IRS1/COL14A1/ATP1B1/CXCR4/COL1A2	7
GO:0001637	GO:0001637	G protein-coupled chemoattractant receptor activity	1/168	24/14759	0.24040625008987	0.519470791651478	0.465425482850529	CXCR4	1
GO:0004529	GO:0004529	exodeoxyribonuclease activity	1/168	24/14759	0.24040625008987	0.519470791651478	0.465425482850529	PLD3	1
GO:0004950	GO:0004950	chemokine receptor activity	1/168	24/14759	0.24040625008987	0.519470791651478	0.465425482850529	CXCR4	1
GO:0005227	GO:0005227	calcium activated cation channel activity	1/168	24/14759	0.24040625008987	0.519470791651478	0.465425482850529	TRPM3	1
GO:0008187	GO:0008187	poly-pyrimidine tract binding	1/168	24/14759	0.24040625008987	0.519470791651478	0.465425482850529	ATXN1	1
GO:0015271	GO:0015271	outward rectifier potassium channel activity	1/168	24/14759	0.24040625008987	0.519470791651478	0.465425482850529	KCNK6	1
GO:0016702	GO:0016702	oxidoreductase activity, acting on single donors with incorporation of molecular oxygen, incorporation of two atoms of oxygen	1/168	24/14759	0.24040625008987	0.519470791651478	0.465425482850529	ADI1	1
GO:0016895	GO:0016895	exodeoxyribonuclease activity, producing 5'-phosphomonoesters	1/168	24/14759	0.24040625008987	0.519470791651478	0.465425482850529	PLD3	1
GO:0034237	GO:0034237	protein kinase A regulatory subunit binding	1/168	24/14759	0.24040625008987	0.519470791651478	0.465425482850529	EZR	1
GO:0048027	GO:0048027	mRNA 5'-UTR binding	1/168	24/14759	0.24040625008987	0.519470791651478	0.465425482850529	IGF2BP2	1
GO:0120014	GO:0120014	phospholipid transfer activity	1/168	24/14759	0.24040625008987	0.519470791651478	0.465425482850529	PITPNC1	1
GO:0008236	GO:0008236	serine-type peptidase activity	3/168	150/14759	0.243876971658378	0.522549371171107	0.468183769519278	KLK11/CPVL/PRSS23	3
GO:0001671	GO:0001671	ATPase activator activity	1/168	25/14759	0.249066701395259	0.522549371171107	0.468183769519278	ATP1B1	1
GO:0005242	GO:0005242	inward rectifier potassium channel activity	1/168	25/14759	0.249066701395259	0.522549371171107	0.468183769519278	KCNK6	1
GO:0016701	GO:0016701	oxidoreductase activity, acting on single donors with incorporation of molecular oxygen	1/168	25/14759	0.249066701395259	0.522549371171107	0.468183769519278	ADI1	1
GO:0017171	GO:0017171	serine hydrolase activity	3/168	154/14759	0.256072234141891	0.522549371171107	0.468183769519278	KLK11/CPVL/PRSS23	3
GO:0004197	GO:0004197	cysteine-type endopeptidase activity	2/168	86/14759	0.256405012133612	0.522549371171107	0.468183769519278	SFRP1/USP46	2
GO:0019207	GO:0019207	kinase regulator activity	4/168	226/14759	0.256756380588428	0.522549371171107	0.468183769519278	HSPB1/GHRL/IGF2/CCKBR	4
GO:0001965	GO:0001965	G-protein alpha-subunit binding	1/168	26/14759	0.257628992298313	0.522549371171107	0.468183769519278	RGS10	1
GO:0033612	GO:0033612	receptor serine/threonine kinase binding	1/168	26/14759	0.257628992298313	0.522549371171107	0.468183769519278	TDGF1	1
GO:0043236	GO:0043236	laminin binding	1/168	26/14759	0.257628992298313	0.522549371171107	0.468183769519278	LGALS3	1
GO:0046625	GO:0046625	sphingolipid binding	1/168	26/14759	0.257628992298313	0.522549371171107	0.468183769519278	LAPTM4B	1
GO:0051861	GO:0051861	glycolipid binding	1/168	26/14759	0.257628992298313	0.522549371171107	0.468183769519278	DPEP1	1
GO:0090482	GO:0090482	vitamin transmembrane transporter activity	1/168	26/14759	0.257628992298313	0.522549371171107	0.468183769519278	STRA6	1
GO:0043548	GO:0043548	phosphatidylinositol 3-kinase binding	1/168	27/14759	0.266094228794199	0.534024013262674	0.478464599398137	IRS1	1
GO:0061631	GO:0061631	ubiquitin conjugating enzyme activity	1/168	27/14759	0.266094228794199	0.534024013262674	0.478464599398137	UBE2C	1
GO:0005184	GO:0005184	neuropeptide hormone activity	1/168	28/14759	0.274463504490816	0.534024013262674	0.478464599398137	NPY	1
GO:0016229	GO:0016229	steroid dehydrogenase activity	1/168	28/14759	0.274463504490816	0.534024013262674	0.478464599398137	HSD17B14	1
GO:0016709	GO:0016709	oxidoreductase activity, acting on paired donors, with incorporation or reduction of molecular oxygen, NAD(P)H as one donor, and incorporation of one atom of oxygen	1/168	28/14759	0.274463504490816	0.534024013262674	0.478464599398137	CYP4X1	1
GO:0017147	GO:0017147	Wnt-protein binding	1/168	28/14759	0.274463504490816	0.534024013262674	0.478464599398137	SFRP1	1
GO:0030296	GO:0030296	protein tyrosine kinase activator activity	1/168	28/14759	0.274463504490816	0.534024013262674	0.478464599398137	GHRL	1
GO:0035198	GO:0035198	miRNA binding	1/168	28/14759	0.274463504490816	0.534024013262674	0.478464599398137	SOX4	1
GO:0042923	GO:0042923	neuropeptide binding	1/168	28/14759	0.274463504490816	0.534024013262674	0.478464599398137	NPY1R	1
GO:0005343	GO:0005343	organic acid:sodium symporter activity	1/168	29/14759	0.282737900746708	0.540343543649265	0.484126651103136	SLC1A3	1
GO:0019956	GO:0019956	chemokine binding	1/168	29/14759	0.282737900746708	0.540343543649265	0.484126651103136	CXCR4	1
GO:0042887	GO:0042887	amide transmembrane transporter activity	1/168	29/14759	0.282737900746708	0.540343543649265	0.484126651103136	AQP3	1
GO:0070566	GO:0070566	adenylyltransferase activity	1/168	29/14759	0.282737900746708	0.540343543649265	0.484126651103136	FHIT	1
GO:0008514	GO:0008514	organic anion transmembrane transporter activity	3/168	165/14759	0.289993228130473	0.543891084031298	0.487305108336487	SLCO3A1/SLC16A10/SLC1A3	3
GO:0020037	GO:0020037	heme binding	2/168	94/14759	0.290180938865637	0.543891084031298	0.487305108336487	CYP4X1/PGRMC1	2
GO:0004623	GO:0004623	phospholipase A2 activity	1/168	30/14759	0.290918486807438	0.543891084031298	0.487305108336487	PLAAT1	1
GO:0061650	GO:0061650	ubiquitin-like protein conjugating enzyme activity	1/168	30/14759	0.290918486807438	0.543891084031298	0.487305108336487	UBE2C	1
GO:0097718	GO:0097718	disordered domain specific binding	1/168	30/14759	0.290918486807438	0.543891084031298	0.487305108336487	EZR	1
GO:0005496	GO:0005496	steroid binding	2/168	96/14759	0.298606050256992	0.551814238516738	0.494403944423809	ANXA6/PGRMC1	2
GO:0016620	GO:0016620	oxidoreductase activity, acting on the aldehyde or oxo group of donors, NAD or NADP as acceptor	1/168	31/14759	0.299006319940465	0.551814238516738	0.494403944423809	ALDH1A2	1
GO:0043394	GO:0043394	proteoglycan binding	1/168	31/14759	0.299006319940465	0.551814238516738	0.494403944423809	PTPRF	1
GO:0051087	GO:0051087	chaperone binding	2/168	97/14759	0.302813067098262	0.554083484477671	0.496437099923691	BIRC5/GRN	2
GO:1902936	GO:1902936	phosphatidylinositol bisphosphate binding	2/168	97/14759	0.302813067098262	0.554083484477671	0.496437099923691	ANXA2/LAPTM4B	2
GO:0030291	GO:0030291	protein serine/threonine kinase inhibitor activity	1/168	32/14759	0.307002445568521	0.557008656516725	0.499057939498461	HSPB1	1
GO:0030332	GO:0030332	cyclin binding	1/168	32/14759	0.307002445568521	0.557008656516725	0.499057939498461	CRABP2	1
GO:0004620	GO:0004620	phospholipase activity	2/168	99/14759	0.311213743691641	0.560908951853263	0.502552451354453	PLD3/PLAAT1	2
GO:0016829	GO:0016829	lyase activity	3/168	172/14759	0.311761022076581	0.560908951853263	0.502552451354453	CA9/CENPV/MGST2	3
GO:0008227	GO:0008227	G protein-coupled amine receptor activity	1/168	34/14759	0.322723697566973	0.575814066198333	0.515906850008788	ADRA2A	1
GO:0015144	GO:0015144	carbohydrate transmembrane transporter activity	1/168	34/14759	0.322723697566973	0.575814066198333	0.515906850008788	AQP3	1
GO:0035091	GO:0035091	phosphatidylinositol binding	4/168	253/14759	0.325456985021844	0.577943918125106	0.517815113913804	DPEP1/PITPNC1/ANXA2/LAPTM4B	4
GO:0046873	GO:0046873	metal ion transmembrane transporter activity	6/168	411/14759	0.326642529749964	0.577943918125106	0.517815113913804	KCNK6/ANXA2/TRPM3/ATP1B1/ANXA6/SLC1A3	6
GO:0046906	GO:0046906	tetrapyrrole binding	2/168	103/14759	0.327949572145409	0.577943918125106	0.517815113913804	CYP4X1/PGRMC1	2
GO:0004175	GO:0004175	endopeptidase activity	5/168	333/14759	0.329570940747176	0.578430630699125	0.518251189316719	KLK11/SFRP1/MME/USP46/PRSS23	5
GO:0030295	GO:0030295	protein kinase activator activity	2/168	104/14759	0.332117477737493	0.579172639530971	0.518916000167283	GHRL/IGF2	2
GO:0003779	GO:0003779	actin binding	6/168	414/14759	0.332687539451511	0.579172639530971	0.518916000167283	EZR/PHACTR2/ANXA6/CXCR4/CTNNAL1/PLEKHH2	6
GO:0051879	GO:0051879	Hsp90 protein binding	1/168	36/14759	0.338090374266063	0.586205084412933	0.525216795336924	KDR	1
GO:0016504	GO:0016504	peptidase activator activity	1/168	37/14759	0.345643238296716	0.595831905174093	0.533842049678625	PCOLCE	1
GO:0015035	GO:0015035	protein-disulfide reductase activity	1/168	38/14759	0.353110425904796	0.595831905174093	0.533842049678625	CCS	1
GO:0016903	GO:0016903	oxidoreductase activity, acting on the aldehyde or oxo group of donors	1/168	38/14759	0.353110425904796	0.595831905174093	0.533842049678625	ALDH1A2	1
GO:0042169	GO:0042169	SH2 domain binding	1/168	38/14759	0.353110425904796	0.595831905174093	0.533842049678625	IRS1	1
GO:0061980	GO:0061980	regulatory RNA binding	1/168	38/14759	0.353110425904796	0.595831905174093	0.533842049678625	SOX4	1
GO:0019209	GO:0019209	kinase activator activity	2/168	110/14759	0.356960834788202	0.595831905174093	0.533842049678625	GHRL/IGF2	2
GO:0003925	GO:0003925	G protein activity	1/168	39/14759	0.360492903212587	0.595831905174093	0.533842049678625	RASL12	1
GO:0004601	GO:0004601	peroxidase activity	1/168	39/14759	0.360492903212587	0.595831905174093	0.533842049678625	MGST2	1
GO:0008307	GO:0008307	structural constituent of muscle	1/168	39/14759	0.360492903212587	0.595831905174093	0.533842049678625	KRT19	1
GO:0018024	GO:0018024	histone-lysine N-methyltransferase activity	1/168	39/14759	0.360492903212587	0.595831905174093	0.533842049678625	SETDB2	1
GO:0035254	GO:0035254	glutamate receptor binding	1/168	39/14759	0.360492903212587	0.595831905174093	0.533842049678625	SYNDIG1	1
GO:0016810	GO:0016810	hydrolase activity, acting on carbon-nitrogen (but not peptide) bonds	2/168	111/14759	0.361070763879355	0.595831905174093	0.533842049678625	DPEP1/FHIT	2
GO:0008509	GO:0008509	anion transmembrane transporter activity	4/168	267/14759	0.36165610988474	0.595831905174093	0.533842049678625	SLCO3A1/GABRG1/SLC16A10/SLC1A3	4
GO:0019205	GO:0019205	nucleobase-containing compound kinase activity	1/168	40/14759	0.367791625512878	0.60133231547733	0.538770201871977	TK1	1
GO:0048156	GO:0048156	tau protein binding	1/168	40/14759	0.367791625512878	0.60133231547733	0.538770201871977	MAP2	1
GO:0005506	GO:0005506	iron ion binding	2/168	114/14759	0.373341489178197	0.606215192020823	0.543145068003969	CYP4X1/ADI1	2
GO:0001784	GO:0001784	phosphotyrosine residue binding	1/168	41/14759	0.375007537389625	0.606215192020823	0.543145068003969	IRS1	1
GO:0016684	GO:0016684	oxidoreductase activity, acting on peroxide as acceptor	1/168	41/14759	0.375007537389625	0.606215192020823	0.543145068003969	MGST2	1
GO:0005246	GO:0005246	calcium channel regulator activity	1/168	42/14759	0.382141572837277	0.606350097121879	0.543265937690595	NPY	1
GO:0008188	GO:0008188	neuropeptide receptor activity	1/168	42/14759	0.382141572837277	0.606350097121879	0.543265937690595	NPY1R	1
GO:0015036	GO:0015036	disulfide oxidoreductase activity	1/168	42/14759	0.382141572837277	0.606350097121879	0.543265937690595	CCS	1
GO:0015175	GO:0015175	neutral amino acid transmembrane transporter activity	1/168	42/14759	0.382141572837277	0.606350097121879	0.543265937690595	SLC1A3	1
GO:0022839	GO:0022839	ion gated channel activity	1/168	42/14759	0.382141572837277	0.606350097121879	0.543265937690595	TRPM3	1
GO:0001222	GO:0001222	transcription corepressor binding	1/168	43/14759	0.389194655378783	0.615270962547341	0.551258683702146	PBX1	1
GO:0015267	GO:0015267	channel activity	6/168	443/14759	0.391629384032765	0.61555480274471	0.551512993401625	GABRG1/KCNK6/ANXA2/TRPM3/AQP3/ANXA6	6
GO:0016298	GO:0016298	lipase activity	2/168	119/14759	0.393578042596373	0.61555480274471	0.551512993401625	PLD3/PLAAT1	2
GO:0022803	GO:0022803	passive transmembrane transporter activity	6/168	444/14759	0.393668769197198	0.61555480274471	0.551512993401625	GABRG1/KCNK6/ANXA2/TRPM3/AQP3/ANXA6	6
GO:0000287	GO:0000287	magnesium ion binding	3/168	200/14759	0.398642245696071	0.621073063946777	0.556457139301151	PPA1/TOP2A/IDH1	3
GO:0019887	GO:0019887	protein kinase regulator activity	3/168	201/14759	0.401707057798339	0.623440610776656	0.558578368529391	HSPB1/GHRL/IGF2	3
GO:0050661	GO:0050661	NADP binding	1/168	45/14759	0.403061604176536	0.623440610776656	0.558578368529391	IDH1	1
GO:0030246	GO:0030246	carbohydrate binding	3/168	202/14759	0.404767586419664	0.623835348245361	0.558932037840397	LGALS3/LAYN/SORD	3
GO:0016627	GO:0016627	oxidoreductase activity, acting on the CH-CH group of donors	1/168	47/14759	0.416615566938762	0.636396059919133	0.570185943526078	BLVRA	1
GO:0016765	GO:0016765	transferase activity, transferring alkyl or aryl (other than methyl) groups	1/168	47/14759	0.416615566938762	0.636396059919133	0.570185943526078	MGST2	1
GO:0051015	GO:0051015	actin filament binding	3/168	207/14759	0.420000856361822	0.636396059919133	0.570185943526078	EZR/ANXA6/CTNNAL1	3
GO:0017046	GO:0017046	peptide hormone binding	1/168	48/14759	0.423277379388075	0.636396059919133	0.570185943526078	CCKBR	1
GO:0043539	GO:0043539	protein serine/threonine kinase activator activity	1/168	48/14759	0.423277379388075	0.636396059919133	0.570185943526078	IGF2	1
GO:0051018	GO:0051018	protein kinase A binding	1/168	48/14759	0.423277379388075	0.636396059919133	0.570185943526078	EZR	1
GO:0120013	GO:0120013	lipid transfer activity	1/168	48/14759	0.423277379388075	0.636396059919133	0.570185943526078	PITPNC1	1
GO:0005231	GO:0005231	excitatory extracellular ligand-gated ion channel activity	1/168	49/14759	0.429863566612791	0.638235517937212	0.571834025862961	GABRG1	1
GO:0005507	GO:0005507	copper ion binding	1/168	50/14759	0.436374982031489	0.638235517937212	0.571834025862961	CCS	1
GO:0008080	GO:0008080	N-acetyltransferase activity	1/168	50/14759	0.436374982031489	0.638235517937212	0.571834025862961	SAT1	1
GO:0008374	GO:0008374	O-acyltransferase activity	1/168	50/14759	0.436374982031489	0.638235517937212	0.571834025862961	PLAAT1	1
GO:0015485	GO:0015485	cholesterol binding	1/168	50/14759	0.436374982031489	0.638235517937212	0.571834025862961	ANXA6	1
GO:0016278	GO:0016278	lysine N-methyltransferase activity	1/168	50/14759	0.436374982031489	0.638235517937212	0.571834025862961	SETDB2	1
GO:0016279	GO:0016279	protein-lysine N-methyltransferase activity	1/168	50/14759	0.436374982031489	0.638235517937212	0.571834025862961	SETDB2	1
GO:0030159	GO:0030159	signaling receptor complex adaptor activity	1/168	50/14759	0.436374982031489	0.638235517937212	0.571834025862961	IRS1	1
GO:0019829	GO:0019829	ATPase-coupled cation transmembrane transporter activity	1/168	51/14759	0.442812469489421	0.641681233378936	0.574921251938043	ATP1B1	1
GO:0004252	GO:0004252	serine-type endopeptidase activity	2/168	132/14759	0.444728630744829	0.641681233378936	0.574921251938043	KLK11/PRSS23	2
GO:0019955	GO:0019955	cytokine binding	2/168	133/14759	0.448566071233123	0.641681233378936	0.574921251938043	TNFRSF1B/CXCR4	2
GO:0004536	GO:0004536	deoxyribonuclease activity	1/168	52/14759	0.449176863365256	0.641681233378936	0.574921251938043	PLD3	1
GO:0016597	GO:0016597	amino acid binding	1/168	52/14759	0.449176863365256	0.641681233378936	0.574921251938043	SLC1A3	1
GO:0045309	GO:0045309	protein phosphorylated amino acid binding	1/168	52/14759	0.449176863365256	0.641681233378936	0.574921251938043	IRS1	1
GO:1904315	GO:1904315	transmitter-gated ion channel activity involved in regulation of postsynaptic membrane potential	1/168	52/14759	0.449176863365256	0.641681233378936	0.574921251938043	GABRG1	1
GO:0004713	GO:0004713	protein tyrosine kinase activity	2/168	136/14759	0.459988881628418	0.653372330442864	0.585396016994096	KDR/FGFR1	2
GO:0044183	GO:0044183	protein folding chaperone	1/168	54/14759	0.461689661184625	0.653372330442864	0.585396016994096	HSPB1	1
GO:0015291	GO:0015291	secondary active transmembrane transporter activity	3/168	221/14759	0.461919042917746	0.653372330442864	0.585396016994096	SLCO3A1/SLC16A10/SLC1A3	3
GO:0016667	GO:0016667	oxidoreductase activity, acting on a sulfur group of donors	1/168	55/14759	0.467839687496831	0.654229639558741	0.586164132383107	CCS	1
GO:0042054	GO:0042054	histone methyltransferase activity	1/168	55/14759	0.467839687496831	0.654229639558741	0.586164132383107	SETDB2	1
GO:0099529	GO:0099529	neurotransmitter receptor activity involved in regulation of postsynaptic membrane potential	1/168	55/14759	0.467839687496831	0.654229639558741	0.586164132383107	GABRG1	1
GO:0008047	GO:0008047	enzyme activator activity	6/168	481/14759	0.468610997637424	0.654229639558741	0.586164132383107	PCOLCE/RGS10/GHRL/IGF2/IGFBP3/MGST2	6
GO:0022836	GO:0022836	gated channel activity	4/168	313/14759	0.478823721427076	0.666324272536061	0.597000449811991	GABRG1/KCNK6/TRPM3/ANXA6	4
GO:0005261	GO:0005261	cation channel activity	4/168	314/14759	0.481295529473398	0.666510354052369	0.59716717156222	KCNK6/ANXA2/TRPM3/ANXA6	4
GO:0005548	GO:0005548	phospholipid transporter activity	1/168	58/14759	0.485873820170422	0.666510354052369	0.59716717156222	PITPNC1	1
GO:0005216	GO:0005216	ion channel activity	5/168	403/14759	0.486519676538623	0.666510354052369	0.59716717156222	GABRG1/KCNK6/ANXA2/TRPM3/ANXA6	5
GO:0022824	GO:0022824	transmitter-gated ion channel activity	1/168	59/14759	0.49174914825772	0.666510354052369	0.59716717156222	GABRG1	1
GO:0022835	GO:0022835	transmitter-gated channel activity	1/168	59/14759	0.49174914825772	0.666510354052369	0.59716717156222	GABRG1	1
GO:0008234	GO:0008234	cysteine-type peptidase activity	2/168	145/14759	0.493417772169634	0.666510354052369	0.59716717156222	SFRP1/USP46	2
GO:0046943	GO:0046943	carboxylic acid transmembrane transporter activity	2/168	145/14759	0.493417772169634	0.666510354052369	0.59716717156222	SLC16A10/SLC1A3	2
GO:0005342	GO:0005342	organic acid transmembrane transporter activity	2/168	146/14759	0.497051601542407	0.666510354052369	0.59716717156222	SLC16A10/SLC1A3	2
GO:0015079	GO:0015079	potassium ion transmembrane transporter activity	2/168	146/14759	0.497051601542407	0.666510354052369	0.59716717156222	KCNK6/ATP1B1	2
GO:0016796	GO:0016796	exonuclease activity, active with either ribo- or deoxyribonucleic acids and producing 5'-phosphomonoesters	1/168	60/14759	0.497557729420489	0.666510354052369	0.59716717156222	PLD3	1
GO:0016836	GO:0016836	hydro-lyase activity	1/168	60/14759	0.497557729420489	0.666510354052369	0.59716717156222	CA9	1
GO:0032934	GO:0032934	sterol binding	1/168	60/14759	0.497557729420489	0.666510354052369	0.59716717156222	ANXA6	1
GO:0015081	GO:0015081	sodium ion transmembrane transporter activity	2/168	147/14759	0.500668927735417	0.668595151944812	0.599035068817139	ATP1B1/SLC1A3	2
GO:0016811	GO:0016811	hydrolase activity, acting on carbon-nitrogen (but not peptide) bonds, in linear amides	1/168	62/14759	0.508977657678592	0.677586355423513	0.607090834969414	FHIT	1
GO:0001618	GO:0001618	virus receptor activity	1/168	63/14759	0.514590487066222	0.680842798272232	0.610008480214534	CXCR4	1
GO:0043621	GO:0043621	protein self-association	1/168	63/14759	0.514590487066222	0.680842798272232	0.610008480214534	ATXN1	1
GO:0140272	GO:0140272	exogenous protein binding	1/168	64/14759	0.52013953430172	0.686073618864232	0.614695090585824	CXCR4	1
GO:0019905	GO:0019905	syntaxin binding	1/168	66/14759	0.531049156250134	0.698321520451247	0.625668730685817	TXLNG	1
GO:0004860	GO:0004860	protein kinase inhibitor activity	1/168	67/14759	0.536411147793725	0.69895998045849	0.626240765845306	HSPB1	1
GO:0005230	GO:0005230	extracellular ligand-gated ion channel activity	1/168	67/14759	0.536411147793725	0.69895998045849	0.626240765845306	GABRG1	1
GO:0016209	GO:0016209	antioxidant activity	1/168	67/14759	0.536411147793725	0.69895998045849	0.626240765845306	MGST2	1
GO:0022853	GO:0022853	active ion transmembrane transporter activity	3/168	249/14759	0.541481814392074	0.703435589693631	0.630250736420731	SLCO3A1/ATP1B1/SLC1A3	3
GO:0004497	GO:0004497	monooxygenase activity	1/168	69/14759	0.546952974628864	0.706275612884119	0.63279528596227	CYP4X1	1
GO:0098960	GO:0098960	postsynaptic neurotransmitter receptor activity	1/168	69/14759	0.546952974628864	0.706275612884119	0.63279528596227	GABRG1	1
GO:0046982	GO:0046982	protein heterodimerization activity	3/168	252/14759	0.549607105726981	0.706600289302521	0.633086183316335	TOP2A/ADRA2A/ATP1B1	3
GO:0005254	GO:0005254	chloride channel activity	1/168	70/14759	0.552134179548016	0.706600289302521	0.633086183316335	GABRG1	1
GO:0030971	GO:0030971	receptor tyrosine kinase binding	1/168	70/14759	0.552134179548016	0.706600289302521	0.633086183316335	IRS1	1
GO:0015370	GO:0015370	solute:sodium symporter activity	1/168	71/14759	0.557256479080724	0.707011203956208	0.633454346751462	SLC1A3	1
GO:0019210	GO:0019210	kinase inhibitor activity	1/168	71/14759	0.557256479080724	0.707011203956208	0.633454346751462	HSPB1	1
GO:1901981	GO:1901981	phosphatidylinositol phosphate binding	2/168	164/14759	0.559560412830696	0.707011203956208	0.633454346751462	ANXA2/LAPTM4B	2
GO:0008135	GO:0008135	translation factor activity, RNA binding	1/168	72/14759	0.562320538960519	0.707011203956208	0.633454346751462	EEF1B2	1
GO:0016407	GO:0016407	acetyltransferase activity	1/168	72/14759	0.562320538960519	0.707011203956208	0.633454346751462	SAT1	1
GO:0017022	GO:0017022	myosin binding	1/168	72/14759	0.562320538960519	0.707011203956208	0.633454346751462	CXCR4	1
GO:0016835	GO:0016835	carbon-oxygen lyase activity	1/168	73/14759	0.567327017441804	0.711226290087393	0.637230898829831	CA9	1
GO:0005546	GO:0005546	phosphatidylinositol-4,5-bisphosphate binding	1/168	75/14759	0.577169826330972	0.7212399816026	0.646202774214324	ANXA2	1
GO:0031267	GO:0031267	small GTPase binding	3/168	263/14759	0.578669287564876	0.7212399816026	0.646202774214324	BIRC5/RAB11FIP2/RHOBTB3	3
GO:0001540	GO:0001540	amyloid-beta binding	1/168	76/14759	0.582007436599046	0.723304039704017	0.648052089428813	PGRMC1	1
GO:0004553	GO:0004553	hydrolase activity, hydrolyzing O-glycosyl compounds	1/168	77/14759	0.586790025351437	0.727146140925412	0.651494461636966	CEMIP2	1
GO:0004527	GO:0004527	exonuclease activity	1/168	78/14759	0.591518214681294	0.730898943428036	0.654856825690725	PLD3	1
GO:0004843	GO:0004843	cysteine-type deubiquitinase activity	1/168	80/14759	0.600813848565532	0.733948735463576	0.65758931990127	USP46	1
GO:0005253	GO:0005253	anion channel activity	1/168	80/14759	0.600813848565532	0.733948735463576	0.65758931990127	GABRG1	1
GO:0035591	GO:0035591	signaling adaptor activity	1/168	80/14759	0.600813848565532	0.733948735463576	0.65758931990127	IRS1	1
GO:0042562	GO:0042562	hormone binding	1/168	80/14759	0.600813848565532	0.733948735463576	0.65758931990127	CCKBR	1
GO:0022804	GO:0022804	active transmembrane transporter activity	4/168	368/14759	0.60658249948358	0.738751115272941	0.661892064112353	SLCO3A1/ATP1B1/SLC16A10/SLC1A3	4
GO:0008081	GO:0008081	phosphoric diester hydrolase activity	1/168	82/14759	0.609899176562544	0.738751115272941	0.661892064112353	PLD3	1
GO:0008276	GO:0008276	protein methyltransferase activity	1/168	82/14759	0.609899176562544	0.738751115272941	0.661892064112353	SETDB2	1
GO:0051219	GO:0051219	phosphoprotein binding	1/168	84/14759	0.618778928816646	0.747401515143701	0.669642483580403	IRS1	1
GO:0008170	GO:0008170	N-methyltransferase activity	1/168	85/14759	0.623143163226104	0.748468045215712	0.670598052751409	SETDB2	1
GO:0101005	GO:0101005	deubiquitinase activity	1/168	85/14759	0.623143163226104	0.748468045215712	0.670598052751409	USP46	1
GO:0090079	GO:0090079	translation regulator activity, nucleic acid binding	1/168	86/14759	0.627457729709545	0.75155104115628	0.673360296360339	EEF1B2	1
GO:0004896	GO:0004896	cytokine receptor activity	1/168	88/14759	0.635940100211109	0.756172730599114	0.677501149080235	CXCR4	1
GO:0016747	GO:0016747	acyltransferase activity, transferring groups other than amino-acyl groups	2/168	189/14759	0.63691351552893	0.756172730599114	0.677501149080235	SAT1/PLAAT1	2
GO:0004725	GO:0004725	protein tyrosine phosphatase activity	1/168	89/14759	0.64010900915832	0.756172730599114	0.677501149080235	PTPRF	1
GO:0009055	GO:0009055	electron transfer activity	1/168	89/14759	0.64010900915832	0.756172730599114	0.677501149080235	PHGDH	1
GO:0051213	GO:0051213	dioxygenase activity	1/168	89/14759	0.64010900915832	0.756172730599114	0.677501149080235	ADI1	1
GO:0030594	GO:0030594	neurotransmitter receptor activity	1/168	91/14759	0.648304990322711	0.760171398805227	0.681083799174328	GABRG1	1
GO:0051020	GO:0051020	GTPase binding	3/168	292/14759	0.649461293028287	0.760171398805227	0.681083799174328	BIRC5/RAB11FIP2/RHOBTB3	3
GO:0005200	GO:0005200	structural constituent of cytoskeleton	1/168	92/14759	0.652333130602625	0.760171398805227	0.681083799174328	KRT19	1
GO:0005249	GO:0005249	voltage-gated potassium channel activity	1/168	92/14759	0.652333130602625	0.760171398805227	0.681083799174328	KCNK6	1
GO:0042626	GO:0042626	ATPase-coupled transmembrane transporter activity	1/168	92/14759	0.652333130602625	0.760171398805227	0.681083799174328	ATP1B1	1
GO:0015108	GO:0015108	chloride transmembrane transporter activity	1/168	97/14759	0.671796154967013	0.778631662091148	0.697623472032705	GABRG1	1
GO:0019783	GO:0019783	ubiquitin-like protein peptidase activity	1/168	97/14759	0.671796154967013	0.778631662091148	0.697623472032705	USP46	1
GO:1990782	GO:1990782	protein tyrosine kinase binding	1/168	98/14759	0.67555677738998	0.780885522251859	0.699642842458214	IRS1	1
GO:0004222	GO:0004222	metalloendopeptidase activity	1/168	99/14759	0.679274563448127	0.78307791496701	0.701607140460038	MME	1
GO:0000149	GO:0000149	SNARE binding	1/168	100/14759	0.682949998191695	0.783248123800785	0.701759640908415	TXLNG	1
GO:0051082	GO:0051082	unfolded protein binding	1/168	101/14759	0.68658356121126	0.783248123800785	0.701759640908415	HSPB1	1
GO:0005085	GO:0005085	guanyl-nucleotide exchange factor activity	2/168	208/14759	0.688326086185953	0.783248123800785	0.701759640908415	EEF1B2/RASGEF1B	2
GO:0001221	GO:0001221	transcription coregulator binding	1/168	102/14759	0.69017572669881	0.783248123800785	0.701759640908415	PBX1	1
GO:0015294	GO:0015294	solute:cation symporter activity	1/168	102/14759	0.69017572669881	0.783248123800785	0.701759640908415	SLC1A3	1
GO:0140097	GO:0140097	catalytic activity, acting on DNA	2/168	209/14759	0.6908600662535	0.783248123800785	0.701759640908415	TOP2A/PLD3	2
GO:0001228	GO:0001228	DNA-binding transcription activator activity, RNA polymerase II-specific	4/168	411/14759	0.692172760568136	0.783248123800785	0.701759640908415	LHX2/PBX1/MAFB/SOX4	4
GO:0016746	GO:0016746	acyltransferase activity	2/168	212/14759	0.698361021151871	0.78464753925772	0.703013462345962	SAT1/PLAAT1	2
GO:0001216	GO:0001216	DNA-binding transcription activator activity	4/168	415/14759	0.69942728859137	0.78464753925772	0.703013462345962	LHX2/PBX1/MAFB/SOX4	4
GO:0042826	GO:0042826	histone deacetylase binding	1/168	105/14759	0.700708500174336	0.78464753925772	0.703013462345962	TOP2A	1
GO:0099094	GO:0099094	ligand-gated cation channel activity	1/168	105/14759	0.700708500174336	0.78464753925772	0.703013462345962	KCNK6	1
GO:0140375	GO:0140375	immune receptor activity	1/168	106/14759	0.704139711582191	0.786146463922295	0.704356440136009	CXCR4	1
GO:0008094	GO:0008094	ATP-dependent activity, acting on DNA	1/168	107/14759	0.707531817530065	0.786146463922295	0.704356440136009	TOP2A	1
GO:0016779	GO:0016779	nucleotidyltransferase activity	1/168	107/14759	0.707531817530065	0.786146463922295	0.704356440136009	FHIT	1
GO:0031072	GO:0031072	heat shock protein binding	1/168	111/14759	0.720717973127379	0.798733836197868	0.71563423267667	KDR	1
GO:0016798	GO:0016798	hydrolase activity, acting on glycosyl bonds	1/168	112/14759	0.723921098503853	0.800221265698347	0.716966911249927	CEMIP2	1
GO:0005267	GO:0005267	potassium channel activity	1/168	113/14759	0.727087702958783	0.801660800698145	0.71825667822649	KCNK6	1
GO:0140297	GO:0140297	DNA-binding transcription factor binding	4/168	439/14759	0.740394330888068	0.814244404812965	0.729531094642705	CENPF/PBX1/HSPB1/TXLNG	4
GO:0003735	GO:0003735	structural constituent of ribosome	1/168	120/14759	0.748265537683983	0.820801482663553	0.735405979571261	ISG15	1
GO:0099106	GO:0099106	ion channel regulator activity	1/168	122/14759	0.754010485504984	0.824998750043621	0.739166566746549	NPY	1
GO:0016853	GO:0016853	isomerase activity	1/168	123/14759	0.75683389456662	0.825986230110778	0.740051310209412	TOP2A	1
GO:0016247	GO:0016247	channel regulator activity	1/168	127/14759	0.767809007158464	0.835842716653518	0.748882336095931	NPY	1
GO:0052689	GO:0052689	carboxylic ester hydrolase activity	1/168	132/14759	0.780837864411241	0.847879499234428	0.759666821835497	PLAAT1	1
GO:0019903	GO:0019903	protein phosphatase binding	1/168	135/14759	0.788303597601704	0.850040725345323	0.761603195780632	LGALS3	1
GO:0003713	GO:0003713	transcription coactivator activity	2/168	254/14759	0.788362347643222	0.850040725345323	0.761603195780632	JADE1/RBPMS	2
GO:0015293	GO:0015293	symporter activity	1/168	136/14759	0.790735558460766	0.850040725345323	0.761603195780632	SLC1A3	1
GO:0016705	GO:0016705	oxidoreductase activity, acting on paired donors, with incorporation or reduction of molecular oxygen	1/168	136/14759	0.790735558460766	0.850040725345323	0.761603195780632	CYP4X1	1
GO:0045182	GO:0045182	translation regulator activity	2/168	259/14759	0.797344476004402	0.855007792224171	0.766053493155561	EEF1B2/IGF2BP2	2
GO:0008757	GO:0008757	S-adenosylmethionine-dependent methyltransferase activity	1/168	141/14759	0.802485007605685	0.858379485747375	0.769074398490916	SETDB2	1
GO:0022843	GO:0022843	voltage-gated cation channel activity	1/168	142/14759	0.80475498425928	0.858671571294021	0.769336095700396	KCNK6	1
GO:0015103	GO:0015103	inorganic anion transmembrane transporter activity	1/168	143/14759	0.806999026309252	0.858934607210342	0.769571765578911	GABRG1	1
GO:0015399	GO:0015399	primary active transmembrane transporter activity	1/168	144/14759	0.809217428305697	0.859169121410987	0.76978188111731	ATP1B1	1
GO:0004721	GO:0004721	phosphoprotein phosphatase activity	1/168	165/14759	0.850368862053281	0.900636972125396	0.806935451157637	PTPRF	1
GO:0004518	GO:0004518	nuclease activity	1/168	173/14759	0.863609236866594	0.909351966786478	0.814743745027787	PLD3	1
GO:0003730	GO:0003730	mRNA 3'-UTR binding	1/168	174/14759	0.865180171201326	0.909351966786478	0.814743745027787	IGF2BP2	1
GO:0003729	GO:0003729	mRNA binding	3/168	424/14759	0.865247253561997	0.909351966786478	0.814743745027787	RBPMS/PTBP3/IGF2BP2	3
GO:0030695	GO:0030695	GTPase regulator activity	3/168	428/14759	0.869418898920733	0.909351966786478	0.814743745027787	RGS10/EEF1B2/RASGEF1B	3
GO:0060589	GO:0060589	nucleoside-triphosphatase regulator activity	3/168	428/14759	0.869418898920733	0.909351966786478	0.814743745027787	RGS10/EEF1B2/RASGEF1B	3
GO:0019902	GO:0019902	phosphatase binding	1/168	178/14759	0.871286070502393	0.909351966786478	0.814743745027787	LGALS3	1
GO:0008168	GO:0008168	methyltransferase activity	1/168	181/14759	0.875684369368868	0.911729488689136	0.816873911530535	SETDB2	1
GO:0005244	GO:0005244	voltage-gated ion channel activity	1/168	186/14759	0.882685298993053	0.913788992149243	0.818719145964805	KCNK6	1
GO:0022832	GO:0022832	voltage-gated channel activity	1/168	186/14759	0.882685298993053	0.913788992149243	0.818719145964805	KCNK6	1
GO:0005516	GO:0005516	calmodulin binding	1/168	187/14759	0.884037722637407	0.913788992149243	0.818719145964805	MAP2	1
GO:0016741	GO:0016741	transferase activity, transferring one-carbon groups	1/168	192/14759	0.89057085407772	0.918334453845131	0.822791701609102	SETDB2	1
GO:0003712	GO:0003712	transcription coregulator activity	3/168	457/14759	0.896414264264047	0.922148645056316	0.826209067541277	JADE1/RBPMS/AKIRIN1	3
GO:0042578	GO:0042578	phosphoric ester hydrolase activity	2/168	338/14759	0.900582457329398	0.924225433536137	0.828069788676196	PTPRF/PLD3	2
GO:0106310	GO:0106310	protein serine kinase activity	2/168	341/14759	0.903319644679576	0.924827255267184	0.82860899737525	PLK2/MAP4K4	2
GO:0140657	GO:0140657	ATP-dependent activity	3/168	488/14759	0.919660276002701	0.939320471926749	0.841594351836451	TOP2A/RHOBTB3/ATP1B1	3
GO:0005096	GO:0005096	GTPase activator activity	1/168	231/14759	0.930433357509628	0.948071904571422	0.849435292712706	RGS10	1
GO:0004674	GO:0004674	protein serine/threonine kinase activity	2/168	404/14759	0.946853386716761	0.960796128014122	0.860835698538969	PLK2/MAP4K4	2
GO:0016791	GO:0016791	phosphatase activity	1/168	255/14759	0.947389670413925	0.960796128014122	0.860835698538969	PTPRF	1
GO:0061630	GO:0061630	ubiquitin protein ligase activity	1/168	279/14759	0.960231528470225	0.97152836998164	0.870451366984774	UBE2C	1
GO:0061659	GO:0061659	ubiquitin-like protein ligase activity	1/168	289/14759	0.964613247663028	0.973670649049535	0.872370765121493	UBE2C	1
GO:0016887	GO:0016887	ATP hydrolysis activity	1/168	304/14759	0.970301993220765	0.977119103243393	0.875460445011217	RHOBTB3	1
GO:0061629	GO:0061629	RNA polymerase II-specific DNA-binding transcription factor binding	1/168	327/14759	0.97730837246899	0.981875234022584	0.879721751902731	HSPB1	1
GO:0004842	GO:0004842	ubiquitin-protein transferase activity	1/168	380/14759	0.987814005416955	0.990116602166179	0.887105694964067	UBE2C	1
GO:0019787	GO:0019787	ubiquitin-like protein transferase activity	1/168	401/14759	0.990480788043912	0.990480788043912	0.887431991246198	UBE2C	1
