# Supplementary material for: How relevant is the mouse model for understanding human sex determination?
Source: Int J Biol Sci. 2025 Oct 15;21(15):6599–615. doi: 10.7150/ijbs.90231 (PMC12631067; doi:10.7150/ijbs.90231)
Supplement: Supplementary file 5 — Supplementary tables 11-46. [file ijbsv21p6599s5.zip › Ontology Results/Supplementary Table 30 - GO Analysis - Granulosa Molecular Function Mouse.csv]

	ID	Description	GeneRatio	BgRatio	pvalue	p.adjust	qvalue	geneID	Count
GO:0140662	GO:0140662	ATP-dependent protein folding chaperone	11/417	28/14759	1.11975384418938e-10	6.4359037688129e-08	5.86188524798906e-08	CCT7/HSPA9/CCT2/CCT3/HSPH1/HSP90AA1/CCT6A/CCT8/HSPA5/HSP90B1/HSPA8	11
GO:0044183	GO:0044183	protein folding chaperone	14/417	54/14759	1.92691729605177e-10	6.4359037688129e-08	5.86188524798906e-08	CCT7/HSPA9/ANP32E/CCT2/CCT3/HSPH1/HSP90AA1/DNAJB6/CCT6A/CCT8/CALR/HSPA5/HSP90B1/HSPA8	14
GO:0051082	GO:0051082	unfolded protein binding	16/417	101/14759	2.19921288916306e-08	4.89691403320307e-06	4.46015806995174e-06	CCT7/DNAJB4/DNAJA1/HSPA9/CCT2/CCT3/HSP90AA1/DNAJB6/CCT6A/DNAJA2/CCT8/TUBB4B/CALR/HSPA5/HSP90B1/HSPA8	16
GO:0016860	GO:0016860	intramolecular oxidoreductase activity	8/417	40/14759	1.32046660965029e-05	0.00220517923811598	0.0020084992115207	QSOX1/ERP44/PDIA4/PDIA6/GPI/PDIA3/DCT/IDI1	8
GO:0140297	GO:0140297	DNA-binding transcription factor binding	29/417	439/14759	2.06991010544225e-05	0.00238205808007036	0.00216960222231432	FOXL2/TCF12/HES1/TGFB1I1/FOS/HDAC1/TLE4/ZFPM2/BUD31/PSMA6/TRIB1/DNAJA1/PSMC5/NR4A2/CITED2/RAD23B/CXXC5/HEY1/TRIB2/CALR/ATF4/GABARAPL1/GTF2A1/FHL2/NR4A1/RBBP8/KLF4/NAAA/SOX9	29
GO:0031625	GO:0031625	ubiquitin protein ligase binding	21/417	265/14759	2.1395731258117e-05	0.00238205808007036	0.00216960222231432	UBE2L6/AXIN2/TRIB1/DNAJA1/HSPA9/CCT2/SLC25A5/SQSTM1/HSP90AA1/TRIB2/VCP/PSMD1/CALR/RANGAP1/HSPA5/GPI/GABARAPL1/UBC/HSPA8/CUL4B/GPR37	21
GO:0044389	GO:0044389	ubiquitin-like protein ligase binding	21/417	281/14759	5.07681922762769e-05	0.00440485550489155	0.0040119862619403	UBE2L6/AXIN2/TRIB1/DNAJA1/HSPA9/CCT2/SLC25A5/SQSTM1/HSP90AA1/TRIB2/VCP/PSMD1/CALR/RANGAP1/HSPA5/GPI/GABARAPL1/UBC/HSPA8/CUL4B/GPR37	21
GO:0003756	GO:0003756	protein disulfide isomerase activity	5/417	16/14759	5.93468556048263e-05	0.00440485550489155	0.0040119862619403	QSOX1/ERP44/PDIA4/PDIA6/PDIA3	5
GO:0016864	GO:0016864	intramolecular oxidoreductase activity, transposing S-S bonds	5/417	16/14759	5.93468556048263e-05	0.00440485550489155	0.0040119862619403	QSOX1/ERP44/PDIA4/PDIA6/PDIA3	5
GO:0015035	GO:0015035	protein-disulfide reductase activity	7/417	38/14759	8.08316367334524e-05	0.00539955333379462	0.00491796695073005	GLRX5/QSOX1/TXNL1/PDIA4/PDIA6/PDIA3/PGK1	7
GO:0051087	GO:0051087	chaperone binding	11/417	97/14759	9.00552114057167e-05	0.00546880738354716	0.00498104422894778	HES1/DNAJB4/DNAJA1/SCARB2/DNAJC3/DNAJB6/DNAJA2/CALR/HSPA5/ATP1A1/HSPA8	11
GO:0015036	GO:0015036	disulfide oxidoreductase activity	7/417	42/14759	0.000156774105742564	0.00815655806449263	0.00742907431654072	GLRX5/QSOX1/TXNL1/PDIA4/PDIA6/PDIA3/PGK1	7
GO:0061629	GO:0061629	RNA polymerase II-specific DNA-binding transcription factor binding	22/417	327/14759	0.000158735411434737	0.00815655806449263	0.00742907431654072	FOXL2/HES1/TGFB1I1/FOS/HDAC1/ZFPM2/BUD31/PSMA6/TRIB1/DNAJA1/NR4A2/CITED2/RAD23B/HEY1/TRIB2/CALR/ATF4/GABARAPL1/GTF2A1/NR4A1/RBBP8/KLF4	22
GO:0016887	GO:0016887	ATP hydrolysis activity	20/417	304/14759	0.000417455706467193	0.0199186008514346	0.0181420600254164	CCT7/PSMC4/EIF4A1/HSPA9/PSMC5/CCT2/MCM7/CCT3/HSP90AA1/CCT6A/VCP/CCT8/ATP2B1/PSMC2/PSMC6/HSPA5/HSP90B1/ATP1A1/HSPA8/DDX3Y	20
GO:0016853	GO:0016853	isomerase activity	11/417	123/14759	0.000725354739806108	0.0323024644126987	0.0294214062882758	PPIC/QSOX1/ERP44/TOP1/PDIA4/PDIA6/GPI/PDIA3/DCT/IDI1/FKBP9	11
GO:0046982	GO:0046982	protein heterodimerization activity	17/417	252/14759	0.00084077339395	0.0338135952358346	0.0307977592913842	MICU1/TCF12/CAV1/CYBA/FXR1/ABTB2/PIK3R1/UBA2/NR4A2/TPM4/ATF4/GADD45A/ATP1A1/GTF2A1/PDGFA/NR4A1/TUBB2B	17
GO:0016667	GO:0016667	oxidoreductase activity, acting on a sulfur group of donors	7/417	55/14759	0.000860525627259265	0.0338135952358346	0.0307977592913842	GLRX5/QSOX1/TXNL1/PDIA4/PDIA6/PDIA3/PGK1	7
GO:0023026	GO:0023026	MHC class II protein complex binding	4/417	17/14759	0.00111597367759432	0.041415023146278	0.0377212155350594	B2M/HSP90AA1/PKM/HSPA8	4
GO:0046332	GO:0046332	SMAD binding	8/417	75/14759	0.00122486960450358	0.0430638366214944	0.0392229712688682	TCF12/TGFB1I1/AXIN2/FOS/CITED2/FERMT2/SKIL/RGCC	8
GO:0003743	GO:0003743	translation initiation factor activity	6/417	44/14759	0.0013954205846196	0.0446313634349423	0.0406506903016021	EIF3F/COPS5/EIF4A1/EIF3L/EIF3D/EIF2S1	6
GO:0000979	GO:0000979	RNA polymerase II core promoter sequence-specific DNA binding	4/417	18/14759	0.00140308178463142	0.0446313634349423	0.0406506903016021	FOS/HDAC1/EZH2/GTF2A1	4
GO:0005160	GO:0005160	transforming growth factor beta receptor binding	4/417	21/14759	0.00256647534459498	0.0779275240995204	0.0709771650323397	TGFBR3L/FERMT2/RASL11B/BAMBI	4
GO:0023023	GO:0023023	MHC protein complex binding	4/417	22/14759	0.00306768288313379	0.0868399923534248	0.0790947298775285	B2M/HSP90AA1/PKM/HSPA8	4
GO:0004029	GO:0004029	aldehyde dehydrogenase (NAD+) activity	3/417	11/14759	0.00311999972527275	0.0868399923534248	0.0790947298775285	ALDH1B1/ADH5/ALDH3B1	3
GO:0051787	GO:0051787	misfolded protein binding	4/417	23/14759	0.00363176444370512	0.0934499765127684	0.0851151692788846	HSPA9/DNAJC3/HSPA5/HSPA8	4
GO:0016504	GO:0016504	peptidase activator activity	5/417	37/14759	0.00363727453492811	0.0934499765127684	0.0851151692788846	CAV1/APP/PYCARD/VCP/BEX3	5
GO:0004030	GO:0004030	aldehyde dehydrogenase [NAD(P)+] activity	3/417	12/14759	0.00407344704743162	0.0981793588731609	0.0894227378327875	ALDH1B1/ADH5/ALDH3B1	3
GO:0008135	GO:0008135	translation factor activity, RNA binding	7/417	72/14759	0.0041487041628541	0.0981793588731609	0.0894227378327875	EIF3F/COPS5/EIF4A1/EIF3L/EIF3D/EIF2S1/ETF1	7
GO:0004806	GO:0004806	triglyceride lipase activity	4/417	24/14759	0.00426227755587076	0.0981793588731609	0.0894227378327875	PNLIPRP1/LPL/PNLIP/PNLIPRP2	4
GO:0001671	GO:0001671	ATPase activator activity	4/417	25/14759	0.00496266701090483	0.10824655896541	0.0985920439363486	DNAJB4/DNAJA1/DNAJB6/DNAJA2	4
GO:0020037	GO:0020037	heme binding	8/417	94/14759	0.00508792825644043	0.10824655896541	0.0985920439363486	CYGB/CYBA/SLC48A1/BACH1/CYP51A1/HMOX1/CYP11A1/CYP26B1	8
GO:0042288	GO:0042288	MHC class I protein binding	3/417	13/14759	0.0051854639025346	0.10824655896541	0.0985920439363486	ATP5F1B/VCP/TUBB4B	3
GO:0031406	GO:0031406	carboxylic acid binding	10/417	137/14759	0.00552276733876757	0.111794199463538	0.101823270233099	APOC1/PAM/PLA2G1B/FOLR1/RARS1/P4HA1/ADH5/PLOD2/GLUL/CYP26B1	10
GO:0045296	GO:0045296	cadherin binding	17/417	305/14759	0.00613929606336158	0.120619110891927	0.109861087449628	CGN/RARS1/PUF60/RSL1D1/SLC3A2/CD2AP/CTNNA1/NOP56/F11R/CCT8/CNN2/RANGAP1/HSPA5/PKM/SND1/HSPA8/PKP2	17
GO:1990841	GO:1990841	promoter-specific chromatin binding	6/417	60/14759	0.00678394111376395	0.129476361828409	0.117928359812197	EGR1/HDAC1/EZH2/ATF4/GADD45A/KLF4	6
GO:0046906	GO:0046906	tetrapyrrole binding	8/417	103/14759	0.00873929435984098	0.162162462010383	0.147699185379769	CYGB/CYBA/SLC48A1/BACH1/CYP51A1/HMOX1/CYP11A1/CYP26B1	8
GO:0004659	GO:0004659	prenyltransferase activity	3/417	16/14759	0.00953536384456974	0.172151974274935	0.156797732636168	FDFT1/RABGGTB/FDPS	3
GO:0090079	GO:0090079	translation regulator activity, nucleic acid binding	7/417	86/14759	0.0108300123529053	0.190380217151072	0.173400197783359	EIF3F/COPS5/EIF4A1/EIF3L/EIF3D/EIF2S1/ETF1	7
GO:0043028	GO:0043028	cysteine-type endopeptidase regulator activity involved in apoptotic process	4/417	32/14759	0.0120835426668151	0.206969397472628	0.188509788432365	FOXL2/PYCARD/GAS6/BEX3	4
GO:0004497	GO:0004497	monooxygenase activity	6/417	69/14759	0.013156756811733	0.21800005914726	0.198556624940303	PAM/PCBD1/CYP51A1/HMOX1/CYP11A1/CYP26B1	6
GO:0031072	GO:0031072	heat shock protein binding	8/417	111/14759	0.013380243151254	0.21800005914726	0.198556624940303	DNAJA1/HSPA9/STIP1/DNAJB6/DNAJA2/HSPA5/HSPA8/GPR37	8
GO:0005539	GO:0005539	glycosaminoglycan binding	12/417	206/14759	0.0142842726750094	0.220495001126039	0.200829042941775	APP/THBS2/RSPO1/FGFR2/CD44/TGFBR3L/ZNF207/SMOC1/SMOC2/HK1/ADAMTS1/LPL	12
GO:0044390	GO:0044390	ubiquitin-like protein conjugating enzyme binding	4/417	34/14759	0.0149123301750615	0.220495001126039	0.200829042941775	FOXL2/RNF19B/UBA2/RNF19A	4
GO:0050840	GO:0050840	extracellular matrix binding	5/417	52/14759	0.015381368035617	0.220495001126039	0.200829042941775	SMOC1/SPARC/SMOC2/FBLN2/TGFBI	5
GO:0140677	GO:0140677	molecular function activator activity	5/417	52/14759	0.015381368035617	0.220495001126039	0.200829042941775	DNAJB4/DNAJA1/CITED2/DNAJB6/DNAJA2	5
GO:0031418	GO:0031418	L-ascorbic acid binding	3/417	19/14759	0.0154997152073585	0.220495001126039	0.200829042941775	PAM/P4HA1/PLOD2	3
GO:0005506	GO:0005506	iron ion binding	8/417	114/14759	0.0155159676150301	0.220495001126039	0.200829042941775	CYGB/P4HA1/FDX1/CYP51A1/PLOD2/CALR/CYP11A1/CYP26B1	8
GO:1901681	GO:1901681	sulfur compound binding	13/417	234/14759	0.0158439521767214	0.220495001126039	0.200829042941775	FST/RYR2/APP/THBS2/RSPO1/FGFR2/PRMT1/ZNF207/SMOC1/SMOC2/ADAMTS1/TKT/LPL	13
GO:0043177	GO:0043177	organic acid binding	8/417	115/14759	0.0162798290415903	0.221937261220048	0.202142667798909	PAM/FOLR1/RARS1/P4HA1/PLOD2/DDAH1/GLUL/CYP26B1	8
GO:0008237	GO:0008237	metallopeptidase activity	10/417	163/14759	0.0174899731954689	0.233666041891464	0.212825358041705	ADAMTS19/EIF3F/PMPCB/COPS5/STAMBPL1/ADAMTS9/DNPEP/ADAMTS1/MMP2/CPA1	10
GO:0005158	GO:0005158	insulin receptor binding	3/417	20/14759	0.017860050299015	0.233931639210628	0.213067266725091	PIK3R1/GRB10/IRS2	3
GO:0005496	GO:0005496	steroid binding	7/417	96/14759	0.018946103023199	0.243384554221095	0.221677075858483	CAV1/IRX5/VDAC2/SCARB2/INSIG1/ATP1A1/STAR	7
GO:0016298	GO:0016298	lipase activity	8/417	119/14759	0.0196079794613009	0.247134533587717	0.225092594411756	PLA2G1B/PLA2G4A/HMOX1/PDIA3/PNLIPRP1/LPL/PNLIP/PNLIPRP2	8
GO:0003712	GO:0003712	transcription coregulator activity	21/417	457/14759	0.0200649627957662	0.24821102125133	0.226073070096547	CREG1/TGFB1I1/PCBD1/HDAC1/TLE4/SFR1/EZH2/COPS5/ZFPM2/BUD31/ACTN1/BTG2/ARID5B/EWSR1/CITED2/LPIN2/IRF2BPL/DPF3/SND1/FHL2/RBBP8	21
GO:0140657	GO:0140657	ATP-dependent activity	22/417	488/14759	0.0213349085755489	0.254788002884134	0.232063450468058	CCT7/ATP5F1B/PSMC4/EIF4A1/HSPA9/PSMC5/CCT2/MCM7/CCT3/HSPH1/HSP90AA1/CCT6A/VCP/CCT8/ATP2B1/PSMC2/PSMC6/HSPA5/HSP90B1/ATP1A1/HSPA8/DDX3Y	22
GO:0001046	GO:0001046	core promoter sequence-specific DNA binding	4/417	38/14759	0.0217408924616701	0.254788002884134	0.232063450468058	FOS/HDAC1/EZH2/GTF2A1	4
GO:0050997	GO:0050997	quaternary ammonium group binding	4/417	38/14759	0.0217408924616701	0.254788002884134	0.232063450468058	APOC1/VDAC2/SCARB2/TKT	4
GO:0003714	GO:0003714	transcription corepressor activity	10/417	171/14759	0.0235350416412562	0.271058755454468	0.24688301395002	CREG1/HDAC1/TLE4/EZH2/ZFPM2/BTG2/CITED2/IRF2BPL/FHL2/RBBP8	10
GO:0008201	GO:0008201	heparin binding	9/417	148/14759	0.0247134541337956	0.279806565447041	0.254850606410952	APP/THBS2/RSPO1/FGFR2/ZNF207/SMOC1/SMOC2/ADAMTS1/LPL	9
GO:0016874	GO:0016874	ligase activity	9/417	149/14759	0.0256734775512934	0.2858313834044	0.260338070607853	UBA7/RARS1/ATP5F1B/UBA2/NARS2/GART/GMPS/GLUL/ASNS	9
GO:0008013	GO:0008013	beta-catenin binding	6/417	81/14759	0.0269437038629672	0.290448157727985	0.264543074640364	AXIN2/NR4A2/CD2AP/CTNNA1/KLF4/SOX9	6
GO:0032934	GO:0032934	sterol binding	5/417	60/14759	0.0269577631424178	0.290448157727985	0.264543074640364	CAV1/VDAC2/SCARB2/INSIG1/STAR	5
GO:0008187	GO:0008187	poly-pyrimidine tract binding	3/417	24/14759	0.0291903901643902	0.304674697340823	0.277500748602262	PTBP1/HNRNPH1/SSB	3
GO:0048027	GO:0048027	mRNA 5'-UTR binding	3/417	24/14759	0.0291903901643902	0.304674697340823	0.277500748602262	RPL26/RSL1D1/IGF2BP1	3
GO:0048029	GO:0048029	monosaccharide binding	5/417	62/14759	0.0305295976910193	0.307503795912186	0.280077519756136	PAM/P4HA1/PLOD2/GPI/HK1	5
GO:0005114	GO:0005114	type II transforming growth factor beta receptor binding	2/417	10/14759	0.0308424465959828	0.307503795912186	0.280077519756136	TGFBR3L/BAMBI	2
GO:0008641	GO:0008641	ubiquitin-like modifier activating enzyme activity	2/417	10/14759	0.0308424465959828	0.307503795912186	0.280077519756136	UBA7/UBA2	2
GO:0016879	GO:0016879	ligase activity, forming carbon-nitrogen bonds	4/417	43/14759	0.032589144330628	0.320140417836169	0.291587080852987	GART/GMPS/GLUL/ASNS	4
GO:0032182	GO:0032182	ubiquitin-like protein binding	7/417	108/14759	0.0333908170522786	0.323261823056843	0.294430087814143	UBE2L6/PLAA/RNF19B/UBA2/RAD23B/SQSTM1/CKS2	7
GO:0005201	GO:0005201	extracellular matrix structural constituent	9/417	157/14759	0.0343212759900927	0.324831551271832	0.295859811905325	HMCN1/MGP/FBN2/THBS2/COL12A1/MATN2/SPARC/FBLN2/TGFBI	9
GO:0043178	GO:0043178	alcohol binding	6/417	86/14759	0.0347709193221293	0.324831551271832	0.295859811905325	CAV1/ITPR2/CYTH2/VDAC2/SCARB2/STAR	6
GO:0030544	GO:0030544	Hsp70 protein binding	4/417	44/14759	0.0350764826892483	0.324831551271832	0.295859811905325	DNAJA1/STIP1/DNAJA2/GPR37	4
GO:0042287	GO:0042287	MHC protein binding	3/417	26/14759	0.0359843335241251	0.324831551271832	0.295859811905325	ATP5F1B/VCP/TUBB4B	3
GO:0046625	GO:0046625	sphingolipid binding	3/417	26/14759	0.0359843335241251	0.324831551271832	0.295859811905325	S1PR1/VDAC2/PLA2G4A	3
GO:0047134	GO:0047134	protein-disulfide reductase (NAD(P)) activity	2/417	11/14759	0.0370029903450294	0.325236809874732	0.296228925476828	TXNL1/PGK1	2
GO:0097493	GO:0097493	structural molecule activity conferring elasticity	2/417	11/14759	0.0370029903450294	0.325236809874732	0.296228925476828	FBN2/FBLN2	2
GO:0016705	GO:0016705	oxidoreductase activity, acting on paired donors, with incorporation or reduction of molecular oxygen	8/417	136/14759	0.0391956642128968	0.339644568271837	0.3093516553122	PAM/PCBD1/P4HA1/CYP51A1/HMOX1/PLOD2/CYP11A1/CYP26B1	8
GO:0043548	GO:0043548	phosphatidylinositol 3-kinase binding	3/417	27/14759	0.0396590962952145	0.339644568271837	0.3093516553122	PIK3R1/GSN/IRS2	3
GO:0043130	GO:0043130	ubiquitin binding	6/417	90/14759	0.0419906854028875	0.341228851406536	0.310794636169205	UBE2L6/PLAA/RNF19B/RAD23B/SQSTM1/CKS2	6
GO:0016765	GO:0016765	transferase activity, transferring alkyl or aryl (other than methyl) groups	4/417	47/14759	0.0431816887485617	0.341228851406536	0.310794636169205	FDFT1/GSTK1/RABGGTB/FDPS	4
GO:0017080	GO:0017080	sodium channel regulator activity	3/417	28/14759	0.0435163100900132	0.341228851406536	0.310794636169205	SGK1/PKP2/FXYD6	3
GO:0005165	GO:0005165	neurotrophin receptor binding	2/417	12/14759	0.043588899004549	0.341228851406536	0.310794636169205	PIK3R1/BEX3	2
GO:0017166	GO:0017166	vinculin binding	2/417	12/14759	0.043588899004549	0.341228851406536	0.310794636169205	ACTN1/CTNNA1	2
GO:0030955	GO:0030955	potassium ion binding	2/417	12/14759	0.043588899004549	0.341228851406536	0.310794636169205	PKM/ATP1A1	2
GO:1990825	GO:1990825	sequence-specific mRNA binding	2/417	12/14759	0.043588899004549	0.341228851406536	0.310794636169205	ETF1/SSB	2
GO:0005200	GO:0005200	structural constituent of cytoskeleton	6/417	92/14759	0.0459291149980864	0.341228851406536	0.310794636169205	SORBS2/ACTR3/CD2AP/TUBB4B/TUBA1A/TUBB2B	6
GO:0031210	GO:0031210	phosphatidylcholine binding	3/417	29/14759	0.0475534908057298	0.341228851406536	0.310794636169205	APOC1/VDAC2/SCARB2	3
GO:0031624	GO:0031624	ubiquitin conjugating enzyme binding	3/417	29/14759	0.0475534908057298	0.341228851406536	0.310794636169205	FOXL2/RNF19B/RNF19A	3
GO:0003725	GO:0003725	double-stranded RNA binding	5/417	70/14759	0.0476986820310258	0.341228851406536	0.310794636169205	ACTN1/EIF4A1/ILF2/SLC3A2/TUBB4B	5
GO:0140296	GO:0140296	general transcription initiation factor binding	4/417	49/14759	0.0491215169759907	0.341228851406536	0.310794636169205	PSMC5/NOP58/ATF4/GTF2A1	4
GO:0005161	GO:0005161	platelet-derived growth factor receptor binding	2/417	13/14759	0.0505713417503698	0.341228851406536	0.310794636169205	PDGFC/PDGFA	2
GO:0008308	GO:0008308	voltage-gated anion channel activity	2/417	13/14759	0.0505713417503698	0.341228851406536	0.310794636169205	ANO1/VDAC2	2
GO:0008656	GO:0008656	cysteine-type endopeptidase activator activity involved in apoptotic process	2/417	13/14759	0.0505713417503698	0.341228851406536	0.310794636169205	PYCARD/BEX3	2
GO:0016668	GO:0016668	oxidoreductase activity, acting on a sulfur group of donors, NAD(P) as acceptor	2/417	13/14759	0.0505713417503698	0.341228851406536	0.310794636169205	TXNL1/PGK1	2
GO:0034236	GO:0034236	protein kinase A catalytic subunit binding	2/417	13/14759	0.0505713417503698	0.341228851406536	0.310794636169205	RYR2/SOX9	2
GO:0034483	GO:0034483	heparan sulfate sulfotransferase activity	2/417	13/14759	0.0505713417503698	0.341228851406536	0.310794636169205	HS3ST3A1/HS6ST1	2
GO:0035259	GO:0035259	nuclear glucocorticoid receptor binding	2/417	13/14759	0.0505713417503698	0.341228851406536	0.310794636169205	NR4A2/NR4A1	2
GO:0070411	GO:0070411	I-SMAD binding	2/417	13/14759	0.0505713417503698	0.341228851406536	0.310794636169205	TGFB1I1/AXIN2	2
GO:0070679	GO:0070679	inositol 1,4,5 trisphosphate binding	2/417	13/14759	0.0505713417503698	0.341228851406536	0.310794636169205	ITPR2/CYTH2	2
GO:0043425	GO:0043425	bHLH transcription factor binding	3/417	30/14759	0.0517678482386828	0.342197642183762	0.311677020457319	TCF12/FHL2/SOX9	3
GO:0044325	GO:0044325	transmembrane transporter binding	7/417	119/14759	0.0518363800526492	0.342197642183762	0.311677020457319	CAV1/PYCARD/ITPR2/ACTN1/PRKCSH/HSP90AA1/PKP2	7
GO:0015485	GO:0015485	cholesterol binding	4/417	50/14759	0.0522517357825505	0.342197642183762	0.311677020457319	CAV1/VDAC2/SCARB2/STAR	4
GO:0005178	GO:0005178	integrin binding	8/417	146/14759	0.0553388607289231	0.353010995812128	0.32152593063254	CIB2/EGFL6/ACTN1/FERMT2/F11R/CALR/CXCL12/TGFBI	8
GO:0004879	GO:0004879	nuclear receptor activity	4/417	51/14759	0.0554882553297506	0.353010995812128	0.32152593063254	NR6A1/NR4A2/NR5A1/NR4A1	4
GO:0098531	GO:0098531	ligand-activated transcription factor activity	4/417	51/14759	0.0554882553297506	0.353010995812128	0.32152593063254	NR6A1/NR4A2/NR5A1/NR4A1	4
GO:0016620	GO:0016620	oxidoreductase activity, acting on the aldehyde or oxo group of donors, NAD or NADP as acceptor	3/417	31/14759	0.0561563136557454	0.353890731339981	0.32232720251262	ALDH1B1/ADH5/ALDH3B1	3
GO:0031593	GO:0031593	polyubiquitin modification-dependent protein binding	4/417	52/14759	0.0588304959375951	0.365451457454507	0.332856826991342	RAD23B/SQSTM1/VCP/PSMD4	4
GO:1990782	GO:1990782	protein tyrosine kinase binding	6/417	98/14759	0.0590849661752796	0.365451457454507	0.332856826991342	GAS6/NRTN/NEDD9/PIK3R1/SQSTM1/HSP90AA1	6
GO:0061134	GO:0061134	peptidase regulator activity	9/417	175/14759	0.0606375535901463	0.36995659120344	0.336960147676628	WFDC1/CAV1/APP/PYCARD/GAS6/SERPINI1/VCP/BEX3/GPC3	9
GO:0004222	GO:0004222	metalloendopeptidase activity	6/417	99/14759	0.0614748227897931	0.36995659120344	0.336960147676628	ADAMTS19/PMPCB/COPS5/ADAMTS9/ADAMTS1/MMP2	6
GO:0004620	GO:0004620	phospholipase activity	6/417	99/14759	0.0614748227897931	0.36995659120344	0.336960147676628	PLA2G1B/PLA2G4A/HMOX1/PDIA3/LPL/PNLIPRP2	6
GO:0030674	GO:0030674	protein-macromolecule adaptor activity	14/417	316/14759	0.0653420827790825	0.377862671089829	0.344161083974033	SORBS2/CAV1/GAS6/PHF14/DDB1/PIK3R1/OBSL1/CDC42SE2/PSMC6/GRB10/HSPA8/KLF4/CUL4B/LPL	14
GO:0004602	GO:0004602	glutathione peroxidase activity	2/417	15/14759	0.0656168710275752	0.377862671089829	0.344161083974033	MGST3/GSTK1	2
GO:0030275	GO:0030275	LRR domain binding	2/417	15/14759	0.0656168710275752	0.377862671089829	0.344161083974033	ATF4/ROBO1	2
GO:0035497	GO:0035497	cAMP response element binding	2/417	15/14759	0.0656168710275752	0.377862671089829	0.344161083974033	TCF12/CREB5	2
GO:0047498	GO:0047498	calcium-dependent phospholipase A2 activity	2/417	15/14759	0.0656168710275752	0.377862671089829	0.344161083974033	PLA2G1B/PLA2G4A	2
GO:0015278	GO:0015278	calcium-release channel activity	2/417	16/14759	0.0736285149108616	0.413309646726517	0.376446542401398	RYR2/ITPR2	2
GO:0016505	GO:0016505	peptidase activator activity involved in apoptotic process	2/417	16/14759	0.0736285149108616	0.413309646726517	0.376446542401398	PYCARD/BEX3	2
GO:0043395	GO:0043395	heparan sulfate proteoglycan binding	2/417	16/14759	0.0736285149108616	0.413309646726517	0.376446542401398	FST/LPL	2
GO:0001228	GO:0001228	DNA-binding transcription activator activity, RNA polymerase II-specific	17/417	411/14759	0.0757389640438114	0.42161356651055	0.384009835239675	EGR1/FOXL2/TCF12/NR6A1/FOS/BACH1/NR4A2/MEIS1/SOX11/ETV5/ATF4/BARX2/FOSL2/NR4A1/KLF4/CEBPD/SOX9	17
GO:0060090	GO:0060090	molecular adaptor activity	18/417	442/14759	0.077487859299247	0.42427690858067	0.386435633721443	SORBS2/CAV1/GAS6/PHF14/AXIN2/DDB1/PIK3R1/BCL2L11/OBSL1/PSMD4/CDC42SE2/PSMC6/GRB10/HSPA8/PKP2/KLF4/CUL4B/LPL	18
GO:0003727	GO:0003727	single-stranded RNA binding	5/417	81/14759	0.0790176787187023	0.42427690858067	0.386435633721443	PTBP1/HNRNPH1/FXR1/SSB/HNRNPDL	5
GO:0019842	GO:0019842	vitamin binding	7/417	132/14759	0.0805959670142579	0.42427690858067	0.386435633721443	PAM/IRX5/FOLR1/P4HA1/PLOD2/ALAS1/TKT	7
GO:0001216	GO:0001216	DNA-binding transcription activator activity	17/417	415/14759	0.0810674164433071	0.42427690858067	0.386435633721443	EGR1/FOXL2/TCF12/NR6A1/FOS/BACH1/NR4A2/MEIS1/SOX11/ETV5/ATF4/BARX2/FOSL2/NR4A1/KLF4/CEBPD/SOX9	17
GO:0000339	GO:0000339	RNA cap binding	2/417	17/14759	0.0819337143815965	0.42427690858067	0.386435633721443	EIF4A1/EIF3D	2
GO:0016500	GO:0016500	protein-hormone receptor activity	2/417	17/14759	0.0819337143815965	0.42427690858067	0.386435633721443	LGR5/LGR4	2
GO:0031420	GO:0031420	alkali metal ion binding	2/417	17/14759	0.0819337143815965	0.42427690858067	0.386435633721443	PKM/ATP1A1	2
GO:0051537	GO:0051537	2 iron, 2 sulfur cluster binding	2/417	17/14759	0.0819337143815965	0.42427690858067	0.386435633721443	GLRX5/FDX1	2
GO:0097001	GO:0097001	ceramide binding	2/417	17/14759	0.0819337143815965	0.42427690858067	0.386435633721443	VDAC2/PLA2G4A	2
GO:0055106	GO:0055106	ubiquitin-protein transferase regulator activity	2/417	18/14759	0.0905095778918593	0.465079984859708	0.423599481955423	TRIB1/TRIB2	2
GO:0016903	GO:0016903	oxidoreductase activity, acting on the aldehyde or oxo group of donors	3/417	38/14759	0.0914457013110878	0.466303270807684	0.42471366297958	ALDH1B1/ADH5/ALDH3B1	3
GO:0004601	GO:0004601	peroxidase activity	3/417	39/14759	0.0970910758339272	0.487013816320356	0.443577034089451	CYGB/MGST3/GSTK1	3
GO:0008307	GO:0008307	structural constituent of muscle	3/417	39/14759	0.0970910758339272	0.487013816320356	0.443577034089451	SORBS2/TPM4/CSRP1	3
GO:0008233	GO:0008233	peptidase activity	19/417	487/14759	0.097694388303784	0.487013816320356	0.443577034089451	BACE2/ADAMTS19/PYCARD/EIF3F/PMPCB/COPS5/STAMBPL1/PSMA6/ADAMTS9/PSMB7/DNPEP/SCRN1/PDIA3/F3/USP3/ADAMTS1/MMP2/PCSK5/CPA1	19
GO:0015662	GO:0015662	P-type ion transporter activity	2/417	19/14759	0.0993342676194476	0.487906549777875	0.444390144613318	ATP2B1/ATP1A1	2
GO:0030247	GO:0030247	polysaccharide binding	2/417	19/14759	0.0993342676194476	0.487906549777875	0.444390144613318	GPCPD1/STBD1	2
GO:0008146	GO:0008146	sulfotransferase activity	3/417	40/14759	0.102874247082873	0.501605817893132	0.456867574444107	HS3ST3A1/TPST2/HS6ST1	3
GO:0033293	GO:0033293	monocarboxylic acid binding	4/417	64/14759	0.106826277493014	0.517101111342996	0.470980842036324	APOC1/PLA2G1B/ADH5/CYP26B1	4
GO:0008373	GO:0008373	sialyltransferase activity	2/417	20/14759	0.108386958432829	0.519086442718357	0.472789101624977	ST6GAL1/ST3GAL4	2
GO:0016684	GO:0016684	oxidoreductase activity, acting on peroxide as acceptor	3/417	41/14759	0.108790571827201	0.519086442718357	0.472789101624977	CYGB/MGST3/GSTK1	3
GO:0008083	GO:0008083	growth factor activity	7/417	143/14759	0.110893624674172	0.524252946566646	0.477494804783362	NRTN/NENF/GPI/CXCL12/PDGFC/PDGFA/INHA	7
GO:0005518	GO:0005518	collagen binding	4/417	65/14759	0.111442991635425	0.524252946566646	0.477494804783362	CD44/SPARC/PDGFA/TGFBI	4
GO:0003684	GO:0003684	damaged DNA binding	4/417	66/14759	0.116147055784282	0.541991236420953	0.493651015838813	DDB1/RAD23B/RBBP8/CUL4B	4
GO:0008266	GO:0008266	poly(U) RNA binding	2/417	21/14759	0.117647798324907	0.541991236420953	0.493651015838813	HNRNPH1/SSB	2
GO:0019200	GO:0019200	carbohydrate kinase activity	2/417	21/14759	0.117647798324907	0.541991236420953	0.493651015838813	KHK/HK1	2
GO:0016209	GO:0016209	antioxidant activity	4/417	67/14759	0.120936601803945	0.549867650294271	0.500824932036068	CYGB/MGST3/GSTK1/TXNL1	4
GO:0001222	GO:0001222	transcription corepressor binding	3/417	43/14759	0.121003809271344	0.549867650294271	0.500824932036068	HES1/HDAC1/EZH2	3
GO:0005126	GO:0005126	cytokine receptor binding	9/417	204/14759	0.124812299186868	0.563341999032618	0.513097503058389	PYCARD/TGFBR3L/PIK3R1/CD2AP/FERMT2/CXCL12/RASL11B/BAMBI/BEX3	9
GO:0016780	GO:0016780	phosphotransferase activity, for other substituted phosphate groups	2/417	22/14759	0.127097870265669	0.56600918224978	0.515526800095136	AASDHPPT/SGMS1	2
GO:0017025	GO:0017025	TBP-class protein binding	2/417	22/14759	0.127097870265669	0.56600918224978	0.515526800095136	PSMC5/GTF2A1	2
GO:0051015	GO:0051015	actin filament binding	9/417	207/14759	0.132984813012484	0.578027821672014	0.526473496574888	ACTN1/CORO1C/GSN/ACTR3/FERMT2/CTNNA1/TPM4/SHROOM3/PLS3	9
GO:0016763	GO:0016763	pentosyltransferase activity	3/417	45/14759	0.133692622664887	0.578027821672014	0.526473496574888	GXYLT2/PPAT/UMPS	3
GO:0070888	GO:0070888	E-box binding	3/417	45/14759	0.133692622664887	0.578027821672014	0.526473496574888	TCF12/HES1/HDAC1	3
GO:0030971	GO:0030971	receptor tyrosine kinase binding	4/417	70/14759	0.135798699731796	0.578027821672014	0.526473496574888	GAS6/NRTN/PIK3R1/SQSTM1	4
GO:0001091	GO:0001091	RNA polymerase II general transcription initiation factor binding	2/417	23/14759	0.136719155425416	0.578027821672014	0.526473496574888	NOP58/GTF2A1	2
GO:0008093	GO:0008093	cytoskeletal anchor activity	2/417	23/14759	0.136719155425416	0.578027821672014	0.526473496574888	SORBS2/OBSL1	2
GO:0035035	GO:0035035	histone acetyltransferase binding	2/417	23/14759	0.136719155425416	0.578027821672014	0.526473496574888	EGR1/CITED2	2
GO:0140358	GO:0140358	P-type transmembrane transporter activity	2/417	23/14759	0.136719155425416	0.578027821672014	0.526473496574888	ATP2B1/ATP1A1	2
GO:0008327	GO:0008327	methyl-CpG binding	2/417	24/14759	0.146494497721873	0.607815679988891	0.553604574588053	PRMT1/CXXC5	2
GO:0050750	GO:0050750	low-density lipoprotein particle receptor binding	2/417	24/14759	0.146494497721873	0.607815679988891	0.553604574588053	DNAJA1/HSP90B1	2
GO:0070412	GO:0070412	R-SMAD binding	2/417	24/14759	0.146494497721873	0.607815679988891	0.553604574588053	FOS/RGCC	2
GO:0003729	GO:0003729	mRNA binding	16/417	424/14759	0.147775151038524	0.609344449961321	0.554996993504008	RPL26/ZFP36L2/PTBP1/FXR1/RSL1D1/EIF4A1/HNRNPA3/EIF3D/HSP90AA1/HNRNPM/IGF2BP1/ETF1/QKI/SSB/CALR/PKM	16
GO:0004175	GO:0004175	endopeptidase activity	13/417	333/14759	0.150396827397139	0.616350188351464	0.561377889800105	BACE2/ADAMTS19/PYCARD/PMPCB/COPS5/PSMA6/ADAMTS9/PSMB7/PDIA3/F3/ADAMTS1/MMP2/PCSK5	13
GO:0099604	GO:0099604	ligand-gated calcium channel activity	2/417	25/14759	0.156407569646	0.637074734899563	0.580254013192479	RYR2/ITPR2	2
GO:0005516	GO:0005516	calmodulin binding	8/417	187/14759	0.160445934605285	0.64312102061467	0.585761030436936	RYR2/PDE1A/CAMKK2/RGS2/EWSR1/CNN2/ATP2B1/GEM	8
GO:0001221	GO:0001221	transcription coregulator binding	5/417	102/14759	0.162047025603862	0.64312102061467	0.585761030436936	HES1/FOS/HDAC1/EZH2/NR5A1	5
GO:0038024	GO:0038024	cargo receptor activity	4/417	75/14759	0.162090900948564	0.64312102061467	0.585761030436936	FOLR1/SCARB2/STBD1/SURF4	4
GO:0003755	GO:0003755	peptidyl-prolyl cis-trans isomerase activity	2/417	26/14759	0.166442839322823	0.64312102061467	0.585761030436936	PPIC/FKBP9	2
GO:0050681	GO:0050681	nuclear androgen receptor binding	2/417	26/14759	0.166442839322823	0.64312102061467	0.585761030436936	TGFB1I1/CALR	2
GO:0051427	GO:0051427	hormone receptor binding	2/417	26/14759	0.166442839322823	0.64312102061467	0.585761030436936	PSMC5/NPPC	2
GO:0051861	GO:0051861	glycolipid binding	2/417	26/14759	0.166442839322823	0.64312102061467	0.585761030436936	CLN3/PPT1	2
GO:0140597	GO:0140597	protein carrier chaperone	2/417	26/14759	0.166442839322823	0.64312102061467	0.585761030436936	ANP32E/HSPA8	2
GO:0016922	GO:0016922	nuclear receptor binding	6/417	131/14759	0.166556791266973	0.64312102061467	0.585761030436936	FOXL2/TGFB1I1/BUD31/NR4A2/CALR/NR4A1	6
GO:0052689	GO:0052689	carboxylic ester hydrolase activity	6/417	132/14759	0.170650163850436	0.652270824214581	0.594094762678897	PLA2G1B/PLA2G4A/PNLIPRP1/LPL/PNLIP/PNLIPRP2	6
GO:0030165	GO:0030165	PDZ domain binding	4/417	77/14759	0.173090616039188	0.652270824214581	0.594094762678897	NKD1/F11R/ATP2B1/GPR37	4
GO:0072341	GO:0072341	modified amino acid binding	4/417	77/14759	0.173090616039188	0.652270824214581	0.594094762678897	GAS6/FOLR1/SCARB2/HSPA8	4
GO:0005080	GO:0005080	protein kinase C binding	3/417	51/14759	0.174226600402641	0.652270824214581	0.594094762678897	PRKCSH/SQSTM1/PKP2	3
GO:0019829	GO:0019829	ATPase-coupled cation transmembrane transporter activity	3/417	51/14759	0.174226600402641	0.652270824214581	0.594094762678897	ATP5F1B/ATP2B1/ATP1A1	3
GO:0070851	GO:0070851	growth factor receptor binding	6/417	133/14759	0.174785146009596	0.652270824214581	0.594094762678897	APP/PYCARD/NRTN/CD2AP/PDGFC/PDGFA	6
GO:0001227	GO:0001227	DNA-binding transcription repressor activity, RNA polymerase II-specific	10/417	253/14759	0.180297273821417	0.665400188128188	0.60605311808713	SP5/HES1/MAFK/NFIL3/BACH1/ZBTB10/HEY1/TGIF1/SKIL/ZEB2	10
GO:0001786	GO:0001786	phosphatidylserine binding	3/417	52/14759	0.181291668022949	0.665400188128188	0.60605311808713	GAS6/SCARB2/HSPA8	3
GO:0016597	GO:0016597	amino acid binding	3/417	52/14759	0.181291668022949	0.665400188128188	0.60605311808713	RARS1/DDAH1/GLUL	3
GO:0003713	GO:0003713	transcription coactivator activity	10/417	254/14759	0.183319732472867	0.667362839732806	0.607840720714721	TGFB1I1/PCBD1/SFR1/COPS5/ZFPM2/BUD31/ACTN1/ARID5B/CITED2/LPIN2	10
GO:0005217	GO:0005217	intracellular ligand-gated ion channel activity	2/417	28/14759	0.186821633278495	0.667362839732806	0.607840720714721	RYR2/ITPR2	2
GO:0016709	GO:0016709	oxidoreductase activity, acting on paired donors, with incorporation or reduction of molecular oxygen, NAD(P)H as one donor, and incorporation of one atom of oxygen	2/417	28/14759	0.186821633278495	0.667362839732806	0.607840720714721	CYP51A1/CYP26B1	2
GO:0016859	GO:0016859	cis-trans isomerase activity	2/417	28/14759	0.186821633278495	0.667362839732806	0.607840720714721	PPIC/FKBP9	2
GO:0046875	GO:0046875	ephrin receptor binding	2/417	28/14759	0.186821633278495	0.667362839732806	0.607840720714721	EFNA1/EFNB1	2
GO:0042562	GO:0042562	hormone binding	4/417	80/14759	0.190052163711366	0.675291730634004	0.615062433511588	PIK3R1/NPR1/CALR/ATP1A1	4
GO:0001217	GO:0001217	DNA-binding transcription repressor activity	10/417	257/14759	0.192524651153305	0.680457497197923	0.619767465144027	SP5/HES1/MAFK/NFIL3/BACH1/ZBTB10/HEY1/TGIF1/SKIL/ZEB2	10
GO:0030374	GO:0030374	nuclear receptor coactivator activity	3/417	54/14759	0.195644459024205	0.682321476905498	0.621465196425115	SFR1/BUD31/ACTN1	3
GO:0004857	GO:0004857	enzyme inhibitor activity	12/417	320/14759	0.196089811181502	0.682321476905498	0.621465196425115	APOC1/WFDC1/APP/GAS6/TRIB1/RNH1/ANP32E/RGS2/DNAJC3/SERPINI1/TRIB2/GPC3	12
GO:0051059	GO:0051059	NF-kappaB binding	2/417	29/14759	0.197137791980181	0.682321476905498	0.621465196425115	HDAC1/PSMA6	2
GO:0070325	GO:0070325	lipoprotein particle receptor binding	2/417	29/14759	0.197137791980181	0.682321476905498	0.621465196425115	DNAJA1/HSP90B1	2
GO:0008081	GO:0008081	phosphoric diester hydrolase activity	4/417	82/14759	0.201641522098739	0.690543972562205	0.628954327357319	GPCPD1/PDE1A/HMOX1/PDIA3	4
GO:0016782	GO:0016782	transferase activity, transferring sulphur-containing groups	3/417	55/14759	0.20292294600364	0.690543972562205	0.628954327357319	HS3ST3A1/TPST2/HS6ST1	3
GO:0000287	GO:0000287	magnesium ion binding	8/417	200/14759	0.205777656490213	0.690543972562205	0.628954327357319	CIB2/UBA2/AASDHPPT/NUDT19/PKM/GEM/GLUL/TKT	8
GO:0004623	GO:0004623	phospholipase A2 activity	2/417	30/14759	0.207521359390288	0.690543972562205	0.628954327357319	PLA2G1B/PLA2G4A	2
GO:0030515	GO:0030515	snoRNA binding	2/417	30/14759	0.207521359390288	0.690543972562205	0.628954327357319	NOP56/NOP58	2
GO:0097718	GO:0097718	disordered domain specific binding	2/417	30/14759	0.207521359390288	0.690543972562205	0.628954327357319	RRM1/HSP90AA1	2
GO:0051536	GO:0051536	iron-sulfur cluster binding	3/417	56/14759	0.210263429457618	0.690543972562205	0.628954327357319	GLRX5/PPAT/FDX1	3
GO:0051540	GO:0051540	metal cluster binding	3/417	56/14759	0.210263429457618	0.690543972562205	0.628954327357319	GLRX5/PPAT/FDX1	3
GO:0003697	GO:0003697	single-stranded DNA binding	5/417	112/14759	0.21035516395811	0.690543972562205	0.628954327357319	SSBP4/TOP1/MCM7/RAD23B/RBBP8	5
GO:0030246	GO:0030246	carbohydrate binding	8/417	202/14759	0.213169893396863	0.690543972562205	0.628954327357319	PAM/GPCPD1/P4HA1/STBD1/PLOD2/CALR/GPI/HK1	8
GO:0036002	GO:0036002	pre-mRNA binding	2/417	31/14759	0.217960328061636	0.690543972562205	0.628954327357319	PTBP1/SOX9	2
GO:0043394	GO:0043394	proteoglycan binding	2/417	31/14759	0.217960328061636	0.690543972562205	0.628954327357319	FST/LPL	2
GO:0101005	GO:0101005	deubiquitinase activity	4/417	85/14759	0.219402638754093	0.690543972562205	0.628954327357319	EIF3F/COPS5/STAMBPL1/USP3	4
GO:0043531	GO:0043531	ADP binding	2/417	32/14759	0.228443312210611	0.690543972562205	0.628954327357319	VCP/PGK1	2
GO:0016251	GO:0016251	RNA polymerase II general transcription initiation factor activity	2/417	33/14759	0.238959522315124	0.690543972562205	0.628954327357319	GTF2A1/GTF2E2	2
GO:0017124	GO:0017124	SH3 domain binding	5/417	118/14759	0.241324934146209	0.690543972562205	0.628954327357319	CYBA/PTPN12/CD2AP/QKI/BCAR1	5
GO:0009055	GO:0009055	electron transfer activity	4/417	89/14759	0.243692807081213	0.690543972562205	0.628954327357319	CYBA/NDUFA4/ADH5/FDX1	4
GO:0005031	GO:0005031	tumor necrosis factor receptor activity	1/417	10/14759	0.249260378698601	0.690543972562205	0.628954327357319	TNFRSF19	1
GO:0005432	GO:0005432	calcium:sodium antiporter activity	1/417	10/14759	0.249260378698601	0.690543972562205	0.628954327357319	SLC3A2	1
GO:0008330	GO:0008330	protein tyrosine/threonine phosphatase activity	1/417	10/14759	0.249260378698601	0.690543972562205	0.628954327357319	DUSP4	1
GO:0008331	GO:0008331	high voltage-gated calcium channel activity	1/417	10/14759	0.249260378698601	0.690543972562205	0.628954327357319	CACNA1D	1
GO:0015173	GO:0015173	aromatic amino acid transmembrane transporter activity	1/417	10/14759	0.249260378698601	0.690543972562205	0.628954327357319	SLC3A2	1
GO:0015180	GO:0015180	L-alanine transmembrane transporter activity	1/417	10/14759	0.249260378698601	0.690543972562205	0.628954327357319	SLC3A2	1
GO:0016004	GO:0016004	phospholipase activator activity	1/417	10/14759	0.249260378698601	0.690543972562205	0.628954327357319	PLAA	1
GO:0016018	GO:0016018	cyclosporin A binding	1/417	10/14759	0.249260378698601	0.690543972562205	0.628954327357319	PPIC	1
GO:0016595	GO:0016595	glutamate binding	1/417	10/14759	0.249260378698601	0.690543972562205	0.628954327357319	GLUL	1
GO:0016670	GO:0016670	oxidoreductase activity, acting on a sulfur group of donors, oxygen as acceptor	1/417	10/14759	0.249260378698601	0.690543972562205	0.628954327357319	QSOX1	1
GO:0016846	GO:0016846	carbon-sulfur lyase activity	1/417	10/14759	0.249260378698601	0.690543972562205	0.628954327357319	MGST3	1
GO:0034713	GO:0034713	type I transforming growth factor beta receptor binding	1/417	10/14759	0.249260378698601	0.690543972562205	0.628954327357319	FERMT2	1
GO:0036312	GO:0036312	phosphatidylinositol 3-kinase regulatory subunit binding	1/417	10/14759	0.249260378698601	0.690543972562205	0.628954327357319	PIK3R1	1
GO:0045294	GO:0045294	alpha-catenin binding	1/417	10/14759	0.249260378698601	0.690543972562205	0.628954327357319	PKP2	1
GO:0045503	GO:0045503	dynein light chain binding	1/417	10/14759	0.249260378698601	0.690543972562205	0.628954327357319	GLUL	1
GO:0086080	GO:0086080	protein binding involved in heterotypic cell-cell adhesion	1/417	10/14759	0.249260378698601	0.690543972562205	0.628954327357319	PKP2	1
GO:0102545	GO:0102545	phosphatidyl phospholipase B activity	1/417	10/14759	0.249260378698601	0.690543972562205	0.628954327357319	PLA2G4A	1
GO:0005543	GO:0005543	phospholipid binding	15/417	435/14759	0.250028049089187	0.690543972562205	0.628954327357319	OGT/APOC1/ITPR2/GAS6/VDAC2/PPT1/SCARB2/GSN/FERMT2/PLA2G4A/NR5A1/F3/CPNE8/HSPA8/NUP62CL	15
GO:0016811	GO:0016811	hydrolase activity, acting on carbon-nitrogen (but not peptide) bonds, in linear amides	3/417	62/14759	0.255362673762815	0.690543972562205	0.628954327357319	HDAC1/VNN1/NAAA	3
GO:0042805	GO:0042805	actinin binding	2/417	35/14759	0.260051297700885	0.690543972562205	0.628954327357319	CACNA1D/CSRP1	2
GO:0099106	GO:0099106	ion channel regulator activity	5/417	122/14759	0.262615513027488	0.690543972562205	0.628954327357319	CAV1/GEM/SGK1/PKP2/FXYD6	5
GO:0001618	GO:0001618	virus receptor activity	3/417	63/14759	0.263015871155693	0.690543972562205	0.628954327357319	NCAM1/SCARB2/F11R	3
GO:0000774	GO:0000774	adenyl-nucleotide exchange factor activity	1/417	11/14759	0.270486117533959	0.690543972562205	0.628954327357319	HSPH1	1
GO:0001846	GO:0001846	opsonin binding	1/417	11/14759	0.270486117533959	0.690543972562205	0.628954327357319	CALR	1
GO:0004465	GO:0004465	lipoprotein lipase activity	1/417	11/14759	0.270486117533959	0.690543972562205	0.628954327357319	LPL	1
GO:0004726	GO:0004726	non-membrane spanning protein tyrosine phosphatase activity	1/417	11/14759	0.270486117533959	0.690543972562205	0.628954327357319	PTPN12	1
GO:0005035	GO:0005035	death receptor activity	1/417	11/14759	0.270486117533959	0.690543972562205	0.628954327357319	TNFRSF19	1
GO:0005347	GO:0005347	ATP transmembrane transporter activity	1/417	11/14759	0.270486117533959	0.690543972562205	0.628954327357319	SLC25A5	1
GO:0015368	GO:0015368	calcium:cation antiporter activity	1/417	11/14759	0.270486117533959	0.690543972562205	0.628954327357319	SLC3A2	1
GO:0016813	GO:0016813	hydrolase activity, acting on carbon-nitrogen (but not peptide) bonds, in linear amidines	1/417	11/14759	0.270486117533959	0.690543972562205	0.628954327357319	DDAH1	1
GO:0016840	GO:0016840	carbon-nitrogen lyase activity	1/417	11/14759	0.270486117533959	0.690543972562205	0.628954327357319	PAM	1
GO:0019215	GO:0019215	intermediate filament binding	1/417	11/14759	0.270486117533959	0.690543972562205	0.628954327357319	PKP2	1
GO:0022889	GO:0022889	serine transmembrane transporter activity	1/417	11/14759	0.270486117533959	0.690543972562205	0.628954327357319	SERINC3	1
GO:0031543	GO:0031543	peptidyl-proline dioxygenase activity	1/417	11/14759	0.270486117533959	0.690543972562205	0.628954327357319	P4HA1	1
GO:0035252	GO:0035252	UDP-xylosyltransferase activity	1/417	11/14759	0.270486117533959	0.690543972562205	0.628954327357319	GXYLT2	1
GO:0042285	GO:0042285	xylosyltransferase activity	1/417	11/14759	0.270486117533959	0.690543972562205	0.628954327357319	GXYLT2	1
GO:0043522	GO:0043522	leucine zipper domain binding	1/417	11/14759	0.270486117533959	0.690543972562205	0.628954327357319	ATF4	1
GO:0045236	GO:0045236	CXCR chemokine receptor binding	1/417	11/14759	0.270486117533959	0.690543972562205	0.628954327357319	CXCL12	1
GO:0048407	GO:0048407	platelet-derived growth factor binding	1/417	11/14759	0.270486117533959	0.690543972562205	0.628954327357319	PDGFA	1
GO:0061575	GO:0061575	cyclin-dependent protein serine/threonine kinase activator activity	1/417	11/14759	0.270486117533959	0.690543972562205	0.628954327357319	CKS2	1
GO:0097153	GO:0097153	cysteine-type endopeptidase activity involved in apoptotic process	1/417	11/14759	0.270486117533959	0.690543972562205	0.628954327357319	PYCARD	1
GO:0097157	GO:0097157	pre-mRNA intronic binding	1/417	11/14759	0.270486117533959	0.690543972562205	0.628954327357319	SOX9	1
GO:0106222	GO:0106222	lncRNA binding	1/417	11/14759	0.270486117533959	0.690543972562205	0.628954327357319	EZH2	1
GO:1990226	GO:1990226	histone methyltransferase binding	1/417	11/14759	0.270486117533959	0.690543972562205	0.628954327357319	NOP56	1
GO:0005547	GO:0005547	phosphatidylinositol-3,4,5-trisphosphate binding	2/417	36/14759	0.27060804950535	0.690543972562205	0.628954327357319	OGT/FERMT2	2
GO:0043022	GO:0043022	ribosome binding	3/417	64/14759	0.270697326581727	0.690543972562205	0.628954327357319	EIF2S1/ETF1/HSPA5	3
GO:0140272	GO:0140272	exogenous protein binding	3/417	64/14759	0.270697326581727	0.690543972562205	0.628954327357319	NCAM1/SCARB2/F11R	3
GO:0016877	GO:0016877	ligase activity, forming carbon-sulfur bonds	2/417	37/14759	0.281160355757876	0.690543972562205	0.628954327357319	UBA7/UBA2	2
GO:0003779	GO:0003779	actin binding	14/417	414/14759	0.283019316498843	0.690543972562205	0.628954327357319	TMSB4X/TNNI1/CGN/ACTN1/CORO1C/GSN/CAP1/ACTR3/FERMT2/CTNNA1/CNN2/TPM4/SHROOM3/PLS3	14
GO:0016247	GO:0016247	channel regulator activity	5/417	127/14759	0.289797473570668	0.690543972562205	0.628954327357319	CAV1/GEM/SGK1/PKP2/FXYD6	5
GO:0004706	GO:0004706	JUN kinase kinase kinase activity	1/417	12/14759	0.291113137400269	0.690543972562205	0.628954327357319	PBK	1
GO:0004859	GO:0004859	phospholipase inhibitor activity	1/417	12/14759	0.291113137400269	0.690543972562205	0.628954327357319	APOC1	1
GO:0008179	GO:0008179	adenylate cyclase binding	1/417	12/14759	0.291113137400269	0.690543972562205	0.628954327357319	CAP1	1
GO:0016273	GO:0016273	arginine N-methyltransferase activity	1/417	12/14759	0.291113137400269	0.690543972562205	0.628954327357319	PRMT1	1
GO:0016274	GO:0016274	protein-arginine N-methyltransferase activity	1/417	12/14759	0.291113137400269	0.690543972562205	0.628954327357319	PRMT1	1
GO:0031994	GO:0031994	insulin-like growth factor I binding	1/417	12/14759	0.291113137400269	0.690543972562205	0.628954327357319	IGFBP2	1
GO:0045295	GO:0045295	gamma-catenin binding	1/417	12/14759	0.291113137400269	0.690543972562205	0.628954327357319	CTNNA1	1
GO:0046030	GO:0046030	inositol trisphosphate phosphatase activity	1/417	12/14759	0.291113137400269	0.690543972562205	0.628954327357319	INPP1	1
GO:0046933	GO:0046933	proton-transporting ATP synthase activity, rotational mechanism	1/417	12/14759	0.291113137400269	0.690543972562205	0.628954327357319	ATP5F1B	1
GO:0061578	GO:0061578	Lys63-specific deubiquitinase activity	1/417	12/14759	0.291113137400269	0.690543972562205	0.628954327357319	STAMBPL1	1
GO:0099186	GO:0099186	structural constituent of postsynapse	1/417	12/14759	0.291113137400269	0.690543972562205	0.628954327357319	ACTN1	1
GO:0048487	GO:0048487	beta-tubulin binding	2/417	38/14759	0.291700058782698	0.690543972562205	0.628954327357319	RGS2/GABARAPL1	2
GO:0019783	GO:0019783	ubiquitin-like protein peptidase activity	4/417	97/14759	0.293826066068963	0.690543972562205	0.628954327357319	EIF3F/COPS5/STAMBPL1/USP3	4
GO:0004860	GO:0004860	protein kinase inhibitor activity	3/417	67/14759	0.293873088450572	0.690543972562205	0.628954327357319	TRIB1/DNAJC3/TRIB2	3
GO:0015085	GO:0015085	calcium ion transmembrane transporter activity	5/417	128/14759	0.295295975484989	0.690543972562205	0.628954327357319	RYR2/ITPR2/CACNA1D/SLC3A2/ATP2B1	5
GO:0003925	GO:0003925	G protein activity	2/417	39/14759	0.302219463266416	0.690543972562205	0.628954327357319	RAP1A/RASL11B	2
GO:0004812	GO:0004812	aminoacyl-tRNA ligase activity	2/417	39/14759	0.302219463266416	0.690543972562205	0.628954327357319	RARS1/NARS2	2
GO:0008138	GO:0008138	protein tyrosine/serine/threonine phosphatase activity	2/417	39/14759	0.302219463266416	0.690543972562205	0.628954327357319	PTP4A3/DUSP4	2
GO:0016875	GO:0016875	ligase activity, forming carbon-oxygen bonds	2/417	39/14759	0.302219463266416	0.690543972562205	0.628954327357319	RARS1/NARS2	2
GO:0045182	GO:0045182	translation regulator activity	9/417	259/14759	0.310967495912375	0.690543972562205	0.628954327357319	EIF3F/COPS5/FXR1/EIF4A1/EIF3L/EIF3D/EIF2S1/IGF2BP1/ETF1	9
GO:0001848	GO:0001848	complement binding	1/417	13/14759	0.31115828703776	0.690543972562205	0.628954327357319	CALR	1
GO:0004115	GO:0004115	3',5'-cyclic-AMP phosphodiesterase activity	1/417	13/14759	0.31115828703776	0.690543972562205	0.628954327357319	PDE1A	1
GO:0005024	GO:0005024	transforming growth factor beta receptor activity	1/417	13/14759	0.31115828703776	0.690543972562205	0.628954327357319	TGFBR3L	1
GO:0005172	GO:0005172	vascular endothelial growth factor receptor binding	1/417	13/14759	0.31115828703776	0.690543972562205	0.628954327357319	CD2AP	1
GO:0008195	GO:0008195	phosphatidate phosphatase activity	1/417	13/14759	0.31115828703776	0.690543972562205	0.628954327357319	LPIN2	1
GO:0008474	GO:0008474	palmitoyl-(protein) hydrolase activity	1/417	13/14759	0.31115828703776	0.690543972562205	0.628954327357319	PPT1	1
GO:0016290	GO:0016290	palmitoyl-CoA hydrolase activity	1/417	13/14759	0.31115828703776	0.690543972562205	0.628954327357319	PPT1	1
GO:0017017	GO:0017017	MAP kinase tyrosine/serine/threonine phosphatase activity	1/417	13/14759	0.31115828703776	0.690543972562205	0.628954327357319	DUSP4	1
GO:0042834	GO:0042834	peptidoglycan binding	1/417	13/14759	0.31115828703776	0.690543972562205	0.628954327357319	HK1	1
GO:0043560	GO:0043560	insulin receptor substrate binding	1/417	13/14759	0.31115828703776	0.690543972562205	0.628954327357319	PIK3R1	1
GO:0044548	GO:0044548	S100 protein binding	1/417	13/14759	0.31115828703776	0.690543972562205	0.628954327357319	S100A1	1
GO:0045159	GO:0045159	myosin II binding	1/417	13/14759	0.31115828703776	0.690543972562205	0.628954327357319	GSN	1
GO:0047555	GO:0047555	3',5'-cyclic-GMP phosphodiesterase activity	1/417	13/14759	0.31115828703776	0.690543972562205	0.628954327357319	PDE1A	1
GO:0050998	GO:0050998	nitric-oxide synthase binding	1/417	13/14759	0.31115828703776	0.690543972562205	0.628954327357319	CAV1	1
GO:0060229	GO:0060229	lipase activator activity	1/417	13/14759	0.31115828703776	0.690543972562205	0.628954327357319	PLAA	1
GO:0060590	GO:0060590	ATPase regulator activity	1/417	13/14759	0.31115828703776	0.690543972562205	0.628954327357319	HSPH1	1
GO:0070003	GO:0070003	threonine-type peptidase activity	1/417	13/14759	0.31115828703776	0.690543972562205	0.628954327357319	PSMB7	1
GO:0070700	GO:0070700	BMP receptor binding	1/417	13/14759	0.31115828703776	0.690543972562205	0.628954327357319	PYCARD	1
GO:0098599	GO:0098599	palmitoyl hydrolase activity	1/417	13/14759	0.31115828703776	0.690543972562205	0.628954327357319	PPT1	1
GO:0140036	GO:0140036	ubiquitin-dependent protein binding	1/417	13/14759	0.31115828703776	0.690543972562205	0.628954327357319	VCP	1
GO:0140666	GO:0140666	annealing activity	1/417	13/14759	0.31115828703776	0.690543972562205	0.628954327357319	FXR1	1
GO:0005504	GO:0005504	fatty acid binding	2/417	40/14759	0.31271131674976	0.69169258142	0.630000491744027	APOC1/ADH5	2
GO:0019210	GO:0019210	kinase inhibitor activity	3/417	71/14759	0.324945637270804	0.704249894131694	0.641437817220484	TRIB1/DNAJC3/TRIB2	3
GO:0140104	GO:0140104	molecular carrier activity	3/417	71/14759	0.324945637270804	0.704249894131694	0.641437817220484	CYGB/ANP32E/HSPA8	3
GO:0005159	GO:0005159	insulin-like growth factor receptor binding	1/417	14/14759	0.330637942151368	0.704249894131694	0.641437817220484	PIK3R1	1
GO:0008970	GO:0008970	phospholipase A1 activity	1/417	14/14759	0.330637942151368	0.704249894131694	0.641437817220484	LPL	1
GO:0010851	GO:0010851	cyclase regulator activity	1/417	14/14759	0.330637942151368	0.704249894131694	0.641437817220484	RGS2	1
GO:0016805	GO:0016805	dipeptidase activity	1/417	14/14759	0.330637942151368	0.704249894131694	0.641437817220484	SCRN1	1
GO:0017081	GO:0017081	chloride channel regulator activity	1/417	14/14759	0.330637942151368	0.704249894131694	0.641437817220484	SGK1	1
GO:0022858	GO:0022858	alanine transmembrane transporter activity	1/417	14/14759	0.330637942151368	0.704249894131694	0.641437817220484	SLC3A2	1
GO:0046935	GO:0046935	1-phosphatidylinositol-3-kinase regulator activity	1/417	14/14759	0.330637942151368	0.704249894131694	0.641437817220484	PIK3R1	1
GO:0048185	GO:0048185	activin binding	1/417	14/14759	0.330637942151368	0.704249894131694	0.641437817220484	FST	1
GO:0071837	GO:0071837	HMG box domain binding	1/417	14/14759	0.330637942151368	0.704249894131694	0.641437817220484	TCF12	1
GO:0004712	GO:0004712	protein serine/threonine/tyrosine kinase activity	2/417	42/14759	0.333585463176996	0.704249894131694	0.641437817220484	PBK/SGK1	2
GO:0005246	GO:0005246	calcium channel regulator activity	2/417	42/14759	0.333585463176996	0.704249894131694	0.641437817220484	GEM/SGK1	2
GO:0015175	GO:0015175	neutral amino acid transmembrane transporter activity	2/417	42/14759	0.333585463176996	0.704249894131694	0.641437817220484	SLC3A2/SERINC3	2
GO:0019903	GO:0019903	protein phosphatase binding	5/417	135/14759	0.334202419819981	0.704249894131694	0.641437817220484	PIK3R1/HSP90AA1/VCP/HSP90B1/IRS2	5
GO:0000295	GO:0000295	adenine nucleotide transmembrane transporter activity	1/417	15/14759	0.34956801866021	0.709761205060851	0.646457574102068	SLC25A5	1
GO:0001972	GO:0001972	retinoic acid binding	1/417	15/14759	0.34956801866021	0.709761205060851	0.646457574102068	CYP26B1	1
GO:0004364	GO:0004364	glutathione transferase activity	1/417	15/14759	0.34956801866021	0.709761205060851	0.646457574102068	GSTK1	1
GO:0004708	GO:0004708	MAP kinase kinase activity	1/417	15/14759	0.34956801866021	0.709761205060851	0.646457574102068	PBK	1
GO:0005068	GO:0005068	transmembrane receptor protein tyrosine kinase adaptor activity	1/417	15/14759	0.34956801866021	0.709761205060851	0.646457574102068	PIK3R1	1
GO:0005346	GO:0005346	purine ribonucleotide transmembrane transporter activity	1/417	15/14759	0.34956801866021	0.709761205060851	0.646457574102068	SLC25A5	1
GO:0034185	GO:0034185	apolipoprotein binding	1/417	15/14759	0.34956801866021	0.709761205060851	0.646457574102068	LPL	1
GO:0046965	GO:0046965	nuclear retinoid X receptor binding	1/417	15/14759	0.34956801866021	0.709761205060851	0.646457574102068	NR4A2	1
GO:0047372	GO:0047372	acylglycerol lipase activity	1/417	15/14759	0.34956801866021	0.709761205060851	0.646457574102068	PNLIPRP2	1
GO:0050664	GO:0050664	oxidoreductase activity, acting on NAD(P)H, oxygen as acceptor	1/417	15/14759	0.34956801866021	0.709761205060851	0.646457574102068	CYBA	1
GO:0055102	GO:0055102	lipase inhibitor activity	1/417	15/14759	0.34956801866021	0.709761205060851	0.646457574102068	APOC1	1
GO:0140035	GO:0140035	ubiquitination-like modification-dependent protein binding	1/417	15/14759	0.34956801866021	0.709761205060851	0.646457574102068	VCP	1
GO:0030414	GO:0030414	peptidase inhibitor activity	5/417	138/14759	0.351028428144946	0.710566636366134	0.647191168956233	WFDC1/APP/GAS6/SERPINI1/GPC3	5
GO:0140223	GO:0140223	general transcription initiation factor activity	2/417	44/14759	0.354272639253924	0.71496713903813	0.651199190614622	GTF2A1/GTF2E2	2
GO:0043021	GO:0043021	ribonucleoprotein complex binding	5/417	139/14759	0.3566480734153	0.717593111570544	0.653590952549282	EZH2/EIF2S1/ETF1/HSPA5/SND1	5
GO:0016829	GO:0016829	lyase activity	6/417	172/14759	0.358889000934301	0.718631589289395	0.654536808397842	PAM/MGST3/PCBD1/UMPS/HACD2/NPR1	6
GO:0042578	GO:0042578	phosphoric ester hydrolase activity	11/417	338/14759	0.359315794644698	0.718631589289395	0.654536808397842	GPCPD1/PTP4A3/PDE1A/PPP4R1/INPP1/PTPN12/HMOX1/LPIN2/PDIA3/DUSP4/ATP1A1	11
GO:0004867	GO:0004867	serine-type endopeptidase inhibitor activity	3/417	76/14759	0.363762696324578	0.718713281769954	0.654611214722713	WFDC1/APP/SERPINI1	3
GO:0005523	GO:0005523	tropomyosin binding	1/417	16/14759	0.367963985576833	0.718713281769954	0.654611214722713	PYCARD	1
GO:0008301	GO:0008301	DNA binding, bending	1/417	16/14759	0.367963985576833	0.718713281769954	0.654611214722713	TOP1	1
GO:0015020	GO:0015020	glucuronosyltransferase activity	1/417	16/14759	0.367963985576833	0.718713281769954	0.654611214722713	CSGALNACT1	1
GO:0032183	GO:0032183	SUMO binding	1/417	16/14759	0.367963985576833	0.718713281769954	0.654611214722713	UBA2	1
GO:0045125	GO:0045125	bioactive lipid receptor activity	1/417	16/14759	0.367963985576833	0.718713281769954	0.654611214722713	S1PR1	1
GO:0070628	GO:0070628	proteasome binding	1/417	16/14759	0.367963985576833	0.718713281769954	0.654611214722713	RAD23B	1
GO:1904047	GO:1904047	S-adenosyl-L-methionine binding	1/417	16/14759	0.367963985576833	0.718713281769954	0.654611214722713	PRMT1	1
GO:0031490	GO:0031490	chromatin DNA binding	4/417	109/14759	0.37089846286609	0.721386881427107	0.657046355916905	OGT/HDAC1/EZH2/KLF4	4
GO:0051117	GO:0051117	ATPase binding	3/417	77/14759	0.371492645525337	0.721386881427107	0.657046355916905	S100A1/CAV1/NOP58	3
GO:0016810	GO:0016810	hydrolase activity, acting on carbon-nitrogen (but not peptide) bonds	4/417	111/14759	0.383765176408696	0.732985641903983	0.667610622471639	HDAC1/VNN1/DDAH1/NAAA	4
GO:0005229	GO:0005229	intracellular calcium activated chloride channel activity	1/417	17/14759	0.385840877526536	0.732985641903983	0.667610622471639	ANO1	1
GO:0015216	GO:0015216	purine nucleotide transmembrane transporter activity	1/417	17/14759	0.385840877526536	0.732985641903983	0.667610622471639	SLC25A5	1
GO:0033549	GO:0033549	MAP kinase phosphatase activity	1/417	17/14759	0.385840877526536	0.732985641903983	0.667610622471639	DUSP4	1
GO:0035014	GO:0035014	phosphatidylinositol 3-kinase regulator activity	1/417	17/14759	0.385840877526536	0.732985641903983	0.667610622471639	PIK3R1	1
GO:0061778	GO:0061778	intracellular chloride channel activity	1/417	17/14759	0.385840877526536	0.732985641903983	0.667610622471639	ANO1	1
GO:0008234	GO:0008234	cysteine-type peptidase activity	5/417	145/14759	0.390396985353573	0.732985641903983	0.667610622471639	PYCARD/EIF3F/SCRN1/PDIA3/USP3	5
GO:0035591	GO:0035591	signaling adaptor activity	3/417	80/14759	0.394566274409317	0.732985641903983	0.667610622471639	PIK3R1/CDC42SE2/GRB10	3
GO:0017046	GO:0017046	peptide hormone binding	2/417	48/14759	0.394915913166009	0.732985641903983	0.667610622471639	PIK3R1/NPR1	2
GO:0051018	GO:0051018	protein kinase A binding	2/417	48/14759	0.394915913166009	0.732985641903983	0.667610622471639	RYR2/SOX9	2
GO:0005520	GO:0005520	insulin-like growth factor binding	1/417	18/14759	0.40321330691681	0.732985641903983	0.667610622471639	IGFBP2	1
GO:0010314	GO:0010314	phosphatidylinositol-5-phosphate binding	1/417	18/14759	0.40321330691681	0.732985641903983	0.667610622471639	PLA2G4A	1
GO:0015252	GO:0015252	proton channel activity	1/417	18/14759	0.40321330691681	0.732985641903983	0.667610622471639	ATP5F1B	1
GO:0016712	GO:0016712	oxidoreductase activity, acting on paired donors, with incorporation or reduction of molecular oxygen, reduced flavin or flavoprotein as one donor, and incorporation of one atom of oxygen	1/417	18/14759	0.40321330691681	0.732985641903983	0.667610622471639	HMOX1	1
GO:0030506	GO:0030506	ankyrin binding	1/417	18/14759	0.40321330691681	0.732985641903983	0.667610622471639	CACNA1D	1
GO:0043027	GO:0043027	cysteine-type endopeptidase inhibitor activity involved in apoptotic process	1/417	18/14759	0.40321330691681	0.732985641903983	0.667610622471639	GAS6	1
GO:0048019	GO:0048019	receptor antagonist activity	1/417	18/14759	0.40321330691681	0.732985641903983	0.667610622471639	FST	1
GO:0050811	GO:0050811	GABA receptor binding	1/417	18/14759	0.40321330691681	0.732985641903983	0.667610622471639	GABARAPL1	1
GO:0051428	GO:0051428	peptide hormone receptor binding	1/417	18/14759	0.40321330691681	0.732985641903983	0.667610622471639	PSMC5	1
GO:0052745	GO:0052745	inositol phosphate phosphatase activity	1/417	18/14759	0.40321330691681	0.732985641903983	0.667610622471639	INPP1	1
GO:0070182	GO:0070182	DNA polymerase binding	1/417	18/14759	0.40321330691681	0.732985641903983	0.667610622471639	HSP90AA1	1
GO:0098918	GO:0098918	structural constituent of synapse	1/417	18/14759	0.40321330691681	0.732985641903983	0.667610622471639	ACTN1	1
GO:0140612	GO:0140612	DNA damage sensor activity	1/417	18/14759	0.40321330691681	0.732985641903983	0.667610622471639	RAD23B	1
GO:0005544	GO:0005544	calcium-dependent phospholipid binding	2/417	49/14759	0.404897757279296	0.732985641903983	0.667610622471639	PLA2G4A/CPNE8	2
GO:0015459	GO:0015459	potassium channel regulator activity	2/417	49/14759	0.404897757279296	0.732985641903983	0.667610622471639	CAV1/SGK1	2
GO:0002020	GO:0002020	protease binding	4/417	115/14759	0.409393472340137	0.739121187900572	0.673198938869415	PYCARD/VCP/F3/UBC	4
GO:0005507	GO:0005507	copper ion binding	2/417	50/14759	0.414800080838061	0.74239094659294	0.676177067650046	PAM/DCT	2
GO:0008374	GO:0008374	O-acyltransferase activity	2/417	50/14759	0.414800080838061	0.74239094659294	0.676177067650046	PLA2G4A/AGPAT4	2
GO:0030159	GO:0030159	signaling receptor complex adaptor activity	2/417	50/14759	0.414800080838061	0.74239094659294	0.676177067650046	PIK3R1/GRB10	2
GO:0004190	GO:0004190	aspartic-type endopeptidase activity	1/417	19/14759	0.420095475766664	0.74239094659294	0.676177067650046	BACE2	1
GO:0004407	GO:0004407	histone deacetylase activity	1/417	19/14759	0.420095475766664	0.74239094659294	0.676177067650046	HDAC1	1
GO:0004675	GO:0004675	transmembrane receptor protein serine/threonine kinase activity	1/417	19/14759	0.420095475766664	0.74239094659294	0.676177067650046	TGFBR3L	1
GO:0031681	GO:0031681	G-protein beta-subunit binding	1/417	19/14759	0.420095475766664	0.74239094659294	0.676177067650046	GNG13	1
GO:0047617	GO:0047617	acyl-CoA hydrolase activity	1/417	19/14759	0.420095475766664	0.74239094659294	0.676177067650046	PPT1	1
GO:0042393	GO:0042393	histone binding	7/417	219/14759	0.424418014633319	0.747802863975932	0.681106295899919	PHF14/ANP32E/BRD2/DPF3/CKS2/NASP/USP3	7
GO:0030545	GO:0030545	signaling receptor regulator activity	13/417	427/14759	0.431556460114389	0.747802863975932	0.681106295899919	FST/APP/GAS6/NRTN/NENF/C1QTNF4/SEMA3C/GPI/CXCL12/PDGFC/PDGFA/INHA/NPPC	13
GO:0098632	GO:0098632	cell-cell adhesion mediator activity	2/417	52/14759	0.434352516112005	0.747802863975932	0.681106295899919	EMB/PKP2	2
GO:0003841	GO:0003841	1-acylglycerol-3-phosphate O-acyltransferase activity	1/417	20/14759	0.436501187205287	0.747802863975932	0.681106295899919	AGPAT4	1
GO:0004114	GO:0004114	3',5'-cyclic-nucleotide phosphodiesterase activity	1/417	20/14759	0.436501187205287	0.747802863975932	0.681106295899919	PDE1A	1
GO:0008395	GO:0008395	steroid hydroxylase activity	1/417	20/14759	0.436501187205287	0.747802863975932	0.681106295899919	CYP11A1	1
GO:0033558	GO:0033558	protein lysine deacetylase activity	1/417	20/14759	0.436501187205287	0.747802863975932	0.681106295899919	HDAC1	1
GO:0070001	GO:0070001	aspartic-type peptidase activity	1/417	20/14759	0.436501187205287	0.747802863975932	0.681106295899919	BACE2	1
GO:0140416	GO:0140416	transcription regulator inhibitor activity	1/417	20/14759	0.436501187205287	0.747802863975932	0.681106295899919	MDFI	1
GO:1990381	GO:1990381	ubiquitin-specific protease binding	1/417	20/14759	0.436501187205287	0.747802863975932	0.681106295899919	VCP	1
GO:0016757	GO:0016757	glycosyltransferase activity	7/417	222/14759	0.438274318835707	0.747802863975932	0.681106295899919	OGT/CSGALNACT1/GXYLT2/ST6GAL1/PPAT/UMPS/ST3GAL4	7
GO:0030546	GO:0030546	signaling receptor activator activity	12/417	396/14759	0.443806336537565	0.747802863975932	0.681106295899919	APP/GAS6/NRTN/NENF/C1QTNF4/SEMA3C/GPI/CXCL12/PDGFC/PDGFA/INHA/NPPC	12
GO:0001664	GO:0001664	G protein-coupled receptor binding	7/417	225/14759	0.452080439647249	0.747802863975932	0.681106295899919	RSPO1/S1PR1/DNAJA1/PSMC5/CXCL12/HSPA8/BAMBI	7
GO:0005123	GO:0005123	death receptor binding	1/417	21/14759	0.452443856649306	0.747802863975932	0.681106295899919	BEX3	1
GO:0008009	GO:0008009	chemokine activity	1/417	21/14759	0.452443856649306	0.747802863975932	0.681106295899919	CXCL12	1
GO:0008143	GO:0008143	poly(A) binding	1/417	21/14759	0.452443856649306	0.747802863975932	0.681106295899919	HNRNPDL	1
GO:0015215	GO:0015215	nucleotide transmembrane transporter activity	1/417	21/14759	0.452443856649306	0.747802863975932	0.681106295899919	SLC25A5	1
GO:0016289	GO:0016289	CoA hydrolase activity	1/417	21/14759	0.452443856649306	0.747802863975932	0.681106295899919	PPT1	1
GO:0016628	GO:0016628	oxidoreductase activity, acting on the CH-CH group of donors, NAD or NADP as acceptor	1/417	21/14759	0.452443856649306	0.747802863975932	0.681106295899919	PTGR1	1
GO:0035255	GO:0035255	ionotropic glutamate receptor binding	1/417	21/14759	0.452443856649306	0.747802863975932	0.681106295899919	SQSTM1	1
GO:0070577	GO:0070577	lysine-acetylated histone binding	1/417	21/14759	0.452443856649306	0.747802863975932	0.681106295899919	BRD2	1
GO:0070696	GO:0070696	transmembrane receptor protein serine/threonine kinase binding	1/417	21/14759	0.452443856649306	0.747802863975932	0.681106295899919	PYCARD	1
GO:0120020	GO:0120020	cholesterol transfer activity	1/417	21/14759	0.452443856649306	0.747802863975932	0.681106295899919	STAR	1
GO:0140033	GO:0140033	acetylation-dependent protein binding	1/417	21/14759	0.452443856649306	0.747802863975932	0.681106295899919	BRD2	1
GO:0005525	GO:0005525	GTP binding	10/417	330/14759	0.456218391395677	0.747802863975932	0.681106295899919	RAB24/HSP90AA1/NPR1/TUBB4B/RAP1A/TUBA1A/GEM/RASL11B/RND3/TUBB2B	10
GO:0019207	GO:0019207	kinase regulator activity	7/417	226/14759	0.456668659181619	0.747802863975932	0.681106295899919	GAS6/TRIB1/PIK3R1/DNAJC3/TRIB2/CKS2/RGCC	7
GO:0140030	GO:0140030	modification-dependent protein binding	5/417	157/14759	0.457294227637242	0.747802863975932	0.681106295899919	BRD2/RAD23B/SQSTM1/VCP/PSMD4	5
GO:0004725	GO:0004725	protein tyrosine phosphatase activity	3/417	89/14759	0.462192260335445	0.747802863975932	0.681106295899919	PTP4A3/PTPN12/DUSP4	3
GO:0019843	GO:0019843	rRNA binding	2/417	55/14759	0.463006003129665	0.747802863975932	0.681106295899919	RPF1/BRIX1	2
GO:0042054	GO:0042054	histone methyltransferase activity	2/417	55/14759	0.463006003129665	0.747802863975932	0.681106295899919	PRMT1/EZH2	2
GO:0004112	GO:0004112	cyclic-nucleotide phosphodiesterase activity	1/417	22/14759	0.467936522667574	0.747802863975932	0.681106295899919	PDE1A	1
GO:0004622	GO:0004622	lysophospholipase activity	1/417	22/14759	0.467936522667574	0.747802863975932	0.681106295899919	PLA2G4A	1
GO:0009975	GO:0009975	cyclase activity	1/417	22/14759	0.467936522667574	0.747802863975932	0.681106295899919	NPR1	1
GO:0016849	GO:0016849	phosphorus-oxygen lyase activity	1/417	22/14759	0.467936522667574	0.747802863975932	0.681106295899919	NPR1	1
GO:0017056	GO:0017056	structural constituent of nuclear pore	1/417	22/14759	0.467936522667574	0.747802863975932	0.681106295899919	NUP62CL	1
GO:0017116	GO:0017116	single-stranded DNA helicase activity	1/417	22/14759	0.467936522667574	0.747802863975932	0.681106295899919	MCM7	1
GO:0017134	GO:0017134	fibroblast growth factor binding	1/417	22/14759	0.467936522667574	0.747802863975932	0.681106295899919	FGFR2	1
GO:0042171	GO:0042171	lysophosphatidic acid acyltransferase activity	1/417	22/14759	0.467936522667574	0.747802863975932	0.681106295899919	AGPAT4	1
GO:0071617	GO:0071617	lysophospholipid acyltransferase activity	1/417	22/14759	0.467936522667574	0.747802863975932	0.681106295899919	AGPAT4	1
GO:0120015	GO:0120015	sterol transfer activity	1/417	22/14759	0.467936522667574	0.747802863975932	0.681106295899919	STAR	1
GO:0016706	GO:0016706	2-oxoglutarate-dependent dioxygenase activity	2/417	56/14759	0.472366839191593	0.748440528521912	0.681687087118917	P4HA1/PLOD2	2
GO:0008238	GO:0008238	exopeptidase activity	3/417	91/14759	0.476790996422142	0.748440528521912	0.681687087118917	DNPEP/SCRN1/CPA1	3
GO:0019838	GO:0019838	growth factor binding	4/417	126/14759	0.478465980201124	0.748440528521912	0.681687087118917	IGFBP2/FGFR2/TGFBR3L/PDGFA	4
GO:0005540	GO:0005540	hyaluronic acid binding	1/417	23/14759	0.482991857542218	0.748440528521912	0.681687087118917	CD44	1
GO:0019825	GO:0019825	oxygen binding	1/417	23/14759	0.482991857542218	0.748440528521912	0.681687087118917	CYGB	1
GO:0030215	GO:0030215	semaphorin receptor binding	1/417	23/14759	0.482991857542218	0.748440528521912	0.681687087118917	SEMA3C	1
GO:0042625	GO:0042625	ATPase-coupled ion transmembrane transporter activity	1/417	23/14759	0.482991857542218	0.748440528521912	0.681687087118917	ATP5F1B	1
GO:0042974	GO:0042974	nuclear retinoic acid receptor binding	1/417	23/14759	0.482991857542218	0.748440528521912	0.681687087118917	NR4A2	1
GO:0044769	GO:0044769	ATPase activity, coupled to transmembrane movement of ions, rotational mechanism	1/417	23/14759	0.482991857542218	0.748440528521912	0.681687087118917	ATP5F1B	1
GO:0046961	GO:0046961	proton-transporting ATPase activity, rotational mechanism	1/417	23/14759	0.482991857542218	0.748440528521912	0.681687087118917	ATP5F1B	1
GO:0070273	GO:0070273	phosphatidylinositol-4-phosphate binding	1/417	23/14759	0.482991857542218	0.748440528521912	0.681687087118917	PLA2G4A	1
GO:0070530	GO:0070530	K63-linked polyubiquitin modification-dependent protein binding	1/417	23/14759	0.482991857542218	0.748440528521912	0.681687087118917	SQSTM1	1
GO:0097602	GO:0097602	cullin family protein binding	1/417	23/14759	0.482991857542218	0.748440528521912	0.681687087118917	DDB1	1
GO:0042626	GO:0042626	ATPase-coupled transmembrane transporter activity	3/417	92/14759	0.484021419642913	0.748440528521912	0.681687087118917	ATP5F1B/ATP2B1/ATP1A1	3
GO:0001098	GO:0001098	basal transcription machinery binding	2/417	58/14759	0.490790149810284	0.755409723671129	0.688034699467243	NOP58/GTF2A1	2
GO:0001099	GO:0001099	basal RNA polymerase II transcription machinery binding	2/417	58/14759	0.490790149810284	0.755409723671129	0.688034699467243	NOP58/GTF2A1	2
GO:0005227	GO:0005227	calcium activated cation channel activity	1/417	24/14759	0.497622177534407	0.758118231968918	0.690501635798983	ANO1	1
GO:0019706	GO:0019706	protein-cysteine S-palmitoyltransferase activity	1/417	24/14759	0.497622177534407	0.758118231968918	0.690501635798983	GLUL	1
GO:0019707	GO:0019707	protein-cysteine S-acyltransferase activity	1/417	24/14759	0.497622177534407	0.758118231968918	0.690501635798983	GLUL	1
GO:0034237	GO:0034237	protein kinase A regulatory subunit binding	1/417	24/14759	0.497622177534407	0.758118231968918	0.690501635798983	RYR2	1
GO:0019887	GO:0019887	protein kinase regulator activity	6/417	201/14759	0.503893480391145	0.758118231968918	0.690501635798983	GAS6/TRIB1/DNAJC3/TRIB2/CKS2/RGCC	6
GO:0019208	GO:0019208	phosphatase regulator activity	3/417	95/14759	0.505419458063425	0.758118231968918	0.690501635798983	PPP4R1/ANP32E/ZEB2	3
GO:0016836	GO:0016836	hydro-lyase activity	2/417	60/14759	0.50880391573974	0.758118231968918	0.690501635798983	PCBD1/HACD2	2
GO:0098631	GO:0098631	cell adhesion mediator activity	2/417	60/14759	0.50880391573974	0.758118231968918	0.690501635798983	EMB/PKP2	2
GO:0003785	GO:0003785	actin monomer binding	1/417	25/14759	0.51183945286309	0.758118231968918	0.690501635798983	TMSB4X	1
GO:0004683	GO:0004683	calmodulin-dependent protein kinase activity	1/417	25/14759	0.51183945286309	0.758118231968918	0.690501635798983	CAMKK2	1
GO:0035925	GO:0035925	mRNA 3'-UTR AU-rich region binding	1/417	25/14759	0.51183945286309	0.758118231968918	0.690501635798983	ZFP36L2	1
GO:0050431	GO:0050431	transforming growth factor beta binding	1/417	25/14759	0.51183945286309	0.758118231968918	0.690501635798983	TGFBR3L	1
GO:0004866	GO:0004866	endopeptidase inhibitor activity	4/417	132/14759	0.514825425989753	0.758118231968918	0.690501635798983	WFDC1/APP/GAS6/SERPINI1	4
GO:0031491	GO:0031491	nucleosome binding	2/417	61/14759	0.517653483128833	0.758118231968918	0.690501635798983	HDAC1/ACTR6	2
GO:0016616	GO:0016616	oxidoreductase activity, acting on the CH-OH group of donors, NAD or NADP as acceptor	3/417	97/14759	0.519427314224164	0.758118231968918	0.690501635798983	ADH5/PGD/PTGR1	3
GO:0001965	GO:0001965	G-protein alpha-subunit binding	1/417	26/14759	0.525655317404701	0.758118231968918	0.690501635798983	RGS2	1
GO:0001968	GO:0001968	fibronectin binding	1/417	26/14759	0.525655317404701	0.758118231968918	0.690501635798983	MMP2	1
GO:0009678	GO:0009678	pyrophosphate hydrolysis-driven proton transmembrane transporter activity	1/417	26/14759	0.525655317404701	0.758118231968918	0.690501635798983	ATP5F1B	1
GO:0015605	GO:0015605	organophosphate ester transmembrane transporter activity	1/417	26/14759	0.525655317404701	0.758118231968918	0.690501635798983	SLC25A5	1
GO:0030547	GO:0030547	signaling receptor inhibitor activity	1/417	26/14759	0.525655317404701	0.758118231968918	0.690501635798983	FST	1
GO:0033612	GO:0033612	receptor serine/threonine kinase binding	1/417	26/14759	0.525655317404701	0.758118231968918	0.690501635798983	PYCARD	1
GO:0051019	GO:0051019	mitogen-activated protein kinase binding	1/417	26/14759	0.525655317404701	0.758118231968918	0.690501635798983	PRMT1	1
GO:0015179	GO:0015179	L-amino acid transmembrane transporter activity	2/417	62/14759	0.5263965101077	0.758118231968918	0.690501635798983	SLC3A2/SERINC3	2
GO:0097110	GO:0097110	scaffold protein binding	2/417	62/14759	0.5263965101077	0.758118231968918	0.690501635798983	ITPR2/HSP90AA1	2
GO:0019001	GO:0019001	guanyl nucleotide binding	10/417	350/14759	0.531032947838221	0.758118231968918	0.690501635798983	RAB24/HSP90AA1/NPR1/TUBB4B/RAP1A/TUBA1A/GEM/RASL11B/RND3/TUBB2B	10
GO:0032561	GO:0032561	guanyl ribonucleotide binding	10/417	350/14759	0.531032947838221	0.758118231968918	0.690501635798983	RAB24/HSP90AA1/NPR1/TUBB4B/RAP1A/TUBA1A/GEM/RASL11B/RND3/TUBB2B	10
GO:0004713	GO:0004713	protein tyrosine kinase activity	4/417	136/14759	0.538403969791866	0.758118231968918	0.690501635798983	FGFR2/CAMKK2/PBK/PKM	4
GO:0004181	GO:0004181	metallocarboxypeptidase activity	1/417	27/14759	0.539081078121611	0.758118231968918	0.690501635798983	CPA1	1
GO:0004629	GO:0004629	phospholipase C activity	1/417	27/14759	0.539081078121611	0.758118231968918	0.690501635798983	PDIA3	1
GO:0004693	GO:0004693	cyclin-dependent protein serine/threonine kinase activity	1/417	27/14759	0.539081078121611	0.758118231968918	0.690501635798983	CDK14	1
GO:0004709	GO:0004709	MAP kinase kinase kinase activity	1/417	27/14759	0.539081078121611	0.758118231968918	0.690501635798983	PBK	1
GO:0008200	GO:0008200	ion channel inhibitor activity	1/417	27/14759	0.539081078121611	0.758118231968918	0.690501635798983	CAV1	1
GO:0031369	GO:0031369	translation initiation factor binding	1/417	27/14759	0.539081078121611	0.758118231968918	0.690501635798983	EIF3F	1
GO:0043495	GO:0043495	protein-membrane adaptor activity	1/417	27/14759	0.539081078121611	0.758118231968918	0.690501635798983	LPL	1
GO:0051393	GO:0051393	alpha-actinin binding	1/417	27/14759	0.539081078121611	0.758118231968918	0.690501635798983	CACNA1D	1
GO:0061631	GO:0061631	ubiquitin conjugating enzyme activity	1/417	27/14759	0.539081078121611	0.758118231968918	0.690501635798983	UBE2L6	1
GO:0070717	GO:0070717	poly-purine tract binding	1/417	27/14759	0.539081078121611	0.758118231968918	0.690501635798983	HNRNPDL	1
GO:0071813	GO:0071813	lipoprotein particle binding	1/417	27/14759	0.539081078121611	0.758118231968918	0.690501635798983	LPL	1
GO:0071814	GO:0071814	protein-lipid complex binding	1/417	27/14759	0.539081078121611	0.758118231968918	0.690501635798983	LPL	1
GO:0071889	GO:0071889	14-3-3 protein binding	1/417	27/14759	0.539081078121611	0.758118231968918	0.690501635798983	IRS2	1
GO:0097472	GO:0097472	cyclin-dependent protein kinase activity	1/417	27/14759	0.539081078121611	0.758118231968918	0.690501635798983	CDK14	1
GO:0048018	GO:0048018	receptor ligand activity	11/417	389/14759	0.542271548837902	0.758891604492957	0.691206031195917	GAS6/NRTN/NENF/C1QTNF4/SEMA3C/GPI/CXCL12/PDGFC/PDGFA/INHA/NPPC	11
GO:0003730	GO:0003730	mRNA 3'-UTR binding	5/417	174/14759	0.547976706075493	0.758891604492957	0.691206031195917	ZFP36L2/FXR1/RSL1D1/HNRNPA3/IGF2BP1	5
GO:0000049	GO:0000049	tRNA binding	2/417	65/14759	0.551976504647592	0.758891604492957	0.691206031195917	RARS1/SSB	2
GO:0016651	GO:0016651	oxidoreductase activity, acting on NAD(P)H	2/417	65/14759	0.551976504647592	0.758891604492957	0.691206031195917	CYBA/NDUFA4	2
GO:0016248	GO:0016248	channel inhibitor activity	1/417	28/14759	0.552127724226912	0.758891604492957	0.691206031195917	CAV1	1
GO:0016411	GO:0016411	acylglycerol O-acyltransferase activity	1/417	28/14759	0.552127724226912	0.758891604492957	0.691206031195917	AGPAT4	1
GO:0016417	GO:0016417	S-acyltransferase activity	1/417	28/14759	0.552127724226912	0.758891604492957	0.691206031195917	GLUL	1
GO:0016831	GO:0016831	carboxy-lyase activity	1/417	28/14759	0.552127724226912	0.758891604492957	0.691206031195917	UMPS	1
GO:0030296	GO:0030296	protein tyrosine kinase activator activity	1/417	28/14759	0.552127724226912	0.758891604492957	0.691206031195917	GAS6	1
GO:0042923	GO:0042923	neuropeptide binding	1/417	28/14759	0.552127724226912	0.758891604492957	0.691206031195917	GPR37	1
GO:0045499	GO:0045499	chemorepellent activity	1/417	28/14759	0.552127724226912	0.758891604492957	0.691206031195917	SEMA3C	1
GO:0003924	GO:0003924	GTPase activity	8/417	284/14759	0.553814797467588	0.759647401865192	0.691894418969557	RAB24/RGS2/TUBB4B/RAP1A/GEM/RASL11B/RND3/TUBB2B	8
GO:0033218	GO:0033218	amide binding	9/417	322/14759	0.560772528248891	0.766891490964028	0.698492407464872	PPIC/FOLR1/VDAC2/PIK3R1/PLA2G4A/NPR1/CALR/PCSK5/GPR37	9
GO:0061135	GO:0061135	endopeptidase regulator activity	4/417	140/14759	0.561392124373368	0.766891490964028	0.698492407464872	WFDC1/APP/GAS6/SERPINI1	4
GO:0022829	GO:0022829	wide pore channel activity	1/417	29/14759	0.564805936092866	0.768412149307606	0.699877438228485	VDAC2	1
GO:0140323	GO:0140323	solute:anion antiporter activity	1/417	29/14759	0.564805936092866	0.768412149307606	0.699877438228485	SLC25A5	1
GO:0030295	GO:0030295	protein kinase activator activity	3/417	104/14759	0.566693783075669	0.76941351035477	0.700789487842825	GAS6/CKS2/RGCC	3
GO:0019902	GO:0019902	phosphatase binding	5/417	178/14759	0.568267478290313	0.769985142997827	0.701310136547028	PIK3R1/HSP90AA1/VCP/HSP90B1/IRS2	5
GO:0042826	GO:0042826	histone deacetylase binding	3/417	105/14759	0.573210489661223	0.773119165261767	0.704164635236844	HES1/HDAC1/HSP90AA1	3
GO:0019003	GO:0019003	GDP binding	2/417	68/14759	0.576567896820335	0.773119165261767	0.704164635236844	RAP1A/GEM	2
GO:0048306	GO:0048306	calcium-dependent protein binding	2/417	68/14759	0.576567896820335	0.773119165261767	0.704164635236844	S100A1/CLN3	2
GO:0008137	GO:0008137	NADH dehydrogenase (ubiquinone) activity	1/417	30/14759	0.577126093910197	0.773119165261767	0.704164635236844	NDUFA4	1
GO:0061650	GO:0061650	ubiquitin-like protein conjugating enzyme activity	1/417	30/14759	0.577126093910197	0.773119165261767	0.704164635236844	UBE2L6	1
GO:0015399	GO:0015399	primary active transmembrane transporter activity	4/417	144/14759	0.583746259458822	0.773119165261767	0.704164635236844	NDUFA4/ATP5F1B/ATP2B1/ATP1A1	4
GO:0016791	GO:0016791	phosphatase activity	7/417	255/14759	0.584330710586942	0.773119165261767	0.704164635236844	PTP4A3/PPP4R1/INPP1/PTPN12/LPIN2/DUSP4/ATP1A1	7
GO:0003724	GO:0003724	RNA helicase activity	2/417	69/14759	0.584543163263318	0.773119165261767	0.704164635236844	EIF4A1/DDX3Y	2
GO:0051020	GO:0051020	GTPase binding	8/417	292/14759	0.585471228144419	0.773119165261767	0.704164635236844	CDC42EP5/CAV1/CORO1C/RABGGTB/HSP90AA1/RAP1A/CDC42SE2/RANGAP1	8
GO:0016614	GO:0016614	oxidoreductase activity, acting on CH-OH group of donors	3/417	107/14759	0.586059858287541	0.773119165261767	0.704164635236844	ADH5/PGD/PTGR1	3
GO:0005501	GO:0005501	retinoid binding	1/417	31/14759	0.589098286105149	0.773119165261767	0.704164635236844	CYP26B1	1
GO:0008376	GO:0008376	acetylgalactosaminyltransferase activity	1/417	31/14759	0.589098286105149	0.773119165261767	0.704164635236844	CSGALNACT1	1
GO:0019840	GO:0019840	isoprenoid binding	1/417	31/14759	0.589098286105149	0.773119165261767	0.704164635236844	CYP26B1	1
GO:0050136	GO:0050136	NADH dehydrogenase (quinone) activity	1/417	31/14759	0.589098286105149	0.773119165261767	0.704164635236844	NDUFA4	1
GO:0140299	GO:0140299	small molecule sensor activity	1/417	31/14759	0.589098286105149	0.773119165261767	0.704164635236844	RAD23B	1
GO:0140828	GO:0140828	metal cation:monoatomic cation antiporter activity	1/417	31/14759	0.589098286105149	0.773119165261767	0.704164635236844	SLC3A2	1
GO:0008186	GO:0008186	ATP-dependent activity, acting on RNA	2/417	71/14759	0.600159600376573	0.777692225007937	0.708329823596892	EIF4A1/DDX3Y	2
GO:0000217	GO:0000217	DNA secondary structure binding	1/417	32/14759	0.600732317521101	0.777692225007937	0.708329823596892	RBBP8	1
GO:0004520	GO:0004520	endodeoxyribonuclease activity	1/417	32/14759	0.600732317521101	0.777692225007937	0.708329823596892	RBBP8	1
GO:0019213	GO:0019213	deacetylase activity	1/417	32/14759	0.600732317521101	0.777692225007937	0.708329823596892	HDAC1	1
GO:0030332	GO:0030332	cyclin binding	1/417	32/14759	0.600732317521101	0.777692225007937	0.708329823596892	CDK14	1
GO:0031492	GO:0031492	nucleosomal DNA binding	1/417	32/14759	0.600732317521101	0.777692225007937	0.708329823596892	HDAC1	1
GO:0043014	GO:0043014	alpha-tubulin binding	1/417	32/14759	0.600732317521101	0.777692225007937	0.708329823596892	HSPH1	1
GO:0019209	GO:0019209	kinase activator activity	3/417	110/14759	0.604865395094877	0.780421969287471	0.710816101872295	GAS6/CKS2/RGCC	3
GO:0008047	GO:0008047	enzyme activator activity	13/417	481/14759	0.605177515106153	0.780421969287471	0.710816101872295	APOC1/CAV1/APP/PYCARD/GAS6/DDOST/RGS2/PLAA/VCP/RANGAP1/CKS2/BEX3/RGCC	13
GO:0017022	GO:0017022	myosin binding	2/417	72/14759	0.607800685218249	0.782294523556436	0.712521642949291	PYCARD/GSN	2
GO:0003954	GO:0003954	NADH dehydrogenase activity	1/417	33/14759	0.612037717371288	0.786233067700039	0.716108908179361	NDUFA4	1
GO:0016835	GO:0016835	carbon-oxygen lyase activity	2/417	73/14759	0.615330441365487	0.788169321262782	0.717872467207514	PCBD1/HACD2	2
GO:0031267	GO:0031267	small GTPase binding	7/417	263/14759	0.616938082601576	0.788169321262782	0.717872467207514	CDC42EP5/CAV1/CORO1C/RABGGTB/RAP1A/CDC42SE2/RANGAP1	7
GO:0005262	GO:0005262	calcium channel activity	3/417	112/14759	0.617084663204244	0.788169321262782	0.717872467207514	RYR2/ITPR2/CACNA1D	3
GO:0003955	GO:0003955	NAD(P)H dehydrogenase (quinone) activity	1/417	34/14759	0.623023746969018	0.789715110010065	0.719280386993094	NDUFA4	1
GO:0016409	GO:0016409	palmitoyltransferase activity	1/417	34/14759	0.623023746969018	0.789715110010065	0.719280386993094	GLUL	1
GO:0042162	GO:0042162	telomeric DNA binding	1/417	34/14759	0.623023746969018	0.789715110010065	0.719280386993094	ZBTB10	1
GO:0042379	GO:0042379	chemokine receptor binding	1/417	34/14759	0.623023746969018	0.789715110010065	0.719280386993094	CXCL12	1
GO:0015248	GO:0015248	sterol transporter activity	1/417	35/14759	0.63369940724161	0.801725765222341	0.730219811374902	STAR	1
GO:0004869	GO:0004869	cysteine-type endopeptidase inhibitor activity	1/417	36/14759	0.644073446034075	0.806029382156859	0.734139588538709	GAS6	1
GO:0005109	GO:0005109	frizzled binding	1/417	36/14759	0.644073446034075	0.806029382156859	0.734139588538709	BAMBI	1
GO:0030020	GO:0030020	extracellular matrix structural constituent conferring tensile strength	1/417	36/14759	0.644073446034075	0.806029382156859	0.734139588538709	COL12A1	1
GO:0051879	GO:0051879	Hsp90 protein binding	1/417	36/14759	0.644073446034075	0.806029382156859	0.734139588538709	STIP1	1
GO:0071949	GO:0071949	FAD binding	1/417	36/14759	0.644073446034075	0.806029382156859	0.734139588538709	QSOX1	1
GO:0140678	GO:0140678	molecular function inhibitor activity	2/417	77/14759	0.644340853400842	0.806029382156859	0.734139588538709	CAV1/MDFI	2
GO:0008194	GO:0008194	UDP-glycosyltransferase activity	3/417	118/14759	0.652189087453102	0.81373392171177	0.741156959895057	OGT/CSGALNACT1/GXYLT2	3
GO:0004177	GO:0004177	aminopeptidase activity	1/417	37/14759	0.654154365208414	0.81373392171177	0.741156959895057	DNPEP	1
GO:0030331	GO:0030331	nuclear estrogen receptor binding	1/417	37/14759	0.654154365208414	0.81373392171177	0.741156959895057	FOXL2	1
GO:0019199	GO:0019199	transmembrane receptor protein kinase activity	2/417	79/14759	0.65818619511169	0.817227469023437	0.744338917578863	FGFR2/TGFBR3L	2
GO:0032451	GO:0032451	demethylase activity	1/417	38/14759	0.663950427544244	0.818017890262027	0.745058841114799	CYP51A1	1
GO:0042169	GO:0042169	SH2 domain binding	1/417	38/14759	0.663950427544244	0.818017890262027	0.745058841114799	SQSTM1	1
GO:0004843	GO:0004843	cysteine-type deubiquitinase activity	2/417	80/14759	0.664945680257905	0.818017890262027	0.745058841114799	EIF3F/USP3	2
GO:0005253	GO:0005253	anion channel activity	2/417	80/14759	0.664945680257905	0.818017890262027	0.745058841114799	ANO1/VDAC2	2
GO:0015171	GO:0015171	amino acid transmembrane transporter activity	2/417	80/14759	0.664945680257905	0.818017890262027	0.745058841114799	SLC3A2/SERINC3	2
GO:0015298	GO:0015298	solute:cation antiporter activity	1/417	39/14759	0.673469663446292	0.819449426561244	0.746362698632838	SLC3A2	1
GO:0016655	GO:0016655	oxidoreductase activity, acting on NAD(P)H, quinone or similar compound as acceptor	1/417	39/14759	0.673469663446292	0.819449426561244	0.746362698632838	NDUFA4	1
GO:0016790	GO:0016790	thiolester hydrolase activity	1/417	39/14759	0.673469663446292	0.819449426561244	0.746362698632838	PPT1	1
GO:0018024	GO:0018024	histone-lysine N-methyltransferase activity	1/417	39/14759	0.673469663446292	0.819449426561244	0.746362698632838	EZH2	1
GO:0035254	GO:0035254	glutamate receptor binding	1/417	39/14759	0.673469663446292	0.819449426561244	0.746362698632838	SQSTM1	1
GO:0051539	GO:0051539	4 iron, 4 sulfur cluster binding	1/417	39/14759	0.673469663446292	0.819449426561244	0.746362698632838	PPAT	1
GO:0008276	GO:0008276	protein methyltransferase activity	2/417	82/14759	0.678141465362328	0.823633634294609	0.750173716707034	PRMT1/EZH2	2
GO:0019205	GO:0019205	nucleobase-containing compound kinase activity	1/417	40/14759	0.682719877464152	0.8236388258334	0.750178445212268	UCK2	1
GO:0019212	GO:0019212	phosphatase inhibitor activity	1/417	40/14759	0.682719877464152	0.8236388258334	0.750178445212268	ANP32E	1
GO:0048156	GO:0048156	tau protein binding	1/417	40/14759	0.682719877464152	0.8236388258334	0.750178445212268	HSP90AA1	1
GO:0015297	GO:0015297	antiporter activity	2/417	83/14759	0.684579189688266	0.8236388258334	0.750178445212268	SLC3A2/SLC25A5	2
GO:1901981	GO:1901981	phosphatidylinositol phosphate binding	4/417	164/14759	0.684984069321023	0.8236388258334	0.750178445212268	OGT/GSN/FERMT2/PLA2G4A	4
GO:0004721	GO:0004721	phosphoprotein phosphatase activity	4/417	165/14759	0.689561008565145	0.8236388258334	0.750178445212268	PTP4A3/PPP4R1/PTPN12/DUSP4	4
GO:0051219	GO:0051219	phosphoprotein binding	2/417	84/14759	0.690911160326251	0.8236388258334	0.750178445212268	PIK3R1/PRKCSH	2
GO:0001784	GO:0001784	phosphotyrosine residue binding	1/417	41/14759	0.691708654629547	0.8236388258334	0.750178445212268	PIK3R1	1
GO:0008375	GO:0008375	acetylglucosaminyltransferase activity	1/417	41/14759	0.691708654629547	0.8236388258334	0.750178445212268	OGT	1
GO:0015932	GO:0015932	nucleobase-containing compound transmembrane transporter activity	1/417	41/14759	0.691708654629547	0.8236388258334	0.750178445212268	SLC25A5	1
GO:0016830	GO:0016830	carbon-carbon lyase activity	1/417	41/14759	0.691708654629547	0.8236388258334	0.750178445212268	UMPS	1
GO:0008170	GO:0008170	N-methyltransferase activity	2/417	85/14759	0.697138198120224	0.825213701762994	0.751612857893178	PRMT1/EZH2	2
GO:0004180	GO:0004180	carboxypeptidase activity	1/417	42/14759	0.700443366616194	0.825213701762994	0.751612857893178	CPA1	1
GO:0005245	GO:0005245	voltage-gated calcium channel activity	1/417	42/14759	0.700443366616194	0.825213701762994	0.751612857893178	CACNA1D	1
GO:0008188	GO:0008188	neuropeptide receptor activity	1/417	42/14759	0.700443366616194	0.825213701762994	0.751612857893178	GPR37	1
GO:0015026	GO:0015026	coreceptor activity	1/417	42/14759	0.700443366616194	0.825213701762994	0.751612857893178	GPC6	1
GO:0022839	GO:0022839	ion gated channel activity	1/417	42/14759	0.700443366616194	0.825213701762994	0.751612857893178	ANO1	1
GO:0004197	GO:0004197	cysteine-type endopeptidase activity	2/417	86/14759	0.703261161972602	0.827074746826934	0.753307916271616	PYCARD/PDIA3	2
GO:0004896	GO:0004896	cytokine receptor activity	2/417	88/14759	0.715198477115655	0.837544765520288	0.762844113568746	CD44/F3	2
GO:0005044	GO:0005044	scavenger receptor activity	1/417	44/14759	0.717179050714977	0.837544765520288	0.762844113568746	SCARB2	1
GO:0016538	GO:0016538	cyclin-dependent protein serine/threonine kinase regulator activity	1/417	44/14759	0.717179050714977	0.837544765520288	0.762844113568746	CKS2	1
GO:0032266	GO:0032266	phosphatidylinositol-3-phosphate binding	1/417	44/14759	0.717179050714977	0.837544765520288	0.762844113568746	PLA2G4A	1
GO:0016746	GO:0016746	acyltransferase activity	5/417	212/14759	0.719334809467501	0.838596252572932	0.763801818448085	HMGCS2/PLA2G4A/ALAS1/GLUL/AGPAT4	5
GO:0051213	GO:0051213	dioxygenase activity	2/417	89/14759	0.721014711984165	0.839090291995509	0.764251794474322	P4HA1/PLOD2	2
GO:0004252	GO:0004252	serine-type endopeptidase activity	3/417	132/14759	0.724949002112136	0.841023310118878	0.766012406632069	F3/MMP2/PCSK5	3
GO:0050661	GO:0050661	NADP binding	1/417	45/14759	0.725193752437835	0.841023310118878	0.766012406632069	PGD	1
GO:0051287	GO:0051287	NAD binding	1/417	46/14759	0.732981859358687	0.84850862567189	0.77283010658423	ALDH1B1	1
GO:0042277	GO:0042277	peptide binding	6/417	256/14759	0.734188601255019	0.84850862567189	0.77283010658423	PPIC/PIK3R1/NPR1/CALR/PCSK5/GPR37	6
GO:0016627	GO:0016627	oxidoreductase activity, acting on the CH-CH group of donors	1/417	47/14759	0.740549762889403	0.854382109862041	0.77817973447882	PTGR1	1
GO:0005125	GO:0005125	cytokine activity	4/417	178/14759	0.744776834676085	0.856321143699589	0.779945825808955	C1QTNF4/GPI/CXCL12/INHA	4
GO:0043539	GO:0043539	protein serine/threonine kinase activator activity	1/417	48/14759	0.747903674585646	0.856321143699589	0.779945825808955	CKS2	1
GO:0120013	GO:0120013	lipid transfer activity	1/417	48/14759	0.747903674585646	0.856321143699589	0.779945825808955	STAR	1
GO:0004386	GO:0004386	helicase activity	3/417	138/14759	0.752274232296904	0.856321143699589	0.779945825808955	EIF4A1/MCM7/DDX3Y	3
GO:0004519	GO:0004519	endonuclease activity	2/417	95/14759	0.75384168032253	0.856321143699589	0.779945825808955	SND1/RBBP8	2
GO:0047485	GO:0047485	protein N-terminus binding	2/417	95/14759	0.75384168032253	0.856321143699589	0.779945825808955	HDAC1/GADD45A	2
GO:0015631	GO:0015631	tubulin binding	8/417	342/14759	0.754740836728217	0.856321143699589	0.779945825808955	LZTS1/CGN/ZNF207/RGS2/KIF26A/HSPH1/BCL2L11/GABARAPL1	8
GO:0030170	GO:0030170	pyridoxal phosphate binding	1/417	49/14759	0.755049631196195	0.856321143699589	0.779945825808955	ALAS1	1
GO:0032813	GO:0032813	tumor necrosis factor receptor superfamily binding	1/417	49/14759	0.755049631196195	0.856321143699589	0.779945825808955	BEX3	1
GO:1901505	GO:1901505	carbohydrate derivative transmembrane transporter activity	1/417	49/14759	0.755049631196195	0.856321143699589	0.779945825808955	SLC25A5	1
GO:0005179	GO:0005179	hormone activity	2/417	96/14759	0.758977674456332	0.858367045047771	0.78180925313207	INHA/NPPC	2
GO:0016278	GO:0016278	lysine N-methyltransferase activity	1/417	50/14759	0.761993499570851	0.858367045047771	0.78180925313207	EZH2	1
GO:0016279	GO:0016279	protein-lysine N-methyltransferase activity	1/417	50/14759	0.761993499570851	0.858367045047771	0.78180925313207	EZH2	1
GO:0070279	GO:0070279	vitamin B6 binding	1/417	50/14759	0.761993499570851	0.858367045047771	0.78180925313207	ALAS1	1
GO:0004536	GO:0004536	deoxyribonuclease activity	1/417	52/14759	0.775297618005745	0.868957732932613	0.791455357130555	RBBP8	1
GO:0015453	GO:0015453	oxidoreduction-driven active transmembrane transporter activity	1/417	52/14759	0.775297618005745	0.868957732932613	0.791455357130555	NDUFA4	1
GO:0045309	GO:0045309	protein phosphorylated amino acid binding	1/417	52/14759	0.775297618005745	0.868957732932613	0.791455357130555	PIK3R1	1
GO:0004521	GO:0004521	endoribonuclease activity	1/417	53/14759	0.781668794540157	0.874631079987982	0.796622698129615	SND1	1
GO:0016747	GO:0016747	acyltransferase activity, transferring groups other than amino-acyl groups	4/417	189/14759	0.78539468464437	0.877330517295049	0.799081372512666	PLA2G4A/ALAS1/GLUL/AGPAT4	4
GO:0008236	GO:0008236	serine-type peptidase activity	3/417	150/14759	0.800361302466673	0.891960161459441	0.81240619811465	F3/MMP2/PCSK5	3
GO:0099094	GO:0099094	ligand-gated cation channel activity	2/417	105/14759	0.801161821670157	0.891960161459441	0.81240619811465	RYR2/ITPR2	2
GO:0061630	GO:0061630	ubiquitin protein ligase activity	6/417	279/14759	0.804351417270644	0.893723364810457	0.814012141286549	RNF19B/RNF2/HECW2/RNF19A/IRF2BPL/RNF181	6
GO:0140375	GO:0140375	immune receptor activity	2/417	106/14759	0.805421355712418	0.893723364810457	0.814012141286549	CD44/F3	2
GO:0017171	GO:0017171	serine hydrolase activity	3/417	154/14759	0.814553825550674	0.902358135104229	0.821876776064048	F3/MMP2/PCSK5	3
GO:0008235	GO:0008235	metalloexopeptidase activity	1/417	59/14759	0.816284191063638	0.902777880182964	0.822259084062013	CPA1	1
GO:0004714	GO:0004714	transmembrane receptor protein tyrosine kinase activity	1/417	60/14759	0.821495721153874	0.905543138169617	0.824777708575541	FGFR2	1
GO:0030145	GO:0030145	manganese ion binding	1/417	60/14759	0.821495721153874	0.905543138169617	0.824777708575541	GLUL	1
GO:0061659	GO:0061659	ubiquitin-like protein ligase activity	6/417	289/14759	0.830003428176281	0.913413986856269	0.831946555945357	RNF19B/RNF2/HECW2/RNF19A/IRF2BPL/RNF181	6
GO:0008017	GO:0008017	microtubule binding	5/417	248/14759	0.833841694646684	0.914413087641181	0.832856546890329	LZTS1/CGN/ZNF207/KIF26A/BCL2L11	5
GO:0002039	GO:0002039	p53 binding	1/417	63/14759	0.836261895291169	0.914413087641181	0.832856546890329	HDAC1	1
GO:0043621	GO:0043621	protein self-association	1/417	63/14759	0.836261895291169	0.914413087641181	0.832856546890329	RYR2	1
GO:0022853	GO:0022853	active ion transmembrane transporter activity	5/417	249/14759	0.836386821180781	0.914413087641181	0.832856546890329	ATP5F1B/SLC3A2/SLC25A5/ATP2B1/ATP1A1	5
GO:0140101	GO:0140101	catalytic activity, acting on a tRNA	2/417	115/14759	0.840242852467533	0.916200141813208	0.834484213627536	RARS1/NARS2	2
GO:0005085	GO:0005085	guanyl-nucleotide exchange factor activity	4/417	208/14759	0.84326606563556	0.916200141813208	0.834484213627536	CYTH2/RAP1A/NET1/RALGPS2	4
GO:0003678	GO:0003678	DNA helicase activity	1/417	65/14759	0.845422529380623	0.916200141813208	0.834484213627536	MCM7	1
GO:0030276	GO:0030276	clathrin binding	1/417	65/14759	0.845422529380623	0.916200141813208	0.834484213627536	NSG1	1
GO:0004842	GO:0004842	ubiquitin-protein transferase activity	8/417	380/14759	0.846165576100476	0.916200141813208	0.834484213627536	UBE2L6/UBA7/RNF19B/RNF2/HECW2/RNF19A/IRF2BPL/RNF181	8
GO:0035091	GO:0035091	phosphatidylinositol binding	5/417	253/14759	0.846250729788547	0.916200141813208	0.834484213627536	OGT/ITPR2/GSN/FERMT2/PLA2G4A	5
GO:0008514	GO:0008514	organic anion transmembrane transporter activity	3/417	165/14759	0.849241033978858	0.917949855498183	0.836077870277261	SLC3A2/SLC25A5/SERINC3	3
GO:0005254	GO:0005254	chloride channel activity	1/417	70/14759	0.866148826772066	0.933205510135064	0.849972872452044	ANO1	1
GO:0016410	GO:0016410	N-acyltransferase activity	1/417	70/14759	0.866148826772066	0.933205510135064	0.849972872452044	ALAS1	1
GO:0017018	GO:0017018	myosin phosphatase activity	1/417	72/14759	0.873640898041531	0.939761867780584	0.855944468290542	DUSP4	1
GO:0008528	GO:0008528	G protein-coupled peptide receptor activity	2/417	126/14759	0.875096032185304	0.9398137451765	0.85599171873939	NPR1/GPR37	2
GO:0008509	GO:0008509	anion transmembrane transporter activity	5/417	267/14759	0.876979124782772	0.940324326412346	0.856456761213893	ANO1/VDAC2/SLC3A2/SLC25A5/SERINC3	5
GO:0019787	GO:0019787	ubiquitin-like protein transferase activity	8/417	401/14759	0.883728954893428	0.944928037559504	0.860649867175218	UBE2L6/UBA7/RNF19B/RNF2/HECW2/RNF19A/IRF2BPL/RNF181	8
GO:0005546	GO:0005546	phosphatidylinositol-4,5-bisphosphate binding	1/417	75/14759	0.884101831548937	0.944928037559504	0.860649867175218	GSN	1
GO:0004674	GO:0004674	protein serine/threonine kinase activity	8/417	404/14759	0.888421569045485	0.948028127991029	0.863473460414143	TGFBR3L/CDK14/CAMKK2/TOP1/BRD2/SQSTM1/PBK/SGK1	8
GO:0001653	GO:0001653	peptide receptor activity	2/417	132/14759	0.891018680745729	0.948322903467062	0.863741944853391	NPR1/GPR37	2
GO:0019955	GO:0019955	cytokine binding	2/417	133/14759	0.893482160416275	0.948322903467062	0.863741944853391	TGFBR3L/COPS5	2
GO:0019888	GO:0019888	protein phosphatase regulator activity	1/417	78/14759	0.893698636440247	0.948322903467062	0.863741944853391	PPP4R1	1
GO:0015276	GO:0015276	ligand-gated ion channel activity	2/417	134/14759	0.895893874184901	0.948322903467062	0.863741944853391	RYR2/ITPR2	2
GO:0022834	GO:0022834	ligand-gated channel activity	2/417	134/14759	0.895893874184901	0.948322903467062	0.863741944853391	RYR2/ITPR2	2
GO:0050660	GO:0050660	flavin adenine dinucleotide binding	1/417	80/14759	0.899651853884016	0.948322903467062	0.863741944853391	QSOX1	1
GO:0005244	GO:0005244	voltage-gated ion channel activity	3/417	186/14759	0.900054971254666	0.948322903467062	0.863741944853391	ANO1/CACNA1D/VDAC2	3
GO:0022832	GO:0022832	voltage-gated channel activity	3/417	186/14759	0.900054971254666	0.948322903467062	0.863741944853391	ANO1/CACNA1D/VDAC2	3
GO:0008757	GO:0008757	S-adenosylmethionine-dependent methyltransferase activity	2/417	141/14759	0.911404647856703	0.957290480901121	0.871909703688698	PRMT1/EZH2	2
GO:0016741	GO:0016741	transferase activity, transferring one-carbon groups	3/417	192/14759	0.911432254271127	0.957290480901121	0.871909703688698	PRMT1/EZH2/GART	3
GO:0015103	GO:0015103	inorganic anion transmembrane transporter activity	2/417	143/14759	0.91542246767403	0.959972069711542	0.874352121483251	ANO1/VDAC2	2
GO:0046943	GO:0046943	carboxylic acid transmembrane transporter activity	2/417	145/14759	0.919268979051237	0.962494793113207	0.876649843081364	SLC3A2/SERINC3	2
GO:0005342	GO:0005342	organic acid transmembrane transporter activity	2/417	146/14759	0.921130051558021	0.962934075807133	0.877049946133821	SLC3A2/SERINC3	2
GO:0015081	GO:0015081	sodium ion transmembrane transporter activity	2/417	147/14759	0.922950741254675	0.963329836184567	0.877410408626977	SLC3A2/ATP1A1	2
GO:0004722	GO:0004722	protein serine/threonine phosphatase activity	1/417	96/14759	0.936737134582055	0.972591631106626	0.885846143680476	DUSP4	1
GO:0140097	GO:0140097	catalytic activity, acting on DNA	3/417	209/14759	0.937570667341757	0.972591631106626	0.885846143680476	TOP1/MCM7/RBBP8	3
GO:0015108	GO:0015108	chloride transmembrane transporter activity	1/417	97/14759	0.938536262651296	0.972591631106626	0.885846143680476	ANO1	1
GO:1902936	GO:1902936	phosphatidylinositol bisphosphate binding	1/417	97/14759	0.938536262651296	0.972591631106626	0.885846143680476	GSN	1
GO:0016758	GO:0016758	hexosyltransferase activity	2/417	157/14759	0.939104194706248	0.972591631106626	0.885846143680476	OGT/CSGALNACT1	2
GO:0004540	GO:0004540	ribonuclease activity	1/417	100/14759	0.943633109435053	0.974044089356299	0.887169057119352	SND1	1
GO:0022836	GO:0022836	gated channel activity	5/417	313/14759	0.943887263338547	0.974044089356299	0.887169057119352	RYR2/ITPR2/ANO1/CACNA1D/VDAC2	5
GO:0005261	GO:0005261	cation channel activity	5/417	314/14759	0.944881092668985	0.974044089356299	0.887169057119352	RYR2/ITPR2/ANO1/CACNA1D/ATP5F1B	5
GO:0022804	GO:0022804	active transmembrane transporter activity	6/417	368/14759	0.950917776964793	0.978756664117846	0.891461317144839	NDUFA4/ATP5F1B/SLC3A2/SLC25A5/ATP2B1/ATP1A1	6
GO:0008094	GO:0008094	ATP-dependent activity, acting on DNA	1/417	107/14759	0.953945474494863	0.980362426096259	0.892923861146608	MCM7	1
GO:0008022	GO:0008022	protein C-terminus binding	2/417	171/14759	0.956406583117626	0.98138187023437	0.893852381020273	CD2AP/ATF4	2
GO:0004518	GO:0004518	nuclease activity	2/417	173/14759	0.958457031115934	0.98197744905743	0.894394840143704	SND1/RBBP8	2
GO:0015078	GO:0015078	proton transmembrane transporter activity	1/417	113/14759	0.961272215463786	0.982279553360154	0.894669999751291	ATP5F1B	1
GO:0140098	GO:0140098	catalytic activity, acting on RNA	5/417	334/14759	0.961692856134043	0.982279553360154	0.894669999751291	RARS1/EIF4A1/NARS2/SND1/DDX3Y	5
GO:0008168	GO:0008168	methyltransferase activity	2/417	181/14759	0.965772669441712	0.984940676621472	0.897093777319903	PRMT1/EZH2	2
GO:0003735	GO:0003735	structural constituent of ribosome	1/417	120/14759	0.968363251238711	0.986077213151614	0.898128946110358	RPL26	1
GO:0005216	GO:0005216	ion channel activity	6/417	403/14759	0.973420774233703	0.989604892719507	0.901341991793059	RYR2/ITPR2/ANO1/CACNA1D/VDAC2/ATP5F1B	6
GO:0046873	GO:0046873	metal ion transmembrane transporter activity	6/417	411/14759	0.977003711165594	0.989604892719507	0.901341991793059	RYR2/ITPR2/CACNA1D/SLC3A2/ATP2B1/ATP1A1	6
GO:0005319	GO:0005319	lipid transporter activity	1/417	141/14759	0.982763720172343	0.989604892719507	0.901341991793059	STAR	1
GO:0030695	GO:0030695	GTPase regulator activity	6/417	428/14759	0.983183377274311	0.989604892719507	0.901341991793059	CYTH2/RGS2/RAP1A/RANGAP1/NET1/RALGPS2	6
GO:0060589	GO:0060589	nucleoside-triphosphatase regulator activity	6/417	428/14759	0.983183377274311	0.989604892719507	0.901341991793059	CYTH2/RGS2/RAP1A/RANGAP1/NET1/RALGPS2	6
GO:0022843	GO:0022843	voltage-gated cation channel activity	1/417	142/14759	0.983255410464321	0.989604892719507	0.901341991793059	CACNA1D	1
GO:0015079	GO:0015079	potassium ion transmembrane transporter activity	1/417	146/14759	0.985086153810909	0.989604892719507	0.901341991793059	ATP1A1	1
GO:0015291	GO:0015291	secondary active transmembrane transporter activity	2/417	221/14759	0.987273604249195	0.989604892719507	0.901341991793059	SLC3A2/SLC25A5	2
GO:0015267	GO:0015267	channel activity	6/417	443/14759	0.98731339352622	0.989604892719507	0.901341991793059	RYR2/ITPR2/ANO1/CACNA1D/VDAC2/ATP5F1B	6
GO:0022803	GO:0022803	passive transmembrane transporter activity	6/417	444/14759	0.987551790459519	0.989604892719507	0.901341991793059	RYR2/ITPR2/ANO1/CACNA1D/VDAC2/ATP5F1B	6
GO:0106310	GO:0106310	protein serine kinase activity	4/417	341/14759	0.988123448269328	0.989604892719507	0.901341991793059	CDK14/CAMKK2/PBK/SGK1	4
GO:0005096	GO:0005096	GTPase activator activity	2/417	231/14759	0.99010863473014	0.99010863473014	0.901800805033125	RGS2/RANGAP1	2
