# Supplementary material for: How relevant is the mouse model for understanding human sex determination?
Source: Int J Biol Sci. 2025 Oct 15;21(15):6599–615. doi: 10.7150/ijbs.90231 (PMC12631067; doi:10.7150/ijbs.90231)
Supplement: Supplementary file 5 — Supplementary tables 11-46. [file ijbsv21p6599s5.zip › Ontology Results/Supplementary Table 31 - GO Analysis - Granulosa Reactome Common.csv]

	ID	Description	GeneRatio	BgRatio	pvalue	p.adjust	qvalue	geneID	Count
R-HSA-381119	R-HSA-381119	Unfolded Protein Response (UPR)	3/26	84/8979	0.00175812435780375	0.183740165133259	0.157003980113868	DNAJB9/ATF3/XBP1	3
R-HSA-187037	R-HSA-187037	Signaling by NTRK1 (TRKA)	3/26	108/8979	0.00359768210059859	0.183740165133259	0.157003980113868	ID1/MAPK13/ID3	3
R-HSA-9031628	R-HSA-9031628	NGF-stimulated transcription	2/26	38/8979	0.00531666494143974	0.183740165133259	0.157003980113868	ID1/ID3	2
R-HSA-166520	R-HSA-166520	Signaling by NTRKs	3/26	127/8979	0.0056650241933143	0.183740165133259	0.157003980113868	ID1/MAPK13/ID3	3
R-HSA-381038	R-HSA-381038	XBP1(S) activates chaperone genes	2/26	42/8979	0.00646553854427405	0.183740165133259	0.157003980113868	DNAJB9/XBP1	2
R-HSA-381070	R-HSA-381070	IRE1alpha activates chaperones	2/26	44/8979	0.00707867806188992	0.183740165133259	0.157003980113868	DNAJB9/XBP1	2
R-HSA-2559583	R-HSA-2559583	Cellular Senescence	3/26	141/8979	0.00756577150548713	0.183740165133259	0.157003980113868	JUN/ID1/RBBP7	3
R-HSA-8943724	R-HSA-8943724	Regulation of PTEN gene transcription	2/26	57/8979	0.0116705563020575	0.211943691314635	0.181103587624889	JUN/RBBP7	2
R-HSA-9645723	R-HSA-9645723	Diseases of programmed cell death	2/26	57/8979	0.0116705563020575	0.211943691314635	0.181103587624889	JUN/RBBP7	2
R-HSA-198725	R-HSA-198725	Nuclear Events (kinase and transcription factor activation)	2/26	59/8979	0.0124672759596844	0.211943691314635	0.181103587624889	ID1/ID3	2
R-HSA-5617472	R-HSA-5617472	Activation of anterior HOX genes in hindbrain development during early embryogenesis	2/26	75/8979	0.019656415971317	0.223748055455669	0.191190288872337	JUN/RBBP7	2
R-HSA-5619507	R-HSA-5619507	Activation of HOX genes during differentiation	2/26	75/8979	0.019656415971317	0.223748055455669	0.191190288872337	JUN/RBBP7	2
R-HSA-2559580	R-HSA-2559580	Oxidative Stress Induced Senescence	2/26	77/8979	0.0206529805913061	0.223748055455669	0.191190288872337	JUN/RBBP7	2
R-HSA-196108	R-HSA-196108	Pregnenolone biosynthesis	1/26	10/8979	0.0285961865843639	0.223748055455669	0.191190288872337	TSPO	1
R-HSA-2514853	R-HSA-2514853	Condensation of Prometaphase Chromosomes	1/26	10/8979	0.0285961865843639	0.223748055455669	0.191190288872337	SMC4	1
R-HSA-381183	R-HSA-381183	ATF6 (ATF6-alpha) activates chaperone genes	1/26	10/8979	0.0285961865843639	0.223748055455669	0.191190288872337	XBP1	1
R-HSA-418889	R-HSA-418889	Caspase activation via Dependence Receptors in the absence of ligand	1/26	10/8979	0.0285961865843639	0.223748055455669	0.191190288872337	MAGED1	1
R-HSA-450341	R-HSA-450341	Activation of the AP-1 family of transcription factors	1/26	10/8979	0.0285961865843639	0.223748055455669	0.191190288872337	JUN	1
R-HSA-9690406	R-HSA-9690406	Transcriptional regulation of testis differentiation	1/26	10/8979	0.0285961865843639	0.223748055455669	0.191190288872337	DMRT1	1
R-HSA-376172	R-HSA-376172	DSCAM interactions	1/26	11/8979	0.0314121637444497	0.223748055455669	0.191190288872337	MAPK13	1
R-HSA-75205	R-HSA-75205	Dissolution of Fibrin Clot	1/26	11/8979	0.0314121637444497	0.223748055455669	0.191190288872337	SERPINE2	1
R-HSA-8957275	R-HSA-8957275	Post-translational protein phosphorylation	2/26	100/8979	0.0335520331990217	0.223748055455669	0.191190288872337	LGALS1/APOE	2
R-HSA-171007	R-HSA-171007	p38MAPK events	1/26	12/8979	0.0342202908343965	0.223748055455669	0.191190288872337	MAPK13	1
R-HSA-381033	R-HSA-381033	ATF6 (ATF6-alpha) activates chaperones	1/26	12/8979	0.0342202908343965	0.223748055455669	0.191190288872337	XBP1	1
R-HSA-9664420	R-HSA-9664420	Killing mechanisms	1/26	12/8979	0.0342202908343965	0.223748055455669	0.191190288872337	JUN	1
R-HSA-9673324	R-HSA-9673324	WNT5:FZD7-mediated leishmania damping	1/26	12/8979	0.0342202908343965	0.223748055455669	0.191190288872337	JUN	1
R-HSA-140342	R-HSA-140342	Apoptosis induced DNA fragmentation	1/26	13/8979	0.0370205888647638	0.225164403842769	0.192400543221685	HMGB2	1
R-HSA-9648895	R-HSA-9648895	Response of EIF2AK1 (HRI) to heme deficiency	1/26	14/8979	0.0398130787922142	0.225164403842769	0.192400543221685	ATF3	1
R-HSA-381426	R-HSA-381426	Regulation of Insulin-like Growth Factor (IGF) transport and uptake by Insulin-like Growth Factor Binding Proteins (IGFBPs)	2/26	111/8979	0.0405888520613433	0.225164403842769	0.192400543221685	LGALS1/APOE	2
R-HSA-9659787	R-HSA-9659787	Aberrant regulation of mitotic G1/S transition in cancer due to RB1 defects	1/26	16/8979	0.0453747178963154	0.225164403842769	0.192400543221685	CDKN1C	1
R-HSA-9661069	R-HSA-9661069	Defective binding of RB1 mutants to E2F1,(E2F2, E2F3)	1/26	16/8979	0.0453747178963154	0.225164403842769	0.192400543221685	CDKN1C	1
R-HSA-8963898	R-HSA-8963898	Plasma lipoprotein assembly	1/26	17/8979	0.0481439087179928	0.225164403842769	0.192400543221685	APOE	1
R-HSA-9006934	R-HSA-9006934	Signaling by Receptor Tyrosine Kinases	4/26	489/8979	0.0501606452493111	0.225164403842769	0.192400543221685	ID1/MAPK13/APOE/ID3	4
R-HSA-167044	R-HSA-167044	Signalling to RAS	1/26	18/8979	0.0509053747270678	0.225164403842769	0.192400543221685	MAPK13	1
R-HSA-3000480	R-HSA-3000480	Scavenging by Class A Receptors	1/26	18/8979	0.0509053747270678	0.225164403842769	0.192400543221685	APOE	1
R-HSA-140875	R-HSA-140875	Common Pathway of Fibrin Clot Formation	1/26	19/8979	0.0536591366126943	0.225164403842769	0.192400543221685	SERPINE2	1
R-HSA-8957322	R-HSA-8957322	Metabolism of steroids	2/26	130/8979	0.0539215813685159	0.225164403842769	0.192400543221685	TSPO/MSMO1	2
R-HSA-6807070	R-HSA-6807070	PTEN Regulation	2/26	131/8979	0.0546618467679615	0.225164403842769	0.192400543221685	JUN/RBBP7	2
R-HSA-8862803	R-HSA-8862803	Deregulated CDK5 triggers multiple neurodegenerative pathways in Alzheimer's disease models	1/26	20/8979	0.0564052150109162	0.225164403842769	0.192400543221685	JUN	1
R-HSA-8863678	R-HSA-8863678	Neurodegenerative Diseases	1/26	20/8979	0.0564052150109162	0.225164403842769	0.192400543221685	JUN	1
R-HSA-9768919	R-HSA-9768919	NPAS4 regulates expression of target genes	1/26	20/8979	0.0564052150109162	0.225164403842769	0.192400543221685	MAGED1	1
R-HSA-140837	R-HSA-140837	Intrinsic Pathway of Fibrin Clot Formation	1/26	21/8979	0.0591436305048013	0.225164403842769	0.192400543221685	SERPINE2	1
R-HSA-9734009	R-HSA-9734009	Defective Intrinsic Pathway for Apoptosis	1/26	22/8979	0.0618744036245686	0.225164403842769	0.192400543221685	JUN	1
R-HSA-5357769	R-HSA-5357769	Caspase activation via extrinsic apoptotic signalling pathway	1/26	23/8979	0.0645975548477193	0.225164403842769	0.192400543221685	MAGED1	1
R-HSA-191273	R-HSA-191273	Cholesterol biosynthesis	1/26	24/8979	0.0673131045991664	0.225164403842769	0.192400543221685	MSMO1	1
R-HSA-196071	R-HSA-196071	Metabolism of steroid hormones	1/26	26/8979	0.0727214811244326	0.225164403842769	0.192400543221685	TSPO	1
R-HSA-3238698	R-HSA-3238698	WNT ligand biogenesis and trafficking	1/26	26/8979	0.0727214811244326	0.225164403842769	0.192400543221685	WNT6	1
R-HSA-380994	R-HSA-380994	ATF4 activates genes in response to endoplasmic reticulum stress	1/26	26/8979	0.0727214811244326	0.225164403842769	0.192400543221685	ATF3	1
R-HSA-1251985	R-HSA-1251985	Nuclear signaling by ERBB4	1/26	28/8979	0.0780996955528016	0.225164403842769	0.192400543221685	APOE	1
R-HSA-6804758	R-HSA-6804758	Regulation of TP53 Activity through Acetylation	1/26	28/8979	0.0780996955528016	0.225164403842769	0.192400543221685	RBBP7	1
R-HSA-9710421	R-HSA-9710421	Defective pyroptosis	1/26	28/8979	0.0780996955528016	0.225164403842769	0.192400543221685	RBBP7	1
R-HSA-109581	R-HSA-109581	Apoptosis	2/26	162/8979	0.0793077149119164	0.225164403842769	0.192400543221685	HMGB2/MAGED1	2
R-HSA-212300	R-HSA-212300	PRC2 methylates histones and DNA	1/26	30/8979	0.0834479094035286	0.225164403842769	0.192400543221685	RBBP7	1
R-HSA-2299718	R-HSA-2299718	Condensation of Prophase Chromosomes	1/26	30/8979	0.0834479094035286	0.225164403842769	0.192400543221685	SMC4	1
R-HSA-381042	R-HSA-381042	PERK regulates gene expression	1/26	30/8979	0.0834479094035286	0.225164403842769	0.192400543221685	ATF3	1
R-HSA-450282	R-HSA-450282	MAPK targets/ Nuclear events mediated by MAP kinases	1/26	30/8979	0.0834479094035286	0.225164403842769	0.192400543221685	JUN	1
R-HSA-8864260	R-HSA-8864260	Transcriptional regulation by the AP-2 (TFAP2) family of transcription factors	1/26	30/8979	0.0834479094035286	0.225164403842769	0.192400543221685	APOE	1
R-HSA-187687	R-HSA-187687	Signalling to ERKs	1/26	31/8979	0.0861108163602287	0.225164403842769	0.192400543221685	MAPK13	1
R-HSA-2559585	R-HSA-2559585	Oncogene Induced Senescence	1/26	31/8979	0.0861108163602287	0.225164403842769	0.192400543221685	ID1	1
R-HSA-2871796	R-HSA-2871796	FCERI mediated MAPK activation	1/26	31/8979	0.0861108163602287	0.225164403842769	0.192400543221685	JUN	1
R-HSA-8963899	R-HSA-8963899	Plasma lipoprotein remodeling	1/26	31/8979	0.0861108163602287	0.225164403842769	0.192400543221685	APOE	1
R-HSA-427389	R-HSA-427389	ERCC6 (CSB) and EHMT2 (G9a) positively regulate rRNA expression	1/26	32/8979	0.0887662833667814	0.225164403842769	0.192400543221685	RBBP7	1
R-HSA-8953750	R-HSA-8953750	Transcriptional Regulation by E2F6	1/26	32/8979	0.0887662833667814	0.225164403842769	0.192400543221685	RBBP7	1
R-HSA-9634815	R-HSA-9634815	Transcriptional Regulation by NPAS4	1/26	32/8979	0.0887662833667814	0.225164403842769	0.192400543221685	MAGED1	1
R-HSA-9029569	R-HSA-9029569	NR1H3 & NR1H2 regulate gene expression linked to cholesterol transport and efflux	1/26	33/8979	0.0914143303805807	0.225164403842769	0.192400543221685	APOE	1
R-HSA-9687139	R-HSA-9687139	Aberrant regulation of mitotic cell cycle due to RB1 defects	1/26	33/8979	0.0914143303805807	0.225164403842769	0.192400543221685	CDKN1C	1
R-HSA-168638	R-HSA-168638	NOD1/2 Signaling Pathway	1/26	34/8979	0.0940549773077113	0.225164403842769	0.192400543221685	MAPK13	1
R-HSA-2173782	R-HSA-2173782	Binding and Uptake of Ligands by Scavenger Receptors	1/26	34/8979	0.0940549773077113	0.225164403842769	0.192400543221685	APOE	1
R-HSA-140877	R-HSA-140877	Formation of Fibrin Clot (Clotting Cascade)	1/26	35/8979	0.0966882440030715	0.225164403842769	0.192400543221685	SERPINE2	1
R-HSA-390522	R-HSA-390522	Striated Muscle Contraction	1/26	35/8979	0.0966882440030715	0.225164403842769	0.192400543221685	TPM1	1
R-HSA-8955332	R-HSA-8955332	Carboxyterminal post-translational modifications of tubulin	1/26	35/8979	0.0966882440030715	0.225164403842769	0.192400543221685	SVBP	1
R-HSA-8964043	R-HSA-8964043	Plasma lipoprotein clearance	1/26	35/8979	0.0966882440030715	0.225164403842769	0.192400543221685	APOE	1
R-HSA-9675126	R-HSA-9675126	Diseases of mitotic cell cycle	1/26	35/8979	0.0966882440030715	0.225164403842769	0.192400543221685	CDKN1C	1
R-HSA-5357801	R-HSA-5357801	Programmed Cell Death	2/26	186/8979	0.100358320271463	0.230552897920928	0.197004953022217	HMGB2/MAGED1	2
R-HSA-975634	R-HSA-975634	Retinoid metabolism and transport	1/26	37/8979	0.10193271586292	0.231047489289284	0.197427575987128	APOE	1
R-HSA-445355	R-HSA-445355	Smooth Muscle Contraction	1/26	39/8979	0.107147903780423	0.239672942666736	0.204797932433496	TPM1	1
R-HSA-6806667	R-HSA-6806667	Metabolism of fat-soluble vitamins	1/26	40/8979	0.109744565357795	0.240117569431358	0.205177861185928	APOE	1
R-HSA-9024446	R-HSA-9024446	NR1H2 and NR1H3-mediated signaling	1/26	41/8979	0.112333964764966	0.240117569431358	0.205177861185928	APOE	1
R-HSA-606279	R-HSA-606279	Deposition of new CENPA-containing nucleosomes at the centromere	1/26	43/8979	0.117491055019002	0.240117569431358	0.205177861185928	RBBP7	1
R-HSA-69231	R-HSA-69231	Cyclin D associated events in G1	1/26	43/8979	0.117491055019002	0.240117569431358	0.205177861185928	CDKN1C	1
R-HSA-69236	R-HSA-69236	G1 Phase	1/26	43/8979	0.117491055019002	0.240117569431358	0.205177861185928	CDKN1C	1
R-HSA-774815	R-HSA-774815	Nucleosome assembly	1/26	43/8979	0.117491055019002	0.240117569431358	0.205177861185928	RBBP7	1
R-HSA-3214815	R-HSA-3214815	HDACs deacetylate histones	1/26	44/8979	0.120058784715679	0.240117569431358	0.205177861185928	RBBP7	1
R-HSA-3214858	R-HSA-3214858	RMTs methylate histone arginines	1/26	44/8979	0.120058784715679	0.240117569431358	0.205177861185928	RBBP7	1
R-HSA-73762	R-HSA-73762	RNA Polymerase I Transcription Initiation	1/26	44/8979	0.120058784715679	0.240117569431358	0.205177861185928	RBBP7	1
R-HSA-3214841	R-HSA-3214841	PKMTs methylate histone lysines	1/26	46/8979	0.125172709998159	0.247434426740546	0.211430036471798	RBBP7	1
R-HSA-373752	R-HSA-373752	Netrin-1 signaling	1/26	49/8979	0.132790051401866	0.258466782850355	0.220857065221975	MAPK13	1
R-HSA-1912408	R-HSA-1912408	Pre-NOTCH Transcription and Translation	1/26	50/8979	0.135314962786362	0.258466782850355	0.220857065221975	JUN	1
R-HSA-75153	R-HSA-75153	Apoptotic execution phase	1/26	50/8979	0.135314962786362	0.258466782850355	0.220857065221975	HMGB2	1
R-HSA-383280	R-HSA-383280	Nuclear Receptor transcription pathway	1/26	52/8979	0.140343596321518	0.263957071665624	0.225548457522329	NR0B1	1
R-HSA-1236394	R-HSA-1236394	Signaling by ERBB4	1/26	53/8979	0.142847356430808	0.263957071665624	0.225548457522329	APOE	1
R-HSA-168643	R-HSA-168643	Nucleotide-binding domain, leucine rich repeat containing receptor (NLR) signaling pathways	1/26	53/8979	0.142847356430808	0.263957071665624	0.225548457522329	MAPK13	1
R-HSA-9006931	R-HSA-9006931	Signaling by Nuclear Receptors	2/26	234/8979	0.146371206541186	0.267560270021523	0.2286273514735	JUN/APOE	2
R-HSA-193648	R-HSA-193648	NRAGE signals death through JNK	1/26	57/8979	0.152792459718605	0.272107512163425	0.232512920610233	MAGED1	1
R-HSA-69278	R-HSA-69278	Cell Cycle, Mitotic	3/26	471/8979	0.153388471759205	0.272107512163425	0.232512920610233	SMC4/CDKN1C/PHLDA1	3
R-HSA-6796648	R-HSA-6796648	TP53 Regulates Transcription of DNA Repair Genes	1/26	58/8979	0.155261345175601	0.272107512163425	0.232512920610233	JUN	1
R-HSA-977225	R-HSA-977225	Amyloid fiber formation	1/26	58/8979	0.155261345175601	0.272107512163425	0.232512920610233	APOE	1
R-HSA-450294	R-HSA-450294	MAP kinase activation	1/26	60/8979	0.160178378465924	0.277860452440889	0.237428745738964	JUN	1
R-HSA-5250913	R-HSA-5250913	Positive epigenetic regulation of rRNA expression	1/26	61/8979	0.162626563482169	0.279257735272411	0.238622708777664	RBBP7	1
R-HSA-1257604	R-HSA-1257604	PIP3 activates AKT signaling	2/26	254/8979	0.166700221903943	0.280467013574861	0.239656023983472	JUN/RBBP7	2
R-HSA-2559582	R-HSA-2559582	Senescence-Associated Secretory Phenotype (SASP)	1/26	64/8979	0.169930014107121	0.280467013574861	0.239656023983472	JUN	1
R-HSA-73854	R-HSA-73854	RNA Polymerase I Promoter Clearance	1/26	64/8979	0.169930014107121	0.280467013574861	0.239656023983472	RBBP7	1
R-HSA-9633012	R-HSA-9633012	Response of EIF2AK4 (GCN2) to amino acid deficiency	1/26	64/8979	0.169930014107121	0.280467013574861	0.239656023983472	ATF3	1
R-HSA-73864	R-HSA-73864	RNA Polymerase I Transcription	1/26	65/8979	0.172350857588133	0.281727363365217	0.24073297922229	RBBP7	1
R-HSA-1912422	R-HSA-1912422	Pre-NOTCH Expression and Processing	1/26	66/8979	0.174764911627027	0.282952714062806	0.241780028115587	JUN	1
R-HSA-448424	R-HSA-448424	Interleukin-17 signaling	1/26	68/8979	0.179572724458902	0.28799399205673	0.246087745534544	JUN	1
R-HSA-174824	R-HSA-174824	Plasma lipoprotein assembly, remodeling, and clearance	1/26	69/8979	0.181966519674262	0.289105685463781	0.247037675504655	APOE	1
R-HSA-204998	R-HSA-204998	Cell death signalling via NRAGE, NRIF and NADE	1/26	70/8979	0.184353598292496	0.290186219534485	0.247960980159498	MAGED1	1
R-HSA-381340	R-HSA-381340	Transcriptional regulation of white adipocyte differentiation	1/26	77/8979	0.200876597914241	0.313293776563495	0.267706137249302	NR2F2	1
R-HSA-9006925	R-HSA-9006925	Intracellular signaling by second messengers	2/26	293/8979	0.207650855637347	0.315500160470917	0.269591468390009	JUN/RBBP7	2
R-HSA-5687128	R-HSA-5687128	MAPK6/MAPK4 signaling	1/26	80/8979	0.207858929251427	0.315500160470917	0.269591468390009	JUN	1
R-HSA-9609690	R-HSA-9609690	HCMV Early Events	1/26	80/8979	0.207858929251427	0.315500160470917	0.269591468390009	RBBP7	1
R-HSA-168142	R-HSA-168142	Toll Like Receptor 10 (TLR10) Cascade	1/26	88/8979	0.226192877762092	0.32291891499942	0.275930713745635	JUN	1
R-HSA-168176	R-HSA-168176	Toll Like Receptor 5 (TLR5) Cascade	1/26	88/8979	0.226192877762092	0.32291891499942	0.275930713745635	JUN	1
R-HSA-2187338	R-HSA-2187338	Visual phototransduction	1/26	88/8979	0.226192877762092	0.32291891499942	0.275930713745635	APOE	1
R-HSA-373080	R-HSA-373080	Class B/2 (Secretin family receptors)	1/26	88/8979	0.226192877762092	0.32291891499942	0.275930713745635	WNT6	1
R-HSA-975871	R-HSA-975871	MyD88 cascade initiated on plasma membrane	1/26	88/8979	0.226192877762092	0.32291891499942	0.275930713745635	JUN	1
R-HSA-9679191	R-HSA-9679191	Potential therapeutics for SARS	1/26	89/8979	0.228455726168141	0.32291891499942	0.275930713745635	RBBP7	1
R-HSA-193704	R-HSA-193704	p75 NTR receptor-mediated signalling	1/26	91/8979	0.232962349764256	0.32291891499942	0.275930713745635	MAGED1	1
R-HSA-975138	R-HSA-975138	TRAF6 mediated induction of NFkB and MAP kinases upon TLR7/8 or 9 activation	1/26	92/8979	0.235206159272146	0.32291891499942	0.275930713745635	JUN	1
R-HSA-4420097	R-HSA-4420097	VEGFA-VEGFR2 Pathway	1/26	93/8979	0.237443656724484	0.32291891499942	0.275930713745635	MAPK13	1
R-HSA-975155	R-HSA-975155	MyD88 dependent cascade initiated on endosome	1/26	93/8979	0.237443656724484	0.32291891499942	0.275930713745635	JUN	1
R-HSA-168181	R-HSA-168181	Toll Like Receptor 7/8 (TLR7/8) Cascade	1/26	94/8979	0.239674859169359	0.32291891499942	0.275930713745635	JUN	1
R-HSA-3214847	R-HSA-3214847	HATs acetylate histones	1/26	94/8979	0.239674859169359	0.32291891499942	0.275930713745635	RBBP7	1
R-HSA-68875	R-HSA-68875	Mitotic Prophase	1/26	94/8979	0.239674859169359	0.32291891499942	0.275930713745635	SMC4	1
R-HSA-168164	R-HSA-168164	Toll Like Receptor 3 (TLR3) Cascade	1/26	96/8979	0.24411844700854	0.32291891499942	0.275930713745635	JUN	1
R-HSA-3700989	R-HSA-3700989	Transcriptional Regulation by TP53	2/26	328/8979	0.245332495088525	0.32291891499942	0.275930713745635	JUN/RBBP7	2
R-HSA-168138	R-HSA-168138	Toll Like Receptor 9 (TLR9) Cascade	1/26	97/8979	0.246330866278806	0.32291891499942	0.275930713745635	JUN	1
R-HSA-166166	R-HSA-166166	MyD88-independent TLR4 cascade	1/26	99/8979	0.250737039881903	0.32291891499942	0.275930713745635	JUN	1
R-HSA-212165	R-HSA-212165	Epigenetic regulation of gene expression	1/26	99/8979	0.250737039881903	0.32291891499942	0.275930713745635	RBBP7	1
R-HSA-73886	R-HSA-73886	Chromosome Maintenance	1/26	99/8979	0.250737039881903	0.32291891499942	0.275930713745635	RBBP7	1
R-HSA-937061	R-HSA-937061	TRIF(TICAM1)-mediated TLR4 signaling	1/26	99/8979	0.250737039881903	0.32291891499942	0.275930713745635	JUN	1
R-HSA-9609646	R-HSA-9609646	HCMV Infection	1/26	100/8979	0.252930827828194	0.323295043088669	0.276252111122207	RBBP7	1
R-HSA-194138	R-HSA-194138	Signaling by VEGF	1/26	102/8979	0.257299889717662	0.324007268533352	0.276860700047075	MAPK13	1
R-HSA-9018519	R-HSA-9018519	Estrogen-dependent gene expression	1/26	102/8979	0.257299889717662	0.324007268533352	0.276860700047075	JUN	1
R-HSA-166058	R-HSA-166058	MyD88:MAL(TIRAP) cascade initiated on plasma membrane	1/26	105/8979	0.263807447367049	0.325280230202548	0.2779484319997	JUN	1
R-HSA-168188	R-HSA-168188	Toll Like Receptor TLR6:TLR2 Cascade	1/26	105/8979	0.263807447367049	0.325280230202548	0.2779484319997	JUN	1
R-HSA-168179	R-HSA-168179	Toll Like Receptor TLR1:TLR2 Cascade	1/26	106/8979	0.265964423518554	0.325280230202548	0.2779484319997	JUN	1
R-HSA-181438	R-HSA-181438	Toll Like Receptor 2 (TLR2) Cascade	1/26	106/8979	0.265964423518554	0.325280230202548	0.2779484319997	JUN	1
R-HSA-9711097	R-HSA-9711097	Cellular response to starvation	1/26	115/8979	0.285105691628382	0.346199768405893	0.295823950712156	ATF3	1
R-HSA-2454202	R-HSA-2454202	Fc epsilon receptor (FCERI) signaling	1/26	125/8979	0.305810809076073	0.368708067680372	0.315057048544219	JUN	1
R-HSA-166016	R-HSA-166016	Toll Like Receptor 4 (TLR4) Cascade	1/26	131/8979	0.317955799659312	0.380651309451289	0.325262419221535	JUN	1
R-HSA-73887	R-HSA-73887	Death Receptor Signalling	1/26	133/8979	0.321958533360626	0.382747906792352	0.327053938930926	MAGED1	1
R-HSA-453279	R-HSA-453279	Mitotic G1 phase and G1/S transition	1/26	136/8979	0.327920311135289	0.387128145090271	0.330796805092616	CDKN1C	1
R-HSA-8980692	R-HSA-8980692	RHOA GTPase cycle	1/26	138/8979	0.331866792801546	0.389085205353537	0.332469091881041	ARHGAP29	1
R-HSA-9013148	R-HSA-9013148	CDC42 GTPase cycle	1/26	145/8979	0.345504755028565	0.401791008448782	0.343326062946947	ARHGAP29	1
R-HSA-5633007	R-HSA-5633007	Regulation of TP53 Activity	1/26	146/8979	0.347431048482182	0.401791008448782	0.343326062946947	RBBP7	1
R-HSA-168898	R-HSA-168898	Toll-like Receptor Cascades	1/26	149/8979	0.353177276187135	0.405676601025764	0.346646259700033	JUN	1
R-HSA-9658195	R-HSA-9658195	Leishmania infection	1/26	154/8979	0.362646364467284	0.41375759704321	0.353551383231969	JUN	1
R-HSA-196854	R-HSA-196854	Metabolism of vitamins and cofactors	1/26	168/8979	0.388456052796944	0.44025019316987	0.376189019550725	APOE	1
R-HSA-8939211	R-HSA-8939211	ESR-mediated signaling	1/26	171/8979	0.393854440272497	0.443412283750494	0.378890991687728	JUN	1
R-HSA-9013149	R-HSA-9013149	RAC1 GTPase cycle	1/26	176/8979	0.402750077776524	0.449431822818874	0.384034622594455	ARHGAP29	1
R-HSA-69275	R-HSA-69275	G2/M Transition	1/26	178/8979	0.406273068907777	0.449431822818874	0.384034622594455	PHLDA1	1
R-HSA-157118	R-HSA-157118	Signaling by NOTCH	1/26	180/8979	0.40977607374662	0.449431822818874	0.384034622594455	JUN	1
R-HSA-453274	R-HSA-453274	Mitotic G2-G2/M phases	1/26	180/8979	0.40977607374662	0.449431822818874	0.384034622594455	PHLDA1	1
R-HSA-397014	R-HSA-397014	Muscle contraction	1/26	187/8979	0.421880765370962	0.45681356759913	0.390342243521238	TPM1	1
R-HSA-68877	R-HSA-68877	Mitotic Prometaphase	1/26	187/8979	0.421880765370962	0.45681356759913	0.390342243521238	SMC4	1
R-HSA-3247509	R-HSA-3247509	Chromatin modifying enzymes	1/26	217/8979	0.471107813664602	0.503700178131964	0.430406344162298	RBBP7	1
R-HSA-4839726	R-HSA-4839726	Chromatin organization	1/26	217/8979	0.471107813664602	0.503700178131964	0.430406344162298	RBBP7	1
R-HSA-8951664	R-HSA-8951664	Neddylation	1/26	219/8979	0.474242161289076	0.503882296369643	0.430561962222977	RBBP7	1
R-HSA-195721	R-HSA-195721	Signaling by WNT	1/26	277/8979	0.557750401541915	0.588928995416929	0.503233445000224	WNT6	1
R-HSA-5683057	R-HSA-5683057	MAPK family signaling cascades	1/26	300/8979	0.587199491413868	0.616196997162701	0.526533657018283	JUN	1
R-HSA-71291	R-HSA-71291	Metabolism of amino acids and derivatives	1/26	309/8979	0.598201838291652	0.623891487788839	0.533108515881485	GATM	1
R-HSA-9709957	R-HSA-9709957	Sensory Perception	1/26	338/8979	0.631768615714612	0.650386136381891	0.555747906010532	APOE	1
R-HSA-9679506	R-HSA-9679506	SARS-CoV Infections	1/26	339/8979	0.632876591179422	0.650386136381891	0.555747906010532	RBBP7	1
R-HSA-68886	R-HSA-68886	M Phase	1/26	341/8979	0.635082933172905	0.650386136381891	0.555747906010532	SMC4	1
R-HSA-500792	R-HSA-500792	GPCR ligand binding	1/26	386/8979	0.681484662250341	0.693726901691964	0.592782120331214	WNT6	1
R-HSA-449147	R-HSA-449147	Signaling by Interleukins	1/26	412/8979	0.705650546579899	0.714051148324898	0.610148968847281	JUN	1
R-HSA-9012999	R-HSA-9012999	RHO GTPase cycle	1/26	424/8979	0.716199929449703	0.720437798854731	0.615606292519832	ARHGAP29	1
R-HSA-422475	R-HSA-422475	Axon guidance	1/26	482/8979	0.762269245218909	0.762269245218909	0.651350810156096	MAPK13	1
