# Supplementary material for: How relevant is the mouse model for understanding human sex determination?
Source: Int J Biol Sci. 2025 Oct 15;21(15):6599–615. doi: 10.7150/ijbs.90231 (PMC12631067; doi:10.7150/ijbs.90231)
Supplement: Supplementary file 5 — Supplementary tables 11-46. [file ijbsv21p6599s5.zip › Ontology Results/Supplementary Table 32 - GO Analysis - Granulosa Reactome Human.csv]

	ID	Description	GeneRatio	BgRatio	pvalue	p.adjust	qvalue	geneID	Count
R-HSA-2022090	R-HSA-2022090	Assembly of collagen fibrils and other multimeric structures	7/117	55/8979	6.44477080778666e-06	0.00180075877175466	0.00173534944646484	COL11A1/PCOLCE/COL3A1/COL4A2/COL4A1/COL14A1/COL1A2	7
R-HSA-8948216	R-HSA-8948216	Collagen chain trimerization	6/117	38/8979	8.45426653405946e-06	0.00180075877175466	0.00173534944646484	COL11A1/COL3A1/COL4A2/COL4A1/COL14A1/COL1A2	6
R-HSA-1650814	R-HSA-1650814	Collagen biosynthesis and modifying enzymes	7/117	61/8979	1.2990799808606e-05	0.00184469357282205	0.00177768839486187	COL11A1/PCOLCE/COL3A1/COL4A2/COL4A1/COL14A1/COL1A2	7
R-HSA-2243919	R-HSA-2243919	Crosslinking of collagen fibrils	4/117	18/8979	7.27661279995255e-05	0.00549988841936903	0.00530011485928817	PCOLCE/COL4A2/COL4A1/COL1A2	4
R-HSA-3000480	R-HSA-3000480	Scavenging by Class A Receptors	4/117	18/8979	7.27661279995255e-05	0.00549988841936903	0.00530011485928817	COL3A1/COL4A2/COL4A1/COL1A2	4
R-HSA-1442490	R-HSA-1442490	Collagen degradation	6/117	56/8979	8.21589725116374e-05	0.00549988841936903	0.00530011485928817	COL11A1/COL3A1/COL4A2/COL4A1/COL14A1/COL1A2	6
R-HSA-1474290	R-HSA-1474290	Collagen formation	7/117	82/8979	9.03737533699137e-05	0.00549988841936903	0.00530011485928817	COL11A1/PCOLCE/COL3A1/COL4A2/COL4A1/COL14A1/COL1A2	7
R-HSA-2214320	R-HSA-2214320	Anchoring fibril formation	3/117	14/8979	0.000706820334271924	0.0330234733403835	0.0318239550352101	COL4A2/COL4A1/COL1A2	3
R-HSA-114608	R-HSA-114608	Platelet degranulation	7/117	116/8979	0.000770537463841201	0.0330234733403835	0.0318239550352101	ANXA5/PHACTR2/ISLR/IGF2/CD63/SELENOP/MAGED2	7
R-HSA-3000171	R-HSA-3000171	Non-integrin membrane-ECM interactions	5/117	56/8979	0.000775198904703837	0.0330234733403835	0.0318239550352101	COL11A1/COL3A1/COL4A2/COL4A1/COL1A2	5
R-HSA-2173782	R-HSA-2173782	Binding and Uptake of Ligands by Scavenger Receptors	4/117	34/8979	0.000939026472525686	0.0351171007612361	0.0338415352035633	COL3A1/COL4A2/COL4A1/COL1A2	4
R-HSA-76005	R-HSA-76005	Response to elevated platelet cytosolic Ca2+	7/117	121/8979	0.000989214105950312	0.0351171007612361	0.0338415352035633	ANXA5/PHACTR2/ISLR/IGF2/CD63/SELENOP/MAGED2	7
R-HSA-1474228	R-HSA-1474228	Degradation of the extracellular matrix	7/117	123/8979	0.00108927194738214	0.0356946038142149	0.0343980614962782	COL11A1/DCN/COL3A1/COL4A2/COL4A1/COL14A1/COL1A2	7
R-HSA-76002	R-HSA-76002	Platelet activation, signaling and aggregation	10/117	245/8979	0.00131449367590779	0.0399981647097657	0.0385453032784992	ANXA5/PHACTR2/ISLR/IGF2/ADRA2A/CD63/SELENOP/RHOB/MAGED2/COL1A2	10
R-HSA-3000178	R-HSA-3000178	ECM proteoglycans	5/117	73/8979	0.00255803481604961	0.0726481887758089	0.0700093739129366	DCN/COL3A1/COL4A2/COL4A1/COL1A2	5
R-HSA-216083	R-HSA-216083	Integrin cell surface interactions	5/117	76/8979	0.00305074156170946	0.0804240666731355	0.0775028070237777	KDR/COL3A1/COL4A2/COL4A1/COL1A2	5
R-HSA-381426	R-HSA-381426	Regulation of Insulin-like Growth Factor (IGF) transport and uptake by Insulin-like Growth Factor Binding Proteins (IGFBPs)	6/117	111/8979	0.00320941111136926	0.0804240666731355	0.0775028070237777	IGFBP7/IGF2/IGFBP3/MXRA8/PRSS23/CCN1	6
R-HSA-8874081	R-HSA-8874081	MET activates PTK2 signaling	3/117	29/8979	0.00615553466302292	0.145680987024876	0.1403893870514	COL11A1/COL3A1/COL1A2	3
R-HSA-375165	R-HSA-375165	NCAM signaling for neurite out-growth	4/117	60/8979	0.00761912004150296	0.170828691456856	0.164623646326103	COL3A1/COL4A2/COL4A1/FGFR1	4
R-HSA-5423646	R-HSA-5423646	Aflatoxin activation and detoxification	2/117	11/8979	0.00857450183085844	0.174068498783784	0.167745773475848	DPEP1/MGST2	2
R-HSA-1474244	R-HSA-1474244	Extracellular matrix organization	9/117	270/8979	0.00858084148934146	0.174068498783784	0.167745773475848	COL11A1/PCOLCE/DCN/KDR/COL3A1/COL4A2/COL4A1/COL14A1/COL1A2	9
R-HSA-8957275	R-HSA-8957275	Post-translational protein phosphorylation	5/117	100/8979	0.0097213826902895	0.188241319366515	0.181403791828369	IGFBP7/IGFBP3/MXRA8/PRSS23/CCN1	5
R-HSA-5362517	R-HSA-5362517	Signaling by Retinoic Acid	3/117	36/8979	0.0112612517808406	0.208577967766874	0.201001748033311	FABP5/ALDH1A2/CRABP2	3
R-HSA-419037	R-HSA-419037	NCAM1 interactions	3/117	39/8979	0.0140140605683656	0.248749575088489	0.23971419393257	COL3A1/COL4A2/COL4A1	3
R-HSA-8875878	R-HSA-8875878	MET promotes cell motility	3/117	40/8979	0.0150090416193738	0.255754069194129	0.246464262381295	COL11A1/COL3A1/COL1A2	3
R-HSA-3772470	R-HSA-3772470	Negative regulation of TCF-dependent signaling by WNT ligand antagonists	2/117	15/8979	0.0158231696621419	0.259256549079709	0.249839520981188	SFRP1/WNT5A	2
R-HSA-375276	R-HSA-375276	Peptide ligand-binding receptors	6/117	158/8979	0.0170376166681686	0.268815729653326	0.259051481504317	GHRL/CCKBR/CXCR4/NPY1R/NPY/TAC1	6
R-HSA-2428928	R-HSA-2428928	IRS-related events triggered by IGF1R	3/117	50/8979	0.0271206923527593	0.412621962224124	0.397634211187073	IGF2/IRS1/FGFR1	3
R-HSA-2428924	R-HSA-2428924	IGF1R signaling cascade	3/117	51/8979	0.0285488682183548	0.413402407298623	0.39838630799719	IGF2/IRS1/FGFR1	3
R-HSA-2404192	R-HSA-2404192	Signaling by Type 1 Insulin-like Growth Factor 1 Receptor (IGF1R)	3/117	52/8979	0.030016356528572	0.413402407298623	0.39838630799719	IGF2/IRS1/FGFR1	3
R-HSA-452723	R-HSA-452723	Transcriptional regulation of pluripotent stem cells	2/117	21/8979	0.0300832737705571	0.413402407298623	0.39838630799719	PBX1/TDGF1	2
R-HSA-6798695	R-HSA-6798695	Neutrophil degranulation	10/117	394/8979	0.032552058304486	0.433349276178471	0.417608642722025	CYSTM1/FABP5/LGALS3/ANXA2/GRN/IDH1/MME/TNFRSF1B/CD63/PGRMC1	10
R-HSA-186797	R-HSA-186797	Signaling by PDGF	3/117	55/8979	0.034653577101903	0.441250927332497	0.42522328060211	COL3A1/COL4A2/COL4A1	3
R-HSA-397014	R-HSA-397014	Muscle contraction	6/117	187/8979	0.0352172101626875	0.441250927332497	0.42522328060211	TNNT1/KCNK6/ANXA2/MME/ATP1B1/ANXA6	6
R-HSA-3000170	R-HSA-3000170	Syndecan interactions	2/117	25/8979	0.041556470416668	0.505801611357159	0.487429277067685	COL3A1/COL1A2	2
R-HSA-3238698	R-HSA-3238698	WNT ligand biogenesis and trafficking	2/117	26/8979	0.0446440289698113	0.528287676142767	0.509098575971532	WNT2B/WNT5A	2
R-HSA-3000157	R-HSA-3000157	Laminin interactions	2/117	29/8979	0.0543897892797214	0.626217573869225	0.603471346204591	COL4A2/COL4A1	2
R-HSA-500792	R-HSA-500792	GPCR ligand binding	9/117	386/8979	0.0644564127730786	0.694975887715218	0.669732137901989	WNT2B/WNT5A/GHRL/ADRA2A/CCKBR/CXCR4/NPY1R/NPY/TAC1	9
R-HSA-373076	R-HSA-373076	Class A/1 (Rhodopsin-like receptors)	7/117	273/8979	0.0654973890242124	0.694975887715218	0.669732137901989	GHRL/ADRA2A/CCKBR/CXCR4/NPY1R/NPY/TAC1	7
R-HSA-114604	R-HSA-114604	GPVI-mediated activation cascade	2/117	33/8979	0.0684166897753987	0.694975887715218	0.669732137901989	RHOB/COL1A2	2
R-HSA-425397	R-HSA-425397	Transport of vitamins, nucleosides, and related molecules	2/117	34/8979	0.0720916678488681	0.694975887715218	0.669732137901989	SLCO3A1/ARL2	2
R-HSA-5633008	R-HSA-5633008	TP53 Regulates Transcription of Cell Death Genes	2/117	35/8979	0.0758293303900438	0.694975887715218	0.669732137901989	BIRC5/IGFBP3	2
R-HSA-6806834	R-HSA-6806834	Signaling by MET	3/117	76/8979	0.0765265019603467	0.694975887715218	0.669732137901989	COL11A1/COL3A1/COL1A2	3
R-HSA-2980736	R-HSA-2980736	Peptide hormone metabolism	3/117	79/8979	0.0837559475129092	0.694975887715218	0.669732137901989	GHRL/MME/CPE	3
R-HSA-76009	R-HSA-76009	Platelet Aggregation (Plug Formation)	2/117	38/8979	0.0873964088520849	0.694975887715218	0.669732137901989	ADRA2A/COL1A2	2
R-HSA-432040	R-HSA-432040	Vasopressin regulates renal water homeostasis via Aquaporins	2/117	39/8979	0.0913630222728265	0.694975887715218	0.669732137901989	RAB11FIP2/AQP3	2
R-HSA-445355	R-HSA-445355	Smooth Muscle Contraction	2/117	39/8979	0.0913630222728265	0.694975887715218	0.669732137901989	ANXA2/ANXA6	2
R-HSA-422475	R-HSA-422475	Axon guidance	10/117	482/8979	0.0972860363740228	0.694975887715218	0.669732137901989	LHX9/LHX2/COL3A1/EZR/COL4A2/UNC5B/COL4A1/FGFR1/RHOB/CXCR4	10
R-HSA-4615885	R-HSA-4615885	SUMOylation of DNA replication proteins	2/117	41/8979	0.0994502999968079	0.694975887715218	0.669732137901989	TOP2A/BIRC5	2
R-HSA-109704	R-HSA-109704	PI3K Cascade	2/117	42/8979	0.103567005721757	0.694975887715218	0.669732137901989	IRS1/FGFR1	2
R-HSA-9006934	R-HSA-9006934	Signaling by Receptor Tyrosine Kinases	10/117	489/8979	0.104447478463434	0.694975887715218	0.669732137901989	COL11A1/KDR/COL3A1/COL4A2/COL4A1/HSPB1/IGF2/IRS1/FGFR1/COL1A2	10
R-HSA-445717	R-HSA-445717	Aquaporin-mediated transport	2/117	45/8979	0.11618651559741	0.694975887715218	0.669732137901989	RAB11FIP2/AQP3	2
R-HSA-112399	R-HSA-112399	IRS-mediated signalling	2/117	46/8979	0.12047669902245	0.694975887715218	0.669732137901989	IRS1/FGFR1	2
R-HSA-2022923	R-HSA-2022923	Dermatan sulfate biosynthesis	1/117	10/8979	0.122981034315117	0.694975887715218	0.669732137901989	DCN	1
R-HSA-418889	R-HSA-418889	Caspase activation via Dependence Receptors in the absence of ligand	1/117	10/8979	0.122981034315117	0.694975887715218	0.669732137901989	UNC5B	1
R-HSA-83936	R-HSA-83936	Transport of nucleosides and free purine and pyrimidine bases across the plasma membrane	1/117	10/8979	0.122981034315117	0.694975887715218	0.669732137901989	ARL2	1
R-HSA-879415	R-HSA-879415	Advanced glycosylation endproduct receptor signaling	1/117	10/8979	0.122981034315117	0.694975887715218	0.669732137901989	LGALS3	1
R-HSA-373752	R-HSA-373752	Netrin-1 signaling	2/117	49/8979	0.133573692454899	0.694975887715218	0.669732137901989	EZR/UNC5B	2
R-HSA-1234158	R-HSA-1234158	Regulation of gene expression by Hypoxia-inducible Factor	1/117	11/8979	0.134421687563542	0.694975887715218	0.669732137901989	CA9	1
R-HSA-1296346	R-HSA-1296346	Tandem pore domain potassium channels	1/117	11/8979	0.134421687563542	0.694975887715218	0.669732137901989	KCNK6	1
R-HSA-1839122	R-HSA-1839122	Signaling by activated point mutants of FGFR1	1/117	11/8979	0.134421687563542	0.694975887715218	0.669732137901989	FGFR1	1
R-HSA-189483	R-HSA-189483	Heme degradation	1/117	11/8979	0.134421687563542	0.694975887715218	0.669732137901989	BLVRA	1
R-HSA-190373	R-HSA-190373	FGFR1c ligand binding and activation	1/117	11/8979	0.134421687563542	0.694975887715218	0.669732137901989	FGFR1	1
R-HSA-2453864	R-HSA-2453864	Retinoid cycle disease events	1/117	11/8979	0.134421687563542	0.694975887715218	0.669732137901989	STRA6	1
R-HSA-2474795	R-HSA-2474795	Diseases associated with visual transduction	1/117	11/8979	0.134421687563542	0.694975887715218	0.669732137901989	STRA6	1
R-HSA-2586552	R-HSA-2586552	Signaling by Leptin	1/117	11/8979	0.134421687563542	0.694975887715218	0.669732137901989	IRS1	1
R-HSA-2892247	R-HSA-2892247	POU5F1 (OCT4), SOX2, NANOG activate genes related to proliferation	1/117	11/8979	0.134421687563542	0.694975887715218	0.669732137901989	TDGF1	1
R-HSA-73614	R-HSA-73614	Pyrimidine salvage	1/117	11/8979	0.134421687563542	0.694975887715218	0.669732137901989	TK1	1
R-HSA-75205	R-HSA-75205	Dissolution of Fibrin Clot	1/117	11/8979	0.134421687563542	0.694975887715218	0.669732137901989	ANXA2	1
R-HSA-9675143	R-HSA-9675143	Diseases of the neuronal system	1/117	11/8979	0.134421687563542	0.694975887715218	0.669732137901989	STRA6	1
R-HSA-202733	R-HSA-202733	Cell surface interactions at the vascular wall	3/117	98/8979	0.135609641619929	0.694975887715218	0.669732137901989	ATP1B1/EPCAM/COL1A2	3
R-HSA-6785807	R-HSA-6785807	Interleukin-4 and Interleukin-13 signaling	3/117	99/8979	0.138595070142167	0.694975887715218	0.669732137901989	BIRC5/TNFRSF1B/COL1A2	3
R-HSA-74751	R-HSA-74751	Insulin receptor signalling cascade	2/117	51/8979	0.142477004162861	0.694975887715218	0.669732137901989	IRS1/FGFR1	2
R-HSA-1475029	R-HSA-1475029	Reversible hydration of carbon dioxide	1/117	12/8979	0.145714357339977	0.694975887715218	0.669732137901989	CA9	1
R-HSA-2024101	R-HSA-2024101	CS/DS degradation	1/117	12/8979	0.145714357339977	0.694975887715218	0.669732137901989	DCN	1
R-HSA-430116	R-HSA-430116	GP1b-IX-V activation signalling	1/117	12/8979	0.145714357339977	0.694975887715218	0.669732137901989	COL1A2	1
R-HSA-9664420	R-HSA-9664420	Killing mechanisms	1/117	12/8979	0.145714357339977	0.694975887715218	0.669732137901989	WNT5A	1
R-HSA-9673324	R-HSA-9673324	WNT5:FZD7-mediated leishmania damping	1/117	12/8979	0.145714357339977	0.694975887715218	0.669732137901989	WNT5A	1
R-HSA-351202	R-HSA-351202	Metabolism of polyamines	2/117	54/8979	0.156058133169824	0.694975887715218	0.669732137901989	OAZ2/SAT1	2
R-HSA-162594	R-HSA-162594	Early Phase of HIV Life Cycle	1/117	13/8979	0.156860941503156	0.694975887715218	0.669732137901989	CXCR4	1
R-HSA-2142691	R-HSA-2142691	Synthesis of Leukotrienes (LT) and Eoxins (EX)	1/117	13/8979	0.156860941503156	0.694975887715218	0.669732137901989	DPEP1	1
R-HSA-5140745	R-HSA-5140745	WNT5A-dependent internalization of FZD2, FZD5 and ROR2	1/117	13/8979	0.156860941503156	0.694975887715218	0.669732137901989	WNT5A	1
R-HSA-5578768	R-HSA-5578768	Physiological factors	1/117	13/8979	0.156860941503156	0.694975887715218	0.669732137901989	MME	1
R-HSA-6803205	R-HSA-6803205	TP53 regulates transcription of several additional cell death genes whose specific roles in p53-dependent apoptosis remain uncertain	1/117	13/8979	0.156860941503156	0.694975887715218	0.669732137901989	BIRC5	1
R-HSA-69618	R-HSA-69618	Mitotic Spindle Checkpoint	3/117	107/8979	0.163247632902441	0.694975887715218	0.669732137901989	UBE2C/CENPF/BIRC5	3
R-HSA-75892	R-HSA-75892	Platelet Adhesion to exposed collagen	1/117	14/8979	0.167863313781109	0.694975887715218	0.669732137901989	COL1A2	1
R-HSA-190242	R-HSA-190242	FGFR1 ligand binding and activation	1/117	15/8979	0.178723324075321	0.694975887715218	0.669732137901989	FGFR1	1
R-HSA-2022377	R-HSA-2022377	Metabolism of Angiotensinogen to Angiotensins	1/117	15/8979	0.178723324075321	0.694975887715218	0.669732137901989	MME	1
R-HSA-2032785	R-HSA-2032785	YAP1- and WWTR1 (TAZ)-stimulated gene expression	1/117	15/8979	0.178723324075321	0.694975887715218	0.669732137901989	CCN2	1
R-HSA-4419969	R-HSA-4419969	Depolymerisation of the Nuclear Lamina	1/117	15/8979	0.178723324075321	0.694975887715218	0.669732137901989	TMPO	1
R-HSA-5099900	R-HSA-5099900	WNT5A-dependent internalization of FZD4	1/117	15/8979	0.178723324075321	0.694975887715218	0.669732137901989	WNT5A	1
R-HSA-5365859	R-HSA-5365859	RA biosynthesis pathway	1/117	15/8979	0.178723324075321	0.694975887715218	0.669732137901989	ALDH1A2	1
R-HSA-156711	R-HSA-156711	Polo-like kinase mediated events	1/117	16/8979	0.189442798761085	0.694975887715218	0.669732137901989	CENPF	1
R-HSA-422085	R-HSA-422085	Synthesis, secretion, and deacylation of Ghrelin	1/117	16/8979	0.189442798761085	0.694975887715218	0.669732137901989	GHRL	1
R-HSA-5654219	R-HSA-5654219	Phospholipase C-mediated cascade: FGFR1	1/117	16/8979	0.189442798761085	0.694975887715218	0.669732137901989	FGFR1	1
R-HSA-198933	R-HSA-198933	Immunoregulatory interactions between a Lymphoid and a non-Lymphoid cell	2/117	62/8979	0.193323946541401	0.694975887715218	0.669732137901989	COL3A1/COL1A2	2
R-HSA-1181150	R-HSA-1181150	Signaling by NODAL	1/117	17/8979	0.200023540984108	0.694975887715218	0.669732137901989	TDGF1	1
R-HSA-389977	R-HSA-389977	Post-chaperonin tubulin folding pathway	1/117	17/8979	0.200023540984108	0.694975887715218	0.669732137901989	ARL2	1
R-HSA-5576886	R-HSA-5576886	Phase 4 - resting membrane potential	1/117	17/8979	0.200023540984108	0.694975887715218	0.669732137901989	KCNK6	1
R-HSA-5625900	R-HSA-5625900	RHO GTPases activate CIT	1/117	17/8979	0.200023540984108	0.694975887715218	0.669732137901989	RHOB	1
R-HSA-5627117	R-HSA-5627117	RHO GTPases Activate ROCKs	1/117	17/8979	0.200023540984108	0.694975887715218	0.669732137901989	RHOB	1
R-HSA-5635838	R-HSA-5635838	Activation of SMO	1/117	17/8979	0.200023540984108	0.694975887715218	0.669732137901989	GAS1	1
R-HSA-9034015	R-HSA-9034015	Signaling by NTRK3 (TRKC)	1/117	17/8979	0.200023540984108	0.694975887715218	0.669732137901989	IRS1	1
R-HSA-9758941	R-HSA-9758941	Gastrulation	1/117	17/8979	0.200023540984108	0.694975887715218	0.669732137901989	FGFR1	1
R-HSA-2559582	R-HSA-2559582	Senescence-Associated Secretory Phenotype (SASP)	2/117	64/8979	0.202821057883743	0.694975887715218	0.669732137901989	UBE2C/IGFBP7	2
R-HSA-5576891	R-HSA-5576891	Cardiac conduction	3/117	120/8979	0.205767857595522	0.694975887715218	0.669732137901989	KCNK6/MME/ATP1B1	3
R-HSA-1362277	R-HSA-1362277	Transcription of E2F targets under negative control by DREAM complex	1/117	18/8979	0.210467330953407	0.694975887715218	0.669732137901989	TOP2A	1
R-HSA-176407	R-HSA-176407	Conversion from APC/C:Cdc20 to APC/C:Cdh1 in late anaphase	1/117	18/8979	0.210467330953407	0.694975887715218	0.669732137901989	UBE2C	1
R-HSA-176412	R-HSA-176412	Phosphorylation of the APC/C	1/117	18/8979	0.210467330953407	0.694975887715218	0.669732137901989	UBE2C	1
R-HSA-416572	R-HSA-416572	Sema4D induced cell migration and growth-cone collapse	1/117	18/8979	0.210467330953407	0.694975887715218	0.669732137901989	RHOB	1
R-HSA-445144	R-HSA-445144	Signal transduction by L1	1/117	18/8979	0.210467330953407	0.694975887715218	0.669732137901989	FGFR1	1
R-HSA-881907	R-HSA-881907	Gastrin-CREB signalling pathway via PKC and MAPK	1/117	18/8979	0.210467330953407	0.694975887715218	0.669732137901989	CCKBR	1
R-HSA-9671555	R-HSA-9671555	Signaling by PDGFR in disease	1/117	18/8979	0.210467330953407	0.694975887715218	0.669732137901989	KDR	1
R-HSA-9687136	R-HSA-9687136	Aberrant regulation of mitotic exit in cancer due to RB1 defects	1/117	18/8979	0.210467330953407	0.694975887715218	0.669732137901989	UBE2C	1
R-HSA-141405	R-HSA-141405	Inhibition of the proteolytic activity of APC/C required for the onset of anaphase by mitotic spindle checkpoint components	1/117	19/8979	0.220775926230547	0.694975887715218	0.669732137901989	UBE2C	1
R-HSA-141430	R-HSA-141430	Inactivation of APC/C via direct inhibition of the APC/C complex	1/117	19/8979	0.220775926230547	0.694975887715218	0.669732137901989	UBE2C	1
R-HSA-2995383	R-HSA-2995383	Initiation of Nuclear Envelope (NE) Reformation	1/117	19/8979	0.220775926230547	0.694975887715218	0.669732137901989	TMPO	1
R-HSA-3560783	R-HSA-3560783	Defective B4GALT7 causes EDS, progeroid type	1/117	19/8979	0.220775926230547	0.694975887715218	0.669732137901989	DCN	1
R-HSA-3560801	R-HSA-3560801	Defective B3GAT3 causes JDSSDHD	1/117	19/8979	0.220775926230547	0.694975887715218	0.669732137901989	DCN	1
R-HSA-4420332	R-HSA-4420332	Defective B3GALT6 causes EDSP2 and SEMDJL1	1/117	19/8979	0.220775926230547	0.694975887715218	0.669732137901989	DCN	1
R-HSA-6804115	R-HSA-6804115	TP53 regulates transcription of additional cell cycle genes whose exact role in the p53 pathway remain uncertain	1/117	19/8979	0.220775926230547	0.694975887715218	0.669732137901989	PLK2	1
R-HSA-8978934	R-HSA-8978934	Metabolism of cofactors	1/117	19/8979	0.220775926230547	0.694975887715218	0.669732137901989	IDH1	1
R-HSA-982772	R-HSA-982772	Growth hormone receptor signaling	1/117	19/8979	0.220775926230547	0.694975887715218	0.669732137901989	IRS1	1
R-HSA-1266695	R-HSA-1266695	Interleukin-7 signaling	1/117	20/8979	0.23095106201526	0.694975887715218	0.669732137901989	IRS1	1
R-HSA-2022870	R-HSA-2022870	Chondroitin sulfate biosynthesis	1/117	20/8979	0.23095106201526	0.694975887715218	0.669732137901989	DCN	1
R-HSA-2453902	R-HSA-2453902	The canonical retinoid cycle in rods (twilight vision)	1/117	20/8979	0.23095106201526	0.694975887715218	0.669732137901989	STRA6	1
R-HSA-388844	R-HSA-388844	Receptor-type tyrosine-protein phosphatases	1/117	20/8979	0.23095106201526	0.694975887715218	0.669732137901989	PTPRF	1
R-HSA-5205685	R-HSA-5205685	PINK1-PRKN Mediated Mitophagy	1/117	20/8979	0.23095106201526	0.694975887715218	0.669732137901989	MAP1LC3A	1
R-HSA-70895	R-HSA-70895	Branched-chain amino acid catabolism	1/117	20/8979	0.23095106201526	0.694975887715218	0.669732137901989	BCAT2	1
R-HSA-9008059	R-HSA-9008059	Interleukin-37 signaling	1/117	20/8979	0.23095106201526	0.694975887715218	0.669732137901989	SIGIRR	1
R-HSA-9768919	R-HSA-9768919	NPAS4 regulates expression of target genes	1/117	20/8979	0.23095106201526	0.694975887715218	0.669732137901989	PLK2	1
R-HSA-9662851	R-HSA-9662851	Anti-inflammatory response favouring Leishmania parasite infection	2/117	71/8979	0.236417912410392	0.694975887715218	0.669732137901989	DPEP1/PLK2	2
R-HSA-9664433	R-HSA-9664433	Leishmania parasite growth and survival	2/117	71/8979	0.236417912410392	0.694975887715218	0.669732137901989	DPEP1/PLK2	2
R-HSA-5663220	R-HSA-5663220	RHO GTPases Activate Formins	3/117	129/8979	0.236549746413634	0.694975887715218	0.669732137901989	CENPF/BIRC5/RHOB	3
R-HSA-163560	R-HSA-163560	Triglyceride catabolism	1/117	21/8979	0.240994451427495	0.694975887715218	0.669732137901989	FABP5	1
R-HSA-174048	R-HSA-174048	APC/C:Cdc20 mediated degradation of Cyclin B	1/117	21/8979	0.240994451427495	0.694975887715218	0.669732137901989	UBE2C	1
R-HSA-2029485	R-HSA-2029485	Role of phospholipids in phagocytosis	1/117	21/8979	0.240994451427495	0.694975887715218	0.669732137901989	PLD3	1
R-HSA-5218921	R-HSA-5218921	VEGFR2 mediated cell proliferation	1/117	21/8979	0.240994451427495	0.694975887715218	0.669732137901989	KDR	1
R-HSA-5654688	R-HSA-5654688	SHC-mediated cascade:FGFR1	1/117	21/8979	0.240994451427495	0.694975887715218	0.669732137901989	FGFR1	1
R-HSA-5654689	R-HSA-5654689	PI-3K cascade:FGFR1	1/117	21/8979	0.240994451427495	0.694975887715218	0.669732137901989	FGFR1	1
R-HSA-8849932	R-HSA-8849932	Synaptic adhesion-like molecules	1/117	21/8979	0.240994451427495	0.694975887715218	0.669732137901989	PTPRF	1
R-HSA-1614635	R-HSA-1614635	Sulfur amino acid metabolism	1/117	22/8979	0.250907785785943	0.694975887715218	0.669732137901989	ADI1	1
R-HSA-189445	R-HSA-189445	Metabolism of porphyrins	1/117	22/8979	0.250907785785943	0.694975887715218	0.669732137901989	BLVRA	1
R-HSA-201556	R-HSA-201556	Signaling by ALK	1/117	22/8979	0.250907785785943	0.694975887715218	0.669732137901989	IRS1	1
R-HSA-400685	R-HSA-400685	Sema4D in semaphorin signaling	1/117	22/8979	0.250907785785943	0.694975887715218	0.669732137901989	RHOB	1
R-HSA-5683826	R-HSA-5683826	Surfactant metabolism	1/117	22/8979	0.250907785785943	0.694975887715218	0.669732137901989	ADRA2A	1
R-HSA-8956321	R-HSA-8956321	Nucleotide salvage	1/117	22/8979	0.250907785785943	0.694975887715218	0.669732137901989	TK1	1
R-HSA-418594	R-HSA-418594	G alpha (i) signalling events	5/117	261/8979	0.253543549275265	0.694975887715218	0.669732137901989	RGS10/ADRA2A/CXCR4/NPY1R/NPY	5
R-HSA-5617472	R-HSA-5617472	Activation of anterior HOX genes in hindbrain development during early embryogenesis	2/117	75/8979	0.255765592043309	0.694975887715218	0.669732137901989	PBX1/MAFB	2
R-HSA-5619507	R-HSA-5619507	Activation of HOX genes during differentiation	2/117	75/8979	0.255765592043309	0.694975887715218	0.669732137901989	PBX1/MAFB	2
R-HSA-74752	R-HSA-74752	Signaling by Insulin receptor	2/117	75/8979	0.255765592043309	0.694975887715218	0.669732137901989	IRS1/FGFR1	2
R-HSA-2219530	R-HSA-2219530	Constitutive Signaling by Aberrant PI3K in Cancer	2/117	76/8979	0.26060989177528	0.694975887715218	0.669732137901989	IRS1/FGFR1	2
R-HSA-179409	R-HSA-179409	APC-Cdc20 mediated degradation of Nek2A	1/117	23/8979	0.260692734883079	0.694975887715218	0.669732137901989	UBE2C	1
R-HSA-210500	R-HSA-210500	Glutamate Neurotransmitter Release Cycle	1/117	23/8979	0.260692734883079	0.694975887715218	0.669732137901989	SLC1A3	1
R-HSA-210991	R-HSA-210991	Basigin interactions	1/117	23/8979	0.260692734883079	0.694975887715218	0.669732137901989	ATP1B1	1
R-HSA-379716	R-HSA-379716	Cytosolic tRNA aminoacylation	1/117	23/8979	0.260692734883079	0.694975887715218	0.669732137901989	PPA1	1
R-HSA-5357769	R-HSA-5357769	Caspase activation via extrinsic apoptotic signalling pathway	1/117	23/8979	0.260692734883079	0.694975887715218	0.669732137901989	UNC5B	1
R-HSA-5654693	R-HSA-5654693	FRS-mediated FGFR1 signaling	1/117	23/8979	0.260692734883079	0.694975887715218	0.669732137901989	FGFR1	1
R-HSA-9648002	R-HSA-9648002	RAS processing	1/117	23/8979	0.260692734883079	0.694975887715218	0.669732137901989	ARL2	1
R-HSA-211859	R-HSA-211859	Biological oxidations	3/117	136/8979	0.26102380759257	0.694975887715218	0.669732137901989	DPEP1/EPHX1/MGST2	3
R-HSA-163125	R-HSA-163125	Post-translational modification: synthesis of GPI-anchored proteins	2/117	78/8979	0.270301192962355	0.702253070313289	0.676744989923851	LY6H/LYPD1	2
R-HSA-156590	R-HSA-156590	Glutathione conjugation	1/117	24/8979	0.270350947256759	0.702253070313289	0.676744989923851	MGST2	1
R-HSA-264876	R-HSA-264876	Insulin processing	1/117	24/8979	0.270350947256759	0.702253070313289	0.676744989923851	CPE	1
R-HSA-8866652	R-HSA-8866652	Synthesis of active ubiquitin: roles of E1 and E2 enzymes	1/117	24/8979	0.270350947256759	0.702253070313289	0.676744989923851	UBE2C	1
R-HSA-2559583	R-HSA-2559583	Cellular Senescence	3/117	141/8979	0.278707601319362	0.713955721528689	0.688022563370864	UBE2C/IGFBP7/MAP4K4	3
R-HSA-1971475	R-HSA-1971475	A tetrasaccharide linker sequence is required for GAG synthesis	1/117	25/8979	0.27988405045843	0.713955721528689	0.688022563370864	DCN	1
R-HSA-9013508	R-HSA-9013508	NOTCH3 Intracellular Domain Regulates Transcription	1/117	25/8979	0.27988405045843	0.713955721528689	0.688022563370864	PBX1	1
R-HSA-1482839	R-HSA-1482839	Acyl chain remodelling of PE	1/117	26/8979	0.289293651317975	0.716506368961961	0.690480563121237	PLAAT1	1
R-HSA-1538133	R-HSA-1538133	G0 and Early G1	1/117	26/8979	0.289293651317975	0.716506368961961	0.690480563121237	TOP2A	1
R-HSA-196071	R-HSA-196071	Metabolism of steroid hormones	1/117	26/8979	0.289293651317975	0.716506368961961	0.690480563121237	HSD17B14	1
R-HSA-5205647	R-HSA-5205647	Mitophagy	1/117	26/8979	0.289293651317975	0.716506368961961	0.690480563121237	MAP1LC3A	1
R-HSA-9615017	R-HSA-9615017	FOXO-mediated transcription of oxidative stress, metabolic and neuronal genes	1/117	26/8979	0.289293651317975	0.716506368961961	0.690480563121237	NPY	1
R-HSA-6794362	R-HSA-6794362	Protein-protein interactions at synapses	2/117	83/8979	0.294507209316171	0.722955627970424	0.696695564389586	PTPRF/NRXN3	2
R-HSA-400042	R-HSA-400042	Adrenaline,noradrenaline inhibits insulin secretion	1/117	27/8979	0.298581336205252	0.722955627970424	0.696695564389586	ADRA2A	1
R-HSA-69205	R-HSA-69205	G1/S-Specific Transcription	1/117	27/8979	0.298581336205252	0.722955627970424	0.696695564389586	TK1	1
R-HSA-68882	R-HSA-68882	Mitotic Anaphase	4/117	212/8979	0.298685893245997	0.722955627970424	0.696695564389586	UBE2C/CENPF/BIRC5/TMPO	4
R-HSA-2555396	R-HSA-2555396	Mitotic Metaphase and Anaphase	4/117	213/8979	0.301627741815488	0.724314552314042	0.698005128249262	UBE2C/CENPF/BIRC5/TMPO	4
R-HSA-3295583	R-HSA-3295583	TRP channels	1/117	28/8979	0.30774867128836	0.724314552314042	0.698005128249262	TRPM3	1
R-HSA-5656169	R-HSA-5656169	Termination of translesion DNA synthesis	1/117	28/8979	0.30774867128836	0.724314552314042	0.698005128249262	ISG15	1
R-HSA-5669034	R-HSA-5669034	TNFs bind their physiological receptors	1/117	28/8979	0.30774867128836	0.724314552314042	0.698005128249262	TNFRSF1B	1
R-HSA-936440	R-HSA-936440	Negative regulators of DDX58/IFIH1 signaling	1/117	28/8979	0.30774867128836	0.724314552314042	0.698005128249262	ISG15	1
R-HSA-70268	R-HSA-70268	Pyruvate metabolism	1/117	29/8979	0.316797202788669	0.741514331802049	0.714580156666171	LDHA	1
R-HSA-373080	R-HSA-373080	Class B/2 (Secretin family receptors)	2/117	88/8979	0.318606629387167	0.741674448737338	0.714734457641616	WNT2B/WNT5A	2
R-HSA-9658195	R-HSA-9658195	Leishmania infection	3/117	154/8979	0.325118680422491	0.749858622434687	0.722621355941507	DPEP1/WNT5A/PLK2	3
R-HSA-1839124	R-HSA-1839124	FGFR1 mutant receptor activation	1/117	31/8979	0.334543941700621	0.749858622434687	0.722621355941507	FGFR1	1
R-HSA-352230	R-HSA-352230	Amino acid transport across the plasma membrane	1/117	31/8979	0.334543941700621	0.749858622434687	0.722621355941507	SLC16A10	1
R-HSA-418990	R-HSA-418990	Adherens junctions interactions	1/117	31/8979	0.334543941700621	0.749858622434687	0.722621355941507	CDH7	1
R-HSA-5654687	R-HSA-5654687	Downstream signaling of activated FGFR1	1/117	31/8979	0.334543941700621	0.749858622434687	0.722621355941507	FGFR1	1
R-HSA-5654726	R-HSA-5654726	Negative regulation of FGFR1 signaling	1/117	31/8979	0.334543941700621	0.749858622434687	0.722621355941507	FGFR1	1
R-HSA-141424	R-HSA-141424	Amplification of signal from the kinetochores	2/117	92/8979	0.337752942118671	0.749858622434687	0.722621355941507	CENPF/BIRC5	2
R-HSA-141444	R-HSA-141444	Amplification of signal from unattached kinetochores via a MAD2 inhibitory signal	2/117	92/8979	0.337752942118671	0.749858622434687	0.722621355941507	CENPF/BIRC5	2
R-HSA-4420097	R-HSA-4420097	VEGFA-VEGFR2 Pathway	2/117	93/8979	0.342515969960578	0.749858622434687	0.722621355941507	KDR/HSPB1	2
R-HSA-3299685	R-HSA-3299685	Detoxification of Reactive Oxygen Species	1/117	32/8979	0.343245144072216	0.749858622434687	0.722621355941507	CCS	1
R-HSA-8979227	R-HSA-8979227	Triglyceride metabolism	1/117	32/8979	0.343245144072216	0.749858622434687	0.722621355941507	FABP5	1
R-HSA-9634815	R-HSA-9634815	Transcriptional Regulation by NPAS4	1/117	32/8979	0.343245144072216	0.749858622434687	0.722621355941507	PLK2	1
R-HSA-425407	R-HSA-425407	SLC-mediated transmembrane transport	4/117	228/8979	0.346074846102182	0.75218308387515	0.724861385498662	SLCO3A1/ARL2/SLC16A10/SLC1A3	4
R-HSA-2173796	R-HSA-2173796	SMAD2/SMAD3:SMAD4 heterotrimer regulates transcription	1/117	33/8979	0.351833533268991	0.753171282274324	0.725813689367398	COL1A2	1
R-HSA-8950505	R-HSA-8950505	Gene and protein expression by JAK-STAT signaling after Interleukin-12 stimulation	1/117	33/8979	0.351833533268991	0.753171282274324	0.725813689367398	ANXA2	1
R-HSA-9687139	R-HSA-9687139	Aberrant regulation of mitotic cell cycle due to RB1 defects	1/117	33/8979	0.351833533268991	0.753171282274324	0.725813689367398	UBE2C	1
R-HSA-168276	R-HSA-168276	NS1 Mediated Effects on Host Pathways	1/117	34/8979	0.360310559493844	0.759675616643436	0.732081765482926	ISG15	1
R-HSA-9006931	R-HSA-9006931	Signaling by Nuclear Receptors	4/117	234/8979	0.363935147085651	0.759675616643436	0.732081765482926	FABP5/ALDH1A2/HSPB1/CRABP2	4
R-HSA-2672351	R-HSA-2672351	Stimuli-sensing channels	2/117	98/8979	0.366162604280806	0.759675616643436	0.732081765482926	TRPM3/TSC22D3	2
R-HSA-110313	R-HSA-110313	Translesion synthesis by Y family DNA polymerases bypasses lesions on DNA template	1/117	35/8979	0.368677654467485	0.759675616643436	0.732081765482926	ISG15	1
R-HSA-390522	R-HSA-390522	Striated Muscle Contraction	1/117	35/8979	0.368677654467485	0.759675616643436	0.732081765482926	TNNT1	1
R-HSA-8853884	R-HSA-8853884	Transcriptional Regulation by VENTX	1/117	35/8979	0.368677654467485	0.759675616643436	0.732081765482926	UBE2C	1
R-HSA-9675126	R-HSA-9675126	Diseases of mitotic cell cycle	1/117	35/8979	0.368677654467485	0.759675616643436	0.732081765482926	UBE2C	1
R-HSA-983712	R-HSA-983712	Ion channel transport	3/117	168/8979	0.375138911232224	0.759675616643436	0.732081765482926	TRPM3/ATP1B1/TSC22D3	3
R-HSA-71291	R-HSA-71291	Metabolism of amino acids and derivatives	5/117	309/8979	0.376377728503273	0.759675616643436	0.732081765482926	OAZ2/ADI1/BCAT2/SAT1/PHGDH	5
R-HSA-6783783	R-HSA-6783783	Interleukin-10 signaling	1/117	36/8979	0.376936231661951	0.759675616643436	0.732081765482926	TNFRSF1B	1
R-HSA-2219528	R-HSA-2219528	PI3K/AKT Signaling in Cancer	2/117	101/8979	0.380197983617376	0.759675616643436	0.732081765482926	IRS1/FGFR1	2
R-HSA-9711123	R-HSA-9711123	Cellular response to chemical stress	3/117	170/8979	0.382242413661148	0.759675616643436	0.732081765482926	BLVRA/IDH1/CCS	3
R-HSA-194138	R-HSA-194138	Signaling by VEGF	2/117	102/8979	0.384848260389137	0.759675616643436	0.732081765482926	KDR/HSPB1	2
R-HSA-375280	R-HSA-375280	Amine ligand-binding receptors	1/117	37/8979	0.385087686531184	0.759675616643436	0.732081765482926	ADRA2A	1
R-HSA-380108	R-HSA-380108	Chemokine receptors bind chemokines	1/117	37/8979	0.385087686531184	0.759675616643436	0.732081765482926	CXCR4	1
R-HSA-5083635	R-HSA-5083635	Defective B3GALTL causes PpS	1/117	37/8979	0.385087686531184	0.759675616643436	0.732081765482926	SBSPON	1
R-HSA-6811558	R-HSA-6811558	PI5P, PP2A and IER3 Regulate PI3K/AKT Signaling	2/117	103/8979	0.389483739503106	0.759675616643436	0.732081765482926	IRS1/FGFR1	2
R-HSA-376176	R-HSA-376176	Signaling by ROBO receptors	3/117	173/8979	0.392865362068718	0.759675616643436	0.732081765482926	LHX9/LHX2/CXCR4	3
R-HSA-3560782	R-HSA-3560782	Diseases associated with glycosaminoglycan metabolism	1/117	38/8979	0.393133396738727	0.759675616643436	0.732081765482926	DCN	1
R-HSA-5173214	R-HSA-5173214	O-glycosylation of TSR domain-containing proteins	1/117	38/8979	0.393133396738727	0.759675616643436	0.732081765482926	SBSPON	1
R-HSA-5655302	R-HSA-5655302	Signaling by FGFR1 in disease	1/117	38/8979	0.393133396738727	0.759675616643436	0.732081765482926	FGFR1	1
R-HSA-425393	R-HSA-425393	Transport of inorganic cations/anions and amino acids/oligopeptides	2/117	104/8979	0.394104017084975	0.759675616643436	0.732081765482926	SLC16A10/SLC1A3	2
R-HSA-2467813	R-HSA-2467813	Separation of Sister Chromatids	3/117	174/8979	0.396396754545151	0.760653231694749	0.733023870424888	UBE2C/CENPF/BIRC5	3
R-HSA-9035034	R-HSA-9035034	RHOF GTPase cycle	1/117	39/8979	0.401074722382567	0.766178617645621	0.738348556663682	TMPO	1
R-HSA-379724	R-HSA-379724	tRNA Aminoacylation	1/117	40/8979	0.408913006217157	0.766557867922024	0.738714031355545	PPA1	1
R-HSA-909733	R-HSA-909733	Interferon alpha/beta signaling	1/117	40/8979	0.408913006217157	0.766557867922024	0.738714031355545	ISG15	1
R-HSA-9696273	R-HSA-9696273	RND1 GTPase cycle	1/117	40/8979	0.408913006217157	0.766557867922024	0.738714031355545	EPSTI1	1
R-HSA-373760	R-HSA-373760	L1CAM interactions	2/117	108/8979	0.412425478497757	0.766557867922024	0.738714031355545	EZR/FGFR1	2
R-HSA-9648025	R-HSA-9648025	EML4 and NUDC in mitotic spindle formation	2/117	108/8979	0.412425478497757	0.766557867922024	0.738714031355545	CENPF/BIRC5	2
R-HSA-3769402	R-HSA-3769402	Deactivation of the beta-catenin transactivating complex	1/117	41/8979	0.416649573872666	0.766557867922024	0.738714031355545	SOX4	1
R-HSA-437239	R-HSA-437239	Recycling pathway of L1	1/117	41/8979	0.416649573872666	0.766557867922024	0.738714031355545	EZR	1
R-HSA-9020591	R-HSA-9020591	Interleukin-12 signaling	1/117	41/8979	0.416649573872666	0.766557867922024	0.738714031355545	ANXA2	1
R-HSA-201681	R-HSA-201681	TCF dependent signaling in response to WNT	3/117	180/8979	0.41746813464298	0.766557867922024	0.738714031355545	SFRP1/WNT5A/SOX4	3
R-HSA-199418	R-HSA-199418	Negative regulation of the PI3K/AKT network	2/117	110/8979	0.42148541856795	0.770612825364578	0.742621699758303	IRS1/FGFR1	2
R-HSA-2142753	R-HSA-2142753	Arachidonic acid metabolism	1/117	42/8979	0.424285734071469	0.772417618437802	0.744360936967489	DPEP1	1
R-HSA-73893	R-HSA-73893	DNA Damage Bypass	1/117	44/8979	0.439261983729522	0.792905106223628	0.764104253588374	ISG15	1
R-HSA-9012852	R-HSA-9012852	Signaling by NOTCH3	1/117	44/8979	0.439261983729522	0.792905106223628	0.764104253588374	PBX1	1
R-HSA-2500257	R-HSA-2500257	Resolution of Sister Chromatid Cohesion	2/117	116/8979	0.448231381263896	0.794405733567021	0.765550373341088	CENPF/BIRC5	2
R-HSA-449147	R-HSA-449147	Signaling by Interleukins	6/117	412/8979	0.450283423611974	0.794405733567021	0.765550373341088	BIRC5/SIGIRR/ANXA2/IRS1/TNFRSF1B/COL1A2	6
R-HSA-1793185	R-HSA-1793185	Chondroitin sulfate/dermatan sulfate metabolism	1/117	46/8979	0.453851894871536	0.794405733567021	0.765550373341088	DCN	1
R-HSA-3214841	R-HSA-3214841	PKMTs methylate histone lysines	1/117	46/8979	0.453851894871536	0.794405733567021	0.765550373341088	SETDB2	1
R-HSA-418597	R-HSA-418597	G alpha (z) signalling events	1/117	46/8979	0.453851894871536	0.794405733567021	0.765550373341088	ADRA2A	1
R-HSA-6811440	R-HSA-6811440	Retrograde transport at the Trans-Golgi-Network	1/117	46/8979	0.453851894871536	0.794405733567021	0.765550373341088	RHOBTB3	1
R-HSA-416476	R-HSA-416476	G alpha (q) signalling events	3/117	191/8979	0.455458663303125	0.794405733567021	0.765550373341088	GHRL/CCKBR/TAC1	3
R-HSA-2173793	R-HSA-2173793	Transcriptional activity of SMAD2/SMAD3:SMAD4 heterotrimer	1/117	47/8979	0.461005071665449	0.794405733567021	0.765550373341088	COL1A2	1
R-HSA-6791312	R-HSA-6791312	TP53 Regulates Transcription of Cell Cycle Genes	1/117	47/8979	0.461005071665449	0.794405733567021	0.765550373341088	PLK2	1
R-HSA-1483206	R-HSA-1483206	Glycerophospholipid biosynthesis	2/117	120/8979	0.465678335184568	0.794405733567021	0.765550373341088	PLD3/PLAAT1	2
R-HSA-1221632	R-HSA-1221632	Meiotic synapsis	1/117	48/8979	0.468065350059442	0.794405733567021	0.765550373341088	REC8	1
R-HSA-350562	R-HSA-350562	Regulation of ornithine decarboxylase (ODC)	1/117	48/8979	0.468065350059442	0.794405733567021	0.765550373341088	OAZ2	1
R-HSA-5625740	R-HSA-5625740	RHO GTPases activate PKNs	1/117	48/8979	0.468065350059442	0.794405733567021	0.765550373341088	RHOB	1
R-HSA-5654736	R-HSA-5654736	Signaling by FGFR1	1/117	48/8979	0.468065350059442	0.794405733567021	0.765550373341088	FGFR1	1
R-HSA-71406	R-HSA-71406	Pyruvate metabolism and Citric Acid (TCA) cycle	1/117	48/8979	0.468065350059442	0.794405733567021	0.765550373341088	LDHA	1
R-HSA-2980766	R-HSA-2980766	Nuclear Envelope Breakdown	1/117	49/8979	0.475033926259537	0.796111088224138	0.767193784055878	TMPO	1
R-HSA-450408	R-HSA-450408	AUF1 (hnRNP D0) binds and destabilizes mRNA	1/117	49/8979	0.475033926259537	0.796111088224138	0.767193784055878	HSPB1	1
R-HSA-5578775	R-HSA-5578775	Ion homeostasis	1/117	49/8979	0.475033926259537	0.796111088224138	0.767193784055878	ATP1B1	1
R-HSA-112310	R-HSA-112310	Neurotransmitter release cycle	1/117	50/8979	0.481911981201041	0.796111088224138	0.767193784055878	SLC1A3	1
R-HSA-1638091	R-HSA-1638091	Heparan sulfate/heparin (HS-GAG) metabolism	1/117	50/8979	0.481911981201041	0.796111088224138	0.767193784055878	DCN	1
R-HSA-447115	R-HSA-447115	Interleukin-12 family signaling	1/117	51/8979	0.488700680741805	0.796111088224138	0.767193784055878	ANXA2	1
R-HSA-9013405	R-HSA-9013405	RHOD GTPase cycle	1/117	51/8979	0.488700680741805	0.796111088224138	0.767193784055878	TMPO	1
R-HSA-936837	R-HSA-936837	Ion transport by P-type ATPases	1/117	51/8979	0.488700680741805	0.796111088224138	0.767193784055878	ATP1B1	1
R-HSA-9700206	R-HSA-9700206	Signaling by ALK in cancer	1/117	51/8979	0.488700680741805	0.796111088224138	0.767193784055878	IRS1	1
R-HSA-9725370	R-HSA-9725370	Signaling by ALK fusions and activated point mutants	1/117	51/8979	0.488700680741805	0.796111088224138	0.767193784055878	IRS1	1
R-HSA-195721	R-HSA-195721	Signaling by WNT	4/117	277/8979	0.489627007311559	0.796111088224138	0.767193784055878	SFRP1/WNT2B/WNT5A/SOX4	4
R-HSA-6794361	R-HSA-6794361	Neurexins and neuroligins	1/117	52/8979	0.495401175853051	0.802436885602281	0.77328980821569	NRXN3	1
R-HSA-9010553	R-HSA-9010553	Regulation of expression of SLITs and ROBOs	2/117	129/8979	0.503727970833392	0.808354207143106	0.778992193688686	LHX9/LHX2	2
R-HSA-3781865	R-HSA-3781865	Diseases of glycosylation	2/117	130/8979	0.507848383598763	0.808354207143106	0.778992193688686	SBSPON/DCN	2
R-HSA-9013409	R-HSA-9013409	RHOJ GTPase cycle	1/117	54/8979	0.508542083367024	0.808354207143106	0.778992193688686	TMPO	1
R-HSA-9033241	R-HSA-9033241	Peroxisomal protein import	1/117	54/8979	0.508542083367024	0.808354207143106	0.778992193688686	IDH1	1
R-HSA-9662361	R-HSA-9662361	Sensory processing of sound by outer hair cells of the cochlea	1/117	54/8979	0.508542083367024	0.808354207143106	0.778992193688686	EZR	1
R-HSA-9707564	R-HSA-9707564	Cytoprotection by HMOX1	1/117	55/8979	0.514984724963221	0.815552017971495	0.78592855697772	BLVRA	1
R-HSA-1169408	R-HSA-1169408	ISG15 antiviral mechanism	1/117	57/8979	0.527619850441221	0.829249434851167	0.799128439812095	ISG15	1
R-HSA-156842	R-HSA-156842	Eukaryotic Translation Elongation	1/117	57/8979	0.527619850441221	0.829249434851167	0.799128439812095	EEF1B2	1
R-HSA-453279	R-HSA-453279	Mitotic G1 phase and G1/S transition	2/117	136/8979	0.532104104450953	0.829249434851167	0.799128439812095	TK1/TOP2A	2
R-HSA-168928	R-HSA-168928	DDX58/IFIH1-mediated induction of interferon-alpha/beta	1/117	58/8979	0.533814479167782	0.829249434851167	0.799128439812095	ISG15	1
R-HSA-174084	R-HSA-174084	Autodegradation of Cdh1 by Cdh1:APC/C	1/117	58/8979	0.533814479167782	0.829249434851167	0.799128439812095	UBE2C	1
R-HSA-204005	R-HSA-204005	COPII-mediated vesicle transport	1/117	59/8979	0.539928558972442	0.829249434851167	0.799128439812095	TRAPPC2L	1
R-HSA-421270	R-HSA-421270	Cell-cell junction organization	1/117	59/8979	0.539928558972442	0.829249434851167	0.799128439812095	CDH7	1
R-HSA-4086398	R-HSA-4086398	Ca2+ pathway	1/117	60/8979	0.545963128322242	0.829249434851167	0.799128439812095	WNT5A	1
R-HSA-4608870	R-HSA-4608870	Asymmetric localization of PCP proteins	1/117	60/8979	0.545963128322242	0.829249434851167	0.799128439812095	WNT5A	1
R-HSA-8852135	R-HSA-8852135	Protein ubiquitination	1/117	60/8979	0.545963128322242	0.829249434851167	0.799128439812095	UBE2C	1
R-HSA-9614085	R-HSA-9614085	FOXO-mediated transcription	1/117	60/8979	0.545963128322242	0.829249434851167	0.799128439812095	NPY	1
R-HSA-5668914	R-HSA-5668914	Diseases of metabolism	3/117	220/8979	0.550112476470492	0.829249434851167	0.799128439812095	SBSPON/DCN/IDH1	3
R-HSA-1226099	R-HSA-1226099	Signaling by FGFR in disease	1/117	61/8979	0.551919212410851	0.829249434851167	0.799128439812095	FGFR1	1
R-HSA-174154	R-HSA-174154	APC/C:Cdc20 mediated degradation of Securin	1/117	61/8979	0.551919212410851	0.829249434851167	0.799128439812095	UBE2C	1
R-HSA-5683057	R-HSA-5683057	MAPK family signaling cascades	4/117	300/8979	0.552832956567444	0.829249434851167	0.799128439812095	ARL2/HSPB1/IRS1/FGFR1	4
R-HSA-373755	R-HSA-373755	Semaphorin interactions	1/117	62/8979	0.557797823326743	0.833760956972606	0.803476089002511	RHOB	1
R-HSA-2995410	R-HSA-2995410	Nuclear Envelope (NE) Reassembly	1/117	63/8979	0.563599960219282	0.836563007154754	0.806176359748836	TMPO	1
R-HSA-3906995	R-HSA-3906995	Diseases associated with O-glycosylation of proteins	1/117	63/8979	0.563599960219282	0.836563007154754	0.806176359748836	SBSPON	1
R-HSA-1169410	R-HSA-1169410	Antiviral mechanism by IFN-stimulated genes	1/117	64/8979	0.569326609462704	0.842128943163583	0.811540123137626	ISG15	1
R-HSA-156580	R-HSA-156580	Phase II - Conjugation of compounds	1/117	65/8979	0.574978744818045	0.845563710828149	0.814850129041211	MGST2	1
R-HSA-69278	R-HSA-69278	Cell Cycle, Mitotic	6/117	471/8979	0.58208393597589	0.845563710828149	0.814850129041211	TK1/UBE2C/CENPF/TOP2A/BIRC5/TMPO	6
R-HSA-174178	R-HSA-174178	APC/C:Cdh1 mediated degradation of Cdc20 and other APC/C:Cdh1 targeted proteins in late mitosis/early G1	1/117	67/8979	0.586063306799996	0.845563710828149	0.814850129041211	UBE2C	1
R-HSA-174184	R-HSA-174184	Cdc20:Phospho-APC/C mediated degradation of Cyclin A	1/117	67/8979	0.586063306799996	0.845563710828149	0.814850129041211	UBE2C	1
R-HSA-69017	R-HSA-69017	CDK-mediated phosphorylation and removal of Cdc6	1/117	67/8979	0.586063306799996	0.845563710828149	0.814850129041211	UBE2C	1
R-HSA-9013026	R-HSA-9013026	RHOB GTPase cycle	1/117	67/8979	0.586063306799996	0.845563710828149	0.814850129041211	RHOB	1
R-HSA-1234174	R-HSA-1234174	Cellular response to hypoxia	1/117	68/8979	0.59149761931171	0.845563710828149	0.814850129041211	CA9	1
R-HSA-179419	R-HSA-179419	APC:Cdc20 mediated degradation of cell cycle proteins prior to satisfation of the cell cycle checkpoint	1/117	68/8979	0.59149761931171	0.845563710828149	0.814850129041211	UBE2C	1
R-HSA-211945	R-HSA-211945	Phase I - Functionalization of compounds	1/117	68/8979	0.59149761931171	0.845563710828149	0.814850129041211	EPHX1	1
R-HSA-9662360	R-HSA-9662360	Sensory processing of sound by inner hair cells of the cochlea	1/117	68/8979	0.59149761931171	0.845563710828149	0.814850129041211	EZR	1
R-HSA-176409	R-HSA-176409	APC/C:Cdc20 mediated degradation of mitotic proteins	1/117	69/8979	0.596861190015394	0.849397354360784	0.818544522363988	UBE2C	1
R-HSA-1500620	R-HSA-1500620	Meiosis	1/117	70/8979	0.602154931964687	0.849397354360784	0.818544522363988	REC8	1
R-HSA-176814	R-HSA-176814	Activation of APC/C and APC/C:Cdc20 mediated degradation of mitotic proteins	1/117	70/8979	0.602154931964687	0.849397354360784	0.818544522363988	UBE2C	1
R-HSA-9759194	R-HSA-9759194	Nuclear events mediated by NFE2L2	1/117	70/8979	0.602154931964687	0.849397354360784	0.818544522363988	IDH1	1
R-HSA-9013106	R-HSA-9013106	RHOC GTPase cycle	1/117	71/8979	0.607379746529749	0.853939841655686	0.822922011973604	TMPO	1
R-HSA-9663891	R-HSA-9663891	Selective autophagy	1/117	72/8979	0.612536523545467	0.854249143704624	0.823220079181624	MAP1LC3A	1
R-HSA-3108232	R-HSA-3108232	SUMO E3 ligases SUMOylate target proteins	2/117	159/8979	0.617406330181566	0.854249143704624	0.823220079181624	TOP2A/BIRC5	2
R-HSA-422356	R-HSA-422356	Regulation of insulin secretion	1/117	73/8979	0.617626141457803	0.854249143704624	0.823220079181624	ADRA2A	1
R-HSA-9009391	R-HSA-9009391	Extra-nuclear estrogen signaling	1/117	73/8979	0.617626141457803	0.854249143704624	0.823220079181624	HSPB1	1
R-HSA-9013408	R-HSA-9013408	RHOG GTPase cycle	1/117	73/8979	0.617626141457803	0.854249143704624	0.823220079181624	TMPO	1
R-HSA-176408	R-HSA-176408	Regulation of APC/C activators between G1/S and early anaphase	1/117	75/8979	0.62760735767674	0.86245398183965	0.831126891320641	UBE2C	1
R-HSA-9659379	R-HSA-9659379	Sensory processing of sound	1/117	75/8979	0.62760735767674	0.86245398183965	0.831126891320641	EZR	1
R-HSA-416482	R-HSA-416482	G alpha (12/13) signalling events	1/117	76/8979	0.632500657222093	0.866383536902289	0.834913712359507	RHOB	1
R-HSA-2559580	R-HSA-2559580	Oxidative Stress Induced Senescence	1/117	77/8979	0.637330200421578	0.867819548226509	0.83629756315379	MAP4K4	1
R-HSA-2990846	R-HSA-2990846	SUMOylation	2/117	165/8979	0.637623283086614	0.867819548226509	0.83629756315379	TOP2A/BIRC5	2
R-HSA-450531	R-HSA-450531	Regulation of mRNA stability by proteins that bind AU-rich elements	1/117	79/8979	0.646801301765691	0.867911662252917	0.836386331303775	HSPB1	1
R-HSA-5632684	R-HSA-5632684	Hedgehog 'on' state	1/117	79/8979	0.646801301765691	0.867911662252917	0.836386331303775	GAS1	1
R-HSA-69620	R-HSA-69620	Cell Cycle Checkpoints	3/117	254/8979	0.647985764167013	0.867911662252917	0.836386331303775	UBE2C/CENPF/BIRC5	3
R-HSA-2029480	R-HSA-2029480	Fcgamma receptor (FCGR) dependent phagocytosis	1/117	80/8979	0.651444475663827	0.867911662252917	0.836386331303775	PLD3	1
R-HSA-5687128	R-HSA-5687128	MAPK6/MAPK4 signaling	1/117	80/8979	0.651444475663827	0.867911662252917	0.836386331303775	HSPB1	1
R-HSA-6809371	R-HSA-6809371	Formation of the cornified envelope	1/117	80/8979	0.651444475663827	0.867911662252917	0.836386331303775	KRT19	1
R-HSA-68886	R-HSA-68886	M Phase	4/117	341/8979	0.65447855298762	0.867911662252917	0.836386331303775	UBE2C/CENPF/BIRC5/TMPO	4
R-HSA-174143	R-HSA-174143	APC/C-mediated degradation of cell cycle proteins	1/117	81/8979	0.656027124989294	0.867911662252917	0.836386331303775	UBE2C	1
R-HSA-453276	R-HSA-453276	Regulation of mitotic cell cycle	1/117	81/8979	0.656027124989294	0.867911662252917	0.836386331303775	UBE2C	1
R-HSA-190236	R-HSA-190236	Signaling by FGFR	1/117	82/8979	0.66055003197696	0.870352793764972	0.8387387931019	FGFR1	1
R-HSA-5673001	R-HSA-5673001	RAF/MAP kinase cascade	3/117	260/8979	0.663623672217311	0.870352793764972	0.8387387931019	ARL2/IRS1/FGFR1	3
R-HSA-8876198	R-HSA-8876198	RAB GEFs exchange GTP for GDP on RABs	1/117	83/8979	0.665013968838677	0.870352793764972	0.8387387931019	TRAPPC2L	1
R-HSA-446728	R-HSA-446728	Cell junction organization	1/117	84/8979	0.669419697890597	0.870352793764972	0.8387387931019	CDH7	1
R-HSA-69052	R-HSA-69052	Switching of origins to a post-replicative state	1/117	85/8979	0.673767971678882	0.870352793764972	0.8387387931019	UBE2C	1
R-HSA-391251	R-HSA-391251	Protein folding	1/117	86/8979	0.67805953310384	0.870352793764972	0.8387387931019	ARL2	1
R-HSA-9013404	R-HSA-9013404	RAC2 GTPase cycle	1/117	86/8979	0.67805953310384	0.870352793764972	0.8387387931019	TMPO	1
R-HSA-195258	R-HSA-195258	RHO GTPase Effectors	3/117	266/8979	0.678759589022297	0.870352793764972	0.8387387931019	CENPF/BIRC5/RHOB	3
R-HSA-5684996	R-HSA-5684996	MAPK1/MAPK3 signaling	3/117	266/8979	0.678759589022297	0.870352793764972	0.8387387931019	ARL2/IRS1/FGFR1	3
R-HSA-170834	R-HSA-170834	Signaling by TGF-beta Receptor Complex	1/117	87/8979	0.682295115542483	0.870352793764972	0.8387387931019	COL1A2	1
R-HSA-2187338	R-HSA-2187338	Visual phototransduction	1/117	88/8979	0.686475442969555	0.870352793764972	0.8387387931019	STRA6	1
R-HSA-4086400	R-HSA-4086400	PCP/CE pathway	1/117	88/8979	0.686475442969555	0.870352793764972	0.8387387931019	WNT5A	1
R-HSA-5619102	R-HSA-5619102	SLC transporter disorders	1/117	88/8979	0.686475442969555	0.870352793764972	0.8387387931019	SLC1A3	1
R-HSA-6805567	R-HSA-6805567	Keratinization	1/117	88/8979	0.686475442969555	0.870352793764972	0.8387387931019	KRT19	1
R-HSA-8878159	R-HSA-8878159	Transcriptional regulation by RUNX3	1/117	89/8979	0.69060123007703	0.870402733765725	0.838786919121899	CCN2	1
R-HSA-9679191	R-HSA-9679191	Potential therapeutics for SARS	1/117	89/8979	0.69060123007703	0.870402733765725	0.838786919121899	ATP1B1	1
R-HSA-1474165	R-HSA-1474165	Reproduction	1/117	90/8979	0.694673182392102	0.872852757958101	0.841147950589719	REC8	1
R-HSA-9013423	R-HSA-9013423	RAC3 GTPase cycle	1/117	91/8979	0.698691996393691	0.872852757958101	0.841147950589719	TMPO	1
R-HSA-9755511	R-HSA-9755511	KEAP1-NFE2L2 pathway	1/117	91/8979	0.698691996393691	0.872852757958101	0.841147950589719	IDH1	1
R-HSA-68877	R-HSA-68877	Mitotic Prometaphase	2/117	187/8979	0.704671183088192	0.874699200679276	0.842927324598264	CENPF/BIRC5	2
R-HSA-15869	R-HSA-15869	Metabolism of nucleotides	1/117	93/8979	0.706572950819514	0.874699200679276	0.842927324598264	TK1	1
R-HSA-3214847	R-HSA-3214847	HATs acetylate histones	1/117	94/8979	0.710436439988332	0.874699200679276	0.842927324598264	JADE1	1
R-HSA-68867	R-HSA-68867	Assembly of the pre-replicative complex	1/117	94/8979	0.710436439988332	0.874699200679276	0.842927324598264	UBE2C	1
R-HSA-68875	R-HSA-68875	Mitotic Prophase	1/117	94/8979	0.710436439988332	0.874699200679276	0.842927324598264	TMPO	1
R-HSA-5668541	R-HSA-5668541	TNFR2 non-canonical NF-kB pathway	1/117	96/8979	0.718012749456114	0.88096173480266	0.848962383427323	TNFRSF1B	1
R-HSA-1296071	R-HSA-1296071	Potassium Channels	1/117	97/8979	0.721726867244433	0.88096173480266	0.848962383427323	KCNK6	1
R-HSA-9705671	R-HSA-9705671	SARS-CoV-2 activates/modulates innate and adaptive immune responses	1/117	97/8979	0.721726867244433	0.88096173480266	0.848962383427323	ISG15	1
R-HSA-8856825	R-HSA-8856825	Cargo recognition for clathrin-mediated endocytosis	1/117	99/8979	0.729010210445842	0.887309570428367	0.855079645334972	WNT5A	1
R-HSA-1483257	R-HSA-1483257	Phospholipid metabolism	2/117	197/8979	0.731603312795766	0.887928806982896	0.855676389234814	PLD3/PLAAT1	2
R-HSA-163685	R-HSA-163685	Integration of energy metabolism	1/117	102/8979	0.739582295688293	0.894136255045491	0.861658362905218	ADRA2A	1
R-HSA-112316	R-HSA-112316	Neuronal System	4/117	383/8979	0.741585549140964	0.894136255045491	0.861658362905218	PTPRF/KCNK6/NRXN3/SLC1A3	4
R-HSA-5173105	R-HSA-5173105	O-linked glycosylation	1/117	103/8979	0.743014634474422	0.894136255045491	0.861658362905218	SBSPON	1
R-HSA-166058	R-HSA-166058	MyD88:MAL(TIRAP) cascade initiated on plasma membrane	1/117	105/8979	0.749745322101438	0.896081273358873	0.863532731924785	SIGIRR	1
R-HSA-168188	R-HSA-168188	Toll Like Receptor TLR6:TLR2 Cascade	1/117	105/8979	0.749745322101438	0.896081273358873	0.863532731924785	SIGIRR	1
R-HSA-168179	R-HSA-168179	Toll Like Receptor TLR1:TLR2 Cascade	1/117	106/8979	0.753044825968255	0.896081273358873	0.863532731924785	SIGIRR	1
R-HSA-181438	R-HSA-181438	Toll Like Receptor 2 (TLR2) Cascade	1/117	106/8979	0.753044825968255	0.896081273358873	0.863532731924785	SIGIRR	1
R-HSA-168255	R-HSA-168255	Influenza Infection	1/117	108/8979	0.759514985940249	0.896269761802066	0.863714373864111	ISG15	1
R-HSA-187037	R-HSA-187037	Signaling by NTRK1 (TRKA)	1/117	108/8979	0.759514985940249	0.896269761802066	0.863714373864111	IRS1	1
R-HSA-69002	R-HSA-69002	DNA Replication Pre-Initiation	1/117	108/8979	0.759514985940249	0.896269761802066	0.863714373864111	UBE2C	1
R-HSA-69239	R-HSA-69239	Synthesis of DNA	1/117	110/8979	0.765817040592206	0.901210108542209	0.868475271389823	UBE2C	1
R-HSA-9007101	R-HSA-9007101	Rab regulation of trafficking	1/117	111/8979	0.768906386206222	0.902352949101517	0.869576600320217	TRAPPC2L	1
R-HSA-1630316	R-HSA-1630316	Glycosaminoglycan metabolism	1/117	114/8979	0.777934047181484	0.903935960010295	0.871102111203397	DCN	1
R-HSA-9006936	R-HSA-9006936	Signaling by TGFB family members	1/117	114/8979	0.777934047181484	0.903935960010295	0.871102111203397	COL1A2	1
R-HSA-3247509	R-HSA-3247509	Chromatin modifying enzymes	2/117	217/8979	0.779292409669714	0.903935960010295	0.871102111203397	JADE1/SETDB2	2
R-HSA-4839726	R-HSA-4839726	Chromatin organization	2/117	217/8979	0.779292409669714	0.903935960010295	0.871102111203397	JADE1/SETDB2	2
R-HSA-8878166	R-HSA-8878166	Transcriptional regulation by RUNX2	1/117	115/8979	0.780864866863353	0.903935960010295	0.871102111203397	LGALS3	1
R-HSA-1500931	R-HSA-1500931	Cell-Cell communication	1/117	116/8979	0.783757331955522	0.904825537704749	0.871959376587231	CDH7	1
R-HSA-69206	R-HSA-69206	G1/S Transition	1/117	120/8979	0.794953504126703	0.915270791237772	0.882025225062345	TK1	1
R-HSA-1632852	R-HSA-1632852	Macroautophagy	1/117	121/8979	0.797661534380363	0.915913244328935	0.882644342199863	MAP1LC3A	1
R-HSA-3700989	R-HSA-3700989	Transcriptional Regulation by TP53	3/117	328/8979	0.806586744980426	0.922047491868214	0.888555774224372	BIRC5/PLK2/IGFBP3	3
R-HSA-166520	R-HSA-166520	Signaling by NTRKs	1/117	127/8979	0.813180902342873	0.922047491868214	0.888555774224372	IRS1	1
R-HSA-983231	R-HSA-983231	Factors involved in megakaryocyte development and platelet production	1/117	128/8979	0.815650156118956	0.922047491868214	0.888555774224372	CARMIL1	1
R-HSA-162587	R-HSA-162587	HIV Life Cycle	1/117	130/8979	0.820491999079815	0.922047491868214	0.888555774224372	CXCR4	1
R-HSA-8957322	R-HSA-8957322	Metabolism of steroids	1/117	130/8979	0.820491999079815	0.922047491868214	0.888555774224372	HSD17B14	1
R-HSA-9709957	R-HSA-9709957	Sensory Perception	3/117	338/8979	0.822645766587204	0.922047491868214	0.888555774224372	LHX2/EZR/STRA6	3
R-HSA-166016	R-HSA-166016	Toll Like Receptor 4 (TLR4) Cascade	1/117	131/8979	0.822865423885743	0.922047491868214	0.888555774224372	SIGIRR	1
R-HSA-199977	R-HSA-199977	ER to Golgi Anterograde Transport	1/117	132/8979	0.825207732362842	0.922047491868214	0.888555774224372	TRAPPC2L	1
R-HSA-69306	R-HSA-69306	DNA Replication	1/117	134/8979	0.829800613012369	0.922047491868214	0.888555774224372	UBE2C	1
R-HSA-72766	R-HSA-72766	Translation	2/117	243/8979	0.830180936970554	0.922047491868214	0.888555774224372	PPA1/EEF1B2	2
R-HSA-913531	R-HSA-913531	Interferon Signaling	1/117	135/8979	0.83205197856099	0.922047491868214	0.888555774224372	ISG15	1
R-HSA-9612973	R-HSA-9612973	Autophagy	1/117	135/8979	0.83205197856099	0.922047491868214	0.888555774224372	MAP1LC3A	1
R-HSA-9752946	R-HSA-9752946	Expression and translocation of olfactory receptors	1/117	137/8979	0.83646650534561	0.922047491868214	0.888555774224372	LHX2	1
R-HSA-8856828	R-HSA-8856828	Clathrin-mediated endocytosis	1/117	138/8979	0.838630429669809	0.922047491868214	0.888555774224372	WNT5A	1
R-HSA-8980692	R-HSA-8980692	RHOA GTPase cycle	1/117	138/8979	0.838630429669809	0.922047491868214	0.888555774224372	TMPO	1
R-HSA-5358351	R-HSA-5358351	Signaling by Hedgehog	1/117	139/8979	0.840765961818732	0.922047491868214	0.888555774224372	GAS1	1
R-HSA-3858494	R-HSA-3858494	Beta-catenin independent WNT signaling	1/117	140/8979	0.842873471147602	0.922047491868214	0.888555774224372	WNT5A	1
R-HSA-9609507	R-HSA-9609507	Protein localization	1/117	140/8979	0.842873471147602	0.922047491868214	0.888555774224372	IDH1	1
R-HSA-1428517	R-HSA-1428517	The citric acid (TCA) cycle and respiratory electron transport	1/117	142/8979	0.847005875008387	0.922047491868214	0.888555774224372	LDHA	1
R-HSA-1257604	R-HSA-1257604	PIP3 activates AKT signaling	2/117	254/8979	0.848366362332148	0.922047491868214	0.888555774224372	IRS1/FGFR1	2
R-HSA-446652	R-HSA-446652	Interleukin-1 family signaling	1/117	143/8979	0.849031484675018	0.922047491868214	0.888555774224372	SIGIRR	1
R-HSA-381753	R-HSA-381753	Olfactory Signaling Pathway	1/117	145/8979	0.853003272852976	0.922047491868214	0.888555774224372	LHX2	1
R-HSA-9013148	R-HSA-9013148	CDC42 GTPase cycle	1/117	145/8979	0.853003272852976	0.922047491868214	0.888555774224372	TMPO	1
R-HSA-8978868	R-HSA-8978868	Fatty acid metabolism	1/117	146/8979	0.854950139173578	0.922047491868214	0.888555774224372	DPEP1	1
R-HSA-71387	R-HSA-71387	Metabolism of carbohydrates	2/117	261/8979	0.859007092654067	0.922794531771423	0.889275679245997	DCN/SORD	2
R-HSA-168898	R-HSA-168898	Toll-like Receptor Cascades	1/117	149/8979	0.860638661309626	0.922794531771423	0.889275679245997	SIGIRR	1
R-HSA-9705683	R-HSA-9705683	SARS-CoV-2-host interactions	1/117	150/8979	0.862485238504051	0.922794531771423	0.889275679245997	ISG15	1
R-HSA-69242	R-HSA-69242	S Phase	1/117	151/8979	0.864307554405629	0.922794531771423	0.889275679245997	UBE2C	1
R-HSA-948021	R-HSA-948021	Transport to the Golgi and subsequent modification	1/117	161/8979	0.88126389264033	0.933224691352016	0.89932698202937	TRAPPC2L	1
R-HSA-109581	R-HSA-109581	Apoptosis	1/117	162/8979	0.882839320692165	0.933224691352016	0.89932698202937	UNC5B	1
R-HSA-5619115	R-HSA-5619115	Disorders of transmembrane transporters	1/117	162/8979	0.882839320692165	0.933224691352016	0.89932698202937	SLC1A3	1
R-HSA-72163	R-HSA-72163	mRNA Splicing - Major Pathway	1/117	162/8979	0.882839320692165	0.933224691352016	0.89932698202937	CWC27	1
R-HSA-196854	R-HSA-196854	Metabolism of vitamins and cofactors	1/117	168/8979	0.891865964312232	0.938752685783924	0.904654182000816	IDH1	1
R-HSA-72172	R-HSA-72172	mRNA Splicing	1/117	170/8979	0.894718850644717	0.938752685783924	0.904654182000816	CWC27	1
R-HSA-8939211	R-HSA-8939211	ESR-mediated signaling	1/117	171/8979	0.896117181269597	0.938752685783924	0.904654182000816	HSPB1	1
R-HSA-9006925	R-HSA-9006925	Intracellular signaling by second messengers	2/117	293/8979	0.89952527111749	0.938752685783924	0.904654182000816	IRS1/FGFR1	2
R-HSA-9013149	R-HSA-9013149	RAC1 GTPase cycle	1/117	176/8979	0.902837360355481	0.938752685783924	0.904654182000816	TMPO	1
R-HSA-5663202	R-HSA-5663202	Diseases of signal transduction by growth factor receptors and second messengers	3/117	406/8979	0.904531913916257	0.938752685783924	0.904654182000816	KDR/IRS1/FGFR1	3
R-HSA-69275	R-HSA-69275	G2/M Transition	1/117	178/8979	0.905403103901654	0.938752685783924	0.904654182000816	CENPF	1
R-HSA-157118	R-HSA-157118	Signaling by NOTCH	1/117	180/8979	0.907901658551589	0.938752685783924	0.904654182000816	PBX1	1
R-HSA-453274	R-HSA-453274	Mitotic G2-G2/M phases	1/117	180/8979	0.907901658551589	0.938752685783924	0.904654182000816	CENPF	1
R-HSA-6811442	R-HSA-6811442	Intra-Golgi and retrograde Golgi-to-ER traffic	1/117	184/8979	0.912704135027076	0.939159327346701	0.905046053039816	RHOBTB3	1
R-HSA-8878171	R-HSA-8878171	Transcriptional regulation by RUNX1	1/117	184/8979	0.912704135027076	0.939159327346701	0.905046053039816	LGALS3	1
R-HSA-5357801	R-HSA-5357801	Programmed Cell Death	1/117	186/8979	0.915011412629503	0.939264727181129	0.905147624414728	UNC5B	1
R-HSA-9012999	R-HSA-9012999	RHO GTPase cycle	3/117	424/8979	0.919600026988178	0.941705796867701	0.90750002663307	TMPO/RHOB/EPSTI1	3
R-HSA-162906	R-HSA-162906	HIV Infection	1/117	204/8979	0.933235895155133	0.953377677064956	0.918747946763857	CXCR4	1
R-HSA-9679506	R-HSA-9679506	SARS-CoV Infections	2/117	339/8979	0.939224478008192	0.957200066104043	0.922431494392332	ISG15/ATP1B1	2
R-HSA-72203	R-HSA-72203	Processing of Capped Intron-Containing Pre-mRNA	1/117	215/8979	0.942405470359538	0.958149714494423	0.923346648512046	CWC27	1
R-HSA-8951664	R-HSA-8951664	Neddylation	1/117	219/8979	0.945420497575616	0.958926504683839	0.924095223194211	BIRC5	1
R-HSA-9694516	R-HSA-9694516	SARS-CoV-2 Infection	1/117	237/8979	0.957163490495165	0.968531227911973	0.933351072116801	ISG15	1
R-HSA-112315	R-HSA-112315	Transmission across Chemical Synapses	1/117	250/8979	0.964050787525089	0.973188709681725	0.937839379233687	SLC1A3	1
R-HSA-446203	R-HSA-446203	Asparagine N-linked glycosylation	1/117	270/8979	0.972562071849746	0.978973245192687	0.943413801890655	TRAPPC2L	1
R-HSA-73894	R-HSA-73894	DNA Repair	1/117	280/8979	0.976034830086362	0.978973245192687	0.943413801890655	ISG15	1
R-HSA-983168	R-HSA-983168	Antigen processing: Ubiquitination & Proteasome degradation	1/117	282/8979	0.976675185931672	0.978973245192687	0.943413801890655	UBE2C	1
R-HSA-983169	R-HSA-983169	Class I MHC mediated antigen processing & presentation	1/117	342/8979	0.989680077948016	0.989680077948016	0.953731728193048	UBE2C	1
