# Supplementary material for: How relevant is the mouse model for understanding human sex determination?
Source: Int J Biol Sci. 2025 Oct 15;21(15):6599–615. doi: 10.7150/ijbs.90231 (PMC12631067; doi:10.7150/ijbs.90231)
Supplement: Supplementary file 5 — Supplementary tables 11-46. [file ijbsv21p6599s5.zip › Ontology Results/Supplementary Table 33 - GO Analysis - Granulosa Reactome Mouse.csv]

	ID	Description	GeneRatio	BgRatio	pvalue	p.adjust	qvalue	geneID	Count
R-HSA-9759194	R-HSA-9759194	Nuclear events mediated by NFE2L2	19/310	70/8979	1.24873977533109e-12	1.35613139600956e-09	1.08968976184155e-09	MAFK/PSMA6/PSMC4/PSMD11/PSMB7/BACH1/PSMD2/PSMC5/PGD/SQSTM1/PSMD12/HMOX1/PSMD1/PSMD4/ATF4/PSMC2/PSMC6/UBC/TKT	19
R-HSA-9755511	R-HSA-9755511	KEAP1-NFE2L2 pathway	20/310	91/8979	2.23140631991115e-11	1.21165363171175e-08	9.735978101086e-09	MAFK/PSMA6/PSMC4/PSMD11/PSMB7/BACH1/PSMD2/PSMC5/PGD/SQSTM1/PSMD12/HMOX1/VCP/PSMD1/PSMD4/ATF4/PSMC2/PSMC6/UBC/TKT	20
R-HSA-8852276	R-HSA-8852276	The role of GTSE1 in G2/M progression after G2 checkpoint	16/310	68/8979	8.02037973318451e-10	2.90337746341279e-07	2.33294554344209e-07	PSMA6/PSMC4/PSMD11/PSMB7/PSMD2/PSMC5/HSP90AA1/PSMD12/TUBB4B/PSMD1/TUBA1A/PSMD4/PSMC2/PSMC6/UBC/TUBB2B	16
R-HSA-450408	R-HSA-450408	AUF1 (hnRNP D0) binds and destabilizes mRNA	13/310	49/8979	6.60925184692857e-09	1.7473278861307e-06	1.40402715673389e-06	PSMA6/PSMC4/PSMD11/PSMB7/PSMD2/PSMC5/PSMD12/PSMD1/PSMD4/PSMC2/PSMC6/UBC/HSPA8	13
R-HSA-1236974	R-HSA-1236974	ER-Phagosome pathway	16/310	79/8979	8.33931685453307e-09	1.7473278861307e-06	1.40402715673389e-06	S100A1/B2M/PSMA6/PSMC4/PSMD11/PSMB7/PSMD2/PSMC5/PSMD12/PSMD1/PSMD4/CALR/PSMC2/PSMC6/PDIA3/UBC	16
R-HSA-1236975	R-HSA-1236975	Antigen processing-Cross presentation	17/310	91/8979	1.03111901254391e-08	1.7473278861307e-06	1.40402715673389e-06	S100A1/B2M/CYBA/PSMA6/PSMC4/PSMD11/PSMB7/PSMD2/PSMC5/PSMD12/PSMD1/PSMD4/CALR/PSMC2/PSMC6/PDIA3/UBC	17
R-HSA-4641257	R-HSA-4641257	Degradation of AXIN	13/310	51/8979	1.1262702765115e-08	1.7473278861307e-06	1.40402715673389e-06	AXIN2/PSMA6/PSMC4/PSMD11/PSMB7/PSMD2/PSMC5/PSMD12/PSMD1/PSMD4/PSMC2/PSMC6/UBC	13
R-HSA-5362768	R-HSA-5362768	Hh mutants are degraded by ERAD	13/310	52/8979	1.45562955704832e-08	1.97601712369309e-06	1.58778539841191e-06	PSMA6/PSMC4/PSMD11/PSMB7/PSMD2/PSMC5/PSMD12/VCP/PSMD1/PSMD4/PSMC2/PSMC6/UBC	13
R-HSA-5387390	R-HSA-5387390	Hh mutants abrogate ligand secretion	13/310	55/8979	3.02974306006456e-08	3.19490869874444e-06	2.56719909979562e-06	PSMA6/PSMC4/PSMD11/PSMB7/PSMD2/PSMC5/PSMD12/VCP/PSMD1/PSMD4/PSMC2/PSMC6/UBC	13
R-HSA-211733	R-HSA-211733	Regulation of activated PAK-2p34 by proteasome mediated degradation	12/310	46/8979	3.14702889139981e-08	3.19490869874444e-06	2.56719909979562e-06	PSMA6/PSMC4/PSMD11/PSMB7/PSMD2/PSMC5/PSMD12/PSMD1/PSMD4/PSMC2/PSMC6/UBC	12
R-HSA-5678895	R-HSA-5678895	Defective CFTR causes cystic fibrosis	13/310	57/8979	4.8028334632497e-08	3.19490869874444e-06	2.56719909979562e-06	PSMA6/PSMC4/PSMD11/PSMB7/PSMD2/PSMC5/PSMD12/VCP/PSMD1/PSMD4/PSMC2/PSMC6/UBC	13
R-HSA-180534	R-HSA-180534	Vpu mediated degradation of CD4	12/310	48/8979	5.29542878244934e-08	3.19490869874444e-06	2.56719909979562e-06	PSMA6/PSMC4/PSMD11/PSMB7/PSMD2/PSMC5/PSMD12/PSMD1/PSMD4/PSMC2/PSMC6/UBC	12
R-HSA-349425	R-HSA-349425	Autodegradation of the E3 ubiquitin ligase COP1	12/310	48/8979	5.29542878244934e-08	3.19490869874444e-06	2.56719909979562e-06	PSMA6/PSMC4/PSMD11/PSMB7/PSMD2/PSMC5/PSMD12/PSMD1/PSMD4/PSMC2/PSMC6/UBC	12
R-HSA-69601	R-HSA-69601	Ubiquitin Mediated Degradation of Phosphorylated Cdc25A	12/310	48/8979	5.29542878244934e-08	3.19490869874444e-06	2.56719909979562e-06	PSMA6/PSMC4/PSMD11/PSMB7/PSMD2/PSMC5/PSMD12/PSMD1/PSMD4/PSMC2/PSMC6/UBC	12
R-HSA-69610	R-HSA-69610	p53-Independent DNA Damage Response	12/310	48/8979	5.29542878244934e-08	3.19490869874444e-06	2.56719909979562e-06	PSMA6/PSMC4/PSMD11/PSMB7/PSMD2/PSMC5/PSMD12/PSMD1/PSMD4/PSMC2/PSMC6/UBC	12
R-HSA-69613	R-HSA-69613	p53-Independent G1/S DNA damage checkpoint	12/310	48/8979	5.29542878244934e-08	3.19490869874444e-06	2.56719909979562e-06	PSMA6/PSMC4/PSMD11/PSMB7/PSMD2/PSMC5/PSMD12/PSMD1/PSMD4/PSMC2/PSMC6/UBC	12
R-HSA-75815	R-HSA-75815	Ubiquitin-dependent degradation of Cyclin D	12/310	48/8979	5.29542878244934e-08	3.19490869874444e-06	2.56719909979562e-06	PSMA6/PSMC4/PSMD11/PSMB7/PSMD2/PSMC5/PSMD12/PSMD1/PSMD4/PSMC2/PSMC6/UBC	12
R-HSA-9762114	R-HSA-9762114	GSK3B and BTRC:CUL1-mediated-degradation of NFE2L2	12/310	48/8979	5.29542878244934e-08	3.19490869874444e-06	2.56719909979562e-06	PSMA6/PSMC4/PSMD11/PSMB7/PSMD2/PSMC5/PSMD12/PSMD1/PSMD4/PSMC2/PSMC6/UBC	12
R-HSA-169911	R-HSA-169911	Regulation of Apoptosis	12/310	49/8979	6.79851103037039e-08	3.51580141856297e-06	2.82504543567772e-06	PSMA6/PSMC4/PSMD11/PSMB7/PSMD2/PSMC5/PSMD12/PSMD1/PSMD4/PSMC2/PSMC6/UBC	12
R-HSA-180585	R-HSA-180585	Vif-mediated degradation of APOBEC3G	12/310	49/8979	6.79851103037039e-08	3.51580141856297e-06	2.82504543567772e-06	PSMA6/PSMC4/PSMD11/PSMB7/PSMD2/PSMC5/PSMD12/PSMD1/PSMD4/PSMC2/PSMC6/UBC	12
R-HSA-9604323	R-HSA-9604323	Negative regulation of NOTCH4 signaling	12/310	49/8979	6.79851103037039e-08	3.51580141856297e-06	2.82504543567772e-06	PSMA6/PSMC4/PSMD11/PSMB7/PSMD2/PSMC5/PSMD12/PSMD1/PSMD4/PSMC2/PSMC6/UBC	12
R-HSA-5687128	R-HSA-5687128	MAPK6/MAPK4 signaling	15/310	80/8979	7.34102924142355e-08	3.62379898008453e-06	2.91182451729192e-06	CDC42EP5/PSMA6/PSMC4/PSMD11/PSMB7/PSMD2/PSMC5/PSMD12/IGF2BP1/PSMD1/PSMD4/PSMC2/PSMC6/CDC42EP3/UBC	15
R-HSA-9711123	R-HSA-9711123	Cellular response to chemical stress	22/310	170/8979	8.08429835470641e-08	3.76712441074913e-06	3.02699053650385e-06	CYBA/NDUFA4/MAFK/PSMA6/PSMC4/PSMD11/PSMB7/BACH1/PSMD2/PSMC5/PGD/SQSTM1/PSMD12/HMOX1/VCP/PSMD1/PSMD4/ATF4/PSMC2/PSMC6/UBC/TKT	22
R-HSA-8854050	R-HSA-8854050	FBXL7 down-regulates AURKA during mitotic entry and in early mitosis	12/310	50/8979	8.67201752014071e-08	3.76712441074913e-06	3.02699053650385e-06	PSMA6/PSMC4/PSMD11/PSMB7/PSMD2/PSMC5/PSMD12/PSMD1/PSMD4/PSMC2/PSMC6/UBC	12
R-HSA-8941858	R-HSA-8941858	Regulation of RUNX3 expression and activity	12/310	50/8979	8.67201752014071e-08	3.76712441074913e-06	3.02699053650385e-06	PSMA6/PSMC4/PSMD11/PSMB7/PSMD2/PSMC5/PSMD12/PSMD1/PSMD4/PSMC2/PSMC6/UBC	12
R-HSA-174113	R-HSA-174113	SCF-beta-TrCP mediated degradation of Emi1	12/310	51/8979	1.09937859027958e-07	4.57436008973656e-06	3.67562713423631e-06	PSMA6/PSMC4/PSMD11/PSMB7/PSMD2/PSMC5/PSMD12/PSMD1/PSMD4/PSMC2/PSMC6/UBC	12
R-HSA-5358346	R-HSA-5358346	Hedgehog ligand biogenesis	13/310	61/8979	1.13727184551461e-07	4.57436008973656e-06	3.67562713423631e-06	PSMA6/PSMC4/PSMD11/PSMB7/PSMD2/PSMC5/PSMD12/VCP/PSMD1/PSMD4/PSMC2/PSMC6/UBC	13
R-HSA-69541	R-HSA-69541	Stabilization of p53	12/310	52/8979	1.38552328065201e-07	5.37385100995743e-06	4.3180406002275e-06	PSMA6/PSMC4/PSMD11/PSMB7/PSMD2/PSMC5/PSMD12/PSMD1/PSMD4/PSMC2/PSMC6/UBC	12
R-HSA-4641258	R-HSA-4641258	Degradation of DVL	12/310	53/8979	1.73632370722208e-07	6.48851262242035e-06	5.2137025918256e-06	PSMA6/PSMC4/PSMD11/PSMB7/PSMD2/PSMC5/PSMD12/PSMD1/PSMD4/PSMC2/PSMC6/UBC	12
R-HSA-9013694	R-HSA-9013694	Signaling by NOTCH4	14/310	74/8979	1.79240680177358e-07	6.48851262242035e-06	5.2137025918256e-06	HES1/PSMA6/PSMC4/PSMD11/PSMB7/PSMD2/PSMC5/HEY1/PSMD12/PSMD1/PSMD4/PSMC2/PSMC6/UBC	14
R-HSA-1236978	R-HSA-1236978	Cross-presentation of soluble exogenous antigens (endosomes)	11/310	45/8979	2.47373574793667e-07	8.09564490526366e-06	6.50507863377297e-06	PSMA6/PSMC4/PSMD11/PSMB7/PSMD2/PSMC5/PSMD12/PSMD1/PSMD4/PSMC2/PSMC6	11
R-HSA-389960	R-HSA-389960	Formation of tubulin folding intermediates by CCT/TriC	8/310	21/8979	2.53632309005344e-07	8.09564490526366e-06	6.50507863377297e-06	CCT7/CCT2/CCT3/CCT6A/CCT8/TUBB4B/TUBA1A/TUBB2B	8
R-HSA-5610780	R-HSA-5610780	Degradation of GLI1 by the proteasome	12/310	55/8979	2.68363919511503e-07	8.09564490526366e-06	6.50507863377297e-06	PSMA6/PSMC4/PSMD11/PSMB7/PSMD2/PSMC5/PSMD12/PSMD1/PSMD4/PSMC2/PSMC6/UBC	12
R-HSA-5610783	R-HSA-5610783	Degradation of GLI2 by the proteasome	12/310	55/8979	2.68363919511503e-07	8.09564490526366e-06	6.50507863377297e-06	PSMA6/PSMC4/PSMD11/PSMB7/PSMD2/PSMC5/PSMD12/PSMD1/PSMD4/PSMC2/PSMC6/UBC	12
R-HSA-5610785	R-HSA-5610785	GLI3 is processed to GLI3R by the proteasome	12/310	55/8979	2.68363919511503e-07	8.09564490526366e-06	6.50507863377297e-06	PSMA6/PSMC4/PSMD11/PSMB7/PSMD2/PSMC5/PSMD12/PSMD1/PSMD4/PSMC2/PSMC6/UBC	12
R-HSA-5676590	R-HSA-5676590	NIK-->noncanonical NF-kB signaling	12/310	55/8979	2.68363919511503e-07	8.09564490526366e-06	6.50507863377297e-06	PSMA6/PSMC4/PSMD11/PSMB7/PSMD2/PSMC5/PSMD12/PSMD1/PSMD4/PSMC2/PSMC6/UBC	12
R-HSA-68949	R-HSA-68949	Orc1 removal from chromatin	13/310	66/8979	3.03138839980945e-07	8.8975346005218e-06	7.14941958304989e-06	PSMA6/PSMC4/PSMD11/PSMB7/PSMD2/PSMC5/MCM7/PSMD12/PSMD1/PSMD4/PSMC2/PSMC6/UBC	13
R-HSA-8878159	R-HSA-8878159	Transcriptional regulation by RUNX3	15/310	89/8979	3.18665699103961e-07	8.98999006482236e-06	7.22371015192182e-06	HES1/PSMA6/PSMC4/PSMD11/PSMB7/PSMD2/PSMC5/BRD2/BCL2L11/PSMD12/PSMD1/PSMD4/PSMC2/PSMC6/UBC	15
R-HSA-187577	R-HSA-187577	SCF(Skp2)-mediated degradation of p27/p21	12/310	56/8979	3.31123022645391e-07	8.98999006482236e-06	7.22371015192182e-06	PSMA6/PSMC4/PSMD11/PSMB7/PSMD2/PSMC5/PSMD12/PSMD1/PSMD4/PSMC2/PSMC6/UBC	12
R-HSA-5607761	R-HSA-5607761	Dectin-1 mediated noncanonical NF-kB signaling	12/310	56/8979	3.31123022645391e-07	8.98999006482236e-06	7.22371015192182e-06	PSMA6/PSMC4/PSMD11/PSMB7/PSMD2/PSMC5/PSMD12/PSMD1/PSMD4/PSMC2/PSMC6/UBC	12
R-HSA-195253	R-HSA-195253	Degradation of beta-catenin by the destruction complex	14/310	78/8979	3.55197915833248e-07	9.40841308768066e-06	7.55992483249711e-06	HDAC1/TLE4/PSMA6/PSMC4/PSMD11/PSMB7/PSMD2/PSMC5/PSMD12/PSMD1/PSMD4/PSMC2/PSMC6/UBC	14
R-HSA-1234174	R-HSA-1234174	Cellular response to hypoxia	13/310	68/8979	4.36965954519092e-07	1.1298691109708e-05	9.07881644852951e-06	PSMA6/PSMC4/PSMD11/PSMB7/PSMD2/PSMC5/CITED2/PSMD12/PSMD1/PSMD4/PSMC2/PSMC6/UBC	13
R-HSA-174084	R-HSA-174084	Autodegradation of Cdh1 by Cdh1:APC/C	12/310	58/8979	4.97034835941216e-07	1.23882591879588e-05	9.9543150788193e-06	PSMA6/PSMC4/PSMD11/PSMB7/PSMD2/PSMC5/PSMD12/PSMD1/PSMD4/PSMC2/PSMC6/UBC	12
R-HSA-350562	R-HSA-350562	Regulation of ornithine decarboxylase (ODC)	11/310	48/8979	5.01918420138295e-07	1.23882591879588e-05	9.9543150788193e-06	PSMA6/PSMC4/PSMD11/PSMB7/PSMD2/PSMC5/PSMD12/PSMD1/PSMD4/PSMC2/PSMC6	11
R-HSA-1234176	R-HSA-1234176	Oxygen-dependent proline hydroxylation of Hypoxia-inducible Factor Alpha	12/310	59/8979	6.04889514269721e-07	1.45980002777093e-05	1.17299042650199e-05	PSMA6/PSMC4/PSMD11/PSMB7/PSMD2/PSMC5/PSMD12/PSMD1/PSMD4/PSMC2/PSMC6/UBC	12
R-HSA-6798695	R-HSA-6798695	Neutrophil degranulation	34/310	394/8979	6.65142295384576e-07	1.57031420171228e-05	1.26179167705678e-05	CREG1/RAB24/BRI3/PYCARD/CD44/B2M/CYBA/QSOX1/DDOST/ERP44/PSMD11/PSMB7/PSMD2/GSN/ILF2/CCT2/CAP1/DNAJC3/STBD1/HSP90AA1/SURF4/PSMD12/VCP/CCT8/TUBB4B/RAP1A/PSMD1/VNN1/CNN2/PSMC2/ALDH3B1/GPI/PKM/HSPA8	34
R-HSA-4608870	R-HSA-4608870	Asymmetric localization of PCP proteins	12/310	60/8979	7.3303193569244e-07	1.69377166417445e-05	1.36099322438753e-05	PSMA6/PSMC4/PSMD11/PSMB7/PSMD2/PSMC5/PSMD12/PSMD1/PSMD4/PSMC2/PSMC6/UBC	12
R-HSA-174154	R-HSA-174154	APC/C:Cdc20 mediated degradation of Securin	12/310	61/8979	8.8469840535962e-07	1.92156493644109e-05	1.54403153272237e-05	PSMA6/PSMC4/PSMD11/PSMB7/PSMD2/PSMC5/PSMD12/PSMD1/PSMD4/PSMC2/PSMC6/UBC	12
R-HSA-69563	R-HSA-69563	p53-Dependent G1 DNA Damage Response	12/310	61/8979	8.8469840535962e-07	1.92156493644109e-05	1.54403153272237e-05	PSMA6/PSMC4/PSMD11/PSMB7/PSMD2/PSMC5/PSMD12/PSMD1/PSMD4/PSMC2/PSMC6/UBC	12
R-HSA-69580	R-HSA-69580	p53-Dependent G1/S DNA damage checkpoint	12/310	61/8979	8.8469840535962e-07	1.92156493644109e-05	1.54403153272237e-05	PSMA6/PSMC4/PSMD11/PSMB7/PSMD2/PSMC5/PSMD12/PSMD1/PSMD4/PSMC2/PSMC6/UBC	12
R-HSA-5658442	R-HSA-5658442	Regulation of RAS by GAPs	12/310	62/8979	1.06354851318737e-06	2.26473271631664e-05	1.81977650656828e-05	PSMA6/PSMC4/PSMD11/PSMB7/PSMD2/PSMC5/PSMD12/PSMD1/PSMD4/PSMC2/PSMC6/UBC	12
R-HSA-389957	R-HSA-389957	Prefoldin mediated transfer of substrate to CCT/TriC	8/310	25/8979	1.1944696036062e-06	2.47879170453348e-05	1.99177893094722e-05	CCT7/CCT2/CCT3/CCT6A/CCT8/TUBB4B/TUBA1A/TUBB2B	8
R-HSA-5619084	R-HSA-5619084	ABC transporter disorders	13/310	74/8979	1.20972339171523e-06	2.47879170453348e-05	1.99177893094722e-05	PSMA6/PSMC4/PSMD11/PSMB7/PSMD2/PSMC5/PSMD12/VCP/PSMD1/PSMD4/PSMC2/PSMC6/UBC	13
R-HSA-1169091	R-HSA-1169091	Activation of NF-kappaB in B cells	12/310	63/8979	1.27370791991825e-06	2.51499418369312e-05	2.02086864232005e-05	PSMA6/PSMC4/PSMD11/PSMB7/PSMD2/PSMC5/PSMD12/PSMD1/PSMD4/PSMC2/PSMC6/UBC	12
R-HSA-69615	R-HSA-69615	G1/S DNA Damage Checkpoints	12/310	63/8979	1.27370791991825e-06	2.51499418369312e-05	2.02086864232005e-05	PSMA6/PSMC4/PSMD11/PSMB7/PSMD2/PSMC5/PSMD12/PSMD1/PSMD4/PSMC2/PSMC6/UBC	12
R-HSA-8948751	R-HSA-8948751	Regulation of PTEN stability and activity	12/310	64/8979	1.51981407163776e-06	2.94735371749751e-05	2.36828170185658e-05	PSMA6/PSMC4/PSMD11/PSMB7/PSMD2/PSMC5/PSMD12/PSMD1/PSMD4/PSMC2/PSMC6/UBC	12
R-HSA-351202	R-HSA-351202	Metabolism of polyamines	11/310	54/8979	1.76685819741607e-06	3.36632982876114e-05	2.7049408045391e-05	PSMA6/PSMC4/PSMD11/PSMB7/PSMD2/PSMC5/PSMD12/PSMD1/PSMD4/PSMC2/PSMC6	11
R-HSA-162909	R-HSA-162909	Host Interactions of HIV factors	16/310	116/8979	2.11061563810249e-06	3.95194583272293e-05	3.17549975315238e-05	B2M/SEC13/PSMA6/PSMC4/PSMD11/PSMB7/PSMD2/PSMC5/SLC25A5/PSMD12/PSMD1/PSMD4/PSMC2/RANGAP1/PSMC6/UBC	16
R-HSA-174178	R-HSA-174178	APC/C:Cdh1 mediated degradation of Cdc20 and other APC/C:Cdh1 targeted proteins in late mitosis/early G1	12/310	67/8979	2.52890894163242e-06	4.50228706657838e-05	3.61771443073905e-05	PSMA6/PSMC4/PSMD11/PSMB7/PSMD2/PSMC5/PSMD12/PSMD1/PSMD4/PSMC2/PSMC6/UBC	12
R-HSA-174184	R-HSA-174184	Cdc20:Phospho-APC/C mediated degradation of Cyclin A	12/310	67/8979	2.52890894163242e-06	4.50228706657838e-05	3.61771443073905e-05	PSMA6/PSMC4/PSMD11/PSMB7/PSMD2/PSMC5/PSMD12/PSMD1/PSMD4/PSMC2/PSMC6/UBC	12
R-HSA-69017	R-HSA-69017	CDK-mediated phosphorylation and removal of Cdc6	12/310	67/8979	2.52890894163242e-06	4.50228706657838e-05	3.61771443073905e-05	PSMA6/PSMC4/PSMD11/PSMB7/PSMD2/PSMC5/PSMD12/PSMD1/PSMD4/PSMC2/PSMC6/UBC	12
R-HSA-450531	R-HSA-450531	Regulation of mRNA stability by proteins that bind AU-rich elements	13/310	79/8979	2.61167295342602e-06	4.57464004422687e-05	3.67585208555207e-05	PSMA6/PSMC4/PSMD11/PSMB7/PSMD2/PSMC5/PSMD12/PSMD1/PSMD4/PSMC2/PSMC6/UBC/HSPA8	13
R-HSA-5610787	R-HSA-5610787	Hedgehog 'off' state	15/310	105/8979	2.81986648184432e-06	4.86091269727449e-05	3.90588022297233e-05	PSMA6/PSMC4/PSMD11/PSMB7/PSMD2/PSMC5/PSMD12/TUBB4B/PSMD1/TUBA1A/PSMD4/PSMC2/PSMC6/UBC/TUBB2B	15
R-HSA-179419	R-HSA-179419	APC:Cdc20 mediated degradation of cell cycle proteins prior to satisfation of the cell cycle checkpoint	12/310	68/8979	2.97718243887099e-06	5.05190645095922e-05	4.05934908194746e-05	PSMA6/PSMC4/PSMD11/PSMB7/PSMD2/PSMC5/PSMD12/PSMD1/PSMD4/PSMC2/PSMC6/UBC	12
R-HSA-389958	R-HSA-389958	Cooperation of Prefoldin and TriC/CCT in actin and tubulin folding	8/310	28/8979	3.13510303468694e-06	5.23803368564618e-05	4.20890755587931e-05	CCT7/CCT2/CCT3/CCT6A/CCT8/TUBB4B/TUBA1A/TUBB2B	8
R-HSA-176409	R-HSA-176409	APC/C:Cdc20 mediated degradation of mitotic proteins	12/310	69/8979	3.49408076275747e-06	5.66353986321584e-05	4.55081375070847e-05	PSMA6/PSMC4/PSMD11/PSMB7/PSMD2/PSMC5/PSMD12/PSMD1/PSMD4/PSMC2/PSMC6/UBC	12
R-HSA-8939902	R-HSA-8939902	Regulation of RUNX2 expression and activity	12/310	69/8979	3.49408076275747e-06	5.66353986321584e-05	4.55081375070847e-05	PSMA6/PSMC4/PSMD11/PSMB7/PSMD2/PSMC5/PSMD12/PSMD1/PSMD4/PSMC2/PSMC6/UBC	12
R-HSA-201681	R-HSA-201681	TCF dependent signaling in response to WNT	20/310	180/8979	3.66266672809298e-06	5.78028151635841e-05	4.64461895615113e-05	LGR5/CAV1/RSPO1/AXIN2/HDAC1/TLE4/PSMA6/PSMC4/PSMD11/PSMB7/PSMD2/PSMC5/PSMD12/PSMD1/PSMD4/PSMC2/PSMC6/UBC/LGR4/SOX9	20
R-HSA-5607764	R-HSA-5607764	CLEC7A (Dectin-1) signaling	14/310	94/8979	3.67255455459236e-06	5.78028151635841e-05	4.64461895615113e-05	PYCARD/ITPR2/PSMA6/PSMC4/PSMD11/PSMB7/PSMD2/PSMC5/PSMD12/PSMD1/PSMD4/PSMC2/PSMC6/UBC	14
R-HSA-202424	R-HSA-202424	Downstream TCR signaling	13/310	82/8979	4.0216288550028e-06	6.23926990933292e-05	5.01342905383056e-05	PSMA6/PSMC4/PSMD11/PIK3R1/PSMB7/PSMD2/PSMC5/PSMD12/PSMD1/PSMD4/PSMC2/PSMC6/UBC	13
R-HSA-176814	R-HSA-176814	Activation of APC/C and APC/C:Cdc20 mediated degradation of mitotic proteins	12/310	70/8979	4.08844481942838e-06	6.25359306182989e-05	5.02493811016475e-05	PSMA6/PSMC4/PSMD11/PSMB7/PSMD2/PSMC5/PSMD12/PSMD1/PSMD4/PSMC2/PSMC6/UBC	12
R-HSA-382556	R-HSA-382556	ABC-family proteins mediated transport	14/310	95/8979	4.17524834986567e-06	6.29766626104738e-05	5.06035216672316e-05	PSMA6/PSMC4/PSMD11/PSMB7/PSMD2/PSMC5/EIF2S1/PSMD12/VCP/PSMD1/PSMD4/PSMC2/PSMC6/UBC	14
R-HSA-5689603	R-HSA-5689603	UCH proteinases	13/310	83/8979	4.62268388876201e-06	6.78410095026425e-05	5.45121613624994e-05	OGT/PSMA6/PSMC4/PSMD11/PSMB7/PSMD2/PSMC5/PSMD12/PSMD1/PSMD4/PSMC2/PSMC6/UBC	13
R-HSA-8939236	R-HSA-8939236	RUNX1 regulates transcription of genes involved in differentiation of HSCs	13/310	83/8979	4.62268388876201e-06	6.78410095026425e-05	5.45121613624994e-05	TCF12/PSMA6/PSMC4/PSMD11/PSMB7/PSMD2/PSMC5/PSMD12/PSMD1/PSMD4/PSMC2/PSMC6/UBC	13
R-HSA-69052	R-HSA-69052	Switching of origins to a post-replicative state	13/310	85/8979	6.06779100733852e-06	8.78616137862617e-05	7.05992806327527e-05	PSMA6/PSMC4/PSMD11/PSMB7/PSMD2/PSMC5/MCM7/PSMD12/PSMD1/PSMD4/PSMC2/PSMC6/UBC	13
R-HSA-176408	R-HSA-176408	Regulation of APC/C activators between G1/S and early anaphase	12/310	75/8979	8.60011569275794e-06	0.000121588675479895	9.76999243702942e-05	PSMA6/PSMC4/PSMD11/PSMB7/PSMD2/PSMC5/PSMD12/PSMD1/PSMD4/PSMC2/PSMC6/UBC	12
R-HSA-9010553	R-HSA-9010553	Regulation of expression of SLITs and ROBOs	16/310	129/8979	8.62092818780099e-06	0.000121588675479895	9.76999243702942e-05	RPL26/PSMA6/PSMC4/PSMD11/MAGOH/PSMB7/PSMD2/PSMC5/PSMD12/ETF1/PSMD1/PSMD4/PSMC2/PSMC6/ROBO1/UBC	16
R-HSA-8878166	R-HSA-8878166	Transcriptional regulation by RUNX2	15/310	115/8979	8.88809741486103e-06	0.000123749664006911	9.94363394995924e-05	HES1/PSMA6/PSMC4/PSMD11/PSMB7/PSMD2/PSMC5/HEY1/PSMD12/PSMD1/PSMD4/PSMC2/PSMC6/UBC/SOX9	15
R-HSA-1168372	R-HSA-1168372	Downstream signaling events of B Cell Receptor (BCR)	12/310	76/8979	9.90158647472212e-06	0.000134414036394353	0.000108005462994008	PSMA6/PSMC4/PSMD11/PSMB7/PSMD2/PSMC5/PSMD12/PSMD1/PSMD4/PSMC2/PSMC6/UBC	12
R-HSA-2871837	R-HSA-2871837	FCERI mediated NF-kB activation	12/310	76/8979	9.90158647472212e-06	0.000134414036394353	0.000108005462994008	PSMA6/PSMC4/PSMD11/PSMB7/PSMD2/PSMC5/PSMD12/PSMD1/PSMD4/PSMC2/PSMC6/UBC	12
R-HSA-390450	R-HSA-390450	Folding of actin by CCT/TriC	5/310	10/8979	1.03795802079111e-05	0.000139163260565327	0.000111821598341239	CCT7/CCT2/CCT3/CCT6A/CCT8	5
R-HSA-6807070	R-HSA-6807070	PTEN Regulation	16/310	131/8979	1.05203177960374e-05	0.000139330062518251	0.000111955628407124	EGR1/HDAC1/EZH2/PSMA6/PSMC4/PSMD11/PSMB7/PSMD2/PSMC5/RNF2/PSMD12/PSMD1/PSMD4/PSMC2/PSMC6/UBC	16
R-HSA-69202	R-HSA-69202	Cyclin E associated events during G1/S transition	12/310	78/8979	1.30308457219591e-05	0.000170499981374068	0.000137001535871961	PSMA6/PSMC4/PSMD11/PSMB7/PSMD2/PSMC5/PSMD12/PSMD1/PSMD4/PSMC2/PSMC6/UBC	12
R-HSA-983705	R-HSA-983705	Signaling by the B Cell Receptor (BCR)	14/310	105/8979	1.37287243354914e-05	0.000177492793194568	0.000142620457069203	ITPR2/PSMA6/PSMC4/PSMD11/PIK3R1/PSMB7/PSMD2/PSMC5/PSMD12/PSMD1/PSMD4/PSMC2/PSMC6/UBC	14
R-HSA-5632684	R-HSA-5632684	Hedgehog 'on' state	12/310	79/8979	1.48969662178158e-05	0.000190330650735859	0.00015293603708445	PSMA6/PSMC4/PSMD11/PSMB7/PSMD2/PSMC5/PSMD12/PSMD1/PSMD4/PSMC2/PSMC6/UBC	12
R-HSA-9020702	R-HSA-9020702	Interleukin-1 signaling	14/310	106/8979	1.53333957220532e-05	0.000193628694815695	0.000155586108366978	APP/PSMA6/PSMC4/PSMD11/PSMB7/PSMD2/PSMC5/SQSTM1/PSMD12/PSMD1/PSMD4/PSMC2/PSMC6/UBC	14
R-HSA-69656	R-HSA-69656	Cyclin A:Cdk2-associated events at S phase entry	12/310	80/8979	1.69923679229106e-05	0.000212111627175642	0.000170437664949702	PSMA6/PSMC4/PSMD11/PSMB7/PSMD2/PSMC5/PSMD12/PSMD1/PSMD4/PSMC2/PSMC6/UBC	12
R-HSA-68867	R-HSA-68867	Assembly of the pre-replicative complex	13/310	94/8979	1.87110541202602e-05	0.000230911417893211	0.000185543826144685	PSMA6/PSMC4/PSMD11/PSMB7/PSMD2/PSMC5/MCM7/PSMD12/PSMD1/PSMD4/PSMC2/PSMC6/UBC	13
R-HSA-174143	R-HSA-174143	APC/C-mediated degradation of cell cycle proteins	12/310	81/8979	1.93404643630605e-05	0.000233374936647596	0.000187523332830142	PSMA6/PSMC4/PSMD11/PSMB7/PSMD2/PSMC5/PSMD12/PSMD1/PSMD4/PSMC2/PSMC6/UBC	12
R-HSA-453276	R-HSA-453276	Regulation of mitotic cell cycle	12/310	81/8979	1.93404643630605e-05	0.000233374936647596	0.000187523332830142	PSMA6/PSMC4/PSMD11/PSMB7/PSMD2/PSMC5/PSMD12/PSMD1/PSMD4/PSMC2/PSMC6/UBC	12
R-HSA-5358351	R-HSA-5358351	Signaling by Hedgehog	16/310	139/8979	2.23990780842949e-05	0.000267312074720267	0.000214792778853447	PSMA6/PSMC4/PSMD11/PSMB7/PSMD2/PSMC5/PSMD12/VCP/TUBB4B/PSMD1/TUBA1A/PSMD4/PSMC2/PSMC6/UBC/TUBB2B	16
R-HSA-2454202	R-HSA-2454202	Fc epsilon receptor (FCERI) signaling	15/310	125/8979	2.46112629476078e-05	0.000290519908272849	0.000233440926585433	ITPR2/FOS/PSMA6/PSMC4/PSMD11/PIK3R1/PSMB7/PSMD2/PSMC5/PSMD12/PSMD1/PSMD4/PSMC2/PSMC6/UBC	15
R-HSA-376176	R-HSA-376176	Signaling by ROBO receptors	18/310	173/8979	2.78780825848857e-05	0.000325544061152536	0.000261583819613698	RPL26/PSMA6/PSMC4/PSMD11/MAGOH/PSMB7/PSMD2/PSMC5/CAP1/PSMD12/ETF1/PSMD1/PSMD4/PSMC2/PSMC6/CXCL12/ROBO1/UBC	18
R-HSA-4086400	R-HSA-4086400	PCP/CE pathway	12/310	88/8979	4.52415942511977e-05	0.000522684801668092	0.000419991955590626	PSMA6/PSMC4/PSMD11/PSMB7/PSMD2/PSMC5/PSMD12/PSMD1/PSMD4/PSMC2/PSMC6/UBC	12
R-HSA-202403	R-HSA-202403	TCR signaling	13/310	104/8979	5.57382339510179e-05	0.000637176021797952	0.000511988874741206	PSMA6/PSMC4/PSMD11/PIK3R1/PSMB7/PSMD2/PSMC5/PSMD12/PSMD1/PSMD4/PSMC2/PSMC6/UBC	13
R-HSA-69206	R-HSA-69206	G1/S Transition	14/310	120/8979	6.28391071390202e-05	0.000710867399510166	0.000571201971691313	HDAC1/PSMA6/PSMC4/PSMD11/PSMB7/PSMD2/PSMC5/MCM7/PSMD12/PSMD1/PSMD4/PSMC2/PSMC6/UBC	14
R-HSA-5663202	R-HSA-5663202	Diseases of signal transduction by growth factor receptors and second messengers	30/310	406/8979	6.42187355267414e-05	0.000718985018371558	0.000577724707017565	HES1/FGFR2/HDAC1/FXR1/PSMA6/PSMC4/PSMD11/PIK3R1/PSMB7/PTPN12/PSMD2/PSMC5/BCL2L11/SQSTM1/HEY1/HSP90AA1/PSMD12/VCP/QKI/RAP1A/PSMD1/TPM4/PSMD4/PSMC2/PSMC6/UBC/SND1/IRS2/PDGFA/NR4A1	30
R-HSA-9006925	R-HSA-9006925	Intracellular signaling by second messengers	24/310	293/8979	7.3240298578372e-05	0.000811622084246041	0.000652161197867566	EGR1/ITPR2/FGFR2/PDE1A/HDAC1/EZH2/PSMA6/PSMC4/PSMD11/CAMKK2/PIK3R1/PSMB7/PSMD2/PSMC5/RNF2/PSMD12/PSMD1/PSMD4/PSMC2/PSMC6/UBC/IRS2/PDGFA/NR4A1	24
R-HSA-9013418	R-HSA-9013418	RHOBTB2 GTPase cycle	6/310	22/8979	7.53833501913215e-05	0.000826932508159345	0.000664463554583791	CCT7/ACTN1/TXNL1/CCT2/HSP90AA1/CCT6A	6
R-HSA-69002	R-HSA-69002	DNA Replication Pre-Initiation	13/310	108/8979	8.28981680186873e-05	0.000900274104682944	0.000723395592499914	PSMA6/PSMC4/PSMD11/PSMB7/PSMD2/PSMC5/MCM7/PSMD12/PSMD1/PSMD4/PSMC2/PSMC6/UBC	13
R-HSA-390466	R-HSA-390466	Chaperonin-mediated protein folding	11/310	81/8979	9.74906784198381e-05	0.0010482661065737	0.000842311333090628	GNG13/CCT7/CCT2/CCT3/NOP56/CCT6A/CCT8/TUBB4B/TUBA1A/FKBP9/TUBB2B	11
R-HSA-69239	R-HSA-69239	Synthesis of DNA	13/310	110/8979	0.000100331726597536	0.00106823779495023	0.00085835914705219	PSMA6/PSMC4/PSMD11/PSMB7/PSMD2/PSMC5/MCM7/PSMD12/PSMD1/PSMD4/PSMC2/PSMC6/UBC	13
R-HSA-2467813	R-HSA-2467813	Separation of Sister Chromatids	17/310	174/8979	0.000102858219223818	0.00108450510754434	0.000871430390766943	SEC13/PSMA6/PSMC4/PSMD11/PSMB7/PSMD2/PSMC5/PSMD12/TUBB4B/PSMD1/TUBA1A/PSMD4/PSMC2/RANGAP1/PSMC6/UBC/TUBB2B	17
R-HSA-5668541	R-HSA-5668541	TNFR2 non-canonical NF-kB pathway	12/310	96/8979	0.000107513592565935	0.0011226900146789	0.000902113038837657	PSMA6/PSMC4/PSMD11/PSMB7/PSMD2/PSMC5/PSMD12/PSMD1/PSMD4/PSMC2/PSMC6/UBC	12
R-HSA-5621481	R-HSA-5621481	C-type lectin receptors (CLRs)	14/310	127/8979	0.00011699339810697	0.0012100460032778	0.000972306035395268	PYCARD/ITPR2/PSMA6/PSMC4/PSMD11/PSMB7/PSMD2/PSMC5/PSMD12/PSMD1/PSMD4/PSMC2/PSMC6/UBC	14
R-HSA-446652	R-HSA-446652	Interleukin-1 family signaling	15/310	143/8979	0.000118485521408231	0.00121391770046546	0.000975417053102519	APP/PSMA6/PSMC4/PSMD11/PSMB7/PTPN12/PSMD2/PSMC5/SQSTM1/PSMD12/PSMD1/PSMD4/PSMC2/PSMC6/UBC	15
R-HSA-422475	R-HSA-422475	Axon guidance	33/310	482/8979	0.000121475405393099	0.00123291860053182	0.000990684811321975	EFNA1/NRTN/RPL26/CACNA1D/NCAM1/EFNB1/PSMA6/PSMC4/PSMD11/MAGOH/PIK3R1/PSMB7/PSMD2/PSMC5/CAP1/ACTR3/HSP90AA1/PSMD12/ETF1/TUBB4B/PSMD1/TUBA1A/PSMD4/PSMC2/PSMC6/CXCL12/ROBO1/GRB10/UBC/IRS2/HSPA8/MMP2/TUBB2B	33
R-HSA-5619115	R-HSA-5619115	Disorders of transmembrane transporters	16/310	162/8979	0.000144492864733815	0.00145295602871225	0.00116749108054905	SEC13/PSMA6/PSMC4/PSMD11/PSMB7/PSMD2/PSMC5/SLC3A2/PSMD12/VCP/PSMD1/PSMD4/PSMC2/PSMC6/HK1/UBC	16
R-HSA-157118	R-HSA-157118	Signaling by NOTCH	17/310	180/8979	0.000156042364444399	0.00155469731914328	0.00124924307218162	HES1/HDAC1/TLE4/PSMA6/PSMC4/PSMD11/PSMB7/PSMD2/PSMC5/HEY1/PSMD12/PSMD1/PSMD4/PSMC2/PSMC6/UBC/ST3GAL4	17
R-HSA-391251	R-HSA-391251	Protein folding	11/310	86/8979	0.000168743180016264	0.00166595539543329	0.00133864206921993	GNG13/CCT7/CCT2/CCT3/NOP56/CCT6A/CCT8/TUBB4B/TUBA1A/FKBP9/TUBB2B	11
R-HSA-3371497	R-HSA-3371497	HSP90 chaperone cycle for steroid hormone receptors (SHR) in the presence of ligand	8/310	47/8979	0.000179050273824451	0.00175178916552571	0.00140761192034585	DNAJA1/HSP90AA1/STIP1/DNAJA2/TUBB4B/TUBA1A/HSPA8/TUBB2B	8
R-HSA-1257604	R-HSA-1257604	PIP3 activates AKT signaling	21/310	254/8979	0.000182221915362398	0.00176690178646039	0.00141975533679913	EGR1/FGFR2/HDAC1/EZH2/PSMA6/PSMC4/PSMD11/PIK3R1/PSMB7/PSMD2/PSMC5/RNF2/PSMD12/PSMD1/PSMD4/PSMC2/PSMC6/UBC/IRS2/PDGFA/NR4A1	21
R-HSA-390471	R-HSA-390471	Association of TriC/CCT with target proteins during biosynthesis	7/310	36/8979	0.00019244724680906	0.00184953725694371	0.00148615526413331	CCT7/CCT2/CCT3/NOP56/CCT6A/CCT8/FKBP9	7
R-HSA-8951664	R-HSA-8951664	Neddylation	19/310	219/8979	0.000199005613631862	0.0018799952427491	0.00151062911334594	DDB1/COPS5/PSMA6/PSMC4/PSMD11/PSMB7/PSMD2/PSMC5/COPS3/SQSTM1/PSMD12/VCP/OBSL1/PSMD1/PSMD4/PSMC2/PSMC6/UBC/CUL4B	19
R-HSA-449147	R-HSA-449147	Signaling by Interleukins	29/310	412/8979	0.00019907868592647	0.0018799952427491	0.00151062911334594	APP/S1PR1/FOS/PSMA6/PSMC4/PSMD11/HSPA9/PIK3R1/PSMB7/PTPN12/PSMD2/PSMC5/SQSTM1/HSP90AA1/PSMD12/HMOX1/PSMD1/CNN2/PSMD4/HNRNPDL/PSMC2/PSMC6/DUSP4/HSP90B1/UBC/IRS2/HSPA8/MMP2/CEBPD	29
R-HSA-69481	R-HSA-69481	G2/M Checkpoints	14/310	135/8979	0.000224717484258595	0.0021038205853865	0.00169047907849705	PSMA6/PSMC4/PSMD11/PSMB7/PSMD2/PSMC5/MCM7/PSMD12/PSMD1/PSMD4/PSMC2/PSMC6/UBC/RBBP8	14
R-HSA-195721	R-HSA-195721	Signaling by WNT	22/310	277/8979	0.000228198707617506	0.00211815210660352	0.00170199485933345	GNG13/LGR5/CAV1/RSPO1/ITPR2/AXIN2/HDAC1/TLE4/PSMA6/PSMC4/PSMD11/PSMB7/PSMD2/PSMC5/PSMD12/PSMD1/PSMD4/PSMC2/PSMC6/UBC/LGR4/SOX9	22
R-HSA-162906	R-HSA-162906	HIV Infection	18/310	204/8979	0.000237109030423096	0.00218220683931765	0.00175346464068463	B2M/SEC13/PSMA6/PSMC4/PSMD11/PSMB7/PSMD2/PSMC5/SLC25A5/PSMD12/PSMD1/PSMD4/PSMC2/RANGAP1/PSMC6/GTF2A1/GTF2E2/UBC	18
R-HSA-453279	R-HSA-453279	Mitotic G1 phase and G1/S transition	14/310	136/8979	0.00024285872597401	0.0022163409782166	0.00178089238241888	HDAC1/PSMA6/PSMC4/PSMD11/PSMB7/PSMD2/PSMC5/MCM7/PSMD12/PSMD1/PSMD4/PSMC2/PSMC6/UBC	14
R-HSA-381183	R-HSA-381183	ATF6 (ATF6-alpha) activates chaperone genes	4/310	10/8979	0.00024816682836499	0.00224590979670316	0.00180465176065418	CALR/ATF4/HSPA5/HSP90B1	4
R-HSA-5683057	R-HSA-5683057	MAPK family signaling cascades	23/310	300/8979	0.000276102977671681	0.00247808127067311	0.00199120807733644	CDC42EP5/FGFR2/NRTN/NCAM1/PSMA6/PSMC4/PSMD11/PIK3R1/PSMB7/PSMD2/PSMC5/PSMD12/IGF2BP1/RAP1A/PSMD1/PSMD4/PSMC2/PSMC6/CDC42EP3/DUSP4/UBC/IRS2/PDGFA	23
R-HSA-3858494	R-HSA-3858494	Beta-catenin independent WNT signaling	14/310	140/8979	0.000328592793682501	0.00292501454048521	0.00235033154411383	GNG13/ITPR2/PSMA6/PSMC4/PSMD11/PSMB7/PSMD2/PSMC5/PSMD12/PSMD1/PSMD4/PSMC2/PSMC6/UBC	14
R-HSA-69275	R-HSA-69275	G2/M Transition	16/310	178/8979	0.000425339809016097	0.00375543928936164	0.00301760121244625	PSMA6/PSMC4/PSMD11/PSMB7/PSMD2/PSMC5/HSP90AA1/PSMD12/TUBB4B/PSMD1/TUBA1A/PSMD4/PSMC2/PSMC6/UBC/TUBB2B	16
R-HSA-5688426	R-HSA-5688426	Deubiquitination	19/310	234/8979	0.00046211758851446	0.00404725565424761	0.00325208387842519	OGT/AXIN2/VDAC2/STAMBPL1/PSMA6/PSMC4/PSMD11/PSMB7/PSMD2/PSMC5/RAD23B/PSMD12/VCP/PSMD1/PSMD4/PSMC2/PSMC6/UBC/USP3	19
R-HSA-983170	R-HSA-983170	Antigen Presentation: Folding, assembly and peptide loading of class I MHC	5/310	20/8979	0.000480132702365776	0.00415206034347941	0.00333629739725156	B2M/SEC13/CALR/HSPA5/PDIA3	5
R-HSA-453274	R-HSA-453274	Mitotic G2-G2/M phases	16/310	180/8979	0.000481730758083247	0.00415206034347941	0.00333629739725156	PSMA6/PSMC4/PSMD11/PSMB7/PSMD2/PSMC5/HSP90AA1/PSMD12/TUBB4B/PSMD1/TUBA1A/PSMD4/PSMC2/PSMC6/UBC/TUBB2B	16
R-HSA-5689880	R-HSA-5689880	Ub-specific processing proteases	15/310	163/8979	0.000499265539667957	0.0042693100478693	0.00343051083617684	AXIN2/VDAC2/PSMA6/PSMC4/PSMD11/PSMB7/PSMD2/PSMC5/PSMD12/PSMD1/PSMD4/PSMC2/PSMC6/UBC/USP3	15
R-HSA-381033	R-HSA-381033	ATF6 (ATF6-alpha) activates chaperones	4/310	12/8979	0.000553710502491914	0.00469788754457983	0.00377488492241609	CALR/ATF4/HSPA5/HSP90B1	4
R-HSA-8878171	R-HSA-8878171	Transcriptional regulation by RUNX1	16/310	184/8979	0.000614003851652422	0.00516905568135295	0.00415348178718774	TCF12/HDAC1/PRMT1/PSMA6/PSMC4/PSMD11/PSMB7/PSMD2/PSMC5/RNF2/PSMD12/PSMD1/PSMD4/PSMC2/PSMC6/UBC	16
R-HSA-5673001	R-HSA-5673001	RAF/MAP kinase cascade	20/310	260/8979	0.000659435479987576	0.00550882254820391	0.0044264940316575	FGFR2/NRTN/NCAM1/PSMA6/PSMC4/PSMD11/PIK3R1/PSMB7/PSMD2/PSMC5/PSMD12/RAP1A/PSMD1/PSMD4/PSMC2/PSMC6/DUSP4/UBC/IRS2/PDGFA	20
R-HSA-5357801	R-HSA-5357801	Programmed Cell Death	16/310	186/8979	0.00069105354974752	0.00572888667958631	0.00460332175765925	OGT/PSMA6/PSMC4/PSMD11/PSMB7/PSMD2/GSN/PSMC5/BCL2L11/HSP90AA1/PSMD12/PSMD1/PSMD4/PSMC2/PSMC6/UBC	16
R-HSA-69306	R-HSA-69306	DNA Replication	13/310	134/8979	0.000712903524692532	0.00586525172587947	0.00471289491204234	PSMA6/PSMC4/PSMD11/PSMB7/PSMD2/PSMC5/MCM7/PSMD12/PSMD1/PSMD4/PSMC2/PSMC6/UBC	13
R-HSA-983169	R-HSA-983169	Class I MHC mediated antigen processing & presentation	24/310	342/8979	0.000741276151535834	0.00605282632005951	0.00486361638008078	UBE2L6/S100A1/B2M/CYBA/UBA7/SEC13/PSMA6/PSMC4/PSMD11/PSMB7/PSMD2/PSMC5/RNF19B/HECW2/PSMD12/PSMD1/RNF19A/PSMD4/CALR/PSMC2/PSMC6/HSPA5/PDIA3/UBC	24
R-HSA-203615	R-HSA-203615	eNOS activation	4/310	13/8979	0.000778181215506217	0.00630675223910262	0.00506765300592815	CAV1/CYGB/HSP90AA1/DDAH1	4
R-HSA-5684996	R-HSA-5684996	MAPK1/MAPK3 signaling	20/310	266/8979	0.000877707433594887	0.00706066868802998	0.00567344610097592	FGFR2/NRTN/NCAM1/PSMA6/PSMC4/PSMD11/PIK3R1/PSMB7/PSMD2/PSMC5/PSMD12/RAP1A/PSMD1/PSMD4/PSMC2/PSMC6/DUSP4/UBC/IRS2/PDGFA	20
R-HSA-532668	R-HSA-532668	N-glycan trimming in the ER and Calnexin/Calreticulin cycle	6/310	34/8979	0.000958231885181091	0.00759591114822383	0.00610352848878313	PRKCSH/RAD23B/VCP/CALR/PDIA3/UBC	6
R-HSA-9706574	R-HSA-9706574	RHOBTB GTPase Cycle	6/310	34/8979	0.000958231885181091	0.00759591114822383	0.00610352848878313	CCT7/ACTN1/TXNL1/CCT2/HSP90AA1/CCT6A	6
R-HSA-68882	R-HSA-68882	Mitotic Anaphase	17/310	212/8979	0.00104852374271344	0.00822283449775607	0.00660727905267014	SEC13/PSMA6/PSMC4/PSMD11/PSMB7/PSMD2/PSMC5/PSMD12/TUBB4B/PSMD1/TUBA1A/PSMD4/PSMC2/RANGAP1/PSMC6/UBC/TUBB2B	17
R-HSA-8956320	R-HSA-8956320	Nucleotide biosynthesis	4/310	14/8979	0.00106003391315456	0.00822283449775607	0.00660727905267014	PPAT/UMPS/GART/GMPS	4
R-HSA-9648895	R-HSA-9648895	Response of EIF2AK1 (HRI) to heme deficiency	4/310	14/8979	0.00106003391315456	0.00822283449775607	0.00660727905267014	EIF2S1/ATF4/GRB10/ASNS	4
R-HSA-2555396	R-HSA-2555396	Mitotic Metaphase and Anaphase	17/310	213/8979	0.00110454414569534	0.00850734001578115	0.00683588724734184	SEC13/PSMA6/PSMC4/PSMD11/PSMB7/PSMD2/PSMC5/PSMD12/TUBB4B/PSMD1/TUBA1A/PSMD4/PSMC2/RANGAP1/PSMC6/UBC/TUBB2B	17
R-HSA-6814122	R-HSA-6814122	Cooperation of PDCL (PhLP1) and TRiC/CCT in G-protein beta folding	6/310	35/8979	0.00112344748257591	0.00859199976110871	0.0069039137365117	GNG13/CCT7/CCT2/CCT3/CCT6A/CCT8	6
R-HSA-5696394	R-HSA-5696394	DNA Damage Recognition in GG-NER	6/310	36/8979	0.00130964752972928	0.00987692512004167	0.00793638744258461	DDB1/COPS5/COPS3/RAD23B/UBC/CUL4B	6
R-HSA-9646399	R-HSA-9646399	Aggrephagy	6/310	36/8979	0.00130964752972928	0.00987692512004167	0.00793638744258461	HSP90AA1/VCP/TUBB4B/TUBA1A/UBC/TUBB2B	6
R-HSA-109581	R-HSA-109581	Apoptosis	14/310	162/8979	0.00141046321066279	0.0105638830812399	0.00848837750736444	PSMA6/PSMC4/PSMD11/PSMB7/PSMD2/GSN/PSMC5/BCL2L11/PSMD12/PSMD1/PSMD4/PSMC2/PSMC6/UBC	14
R-HSA-9006934	R-HSA-9006934	Signaling by Receptor Tyrosine Kinases	30/310	489/8979	0.00151569369447347	0.0112284656283481	0.00902238829688919	EGR1/TCF12/CAV1/THBS2/ITPR2/FGFR2/CYBA/FOS/HDAC1/PTBP1/HNRNPH1/TRIB1/PIK3R1/PTPN12/HSP90AA1/CTNNA1/HNRNPM/SPARC/RAP1A/BCAR1/CXCL12/F3/DUSP4/GRB10/UBC/IRS2/SGK1/PDGFC/PDGFA/PCSK5	30
R-HSA-381426	R-HSA-381426	Regulation of Insulin-like Growth Factor (IGF) transport and uptake by Insulin-like Growth Factor Binding Proteins (IGFBPs)	11/310	111/8979	0.00151987518173773	0.0112284656283481	0.00902238829688919	IGFBP2/APP/GAS6/QSOX1/PRKCSH/DNAJC3/PDIA6/HSP90B1/MMP2/CALU/GPC3	11
R-HSA-9031628	R-HSA-9031628	NGF-stimulated transcription	6/310	38/8979	0.00175183824129591	0.0128547049327524	0.0103291173686651	EGR1/TCF12/FOS/TRIB1/F3/SGK1	6
R-HSA-69242	R-HSA-69242	S Phase	13/310	151/8979	0.00213981484414878	0.01559623436742	0.0125320134637891	PSMA6/PSMC4/PSMD11/PSMB7/PSMD2/PSMC5/MCM7/PSMD12/PSMD1/PSMD4/PSMC2/PSMC6/UBC	13
R-HSA-202131	R-HSA-202131	Metabolism of nitric oxide: NOS3 activation and regulation	4/310	17/8979	0.0023220927823732	0.016811951744382	0.0135088766076308	CAV1/CYGB/HSP90AA1/DDAH1	4
R-HSA-9663891	R-HSA-9663891	Selective autophagy	8/310	72/8979	0.00323220624741707	0.0232461985741386	0.0186789751070669	SQSTM1/HSP90AA1/VCP/TUBB4B/TUBA1A/UBC/HSPA8/TUBB2B	8
R-HSA-4641263	R-HSA-4641263	Regulation of FZD by ubiquitination	4/310	19/8979	0.00358125515838106	0.0255871256710647	0.0205599759438913	LGR5/RSPO1/UBC/LGR4	4
R-HSA-977225	R-HSA-977225	Amyloid fiber formation	7/310	58/8979	0.00362529782581262	0.0257325061361601	0.0206767932411328	UBE2L6/APP/B2M/GSN/UBC/TSPAN15/TGFBI	7
R-HSA-73893	R-HSA-73893	DNA Damage Bypass	6/310	44/8979	0.00376727173711309	0.0265666045876936	0.0213470148329921	UBE2L6/UBA7/DDB1/VCP/UBC/CUL4B	6
R-HSA-198725	R-HSA-198725	Nuclear Events (kinase and transcription factor activation)	7/310	59/8979	0.00399462320962929	0.0275372976068687	0.0221269940061007	EGR1/TCF12/FOS/TRIB1/F3/DUSP4/SGK1	7
R-HSA-187037	R-HSA-187037	Signaling by NTRK1 (TRKA)	10/310	108/8979	0.00404425424999367	0.0275372976068687	0.0221269940061007	EGR1/TCF12/FOS/TRIB1/PIK3R1/RAP1A/F3/DUSP4/IRS2/SGK1	10
R-HSA-196108	R-HSA-196108	Pregnenolone biosynthesis	3/310	10/8979	0.00408241704853209	0.0275372976068687	0.0221269940061007	FDX1/STAR/CYP11A1	3
R-HSA-5689877	R-HSA-5689877	Josephin domain DUBs	3/310	10/8979	0.00408241704853209	0.0275372976068687	0.0221269940061007	RAD23B/VCP/UBC	3
R-HSA-879415	R-HSA-879415	Advanced glycosylation endproduct receptor signaling	3/310	10/8979	0.00408241704853209	0.0275372976068687	0.0221269940061007	APP/DDOST/PRKCSH	3
R-HSA-9690406	R-HSA-9690406	Transcriptional regulation of testis differentiation	3/310	10/8979	0.00408241704853209	0.0275372976068687	0.0221269940061007	ZFPM2/NR5A1/SOX9	3
R-HSA-9708530	R-HSA-9708530	Regulation of BACH1 activity	3/310	10/8979	0.00408241704853209	0.0275372976068687	0.0221269940061007	MAFK/BACH1/UBC	3
R-HSA-166520	R-HSA-166520	Signaling by NTRKs	11/310	127/8979	0.0043910087204408	0.0294360214222142	0.023652672054876	EGR1/TCF12/FOS/TRIB1/PIK3R1/RAP1A/F3/DUSP4/IRS2/SGK1/PCSK5	11
R-HSA-73817	R-HSA-73817	Purine ribonucleoside monophosphate biosynthesis	3/310	11/8979	0.00547104490867902	0.0364512562627326	0.0292896107800769	PPAT/GART/GMPS	3
R-HSA-2173782	R-HSA-2173782	Binding and Uptake of Ligands by Scavenger Receptors	5/310	34/8979	0.00580365325795692	0.0384315087691537	0.0308807994277682	HSPH1/HSP90AA1/SPARC/CALR/HSP90B1	5
R-HSA-114608	R-HSA-114608	Platelet degranulation	10/310	116/8979	0.00669486638976593	0.0440643933290048	0.0354069807790491	TMSB4X/APP/GAS6/QSOX1/ACTN1/CAP1/SPARC/HSPA5/PDGFA/CALU	10
R-HSA-6785807	R-HSA-6785807	Interleukin-4 and Interleukin-13 signaling	9/310	99/8979	0.00704983516852839	0.0461212108013363	0.0370596915327206	S1PR1/FOS/PIK3R1/HSP90AA1/HMOX1/HSP90B1/HSPA8/MMP2/CEBPD	9
R-HSA-3371556	R-HSA-3371556	Cellular response to heat stress	8/310	82/8979	0.00715832308434863	0.046550532153309	0.037404663327608	SEC13/HSPA9/HSPH1/HSP90AA1/DNAJB6/VCP/HSPA5/HSPA8	8
R-HSA-8957275	R-HSA-8957275	Post-translational protein phosphorylation	9/310	100/8979	0.00751938871234236	0.0486074770333559	0.0390574764569662	APP/GAS6/QSOX1/PRKCSH/DNAJC3/PDIA6/HSP90B1/CALU/GPC3	9
R-HSA-381119	R-HSA-381119	Unfolded Protein Response (UPR)	8/310	84/8979	0.00825375335889978	0.0530389121169536	0.042618259324372	DNAJC3/EIF2S1/CALR/ATF4/PDIA6/HSPA5/HSP90B1/ASNS	8
R-HSA-191273	R-HSA-191273	Cholesterol biosynthesis	4/310	24/8979	0.00857328638516218	0.0544478889724335	0.0437504119008892	FDFT1/FDPS/CYP51A1/IDI1	4
R-HSA-9619483	R-HSA-9619483	Activation of AMPK downstream of NMDARs	4/310	24/8979	0.00857328638516218	0.0544478889724335	0.0437504119008892	CAMKK2/TUBB4B/TUBA1A/TUBB2B	4
R-HSA-9772573	R-HSA-9772573	Late SARS-CoV-2 Infection Events	7/310	68/8979	0.00872842861810845	0.0551108923213127	0.0442831537601708	ANO1/PRMT1/DDOST/ST6GAL1/PRKCSH/UBC/ST3GAL4	7
R-HSA-1632852	R-HSA-1632852	Macroautophagy	10/310	121/8979	0.0089351429694151	0.0557676164642805	0.0448108501006964	SQSTM1/HSP90AA1/VCP/TUBB4B/TUBA1A/ATG101/GABARAPL1/UBC/HSPA8/TUBB2B	10
R-HSA-76005	R-HSA-76005	Response to elevated platelet cytosolic Ca2+	10/310	121/8979	0.0089351429694151	0.0557676164642805	0.0448108501006964	TMSB4X/APP/GAS6/QSOX1/ACTN1/CAP1/SPARC/HSPA5/PDGFA/CALU	10
R-HSA-190840	R-HSA-190840	Microtubule-dependent trafficking of connexons from Golgi to the plasma membrane	3/310	13/8979	0.00900974892597861	0.0559119276206444	0.0449268081782633	TUBB4B/TUBA1A/TUBB2B	3
R-HSA-72649	R-HSA-72649	Translation initiation complex formation	5/310	38/8979	0.0093597217435148	0.0577537375764607	0.0464067543383599	EIF3F/EIF4A1/EIF3L/EIF3D/EIF2S1	5
R-HSA-901042	R-HSA-901042	Calnexin/calreticulin cycle	4/310	25/8979	0.00993430586979547	0.0609528597434909	0.0489773390785635	PRKCSH/CALR/PDIA3/UBC	4
R-HSA-72662	R-HSA-72662	Activation of the mRNA upon binding of the cap-binding complex and eIFs, and subsequent binding to 43S	5/310	39/8979	0.0104403628404635	0.0633420896354376	0.0508971525712686	EIF3F/EIF4A1/EIF3L/EIF3D/EIF2S1	5
R-HSA-72702	R-HSA-72702	Ribosomal scanning and start codon recognition	5/310	39/8979	0.0104403628404635	0.0633420896354376	0.0508971525712686	EIF3F/EIF4A1/EIF3L/EIF3D/EIF2S1	5
R-HSA-71291	R-HSA-71291	Metabolism of amino acids and derivatives	19/310	309/8979	0.0105765368785336	0.0638117725004861	0.0512745559783881	PCBD1/RPL26/RARS1/PSMA6/PSMC4/PSMD11/PSMB7/PSMD2/PSMC5/SLC3A2/PSMD12/PSMD1/SERINC3/PSMD4/PSMC2/PSMC6/DCT/GLUL/ASNS	19
R-HSA-76002	R-HSA-76002	Platelet activation, signaling and aggregation	16/310	245/8979	0.0107475903685224	0.0644855422111342	0.0518159489125039	GNG13/TMSB4X/APP/ITPR2/GAS6/QSOX1/ACTN1/PIK3R1/CAP1/PLA2G4A/SPARC/RAP1A/BCAR1/HSPA5/PDGFA/CALU	16
R-HSA-190872	R-HSA-190872	Transport of connexons to the plasma membrane	3/310	14/8979	0.0111778530203852	0.0658889503828613	0.052943626894826	TUBB4B/TUBA1A/TUBB2B	3
R-HSA-2173791	R-HSA-2173791	TGF-beta receptor signaling in EMT (epithelial to mesenchymal transition)	3/310	14/8979	0.0111778530203852	0.0658889503828613	0.052943626894826	CGN/F11R/UBC	3
R-HSA-8935690	R-HSA-8935690	Digestion	3/310	14/8979	0.0111778530203852	0.0658889503828613	0.052943626894826	PNLIPRP1/PNLIP/PNLIPRP2	3
R-HSA-186797	R-HSA-186797	Signaling by PDGF	6/310	55/8979	0.0112848478556282	0.0658889503828613	0.052943626894826	THBS2/PIK3R1/PTPN12/BCAR1/PDGFC/PDGFA	6
R-HSA-9694635	R-HSA-9694635	Translation of Structural Proteins	6/310	55/8979	0.0112848478556282	0.0658889503828613	0.052943626894826	PRMT1/DDOST/ST6GAL1/PRKCSH/UBC/ST3GAL4	6
R-HSA-9009391	R-HSA-9009391	Extra-nuclear estrogen signaling	7/310	73/8979	0.0126851248798345	0.0736686931524079	0.0591948692675643	GNG13/CAV1/FOS/PRMT1/PIK3R1/HSP90AA1/MMP2	7
R-HSA-2022928	R-HSA-2022928	HS-GAG biosynthesis	4/310	27/8979	0.0130589463362127	0.075037120217603	0.0602944389458107	HS3ST3A1/GPC6/HS6ST1/GPC3	4
R-HSA-5626467	R-HSA-5626467	RHO GTPases activate IQGAPs	4/310	27/8979	0.0130589463362127	0.075037120217603	0.0602944389458107	CTNNA1/TUBB4B/TUBA1A/TUBB2B	4
R-HSA-9679506	R-HSA-9679506	SARS-CoV Infections	20/310	339/8979	0.0135123017426339	0.0772334720657918	0.0620592694994101	CAV1/PYCARD/B2M/ANO1/S1PR1/HDAC1/PRMT1/DDOST/SEC13/ST6GAL1/GPC6/PRKCSH/HSP90AA1/VCP/PSMC6/ATP1A1/UBC/ST3GAL4/FXYD6/GPC3	20
R-HSA-9617828	R-HSA-9617828	FOXO-mediated transcription of cell cycle genes	3/310	15/8979	0.0136206884311605	0.0774453802944517	0.0622295437279252	CAV1/GADD45A/KLF4	3
R-HSA-168928	R-HSA-168928	DDX58/IFIH1-mediated induction of interferon-alpha/beta	6/310	58/8979	0.0144632970002484	0.081808023657655	0.0657350505109974	UBE2L6/APP/UBA7/TAX1BP1/HSP90AA1/UBC	6
R-HSA-69620	R-HSA-69620	Cell Cycle Checkpoints	16/310	254/8979	0.0147717741041512	0.0821756990447706	0.0660304880373314	SEC13/PSMA6/PSMC4/PSMD11/PSMB7/PSMD2/PSMC5/MCM7/PSMD12/PSMD1/PSMD4/PSMC2/RANGAP1/PSMC6/UBC/RBBP8	16
R-HSA-2173795	R-HSA-2173795	Downregulation of SMAD2/3:SMAD4 transcriptional activity	4/310	28/8979	0.0148309733082643	0.0821756990447706	0.0660304880373314	HDAC1/TGIF1/UBC/SKIL	4
R-HSA-936440	R-HSA-936440	Negative regulators of DDX58/IFIH1 signaling	4/310	28/8979	0.0148309733082643	0.0821756990447706	0.0660304880373314	UBE2L6/UBA7/TAX1BP1/UBC	4
R-HSA-9683701	R-HSA-9683701	Translation of Structural Proteins	4/310	28/8979	0.0148309733082643	0.0821756990447706	0.0660304880373314	ST6GAL1/PRKCSH/UBC/ST3GAL4	4
R-HSA-844456	R-HSA-844456	The NLRP3 inflammasome	3/310	16/8979	0.0163428110435436	0.0896378423903451	0.0720265303301309	APP/PYCARD/HMOX1	3
R-HSA-9694614	R-HSA-9694614	Attachment and Entry	3/310	16/8979	0.0163428110435436	0.0896378423903451	0.0720265303301309	GPC6/VCP/GPC3	3
R-HSA-9614085	R-HSA-9614085	FOXO-mediated transcription	6/310	60/8979	0.0168991672799497	0.092223596311685	0.0741042564140612	CAV1/HDAC1/CITED2/BCL2L11/GADD45A/KLF4	6
R-HSA-2122947	R-HSA-2122947	NOTCH1 Intracellular Domain Regulates Transcription	5/310	44/8979	0.0171325138715233	0.0930295503223716	0.0747518631552254	HES1/HDAC1/TLE4/HEY1/UBC	5
R-HSA-983168	R-HSA-983168	Antigen processing: Ubiquitination & Proteasome degradation	17/310	282/8979	0.0180836228396527	0.0977055442978249	0.0785091559783822	UBE2L6/UBA7/PSMA6/PSMC4/PSMD11/PSMB7/PSMD2/PSMC5/RNF19B/HECW2/PSMD12/PSMD1/RNF19A/PSMD4/PSMC2/PSMC6/UBC	17
R-HSA-9612973	R-HSA-9612973	Autophagy	10/310	135/8979	0.0182851703148484	0.0983054206035909	0.0789911734810283	SQSTM1/HSP90AA1/VCP/TUBB4B/TUBA1A/ATG101/GABARAPL1/UBC/HSPA8/TUBB2B	10
R-HSA-71387	R-HSA-71387	Metabolism of carbohydrates	16/310	261/8979	0.018644445092063	0.0997431890146817	0.0801464608831745	CD44/CSGALNACT1/KHK/HS3ST3A1/SEC13/GPC6/PGD/GPI/HK1/PKM/UBC/TKT/ST3GAL4/HS6ST1/PGK1/GPC3	16
R-HSA-381042	R-HSA-381042	PERK regulates gene expression	4/310	30/8979	0.0188126912438508	0.100149915151088	0.0804732767861316	EIF2S1/ATF4/HSPA5/ASNS	4
R-HSA-389977	R-HSA-389977	Post-chaperonin tubulin folding pathway	3/310	17/8979	0.0193472506709372	0.102493240139697	0.0823562043964414	TUBB4B/TUBA1A/TUBB2B	3
R-HSA-3371453	R-HSA-3371453	Regulation of HSF1-mediated heat shock response	6/310	63/8979	0.0210606573163738	0.111028513813505	0.0892145371245471	SEC13/HSPA9/HSPH1/DNAJB6/HSPA5/HSPA8	6
R-HSA-1236382	R-HSA-1236382	Constitutive Signaling by Ligand-Responsive EGFR Cancer Variants	3/310	18/8979	0.02263564035015	0.117618686221353	0.0945099262164408	PIK3R1/HSP90AA1/UBC	3
R-HSA-5637815	R-HSA-5637815	Signaling by Ligand-Responsive EGFR Variants in Cancer	3/310	18/8979	0.02263564035015	0.117618686221353	0.0945099262164408	PIK3R1/HSP90AA1/UBC	3
R-HSA-8963743	R-HSA-8963743	Digestion and absorption	3/310	18/8979	0.02263564035015	0.117618686221353	0.0945099262164408	PNLIPRP1/PNLIP/PNLIPRP2	3
R-HSA-72695	R-HSA-72695	Formation of the ternary complex, and subsequently, the 43S complex	4/310	32/8979	0.0233979640621119	0.121000899864065	0.0972276301127358	EIF3F/EIF3L/EIF3D/EIF2S1	4
R-HSA-6781823	R-HSA-6781823	Formation of TC-NER Pre-Incision Complex	5/310	48/8979	0.0241765981511686	0.124435002806488	0.0999870285224182	DDB1/COPS5/COPS3/UBC/CUL4B	5
R-HSA-5578775	R-HSA-5578775	Ion homeostasis	5/310	49/8979	0.0261894231424124	0.134159026097452	0.107800555040019	RYR2/ITPR2/ATP2B1/ATP1A1/FXYD6	5
R-HSA-68886	R-HSA-68886	M Phase	19/310	341/8979	0.0269330439686888	0.137320590375568	0.110340960958947	SEC13/PSMA6/PSMC4/PSMD11/PSMB7/PSMD2/PSMC5/HSP90AA1/PSMD12/LPIN2/TUBB4B/PSMD1/TUBA1A/PSMD4/PSMC2/RANGAP1/PSMC6/UBC/TUBB2B	19
R-HSA-211945	R-HSA-211945	Phase I - Functionalization of compounds	6/310	68/8979	0.0294458473233042	0.149430795294899	0.120071851603636	ALDH1B1/ADH5/FDX1/CYP51A1/CYP11A1/CYP26B1	6
R-HSA-622312	R-HSA-622312	Inflammasomes	3/310	20/8979	0.0300645378914693	0.151157815509887	0.121459560974795	APP/PYCARD/HMOX1	3
R-HSA-9613829	R-HSA-9613829	Chaperone Mediated Autophagy	3/310	20/8979	0.0300645378914693	0.151157815509887	0.121459560974795	HSP90AA1/UBC/HSPA8	3
R-HSA-170834	R-HSA-170834	Signaling by TGF-beta Receptor Complex	7/310	87/8979	0.0303561097369431	0.151388760149959	0.121645131495896	CGN/HDAC1/F11R/TGIF1/UBC/BAMBI/SKIL	7
R-HSA-1655829	R-HSA-1655829	Regulation of cholesterol biosynthesis by SREBP (SREBF)	5/310	51/8979	0.0305286726269254	0.151388760149959	0.121645131495896	FDFT1/FDPS/CYP51A1/INSIG1/IDI1	5
R-HSA-9013405	R-HSA-9013405	RHOD GTPase cycle	5/310	51/8979	0.0305286726269254	0.151388760149959	0.121645131495896	CAV1/ACTN1/PIK3R1/STBD1/CPNE8	5
R-HSA-5654738	R-HSA-5654738	Signaling by FGFR2	6/310	69/8979	0.0313516226656646	0.154532286205996	0.124171043195474	FGFR2/PTBP1/HNRNPH1/PIK3R1/HNRNPM/UBC	6
R-HSA-110313	R-HSA-110313	Translesion synthesis by Y family DNA polymerases bypasses lesions on DNA template	4/310	35/8979	0.0314471779479973	0.154532286205996	0.124171043195474	UBE2L6/UBA7/VCP/UBC	4
R-HSA-156827	R-HSA-156827	L13a-mediated translational silencing of Ceruloplasmin expression	6/310	70/8979	0.0333361836911072	0.163077006705146	0.13103696671374	EIF3F/RPL26/EIF4A1/EIF3L/EIF3D/EIF2S1	6
R-HSA-211976	R-HSA-211976	Endogenous sterols	3/310	21/8979	0.0342023812953893	0.163214436547452	0.131147395461701	FDX1/CYP51A1/CYP11A1	3
R-HSA-452723	R-HSA-452723	Transcriptional regulation of pluripotent stem cells	3/310	21/8979	0.0342023812953893	0.163214436547452	0.131147395461701	NR6A1/NR5A1/KLF4	3
R-HSA-5620922	R-HSA-5620922	BBSome-mediated cargo-targeting to cilium	3/310	21/8979	0.0342023812953893	0.163214436547452	0.131147395461701	CCT2/CCT3/CCT8	3
R-HSA-8949215	R-HSA-8949215	Mitochondrial calcium ion transport	3/310	21/8979	0.0342023812953893	0.163214436547452	0.131147395461701	MICU1/VDAC2/PMPCB	3
R-HSA-8853659	R-HSA-8853659	RET signaling	4/310	36/8979	0.034448782795166	0.163214436547452	0.131147395461701	NRTN/PIK3R1/GRB10/IRS2	4
R-HSA-9607240	R-HSA-9607240	FLT3 Signaling	4/310	36/8979	0.034448782795166	0.163214436547452	0.131147395461701	PIK3R1/BCL2L11/GRB10/UBC	4
R-HSA-9694548	R-HSA-9694548	Maturation of spike protein	4/310	36/8979	0.034448782795166	0.163214436547452	0.131147395461701	DDOST/ST6GAL1/PRKCSH/ST3GAL4	4
R-HSA-8939211	R-HSA-8939211	ESR-mediated signaling	11/310	171/8979	0.0345665933756113	0.163214436547452	0.131147395461701	GNG13/CAV1/FOS/HDAC1/PRMT1/PIK3R1/CXXC5/HSP90AA1/CXCL12/GTF2A1/MMP2	11
R-HSA-9694516	R-HSA-9694516	SARS-CoV-2 Infection	14/310	237/8979	0.035100872260618	0.165019685173295	0.132597963563693	CAV1/B2M/ANO1/PRMT1/DDOST/SEC13/ST6GAL1/GPC6/PRKCSH/HSP90AA1/VCP/UBC/ST3GAL4/GPC3	14
R-HSA-72706	R-HSA-72706	GTP hydrolysis and joining of the 60S ribosomal subunit	6/310	72/8979	0.0375453685042784	0.174554631580605	0.140259561481363	EIF3F/RPL26/EIF4A1/EIF3L/EIF3D/EIF2S1	6
R-HSA-5083635	R-HSA-5083635	Defective B3GALTL causes PpS	4/310	37/8979	0.0376112189593569	0.174554631580605	0.140259561481363	THBS2/ADAMTS19/ADAMTS9/ADAMTS1	4
R-HSA-975634	R-HSA-975634	Retinoid metabolism and transport	4/310	37/8979	0.0376112189593569	0.174554631580605	0.140259561481363	GPC6/LPL/PNLIP/GPC3	4
R-HSA-373753	R-HSA-373753	Nephrin family interactions	3/310	22/8979	0.0386190517753693	0.176963249907389	0.142194954127387	ACTN1/PIK3R1/CD2AP	3
R-HSA-9013422	R-HSA-9013422	RHOBTB1 GTPase cycle	3/310	22/8979	0.0386190517753693	0.176963249907389	0.142194954127387	CCT7/TXNL1/CCT2	3
R-HSA-9668328	R-HSA-9668328	Sealing of the nuclear envelope (NE) by ESCRT-III	3/310	22/8979	0.0386190517753693	0.176963249907389	0.142194954127387	TUBB4B/TUBA1A/TUBB2B	3
R-HSA-5173214	R-HSA-5173214	O-glycosylation of TSR domain-containing proteins	4/310	38/8979	0.0409349245141618	0.186787092531007	0.15008868828943	THBS2/ADAMTS19/ADAMTS9/ADAMTS1	4
R-HSA-4420097	R-HSA-4420097	VEGFA-VEGFR2 Pathway	7/310	93/8979	0.0414297499008494	0.187545782509851	0.150698317050176	CAV1/ITPR2/CYBA/PIK3R1/HSP90AA1/CTNNA1/BCAR1	7
R-HSA-9678108	R-HSA-9678108	SARS-CoV-1 Infection	8/310	113/8979	0.0414465817701328	0.187545782509851	0.150698317050176	CAV1/PYCARD/ST6GAL1/PRKCSH/VCP/PSMC6/UBC/ST3GAL4	8
R-HSA-9006936	R-HSA-9006936	Signaling by TGFB family members	8/310	114/8979	0.0432993281340207	0.195116474496044	0.156781581232161	FST/CGN/HDAC1/F11R/TGIF1/UBC/BAMBI/SKIL	8
R-HSA-913531	R-HSA-913531	Interferon Signaling	9/310	135/8979	0.0438618355858347	0.196537042989993	0.157923048016578	EGR1/UBE2L6/CD44/B2M/UBA7/SEC13/NCAM1/EIF4A1/UBC	9
R-HSA-211897	R-HSA-211897	Cytochrome P450 - arranged by substrate type	4/310	39/8979	0.0444200172768703	0.196537042989993	0.157923048016578	FDX1/CYP51A1/CYP11A1/CYP26B1	4
R-HSA-5696395	R-HSA-5696395	Formation of Incision Complex in GG-NER	4/310	39/8979	0.0444200172768703	0.196537042989993	0.157923048016578	DDB1/RAD23B/UBC/CUL4B	4
R-HSA-9696264	R-HSA-9696264	RND3 GTPase cycle	4/310	39/8979	0.0444200172768703	0.196537042989993	0.157923048016578	CAV1/PIK3R1/TXNL1/RND3	4
R-HSA-71336	R-HSA-71336	Pentose phosphate pathway	2/310	10/8979	0.0445194406772912	0.196537042989993	0.157923048016578	PGD/TKT	2
R-HSA-211859	R-HSA-211859	Biological oxidations	9/310	136/8979	0.04561266720324	0.200548002359185	0.161145966807952	MGST3/ALDH1B1/TPST2/ADH5/GSTK1/FDX1/CYP51A1/CYP11A1/CYP26B1	9
R-HSA-1169408	R-HSA-1169408	ISG15 antiviral mechanism	5/310	57/8979	0.0461391722583989	0.202044923679924	0.162348785238594	UBE2L6/UBA7/SEC13/EIF4A1/UBC	5
R-HSA-1474244	R-HSA-1474244	Extracellular matrix organization	15/310	270/8979	0.0470666004009164	0.204457312141581	0.164287207294146	FBN2/APP/COL12A1/CD44/P4HA1/NCAM1/ACTN1/ADAMTS9/SPARC/F11R/PLOD2/ADAMTS1/PDGFA/MMP2/FBLN2	15
R-HSA-446203	R-HSA-446203	Asparagine N-linked glycosylation	15/310	270/8979	0.0470666004009164	0.204457312141581	0.164287207294146	FOLR1/DDOST/SEC13/ST6GAL1/PRKCSH/RAD23B/COPB2/VCP/TUBB4B/TUBA1A/CALR/PDIA3/UBC/ST3GAL4/TUBB2B	15
R-HSA-2426168	R-HSA-2426168	Activation of gene expression by SREBF (SREBP)	4/310	40/8979	0.048066305325639	0.204784739515187	0.164550304408345	FDFT1/FDPS/CYP51A1/IDI1	4
R-HSA-6806667	R-HSA-6806667	Metabolism of fat-soluble vitamins	4/310	40/8979	0.048066305325639	0.204784739515187	0.164550304408345	GPC6/LPL/PNLIP/GPC3	4
R-HSA-9696273	R-HSA-9696273	RND1 GTPase cycle	4/310	40/8979	0.048066305325639	0.204784739515187	0.164550304408345	CAV1/PIK3R1/TXNL1/STIP1	4
R-HSA-1643713	R-HSA-1643713	Signaling by EGFR in Cancer	3/310	24/8979	0.0482733824271527	0.204784739515187	0.164550304408345	PIK3R1/HSP90AA1/UBC	3
R-HSA-6803529	R-HSA-6803529	FGFR2 alternative splicing	3/310	24/8979	0.0482733824271527	0.204784739515187	0.164550304408345	PTBP1/HNRNPH1/HNRNPM	3
R-HSA-9635486	R-HSA-9635486	Infection with Mycobacterium tuberculosis	3/310	24/8979	0.0482733824271527	0.204784739515187	0.164550304408345	B2M/UBC/PGK1	3
R-HSA-5696399	R-HSA-5696399	Global Genome Nucleotide Excision Repair (GG-NER)	6/310	77/8979	0.0495040429292789	0.209188290354852	0.168088681500603	DDB1/COPS5/COPS3/RAD23B/UBC/CUL4B	6
R-HSA-3769402	R-HSA-3769402	Deactivation of the beta-catenin transactivating complex	4/310	41/8979	0.0518732980329702	0.217812266325766	0.175018289022061	HDAC1/TLE4/UBC/SOX9	4
R-HSA-72613	R-HSA-72613	Eukaryotic Translation Initiation	6/310	78/8979	0.0521465830982498	0.217812266325766	0.175018289022061	EIF3F/RPL26/EIF4A1/EIF3L/EIF3D/EIF2S1	6
R-HSA-72737	R-HSA-72737	Cap-dependent Translation Initiation	6/310	78/8979	0.0521465830982498	0.217812266325766	0.175018289022061	EIF3F/RPL26/EIF4A1/EIF3L/EIF3D/EIF2S1	6
R-HSA-1483213	R-HSA-1483213	Synthesis of PE	2/310	11/8979	0.053196861959205	0.220085462185503	0.176844865902668	LPIN2/ETNK2	2
R-HSA-9634285	R-HSA-9634285	Constitutive Signaling by Overexpressed ERBB2	2/310	11/8979	0.053196861959205	0.220085462185503	0.176844865902668	PTPN12/HSP90AA1	2
R-HSA-5213460	R-HSA-5213460	RIPK1-mediated regulated necrosis	3/310	25/8979	0.0535014383213378	0.220085462185503	0.176844865902668	OGT/HSP90AA1/UBC	3
R-HSA-5675482	R-HSA-5675482	Regulation of necroptotic cell death	3/310	25/8979	0.0535014383213378	0.220085462185503	0.176844865902668	OGT/HSP90AA1/UBC	3
R-HSA-72163	R-HSA-72163	mRNA Splicing - Major Pathway	10/310	162/8979	0.05381081838498	0.220522825532409	0.177196299666925	PUF60/PTBP1/HNRNPH1/BUD31/MAGOH/HNRNPA3/HNRNPM/PRPF38A/SF3B4/HSPA8	10
R-HSA-1227990	R-HSA-1227990	Signaling by ERBB2 in Cancer	3/310	26/8979	0.0589892697638092	0.237267951716655	0.190651480055352	PIK3R1/PTPN12/HSP90AA1	3
R-HSA-196071	R-HSA-196071	Metabolism of steroid hormones	3/310	26/8979	0.0589892697638092	0.237267951716655	0.190651480055352	FDX1/STAR/CYP11A1	3
R-HSA-5579029	R-HSA-5579029	Metabolic disorders of biological oxidation enzymes	3/310	26/8979	0.0589892697638092	0.237267951716655	0.190651480055352	FDX1/CYP11A1/CYP26B1	3
R-HSA-9660826	R-HSA-9660826	Purinergic signaling in leishmaniasis infection	3/310	26/8979	0.0589892697638092	0.237267951716655	0.190651480055352	APP/PYCARD/HMOX1	3
R-HSA-9664424	R-HSA-9664424	Cell recruitment (pro-inflammatory response)	3/310	26/8979	0.0589892697638092	0.237267951716655	0.190651480055352	APP/PYCARD/HMOX1	3
R-HSA-2990846	R-HSA-2990846	SUMOylation	10/310	165/8979	0.059485295570998	0.238380188155365	0.191545193351553	FOXL2/HDAC1/SEC13/TOP1/RNF2/UBA2/NR4A2/NR5A1/NOP58/RANGAP1	10
R-HSA-9006931	R-HSA-9006931	Signaling by Nuclear Receptors	13/310	234/8979	0.0616995147855561	0.241404026424898	0.193974932544577	GNG13/APOC1/CAV1/FOS/HDAC1/PRMT1/PIK3R1/CXXC5/HSP90AA1/CXCL12/GTF2A1/MMP2/CYP26B1	13
R-HSA-205043	R-HSA-205043	NRIF signals cell death from the nucleus	2/310	12/8979	0.0624142030755643	0.241404026424898	0.193974932544577	SQSTM1/UBC	2
R-HSA-209543	R-HSA-209543	p75NTR recruits signalling complexes	2/310	12/8979	0.0624142030755643	0.241404026424898	0.193974932544577	SQSTM1/UBC	2
R-HSA-209560	R-HSA-209560	NF-kB is activated and signals survival	2/310	12/8979	0.0624142030755643	0.241404026424898	0.193974932544577	SQSTM1/UBC	2
R-HSA-3371511	R-HSA-3371511	HSF1 activation	2/310	12/8979	0.0624142030755643	0.241404026424898	0.193974932544577	HSP90AA1/VCP	2
R-HSA-3371568	R-HSA-3371568	Attenuation phase	2/310	12/8979	0.0624142030755643	0.241404026424898	0.193974932544577	HSP90AA1/HSPA8	2
R-HSA-4641265	R-HSA-4641265	Repression of WNT target genes	2/310	12/8979	0.0624142030755643	0.241404026424898	0.193974932544577	HDAC1/TLE4	2
R-HSA-9027276	R-HSA-9027276	Erythropoietin activates Phosphoinositide-3-kinase (PI3K)	2/310	12/8979	0.0624142030755643	0.241404026424898	0.193974932544577	PIK3R1/IRS2	2
R-HSA-194138	R-HSA-194138	Signaling by VEGF	7/310	102/8979	0.0624627361191495	0.241404026424898	0.193974932544577	CAV1/ITPR2/CYBA/PIK3R1/HSP90AA1/CTNNA1/BCAR1	7
R-HSA-9018519	R-HSA-9018519	Estrogen-dependent gene expression	7/310	102/8979	0.0624627361191495	0.241404026424898	0.193974932544577	FOS/HDAC1/PRMT1/CXXC5/HSP90AA1/CXCL12/GTF2A1	7
R-HSA-190236	R-HSA-190236	Signaling by FGFR	6/310	82/8979	0.0635645514561215	0.244791144969319	0.196696577667506	FGFR2/PTBP1/HNRNPH1/PIK3R1/HNRNPM/UBC	6
R-HSA-6811436	R-HSA-6811436	COPI-independent Golgi-to-ER retrograde traffic	4/310	44/8979	0.0642493601215071	0.24655408159702	0.198113146887593	PLA2G4A/TUBB4B/TUBA1A/TUBB2B	4
R-HSA-110314	R-HSA-110314	Recognition of DNA damage by PCNA-containing replication complex	3/310	27/8979	0.0647305601922588	0.247526015383074	0.198894123051826	DDB1/UBC/CUL4B	3
R-HSA-2995410	R-HSA-2995410	Nuclear Envelope (NE) Reassembly	5/310	63/8979	0.0657436521881226	0.249641979987067	0.200594360191217	SEC13/TUBB4B/TUBA1A/RANGAP1/TUBB2B	5
R-HSA-6802952	R-HSA-6802952	Signaling by BRAF and RAF1 fusions	5/310	63/8979	0.0657436521881226	0.249641979987067	0.200594360191217	FXR1/BCL2L11/QKI/RAP1A/SND1	5
R-HSA-1169410	R-HSA-1169410	Antiviral mechanism by IFN-stimulated genes	5/310	64/8979	0.069400810798815	0.261698890720532	0.210282427456936	UBE2L6/UBA7/SEC13/EIF4A1/UBC	5
R-HSA-70171	R-HSA-70171	Glycolysis	5/310	64/8979	0.069400810798815	0.261698890720532	0.210282427456936	SEC13/GPI/HK1/PKM/PGK1	5
R-HSA-72172	R-HSA-72172	mRNA Splicing	10/310	170/8979	0.069783703636078	0.2621170734864	0.210618449084255	PUF60/PTBP1/HNRNPH1/BUD31/MAGOH/HNRNPA3/HNRNPM/PRPF38A/SF3B4/HSPA8	10
R-HSA-186763	R-HSA-186763	Downstream signal transduction	3/310	28/8979	0.0707185106183382	0.2621170734864	0.210618449084255	PIK3R1/BCAR1/PDGFA	3
R-HSA-5218920	R-HSA-5218920	VEGFR2 mediated vascular permeability	3/310	28/8979	0.0707185106183382	0.2621170734864	0.210618449084255	CAV1/HSP90AA1/CTNNA1	3
R-HSA-5656169	R-HSA-5656169	Termination of translesion DNA synthesis	3/310	28/8979	0.0707185106183382	0.2621170734864	0.210618449084255	UBE2L6/UBA7/UBC	3
R-HSA-8863795	R-HSA-8863795	Downregulation of ERBB2 signaling	3/310	28/8979	0.0707185106183382	0.2621170734864	0.210618449084255	PTPN12/HSP90AA1/UBC	3
R-HSA-3656237	R-HSA-3656237	Defective EXT2 causes exostoses 2	2/310	13/8979	0.0721241038300345	0.264617489052086	0.21262760339651	GPC6/GPC3	2
R-HSA-3656253	R-HSA-3656253	Defective EXT1 causes exostoses 1, TRPS2 and CHDS	2/310	13/8979	0.0721241038300345	0.264617489052086	0.21262760339651	GPC6/GPC3	2
R-HSA-5578768	R-HSA-5578768	Physiological factors	2/310	13/8979	0.0721241038300345	0.264617489052086	0.21262760339651	NPR1/NPPC	2
R-HSA-190861	R-HSA-190861	Gap junction assembly	3/310	29/8979	0.0769459008434304	0.280413584952904	0.225320211229968	TUBB4B/TUBA1A/TUBB2B	3
R-HSA-9772572	R-HSA-9772572	Early SARS-CoV-2 Infection Events	3/310	29/8979	0.0769459008434304	0.280413584952904	0.225320211229968	GPC6/VCP/GPC3	3
R-HSA-112043	R-HSA-112043	PLC beta mediated events	4/310	47/8979	0.0780278889912511	0.281522549649497	0.226211295589254	ITPR2/PDE1A/CAMKK2/PLA2G4A	4
R-HSA-2173793	R-HSA-2173793	Transcriptional activity of SMAD2/SMAD3:SMAD4 heterotrimer	4/310	47/8979	0.0780278889912511	0.281522549649497	0.226211295589254	HDAC1/TGIF1/UBC/SKIL	4
R-HSA-6791312	R-HSA-6791312	TP53 Regulates Transcription of Cell Cycle Genes	4/310	47/8979	0.0780278889912511	0.281522549649497	0.226211295589254	PRMT1/BTG2/GADD45A/RGCC	4
R-HSA-8957322	R-HSA-8957322	Metabolism of steroids	8/310	130/8979	0.0805132782110716	0.289527881249085	0.232643804938928	FDFT1/FDPS/FDX1/CYP51A1/INSIG1/IDI1/STAR/CYP11A1	8
R-HSA-1980143	R-HSA-1980143	Signaling by NOTCH1	5/310	67/8979	0.0810316205525096	0.290430164752559	0.233368815139936	HES1/HDAC1/TLE4/HEY1/UBC	5
R-HSA-372708	R-HSA-372708	p130Cas linkage to MAPK signaling for integrins	2/310	14/8979	0.0822818122983094	0.292019765215569	0.234646103870996	RAP1A/BCAR1	2
R-HSA-8949664	R-HSA-8949664	Processing of SMDT1	2/310	14/8979	0.0822818122983094	0.292019765215569	0.234646103870996	MICU1/PMPCB	2
R-HSA-9614657	R-HSA-9614657	FOXO-mediated transcription of cell death genes	2/310	14/8979	0.0822818122983094	0.292019765215569	0.234646103870996	CITED2/BCL2L11	2
R-HSA-6811434	R-HSA-6811434	COPI-dependent Golgi-to-ER retrograde traffic	6/310	89/8979	0.0868144412179681	0.30710255101861	0.246765546955925	KIF26A/COPB2/SURF4/TUBB4B/TUBA1A/TUBB2B	6
R-HSA-1227986	R-HSA-1227986	Signaling by ERBB2	4/310	49/8979	0.0879664864629945	0.310167546424714	0.249228357067062	PIK3R1/PTPN12/HSP90AA1/UBC	4
R-HSA-193639	R-HSA-193639	p75NTR signals via NF-kB	2/310	15/8979	0.0928450621240245	0.321792125789229	0.258569033904498	SQSTM1/UBC	2
R-HSA-5637810	R-HSA-5637810	Constitutive Signaling by EGFRvIII	2/310	15/8979	0.0928450621240245	0.321792125789229	0.258569033904498	PIK3R1/HSP90AA1	2
R-HSA-5637812	R-HSA-5637812	Signaling by EGFRvIII in Cancer	2/310	15/8979	0.0928450621240245	0.321792125789229	0.258569033904498	PIK3R1/HSP90AA1	2
R-HSA-9735871	R-HSA-9735871	SARS-CoV-1 targets host intracellular signalling and regulatory pathways	2/310	15/8979	0.0928450621240245	0.321792125789229	0.258569033904498	CAV1/PSMC6	2
R-HSA-975577	R-HSA-975577	N-Glycan antennae elongation	2/310	15/8979	0.0928450621240245	0.321792125789229	0.258569033904498	ST6GAL1/ST3GAL4	2
R-HSA-1638091	R-HSA-1638091	Heparan sulfate/heparin (HS-GAG) metabolism	4/310	50/8979	0.0931543280723883	0.321792125789229	0.258569033904498	HS3ST3A1/GPC6/HS6ST1/GPC3	4
R-HSA-204998	R-HSA-204998	Cell death signalling via NRAGE, NRIF and NADE	5/310	70/8979	0.0936338045574552	0.321792125789229	0.258569033904498	BCL2L11/SQSTM1/UBC/NET1/BEX3	5
R-HSA-6781827	R-HSA-6781827	Transcription-Coupled Nucleotide Excision Repair (TC-NER)	5/310	70/8979	0.0936338045574552	0.321792125789229	0.258569033904498	DDB1/COPS5/COPS3/UBC/CUL4B	5
R-HSA-193704	R-HSA-193704	p75 NTR receptor-mediated signalling	6/310	91/8979	0.0942123148456239	0.32275890827239	0.259345870851809	HDAC1/BCL2L11/SQSTM1/UBC/NET1/BEX3	6
R-HSA-9012999	R-HSA-9012999	RHO GTPase cycle	20/310	424/8979	0.0964672547152494	0.328079171173863	0.263620851897967	CDC42EP5/CAV1/CYBA/CCT7/ACTN1/PIK3R1/TXNL1/CCT2/STBD1/FERMT2/HSP90AA1/STIP1/CCT6A/VCP/TPM4/CDC42SE2/CDC42EP3/CPNE8/NET1/RND3	20
R-HSA-8953750	R-HSA-8953750	Transcriptional Regulation by E2F6	3/310	32/8979	0.0969873567072015	0.328079171173863	0.263620851897967	EZH2/RNF2/RBBP8	3
R-HSA-2644602	R-HSA-2644602	Signaling by NOTCH1 PEST Domain Mutants in Cancer	4/310	51/8979	0.0984841710890235	0.328079171173863	0.263620851897967	HES1/HDAC1/HEY1/UBC	4
R-HSA-2644603	R-HSA-2644603	Signaling by NOTCH1 in Cancer	4/310	51/8979	0.0984841710890235	0.328079171173863	0.263620851897967	HES1/HDAC1/HEY1/UBC	4
R-HSA-2644606	R-HSA-2644606	Constitutive Signaling by NOTCH1 PEST Domain Mutants	4/310	51/8979	0.0984841710890235	0.328079171173863	0.263620851897967	HES1/HDAC1/HEY1/UBC	4
R-HSA-2894858	R-HSA-2894858	Signaling by NOTCH1 HD+PEST Domain Mutants in Cancer	4/310	51/8979	0.0984841710890235	0.328079171173863	0.263620851897967	HES1/HDAC1/HEY1/UBC	4
R-HSA-2894862	R-HSA-2894862	Constitutive Signaling by NOTCH1 HD+PEST Domain Mutants	4/310	51/8979	0.0984841710890235	0.328079171173863	0.263620851897967	HES1/HDAC1/HEY1/UBC	4
R-HSA-74751	R-HSA-74751	Insulin receptor signalling cascade	4/310	51/8979	0.0984841710890235	0.328079171173863	0.263620851897967	FGFR2/PIK3R1/GRB10/IRS2	4
R-HSA-983189	R-HSA-983189	Kinesins	4/310	51/8979	0.0984841710890235	0.328079171173863	0.263620851897967	KIF26A/TUBB4B/TUBA1A/TUBB2B	4
R-HSA-1630316	R-HSA-1630316	Glycosaminoglycan metabolism	7/310	114/8979	0.0990847033844069	0.328163513283843	0.263688623158191	CD44/CSGALNACT1/HS3ST3A1/GPC6/ST3GAL4/HS6ST1/GPC3	7
R-HSA-3108232	R-HSA-3108232	SUMO E3 ligases SUMOylate target proteins	9/310	159/8979	0.0991138419494479	0.328163513283843	0.263688623158191	FOXL2/HDAC1/SEC13/TOP1/RNF2/NR4A2/NR5A1/NOP58/RANGAP1	9
R-HSA-15869	R-HSA-15869	Metabolism of nucleotides	6/310	93/8979	0.101938484182161	0.336445991358933	0.270343827504658	RRM1/PPAT/UMPS/UCK2/GART/GMPS	6
R-HSA-199220	R-HSA-199220	Vitamin B5 (pantothenate) metabolism	2/310	16/8979	0.103773955135522	0.336445991358933	0.270343827504658	AASDHPPT/VNN1	2
R-HSA-8876725	R-HSA-8876725	Protein methylation	2/310	16/8979	0.103773955135522	0.336445991358933	0.270343827504658	VCP/HSPA8	2
R-HSA-9665348	R-HSA-9665348	Signaling by ERBB2 ECD mutants	2/310	16/8979	0.103773955135522	0.336445991358933	0.270343827504658	PIK3R1/HSP90AA1	2
R-HSA-112040	R-HSA-112040	G-protein mediated events	4/310	52/8979	0.103953035968618	0.336445991358933	0.270343827504658	ITPR2/PDE1A/CAMKK2/PLA2G4A	4
R-HSA-383280	R-HSA-383280	Nuclear Receptor transcription pathway	4/310	52/8979	0.103953035968618	0.336445991358933	0.270343827504658	NR6A1/NR4A2/NR5A1/NR4A1	4
R-HSA-2173796	R-HSA-2173796	SMAD2/SMAD3:SMAD4 heterotrimer regulates transcription	3/310	33/8979	0.104093787381769	0.336445991358933	0.270343827504658	HDAC1/TGIF1/UBC	3
R-HSA-8950505	R-HSA-8950505	Gene and protein expression by JAK-STAT signaling after Interleukin-12 stimulation	3/310	33/8979	0.104093787381769	0.336445991358933	0.270343827504658	HSPA9/CNN2/HNRNPDL	3
R-HSA-1236394	R-HSA-1236394	Signaling by ERBB4	4/310	53/8979	0.109557790118727	0.352011124464311	0.282850850228665	PIK3R1/SPARC/CXCL12/UBC	4
R-HSA-168643	R-HSA-168643	Nucleotide-binding domain, leucine rich repeat containing receptor (NLR) signaling pathways	4/310	53/8979	0.109557790118727	0.352011124464311	0.282850850228665	APP/PYCARD/HMOX1/UBC	4
R-HSA-9609507	R-HSA-9609507	Protein localization	8/310	140/8979	0.111172588716754	0.356145815181107	0.286173190641793	APP/PMPCB/GSTK1/ATP5F1B/HSPA9/NUDT19/HMOX1/UBC	8
R-HSA-1482922	R-HSA-1482922	Acyl chain remodelling of PI	2/310	17/8979	0.115030849064133	0.365273397905405	0.293507460369857	PLA2G1B/PLA2G4A	2
R-HSA-1482925	R-HSA-1482925	Acyl chain remodelling of PG	2/310	17/8979	0.115030849064133	0.365273397905405	0.293507460369857	PLA2G1B/PLA2G4A	2
R-HSA-446353	R-HSA-446353	Cell-extracellular matrix interactions	2/310	17/8979	0.115030849064133	0.365273397905405	0.293507460369857	ACTN1/FERMT2	2
R-HSA-8955332	R-HSA-8955332	Carboxyterminal post-translational modifications of tubulin	3/310	35/8979	0.11889458430981	0.375347437675738	0.301602234984188	TUBB4B/TUBA1A/TUBB2B	3
R-HSA-9609736	R-HSA-9609736	Assembly and cell surface presentation of NMDA receptors	3/310	35/8979	0.11889458430981	0.375347437675738	0.301602234984188	TUBB4B/TUBA1A/TUBB2B	3
R-HSA-5576891	R-HSA-5576891	Cardiac conduction	7/310	120/8979	0.121021640125667	0.380293786165978	0.305576765272459	RYR2/ITPR2/NPR1/ATP2B1/ATP1A1/FXYD6/NPPC	7
R-HSA-9707564	R-HSA-9707564	Cytoprotection by HMOX1	4/310	55/8979	0.121161740343857	0.380293786165978	0.305576765272459	NDUFA4/MAFK/BACH1/HMOX1	4
R-HSA-202733	R-HSA-202733	Cell surface interactions at the vascular wall	6/310	98/8979	0.122650393014632	0.383856849607754	0.308439787074565	CAV1/GAS6/CD44/PIK3R1/SLC3A2/F11R	6
R-HSA-72203	R-HSA-72203	Processing of Capped Intron-Containing Pre-mRNA	11/310	215/8979	0.124783332887073	0.387228596243864	0.311149080436332	PUF60/SEC13/PTBP1/HNRNPH1/BUD31/MAGOH/HNRNPA3/HNRNPM/PRPF38A/SF3B4/HSPA8	11
R-HSA-8856688	R-HSA-8856688	Golgi-to-ER retrograde transport	7/310	121/8979	0.124903519439399	0.387228596243864	0.311149080436332	KIF26A/PLA2G4A/COPB2/SURF4/TUBB4B/TUBA1A/TUBB2B	7
R-HSA-111996	R-HSA-111996	Ca-dependent events	3/310	36/8979	0.126571475356596	0.387228596243864	0.311149080436332	PDE1A/CAMKK2/PLA2G4A	3
R-HSA-5696400	R-HSA-5696400	Dual Incision in GG-NER	3/310	36/8979	0.126571475356596	0.387228596243864	0.311149080436332	DDB1/UBC/CUL4B	3
R-HSA-110320	R-HSA-110320	Translesion Synthesis by POLH	2/310	18/8979	0.126580250153381	0.387228596243864	0.311149080436332	VCP/UBC	2
R-HSA-3000480	R-HSA-3000480	Scavenging by Class A Receptors	2/310	18/8979	0.126580250153381	0.387228596243864	0.311149080436332	CALR/HSP90B1	2
R-HSA-6804114	R-HSA-6804114	TP53 Regulates Transcription of Genes Involved in G2 Cell Cycle Arrest	2/310	18/8979	0.126580250153381	0.387228596243864	0.311149080436332	PRMT1/GADD45A	2
R-HSA-8963889	R-HSA-8963889	Assembly of active LPL and LIPC lipase complexes	2/310	18/8979	0.126580250153381	0.387228596243864	0.311149080436332	PCSK5/LPL	2
R-HSA-5696398	R-HSA-5696398	Nucleotide Excision Repair	6/310	100/8979	0.131474381524942	0.399947278252344	0.32136889955529	DDB1/COPS5/COPS3/RAD23B/UBC/CUL4B	6
R-HSA-9609646	R-HSA-9609646	HCMV Infection	6/310	100/8979	0.131474381524942	0.399947278252344	0.32136889955529	SEC13/EZH2/TUBB4B/TUBA1A/CEBPD/TUBB2B	6
R-HSA-8943724	R-HSA-8943724	Regulation of PTEN gene transcription	4/310	57/8979	0.133268337091676	0.404272106373073	0.324844020726256	EGR1/HDAC1/EZH2/RNF2	4
R-HSA-1483166	R-HSA-1483166	Synthesis of PA	3/310	37/8979	0.134420909744588	0.405503077729507	0.325833140872115	PLA2G1B/PLA2G4A/AGPAT4	3
R-HSA-9013424	R-HSA-9013424	RHOV GTPase cycle	3/310	37/8979	0.134420909744588	0.405503077729507	0.325833140872115	PIK3R1/TXNL1/TPM4	3
R-HSA-69278	R-HSA-69278	Cell Cycle, Mitotic	21/310	471/8979	0.136923204990998	0.408397118359174	0.328158584006741	HDAC1/SEC13/PSMA6/PSMC4/PSMD11/PSMB7/PSMD2/PSMC5/MCM7/HSP90AA1/PSMD12/LPIN2/TUBB4B/PSMD1/TUBA1A/PSMD4/PSMC2/RANGAP1/PSMC6/UBC/TUBB2B	21
R-HSA-6802957	R-HSA-6802957	Oncogenic MAPK signaling	5/310	79/8979	0.136926485499797	0.408397118359174	0.328158584006741	FXR1/BCL2L11/QKI/RAP1A/SND1	5
R-HSA-3560783	R-HSA-3560783	Defective B4GALT7 causes EDS, progeroid type	2/310	19/8979	0.138388710456884	0.408397118359174	0.328158584006741	GPC6/GPC3	2
R-HSA-3560801	R-HSA-3560801	Defective B3GAT3 causes JDSSDHD	2/310	19/8979	0.138388710456884	0.408397118359174	0.328158584006741	GPC6/GPC3	2
R-HSA-4420332	R-HSA-4420332	Defective B3GALT6 causes EDSP2 and SEMDJL1	2/310	19/8979	0.138388710456884	0.408397118359174	0.328158584006741	GPC6/GPC3	2
R-HSA-6804115	R-HSA-6804115	TP53 regulates transcription of additional cell cycle genes whose exact role in the p53 pathway remain uncertain	2/310	19/8979	0.138388710456884	0.408397118359174	0.328158584006741	BTG2/RGCC	2
R-HSA-9013695	R-HSA-9013695	NOTCH4 Intracellular Domain Regulates Transcription	2/310	19/8979	0.138388710456884	0.408397118359174	0.328158584006741	HES1/HEY1	2
R-HSA-912631	R-HSA-912631	Regulation of signaling by CBL	2/310	19/8979	0.138388710456884	0.408397118359174	0.328158584006741	PIK3R1/UBC	2
R-HSA-5668914	R-HSA-5668914	Diseases of metabolism	11/310	220/8979	0.139641971217815	0.410978809600398	0.330233045612804	THBS2/ADAMTS19/KHK/GPC6/ADAMTS9/FDX1/UBC/ADAMTS1/CYP11A1/CYP26B1/GPC3	11
R-HSA-9609690	R-HSA-9609690	HCMV Early Events	5/310	80/8979	0.142209210705137	0.417403250880482	0.33539526507698	SEC13/EZH2/TUBB4B/TUBA1A/TUBB2B	5
R-HSA-5173105	R-HSA-5173105	O-linked glycosylation	6/310	103/8979	0.145260948100304	0.425211292821914	0.341669246631159	THBS2/ADAMTS19/ST6GAL1/ADAMTS9/ADAMTS1/ST3GAL4	6
R-HSA-1266695	R-HSA-1266695	Interleukin-7 signaling	2/310	20/8979	0.150424729630819	0.427032852753008	0.343132921326203	PIK3R1/IRS2	2
R-HSA-2024096	R-HSA-2024096	HS-GAG degradation	2/310	20/8979	0.150424729630819	0.427032852753008	0.343132921326203	GPC6/GPC3	2
R-HSA-5205685	R-HSA-5205685	PINK1-PRKN Mediated Mitophagy	2/310	20/8979	0.150424729630819	0.427032852753008	0.343132921326203	SQSTM1/UBC	2
R-HSA-8862803	R-HSA-8862803	Deregulated CDK5 triggers multiple neurodegenerative pathways in Alzheimer's disease models	2/310	20/8979	0.150424729630819	0.427032852753008	0.343132921326203	APP/BCL2L11	2
R-HSA-8863678	R-HSA-8863678	Neurodegenerative Diseases	2/310	20/8979	0.150424729630819	0.427032852753008	0.343132921326203	APP/BCL2L11	2
R-HSA-9609523	R-HSA-9609523	Insertion of tail-anchored proteins into the endoplasmic reticulum membrane	2/310	20/8979	0.150424729630819	0.427032852753008	0.343132921326203	APP/HMOX1	2
R-HSA-9637690	R-HSA-9637690	Response of Mtb to phagocytosis	2/310	20/8979	0.150424729630819	0.427032852753008	0.343132921326203	UBC/PGK1	2
R-HSA-9768919	R-HSA-9768919	NPAS4 regulates expression of target genes	2/310	20/8979	0.150424729630819	0.427032852753008	0.343132921326203	FOS/GEM	2
R-HSA-190828	R-HSA-190828	Gap junction trafficking	3/310	39/8979	0.15060182560258	0.427032852753008	0.343132921326203	TUBB4B/TUBA1A/TUBB2B	3
R-HSA-419037	R-HSA-419037	NCAM1 interactions	3/310	39/8979	0.15060182560258	0.427032852753008	0.343132921326203	NRTN/CACNA1D/NCAM1	3
R-HSA-9035034	R-HSA-9035034	RHOF GTPase cycle	3/310	39/8979	0.15060182560258	0.427032852753008	0.343132921326203	CAV1/ACTN1/PIK3R1	3
R-HSA-9696270	R-HSA-9696270	RND2 GTPase cycle	3/310	39/8979	0.15060182560258	0.427032852753008	0.343132921326203	CAV1/PIK3R1/TXNL1	3
R-HSA-70326	R-HSA-70326	Glucose metabolism	5/310	82/8979	0.153034895991648	0.432801815226381	0.3477684451126	SEC13/GPI/HK1/PKM/PGK1	5
R-HSA-983231	R-HSA-983231	Factors involved in megakaryocyte development and platelet production	7/310	128/8979	0.153793227259692	0.433816739750714	0.348583965545548	HDAC1/MAFK/ZFPM2/KIF26A/TUBB4B/TUBA1A/TUBB2B	7
R-HSA-418346	R-HSA-418346	Platelet homeostasis	5/310	83/8979	0.158573562152881	0.443656171849173	0.356490226289585	GNG13/ITPR2/PDE1A/PLA2G4A/ATP2B1	5
R-HSA-1489509	R-HSA-1489509	DAG and IP3 signaling	3/310	40/8979	0.158915516435846	0.443656171849173	0.356490226289585	ITPR2/PDE1A/CAMKK2	3
R-HSA-381676	R-HSA-381676	Glucagon-like Peptide-1 (GLP1) regulates insulin secretion	3/310	40/8979	0.158915516435846	0.443656171849173	0.356490226289585	GNG13/ITPR2/RAP1A	3
R-HSA-4570464	R-HSA-4570464	SUMOylation of RNA binding proteins	3/310	40/8979	0.158915516435846	0.443656171849173	0.356490226289585	SEC13/RNF2/NOP58	3
R-HSA-1482801	R-HSA-1482801	Acyl chain remodelling of PS	2/310	21/8979	0.162658661034548	0.449484238889362	0.36117324225965	PLA2G1B/PLA2G4A	2
R-HSA-2029485	R-HSA-2029485	Role of phospholipids in phagocytosis	2/310	21/8979	0.162658661034548	0.449484238889362	0.36117324225965	ITPR2/PIK3R1	2
R-HSA-3371571	R-HSA-3371571	HSF1-dependent transactivation	2/310	21/8979	0.162658661034548	0.449484238889362	0.36117324225965	HSP90AA1/HSPA8	2
R-HSA-977068	R-HSA-977068	Termination of O-glycan biosynthesis	2/310	21/8979	0.162658661034548	0.449484238889362	0.36117324225965	ST6GAL1/ST3GAL4	2
R-HSA-72689	R-HSA-72689	Formation of a pool of free 40S subunits	4/310	62/8979	0.165537528326889	0.4562785679264	0.366632676951619	EIF3F/RPL26/EIF3L/EIF3D	4
R-HSA-157858	R-HSA-157858	Gap junction trafficking and regulation	3/310	41/8979	0.167366217888704	0.456682695043047	0.366957404469018	TUBB4B/TUBA1A/TUBB2B	3
R-HSA-437239	R-HSA-437239	Recycling pathway of L1	3/310	41/8979	0.167366217888704	0.456682695043047	0.366957404469018	TUBB4B/TUBA1A/TUBB2B	3
R-HSA-4615885	R-HSA-4615885	SUMOylation of DNA replication proteins	3/310	41/8979	0.167366217888704	0.456682695043047	0.366957404469018	SEC13/TOP1/RANGAP1	3
R-HSA-9020591	R-HSA-9020591	Interleukin-12 signaling	3/310	41/8979	0.167366217888704	0.456682695043047	0.366957404469018	HSPA9/CNN2/HNRNPDL	3
R-HSA-111885	R-HSA-111885	Opioid Signalling	5/310	85/8979	0.169891410595507	0.462411207786267	0.371560425758278	GNG13/ITPR2/PDE1A/CAMKK2/PLA2G4A	5
R-HSA-3906995	R-HSA-3906995	Diseases associated with O-glycosylation of proteins	4/310	63/8979	0.172303214844772	0.467803228303555	0.375893066069252	THBS2/ADAMTS19/ADAMTS9/ADAMTS1	4
R-HSA-189445	R-HSA-189445	Metabolism of porphyrins	2/310	22/8979	0.175062621960466	0.468889903376314	0.376766240088169	HMOX1/ALAS1	2
R-HSA-201556	R-HSA-201556	Signaling by ALK	2/310	22/8979	0.175062621960466	0.468889903376314	0.376766240088169	HDAC1/PIK3R1	2
R-HSA-5689901	R-HSA-5689901	Metalloprotease DUBs	2/310	22/8979	0.175062621960466	0.468889903376314	0.376766240088169	STAMBPL1/UBC	2
R-HSA-9734009	R-HSA-9734009	Defective Intrinsic Pathway for Apoptosis	2/310	22/8979	0.175062621960466	0.468889903376314	0.376766240088169	APP/BCL2L11	2
R-HSA-6807878	R-HSA-6807878	COPI-mediated anterograde transport	5/310	86/8979	0.175665998940926	0.468889903376314	0.376766240088169	FOLR1/COPB2/TUBB4B/TUBA1A/TUBB2B	5
R-HSA-109704	R-HSA-109704	PI3K Cascade	3/310	42/8979	0.175945140993811	0.468889903376314	0.376766240088169	FGFR2/PIK3R1/IRS2	3
R-HSA-9707616	R-HSA-9707616	Heme signaling	3/310	42/8979	0.175945140993811	0.468889903376314	0.376766240088169	MAFK/BACH1/HMOX1	3
R-HSA-73887	R-HSA-73887	Death Receptor Signalling	7/310	133/8979	0.176157532760162	0.468889903376314	0.376766240088169	TAX1BP1/HDAC1/BCL2L11/SQSTM1/UBC/NET1/BEX3	7
R-HSA-9633012	R-HSA-9633012	Response of EIF2AK4 (GCN2) to amino acid deficiency	4/310	64/8979	0.179163375114502	0.475724756416501	0.38225823695772	RPL26/EIF2S1/ATF4/ASNS	4
R-HSA-210991	R-HSA-210991	Basigin interactions	2/310	23/8979	0.187610407821282	0.493329062697123	0.396403792745871	CAV1/SLC3A2	2
R-HSA-418592	R-HSA-418592	ADP signalling through P2Y purinoceptor 1	2/310	23/8979	0.187610407821282	0.493329062697123	0.396403792745871	GNG13/PLA2G4A	2
R-HSA-5654695	R-HSA-5654695	PI-3K cascade:FGFR2	2/310	23/8979	0.187610407821282	0.493329062697123	0.396403792745871	FGFR2/PIK3R1	2
R-HSA-8940973	R-HSA-8940973	RUNX2 regulates osteoblast differentiation	2/310	23/8979	0.187610407821282	0.493329062697123	0.396403792745871	HES1/HEY1	2
R-HSA-948021	R-HSA-948021	Transport to the Golgi and subsequent modification	8/310	161/8979	0.192891602651701	0.502607317654967	0.403859131856128	FOLR1/SEC13/ST6GAL1/COPB2/TUBB4B/TUBA1A/ST3GAL4/TUBB2B	8
R-HSA-9679191	R-HSA-9679191	Potential therapeutics for SARS	5/310	89/8979	0.193424014177259	0.502607317654967	0.403859131856128	S1PR1/HDAC1/HSP90AA1/ATP1A1/FXYD6	5
R-HSA-381070	R-HSA-381070	IRE1alpha activates chaperones	3/310	44/8979	0.193452908636995	0.502607317654967	0.403859131856128	DNAJC3/PDIA6/HSPA5	3
R-HSA-8866654	R-HSA-8866654	E3 ubiquitin ligases ubiquitinate target proteins	3/310	44/8979	0.193452908636995	0.502607317654967	0.403859131856128	VCP/RNF181/UBC	3
R-HSA-9012852	R-HSA-9012852	Signaling by NOTCH3	3/310	44/8979	0.193452908636995	0.502607317654967	0.403859131856128	HES1/HEY1/UBC	3
R-HSA-397014	R-HSA-397014	Muscle contraction	9/310	187/8979	0.198044063927438	0.513307526074456	0.412457050611345	RYR2/TNNI1/ITPR2/NPR1/TPM4/ATP2B1/ATP1A1/FXYD6/NPPC	9
R-HSA-156590	R-HSA-156590	Glutathione conjugation	2/310	24/8979	0.200277410129839	0.514187393382991	0.413164048768537	MGST3/GSTK1	2
R-HSA-8949613	R-HSA-8949613	Cristae formation	2/310	24/8979	0.200277410129839	0.514187393382991	0.413164048768537	ATP5F1B/HSPA9	2
R-HSA-9615933	R-HSA-9615933	Postmitotic nuclear pore complex (NPC) reformation	2/310	24/8979	0.200277410129839	0.514187393382991	0.413164048768537	SEC13/RANGAP1	2
R-HSA-975576	R-HSA-975576	N-glycan antennae elongation in the medial/trans-Golgi	2/310	24/8979	0.200277410129839	0.514187393382991	0.413164048768537	ST6GAL1/ST3GAL4	2
R-HSA-5620924	R-HSA-5620924	Intraflagellar transport	3/310	45/8979	0.20236463792464	0.518320747137169	0.416485314894556	TUBB4B/TUBA1A/TUBB2B	3
R-HSA-9013423	R-HSA-9013423	RAC3 GTPase cycle	5/310	91/8979	0.205600228581522	0.525369054681255	0.422148828468315	CAV1/CYBA/PIK3R1/STBD1/FERMT2	5
R-HSA-112399	R-HSA-112399	IRS-mediated signalling	3/310	46/8979	0.211370388064955	0.533092222098896	0.428354610952782	FGFR2/PIK3R1/IRS2	3
R-HSA-1793185	R-HSA-1793185	Chondroitin sulfate/dermatan sulfate metabolism	3/310	46/8979	0.211370388064955	0.533092222098896	0.428354610952782	CSGALNACT1/GPC6/GPC3	3
R-HSA-5218859	R-HSA-5218859	Regulated Necrosis	3/310	46/8979	0.211370388064955	0.533092222098896	0.428354610952782	OGT/HSP90AA1/UBC	3
R-HSA-1500931	R-HSA-1500931	Cell-Cell communication	6/310	116/8979	0.211798202623588	0.533092222098896	0.428354610952782	ACTN1/PIK3R1/CD2AP/FERMT2/CTNNA1/F11R	6
R-HSA-1971475	R-HSA-1971475	A tetrasaccharide linker sequence is required for GAG synthesis	2/310	25/8979	0.213040538113187	0.533092222098896	0.428354610952782	GPC6/GPC3	2
R-HSA-2173788	R-HSA-2173788	Downregulation of TGF-beta receptor signaling	2/310	25/8979	0.213040538113187	0.533092222098896	0.428354610952782	UBC/BAMBI	2
R-HSA-9006335	R-HSA-9006335	Signaling by Erythropoietin	2/310	25/8979	0.213040538113187	0.533092222098896	0.428354610952782	PIK3R1/IRS2	2
R-HSA-9013508	R-HSA-9013508	NOTCH3 Intracellular Domain Regulates Transcription	2/310	25/8979	0.213040538113187	0.533092222098896	0.428354610952782	HES1/HEY1	2
R-HSA-9664565	R-HSA-9664565	Signaling by ERBB2 KD Mutants	2/310	25/8979	0.213040538113187	0.533092222098896	0.428354610952782	PIK3R1/HSP90AA1	2
R-HSA-174824	R-HSA-174824	Plasma lipoprotein assembly, remodeling, and clearance	4/310	69/8979	0.214735748986507	0.536098904366314	0.430770564815037	APOC1/UBC/PCSK5/LPL	4
R-HSA-201722	R-HSA-201722	Formation of the beta-catenin:TCF transactivating complex	3/310	47/8979	0.220461922092707	0.547875623324211	0.440233490099613	AXIN2/HDAC1/TLE4	3
R-HSA-3928665	R-HSA-3928665	EPH-ephrin mediated repulsion of cells	3/310	47/8979	0.220461922092707	0.547875623324211	0.440233490099613	EFNA1/EFNB1/MMP2	3
R-HSA-1482788	R-HSA-1482788	Acyl chain remodelling of PC	2/310	26/8979	0.225878143808968	0.55373287624501	0.444939957746548	PLA2G1B/PLA2G4A	2
R-HSA-1482839	R-HSA-1482839	Acyl chain remodelling of PE	2/310	26/8979	0.225878143808968	0.55373287624501	0.444939957746548	PLA2G1B/PLA2G4A	2
R-HSA-2424491	R-HSA-2424491	DAP12 signaling	2/310	26/8979	0.225878143808968	0.55373287624501	0.444939957746548	B2M/PIK3R1	2
R-HSA-354192	R-HSA-354192	Integrin signaling	2/310	26/8979	0.225878143808968	0.55373287624501	0.444939957746548	RAP1A/BCAR1	2
R-HSA-380994	R-HSA-380994	ATF4 activates genes in response to endoplasmic reticulum stress	2/310	26/8979	0.225878143808968	0.55373287624501	0.444939957746548	ATF4/ASNS	2
R-HSA-5205647	R-HSA-5205647	Mitophagy	2/310	26/8979	0.225878143808968	0.55373287624501	0.444939957746548	SQSTM1/UBC	2
R-HSA-5620920	R-HSA-5620920	Cargo trafficking to the periciliary membrane	3/310	48/8979	0.229631152839834	0.561665387351487	0.45131395377957	CCT2/CCT3/CCT8	3
R-HSA-1483206	R-HSA-1483206	Glycerophospholipid biosynthesis	6/310	120/8979	0.234145221837327	0.571419575090645	0.459151718280648	PLA2G1B/GPCPD1/PLA2G4A/LPIN2/ETNK2/AGPAT4	6
R-HSA-438064	R-HSA-438064	Post NMDA receptor activation events	4/310	72/8979	0.236945890753401	0.576473302141184	0.463212530265621	CAMKK2/TUBB4B/TUBA1A/TUBB2B	4
R-HSA-1980145	R-HSA-1980145	Signaling by NOTCH2	2/310	27/8979	0.238769950498305	0.576473302141184	0.463212530265621	HES1/UBC	2
R-HSA-400042	R-HSA-400042	Adrenaline,noradrenaline inhibits insulin secretion	2/310	27/8979	0.238769950498305	0.576473302141184	0.463212530265621	GNG13/CACNA1D	2
R-HSA-9682385	R-HSA-9682385	FLT3 signaling in disease	2/310	27/8979	0.238769950498305	0.576473302141184	0.463212530265621	PIK3R1/UBC	2
R-HSA-177929	R-HSA-177929	Signaling by EGFR	3/310	49/8979	0.238870152820933	0.576473302141184	0.463212530265621	PIK3R1/PTPN12/UBC	3
R-HSA-422356	R-HSA-422356	Regulation of insulin secretion	4/310	73/8979	0.244468715426411	0.587373949011244	0.471971506959699	GNG13/ITPR2/CACNA1D/RAP1A	4
R-HSA-9692914	R-HSA-9692914	SARS-CoV-1-host interactions	4/310	73/8979	0.244468715426411	0.587373949011244	0.471971506959699	CAV1/PYCARD/PSMC6/UBC	4
R-HSA-2428928	R-HSA-2428928	IRS-related events triggered by IGF1R	3/310	50/8979	0.248171162911265	0.594953383932967	0.478061796336561	FGFR2/PIK3R1/IRS2	3
R-HSA-1474228	R-HSA-1474228	Degradation of the extracellular matrix	6/310	123/8979	0.251367066002844	0.600753681292429	0.48272249858624	FBN2/COL12A1/CD44/ADAMTS9/ADAMTS1/MMP2	6
R-HSA-1251985	R-HSA-1251985	Nuclear signaling by ERBB4	2/310	28/8979	0.251696984335226	0.600753681292429	0.48272249858624	SPARC/CXCL12	2
R-HSA-2428924	R-HSA-2428924	IGF1R signaling cascade	3/310	51/8979	0.257526599900155	0.607986711938192	0.488534442373521	FGFR2/PIK3R1/IRS2	3
R-HSA-447115	R-HSA-447115	Interleukin-12 family signaling	3/310	51/8979	0.257526599900155	0.607986711938192	0.488534442373521	HSPA9/CNN2/HNRNPDL	3
R-HSA-936837	R-HSA-936837	Ion transport by P-type ATPases	3/310	51/8979	0.257526599900155	0.607986711938192	0.488534442373521	ATP2B1/ATP1A1/FXYD6	3
R-HSA-9700206	R-HSA-9700206	Signaling by ALK in cancer	3/310	51/8979	0.257526599900155	0.607986711938192	0.488534442373521	PIK3R1/SQSTM1/TPM4	3
R-HSA-9725370	R-HSA-9725370	Signaling by ALK fusions and activated point mutants	3/310	51/8979	0.257526599900155	0.607986711938192	0.488534442373521	PIK3R1/SQSTM1/TPM4	3
R-HSA-74752	R-HSA-74752	Signaling by Insulin receptor	4/310	75/8979	0.259668850625174	0.610390415105928	0.490465885550852	FGFR2/PIK3R1/GRB10/IRS2	4
R-HSA-9659379	R-HSA-9659379	Sensory processing of sound	4/310	75/8979	0.259668850625174	0.610390415105928	0.490465885550852	CIB2/CACNA1D/GSN/ATP2B1	4
R-HSA-4090294	R-HSA-4090294	SUMOylation of intracellular receptors	2/310	29/8979	0.264641509038321	0.616739654110766	0.495567677869366	NR4A2/NR5A1	2
R-HSA-418360	R-HSA-418360	Platelet calcium homeostasis	2/310	29/8979	0.264641509038321	0.616739654110766	0.495567677869366	ITPR2/ATP2B1	2
R-HSA-525793	R-HSA-525793	Myogenesis	2/310	29/8979	0.264641509038321	0.616739654110766	0.495567677869366	TCF12/CTNNA1	2
R-HSA-70263	R-HSA-70263	Gluconeogenesis	2/310	29/8979	0.264641509038321	0.616739654110766	0.495567677869366	GPI/PGK1	2
R-HSA-2404192	R-HSA-2404192	Signaling by Type 1 Insulin-like Growth Factor 1 Receptor (IGF1R)	3/310	52/8979	0.266929062998004	0.620361370190517	0.498477828717591	FGFR2/PIK3R1/IRS2	3
R-HSA-2219530	R-HSA-2219530	Constitutive Signaling by Aberrant PI3K in Cancer	4/310	76/8979	0.267338049032377	0.620361370190517	0.498477828717591	FGFR2/PIK3R1/IRS2/PDGFA	4
R-HSA-2219528	R-HSA-2219528	PI3K/AKT Signaling in Cancer	5/310	101/8979	0.269777032566881	0.624686263043993	0.501953001903141	FGFR2/PIK3R1/IRS2/PDGFA/NR4A1	5
R-HSA-2559580	R-HSA-2559580	Oxidative Stress Induced Senescence	4/310	77/8979	0.275047993658879	0.625434527755375	0.502554253667933	FOS/EZH2/RNF2/UBC	4
R-HSA-1268020	R-HSA-1268020	Mitochondrial protein import	3/310	53/8979	0.276371339370761	0.625434527755375	0.502554253667933	PMPCB/ATP5F1B/HSPA9	3
R-HSA-163685	R-HSA-163685	Integration of energy metabolism	5/310	102/8979	0.27643597163381	0.625434527755375	0.502554253667933	GNG13/ITPR2/CACNA1D/RAP1A/TKT	5
R-HSA-2132295	R-HSA-2132295	MHC class II antigen presentation	5/310	102/8979	0.27643597163381	0.625434527755375	0.502554253667933	SEC13/KIF26A/TUBB4B/TUBA1A/TUBB2B	5
R-HSA-165054	R-HSA-165054	Rev-mediated nuclear export of HIV RNA	2/310	30/8979	0.277586963515738	0.625434527755375	0.502554253667933	SEC13/RANGAP1	2
R-HSA-182971	R-HSA-182971	EGFR downregulation	2/310	30/8979	0.277586963515738	0.625434527755375	0.502554253667933	PTPN12/UBC	2
R-HSA-450282	R-HSA-450282	MAPK targets/ Nuclear events mediated by MAP kinases	2/310	30/8979	0.277586963515738	0.625434527755375	0.502554253667933	FOS/DUSP4	2
R-HSA-5654696	R-HSA-5654696	Downstream signaling of activated FGFR2	2/310	30/8979	0.277586963515738	0.625434527755375	0.502554253667933	FGFR2/PIK3R1	2
R-HSA-5663084	R-HSA-5663084	Diseases of carbohydrate metabolism	2/310	30/8979	0.277586963515738	0.625434527755375	0.502554253667933	KHK/UBC	2
R-HSA-5693537	R-HSA-5693537	Resolution of D-Loop Structures	2/310	30/8979	0.277586963515738	0.625434527755375	0.502554253667933	SPIDR/RBBP8	2
R-HSA-5693568	R-HSA-5693568	Resolution of D-loop Structures through Holliday Junction Intermediates	2/310	30/8979	0.277586963515738	0.625434527755375	0.502554253667933	SPIDR/RBBP8	2
R-HSA-8941326	R-HSA-8941326	RUNX2 regulates bone development	2/310	30/8979	0.277586963515738	0.625434527755375	0.502554253667933	HES1/HEY1	2
R-HSA-9615710	R-HSA-9615710	Late endosomal microautophagy	2/310	30/8979	0.277586963515738	0.625434527755375	0.502554253667933	UBC/HSPA8	2
R-HSA-9658195	R-HSA-9658195	Leishmania infection	7/310	154/8979	0.282599486596537	0.635410025763643	0.510569847201764	GNG13/APP/PYCARD/ITPR2/CYBA/ACTR3/HMOX1	7
R-HSA-9013409	R-HSA-9013409	RHOJ GTPase cycle	3/310	54/8979	0.285846408771476	0.637846949178203	0.512527983782815	CAV1/PIK3R1/CPNE8	3
R-HSA-9033241	R-HSA-9033241	Peroxisomal protein import	3/310	54/8979	0.285846408771476	0.637846949178203	0.512527983782815	GSTK1/NUDT19/UBC	3
R-HSA-177243	R-HSA-177243	Interactions of Rev with host cellular proteins	2/310	31/8979	0.290517902299808	0.637846949178203	0.512527983782815	SEC13/RANGAP1	2
R-HSA-2172127	R-HSA-2172127	DAP12 interactions	2/310	31/8979	0.290517902299808	0.637846949178203	0.512527983782815	B2M/PIK3R1	2
R-HSA-392518	R-HSA-392518	Signal amplification	2/310	31/8979	0.290517902299808	0.637846949178203	0.512527983782815	GNG13/PLA2G4A	2
R-HSA-432720	R-HSA-432720	Lysosome Vesicle Biogenesis	2/310	31/8979	0.290517902299808	0.637846949178203	0.512527983782815	APP/HSPA8	2
R-HSA-8963899	R-HSA-8963899	Plasma lipoprotein remodeling	2/310	31/8979	0.290517902299808	0.637846949178203	0.512527983782815	PCSK5/LPL	2
R-HSA-3781865	R-HSA-3781865	Diseases of glycosylation	6/310	130/8979	0.29280207898876	0.637846949178203	0.512527983782815	THBS2/ADAMTS19/GPC6/ADAMTS9/ADAMTS1/GPC3	6
R-HSA-4551638	R-HSA-4551638	SUMOylation of chromatin organization proteins	3/310	55/8979	0.295347447334608	0.637846949178203	0.512527983782815	HDAC1/SEC13/RNF2	3
R-HSA-111932	R-HSA-111932	CaMK IV-mediated phosphorylation of CREB	1/310	10/8979	0.296389316008957	0.637846949178203	0.512527983782815	CAMKK2	1
R-HSA-1250342	R-HSA-1250342	PI3K events in ERBB4 signaling	1/310	10/8979	0.296389316008957	0.637846949178203	0.512527983782815	PIK3R1	1
R-HSA-1679131	R-HSA-1679131	Trafficking and processing of endosomal TLR	1/310	10/8979	0.296389316008957	0.637846949178203	0.512527983782815	HSP90B1	1
R-HSA-209952	R-HSA-209952	Peptide hormone biosynthesis	1/310	10/8979	0.296389316008957	0.637846949178203	0.512527983782815	INHA	1
R-HSA-428542	R-HSA-428542	Regulation of commissural axon pathfinding by SLIT and ROBO	1/310	10/8979	0.296389316008957	0.637846949178203	0.512527983782815	ROBO1	1
R-HSA-450341	R-HSA-450341	Activation of the AP-1 family of transcription factors	1/310	10/8979	0.296389316008957	0.637846949178203	0.512527983782815	FOS	1
R-HSA-83936	R-HSA-83936	Transport of nucleosides and free purine and pyrimidine bases across the plasma membrane	1/310	10/8979	0.296389316008957	0.637846949178203	0.512527983782815	SLC25A5	1
R-HSA-8963691	R-HSA-8963691	Phenylalanine and tyrosine metabolism	1/310	10/8979	0.296389316008957	0.637846949178203	0.512527983782815	PCBD1	1
R-HSA-8964539	R-HSA-8964539	Glutamate and glutamine metabolism	1/310	10/8979	0.296389316008957	0.637846949178203	0.512527983782815	GLUL	1
R-HSA-9014325	R-HSA-9014325	TICAM1,TRAF6-dependent induction of TAK1 complex	1/310	10/8979	0.296389316008957	0.637846949178203	0.512527983782815	UBC	1
R-HSA-9645460	R-HSA-9645460	Alpha-protein kinase 1 signaling pathway	1/310	10/8979	0.296389316008957	0.637846949178203	0.512527983782815	UBC	1
R-HSA-166058	R-HSA-166058	MyD88:MAL(TIRAP) cascade initiated on plasma membrane	5/310	105/8979	0.296604704728354	0.637846949178203	0.512527983782815	S100A1/APP/FOS/DUSP4/UBC	5
R-HSA-168188	R-HSA-168188	Toll Like Receptor TLR6:TLR2 Cascade	5/310	105/8979	0.296604704728354	0.637846949178203	0.512527983782815	S100A1/APP/FOS/DUSP4/UBC	5
R-HSA-2029480	R-HSA-2029480	Fcgamma receptor (FCGR) dependent phagocytosis	4/310	80/8979	0.298383068340812	0.637892852922218	0.512564868733662	ITPR2/PIK3R1/ACTR3/HSP90AA1	4
R-HSA-6811442	R-HSA-6811442	Intra-Golgi and retrograde Golgi-to-ER traffic	8/310	184/8979	0.303106021058161	0.637892852922218	0.512564868733662	CYTH2/KIF26A/PLA2G4A/COPB2/SURF4/TUBB4B/TUBA1A/TUBB2B	8
R-HSA-168179	R-HSA-168179	Toll Like Receptor TLR1:TLR2 Cascade	5/310	106/8979	0.303383238347044	0.637892852922218	0.512564868733662	S100A1/APP/FOS/DUSP4/UBC	5
R-HSA-181438	R-HSA-181438	Toll Like Receptor 2 (TLR2) Cascade	5/310	106/8979	0.303383238347044	0.637892852922218	0.512564868733662	S100A1/APP/FOS/DUSP4/UBC	5
R-HSA-176033	R-HSA-176033	Interactions of Vpr with host cellular proteins	2/310	32/8979	0.303419938672648	0.637892852922218	0.512564868733662	SEC13/SLC25A5	2
R-HSA-4085001	R-HSA-4085001	Sialic acid metabolism	2/310	32/8979	0.303419938672648	0.637892852922218	0.512564868733662	ST6GAL1/ST3GAL4	2
R-HSA-8979227	R-HSA-8979227	Triglyceride metabolism	2/310	32/8979	0.303419938672648	0.637892852922218	0.512564868733662	CAV1/LPIN2	2
R-HSA-9634815	R-HSA-9634815	Transcriptional Regulation by NPAS4	2/310	32/8979	0.303419938672648	0.637892852922218	0.512564868733662	FOS/GEM	2
R-HSA-983695	R-HSA-983695	Antigen activates B Cell Receptor (BCR) leading to generation of second messengers	2/310	32/8979	0.303419938672648	0.637892852922218	0.512564868733662	ITPR2/PIK3R1	2
R-HSA-199977	R-HSA-199977	ER to Golgi Anterograde Transport	6/310	132/8979	0.304898353051839	0.637892852922218	0.512564868733662	FOLR1/SEC13/COPB2/TUBB4B/TUBA1A/TUBB2B	6
R-HSA-6782135	R-HSA-6782135	Dual incision in TC-NER	3/310	57/8979	0.314401135789593	0.637892852922218	0.512564868733662	DDB1/UBC/CUL4B	3
R-HSA-6782210	R-HSA-6782210	Gap-filling DNA repair synthesis and ligation in TC-NER	3/310	57/8979	0.314401135789593	0.637892852922218	0.512564868733662	DDB1/UBC/CUL4B	3
R-HSA-9013406	R-HSA-9013406	RHOQ GTPase cycle	3/310	57/8979	0.314401135789593	0.637892852922218	0.512564868733662	CAV1/CDC42EP3/CPNE8	3
R-HSA-9645723	R-HSA-9645723	Diseases of programmed cell death	3/310	57/8979	0.314401135789593	0.637892852922218	0.512564868733662	APP/EZH2/BCL2L11	3
R-HSA-163841	R-HSA-163841	Gamma carboxylation, hypusine formation and arylsulfatase activation	2/310	33/8979	0.316279690368833	0.637892852922218	0.512564868733662	GAS6/TPST2	2
R-HSA-5654727	R-HSA-5654727	Negative regulation of FGFR2 signaling	2/310	33/8979	0.316279690368833	0.637892852922218	0.512564868733662	FGFR2/UBC	2
R-HSA-75105	R-HSA-75105	Fatty acyl-CoA biosynthesis	2/310	33/8979	0.316279690368833	0.637892852922218	0.512564868733662	PPT1/HACD2	2
R-HSA-168255	R-HSA-168255	Influenza Infection	5/310	108/8979	0.317008907534486	0.637892852922218	0.512564868733662	RPL26/SEC13/DNAJC3/HSP90AA1/CALR	5
R-HSA-373760	R-HSA-373760	L1CAM interactions	5/310	108/8979	0.317008907534486	0.637892852922218	0.512564868733662	NCAM1/TUBB4B/TUBA1A/HSPA8/TUBB2B	5
R-HSA-9648025	R-HSA-9648025	EML4 and NUDC in mitotic spindle formation	5/310	108/8979	0.317008907534486	0.637892852922218	0.512564868733662	SEC13/TUBB4B/TUBA1A/RANGAP1/TUBB2B	5
R-HSA-1234158	R-HSA-1234158	Regulation of gene expression by Hypoxia-inducible Factor	1/310	11/8979	0.320708561413933	0.637892852922218	0.512564868733662	CITED2	1
R-HSA-1474151	R-HSA-1474151	Tetrahydrobiopterin (BH4) synthesis, recycling, salvage and regulation	1/310	11/8979	0.320708561413933	0.637892852922218	0.512564868733662	HSP90AA1	1
R-HSA-170968	R-HSA-170968	Frs2-mediated activation	1/310	11/8979	0.320708561413933	0.637892852922218	0.512564868733662	RAP1A	1
R-HSA-176974	R-HSA-176974	Unwinding of DNA	1/310	11/8979	0.320708561413933	0.637892852922218	0.512564868733662	MCM7	1
R-HSA-189483	R-HSA-189483	Heme degradation	1/310	11/8979	0.320708561413933	0.637892852922218	0.512564868733662	HMOX1	1
R-HSA-2160916	R-HSA-2160916	Hyaluronan uptake and degradation	1/310	11/8979	0.320708561413933	0.637892852922218	0.512564868733662	CD44	1
R-HSA-2197563	R-HSA-2197563	NOTCH2 intracellular domain regulates transcription	1/310	11/8979	0.320708561413933	0.637892852922218	0.512564868733662	HES1	1
R-HSA-2586552	R-HSA-2586552	Signaling by Leptin	1/310	11/8979	0.320708561413933	0.637892852922218	0.512564868733662	IRS2	1
R-HSA-2892247	R-HSA-2892247	POU5F1 (OCT4), SOX2, NANOG activate genes related to proliferation	1/310	11/8979	0.320708561413933	0.637892852922218	0.512564868733662	NR6A1	1
R-HSA-5423646	R-HSA-5423646	Aflatoxin activation and detoxification	1/310	11/8979	0.320708561413933	0.637892852922218	0.512564868733662	MGST3	1
R-HSA-5655291	R-HSA-5655291	Signaling by FGFR4 in disease	1/310	11/8979	0.320708561413933	0.637892852922218	0.512564868733662	PIK3R1	1
R-HSA-5685939	R-HSA-5685939	HDR through MMEJ (alt-NHEJ)	1/310	11/8979	0.320708561413933	0.637892852922218	0.512564868733662	RBBP8	1
R-HSA-73614	R-HSA-73614	Pyrimidine salvage	1/310	11/8979	0.320708561413933	0.637892852922218	0.512564868733662	UCK2	1
R-HSA-75109	R-HSA-75109	Triglyceride biosynthesis	1/310	11/8979	0.320708561413933	0.637892852922218	0.512564868733662	LPIN2	1
R-HSA-8875555	R-HSA-8875555	MET activates RAP1 and RAC1	1/310	11/8979	0.320708561413933	0.637892852922218	0.512564868733662	RAP1A	1
R-HSA-8963693	R-HSA-8963693	Aspartate and asparagine metabolism	1/310	11/8979	0.320708561413933	0.637892852922218	0.512564868733662	ASNS	1
R-HSA-9013973	R-HSA-9013973	TICAM1-dependent activation of IRF3/IRF7	1/310	11/8979	0.320708561413933	0.637892852922218	0.512564868733662	UBC	1
R-HSA-9637687	R-HSA-9637687	Suppression of phagosomal maturation	1/310	11/8979	0.320708561413933	0.637892852922218	0.512564868733662	UBC	1
R-HSA-9673767	R-HSA-9673767	Signaling by PDGFRA transmembrane, juxtamembrane and kinase domain mutants	1/310	11/8979	0.320708561413933	0.637892852922218	0.512564868733662	PIK3R1	1
R-HSA-9673770	R-HSA-9673770	Signaling by PDGFRA extracellular domain mutants	1/310	11/8979	0.320708561413933	0.637892852922218	0.512564868733662	PIK3R1	1
R-HSA-975110	R-HSA-975110	TRAF6 mediated IRF7 activation in TLR7/8 or 9 signaling	1/310	11/8979	0.320708561413933	0.637892852922218	0.512564868733662	UBC	1
R-HSA-2565942	R-HSA-2565942	Regulation of PLK1 Activity at G2/M Transition	4/310	83/8979	0.321945884576382	0.638016844251734	0.512664499258203	HSP90AA1/TUBB4B/TUBA1A/UBC	4
R-HSA-380320	R-HSA-380320	Recruitment of NuMA to mitotic centrosomes	4/310	83/8979	0.321945884576382	0.638016844251734	0.512664499258203	HSP90AA1/TUBB4B/TUBA1A/TUBB2B	4
R-HSA-111933	R-HSA-111933	Calmodulin induced events	2/310	34/8979	0.32908472774589	0.646028378883073	0.51910199291855	PDE1A/CAMKK2	2
R-HSA-111997	R-HSA-111997	CaM pathway	2/310	34/8979	0.32908472774589	0.646028378883073	0.51910199291855	PDE1A/CAMKK2	2
R-HSA-2129379	R-HSA-2129379	Molecules associated with elastic fibres	2/310	34/8979	0.32908472774589	0.646028378883073	0.51910199291855	FBN2/FBLN2	2
R-HSA-6804757	R-HSA-6804757	Regulation of TP53 Degradation	2/310	34/8979	0.32908472774589	0.646028378883073	0.51910199291855	UBC/SGK1	2
R-HSA-9692916	R-HSA-9692916	SARS-CoV-1 activates/modulates innate immune responses	2/310	34/8979	0.32908472774589	0.646028378883073	0.51910199291855	PYCARD/UBC	2
R-HSA-446728	R-HSA-446728	Cell junction organization	4/310	84/8979	0.329833520871446	0.646028378883073	0.51910199291855	ACTN1/FERMT2/CTNNA1/F11R	4
R-HSA-72766	R-HSA-72766	Translation	10/310	243/8979	0.330152624567316	0.646028378883073	0.51910199291855	EIF3F/RPL26/RARS1/DDOST/EIF4A1/EIF3L/EIF3D/EIF2S1/NARS2/ETF1	10
R-HSA-2682334	R-HSA-2682334	EPH-Ephrin signaling	4/310	85/8979	0.337731896687542	0.647816629558265	0.520538902688574	EFNA1/EFNB1/ACTR3/MMP2	4
R-HSA-442755	R-HSA-442755	Activation of NMDA receptors and postsynaptic events	4/310	85/8979	0.337731896687542	0.647816629558265	0.520538902688574	CAMKK2/TUBB4B/TUBA1A/TUBB2B	4
R-HSA-8856828	R-HSA-8856828	Clathrin-mediated endocytosis	6/310	138/8979	0.341663190194206	0.647816629558265	0.520538902688574	COPS5/SCARB2/COPS3/ACTR3/UBC/HSPA8	6
R-HSA-390522	R-HSA-390522	Striated Muscle Contraction	2/310	35/8979	0.341823524317773	0.647816629558265	0.520538902688574	TNNI1/TPM4	2
R-HSA-5689896	R-HSA-5689896	Ovarian tumor domain proteases	2/310	35/8979	0.341823524317773	0.647816629558265	0.520538902688574	VCP/UBC	2
R-HSA-6806003	R-HSA-6806003	Regulation of TP53 Expression and Degradation	2/310	35/8979	0.341823524317773	0.647816629558265	0.520538902688574	UBC/SGK1	2
R-HSA-8964043	R-HSA-8964043	Plasma lipoprotein clearance	2/310	35/8979	0.341823524317773	0.647816629558265	0.520538902688574	APOC1/UBC	2
R-HSA-375165	R-HSA-375165	NCAM signaling for neurite out-growth	3/310	60/8979	0.343017411092781	0.647816629558265	0.520538902688574	NRTN/CACNA1D/NCAM1	3
R-HSA-450294	R-HSA-450294	MAP kinase activation	3/310	60/8979	0.343017411092781	0.647816629558265	0.520538902688574	FOS/DUSP4/UBC	3
R-HSA-5685942	R-HSA-5685942	HDR through Homologous Recombination (HRR)	3/310	60/8979	0.343017411092781	0.647816629558265	0.520538902688574	SPIDR/UBC/RBBP8	3
R-HSA-8852135	R-HSA-8852135	Protein ubiquitination	3/310	60/8979	0.343017411092781	0.647816629558265	0.520538902688574	VCP/RNF181/UBC	3
R-HSA-1358803	R-HSA-1358803	Downregulation of ERBB2:ERBB3 signaling	1/310	12/8979	0.344189866717421	0.647816629558265	0.520538902688574	UBC	1
R-HSA-163210	R-HSA-163210	Formation of ATP by chemiosmotic coupling	1/310	12/8979	0.344189866717421	0.647816629558265	0.520538902688574	ATP5F1B	1
R-HSA-202670	R-HSA-202670	ERKs are inactivated	1/310	12/8979	0.344189866717421	0.647816629558265	0.520538902688574	DUSP4	1
R-HSA-264870	R-HSA-264870	Caspase-mediated cleavage of cytoskeletal proteins	1/310	12/8979	0.344189866717421	0.647816629558265	0.520538902688574	GSN	1
R-HSA-3322077	R-HSA-3322077	Glycogen synthesis	1/310	12/8979	0.344189866717421	0.647816629558265	0.520538902688574	UBC	1
R-HSA-430116	R-HSA-430116	GP1b-IX-V activation signalling	1/310	12/8979	0.344189866717421	0.647816629558265	0.520538902688574	PIK3R1	1
R-HSA-5607763	R-HSA-5607763	CLEC7A (Dectin-1) induces NFAT activation	1/310	12/8979	0.344189866717421	0.647816629558265	0.520538902688574	ITPR2	1
R-HSA-8866907	R-HSA-8866907	Activation of the TFAP2 (AP-2) family of transcription factors	1/310	12/8979	0.344189866717421	0.647816629558265	0.520538902688574	CITED2	1
R-HSA-9664420	R-HSA-9664420	Killing mechanisms	1/310	12/8979	0.344189866717421	0.647816629558265	0.520538902688574	CYBA	1
R-HSA-9673324	R-HSA-9673324	WNT5:FZD7-mediated leishmania damping	1/310	12/8979	0.344189866717421	0.647816629558265	0.520538902688574	CYBA	1
R-HSA-9755779	R-HSA-9755779	SARS-CoV-2 targets host intracellular signalling and regulatory pathways	1/310	12/8979	0.344189866717421	0.647816629558265	0.520538902688574	CAV1	1
R-HSA-9013404	R-HSA-9013404	RAC2 GTPase cycle	4/310	86/8979	0.345637550236157	0.649415881585582	0.521823946723318	CAV1/CYBA/PIK3R1/STBD1	4
R-HSA-1650814	R-HSA-1650814	Collagen biosynthesis and modifying enzymes	3/310	61/8979	0.352542255347879	0.654561131156666	0.525958299630586	COL12A1/P4HA1/PLOD2	3
R-HSA-5357905	R-HSA-5357905	Regulation of TNFR1 signaling	2/310	36/8979	0.354485409550783	0.654561131156666	0.525958299630586	TAX1BP1/UBC	2
R-HSA-196854	R-HSA-196854	Metabolism of vitamins and cofactors	7/310	168/8979	0.360690442708959	0.654561131156666	0.525958299630586	GPC6/HSP90AA1/AASDHPPT/VNN1/LPL/PNLIP/GPC3	7
R-HSA-983712	R-HSA-983712	Ion channel transport	7/310	168/8979	0.360690442708959	0.654561131156666	0.525958299630586	RYR2/ANO1/ATP2B1/ATP1A1/UBC/SGK1/FXYD6	7
R-HSA-168142	R-HSA-168142	Toll Like Receptor 10 (TLR10) Cascade	4/310	88/8979	0.361457205015093	0.654561131156666	0.525958299630586	APP/FOS/DUSP4/UBC	4
R-HSA-168176	R-HSA-168176	Toll Like Receptor 5 (TLR5) Cascade	4/310	88/8979	0.361457205015093	0.654561131156666	0.525958299630586	APP/FOS/DUSP4/UBC	4
R-HSA-2187338	R-HSA-2187338	Visual phototransduction	4/310	88/8979	0.361457205015093	0.654561131156666	0.525958299630586	GPC6/LPL/PNLIP/GPC3	4
R-HSA-975871	R-HSA-975871	MyD88 cascade initiated on plasma membrane	4/310	88/8979	0.361457205015093	0.654561131156666	0.525958299630586	APP/FOS/DUSP4/UBC	4
R-HSA-877300	R-HSA-877300	Interferon gamma signaling	3/310	62/8979	0.362050970281149	0.654561131156666	0.525958299630586	CD44/B2M/NCAM1	3
R-HSA-9711097	R-HSA-9711097	Cellular response to starvation	5/310	115/8979	0.365167755787187	0.654561131156666	0.525958299630586	RPL26/SEC13/EIF2S1/ATF4/ASNS	5
R-HSA-169893	R-HSA-169893	Prolonged ERK activation events	1/310	13/8979	0.366862013624703	0.654561131156666	0.525958299630586	RAP1A	1
R-HSA-174490	R-HSA-174490	Membrane binding and targetting of GAG proteins	1/310	13/8979	0.366862013624703	0.654561131156666	0.525958299630586	UBC	1
R-HSA-174495	R-HSA-174495	Synthesis And Processing Of GAG, GAGPOL Polyproteins	1/310	13/8979	0.366862013624703	0.654561131156666	0.525958299630586	UBC	1
R-HSA-189451	R-HSA-189451	Heme biosynthesis	1/310	13/8979	0.366862013624703	0.654561131156666	0.525958299630586	ALAS1	1
R-HSA-190375	R-HSA-190375	FGFR2c ligand binding and activation	1/310	13/8979	0.366862013624703	0.654561131156666	0.525958299630586	FGFR2	1
R-HSA-2142691	R-HSA-2142691	Synthesis of Leukotrienes (LT) and Eoxins (EX)	1/310	13/8979	0.366862013624703	0.654561131156666	0.525958299630586	PTGR1	1
R-HSA-3134975	R-HSA-3134975	Regulation of innate immune responses to cytosolic DNA	1/310	13/8979	0.366862013624703	0.654561131156666	0.525958299630586	UBC	1
R-HSA-3229121	R-HSA-3229121	Glycogen storage diseases	1/310	13/8979	0.366862013624703	0.654561131156666	0.525958299630586	UBC	1
R-HSA-418457	R-HSA-418457	cGMP effects	1/310	13/8979	0.366862013624703	0.654561131156666	0.525958299630586	PDE1A	1
R-HSA-428540	R-HSA-428540	Activation of RAC1	1/310	13/8979	0.366862013624703	0.654561131156666	0.525958299630586	ROBO1	1
R-HSA-6803205	R-HSA-6803205	TP53 regulates transcription of several additional cell death genes whose specific roles in p53-dependent apoptosis remain uncertain	1/310	13/8979	0.366862013624703	0.654561131156666	0.525958299630586	RABGGTB	1
R-HSA-71240	R-HSA-71240	Tryptophan catabolism	1/310	13/8979	0.366862013624703	0.654561131156666	0.525958299630586	SLC3A2	1
R-HSA-9005891	R-HSA-9005891	Loss of function of MECP2 in Rett syndrome	1/310	13/8979	0.366862013624703	0.654561131156666	0.525958299630586	HDAC1	1
R-HSA-9005895	R-HSA-9005895	Pervasive developmental disorders	1/310	13/8979	0.366862013624703	0.654561131156666	0.525958299630586	HDAC1	1
R-HSA-937039	R-HSA-937039	IRAK1 recruits IKK complex	1/310	13/8979	0.366862013624703	0.654561131156666	0.525958299630586	UBC	1
R-HSA-9675151	R-HSA-9675151	Disorders of Developmental Biology	1/310	13/8979	0.366862013624703	0.654561131156666	0.525958299630586	HDAC1	1
R-HSA-9697154	R-HSA-9697154	Disorders of Nervous System Development	1/310	13/8979	0.366862013624703	0.654561131156666	0.525958299630586	HDAC1	1
R-HSA-9733458	R-HSA-9733458	Induction of Cell-Cell Fusion	1/310	13/8979	0.366862013624703	0.654561131156666	0.525958299630586	ANO1	1
R-HSA-975144	R-HSA-975144	IRAK1 recruits IKK complex upon TLR7/8 or 9 stimulation	1/310	13/8979	0.366862013624703	0.654561131156666	0.525958299630586	UBC	1
R-HSA-975163	R-HSA-975163	IRAK2 mediated activation of TAK1 complex upon TLR7/8 or 9 stimulation	1/310	13/8979	0.366862013624703	0.654561131156666	0.525958299630586	UBC	1
R-HSA-9013407	R-HSA-9013407	RHOH GTPase cycle	2/310	37/8979	0.367060523825423	0.654561131156666	0.525958299630586	CAV1/VCP	2
R-HSA-2500257	R-HSA-2500257	Resolution of Sister Chromatid Cohesion	5/310	116/8979	0.37207629421798	0.662417795935617	0.532271351003806	SEC13/TUBB4B/TUBA1A/RANGAP1/TUBB2B	5
R-HSA-73894	R-HSA-73894	DNA Repair	11/310	280/8979	0.373876989405131	0.66453422339439	0.533971960060046	UBE2L6/UBA7/DDB1/COPS5/SPIDR/COPS3/RAD23B/VCP/UBC/RBBP8/CUL4B	11
R-HSA-162599	R-HSA-162599	Late Phase of HIV Life Cycle	5/310	117/8979	0.37898533374358	0.667425149557375	0.536294900632998	SEC13/RANGAP1/GTF2A1/GTF2E2/UBC	5
R-HSA-3560782	R-HSA-3560782	Diseases associated with glycosaminoglycan metabolism	2/310	38/8979	0.379539775471674	0.667425149557375	0.536294900632998	GPC6/GPC3	2
R-HSA-76009	R-HSA-76009	Platelet Aggregation (Plug Formation)	2/310	38/8979	0.379539775471674	0.667425149557375	0.536294900632998	RAP1A/BCAR1	2
R-HSA-9013420	R-HSA-9013420	RHOU GTPase cycle	2/310	38/8979	0.379539775471674	0.667425149557375	0.536294900632998	PIK3R1/TXNL1	2
R-HSA-9013148	R-HSA-9013148	CDC42 GTPase cycle	6/310	145/8979	0.385070054253351	0.667425149557375	0.536294900632998	CDC42EP5/CAV1/PIK3R1/CDC42SE2/CDC42EP3/CPNE8	6
R-HSA-175474	R-HSA-175474	Assembly Of The HIV Virion	1/310	14/8979	0.388752798342118	0.667425149557375	0.536294900632998	UBC	1
R-HSA-1855183	R-HSA-1855183	Synthesis of IP2, IP, and Ins in the cytosol	1/310	14/8979	0.388752798342118	0.667425149557375	0.536294900632998	INPP1	1
R-HSA-2691230	R-HSA-2691230	Signaling by NOTCH1 HD Domain Mutants in Cancer	1/310	14/8979	0.388752798342118	0.667425149557375	0.536294900632998	UBC	1
R-HSA-2691232	R-HSA-2691232	Constitutive Signaling by NOTCH1 HD Domain Mutants	1/310	14/8979	0.388752798342118	0.667425149557375	0.536294900632998	UBC	1
R-HSA-354194	R-HSA-354194	GRB2:SOS provides linkage to MAPK signaling for Integrins	1/310	14/8979	0.388752798342118	0.667425149557375	0.536294900632998	RAP1A	1
R-HSA-418359	R-HSA-418359	Reduction of cytosolic Ca++ levels	1/310	14/8979	0.388752798342118	0.667425149557375	0.536294900632998	ATP2B1	1
R-HSA-419408	R-HSA-419408	Lysosphingolipid and LPA receptors	1/310	14/8979	0.388752798342118	0.667425149557375	0.536294900632998	S1PR1	1
R-HSA-4655427	R-HSA-4655427	SUMOylation of DNA methylation proteins	1/310	14/8979	0.388752798342118	0.667425149557375	0.536294900632998	RNF2	1
R-HSA-8849471	R-HSA-8849471	PTK6 Regulates RHO GTPases, RAS GTPase and MAP kinases	1/310	14/8979	0.388752798342118	0.667425149557375	0.536294900632998	BCAR1	1
R-HSA-8875360	R-HSA-8875360	InlB-mediated entry of Listeria monocytogenes into host cell	1/310	14/8979	0.388752798342118	0.667425149557375	0.536294900632998	UBC	1
R-HSA-8941856	R-HSA-8941856	RUNX3 regulates NOTCH signaling	1/310	14/8979	0.388752798342118	0.667425149557375	0.536294900632998	HES1	1
R-HSA-9018678	R-HSA-9018678	Biosynthesis of specialized proresolving mediators (SPMs)	1/310	14/8979	0.388752798342118	0.667425149557375	0.536294900632998	PTGR1	1
R-HSA-9027284	R-HSA-9027284	Erythropoietin activates RAS	1/310	14/8979	0.388752798342118	0.667425149557375	0.536294900632998	IRS2	1
R-HSA-9037629	R-HSA-9037629	Lewis blood group biosynthesis	1/310	14/8979	0.388752798342118	0.667425149557375	0.536294900632998	ST3GAL4	1
R-HSA-937072	R-HSA-937072	TRAF6-mediated induction of TAK1 complex within TLR4 complex	1/310	14/8979	0.388752798342118	0.667425149557375	0.536294900632998	UBC	1
R-HSA-9706369	R-HSA-9706369	Negative regulation of FLT3	1/310	14/8979	0.388752798342118	0.667425149557375	0.536294900632998	UBC	1
R-HSA-1445148	R-HSA-1445148	Translocation of SLC2A4 (GLUT4) to the plasma membrane	3/310	65/8979	0.390429368864595	0.667425149557375	0.536294900632998	TUBB4B/TUBA1A/TUBB2B	3
R-HSA-156580	R-HSA-156580	Phase II - Conjugation of compounds	3/310	65/8979	0.390429368864595	0.667425149557375	0.536294900632998	MGST3/TPST2/GSTK1	3
R-HSA-1660661	R-HSA-1660661	Sphingolipid de novo biosynthesis	2/310	39/8979	0.391914799788922	0.667425149557375	0.536294900632998	ALDH3B1/SGMS1	2
R-HSA-445989	R-HSA-445989	TAK1-dependent IKK and NF-kappa-B activation	2/310	39/8979	0.391914799788922	0.667425149557375	0.536294900632998	APP/UBC	2
R-HSA-5654741	R-HSA-5654741	Signaling by FGFR3	2/310	39/8979	0.391914799788922	0.667425149557375	0.536294900632998	PIK3R1/UBC	2
R-HSA-975138	R-HSA-975138	TRAF6 mediated induction of NFkB and MAP kinases upon TLR7/8 or 9 activation	4/310	92/8979	0.393039714800843	0.667425149557375	0.536294900632998	APP/FOS/DUSP4/UBC	4
R-HSA-199992	R-HSA-199992	trans-Golgi Network Vesicle Budding	3/310	66/8979	0.399823598883504	0.667425149557375	0.536294900632998	APP/TPD52L1/HSPA8	3
R-HSA-380259	R-HSA-380259	Loss of Nlp from mitotic centrosomes	3/310	66/8979	0.399823598883504	0.667425149557375	0.536294900632998	HSP90AA1/TUBB4B/TUBA1A	3
R-HSA-380284	R-HSA-380284	Loss of proteins required for interphase microtubule organization from the centrosome	3/310	66/8979	0.399823598883504	0.667425149557375	0.536294900632998	HSP90AA1/TUBB4B/TUBA1A	3
R-HSA-975155	R-HSA-975155	MyD88 dependent cascade initiated on endosome	4/310	93/8979	0.400905622274498	0.667425149557375	0.536294900632998	APP/FOS/DUSP4/UBC	4
R-HSA-1433557	R-HSA-1433557	Signaling by SCF-KIT	2/310	40/8979	0.4041779199654	0.667425149557375	0.536294900632998	PIK3R1/GRB10	2
R-HSA-167161	R-HSA-167161	HIV Transcription Initiation	2/310	40/8979	0.4041779199654	0.667425149557375	0.536294900632998	GTF2A1/GTF2E2	2
R-HSA-167162	R-HSA-167162	RNA Polymerase II HIV Promoter Escape	2/310	40/8979	0.4041779199654	0.667425149557375	0.536294900632998	GTF2A1/GTF2E2	2
R-HSA-379724	R-HSA-379724	tRNA Aminoacylation	2/310	40/8979	0.4041779199654	0.667425149557375	0.536294900632998	RARS1/NARS2	2
R-HSA-5654743	R-HSA-5654743	Signaling by FGFR4	2/310	40/8979	0.4041779199654	0.667425149557375	0.536294900632998	PIK3R1/UBC	2
R-HSA-73776	R-HSA-73776	RNA Polymerase II Promoter Escape	2/310	40/8979	0.4041779199654	0.667425149557375	0.536294900632998	GTF2A1/GTF2E2	2
R-HSA-73779	R-HSA-73779	RNA Polymerase II Transcription Pre-Initiation And Promoter Opening	2/310	40/8979	0.4041779199654	0.667425149557375	0.536294900632998	GTF2A1/GTF2E2	2
R-HSA-75953	R-HSA-75953	RNA Polymerase II Transcription Initiation	2/310	40/8979	0.4041779199654	0.667425149557375	0.536294900632998	GTF2A1/GTF2E2	2
R-HSA-76042	R-HSA-76042	RNA Polymerase II Transcription Initiation And Promoter Clearance	2/310	40/8979	0.4041779199654	0.667425149557375	0.536294900632998	GTF2A1/GTF2E2	2
R-HSA-168181	R-HSA-168181	Toll Like Receptor 7/8 (TLR7/8) Cascade	4/310	94/8979	0.408753825702523	0.667425149557375	0.536294900632998	APP/FOS/DUSP4/UBC	4
R-HSA-168273	R-HSA-168273	Influenza Viral RNA Transcription and Replication	4/310	94/8979	0.408753825702523	0.667425149557375	0.536294900632998	RPL26/SEC13/DNAJC3/HSP90AA1	4
R-HSA-9013026	R-HSA-9013026	RHOB GTPase cycle	3/310	67/8979	0.409177711334804	0.667425149557375	0.536294900632998	CAV1/PIK3R1/NET1	3
R-HSA-110312	R-HSA-110312	Translesion synthesis by REV1	1/310	15/8979	0.409889065214839	0.667425149557375	0.536294900632998	UBC	1
R-HSA-1295596	R-HSA-1295596	Spry regulation of FGF signaling	1/310	15/8979	0.409889065214839	0.667425149557375	0.536294900632998	UBC	1
R-HSA-139853	R-HSA-139853	Elevation of cytosolic Ca2+ levels	1/310	15/8979	0.409889065214839	0.667425149557375	0.536294900632998	ITPR2	1
R-HSA-1502540	R-HSA-1502540	Signaling by Activin	1/310	15/8979	0.409889065214839	0.667425149557375	0.536294900632998	FST	1
R-HSA-2730905	R-HSA-2730905	Role of LAT2/NTAL/LAB on calcium mobilization	1/310	15/8979	0.409889065214839	0.667425149557375	0.536294900632998	PIK3R1	1
R-HSA-392517	R-HSA-392517	Rap1 signalling	1/310	15/8979	0.409889065214839	0.667425149557375	0.536294900632998	RAP1A	1
R-HSA-4419969	R-HSA-4419969	Depolymerisation of the Nuclear Lamina	1/310	15/8979	0.409889065214839	0.667425149557375	0.536294900632998	LPIN2	1
R-HSA-5365859	R-HSA-5365859	RA biosynthesis pathway	1/310	15/8979	0.409889065214839	0.667425149557375	0.536294900632998	CYP26B1	1
R-HSA-5684264	R-HSA-5684264	MAP3K8 (TPL2)-dependent MAPK1/3 activation	1/310	15/8979	0.409889065214839	0.667425149557375	0.536294900632998	UBC	1
R-HSA-8866427	R-HSA-8866427	VLDLR internalisation and degradation	1/310	15/8979	0.409889065214839	0.667425149557375	0.536294900632998	UBC	1
R-HSA-936964	R-HSA-936964	Activation of IRF3/IRF7 mediated by TBK1/IKK epsilon	1/310	15/8979	0.409889065214839	0.667425149557375	0.536294900632998	UBC	1
R-HSA-9694631	R-HSA-9694631	Maturation of nucleoprotein	1/310	15/8979	0.409889065214839	0.667425149557375	0.536294900632998	PRMT1	1
R-HSA-168898	R-HSA-168898	Toll-like Receptor Cascades	6/310	149/8979	0.409919497932568	0.667425149557375	0.536294900632998	S100A1/APP/FOS/DUSP4/HSP90B1/UBC	6
R-HSA-1566948	R-HSA-1566948	Elastic fibre formation	2/310	41/8979	0.416322109815487	0.67380895865815	0.541424470997001	FBN2/FBLN2	2
R-HSA-3928662	R-HSA-3928662	EPHB-mediated forward signaling	2/310	41/8979	0.416322109815487	0.67380895865815	0.541424470997001	EFNB1/ACTR3	2
R-HSA-5655253	R-HSA-5655253	Signaling by FGFR2 in disease	2/310	41/8979	0.416322109815487	0.67380895865815	0.541424470997001	FGFR2/PIK3R1	2
R-HSA-5675221	R-HSA-5675221	Negative regulation of MAPK pathway	2/310	41/8979	0.416322109815487	0.67380895865815	0.541424470997001	DUSP4/UBC	2
R-HSA-448424	R-HSA-448424	Interleukin-17 signaling	3/310	68/8979	0.418487498004653	0.674317833756216	0.541833366466902	FOS/DUSP4/UBC	3
R-HSA-9662360	R-HSA-9662360	Sensory processing of sound by inner hair cells of the cochlea	3/310	68/8979	0.418487498004653	0.674317833756216	0.541833366466902	CIB2/CACNA1D/ATP2B1	3
R-HSA-168164	R-HSA-168164	Toll Like Receptor 3 (TLR3) Cascade	4/310	96/8979	0.424386131991267	0.674317833756216	0.541833366466902	APP/FOS/DUSP4/UBC	4
R-HSA-8854518	R-HSA-8854518	AURKA Activation by TPX2	3/310	69/8979	0.427748941141842	0.674317833756216	0.541833366466902	HSP90AA1/TUBB4B/TUBA1A	3
R-HSA-2142753	R-HSA-2142753	Arachidonic acid metabolism	2/310	42/8979	0.428340958256571	0.674317833756216	0.541833366466902	PLA2G4A/PTGR1	2
R-HSA-381038	R-HSA-381038	XBP1(S) activates chaperone genes	2/310	42/8979	0.428340958256571	0.674317833756216	0.541833366466902	DNAJC3/PDIA6	2
R-HSA-512988	R-HSA-512988	Interleukin-3, Interleukin-5 and GM-CSF signaling	2/310	42/8979	0.428340958256571	0.674317833756216	0.541833366466902	PIK3R1/UBC	2
R-HSA-1362300	R-HSA-1362300	Transcription of E2F targets under negative control by p107 (RBL1) and p130 (RBL2) in complex with HDAC1	1/310	16/8979	0.430296739220127	0.674317833756216	0.541833366466902	HDAC1	1
R-HSA-1963642	R-HSA-1963642	PI3K events in ERBB2 signaling	1/310	16/8979	0.430296739220127	0.674317833756216	0.541833366466902	PIK3R1	1
R-HSA-210744	R-HSA-210744	Regulation of gene expression in late stage (branching morphogenesis) pancreatic bud precursor cells	1/310	16/8979	0.430296739220127	0.674317833756216	0.541833366466902	HES1	1
R-HSA-2142845	R-HSA-2142845	Hyaluronan metabolism	1/310	16/8979	0.430296739220127	0.674317833756216	0.541833366466902	CD44	1
R-HSA-399954	R-HSA-399954	Sema3A PAK dependent Axon repulsion	1/310	16/8979	0.430296739220127	0.674317833756216	0.541833366466902	HSP90AA1	1
R-HSA-422085	R-HSA-422085	Synthesis, secretion, and deacylation of Ghrelin	1/310	16/8979	0.430296739220127	0.674317833756216	0.541833366466902	KLF4	1
R-HSA-5655862	R-HSA-5655862	Translesion synthesis by POLK	1/310	16/8979	0.430296739220127	0.674317833756216	0.541833366466902	UBC	1
R-HSA-5656121	R-HSA-5656121	Translesion synthesis by POLI	1/310	16/8979	0.430296739220127	0.674317833756216	0.541833366466902	UBC	1
R-HSA-6804760	R-HSA-6804760	Regulation of TP53 Activity through Methylation	1/310	16/8979	0.430296739220127	0.674317833756216	0.541833366466902	UBC	1
R-HSA-9022699	R-HSA-9022699	MECP2 regulates neuronal receptors and channels	1/310	16/8979	0.430296739220127	0.674317833756216	0.541833366466902	HDAC1	1
R-HSA-9033658	R-HSA-9033658	Blood group systems biosynthesis	1/310	16/8979	0.430296739220127	0.674317833756216	0.541833366466902	ST3GAL4	1
R-HSA-9651496	R-HSA-9651496	Defects of contact activation system (CAS) and kallikrein/kinin system (KKS)	1/310	16/8979	0.430296739220127	0.674317833756216	0.541833366466902	TPST2	1
R-HSA-9671793	R-HSA-9671793	Diseases of hemostasis	1/310	16/8979	0.430296739220127	0.674317833756216	0.541833366466902	TPST2	1
R-HSA-9703648	R-HSA-9703648	Signaling by FLT3 ITD and TKD mutants	1/310	16/8979	0.430296739220127	0.674317833756216	0.541833366466902	PIK3R1	1
R-HSA-9758274	R-HSA-9758274	Regulation of NF-kappa B signaling	1/310	16/8979	0.430296739220127	0.674317833756216	0.541833366466902	UBC	1
R-HSA-168138	R-HSA-168138	Toll Like Receptor 9 (TLR9) Cascade	4/310	97/8979	0.432164943551874	0.67529658805372	0.542619823104133	APP/FOS/DUSP4/UBC	4
R-HSA-9705671	R-HSA-9705671	SARS-CoV-2 activates/modulates innate and adaptive immune responses	4/310	97/8979	0.432164943551874	0.67529658805372	0.542619823104133	B2M/SEC13/HSP90AA1/UBC	4
R-HSA-1852241	R-HSA-1852241	Organelle biogenesis and maintenance	10/310	265/8979	0.43278883657747	0.675299822590707	0.542622422145678	ATP5F1B/HSPA9/CCT2/CCT3/HSP90AA1/CCT8/TUBB4B/TUBA1A/ALAS1/TUBB2B	10
R-HSA-2672351	R-HSA-2672351	Stimuli-sensing channels	4/310	98/8979	0.439915468796027	0.683497805716637	0.549209732421336	RYR2/ANO1/UBC/SGK1	4
R-HSA-2173789	R-HSA-2173789	TGF-beta receptor signaling activates SMADs	2/310	43/8979	0.440228635450371	0.683497805716637	0.549209732421336	UBC/BAMBI	2
R-HSA-5617833	R-HSA-5617833	Cilium Assembly	7/310	182/8979	0.440340250715319	0.683497805716637	0.549209732421336	CCT2/CCT3/HSP90AA1/CCT8/TUBB4B/TUBA1A/TUBB2B	7
R-HSA-166166	R-HSA-166166	MyD88-independent TLR4 cascade	4/310	99/8979	0.447635265510389	0.683497805716637	0.549209732421336	APP/FOS/DUSP4/UBC	4
R-HSA-8856825	R-HSA-8856825	Cargo recognition for clathrin-mediated endocytosis	4/310	99/8979	0.447635265510389	0.683497805716637	0.549209732421336	COPS5/SCARB2/COPS3/UBC	4
R-HSA-937061	R-HSA-937061	TRIF(TICAM1)-mediated TLR4 signaling	4/310	99/8979	0.447635265510389	0.683497805716637	0.549209732421336	APP/FOS/DUSP4/UBC	4
R-HSA-156584	R-HSA-156584	Cytosolic sulfonation of small molecules	1/310	17/8979	0.450000857354876	0.683497805716637	0.549209732421336	TPST2	1
R-HSA-168927	R-HSA-168927	TICAM1, RIP1-mediated IKK complex recruitment	1/310	17/8979	0.450000857354876	0.683497805716637	0.549209732421336	UBC	1
R-HSA-180292	R-HSA-180292	GAB1 signalosome	1/310	17/8979	0.450000857354876	0.683497805716637	0.549209732421336	PIK3R1	1
R-HSA-1912420	R-HSA-1912420	Pre-NOTCH Processing in Golgi	1/310	17/8979	0.450000857354876	0.683497805716637	0.549209732421336	ST3GAL4	1
R-HSA-2033519	R-HSA-2033519	Activated point mutants of FGFR2	1/310	17/8979	0.450000857354876	0.683497805716637	0.549209732421336	FGFR2	1
R-HSA-210993	R-HSA-210993	Tie2 Signaling	1/310	17/8979	0.450000857354876	0.683497805716637	0.549209732421336	PIK3R1	1
R-HSA-2979096	R-HSA-2979096	NOTCH2 Activation and Transmission of Signal to the Nucleus	1/310	17/8979	0.450000857354876	0.683497805716637	0.549209732421336	UBC	1
R-HSA-432142	R-HSA-432142	Platelet sensitization by LDL	1/310	17/8979	0.450000857354876	0.683497805716637	0.549209732421336	PLA2G4A	1
R-HSA-5602498	R-HSA-5602498	MyD88 deficiency (TLR2/4)	1/310	17/8979	0.450000857354876	0.683497805716637	0.549209732421336	S100A1	1
R-HSA-8851708	R-HSA-8851708	Signaling by FGFR2 IIIa TM	1/310	17/8979	0.450000857354876	0.683497805716637	0.549209732421336	FGFR2	1
R-HSA-8963898	R-HSA-8963898	Plasma lipoprotein assembly	1/310	17/8979	0.450000857354876	0.683497805716637	0.549209732421336	APOC1	1
R-HSA-8964315	R-HSA-8964315	G beta:gamma signalling through BTK	1/310	17/8979	0.450000857354876	0.683497805716637	0.549209732421336	GNG13	1
R-HSA-9034015	R-HSA-9034015	Signaling by NTRK3 (TRKC)	1/310	17/8979	0.450000857354876	0.683497805716637	0.549209732421336	PIK3R1	1
R-HSA-3700989	R-HSA-3700989	Transcriptional Regulation by TP53	12/310	328/8979	0.460691144816183	0.692067663675396	0.556095854596203	NDUFA4/FOS/HDAC1/PRMT1/RABGGTB/BTG2/GPI/GADD45A/UBC/SGK1/RBBP8/RGCC	12
R-HSA-5663220	R-HSA-5663220	RHO GTPases Activate Formins	5/310	129/8979	0.461194814585153	0.692067663675396	0.556095854596203	SEC13/TUBB4B/TUBA1A/RANGAP1/TUBB2B	5
R-HSA-75893	R-HSA-75893	TNF signaling	2/310	45/8979	0.463589870890773	0.692067663675396	0.556095854596203	TAX1BP1/UBC	2
R-HSA-3000178	R-HSA-3000178	ECM proteoglycans	3/310	73/8979	0.464237413877581	0.692067663675396	0.556095854596203	APP/NCAM1/SPARC	3
R-HSA-9013408	R-HSA-9013408	RHOG GTPase cycle	3/310	73/8979	0.464237413877581	0.692067663675396	0.556095854596203	CAV1/PIK3R1/STBD1	3
R-HSA-162587	R-HSA-162587	HIV Life Cycle	5/310	130/8979	0.467930524009009	0.692067663675396	0.556095854596203	SEC13/RANGAP1/GTF2A1/GTF2E2/UBC	5
R-HSA-1362277	R-HSA-1362277	Transcription of E2F targets under negative control by DREAM complex	1/310	18/8979	0.469025598954964	0.692067663675396	0.556095854596203	HDAC1	1
R-HSA-1839117	R-HSA-1839117	Signaling by cytosolic FGFR1 fusion mutants	1/310	18/8979	0.469025598954964	0.692067663675396	0.556095854596203	PIK3R1	1
R-HSA-2028269	R-HSA-2028269	Signaling by Hippo	1/310	18/8979	0.469025598954964	0.692067663675396	0.556095854596203	AMOTL2	1
R-HSA-3232118	R-HSA-3232118	SUMOylation of transcription factors	1/310	18/8979	0.469025598954964	0.692067663675396	0.556095854596203	FOXL2	1
R-HSA-392851	R-HSA-392851	Prostacyclin signalling through prostacyclin receptor	1/310	18/8979	0.469025598954964	0.692067663675396	0.556095854596203	GNG13	1
R-HSA-3928664	R-HSA-3928664	Ephrin signaling	1/310	18/8979	0.469025598954964	0.692067663675396	0.556095854596203	EFNB1	1
R-HSA-445144	R-HSA-445144	Signal transduction by L1	1/310	18/8979	0.469025598954964	0.692067663675396	0.556095854596203	NCAM1	1
R-HSA-5603041	R-HSA-5603041	IRAK4 deficiency (TLR2/4)	1/310	18/8979	0.469025598954964	0.692067663675396	0.556095854596203	S100A1	1
R-HSA-5654221	R-HSA-5654221	Phospholipase C-mediated cascade; FGFR2	1/310	18/8979	0.469025598954964	0.692067663675396	0.556095854596203	FGFR2	1
R-HSA-5654710	R-HSA-5654710	PI-3K cascade:FGFR3	1/310	18/8979	0.469025598954964	0.692067663675396	0.556095854596203	PIK3R1	1
R-HSA-8876384	R-HSA-8876384	Listeria monocytogenes entry into host cells	1/310	18/8979	0.469025598954964	0.692067663675396	0.556095854596203	UBC	1
R-HSA-888590	R-HSA-888590	GABA synthesis, release, reuptake and degradation	1/310	18/8979	0.469025598954964	0.692067663675396	0.556095854596203	HSPA8	1
R-HSA-9669938	R-HSA-9669938	Signaling by KIT in disease	1/310	18/8979	0.469025598954964	0.692067663675396	0.556095854596203	PIK3R1	1
R-HSA-9670439	R-HSA-9670439	Signaling by phosphorylated juxtamembrane, extracellular and kinase domain KIT mutants	1/310	18/8979	0.469025598954964	0.692067663675396	0.556095854596203	PIK3R1	1
R-HSA-9671555	R-HSA-9671555	Signaling by PDGFR in disease	1/310	18/8979	0.469025598954964	0.692067663675396	0.556095854596203	PIK3R1	1
R-HSA-380270	R-HSA-380270	Recruitment of mitotic centrosome proteins and complexes	3/310	74/8979	0.473203316139934	0.696339839197789	0.559528667921845	HSP90AA1/TUBB4B/TUBA1A	3
R-HSA-380287	R-HSA-380287	Centrosome maturation	3/310	74/8979	0.473203316139934	0.696339839197789	0.559528667921845	HSP90AA1/TUBB4B/TUBA1A	3
R-HSA-166016	R-HSA-166016	Toll Like Receptor 4 (TLR4) Cascade	5/310	131/8979	0.47464053444088	0.697509635186462	0.560468631937169	S100A1/APP/FOS/DUSP4/UBC	5
R-HSA-6811558	R-HSA-6811558	PI5P, PP2A and IER3 Regulate PI3K/AKT Signaling	4/310	103/8979	0.478161160385419	0.701733811052115	0.563862876187073	FGFR2/PIK3R1/IRS2/PDGFA	4
R-HSA-164938	R-HSA-164938	Nef-mediates down modulation of cell surface receptors by recruiting them to clathrin adapters	1/310	19/8979	0.487394314982635	0.705746968094856	0.567087560871024	B2M	1
R-HSA-190241	R-HSA-190241	FGFR2 ligand binding and activation	1/310	19/8979	0.487394314982635	0.705746968094856	0.567087560871024	FGFR2	1
R-HSA-392154	R-HSA-392154	Nitric oxide stimulates guanylate cyclase	1/310	19/8979	0.487394314982635	0.705746968094856	0.567087560871024	PDE1A	1
R-HSA-418217	R-HSA-418217	G beta:gamma signalling through PLC beta	1/310	19/8979	0.487394314982635	0.705746968094856	0.567087560871024	GNG13	1
R-HSA-5686938	R-HSA-5686938	Regulation of TLR by endogenous ligand	1/310	19/8979	0.487394314982635	0.705746968094856	0.567087560871024	S100A1	1
R-HSA-8964616	R-HSA-8964616	G beta:gamma signalling through CDC42	1/310	19/8979	0.487394314982635	0.705746968094856	0.567087560871024	GNG13	1
R-HSA-8978934	R-HSA-8978934	Metabolism of cofactors	1/310	19/8979	0.487394314982635	0.705746968094856	0.567087560871024	HSP90AA1	1
R-HSA-933542	R-HSA-933542	TRAF6 mediated NF-kB activation	1/310	19/8979	0.487394314982635	0.705746968094856	0.567087560871024	APP	1
R-HSA-9703465	R-HSA-9703465	Signaling by FLT3 fusion proteins	1/310	19/8979	0.487394314982635	0.705746968094856	0.567087560871024	PIK3R1	1
R-HSA-982772	R-HSA-982772	Growth hormone receptor signaling	1/310	19/8979	0.487394314982635	0.705746968094856	0.567087560871024	IRS2	1
R-HSA-6806834	R-HSA-6806834	Signaling by MET	3/310	76/8979	0.49092644320093	0.708029372265883	0.568921536889035	PIK3R1/RAP1A/UBC	3
R-HSA-927802	R-HSA-927802	Nonsense-Mediated Decay (NMD)	3/310	76/8979	0.49092644320093	0.708029372265883	0.568921536889035	RPL26/MAGOH/ETF1	3
R-HSA-975957	R-HSA-975957	Nonsense Mediated Decay (NMD) enhanced by the Exon Junction Complex (EJC)	3/310	76/8979	0.49092644320093	0.708029372265883	0.568921536889035	RPL26/MAGOH/ETF1	3
R-HSA-5654736	R-HSA-5654736	Signaling by FGFR1	2/310	48/8979	0.497532155538498	0.712429478130128	0.572457145846541	PIK3R1/UBC	2
R-HSA-381340	R-HSA-381340	Transcriptional regulation of white adipocyte differentiation	3/310	77/8979	0.499678272236419	0.712429478130128	0.572457145846541	KLF4/CEBPD/LPL	3
R-HSA-1989781	R-HSA-1989781	PPARA activates gene expression	4/310	106/8979	0.500625275408544	0.712429478130128	0.572457145846541	HMGCS2/FDFT1/ALAS1/FHL2	4
R-HSA-2022870	R-HSA-2022870	Chondroitin sulfate biosynthesis	1/310	20/8979	0.505129556316941	0.712429478130128	0.572457145846541	CSGALNACT1	1
R-HSA-379726	R-HSA-379726	Mitochondrial tRNA aminoacylation	1/310	20/8979	0.505129556316941	0.712429478130128	0.572457145846541	NARS2	1
R-HSA-381771	R-HSA-381771	Synthesis, secretion, and inactivation of Glucagon-like Peptide-1 (GLP-1)	1/310	20/8979	0.505129556316941	0.712429478130128	0.572457145846541	GNG13	1
R-HSA-389357	R-HSA-389357	CD28 dependent PI3K/Akt signaling	1/310	20/8979	0.505129556316941	0.712429478130128	0.572457145846541	PIK3R1	1
R-HSA-450321	R-HSA-450321	JNK (c-Jun kinases) phosphorylation and activation mediated by activated human TAK1	1/310	20/8979	0.505129556316941	0.712429478130128	0.572457145846541	UBC	1
R-HSA-500657	R-HSA-500657	Presynaptic function of Kainate receptors	1/310	20/8979	0.505129556316941	0.712429478130128	0.572457145846541	GNG13	1
R-HSA-5654720	R-HSA-5654720	PI-3K cascade:FGFR4	1/310	20/8979	0.505129556316941	0.712429478130128	0.572457145846541	PIK3R1	1
R-HSA-6807004	R-HSA-6807004	Negative regulation of MET activity	1/310	20/8979	0.505129556316941	0.712429478130128	0.572457145846541	UBC	1
R-HSA-73980	R-HSA-73980	RNA Polymerase III Transcription Termination	1/310	20/8979	0.505129556316941	0.712429478130128	0.572457145846541	SSB	1
R-HSA-9008059	R-HSA-9008059	Interleukin-37 signaling	1/310	20/8979	0.505129556316941	0.712429478130128	0.572457145846541	PTPN12	1
R-HSA-901032	R-HSA-901032	ER Quality Control Compartment (ERQC)	1/310	20/8979	0.505129556316941	0.712429478130128	0.572457145846541	UBC	1
R-HSA-9013507	R-HSA-9013507	NOTCH3 Activation and Transmission of Signal to the Nucleus	1/310	20/8979	0.505129556316941	0.712429478130128	0.572457145846541	UBC	1
R-HSA-937041	R-HSA-937041	IKK complex recruitment mediated by RIP1	1/310	20/8979	0.505129556316941	0.712429478130128	0.572457145846541	UBC	1
R-HSA-9748787	R-HSA-9748787	Azathioprine ADME	1/310	20/8979	0.505129556316941	0.712429478130128	0.572457145846541	GMPS	1
R-HSA-2980766	R-HSA-2980766	Nuclear Envelope Breakdown	2/310	49/8979	0.50853904927116	0.716307921541478	0.575573584334482	SEC13/LPIN2	2
R-HSA-400206	R-HSA-400206	Regulation of lipid metabolism by PPARalpha	4/310	108/8979	0.515367615422085	0.724986049674073	0.582546704642635	HMGCS2/FDFT1/ALAS1/FHL2	4
R-HSA-2980736	R-HSA-2980736	Peptide hormone metabolism	3/310	79/8979	0.516950162585659	0.726205976663294	0.583526950328458	GNG13/INHA/KLF4	3
R-HSA-112310	R-HSA-112310	Neurotransmitter release cycle	2/310	50/8979	0.519387711202823	0.726205976663294	0.583526950328458	HSPA8/NAAA	2
R-HSA-432722	R-HSA-432722	Golgi Associated Vesicle Biogenesis	2/310	50/8979	0.519387711202823	0.726205976663294	0.583526950328458	TPD52L1/HSPA8	2
R-HSA-163560	R-HSA-163560	Triglyceride catabolism	1/310	21/8979	0.522253101081061	0.726205976663294	0.583526950328458	CAV1	1
R-HSA-174048	R-HSA-174048	APC/C:Cdc20 mediated degradation of Cyclin B	1/310	21/8979	0.522253101081061	0.726205976663294	0.583526950328458	UBC	1
R-HSA-198753	R-HSA-198753	ERK/MAPK targets	1/310	21/8979	0.522253101081061	0.726205976663294	0.583526950328458	DUSP4	1
R-HSA-392170	R-HSA-392170	ADP signalling through P2Y purinoceptor 12	1/310	21/8979	0.522253101081061	0.726205976663294	0.583526950328458	GNG13	1
R-HSA-5218921	R-HSA-5218921	VEGFR2 mediated cell proliferation	1/310	21/8979	0.522253101081061	0.726205976663294	0.583526950328458	ITPR2	1
R-HSA-5654689	R-HSA-5654689	PI-3K cascade:FGFR1	1/310	21/8979	0.522253101081061	0.726205976663294	0.583526950328458	PIK3R1	1
R-HSA-1483257	R-HSA-1483257	Phospholipid metabolism	7/310	197/8979	0.523782766492583	0.72740164246924	0.584487701470389	PLA2G1B/GPCPD1/PIK3R1/PLA2G4A/LPIN2/ETNK2/AGPAT4	7
R-HSA-199418	R-HSA-199418	Negative regulation of the PI3K/AKT network	4/310	110/8979	0.529907012432768	0.734263327720127	0.590001258776762	FGFR2/PIK3R1/IRS2/PDGFA	4
R-HSA-2151201	R-HSA-2151201	Transcriptional activation of mitochondrial biogenesis	2/310	51/8979	0.530075919827421	0.734263327720127	0.590001258776762	ATP5F1B/ALAS1	2
R-HSA-112409	R-HSA-112409	RAF-independent MAPK1/3 activation	1/310	22/8979	0.538785981039185	0.735077356040898	0.590655353453431	DUSP4	1
R-HSA-1250196	R-HSA-1250196	SHC1 events in ERBB2 signaling	1/310	22/8979	0.538785981039185	0.735077356040898	0.590655353453431	PTPN12	1
R-HSA-162588	R-HSA-162588	Budding and maturation of HIV virion	1/310	22/8979	0.538785981039185	0.735077356040898	0.590655353453431	UBC	1
R-HSA-202040	R-HSA-202040	G-protein activation	1/310	22/8979	0.538785981039185	0.735077356040898	0.590655353453431	GNG13	1
R-HSA-428930	R-HSA-428930	Thromboxane signalling through TP receptor	1/310	22/8979	0.538785981039185	0.735077356040898	0.590655353453431	GNG13	1
R-HSA-429947	R-HSA-429947	Deadenylation of mRNA	1/310	22/8979	0.538785981039185	0.735077356040898	0.590655353453431	EIF4A1	1
R-HSA-450302	R-HSA-450302	activated TAK1 mediates p38 MAPK activation	1/310	22/8979	0.538785981039185	0.735077356040898	0.590655353453431	UBC	1
R-HSA-5655332	R-HSA-5655332	Signaling by FGFR3 in disease	1/310	22/8979	0.538785981039185	0.735077356040898	0.590655353453431	PIK3R1	1
R-HSA-5696397	R-HSA-5696397	Gap-filling DNA repair synthesis and ligation in GG-NER	1/310	22/8979	0.538785981039185	0.735077356040898	0.590655353453431	UBC	1
R-HSA-8956321	R-HSA-8956321	Nucleotide salvage	1/310	22/8979	0.538785981039185	0.735077356040898	0.590655353453431	UCK2	1
R-HSA-912526	R-HSA-912526	Interleukin receptor SHC signaling	1/310	22/8979	0.538785981039185	0.735077356040898	0.590655353453431	PIK3R1	1
R-HSA-9665686	R-HSA-9665686	Signaling by ERBB2 TMD/JMD mutants	1/310	22/8979	0.538785981039185	0.735077356040898	0.590655353453431	HSP90AA1	1
R-HSA-8936459	R-HSA-8936459	RUNX1 regulates genes involved in megakaryocyte differentiation and platelet function	2/310	52/8979	0.540601794100598	0.736629295349121	0.591902380386179	HDAC1/PRMT1	2
R-HSA-1474290	R-HSA-1474290	Collagen formation	3/310	82/8979	0.542246225947264	0.73740132032396	0.592522724191686	COL12A1/P4HA1/PLOD2	3
R-HSA-1592230	R-HSA-1592230	Mitochondrial biogenesis	3/310	83/8979	0.550507488748672	0.73740132032396	0.592522724191686	ATP5F1B/HSPA9/ALAS1	3
R-HSA-192823	R-HSA-192823	Viral mRNA Translation	2/310	53/8979	0.550963772717454	0.73740132032396	0.592522724191686	RPL26/DNAJC3	2
R-HSA-8848021	R-HSA-8848021	Signaling by PTK6	2/310	53/8979	0.550963772717454	0.73740132032396	0.592522724191686	BCAR1/UBC	2
R-HSA-9006927	R-HSA-9006927	Signaling by Non-Receptor Tyrosine Kinases	2/310	53/8979	0.550963772717454	0.73740132032396	0.592522724191686	BCAR1/UBC	2
R-HSA-1592389	R-HSA-1592389	Activation of Matrix Metalloproteinases	1/310	23/8979	0.554748507094544	0.73740132032396	0.592522724191686	MMP2	1
R-HSA-179409	R-HSA-179409	APC-Cdc20 mediated degradation of Nek2A	1/310	23/8979	0.554748507094544	0.73740132032396	0.592522724191686	UBC	1
R-HSA-379716	R-HSA-379716	Cytosolic tRNA aminoacylation	1/310	23/8979	0.554748507094544	0.73740132032396	0.592522724191686	RARS1	1
R-HSA-400508	R-HSA-400508	Incretin synthesis, secretion, and inactivation	1/310	23/8979	0.554748507094544	0.73740132032396	0.592522724191686	GNG13	1
R-HSA-5654699	R-HSA-5654699	SHC-mediated cascade:FGFR2	1/310	23/8979	0.554748507094544	0.73740132032396	0.592522724191686	FGFR2	1
R-HSA-5668599	R-HSA-5668599	RHO GTPases Activate NADPH Oxidases	1/310	23/8979	0.554748507094544	0.73740132032396	0.592522724191686	CYBA	1
R-HSA-75876	R-HSA-75876	Synthesis of very long-chain fatty acyl-CoAs	1/310	23/8979	0.554748507094544	0.73740132032396	0.592522724191686	HACD2	1
R-HSA-9634638	R-HSA-9634638	Estrogen-dependent nuclear events downstream of ESR-membrane signaling	1/310	23/8979	0.554748507094544	0.73740132032396	0.592522724191686	FOS	1
R-HSA-9648002	R-HSA-9648002	RAS processing	1/310	23/8979	0.554748507094544	0.73740132032396	0.592522724191686	UBC	1
R-HSA-9701192	R-HSA-9701192	Defective HDR through Homologous Recombination (HRR) due to BRCA1 loss-of-function	1/310	23/8979	0.554748507094544	0.73740132032396	0.592522724191686	RBBP8	1
R-HSA-9701193	R-HSA-9701193	Defective HDR through Homologous Recombination (HRR) due to PALB2 loss of function	1/310	23/8979	0.554748507094544	0.73740132032396	0.592522724191686	RBBP8	1
R-HSA-9704331	R-HSA-9704331	Defective HDR through Homologous Recombination Repair (HRR) due to PALB2 loss of BRCA1 binding function	1/310	23/8979	0.554748507094544	0.73740132032396	0.592522724191686	RBBP8	1
R-HSA-9704646	R-HSA-9704646	Defective HDR through Homologous Recombination Repair (HRR) due to PALB2 loss of BRCA2/RAD51/RAD51C binding function	1/310	23/8979	0.554748507094544	0.73740132032396	0.592522724191686	RBBP8	1
R-HSA-9705462	R-HSA-9705462	Inactivation of CSF3 (G-CSF) signaling	1/310	23/8979	0.554748507094544	0.73740132032396	0.592522724191686	UBC	1
R-HSA-9709603	R-HSA-9709603	Impaired BRCA2 binding to PALB2	1/310	23/8979	0.554748507094544	0.73740132032396	0.592522724191686	RBBP8	1
R-HSA-9662361	R-HSA-9662361	Sensory processing of sound by outer hair cells of the cochlea	2/310	54/8979	0.561160594407684	0.745012720692842	0.598638698705405	CIB2/GSN	2
R-HSA-2022854	R-HSA-2022854	Keratan sulfate biosynthesis	1/310	24/8979	0.570160293919096	0.751074706173877	0.603509674729228	ST3GAL4	1
R-HSA-392451	R-HSA-392451	G beta:gamma signalling through PI3Kgamma	1/310	24/8979	0.570160293919096	0.751074706173877	0.603509674729228	GNG13	1
R-HSA-5674400	R-HSA-5674400	Constitutive Signaling by AKT1 E17K in Cancer	1/310	24/8979	0.570160293919096	0.751074706173877	0.603509674729228	NR4A1	1
R-HSA-5693554	R-HSA-5693554	Resolution of D-loop Structures through Synthesis-Dependent Strand Annealing (SDSA)	1/310	24/8979	0.570160293919096	0.751074706173877	0.603509674729228	RBBP8	1
R-HSA-8866652	R-HSA-8866652	Synthesis of active ubiquitin: roles of E1 and E2 enzymes	1/310	24/8979	0.570160293919096	0.751074706173877	0.603509674729228	UBC	1
R-HSA-6790901	R-HSA-6790901	rRNA modification in the nucleus and cytosol	2/310	55/8979	0.571191279202895	0.751074706173877	0.603509674729228	NOP56/NOP58	2
R-HSA-917937	R-HSA-917937	Iron uptake and transport	2/310	55/8979	0.571191279202895	0.751074706173877	0.603509674729228	HMOX1/UBC	2
R-HSA-8978868	R-HSA-8978868	Fatty acid metabolism	5/310	146/8979	0.571259398986761	0.751074706173877	0.603509674729228	PPT1/HACD2/PLA2G4A/NUDT19/PTGR1	5
R-HSA-1442490	R-HSA-1442490	Collagen degradation	2/310	56/8979	0.581055110632818	0.759992521706168	0.610675390612012	COL12A1/MMP2	2
R-HSA-2029482	R-HSA-2029482	Regulation of actin dynamics for phagocytic cup formation	2/310	56/8979	0.581055110632818	0.759992521706168	0.610675390612012	ACTR3/HSP90AA1	2
R-HSA-3000171	R-HSA-3000171	Non-integrin membrane-ECM interactions	2/310	56/8979	0.581055110632818	0.759992521706168	0.610675390612012	ACTN1/PDGFA	2
R-HSA-913709	R-HSA-913709	O-linked glycosylation of mucins	2/310	56/8979	0.581055110632818	0.759992521706168	0.610675390612012	ST6GAL1/ST3GAL4	2
R-HSA-3000170	R-HSA-3000170	Syndecan interactions	1/310	25/8979	0.585040283744343	0.759992521706168	0.610675390612012	ACTN1	1
R-HSA-350054	R-HSA-350054	Notch-HLH transcription pathway	1/310	25/8979	0.585040283744343	0.759992521706168	0.610675390612012	HDAC1	1
R-HSA-5654700	R-HSA-5654700	FRS-mediated FGFR2 signaling	1/310	25/8979	0.585040283744343	0.759992521706168	0.610675390612012	FGFR2	1
R-HSA-5654708	R-HSA-5654708	Downstream signaling of activated FGFR3	1/310	25/8979	0.585040283744343	0.759992521706168	0.610675390612012	PIK3R1	1
R-HSA-8982491	R-HSA-8982491	Glycogen metabolism	1/310	25/8979	0.585040283744343	0.759992521706168	0.610675390612012	UBC	1
R-HSA-9006115	R-HSA-9006115	Signaling by NTRK2 (TRKB)	1/310	25/8979	0.585040283744343	0.759992521706168	0.610675390612012	PIK3R1	1
R-HSA-5619102	R-HSA-5619102	SLC transporter disorders	3/310	88/8979	0.590464003212323	0.764667768803938	0.61443208329792	SEC13/SLC3A2/HK1	3
R-HSA-193648	R-HSA-193648	NRAGE signals death through JNK	2/310	57/8979	0.590751618808935	0.764667768803938	0.61443208329792	BCL2L11/NET1	2
R-HSA-72764	R-HSA-72764	Eukaryotic Translation Termination	2/310	57/8979	0.590751618808935	0.764667768803938	0.61443208329792	RPL26/ETF1	2
R-HSA-9705683	R-HSA-9705683	SARS-CoV-2-host interactions	5/310	150/8979	0.595452996718827	0.76604546755625	0.615539103037832	CAV1/B2M/SEC13/HSP90AA1/UBC	5
R-HSA-114508	R-HSA-114508	Effects of PIP2 hydrolysis	1/310	26/8979	0.599406769341758	0.76604546755625	0.615539103037832	ITPR2	1
R-HSA-1483191	R-HSA-1483191	Synthesis of PC	1/310	26/8979	0.599406769341758	0.76604546755625	0.615539103037832	LPIN2	1
R-HSA-1538133	R-HSA-1538133	G0 and Early G1	1/310	26/8979	0.599406769341758	0.76604546755625	0.615539103037832	HDAC1	1
R-HSA-164952	R-HSA-164952	The role of Nef in HIV-1 replication and disease pathogenesis	1/310	26/8979	0.599406769341758	0.76604546755625	0.615539103037832	B2M	1
R-HSA-390918	R-HSA-390918	Peroxisomal lipid metabolism	1/310	26/8979	0.599406769341758	0.76604546755625	0.615539103037832	NUDT19	1
R-HSA-420029	R-HSA-420029	Tight junction interactions	1/310	26/8979	0.599406769341758	0.76604546755625	0.615539103037832	F11R	1
R-HSA-5694530	R-HSA-5694530	Cargo concentration in the ER	1/310	26/8979	0.599406769341758	0.76604546755625	0.615539103037832	FOLR1	1
R-HSA-9615017	R-HSA-9615017	FOXO-mediated transcription of oxidative stress, metabolic and neuronal genes	1/310	26/8979	0.599406769341758	0.76604546755625	0.615539103037832	HDAC1	1
R-HSA-9619665	R-HSA-9619665	EGR2 and SOX10-mediated initiation of Schwann cell myelination	1/310	26/8979	0.599406769341758	0.76604546755625	0.615539103037832	CYP51A1	1
R-HSA-8986944	R-HSA-8986944	Transcriptional Regulation by MECP2	2/310	58/8979	0.600280564355772	0.76604546755625	0.615539103037832	HDAC1/SGK1	2
R-HSA-975956	R-HSA-975956	Nonsense Mediated Decay (NMD) independent of the Exon Junction Complex (EJC)	2/310	58/8979	0.600280564355772	0.76604546755625	0.615539103037832	RPL26/ETF1	2
R-HSA-204005	R-HSA-204005	COPII-mediated vesicle transport	2/310	59/8979	0.609641923151802	0.767303311077537	0.616549815724802	FOLR1/SEC13	2
R-HSA-421270	R-HSA-421270	Cell-cell junction organization	2/310	59/8979	0.609641923151802	0.767303311077537	0.616549815724802	CTNNA1/F11R	2
R-HSA-446219	R-HSA-446219	Synthesis of substrates in N-glycan biosythesis	2/310	59/8979	0.609641923151802	0.767303311077537	0.616549815724802	ST6GAL1/ST3GAL4	2
R-HSA-114452	R-HSA-114452	Activation of BH3-only proteins	1/310	27/8979	0.613277416220352	0.767303311077537	0.616549815724802	BCL2L11	1
R-HSA-1296041	R-HSA-1296041	Activation of G protein gated Potassium channels	1/310	27/8979	0.613277416220352	0.767303311077537	0.616549815724802	GNG13	1
R-HSA-1296059	R-HSA-1296059	G protein gated Potassium channels	1/310	27/8979	0.613277416220352	0.767303311077537	0.616549815724802	GNG13	1
R-HSA-168274	R-HSA-168274	Export of Viral Ribonucleoproteins from Nucleus	1/310	27/8979	0.613277416220352	0.767303311077537	0.616549815724802	SEC13	1
R-HSA-168333	R-HSA-168333	NEP/NS2 Interacts with the Cellular Export Machinery	1/310	27/8979	0.613277416220352	0.767303311077537	0.616549815724802	SEC13	1
R-HSA-2122948	R-HSA-2122948	Activated NOTCH1 Transmits Signal to the Nucleus	1/310	27/8979	0.613277416220352	0.767303311077537	0.616549815724802	UBC	1
R-HSA-3214842	R-HSA-3214842	HDMs demethylate histones	1/310	27/8979	0.613277416220352	0.767303311077537	0.616549815724802	ARID5B	1
R-HSA-5339562	R-HSA-5339562	Uptake and actions of bacterial toxins	1/310	27/8979	0.613277416220352	0.767303311077537	0.616549815724802	HSP90AA1	1
R-HSA-5601884	R-HSA-5601884	PIWI-interacting RNA (piRNA) biogenesis	1/310	27/8979	0.613277416220352	0.767303311077537	0.616549815724802	HSP90AA1	1
R-HSA-5654716	R-HSA-5654716	Downstream signaling of activated FGFR4	1/310	27/8979	0.613277416220352	0.767303311077537	0.616549815724802	PIK3R1	1
R-HSA-69190	R-HSA-69190	DNA strand elongation	1/310	27/8979	0.613277416220352	0.767303311077537	0.616549815724802	MCM7	1
R-HSA-69205	R-HSA-69205	G1/S-Specific Transcription	1/310	27/8979	0.613277416220352	0.767303311077537	0.616549815724802	HDAC1	1
R-HSA-917729	R-HSA-917729	Endosomal Sorting Complex Required For Transport (ESCRT)	1/310	27/8979	0.613277416220352	0.767303311077537	0.616549815724802	UBC	1
R-HSA-997272	R-HSA-997272	Inhibition of voltage gated Ca2+ channels via Gbeta/gamma subunits	1/310	27/8979	0.613277416220352	0.767303311077537	0.616549815724802	GNG13	1
R-HSA-159236	R-HSA-159236	Transport of Mature mRNA derived from an Intron-Containing Transcript	2/310	60/8979	0.618835871843492	0.771586944175393	0.619991835534943	SEC13/MAGOH	2
R-HSA-4086398	R-HSA-4086398	Ca2+ pathway	2/310	60/8979	0.618835871843492	0.771586944175393	0.619991835534943	GNG13/ITPR2	2
R-HSA-8873719	R-HSA-8873719	RAB geranylgeranylation	2/310	60/8979	0.618835871843492	0.771586944175393	0.619991835534943	RAB24/RABGGTB	2
R-HSA-168271	R-HSA-168271	Transport of Ribonucleoproteins into the Host Nucleus	1/310	28/8979	0.626669284067949	0.771586944175393	0.619991835534943	SEC13	1
R-HSA-170822	R-HSA-170822	Regulation of Glucokinase by Glucokinase Regulatory Protein	1/310	28/8979	0.626669284067949	0.771586944175393	0.619991835534943	SEC13	1
R-HSA-180746	R-HSA-180746	Nuclear import of Rev protein	1/310	28/8979	0.626669284067949	0.771586944175393	0.619991835534943	SEC13	1
R-HSA-3928663	R-HSA-3928663	EPHA-mediated growth cone collapse	1/310	28/8979	0.626669284067949	0.771586944175393	0.619991835534943	EFNA1	1
R-HSA-5357956	R-HSA-5357956	TNFR1-induced NFkappaB signaling pathway	1/310	28/8979	0.626669284067949	0.771586944175393	0.619991835534943	UBC	1
R-HSA-5619107	R-HSA-5619107	Defective TPR may confer susceptibility towards thyroid papillary carcinoma (TPC)	1/310	28/8979	0.626669284067949	0.771586944175393	0.619991835534943	SEC13	1
R-HSA-5654732	R-HSA-5654732	Negative regulation of FGFR3 signaling	1/310	28/8979	0.626669284067949	0.771586944175393	0.619991835534943	UBC	1
R-HSA-6804758	R-HSA-6804758	Regulation of TP53 Activity through Acetylation	1/310	28/8979	0.626669284067949	0.771586944175393	0.619991835534943	HDAC1	1
R-HSA-9674555	R-HSA-9674555	Signaling by CSF3 (G-CSF)	1/310	28/8979	0.626669284067949	0.771586944175393	0.619991835534943	UBC	1
R-HSA-9710421	R-HSA-9710421	Defective pyroptosis	1/310	28/8979	0.626669284067949	0.771586944175393	0.619991835534943	EZH2	1
R-HSA-1226099	R-HSA-1226099	Signaling by FGFR in disease	2/310	61/8979	0.627862774097581	0.771586944175393	0.619991835534943	FGFR2/PIK3R1	2
R-HSA-400253	R-HSA-400253	Circadian Clock	2/310	61/8979	0.627862774097581	0.771586944175393	0.619991835534943	NFIL3/UBC	2
R-HSA-5620912	R-HSA-5620912	Anchoring of the basal body to the plasma membrane	3/310	93/8979	0.628068930617907	0.771586944175393	0.619991835534943	HSP90AA1/TUBB4B/TUBA1A	3
R-HSA-68877	R-HSA-68877	Mitotic Prometaphase	6/310	187/8979	0.630555073092068	0.773765886302809	0.621742676887689	SEC13/HSP90AA1/TUBB4B/TUBA1A/RANGAP1/TUBB2B	6
R-HSA-167172	R-HSA-167172	Transcription of the HIV genome	2/310	62/8979	0.636723167558128	0.7795731228502	0.626408954970258	GTF2A1/GTF2E2	2
R-HSA-9610379	R-HSA-9610379	HCMV Late Events	2/310	62/8979	0.636723167558128	0.7795731228502	0.626408954970258	SEC13/CEBPD	2
R-HSA-112315	R-HSA-112315	Transmission across Chemical Synapses	8/310	250/8979	0.637718935786781	0.779578393202677	0.626413189846873	GNG13/CAMKK2/TUBB4B/TUBA1A/HSPA8/GLUL/NAAA/TUBB2B	8
R-HSA-1638074	R-HSA-1638074	Keratan sulfate/keratin metabolism	1/310	29/8979	0.639598847461865	0.779578393202677	0.626413189846873	ST3GAL4	1
R-HSA-499943	R-HSA-499943	Interconversion of nucleotide di- and triphosphates	1/310	29/8979	0.639598847461865	0.779578393202677	0.626413189846873	RRM1	1
R-HSA-68962	R-HSA-68962	Activation of the pre-replicative complex	1/310	29/8979	0.639598847461865	0.779578393202677	0.626413189846873	MCM7	1
R-HSA-5693567	R-HSA-5693567	HDR through Homologous Recombination (HRR) or Single Strand Annealing (SSA)	3/310	96/8979	0.64946490428075	0.783364014644853	0.629455043268957	SPIDR/UBC/RBBP8	3
R-HSA-159227	R-HSA-159227	Transport of the SLBP independent Mature mRNA	1/310	30/8979	0.6520820158738	0.783364014644853	0.629455043268957	SEC13	1
R-HSA-163359	R-HSA-163359	Glucagon signaling in metabolic regulation	1/310	30/8979	0.6520820158738	0.783364014644853	0.629455043268957	GNG13	1
R-HSA-180910	R-HSA-180910	Vpr-mediated nuclear import of PICs	1/310	30/8979	0.6520820158738	0.783364014644853	0.629455043268957	SEC13	1
R-HSA-212300	R-HSA-212300	PRC2 methylates histones and DNA	1/310	30/8979	0.6520820158738	0.783364014644853	0.629455043268957	EZH2	1
R-HSA-4085377	R-HSA-4085377	SUMOylation of SUMOylation proteins	1/310	30/8979	0.6520820158738	0.783364014644853	0.629455043268957	SEC13	1
R-HSA-456926	R-HSA-456926	Thrombin signalling through proteinase activated receptors (PARs)	1/310	30/8979	0.6520820158738	0.783364014644853	0.629455043268957	GNG13	1
R-HSA-4641262	R-HSA-4641262	Disassembly of the destruction complex and recruitment of AXIN to the membrane	1/310	30/8979	0.6520820158738	0.783364014644853	0.629455043268957	CAV1	1
R-HSA-5260271	R-HSA-5260271	Diseases of Immune System	1/310	30/8979	0.6520820158738	0.783364014644853	0.629455043268957	S100A1	1
R-HSA-5602358	R-HSA-5602358	Diseases associated with the TLR signaling cascade	1/310	30/8979	0.6520820158738	0.783364014644853	0.629455043268957	S100A1	1
R-HSA-5654733	R-HSA-5654733	Negative regulation of FGFR4 signaling	1/310	30/8979	0.6520820158738	0.783364014644853	0.629455043268957	UBC	1
R-HSA-8864260	R-HSA-8864260	Transcriptional regulation by the AP-2 (TFAP2) family of transcription factors	1/310	30/8979	0.6520820158738	0.783364014644853	0.629455043268957	CITED2	1
R-HSA-9717207	R-HSA-9717207	Sensory perception of sweet, bitter, and umami (glutamate) taste	1/310	30/8979	0.6520820158738	0.783364014644853	0.629455043268957	GNG13	1
R-HSA-2559582	R-HSA-2559582	Senescence-Associated Secretory Phenotype (SASP)	2/310	64/8979	0.653947374982417	0.783967054511223	0.629939602781626	FOS/UBC	2
R-HSA-159230	R-HSA-159230	Transport of the SLBP Dependant Mature mRNA	1/310	31/8979	0.664134152992933	0.783967054511223	0.629939602781626	SEC13	1
R-HSA-1839124	R-HSA-1839124	FGFR1 mutant receptor activation	1/310	31/8979	0.664134152992933	0.783967054511223	0.629939602781626	PIK3R1	1
R-HSA-1839126	R-HSA-1839126	FGFR2 mutant receptor activation	1/310	31/8979	0.664134152992933	0.783967054511223	0.629939602781626	FGFR2	1
R-HSA-187687	R-HSA-187687	Signalling to ERKs	1/310	31/8979	0.664134152992933	0.783967054511223	0.629939602781626	RAP1A	1
R-HSA-2559585	R-HSA-2559585	Oncogene Induced Senescence	1/310	31/8979	0.664134152992933	0.783967054511223	0.629939602781626	UBC	1
R-HSA-2871796	R-HSA-2871796	FCERI mediated MAPK activation	1/310	31/8979	0.664134152992933	0.783967054511223	0.629939602781626	FOS	1
R-HSA-352230	R-HSA-352230	Amino acid transport across the plasma membrane	1/310	31/8979	0.664134152992933	0.783967054511223	0.629939602781626	SLC3A2	1
R-HSA-389356	R-HSA-389356	CD28 co-stimulation	1/310	31/8979	0.664134152992933	0.783967054511223	0.629939602781626	PIK3R1	1
R-HSA-397795	R-HSA-397795	G-protein beta:gamma signalling	1/310	31/8979	0.664134152992933	0.783967054511223	0.629939602781626	GNG13	1
R-HSA-418990	R-HSA-418990	Adherens junctions interactions	1/310	31/8979	0.664134152992933	0.783967054511223	0.629939602781626	CTNNA1	1
R-HSA-420092	R-HSA-420092	Glucagon-type ligand receptors	1/310	31/8979	0.664134152992933	0.783967054511223	0.629939602781626	GNG13	1
R-HSA-451326	R-HSA-451326	Activation of kainate receptors upon glutamate binding	1/310	31/8979	0.664134152992933	0.783967054511223	0.629939602781626	GNG13	1
R-HSA-5654687	R-HSA-5654687	Downstream signaling of activated FGFR1	1/310	31/8979	0.664134152992933	0.783967054511223	0.629939602781626	PIK3R1	1
R-HSA-5654726	R-HSA-5654726	Negative regulation of FGFR1 signaling	1/310	31/8979	0.664134152992933	0.783967054511223	0.629939602781626	UBC	1
R-HSA-9022692	R-HSA-9022692	Regulation of MECP2 expression and activity	1/310	31/8979	0.664134152992933	0.783967054511223	0.629939602781626	HDAC1	1
R-HSA-2871809	R-HSA-2871809	FCERI mediated Ca+2 mobilization	1/310	32/8979	0.675770095390362	0.794249267958802	0.638201650807257	ITPR2	1
R-HSA-3299685	R-HSA-3299685	Detoxification of Reactive Oxygen Species	1/310	32/8979	0.675770095390362	0.794249267958802	0.638201650807257	CYBA	1
R-HSA-3301854	R-HSA-3301854	Nuclear Pore Complex (NPC) Disassembly	1/310	32/8979	0.675770095390362	0.794249267958802	0.638201650807257	SEC13	1
R-HSA-427389	R-HSA-427389	ERCC6 (CSB) and EHMT2 (G9a) positively regulate rRNA expression	1/310	32/8979	0.675770095390362	0.794249267958802	0.638201650807257	HDAC1	1
R-HSA-5693607	R-HSA-5693607	Processing of DNA double-strand break ends	2/310	67/8979	0.678556993158498	0.796662588724463	0.640140821995328	UBC/RBBP8	2
R-HSA-418594	R-HSA-418594	G alpha (i) signalling events	8/310	261/8979	0.684986076469102	0.801381878855371	0.6439329044985	GNG13/APP/ITPR2/PDE1A/CAMKK2/PLA2G4A/CXCL12/GPR37	8
R-HSA-72202	R-HSA-72202	Transport of Mature Transcript to Cytoplasm	2/310	68/8979	0.686437886951039	0.801381878855371	0.6439329044985	SEC13/MAGOH	2
R-HSA-114604	R-HSA-114604	GPVI-mediated activation cascade	1/310	33/8979	0.687004170547284	0.801381878855371	0.6439329044985	PIK3R1	1
R-HSA-1296065	R-HSA-1296065	Inwardly rectifying K+ channels	1/310	33/8979	0.687004170547284	0.801381878855371	0.6439329044985	GNG13	1
R-HSA-9029569	R-HSA-9029569	NR1H3 & NR1H2 regulate gene expression linked to cholesterol transport and efflux	1/310	33/8979	0.687004170547284	0.801381878855371	0.6439329044985	APOC1	1
R-HSA-9709570	R-HSA-9709570	Impaired BRCA2 binding to RAD51	1/310	33/8979	0.687004170547284	0.801381878855371	0.6439329044985	RBBP8	1
R-HSA-5693538	R-HSA-5693538	Homology Directed Repair	3/310	102/8979	0.689593975011344	0.803539760581888	0.645666823226117	SPIDR/UBC/RBBP8	3
R-HSA-3108214	R-HSA-3108214	SUMOylation of DNA damage response and repair proteins	2/310	69/8979	0.694159945034895	0.806239715633652	0.647836313133952	SEC13/RNF2	2
R-HSA-446193	R-HSA-446193	Biosynthesis of the N-glycan precursor (dolichol lipid-linked oligosaccharide, LLO) and transfer to a nascent protein	2/310	69/8979	0.694159945034895	0.806239715633652	0.647836313133952	ST6GAL1/ST3GAL4	2
R-HSA-6807505	R-HSA-6807505	RNA polymerase II transcribes snRNA genes	2/310	69/8979	0.694159945034895	0.806239715633652	0.647836313133952	GTF2A1/GTF2E2	2
R-HSA-168276	R-HSA-168276	NS1 Mediated Effects on Host Pathways	1/310	34/8979	0.697850214268539	0.806239715633652	0.647836313133952	SEC13	1
R-HSA-168638	R-HSA-168638	NOD1/2 Signaling Pathway	1/310	34/8979	0.697850214268539	0.806239715633652	0.647836313133952	UBC	1
R-HSA-3232142	R-HSA-3232142	SUMOylation of ubiquitinylation proteins	1/310	34/8979	0.697850214268539	0.806239715633652	0.647836313133952	SEC13	1
R-HSA-425397	R-HSA-425397	Transport of vitamins, nucleosides, and related molecules	1/310	34/8979	0.697850214268539	0.806239715633652	0.647836313133952	SLC25A5	1
R-HSA-6802948	R-HSA-6802948	Signaling by high-kinase activity BRAF mutants	1/310	34/8979	0.697850214268539	0.806239715633652	0.647836313133952	RAP1A	1
R-HSA-195258	R-HSA-195258	RHO GTPase Effectors	8/310	266/8979	0.705160248145937	0.808948823874254	0.650013157886747	CYBA/SEC13/ACTR3/CTNNA1/TUBB4B/TUBA1A/RANGAP1/TUBB2B	8
R-HSA-8980692	R-HSA-8980692	RHOA GTPase cycle	4/310	138/8979	0.707190643805909	0.808948823874254	0.650013157886747	CAV1/PIK3R1/STBD1/NET1	4
R-HSA-1222556	R-HSA-1222556	ROS and RNS production in phagocytes	1/310	35/8979	0.708321587502385	0.808948823874254	0.650013157886747	CYBA	1
R-HSA-140877	R-HSA-140877	Formation of Fibrin Clot (Clotting Cascade)	1/310	35/8979	0.708321587502385	0.808948823874254	0.650013157886747	F3	1
R-HSA-5633008	R-HSA-5633008	TP53 Regulates Transcription of Cell Death Genes	1/310	35/8979	0.708321587502385	0.808948823874254	0.650013157886747	RABGGTB	1
R-HSA-5663213	R-HSA-5663213	RHO GTPases Activate WASPs and WAVEs	1/310	35/8979	0.708321587502385	0.808948823874254	0.650013157886747	ACTR3	1
R-HSA-6783310	R-HSA-6783310	Fanconi Anemia Pathway	1/310	35/8979	0.708321587502385	0.808948823874254	0.650013157886747	UBC	1
R-HSA-8939243	R-HSA-8939243	RUNX1 interacts with co-factors whose precise effect on RUNX1 targets is not known	1/310	35/8979	0.708321587502385	0.808948823874254	0.650013157886747	RNF2	1
R-HSA-9717189	R-HSA-9717189	Sensory perception of taste	1/310	35/8979	0.708321587502385	0.808948823874254	0.650013157886747	GNG13	1
R-HSA-9013106	R-HSA-9013106	RHOC GTPase cycle	2/310	71/8979	0.709133775624577	0.808948823874254	0.650013157886747	CAV1/PIK3R1	2
R-HSA-9662851	R-HSA-9662851	Anti-inflammatory response favouring Leishmania parasite infection	2/310	71/8979	0.709133775624577	0.808948823874254	0.650013157886747	GNG13/ITPR2	2
R-HSA-9664433	R-HSA-9664433	Leishmania parasite growth and survival	2/310	71/8979	0.709133775624577	0.808948823874254	0.650013157886747	GNG13/ITPR2	2
R-HSA-674695	R-HSA-674695	RNA Polymerase II Pre-transcription Events	2/310	72/8979	0.716388859970128	0.811879578719224	0.652368101927146	GTF2A1/GTF2E2	2
R-HSA-111465	R-HSA-111465	Apoptotic cleavage of cellular proteins	1/310	36/8979	0.718431192586716	0.811879578719224	0.652368101927146	GSN	1
R-HSA-159231	R-HSA-159231	Transport of Mature mRNA Derived from an Intronless Transcript	1/310	36/8979	0.718431192586716	0.811879578719224	0.652368101927146	SEC13	1
R-HSA-176187	R-HSA-176187	Activation of ATR in response to replication stress	1/310	36/8979	0.718431192586716	0.811879578719224	0.652368101927146	MCM7	1
R-HSA-5362517	R-HSA-5362517	Signaling by Retinoic Acid	1/310	36/8979	0.718431192586716	0.811879578719224	0.652368101927146	CYP26B1	1
R-HSA-5685938	R-HSA-5685938	HDR through Single Strand Annealing (SSA)	1/310	36/8979	0.718431192586716	0.811879578719224	0.652368101927146	RBBP8	1
R-HSA-74158	R-HSA-74158	RNA Polymerase III Transcription	1/310	36/8979	0.718431192586716	0.811879578719224	0.652368101927146	SSB	1
R-HSA-749476	R-HSA-749476	RNA Polymerase III Abortive And Retractive Initiation	1/310	36/8979	0.718431192586716	0.811879578719224	0.652368101927146	SSB	1
R-HSA-9664323	R-HSA-9664323	FCGR3A-mediated IL10 synthesis	1/310	36/8979	0.718431192586716	0.811879578719224	0.652368101927146	ITPR2	1
R-HSA-2559583	R-HSA-2559583	Cellular Senescence	4/310	141/8979	0.72297514306291	0.816165286243576	0.655811788597388	FOS/EZH2/RNF2/UBC	4
R-HSA-159234	R-HSA-159234	Transport of Mature mRNAs Derived from Intronless Transcripts	1/310	37/8979	0.728191488941197	0.820348503101805	0.659173121131527	SEC13	1
R-HSA-380108	R-HSA-380108	Chemokine receptors bind chemokines	1/310	37/8979	0.728191488941197	0.820348503101805	0.659173121131527	CXCL12	1
R-HSA-1799339	R-HSA-1799339	SRP-dependent cotranslational protein targeting to membrane	2/310	74/8979	0.730444173202832	0.82203354621583	0.660527100720096	RPL26/DDOST	2
R-HSA-5617472	R-HSA-5617472	Activation of anterior HOX genes in hindbrain development during early embryogenesis	2/310	75/8979	0.737248107111502	0.823277858100138	0.661526940355738	EZH2/MEIS1	2
R-HSA-5619507	R-HSA-5619507	Activation of HOX genes during differentiation	2/310	75/8979	0.737248107111502	0.823277858100138	0.661526940355738	EZH2/MEIS1	2
R-HSA-168325	R-HSA-168325	Viral Messenger RNA Synthesis	1/310	38/8979	0.737614508224157	0.823277858100138	0.661526940355738	SEC13	1
R-HSA-451927	R-HSA-451927	Interleukin-2 family signaling	1/310	38/8979	0.737614508224157	0.823277858100138	0.661526940355738	PIK3R1	1
R-HSA-5655302	R-HSA-5655302	Signaling by FGFR1 in disease	1/310	38/8979	0.737614508224157	0.823277858100138	0.661526940355738	PIK3R1	1
R-HSA-5674135	R-HSA-5674135	MAP2K and MAPK activation	1/310	38/8979	0.737614508224157	0.823277858100138	0.661526940355738	RAP1A	1
R-HSA-5693616	R-HSA-5693616	Presynaptic phase of homologous DNA pairing and strand exchange	1/310	38/8979	0.737614508224157	0.823277858100138	0.661526940355738	RBBP8	1
R-HSA-8948216	R-HSA-8948216	Collagen chain trimerization	1/310	38/8979	0.737614508224157	0.823277858100138	0.661526940355738	COL12A1	1
R-HSA-216083	R-HSA-216083	Integrin cell surface interactions	2/310	76/8979	0.743905449379356	0.82747866296335	0.664902405347114	CD44/F11R	2
R-HSA-416482	R-HSA-416482	G alpha (12/13) signalling events	2/310	76/8979	0.743905449379356	0.82747866296335	0.664902405347114	GNG13/NET1	2
R-HSA-428157	R-HSA-428157	Sphingolipid metabolism	2/310	76/8979	0.743905449379356	0.82747866296335	0.664902405347114	ALDH3B1/SGMS1	2
R-HSA-432040	R-HSA-432040	Vasopressin regulates renal water homeostasis via Aquaporins	1/310	39/8979	0.746711868972452	0.82747866296335	0.664902405347114	GNG13	1
R-HSA-445355	R-HSA-445355	Smooth Muscle Contraction	1/310	39/8979	0.746711868972452	0.82747866296335	0.664902405347114	TPM4	1
R-HSA-9675136	R-HSA-9675136	Diseases of DNA Double-Strand Break Repair	1/310	39/8979	0.746711868972452	0.82747866296335	0.664902405347114	RBBP8	1
R-HSA-9701190	R-HSA-9701190	Defective homologous recombination repair (HRR) due to BRCA2 loss of function	1/310	39/8979	0.746711868972452	0.82747866296335	0.664902405347114	RBBP8	1
R-HSA-5633007	R-HSA-5633007	Regulation of TP53 Activity	4/310	146/8979	0.74787000308666	0.827917251123459	0.665254823283268	HDAC1/UBC/SGK1/RBBP8	4
R-HSA-2408522	R-HSA-2408522	Selenoamino acid metabolism	2/310	77/8979	0.750418174103167	0.829592864252441	0.666601225613331	RPL26/RARS1	2
R-HSA-186712	R-HSA-186712	Regulation of beta-cell development	1/310	40/8979	0.755494790741864	0.829592864252441	0.666601225613331	HES1	1
R-HSA-3899300	R-HSA-3899300	SUMOylation of transcription cofactors	1/310	40/8979	0.755494790741864	0.829592864252441	0.666601225613331	RNF2	1
R-HSA-6811438	R-HSA-6811438	Intra-Golgi traffic	1/310	40/8979	0.755494790741864	0.829592864252441	0.666601225613331	CYTH2	1
R-HSA-8875878	R-HSA-8875878	MET promotes cell motility	1/310	40/8979	0.755494790741864	0.829592864252441	0.666601225613331	RAP1A	1
R-HSA-909733	R-HSA-909733	Interferon alpha/beta signaling	1/310	40/8979	0.755494790741864	0.829592864252441	0.666601225613331	EGR1	1
R-HSA-912446	R-HSA-912446	Meiotic recombination	1/310	40/8979	0.755494790741864	0.829592864252441	0.666601225613331	RBBP8	1
R-HSA-9656223	R-HSA-9656223	Signaling by RAF1 mutants	1/310	40/8979	0.755494790741864	0.829592864252441	0.666601225613331	RAP1A	1
R-HSA-163125	R-HSA-163125	Post-translational modification: synthesis of GPI-anchored proteins	2/310	78/8979	0.756788294113581	0.830173825663989	0.667068044465879	NRN1/VNN1	2
R-HSA-5693579	R-HSA-5693579	Homologous DNA Pairing and Strand Exchange	1/310	41/8979	0.763974107765024	0.833845106565644	0.67001802204412	RBBP8	1
R-HSA-9024446	R-HSA-9024446	NR1H2 and NR1H3-mediated signaling	1/310	41/8979	0.763974107765024	0.833845106565644	0.67001802204412	APOC1	1
R-HSA-9660821	R-HSA-9660821	ADORA2B mediated anti-inflammatory cytokines production	1/310	41/8979	0.763974107765024	0.833845106565644	0.67001802204412	GNG13	1
R-HSA-977444	R-HSA-977444	GABA B receptor activation	1/310	41/8979	0.763974107765024	0.833845106565644	0.67001802204412	GNG13	1
R-HSA-991365	R-HSA-991365	Activation of GABAB receptors	1/310	41/8979	0.763974107765024	0.833845106565644	0.67001802204412	GNG13	1
R-HSA-5628897	R-HSA-5628897	TP53 Regulates Metabolic Genes	2/310	81/8979	0.775063632168765	0.843773775313691	0.677995986948774	NDUFA4/GPI	2
R-HSA-6802946	R-HSA-6802946	Signaling by moderate kinase activity BRAF mutants	1/310	43/8979	0.780063416588348	0.843773775313691	0.677995986948774	RAP1A	1
R-HSA-6802949	R-HSA-6802949	Signaling by RAS mutants	1/310	43/8979	0.780063416588348	0.843773775313691	0.677995986948774	RAP1A	1
R-HSA-6802955	R-HSA-6802955	Paradoxical activation of RAF signaling by kinase inactive BRAF	1/310	43/8979	0.780063416588348	0.843773775313691	0.677995986948774	RAP1A	1
R-HSA-69231	R-HSA-69231	Cyclin D associated events in G1	1/310	43/8979	0.780063416588348	0.843773775313691	0.677995986948774	UBC	1
R-HSA-69236	R-HSA-69236	G1 Phase	1/310	43/8979	0.780063416588348	0.843773775313691	0.677995986948774	UBC	1
R-HSA-72165	R-HSA-72165	mRNA Splicing - Minor Pathway	1/310	43/8979	0.780063416588348	0.843773775313691	0.677995986948774	SF3B4	1
R-HSA-9634597	R-HSA-9634597	GPER1 signaling	1/310	43/8979	0.780063416588348	0.843773775313691	0.677995986948774	GNG13	1
R-HSA-9649948	R-HSA-9649948	Signaling downstream of RAS mutants	1/310	43/8979	0.780063416588348	0.843773775313691	0.677995986948774	RAP1A	1
R-HSA-6804756	R-HSA-6804756	Regulation of TP53 Activity through Phosphorylation	2/310	82/8979	0.780884067324303	0.843820992153426	0.678033927009004	UBC/RBBP8	2
R-HSA-112314	R-HSA-112314	Neurotransmitter receptors and postsynaptic signal transmission	5/310	188/8979	0.783119639650825	0.845395555328823	0.679299132856057	GNG13/CAMKK2/TUBB4B/TUBA1A/TUBB2B	5
R-HSA-3214815	R-HSA-3214815	HDACs deacetylate histones	1/310	44/8979	0.787693266729083	0.847804645855088	0.681234904927662	HDAC1	1
R-HSA-3214858	R-HSA-3214858	RMTs methylate histone arginines	1/310	44/8979	0.787693266729083	0.847804645855088	0.681234904927662	PRMT1	1
R-HSA-73762	R-HSA-73762	RNA Polymerase I Transcription Initiation	1/310	44/8979	0.787693266729083	0.847804645855088	0.681234904927662	HDAC1	1
R-HSA-416476	R-HSA-416476	G alpha (q) signalling events	5/310	191/8979	0.794559574350608	0.852353750005899	0.684890238203829	GNG13/APP/ITPR2/PIK3R1/RGS2	5
R-HSA-191859	R-HSA-191859	snRNP Assembly	1/310	45/8979	0.795059252998136	0.852353750005899	0.684890238203829	SEC13	1
R-HSA-194441	R-HSA-194441	Metabolism of non-coding RNA	1/310	45/8979	0.795059252998136	0.852353750005899	0.684890238203829	SEC13	1
R-HSA-445717	R-HSA-445717	Aquaporin-mediated transport	1/310	45/8979	0.795059252998136	0.852353750005899	0.684890238203829	GNG13	1
R-HSA-3214841	R-HSA-3214841	PKMTs methylate histone lysines	1/310	46/8979	0.802170472112819	0.858282889373912	0.689654468635236	EZH2	1
R-HSA-418597	R-HSA-418597	G alpha (z) signalling events	1/310	46/8979	0.802170472112819	0.858282889373912	0.689654468635236	GNG13	1
R-HSA-211000	R-HSA-211000	Gene Silencing by RNA	2/310	87/8979	0.808047498902076	0.862230401438746	0.692826405731046	SEC13/HSP90AA1	2
R-HSA-109606	R-HSA-109606	Intrinsic Pathway for Apoptosis	1/310	47/8979	0.80903570816398	0.862230401438746	0.692826405731046	BCL2L11	1
R-HSA-1483249	R-HSA-1483249	Inositol phosphate metabolism	1/310	47/8979	0.80903570816398	0.862230401438746	0.692826405731046	INPP1	1
R-HSA-72187	R-HSA-72187	mRNA 3'-end processing	1/310	47/8979	0.80903570816398	0.862230401438746	0.692826405731046	MAGOH	1
R-HSA-5693565	R-HSA-5693565	Recruitment and ATM-mediated phosphorylation of repair and signaling proteins at DNA double strand breaks	1/310	48/8979	0.815663443326224	0.86674217167542	0.696451740155979	UBC	1
R-HSA-5693606	R-HSA-5693606	DNA Double Strand Break Response	1/310	48/8979	0.815663443326224	0.86674217167542	0.696451740155979	UBC	1
R-HSA-9675135	R-HSA-9675135	Diseases of DNA repair	1/310	48/8979	0.815663443326224	0.86674217167542	0.696451740155979	RBBP8	1
R-HSA-1660499	R-HSA-1660499	Synthesis of PIPs at the plasma membrane	1/310	49/8979	0.822061868202372	0.871835145378687	0.700544087931503	PIK3R1	1
R-HSA-373752	R-HSA-373752	Netrin-1 signaling	1/310	49/8979	0.822061868202372	0.871835145378687	0.700544087931503	ROBO1	1
R-HSA-429914	R-HSA-429914	Deadenylation-dependent mRNA decay	1/310	50/8979	0.828238891814607	0.876673914727742	0.704432175350682	EIF4A1	1
R-HSA-75153	R-HSA-75153	Apoptotic execution phase	1/310	50/8979	0.828238891814607	0.876673914727742	0.704432175350682	GSN	1
R-HSA-9709957	R-HSA-9709957	Sensory Perception	9/310	338/8979	0.831863783784765	0.877422698455044	0.705033844159379	GNG13/CIB2/CACNA1D/GPC6/GSN/ATP2B1/LPL/PNLIP/GPC3	9
R-HSA-5693532	R-HSA-5693532	DNA Double-Strand Break Repair	3/310	130/8979	0.832041273429446	0.877422698455044	0.705033844159379	SPIDR/UBC/RBBP8	3
R-HSA-141424	R-HSA-141424	Amplification of signal from the kinetochores	2/310	92/8979	0.832178065753863	0.877422698455044	0.705033844159379	SEC13/RANGAP1	2
R-HSA-141444	R-HSA-141444	Amplification of signal from unattached kinetochores via a MAD2 inhibitory signal	2/310	92/8979	0.832178065753863	0.877422698455044	0.705033844159379	SEC13/RANGAP1	2
R-HSA-9639288	R-HSA-9639288	Amino acids regulate mTORC1	1/310	51/8979	0.834202151254351	0.878703720913895	0.70606318177534	SEC13	1
R-HSA-6784531	R-HSA-6784531	tRNA processing in the nucleus	1/310	52/8979	0.839959021002464	0.883910365124686	0.710246867004327	SEC13	1
R-HSA-68875	R-HSA-68875	Mitotic Prophase	2/310	94/8979	0.841041478244404	0.884192686711929	0.710473720349122	SEC13/LPIN2	2
R-HSA-156902	R-HSA-156902	Peptide chain elongation	1/310	53/8979	0.845516621931022	0.887179759823275	0.712873917702331	RPL26	1
R-HSA-73856	R-HSA-73856	RNA Polymerase II Transcription Termination	1/310	53/8979	0.845516621931022	0.887179759823275	0.712873917702331	MAGOH	1
R-HSA-163200	R-HSA-163200	Respiratory electron transport, ATP synthesis by chemiosmotic coupling, and heat production by uncoupling proteins.	2/310	96/8979	0.849479640860739	0.890477693025833	0.715523899891844	NDUFA4/ATP5F1B	2
R-HSA-2022090	R-HSA-2022090	Assembly of collagen fibrils and other multimeric structures	1/310	55/8979	0.856061284641844	0.896511624996184	0.720372334129918	COL12A1	1
R-HSA-6791226	R-HSA-6791226	Major pathway of rRNA processing in the nucleolus and cytosol	3/310	137/8979	0.857417658088182	0.897067029560468	0.720818617336075	RPL26/NOP56/NOP58	3
R-HSA-9664407	R-HSA-9664407	Parasite infection	1/310	56/8979	0.861061396896554	0.89774881555949	0.721366451583617	ACTR3	1
R-HSA-9664417	R-HSA-9664417	Leishmania phagocytosis	1/310	56/8979	0.861061396896554	0.89774881555949	0.721366451583617	ACTR3	1
R-HSA-9664422	R-HSA-9664422	FCGR3A-mediated phagocytosis	1/310	56/8979	0.861061396896554	0.89774881555949	0.721366451583617	ACTR3	1
R-HSA-212165	R-HSA-212165	Epigenetic regulation of gene expression	2/310	99/8979	0.861375935371076	0.89774881555949	0.721366451583617	HDAC1/EZH2	2
R-HSA-9013149	R-HSA-9013149	RAC1 GTPase cycle	4/310	176/8979	0.862662680347689	0.898142078262109	0.72168244923843	CAV1/CYBA/PIK3R1/FERMT2	4
R-HSA-156842	R-HSA-156842	Eukaryotic Translation Elongation	1/310	57/8979	0.865888357219547	0.898142078262109	0.72168244923843	RPL26	1
R-HSA-2408557	R-HSA-2408557	Selenocysteine synthesis	1/310	57/8979	0.865888357219547	0.898142078262109	0.72168244923843	RPL26	1
R-HSA-388841	R-HSA-388841	Costimulation by the CD28 family	1/310	57/8979	0.865888357219547	0.898142078262109	0.72168244923843	PIK3R1	1
R-HSA-9748784	R-HSA-9748784	Drug ADME	1/310	57/8979	0.865888357219547	0.898142078262109	0.72168244923843	GMPS	1
R-HSA-1834949	R-HSA-1834949	Cytosolic sensors of pathogen-associated DNA	1/310	58/8979	0.870548143059263	0.89953880434097	0.722804757970984	UBC	1
R-HSA-5578749	R-HSA-5578749	Transcriptional regulation by small RNAs	1/310	58/8979	0.870548143059263	0.89953880434097	0.722804757970984	SEC13	1
R-HSA-6796648	R-HSA-6796648	TP53 Regulates Transcription of DNA Repair Genes	1/310	58/8979	0.870548143059263	0.89953880434097	0.722804757970984	FOS	1
R-HSA-977443	R-HSA-977443	GABA receptor activation	1/310	58/8979	0.870548143059263	0.89953880434097	0.722804757970984	GNG13	1
R-HSA-3247509	R-HSA-3247509	Chromatin modifying enzymes	5/310	217/8979	0.874871526778168	0.902289152973496	0.725014740539913	OGT/HDAC1/PRMT1/EZH2/ARID5B	5
R-HSA-4839726	R-HSA-4839726	Chromatin organization	5/310	217/8979	0.874871526778168	0.902289152973496	0.725014740539913	OGT/HDAC1/PRMT1/EZH2/ARID5B	5
R-HSA-427413	R-HSA-427413	NoRC negatively regulates rRNA expression	1/310	60/8979	0.879389079624126	0.906087799309109	0.72806705983062	HDAC1	1
R-HSA-5250913	R-HSA-5250913	Positive epigenetic regulation of rRNA expression	1/310	61/8979	0.883581184716235	0.909544233745812	0.730844402224753	HDAC1	1
R-HSA-8868773	R-HSA-8868773	rRNA processing in the nucleus and cytosol	3/310	146/8979	0.885084063919884	0.910228497553971	0.731394227461706	RPL26/NOP56/NOP58	3
R-HSA-198933	R-HSA-198933	Immunoregulatory interactions between a Lymphoid and a non-Lymphoid cell	1/310	62/8979	0.887628037456532	0.911119138636856	0.73210988264995	B2M	1
R-HSA-373755	R-HSA-373755	Semaphorin interactions	1/310	62/8979	0.887628037456532	0.911119138636856	0.73210988264995	HSP90AA1	1
R-HSA-69618	R-HSA-69618	Mitotic Spindle Checkpoint	2/310	107/8979	0.889017190671598	0.911683351340278	0.732563243443919	SEC13/RANGAP1	2
R-HSA-5250941	R-HSA-5250941	Negative epigenetic regulation of rRNA expression	1/310	63/8979	0.891534654972342	0.913402486132041	0.733944616655483	HDAC1	1
R-HSA-73854	R-HSA-73854	RNA Polymerase I Promoter Clearance	1/310	64/8979	0.895305881638848	0.916401684693486	0.736354557149269	HDAC1	1
R-HSA-196849	R-HSA-196849	Metabolism of water-soluble vitamins and cofactors	2/310	110/8979	0.897998891352319	0.918292651608868	0.737874002310509	AASDHPPT/VNN1	2
R-HSA-73864	R-HSA-73864	RNA Polymerase I Transcription	1/310	65/8979	0.89894639500867	0.918396787374803	0.73795767833063	HDAC1	1
R-HSA-1912422	R-HSA-1912422	Pre-NOTCH Expression and Processing	1/310	66/8979	0.902460711538545	0.921120613468854	0.740146349293089	ST3GAL4	1
R-HSA-69473	R-HSA-69473	G2/M DNA damage checkpoint	1/310	67/8979	0.905853192120061	0.923715086049189	0.742231081065017	RBBP8	1
R-HSA-72312	R-HSA-72312	rRNA processing	3/310	155/8979	0.90787120873737	0.924904439670529	0.743186760188881	RPL26/NOP56/NOP58	3
R-HSA-375276	R-HSA-375276	Peptide ligand-binding receptors	3/310	158/8979	0.914508422069733	0.930768100091389	0.747898376442533	APP/CXCL12/GPR37	3
R-HSA-1500620	R-HSA-1500620	Meiosis	1/310	70/8979	0.915341004509764	0.930768100091389	0.747898376442533	RBBP8	1
R-HSA-1483255	R-HSA-1483255	PI Metabolism	1/310	78/8979	0.936235964330034	0.949348512850063	0.76282826127043	PIK3R1	1
R-HSA-425366	R-HSA-425366	Transport of bile salts and organic acids, metal ions and amine compounds	1/310	78/8979	0.936235964330034	0.949348512850063	0.76282826127043	EMB	1
R-HSA-611105	R-HSA-611105	Respiratory electron transport	1/310	78/8979	0.936235964330034	0.949348512850063	0.76282826127043	NDUFA4	1
R-HSA-6809371	R-HSA-6809371	Formation of the cornified envelope	1/310	80/8979	0.940600352018453	0.952884311839589	0.765669375317456	PKP2	1
R-HSA-418555	R-HSA-418555	G alpha (s) signalling events	2/310	137/8979	0.953255122755127	0.96480434605039	0.775247458443126	GNG13/PDE1A	2
R-HSA-373080	R-HSA-373080	Class B/2 (Secretin family receptors)	1/310	88/8979	0.955275479706995	0.965050391592369	0.775445162964112	GNG13	1
R-HSA-6805567	R-HSA-6805567	Keratinization	1/310	88/8979	0.955275479706995	0.965050391592369	0.775445162964112	PKP2	1
R-HSA-112316	R-HSA-112316	Neuronal System	8/310	383/8979	0.957908300264374	0.966348485372912	0.776488217867736	GNG13/CAMKK2/TUBB4B/TUBA1A/HSPA8/GLUL/NAAA/TUBB2B	8
R-HSA-1474165	R-HSA-1474165	Reproduction	1/310	90/8979	0.958340072510705	0.966348485372912	0.776488217867736	RBBP8	1
R-HSA-1428517	R-HSA-1428517	The citric acid (TCA) cycle and respiratory electron transport	2/310	142/8979	0.959688136437662	0.966810126318461	0.776859159366099	NDUFA4/ATP5F1B	2
R-HSA-3214847	R-HSA-3214847	HATs acetylate histones	1/310	94/8979	0.963855438472373	0.970108439463389	0.779509446850004	OGT	1
R-HSA-1296071	R-HSA-1296071	Potassium Channels	1/310	97/8979	0.967508650621073	0.971983713759931	0.781016282550144	GNG13	1
R-HSA-72306	R-HSA-72306	tRNA processing	1/310	97/8979	0.967508650621073	0.971983713759931	0.781016282550144	SEC13	1
R-HSA-425393	R-HSA-425393	Transport of inorganic cations/anions and amino acids/oligopeptides	1/310	104/8979	0.974664449201035	0.978267644946695	0.786065598197936	SLC3A2	1
R-HSA-373076	R-HSA-373076	Class A/1 (Rhodopsin-like receptors)	4/310	273/8979	0.986579482315128	0.988627493168932	0.794390027950998	APP/S1PR1/CXCL12/GPR37	4
R-HSA-425407	R-HSA-425407	SLC-mediated transmembrane transport	3/310	228/8979	0.986806816385932	0.988627493168932	0.794390027950998	SLC3A2/SLC25A5/EMB	3
R-HSA-381753	R-HSA-381753	Olfactory Signaling Pathway	1/310	145/8979	0.994122498632766	0.99503874056699	0.79954164575946	GNG13	1
R-HSA-500792	R-HSA-500792	GPCR ligand binding	5/310	386/8979	0.997755702903576	0.997755702903576	0.80172480149953	GNG13/APP/S1PR1/CXCL12/GPR37	5
