# Supplementary material for: How relevant is the mouse model for understanding human sex determination?
Source: Int J Biol Sci. 2025 Oct 15;21(15):6599–615. doi: 10.7150/ijbs.90231 (PMC12631067; doi:10.7150/ijbs.90231)
Supplement: Supplementary file 5 — Supplementary tables 11-46. [file ijbsv21p6599s5.zip › Ontology Results/Supplementary Table 34 - GO Analysis - KEGG Granulosa Common.csv]

	ID	Description	GeneRatio	BgRatio	pvalue	p.adjust	qvalue	geneID	Count
hsa04550	hsa04550	Signaling pathways regulating pluripotency of stem cells	4/19	143/8521	0.000242305578118947	0.0302881972648684	0.0219350312823468	3397/5603/7475/3399	4
hsa04722	hsa04722	Neurotrophin signaling pathway	3/19	119/8521	0.00218578485288426	0.12318333218271	0.0892106658333731	9500/3725/5603	3
hsa05224	hsa05224	Breast cancer	3/19	147/8521	0.00398011940571685	0.12318333218271	0.0892106658333731	3725/7475/10912	3
hsa04932	hsa04932	Non-alcoholic fatty liver disease	3/19	155/8521	0.00461856275855026	0.12318333218271	0.0892106658333731	3725/5603/7494	3
hsa04979	hsa04979	Cholesterol metabolism	2/19	51/8521	0.0056277025500257	0.12318333218271	0.0892106658333731	706/348	2
hsa05217	hsa05217	Basal cell carcinoma	2/19	63/8521	0.00848430119729781	0.12318333218271	0.0892106658333731	7475/10912	2
hsa05169	hsa05169	Epstein-Barr virus infection	3/19	202/8521	0.00961148654084763	0.12318333218271	0.0892106658333731	3725/5603/10912	3
hsa05120	hsa05120	Epithelial cell signaling in Helicobacter pylori infection	2/19	70/8521	0.0103945349078302	0.12318333218271	0.0892106658333731	3725/5603	2
hsa05417	hsa05417	Lipid and atherosclerosis	3/19	215/8521	0.0113892612997265	0.12318333218271	0.0892106658333731	3725/5603/7494	3
hsa05133	hsa05133	Pertussis	2/19	76/8521	0.0121698136992536	0.12318333218271	0.0892106658333731	3725/5603	2
hsa05140	hsa05140	Leishmaniasis	2/19	77/8521	0.0124778211241326	0.12318333218271	0.0892106658333731	3725/5603	2
hsa05210	hsa05210	Colorectal cancer	2/19	86/8521	0.0154021848648124	0.12318333218271	0.0892106658333731	3725/10912	2
hsa05235	hsa05235	PD-L1 expression and PD-1 checkpoint pathway in cancer	2/19	89/8521	0.0164367282097139	0.12318333218271	0.0892106658333731	3725/5603	2
hsa04658	hsa04658	Th1 and Th2 cell differentiation	2/19	92/8521	0.0175004859601613	0.12318333218271	0.0892106658333731	3725/5603	2
hsa04912	hsa04912	GnRH signaling pathway	2/19	93/8521	0.0178614959862811	0.12318333218271	0.0892106658333731	3725/5603	2
hsa04657	hsa04657	IL-17 signaling pathway	2/19	94/8521	0.0182256939310994	0.12318333218271	0.0892106658333731	3725/5603	2
hsa01522	hsa01522	Endocrine resistance	2/19	98/8521	0.0197140771840478	0.12318333218271	0.0892106658333731	3725/5603	2
hsa04933	hsa04933	AGE-RAGE signaling pathway in diabetic complications	2/19	100/8521	0.020477023482581	0.12318333218271	0.0892106658333731	3725/5603	2
hsa05142	hsa05142	Chagas disease	2/19	102/8521	0.0212523213658973	0.12318333218271	0.0892106658333731	3725/5603	2
hsa04620	hsa04620	Toll-like receptor signaling pathway	2/19	104/8521	0.0220398580259588	0.12318333218271	0.0892106658333731	3725/5603	2
hsa04625	hsa04625	C-type lectin receptor signaling pathway	2/19	104/8521	0.0220398580259588	0.12318333218271	0.0892106658333731	3725/5603	2
hsa04660	hsa04660	T cell receptor signaling pathway	2/19	104/8521	0.0220398580259588	0.12318333218271	0.0892106658333731	3725/5603	2
hsa04350	hsa04350	TGF-beta signaling pathway	2/19	108/8521	0.0236511997790803	0.12318333218271	0.0892106658333731	3397/3399	2
hsa04659	hsa04659	Th17 cell differentiation	2/19	108/8521	0.0236511997790803	0.12318333218271	0.0892106658333731	3725/5603	2
hsa04668	hsa04668	TNF signaling pathway	2/19	114/8521	0.0261572212496582	0.130786106248291	0.0947166748408675	3725/5603	2
hsa04010	hsa04010	MAPK signaling pathway	3/19	301/8521	0.0278017041870493	0.133662039360814	0.0967994558739367	3725/5603/10912	3
hsa04380	hsa04380	Osteoclast differentiation	2/19	128/8521	0.0324047620895213	0.145749153175079	0.105553070931004	3725/5603	2
hsa04926	hsa04926	Relaxin signaling pathway	2/19	129/8521	0.03287175192028	0.145749153175079	0.105553070931004	3725/5603	2
hsa04068	hsa04068	FoxO signaling pathway	2/19	131/8521	0.0338138035366183	0.145749153175079	0.105553070931004	5603/10912	2
hsa04210	hsa04210	Apoptosis	2/19	136/8521	0.0362154174067215	0.147217772132137	0.106616660238853	3725/10912	2
hsa05135	hsa05135	Yersinia infection	2/19	137/8521	0.0367036065794873	0.147217772132137	0.106616660238853	3725/5603	2
hsa05418	hsa05418	Fluid shear stress and atherosclerosis	2/19	139/8521	0.0376877496658271	0.147217772132137	0.106616660238853	3725/5603	2
hsa05226	hsa05226	Gastric cancer	2/19	149/8521	0.0427605007056875	0.154589546946609	0.111955377157123	7475/10912	2
hsa00100	hsa00100	Steroid biosynthesis	1/19	20/8521	0.043711281720728	0.154589546946609	0.111955377157123	6307	1
hsa04261	hsa04261	Adrenergic signaling in cardiomyocytes	2/19	154/8521	0.0453892708084377	0.154589546946609	0.111955377157123	7168/5603	2
hsa04218	hsa04218	Cellular senescence	2/19	156/8521	0.0464575423836571	0.154589546946609	0.111955377157123	5603/10912	2
hsa04110	hsa04110	Cell cycle	2/19	157/8521	0.0469952222717692	0.154589546946609	0.111955377157123	1028/10912	2
hsa04390	hsa04390	Hippo signaling pathway	2/19	157/8521	0.0469952222717692	0.154589546946609	0.111955377157123	3397/7475	2
hsa05161	hsa05161	Hepatitis B	2/19	162/8521	0.0497185866217754	0.159354444300562	0.11540616597767	3725/5603	2
hsa05010	hsa05010	Alzheimer disease	3/19	384/8521	0.051483291748427	0.160885286713834	0.116514818167493	7494/348/7475	3
hsa05225	hsa05225	Hepatocellular carcinoma	2/19	168/8521	0.053061992279365	0.161774366705381	0.117158699256107	7475/10912	2
hsa04310	hsa04310	Wnt signaling pathway	2/19	171/8521	0.0547637942904707	0.16252693608389	0.117703717921807	3725/7475	2
hsa04141	hsa04141	Protein processing in endoplasmic reticulum	2/19	173/8521	0.0559092660128581	0.16252693608389	0.117703717921807	201595/7494	2
hsa04621	hsa04621	NOD-like receptor signaling pathway	2/19	186/8521	0.0635615016778288	0.180572447948377	0.130772467566825	3725/5603	2
hsa05167	hsa05167	Kaposi sarcoma-associated herpesvirus infection	2/19	194/8521	0.0684414993722506	0.19011527603403	0.137683484117276	3725/5603	2
hsa05130	hsa05130	Pathogenic Escherichia coli infection	2/19	198/8521	0.0709281688013607	0.192739589134132	0.139584039288719	3725/5603	2
hsa05205	hsa05205	Proteoglycans in cancer	2/19	205/8521	0.0753521318007665	0.199662647742084	0.144597791206899	5603/7475	2
hsa04015	hsa04015	Rap1 signaling pathway	2/19	210/8521	0.0785667777223382	0.199662647742084	0.144597791206899	3397/5603	2
hsa05216	hsa05216	Thyroid cancer	1/19	37/8521	0.0794365417041959	0.199662647742084	0.144597791206899	10912	1
hsa05170	hsa05170	Human immunodeficiency virus 1 infection	2/19	212/8521	0.0798650590968336	0.199662647742084	0.144597791206899	3725/5603	2
hsa00260	hsa00260	Glycine, serine and threonine metabolism	1/19	40/8521	0.0856082592198028	0.201685647932347	0.146062869239426	2628	1
hsa05022	hsa05022	Pathways of neurodegeneration - multiple diseases	3/19	476/8521	0.0863258480239927	0.201685647932347	0.146062869239426	5603/7494/7475	3
hsa05166	hsa05166	Human T-cell leukemia virus 1 infection	2/19	222/8521	0.0864595391508743	0.201685647932347	0.146062869239426	706/3725	2
hsa05208	hsa05208	Chemical carcinogenesis - reactive oxygen species	2/19	223/8521	0.0871281999067738	0.201685647932347	0.146062869239426	3725/5603	2
hsa00513	hsa00513	Various types of N-glycan biosynthesis	1/19	42/8521	0.0897009379791729	0.203865768134484	0.147641735238447	201595	1
hsa05171	hsa05171	Coronavirus disease - COVID-19	2/19	232/8521	0.0932186093155839	0.208077252936571	0.150691736863538	3725/5603	2
hsa05131	hsa05131	Shigellosis	2/19	247/8521	0.103644971633867	0.220622427798993	0.159777084553376	3725/5603	2
hsa05030	hsa05030	Cocaine addiction	1/19	49/8521	0.103889073700493	0.220622427798993	0.159777084553376	3725	1
hsa05132	hsa05132	Salmonella infection	2/19	249/8521	0.105059827741842	0.220622427798993	0.159777084553376	3725/5603	2
hsa00330	hsa00330	Arginine and proline metabolism	1/19	50/8521	0.105898765343517	0.220622427798993	0.159777084553376	2628	1
hsa00510	hsa00510	N-Glycan biosynthesis	1/19	53/8521	0.111902252217574	0.22930789388847	0.166067190521334	201595	1
hsa05213	hsa05213	Endometrial cancer	1/19	58/8521	0.121823282479609	0.245611456612114	0.177874402262247	10912	1
hsa04370	hsa04370	VEGF signaling pathway	1/19	59/8521	0.12379484783857	0.245624698092401	0.177883991881655	5603	1
hsa04927	hsa04927	Cortisol synthesis and secretion	1/19	65/8521	0.135536463958578	0.254345179445301	0.184199456271965	190	1
hsa05321	hsa05321	Inflammatory bowel disease	1/19	65/8521	0.135536463958578	0.254345179445301	0.184199456271965	3725	1
hsa04664	hsa04664	Fc epsilon RI signaling pathway	1/19	68/8521	0.141351221607097	0.254345179445301	0.184199456271965	5603	1
hsa05031	hsa05031	Amphetamine addiction	1/19	69/8521	0.143281225959334	0.254345179445301	0.184199456271965	3725	1
hsa05211	hsa05211	Renal cell carcinoma	1/19	69/8521	0.143281225959334	0.254345179445301	0.184199456271965	3725	1
hsa04917	hsa04917	Prolactin signaling pathway	1/19	70/8521	0.145207120032545	0.254345179445301	0.184199456271965	5603	1
hsa04622	hsa04622	RIG-I-like receptor signaling pathway	1/19	71/8521	0.14712891209495	0.254345179445301	0.184199456271965	5603	1
hsa04137	hsa04137	Mitophagy - animal	1/19	72/8521	0.149046610399115	0.254345179445301	0.184199456271965	3725	1
hsa05218	hsa05218	Melanoma	1/19	72/8521	0.149046610399115	0.254345179445301	0.184199456271965	10912	1
hsa05223	hsa05223	Non-small cell lung cancer	1/19	72/8521	0.149046610399115	0.254345179445301	0.184199456271965	10912	1
hsa04115	hsa04115	p53 signaling pathway	1/19	74/8521	0.152869758664879	0.254345179445301	0.184199456271965	10912	1
hsa05214	hsa05214	Glioma	1/19	75/8521	0.154775225053581	0.254345179445301	0.184199456271965	10912	1
hsa05212	hsa05212	Pancreatic cancer	1/19	76/8521	0.156676630538305	0.254345179445301	0.184199456271965	10912	1
hsa05220	hsa05220	Chronic myeloid leukemia	1/19	76/8521	0.156676630538305	0.254345179445301	0.184199456271965	10912	1
hsa03083	hsa03083	Polycomb repressive complex	1/19	84/8521	0.171742659591353	0.270314631300315	0.19576470140486	5931	1
hsa04662	hsa04662	B cell receptor signaling pathway	1/19	84/8521	0.171742659591353	0.270314631300315	0.19576470140486	3725	1
hsa04012	hsa04012	ErbB signaling pathway	1/19	85/8521	0.173607882948916	0.270314631300315	0.19576470140486	3725	1
hsa04610	hsa04610	Complement and coagulation cascades	1/19	86/8521	0.175469126455788	0.270314631300315	0.19576470140486	5270	1
hsa04260	hsa04260	Cardiac muscle contraction	1/19	87/8521	0.177326398133007	0.270314631300315	0.19576470140486	7168	1
hsa05410	hsa05410	Hypertrophic cardiomyopathy	1/19	90/8521	0.182874462169046	0.273818411392285	0.19830217582936	7168	1
hsa05222	hsa05222	Small cell lung cancer	1/19	92/8521	0.186553458747014	0.273818411392285	0.19830217582936	10912	1
hsa04520	hsa04520	Adherens junction	1/19	93/8521	0.188387067037892	0.273818411392285	0.19830217582936	9411	1
hsa05323	hsa05323	Rheumatoid arthritis	1/19	93/8521	0.188387067037892	0.273818411392285	0.19830217582936	3725	1
hsa05014	hsa05014	Amyotrophic lateral sclerosis	2/19	364/8521	0.193734164528627	0.274300728700898	0.198651475101282	5603/7494	2
hsa05414	hsa05414	Dilated cardiomyopathy	1/19	96/8521	0.193864426854168	0.274300728700898	0.198651475101282	7168	1
hsa04750	hsa04750	Inflammatory mediator regulation of TRP channels	1/19	98/8521	0.197496524664646	0.274300728700898	0.198651475101282	5603	1
hsa05231	hsa05231	Choline metabolism in cancer	1/19	98/8521	0.197496524664646	0.274300728700898	0.198651475101282	3725	1
hsa04916	hsa04916	Melanogenesis	1/19	101/8521	0.202915615233665	0.278144377320112	0.201435085890776	7475	1
hsa04914	hsa04914	Progesterone-mediated oocyte maturation	1/19	102/8521	0.204714261707603	0.278144377320112	0.201435085890776	5603	1
hsa04064	hsa04064	NF-kappa B signaling pathway	1/19	104/8521	0.208300025788918	0.279973152942095	0.202759504446485	10912	1
hsa05145	hsa05145	Toxoplasmosis	1/19	111/8521	0.220729959311917	0.293523882063719	0.212573085115619	5603	1
hsa04670	hsa04670	Leukocyte transendothelial migration	1/19	115/8521	0.227749533449558	0.299670438749419	0.217024486168	5603	1
hsa04935	hsa04935	Growth hormone synthesis, secretion and action	1/19	120/8521	0.236439778528619	0.306915816297471	0.222271664855431	5603	1
hsa04071	hsa04071	Sphingolipid signaling pathway	1/19	121/8521	0.238166673446837	0.306915816297471	0.222271664855431	5603	1
hsa04611	hsa04611	Platelet activation	1/19	124/8521	0.243325185212468	0.310363756648556	0.224768699551797	5603	1
hsa04114	hsa04114	Oocyte meiosis	1/19	131/8521	0.255233326876768	0.321149907521666	0.232580143552532	5603	1
hsa04728	hsa04728	Dopaminergic synapse	1/19	132/8521	0.256919926017332	0.321149907521666	0.232580143552532	5603	1
hsa04915	hsa04915	Estrogen signaling pathway	1/19	137/8521	0.265298784998085	0.327161495827279	0.236933799083335	3725	1
hsa05162	hsa05162	Measles	1/19	138/8521	0.26696378059506	0.327161495827279	0.236933799083335	3725	1
hsa04936	hsa04936	Alcoholic liver disease	1/19	142/8521	0.273588084592068	0.330811631182708	0.239577265530214	5603	1
hsa05017	hsa05017	Spinocerebellar ataxia	1/19	143/8521	0.275235277144013	0.330811631182708	0.239577265530214	7494	1
hsa04723	hsa04723	Retrograde endocannabinoid signaling	1/19	148/8521	0.283418298829569	0.337402736701867	0.244350613527247	5603	1
hsa04921	hsa04921	Oxytocin signaling pathway	1/19	154/8521	0.293122396627907	0.342973767165811	0.248385212431661	3725	1
hsa04934	hsa04934	Cushing syndrome	1/19	155/8521	0.294727592571981	0.342973767165811	0.248385212431661	7475	1
hsa04150	hsa04150	mTOR signaling pathway	1/19	156/8521	0.296329334831261	0.342973767165811	0.248385212431661	7475	1
hsa04530	hsa04530	Tight junction	1/19	170/8521	0.31839499577927	0.365131875893658	0.264432348015617	3725	1
hsa05152	hsa05152	Tuberculosis	1/19	180/8521	0.333753093458139	0.379264878929703	0.274667617582774	5603	1
hsa04613	hsa04613	Neutrophil extracellular trap formation	1/19	191/8521	0.350268152547016	0.390739947578831	0.282977983088669	5603	1
hsa04814	hsa04814	Motor proteins	1/19	193/8521	0.353228912611264	0.390739947578831	0.282977983088669	7168	1
hsa05202	hsa05202	Transcriptional misregulation in cancer	1/19	193/8521	0.353228912611264	0.390739947578831	0.282977983088669	10912	1
hsa04510	hsa04510	Focal adhesion	1/19	203/8521	0.36784198032904	0.397937454237008	0.288190493173749	3725	1
hsa05415	hsa05415	Diabetic cardiomyopathy	1/19	203/8521	0.36784198032904	0.397937454237008	0.288190493173749	5603	1
hsa05203	hsa05203	Viral carcinogenesis	1/19	204/8521	0.369285957531943	0.397937454237008	0.288190493173749	3725	1
hsa05207	hsa05207	Chemical carcinogenesis - receptor activation	1/19	212/8521	0.380725806069636	0.406758339817988	0.294578671362922	3725	1
hsa04024	hsa04024	cAMP signaling pathway	1/19	225/8521	0.398897325986235	0.419009796204028	0.303451305040391	3725	1
hsa05163	hsa05163	Human cytomegalovirus infection	1/19	225/8521	0.398897325986235	0.419009796204028	0.303451305040391	5603	1
hsa04714	hsa04714	Thermogenesis	1/19	232/8521	0.408471576437353	0.425491225455576	0.308145224329933	5603	1
hsa05012	hsa05012	Parkinson disease	1/19	266/8521	0.452955718167069	0.467929460916393	0.338879441168925	7494	1
hsa05020	hsa05020	Prion disease	1/19	272/8521	0.460469223113491	0.47179223679661	0.341676904122176	5603	1
hsa05206	hsa05206	MicroRNAs in cancer	1/19	310/8521	0.505831886974616	0.514056795705911	0.372285342574386	7168	1
hsa05165	hsa05165	Human papillomavirus infection	1/19	331/8521	0.529325537346892	0.533594291680335	0.386434602816916	7475	1
hsa04080	hsa04080	Neuroactive ligand-receptor interaction	1/19	367/8521	0.567157553816771	0.567157553816771	0.410741470553619	706	1
