# Supplementary material for: How relevant is the mouse model for understanding human sex determination?
Source: Int J Biol Sci. 2025 Oct 15;21(15):6599–615. doi: 10.7150/ijbs.90231 (PMC12631067; doi:10.7150/ijbs.90231)
Supplement: Supplementary file 5 — Supplementary tables 11-46. [file ijbsv21p6599s5.zip › Ontology Results/Supplementary Table 11 - GO Analysis - Sertoli Biological Processes Common.csv]

	ID	Description	GeneRatio	BgRatio	pvalue	p.adjust	qvalue	geneID	Count
GO:0001657	GO:0001657	ureteric bud development	7/129	95/14661	2.01546010629241e-05	0.0136336566969752	0.0121429226214793	SOX9/CITED1/SDC4/WNT6/PBX1/BASP1/GPC3	7
GO:0072163	GO:0072163	mesonephric epithelium development	7/129	96/14661	2.15823179420846e-05	0.0136336566969752	0.0121429226214793	SOX9/CITED1/SDC4/WNT6/PBX1/BASP1/GPC3	7
GO:0072164	GO:0072164	mesonephric tubule development	7/129	96/14661	2.15823179420846e-05	0.0136336566969752	0.0121429226214793	SOX9/CITED1/SDC4/WNT6/PBX1/BASP1/GPC3	7
GO:0001823	GO:0001823	mesonephros development	7/129	100/14661	2.81545991367101e-05	0.0136336566969752	0.0121429226214793	SOX9/CITED1/SDC4/WNT6/PBX1/BASP1/GPC3	7
GO:0032970	GO:0032970	regulation of actin filament-based process	13/129	378/14661	2.86095166526332e-05	0.0136336566969752	0.0121429226214793	GSN/ABRACL/RDX/SDC4/MYH9/SVIL/LIMCH1/ATP2A2/DSP/EPS8/NEDD9/FSCN1/DBN1	13
GO:0022411	GO:0022411	cellular component disassembly	14/129	438/14661	3.12077381939919e-05	0.0136336566969752	0.0121429226214793	HK2/GSN/NES/SLC25A4/RDX/SVIL/ATP2A2/EPS8/NEDD9/MID1IP1/TOP2A/FSCN1/PLIN2/SNAI2	14
GO:0001649	GO:0001649	osteoblast differentiation	10/129	231/14661	3.71464686447019e-05	0.0136336566969752	0.0121429226214793	SOX9/CITED1/DHH/SMOC1/TMEM64/LEF1/SOX11/IGF2/SNAI2/IGFBP5	10
GO:0072089	GO:0072089	stem cell proliferation	7/129	106/14661	4.10343316688495e-05	0.0136336566969752	0.0121429226214793	SOX9/CITED1/NES/PBX1/SOX11/ZFP36L1/SNAI2	7
GO:0042063	GO:0042063	gliogenesis	11/129	295/14661	5.89139060702716e-05	0.0166667625779702	0.0148443820196646	SOX9/CLU/GPC1/SLC7A5/CUL4B/DAG1/SYNE2/DUSP15/LEF1/NDN/SOX11	11
GO:0051016	GO:0051016	barbed-end actin filament capping	4/129	25/14661	6.27041481488722e-05	0.0166667625779702	0.0148443820196646	GSN/RDX/SVIL/EPS8	4
GO:0072091	GO:0072091	regulation of stem cell proliferation	6/129	80/14661	7.28458021352691e-05	0.0176021947341405	0.0156775319619349	SOX9/CITED1/PBX1/SOX11/ZFP36L1/SNAI2	6
GO:1901879	GO:1901879	regulation of protein depolymerization	6/129	85/14661	0.000102290401649153	0.0226573239652874	0.0201799222200829	GSN/NES/RDX/SVIL/EPS8/MID1IP1	6
GO:0030048	GO:0030048	actin filament-based movement	7/129	125/14661	0.000116969127679032	0.023915687797759	0.0213006937773395	GSN/WIPF3/SYNE2/MYH9/LIMCH1/ATP2A2/DSP	7
GO:0001732	GO:0001732	formation of cytoplasmic translation initiation complex	3/129	12/14661	0.000138159926104828	0.0262306488276166	0.0233625318653953	EIF3M/EIF3L/EIF3D	3
GO:0001658	GO:0001658	branching involved in ureteric bud morphogenesis	5/129	59/14661	0.000166961224085889	0.0275002180264554	0.0244932835695609	SOX9/CITED1/WNT6/PBX1/GPC3	5
GO:0060993	GO:0060993	kidney morphogenesis	6/129	94/14661	0.000178550411204534	0.0275002180264554	0.0244932835695609	SOX9/CITED1/WNT6/PBX1/BASP1/GPC3	6
GO:0045667	GO:0045667	regulation of osteoblast differentiation	7/129	134/14661	0.000180369794122653	0.0275002180264554	0.0244932835695609	SOX9/CITED1/SMOC1/TMEM64/SOX11/SNAI2/IGFBP5	7
GO:0007517	GO:0007517	muscle organ development	11/129	336/14661	0.000186231724784122	0.0275002180264554	0.0244932835695609	TNNI3/GPC1/DAG1/MYLK/SVIL/DSP/LEF1/SOX11/IGF2/BASP1/NR2F2	11
GO:0061138	GO:0061138	morphogenesis of a branching epithelium	8/129	182/14661	0.000205382133071406	0.0287318794580946	0.0255902724253513	SOX9/CITED1/DAG1/WNT6/PBX1/LEF1/GPC3/SNAI2	8
GO:0001503	GO:0001503	ossification	12/129	404/14661	0.000233274923017642	0.0298233436548629	0.0265623935209642	SOX9/CITED1/DHH/SMOC1/TMEM64/PBX1/LEF1/SOX11/IGF2/GPC3/SNAI2/IGFBP5	12
GO:0060675	GO:0060675	ureteric bud morphogenesis	5/129	64/14661	0.000245511637307544	0.0298233436548629	0.0265623935209642	SOX9/CITED1/WNT6/PBX1/GPC3	5
GO:0072073	GO:0072073	kidney epithelium development	7/129	141/14661	0.000246844830852891	0.0298233436548629	0.0265623935209642	SOX9/CITED1/SDC4/WNT6/PBX1/BASP1/GPC3	7
GO:0072171	GO:0072171	mesonephric tubule morphogenesis	5/129	65/14661	0.000264112807065177	0.0305222539643148	0.0271848834365942	SOX9/CITED1/WNT6/PBX1/GPC3	5
GO:0051014	GO:0051014	actin filament severing	3/129	15/14661	0.00028026972345111	0.0310398718722104	0.0276459038614713	GSN/MYH9/SVIL	3
GO:0001763	GO:0001763	morphogenesis of a branching structure	8/129	196/14661	0.000339240412321249	0.0354411806711703	0.0315659638546838	SOX9/CITED1/DAG1/WNT6/PBX1/LEF1/GPC3/SNAI2	8
GO:1901880	GO:1901880	negative regulation of protein depolymerization	5/129	70/14661	0.000373674000604098	0.0354411806711703	0.0315659638546838	GSN/RDX/SVIL/EPS8/MID1IP1	5
GO:0048754	GO:0048754	branching morphogenesis of an epithelial tube	7/129	151/14661	0.000374710575981746	0.0354411806711703	0.0315659638546838	SOX9/CITED1/DAG1/WNT6/PBX1/LEF1/GPC3	7
GO:0051693	GO:0051693	actin filament capping	4/129	40/14661	0.000409074663812828	0.0354411806711703	0.0315659638546838	GSN/RDX/SVIL/EPS8	4
GO:0007568	GO:0007568	aging	7/129	155/14661	0.000438744507566568	0.0354411806711703	0.0315659638546838	AMH/INHBB/DAG1/GNA12/COL4A2/APEX1/IGFBP5	7
GO:0072078	GO:0072078	nephron tubule morphogenesis	5/129	73/14661	0.000454104232498153	0.0354411806711703	0.0315659638546838	SOX9/CITED1/WNT6/PBX1/GPC3	5
GO:0072009	GO:0072009	nephron epithelium development	6/129	112/14661	0.000461297434854946	0.0354411806711703	0.0315659638546838	SOX9/CITED1/WNT6/PBX1/BASP1/GPC3	6
GO:0008406	GO:0008406	gonad development	8/129	206/14661	0.000472899797586917	0.0354411806711703	0.0315659638546838	AMH/SOX9/INHBB/DHH/IDH1/BASP1/LHX9/NR2F2	8
GO:0043500	GO:0043500	muscle adaptation	6/129	113/14661	0.000483698845269822	0.0354411806711703	0.0315659638546838	GSN/DAG1/ATP2B4/ATP2A2/GATM/IGFBP5	6
GO:0007548	GO:0007548	sex differentiation	9/129	260/14661	0.000486324268267557	0.0354411806711703	0.0315659638546838	AMH/SOX9/INHBB/DHH/IDH1/PBX1/BASP1/LHX9/NR2F2	9
GO:0051261	GO:0051261	protein depolymerization	6/129	114/14661	0.000506939190774557	0.0354411806711703	0.0315659638546838	GSN/NES/RDX/SVIL/EPS8/MID1IP1	6
GO:0072088	GO:0072088	nephron epithelium morphogenesis	5/129	75/14661	0.000514543080451887	0.0354411806711703	0.0315659638546838	SOX9/CITED1/WNT6/PBX1/GPC3	5
GO:0001654	GO:0001654	eye development	11/129	379/14661	0.00051912241196212	0.0354411806711703	0.0315659638546838	SOX9/NES/SMOC1/WNT6/ATP2B4/FAT1/GNB1/PBX1/IMPDH2/SOX11/MEIS2	11
GO:0045137	GO:0045137	development of primary sexual characteristics	8/129	211/14661	0.000554208833053617	0.0354411806711703	0.0315659638546838	AMH/SOX9/INHBB/DHH/IDH1/BASP1/LHX9/NR2F2	8
GO:0150063	GO:0150063	visual system development	11/129	382/14661	0.00055436280873312	0.0354411806711703	0.0315659638546838	SOX9/NES/SMOC1/WNT6/ATP2B4/FAT1/GNB1/PBX1/IMPDH2/SOX11/MEIS2	11
GO:0061333	GO:0061333	renal tubule morphogenesis	5/129	77/14661	0.000580841506895052	0.0354411806711703	0.0315659638546838	SOX9/CITED1/WNT6/PBX1/GPC3	5
GO:0045931	GO:0045931	positive regulation of mitotic cell cycle	6/129	117/14661	0.000581911341430226	0.0354411806711703	0.0315659638546838	CUL4B/RDX/UBE2C/PBX1/APEX1/MEIS2	6
GO:0060562	GO:0060562	epithelial tube morphogenesis	10/129	324/14661	0.000583052639814726	0.0354411806711703	0.0315659638546838	SOX9/CITED1/DAG1/SDC4/WNT6/PBX1/LEF1/SOX11/TEAD2/GPC3	10
GO:0030835	GO:0030835	negative regulation of actin filament depolymerization	4/129	44/14661	0.000591372236573278	0.0354411806711703	0.0315659638546838	GSN/RDX/SVIL/EPS8	4
GO:0072028	GO:0072028	nephron morphogenesis	5/129	78/14661	0.00061629889172581	0.0354411806711703	0.0315659638546838	SOX9/CITED1/WNT6/PBX1/GPC3	5
GO:0048880	GO:0048880	sensory system development	11/129	388/14661	0.000630872258000296	0.0354411806711703	0.0315659638546838	SOX9/NES/SMOC1/WNT6/ATP2B4/FAT1/GNB1/PBX1/IMPDH2/SOX11/MEIS2	11
GO:0043244	GO:0043244	regulation of protein-containing complex disassembly	6/129	119/14661	0.000636490855900953	0.0354411806711703	0.0315659638546838	GSN/NES/RDX/SVIL/EPS8/MID1IP1	6
GO:0035272	GO:0035272	exocrine system development	4/129	45/14661	0.000644681104935167	0.0354411806711703	0.0315659638546838	SOX9/DAG1/IGF2/SNAI2	4
GO:2000648	GO:2000648	positive regulation of stem cell proliferation	4/129	45/14661	0.000644681104935167	0.0354411806711703	0.0315659638546838	SOX9/CITED1/PBX1/SOX11	4
GO:0043242	GO:0043242	negative regulation of protein-containing complex disassembly	5/129	79/14661	0.000653355098904194	0.0354411806711703	0.0315659638546838	GSN/RDX/SVIL/EPS8/MID1IP1	5
GO:0010001	GO:0010001	glial cell differentiation	8/129	218/14661	0.000686717097115144	0.0365058808826411	0.0325142473981465	SOX9/CLU/GPC1/CUL4B/DAG1/DUSP15/LEF1/SOX11	8
GO:0060538	GO:0060538	skeletal muscle organ development	7/129	171/14661	0.000787546272846536	0.0410450586907077	0.0365571014991096	GPC1/DAG1/SVIL/SOX11/IGF2/BASP1/NR2F2	7
GO:0001892	GO:0001892	embryonic placenta development	5/129	84/14661	0.000864228941336818	0.042521009929454	0.0378716689760176	CITED1/LEF1/ZFP36L1/IGF2/NR2F2	5
GO:0060537	GO:0060537	muscle tissue development	11/129	404/14661	0.000879108486260471	0.042521009929454	0.0378716689760176	SOX9/TNNI3/GPC1/MYLK/SVIL/DSP/LEF1/SOX11/IGF2/NR2F2/IGFBP5	11
GO:0048736	GO:0048736	appendage development	7/129	175/14661	0.000902132960285075	0.042521009929454	0.0378716689760176	SOX9/SMOC1/GNA12/PBX1/LEF1/SOX11/GPC3	7
GO:0060173	GO:0060173	limb development	7/129	175/14661	0.000902132960285075	0.042521009929454	0.0378716689760176	SOX9/SMOC1/GNA12/PBX1/LEF1/SOX11/GPC3	7
GO:0007530	GO:0007530	sex determination	3/129	22/14661	0.00090685164332988	0.042521009929454	0.0378716689760176	AMH/SOX9/DHH	3
GO:0051591	GO:0051591	response to cAMP	5/129	85/14661	0.000911850100067297	0.042521009929454	0.0378716689760176	CITED1/INHBB/APEX1/ZFP36L1/IGFBP5	5
GO:0071320	GO:0071320	cellular response to cAMP	4/129	50/14661	0.000963285804593235	0.0434664361207234	0.0387137201835599	INHBB/APEX1/ZFP36L1/IGFBP5	4
GO:0001655	GO:0001655	urogenital system development	10/129	346/14661	0.000964830598616509	0.0434664361207234	0.0387137201835599	AMH/SOX9/CITED1/SDC4/WNT6/PBX1/SOX11/BASP1/GPC3/EMX2	10
GO:0022604	GO:0022604	regulation of cell morphogenesis	9/129	291/14661	0.0010836681697532	0.0474369035989747	0.0422500479957602	SPARC/DAG1/RDX/MYH9/GNA12/EPS8/NEDD9/FMNL2/DBN1	9
GO:0060485	GO:0060485	mesenchyme development	9/129	294/14661	0.00116408943529811	0.0474369035989747	0.0422500479957602	AMH/SOX9/DAG1/LEF1/SOX11/TEAD2/ZFP36L1/BASP1/SNAI2	9
GO:1901992	GO:1901992	positive regulation of mitotic cell cycle phase transition	5/129	90/14661	0.00117982536103967	0.0474369035989747	0.0422500479957602	CUL4B/RDX/UBE2C/PBX1/APEX1	5
GO:0030198	GO:0030198	extracellular matrix organization	9/129	295/14661	0.00119194605759832	0.0474369035989747	0.0422500479957602	SOX9/COL18A1/DAG1/SMOC1/COL9A2/COL4A2/FSCN1/COL14A1/FKBP10	9
GO:0014888	GO:0014888	striated muscle adaptation	4/129	53/14661	0.00120019326229027	0.0474369035989747	0.0422500479957602	GSN/ATP2B4/ATP2A2/IGFBP5	4
GO:0030834	GO:0030834	regulation of actin filament depolymerization	4/129	53/14661	0.00120019326229027	0.0474369035989747	0.0422500479957602	GSN/RDX/SVIL/EPS8	4
GO:0045668	GO:0045668	negative regulation of osteoblast differentiation	4/129	53/14661	0.00120019326229027	0.0474369035989747	0.0422500479957602	SOX9/CITED1/TMEM64/IGFBP5	4
GO:0043062	GO:0043062	extracellular structure organization	9/129	296/14661	0.0012203399971168	0.0474369035989747	0.0422500479957602	SOX9/COL18A1/DAG1/SMOC1/COL9A2/COL4A2/FSCN1/COL14A1/FKBP10	9
GO:0031333	GO:0031333	negative regulation of protein-containing complex assembly	6/129	135/14661	0.00122934473074083	0.0474369035989747	0.0422500479957602	SOX9/CLU/GSN/RDX/SVIL/EPS8	6
GO:0019080	GO:0019080	viral gene expression	5/129	91/14661	0.00123973709287111	0.0474369035989747	0.0422500479957602	ST3GAL4/GALNT1/EIF3L/LEF1/EIF3D	5
GO:0045229	GO:0045229	external encapsulating structure organization	9/129	297/14661	0.0012492788758195	0.0474369035989747	0.0422500479957602	SOX9/COL18A1/DAG1/SMOC1/COL9A2/COL4A2/FSCN1/COL14A1/FKBP10	9
GO:0072080	GO:0072080	nephron tubule development	5/129	92/14661	0.00130187005692208	0.0487376142436461	0.043408536071427	SOX9/CITED1/WNT6/PBX1/GPC3	5
GO:0060669	GO:0060669	embryonic placenta morphogenesis	3/129	25/14661	0.00132856132265014	0.0490460554945008	0.0436832516760257	LEF1/ZFP36L1/IGF2	3
GO:0002763	GO:0002763	positive regulation of myeloid leukocyte differentiation	4/129	55/14661	0.00137908948220068	0.0502139704614986	0.0447234642461329	NEDD9/TMEM64/LEF1/ZFP36L1	4
GO:0035107	GO:0035107	appendage morphogenesis	6/129	140/14661	0.0014816823653796	0.0518516727918863	0.0461820965937794	SOX9/GNA12/PBX1/LEF1/SOX11/GPC3	6
GO:0035108	GO:0035108	limb morphogenesis	6/129	140/14661	0.0014816823653796	0.0518516727918863	0.0461820965937794	SOX9/GNA12/PBX1/LEF1/SOX11/GPC3	6
GO:1903055	GO:1903055	positive regulation of extracellular matrix organization	3/129	26/14661	0.00149225169542376	0.0518516727918863	0.0461820965937794	SOX9/DAG1/FSCN1	3
GO:0061326	GO:0061326	renal tubule development	5/129	95/14661	0.00150209887320363	0.0518516727918863	0.0461820965937794	SOX9/CITED1/WNT6/PBX1/GPC3	5
GO:0072001	GO:0072001	renal system development	9/129	306/14661	0.00153553873168369	0.0523264352412212	0.0466049474703998	SOX9/CITED1/SDC4/WNT6/PBX1/SOX11/BASP1/GPC3/EMX2	9
GO:0030042	GO:0030042	actin filament depolymerization	4/129	58/14661	0.00168113871590949	0.0565628697074357	0.0503781608538366	GSN/RDX/SVIL/EPS8	4
GO:0048709	GO:0048709	oligodendrocyte differentiation	5/129	98/14661	0.00172413778906974	0.0572844780418421	0.0510208669423401	SOX9/CLU/DAG1/DUSP15/SOX11	5
GO:0008360	GO:0008360	regulation of cell shape	6/129	145/14661	0.00177172792021785	0.0581389236041856	0.0517818855434689	DAG1/RDX/MYH9/GNA12/EPS8/FMNL2	6
GO:0008585	GO:0008585	female gonad development	5/129	99/14661	0.00180323613186982	0.058451239494024	0.0520600521254842	AMH/INHBB/IDH1/LHX9/NR2F2	5
GO:0072006	GO:0072006	nephron development	6/129	147/14661	0.00189908727667638	0.0605402137045239	0.0539206132911466	SOX9/CITED1/WNT6/PBX1/BASP1/GPC3	6
GO:0030336	GO:0030336	negative regulation of cell migration	9/129	316/14661	0.00191323474461249	0.0605402137045239	0.0539206132911466	DAG1/ATP2B4/LIMCH1/GNA12/NEDD9/SRGAP1/APEX1/NR2F2/IGFBP5	9
GO:0030837	GO:0030837	negative regulation of actin filament polymerization	4/129	61/14661	0.00202633462709411	0.0633646757507782	0.0564362424313889	GSN/RDX/SVIL/EPS8	4
GO:0046545	GO:0046545	development of primary female sexual characteristics	5/129	103/14661	0.0021464333039251	0.0663397642073595	0.0590860281582319	AMH/INHBB/IDH1/LHX9/NR2F2	5
GO:0060541	GO:0060541	respiratory system development	7/129	205/14661	0.00223931311719336	0.0684148766149419	0.0609342432010631	SOX9/DAG1/LEF1/SOX11/BASP1/GPC3/IGFBP5	7
GO:2000146	GO:2000146	negative regulation of cell motility	9/129	327/14661	0.00241109755891522	0.0728261058135983	0.064863138875602	DAG1/ATP2B4/LIMCH1/GNA12/NEDD9/SRGAP1/APEX1/NR2F2/IGFBP5	9
GO:0051017	GO:0051017	actin filament bundle assembly	6/129	155/14661	0.00247908414939949	0.0733663988729832	0.0653443551009224	RDX/SDC4/LIMCH1/EPS8/NEDD9/FSCN1	6
GO:0002183	GO:0002183	cytoplasmic translational initiation	3/129	31/14661	0.00249856101460735	0.0733663988729832	0.0653443551009224	EIF3M/EIF3L/EIF3D	3
GO:0010639	GO:0010639	negative regulation of organelle organization	9/129	329/14661	0.00251179168451523	0.0733663988729832	0.0653443551009224	CLU/GSN/SLC25A4/RDX/SVIL/EPS8/MID1IP1/TOP2A/GDI2	9
GO:0042060	GO:0042060	wound healing	10/129	396/14661	0.00261774355560882	0.0746401399552801	0.0664788225256129	DAG1/MYL9/MYLK/SDC4/DST/MYH9/ST3GAL4/GNA12/DSP/FKBP10	10
GO:0031532	GO:0031532	actin cytoskeleton reorganization	5/129	108/14661	0.00263964377569463	0.0746401399552801	0.0664788225256129	GSN/MYH9/PDLIM4/EPS8/NEDD9	5
GO:1901989	GO:1901989	positive regulation of cell cycle phase transition	5/129	108/14661	0.00263964377569463	0.0746401399552801	0.0664788225256129	CUL4B/RDX/UBE2C/PBX1/APEX1	5
GO:0061572	GO:0061572	actin filament bundle organization	6/129	158/14661	0.00272779066953068	0.0750666171161725	0.0668586677336628	RDX/SDC4/LIMCH1/EPS8/NEDD9/FSCN1	6
GO:1902904	GO:1902904	negative regulation of supramolecular fiber organization	6/129	158/14661	0.00272779066953068	0.0750666171161725	0.0668586677336628	CLU/GSN/RDX/SVIL/EPS8/MID1IP1	6
GO:0070670	GO:0070670	response to interleukin-4	3/129	32/14661	0.00273945141469855	0.0750666171161725	0.0668586677336628	CITED1/LEF1/IMPDH2	3
GO:0050680	GO:0050680	negative regulation of epithelial cell proliferation	6/129	159/14661	0.00281471423326667	0.0763419431839061	0.0679945468379885	SOX9/SPARC/CDKN1C/GPC3/NR2F2/SNAI2	6
GO:0045600	GO:0045600	positive regulation of fat cell differentiation	4/129	68/14661	0.00301637268347984	0.0807024932618632	0.0718783047585958	TMEM64/ZBTB7C/ZFP36L1/SNAI2	4
GO:0048608	GO:0048608	reproductive structure development	8/129	276/14661	0.00305473256253414	0.0807024932618632	0.0718783047585958	AMH/SOX9/INHBB/DHH/IDH1/BASP1/LHX9/NR2F2	8
GO:0032956	GO:0032956	regulation of actin cytoskeleton organization	9/129	339/14661	0.00306657329550345	0.0807024932618632	0.0718783047585958	GSN/RDX/SDC4/SVIL/LIMCH1/EPS8/NEDD9/FSCN1/DBN1	9
GO:0061458	GO:0061458	reproductive system development	8/129	279/14661	0.00326250916356605	0.0812397378474378	0.072356805836952	AMH/SOX9/INHBB/DHH/IDH1/BASP1/LHX9/NR2F2	8
GO:0002934	GO:0002934	desmosome organization	2/129	10/14661	0.003300937429467	0.0812397378474378	0.072356805836952	DSP/SNAI2	2
GO:0014889	GO:0014889	muscle atrophy	2/129	10/14661	0.003300937429467	0.0812397378474378	0.072356805836952	GSN/GATM	2
GO:1901203	GO:1901203	positive regulation of extracellular matrix assembly	2/129	10/14661	0.003300937429467	0.0812397378474378	0.072356805836952	SOX9/DAG1	2
GO:1904851	GO:1904851	positive regulation of establishment of protein localization to telomere	2/129	10/14661	0.003300937429467	0.0812397378474378	0.072356805836952	CCT4/CCT8	2
GO:1904869	GO:1904869	regulation of protein localization to Cajal body	2/129	10/14661	0.003300937429467	0.0812397378474378	0.072356805836952	CCT4/CCT8	2
GO:1904871	GO:1904871	positive regulation of protein localization to Cajal body	2/129	10/14661	0.003300937429467	0.0812397378474378	0.072356805836952	CCT4/CCT8	2
GO:0032984	GO:0032984	protein-containing complex disassembly	7/129	221/14661	0.00340302623881069	0.0829838875482459	0.0739102463648984	GSN/NES/RDX/SVIL/ATP2A2/EPS8/MID1IP1	7
GO:0090100	GO:0090100	positive regulation of transmembrane receptor protein serine/threonine kinase signaling pathway	5/129	115/14661	0.00346174628099029	0.08364837831702	0.0745020802482983	CITED1/INHBB/CDKN1C/SOX11/GPC3	5
GO:0016032	GO:0016032	viral process	9/129	347/14661	0.00357670542737215	0.0856475948284251	0.0762826980195351	GSN/DAG1/ST3GAL4/GALNT1/NMT2/TOP2A/EIF3L/LEF1/EIF3D	9
GO:0014912	GO:0014912	negative regulation of smooth muscle cell migration	3/129	36/14661	0.00384395280534782	0.0873938083477723	0.0778379767035523	GNA12/APEX1/IGFBP5	3
GO:0046660	GO:0046660	female sex differentiation	5/129	118/14661	0.00386502056288553	0.0873938083477723	0.0778379767035523	AMH/INHBB/IDH1/LHX9/NR2F2	5
GO:0003012	GO:0003012	muscle system process	10/129	420/14661	0.00397795358764751	0.0873938083477723	0.0778379767035523	TNNI3/GSN/DAG1/MYL9/MYLK/ATP2B4/ATP2A2/GATM/DSP/IGFBP5	10
GO:0048732	GO:0048732	gland development	10/129	420/14661	0.00397795358764751	0.0873938083477723	0.0778379767035523	SOX9/INHBB/HK2/SLC7A5/DAG1/PBX1/LEF1/IGF2/SNAI2/IGFBP5	10
GO:0046683	GO:0046683	response to organophosphorus	5/129	119/14661	0.00400662274301643	0.0873938083477723	0.0778379767035523	CITED1/INHBB/APEX1/ZFP36L1/IGFBP5	5
GO:0060174	GO:0060174	limb bud formation	2/129	11/14661	0.00401130346818218	0.0873938083477723	0.0778379767035523	SOX9/SOX11	2
GO:0061303	GO:0061303	cornea development in camera-type eye	2/129	11/14661	0.00401130346818218	0.0873938083477723	0.0778379767035523	WNT6/SOX11	2
GO:0070203	GO:0070203	regulation of establishment of protein localization to telomere	2/129	11/14661	0.00401130346818218	0.0873938083477723	0.0778379767035523	CCT4/CCT8	2
GO:0090527	GO:0090527	actin filament reorganization	2/129	11/14661	0.00401130346818218	0.0873938083477723	0.0778379767035523	GSN/NEDD9	2
GO:1903405	GO:1903405	protein localization to nuclear body	2/129	11/14661	0.00401130346818218	0.0873938083477723	0.0778379767035523	CCT4/CCT8	2
GO:1904867	GO:1904867	protein localization to Cajal body	2/129	11/14661	0.00401130346818218	0.0873938083477723	0.0778379767035523	CCT4/CCT8	2
GO:0090068	GO:0090068	positive regulation of cell cycle process	7/129	229/14661	0.00413490190012753	0.0893542215490974	0.0795840340041662	CUL4B/RDX/SVIL/UBE2C/PBX1/APEX1/IGF2	7
GO:1902903	GO:1902903	regulation of supramolecular fiber organization	9/129	357/14661	0.00430583378918461	0.0922976307391347	0.0822056043452987	CLU/GSN/RDX/SDC4/SVIL/LIMCH1/EPS8/MID1IP1/DBN1	9
GO:0007015	GO:0007015	actin filament organization	10/129	426/14661	0.00439311364964156	0.0934151686459781	0.0832009481940536	GSN/RDX/SDC4/SVIL/LIMCH1/EPS8/NEDD9/FAT1/FSCN1/DBN1	10
GO:0035329	GO:0035329	hippo signaling	3/129	38/14661	0.00448406753707253	0.094240173686803	0.0839357453651815	WWC2/SOX11/TEAD2	3
GO:0032272	GO:0032272	negative regulation of protein polymerization	4/129	76/14661	0.00450282244477952	0.094240173686803	0.0839357453651815	GSN/RDX/SVIL/EPS8	4
GO:0001822	GO:0001822	kidney development	8/129	297/14661	0.00475023687598047	0.0944309557777788	0.084105666921795	SOX9/CITED1/SDC4/WNT6/PBX1/SOX11/BASP1/GPC3	8
GO:0001838	GO:0001838	embryonic epithelial tube formation	5/129	124/14661	0.00477081252821316	0.0944309557777788	0.084105666921795	SOX9/SDC4/WNT6/SOX11/TEAD2	5
GO:0014745	GO:0014745	negative regulation of muscle adaptation	2/129	12/14661	0.00478593217659764	0.0944309557777788	0.084105666921795	ATP2B4/IGFBP5	2
GO:0033327	GO:0033327	Leydig cell differentiation	2/129	12/14661	0.00478593217659764	0.0944309557777788	0.084105666921795	AMH/DHH	2
GO:0070202	GO:0070202	regulation of establishment of protein localization to chromosome	2/129	12/14661	0.00478593217659764	0.0944309557777788	0.084105666921795	CCT4/CCT8	2
GO:1901862	GO:1901862	negative regulation of muscle tissue development	2/129	12/14661	0.00478593217659764	0.0944309557777788	0.084105666921795	LEF1/IGFBP5	2
GO:1904816	GO:1904816	positive regulation of protein localization to chromosome, telomeric region	2/129	12/14661	0.00478593217659764	0.0944309557777788	0.084105666921795	CCT4/CCT8	2
GO:0040013	GO:0040013	negative regulation of locomotion	9/129	363/14661	0.00479615463882624	0.0944309557777788	0.084105666921795	DAG1/ATP2B4/LIMCH1/GNA12/NEDD9/SRGAP1/APEX1/NR2F2/IGFBP5	9
GO:0007498	GO:0007498	mesoderm development	5/129	125/14661	0.00493524957574276	0.0958320412104231	0.0853535545848645	AMH/LEF1/TEAD2/ZFP36L1/MEST	5
GO:0001570	GO:0001570	vasculogenesis	4/129	78/14661	0.00493942424598494	0.0958320412104231	0.0853535545848645	CITED1/TNNI3/TEAD2/ZFP36L1	4
GO:0048568	GO:0048568	embryonic organ development	10/129	434/14661	0.00499918551426384	0.09628866012256	0.0857602457786374	SOX9/CITED1/NES/PBX1/LEF1/SOX11/TEAD2/ZFP36L1/IGF2/NR2F2	10
GO:0090257	GO:0090257	regulation of muscle system process	7/129	238/14661	0.00509472806754744	0.0974229295218783	0.0867704916615993	TNNI3/DAG1/MYL9/ATP2B4/ATP2A2/DSP/IGFBP5	7
GO:0071214	GO:0071214	cellular response to abiotic stimulus	8/129	302/14661	0.00524398242550724	0.0988546474255195	0.0880456623737647	SOX9/CUL4B/DAG1/MYLK/NMT2/MAP3K1/ZFP36L1/SNAI2	8
GO:0104004	GO:0104004	cellular response to environmental stimulus	8/129	302/14661	0.00524398242550724	0.0988546474255195	0.0880456623737647	SOX9/CUL4B/DAG1/MYLK/NMT2/MAP3K1/ZFP36L1/SNAI2	8
GO:0014733	GO:0014733	regulation of skeletal muscle adaptation	2/129	13/14661	0.00562365549152025	0.103212080331004	0.0919266439604086	ATP2A2/IGFBP5	2
GO:1990173	GO:1990173	protein localization to nucleoplasm	2/129	13/14661	0.00562365549152025	0.103212080331004	0.0919266439604086	CCT4/CCT8	2
GO:0034109	GO:0034109	homotypic cell-cell adhesion	4/129	81/14661	0.00564624824666199	0.103212080331004	0.0919266439604086	RDX/MYL9/MYH9/DSP	4
GO:0045787	GO:0045787	positive regulation of cell cycle	8/129	306/14661	0.00566655347313743	0.103212080331004	0.0919266439604086	CUL4B/RDX/SVIL/UBE2C/PBX1/APEX1/MEIS2/IGF2	8
GO:0050673	GO:0050673	epithelial cell proliferation	10/129	442/14661	0.00566928657950586	0.103212080331004	0.0919266439604086	SOX9/SPARC/CDKN1C/SOX11/ZFP36L1/IGF2/GPC3/NR2F2/SNAI2/IGFBP5	10
GO:0062012	GO:0062012	regulation of small molecule metabolic process	8/129	307/14661	0.00577615063507833	0.104442233932233	0.0930222898552893	SOX9/ZBTB20/ATP2B4/PGP/ME1/MID1IP1/IGF2/SNAI2	8
GO:0071364	GO:0071364	cellular response to epidermal growth factor stimulus	3/129	42/14661	0.00594843324652666	0.106450857027916	0.0948112856741452	SOX9/ZFP36L1/SNAI2	3
GO:0008584	GO:0008584	male gonad development	5/129	131/14661	0.0060073847081217	0.106450857027916	0.0948112856741452	AMH/SOX9/INHBB/DHH/LHX9	5
GO:0030833	GO:0030833	regulation of actin filament polymerization	5/129	131/14661	0.0060073847081217	0.106450857027916	0.0948112856741452	GSN/RDX/SVIL/EPS8/DBN1	5
GO:0046546	GO:0046546	development of primary male sexual characteristics	5/129	132/14661	0.00620080051991124	0.108648775682775	0.0967688790584769	AMH/SOX9/INHBB/DHH/LHX9	5
GO:0001701	GO:0001701	in utero embryonic development	9/129	378/14661	0.00621317302625348	0.108648775682775	0.0967688790584769	CITED1/MYH9/GNA12/LEF1/FKBP10/DBN1/ZFP36L1/IGF2/NR2F2	9
GO:0050678	GO:0050678	regulation of epithelial cell proliferation	9/129	379/14661	0.00631801142159713	0.109050228265513	0.0971264359309092	SOX9/SPARC/CDKN1C/SOX11/ZFP36L1/IGF2/GPC3/NR2F2/SNAI2	9
GO:0014074	GO:0014074	response to purine-containing compound	5/129	133/14661	0.00639855825309	0.109050228265513	0.0971264359309092	CITED1/INHBB/APEX1/ZFP36L1/IGFBP5	5
GO:0001667	GO:0001667	ameboidal-type cell migration	10/129	450/14661	0.00640788625329682	0.109050228265513	0.0971264359309092	SOX9/SPARC/SDC4/MYH9/ATP2B4/GNA12/PKN1/GPC3/NR2F2/SNAI2	10
GO:0001768	GO:0001768	establishment of T cell polarity	2/129	14/14661	0.00652332065245169	0.109050228265513	0.0971264359309092	GSN/MYH9	2
GO:0030238	GO:0030238	male sex determination	2/129	14/14661	0.00652332065245169	0.109050228265513	0.0971264359309092	SOX9/DHH	2
GO:0071801	GO:0071801	regulation of podosome assembly	2/129	14/14661	0.00652332065245169	0.109050228265513	0.0971264359309092	GSN/FSCN1	2
GO:1904814	GO:1904814	regulation of protein localization to chromosome, telomeric region	2/129	14/14661	0.00652332065245169	0.109050228265513	0.0971264359309092	CCT4/CCT8	2
GO:0042552	GO:0042552	myelination	5/129	135/14661	0.00680729864629701	0.112383849700978	0.100095551850421	CLU/JAM2/GPC1/DAG1/DHH	5
GO:0045598	GO:0045598	regulation of fat cell differentiation	5/129	135/14661	0.00680729864629701	0.112383849700978	0.100095551850421	TMEM64/ZBTB7C/TRIB2/ZFP36L1/SNAI2	5
GO:0072175	GO:0072175	epithelial tube formation	5/129	136/14661	0.00701838025592942	0.113775008466432	0.101334598249972	SOX9/SDC4/WNT6/SOX11/TEAD2	5
GO:1902115	GO:1902115	regulation of organelle assembly	6/129	192/14661	0.00702382156719797	0.113775008466432	0.101334598249972	GSN/RDX/SDC4/SYNE2/FSCN1/GDI2	6
GO:0071560	GO:0071560	cellular response to transforming growth factor beta stimulus	7/129	254/14661	0.00720347888504448	0.113775008466432	0.101334598249972	SOX9/CITED1/COL4A2/CDKN1C/NREP/SOX11/ZFP36L1	7
GO:0060711	GO:0060711	labyrinthine layer development	3/129	45/14661	0.00721354854908596	0.113775008466432	0.101334598249972	CITED1/LEF1/ZFP36L1	3
GO:0085029	GO:0085029	extracellular matrix assembly	3/129	45/14661	0.00721354854908596	0.113775008466432	0.101334598249972	SOX9/DAG1/FKBP10	3
GO:1901861	GO:1901861	regulation of muscle tissue development	3/129	45/14661	0.00721354854908596	0.113775008466432	0.101334598249972	LEF1/IGF2/IGFBP5	3
GO:0007272	GO:0007272	ensheathment of neurons	5/129	137/14661	0.00723400166697781	0.113775008466432	0.101334598249972	CLU/JAM2/GPC1/DAG1/DHH	5
GO:0008366	GO:0008366	axon ensheathment	5/129	137/14661	0.00723400166697781	0.113775008466432	0.101334598249972	CLU/JAM2/GPC1/DAG1/DHH	5
GO:0001767	GO:0001767	establishment of lymphocyte polarity	2/129	15/14661	0.00748379002614408	0.11498216121093	0.102409758252498	GSN/MYH9	2
GO:0021542	GO:0021542	dentate gyrus development	2/129	15/14661	0.00748379002614408	0.11498216121093	0.102409758252498	LEF1/EMX2	2
GO:0035795	GO:0035795	negative regulation of mitochondrial membrane permeability	2/129	15/14661	0.00748379002614408	0.11498216121093	0.102409758252498	HK2/SLC25A4	2
GO:1904874	GO:1904874	positive regulation of telomerase RNA localization to Cajal body	2/129	15/14661	0.00748379002614408	0.11498216121093	0.102409758252498	CCT4/CCT8	2
GO:0006469	GO:0006469	negative regulation of protein kinase activity	6/129	195/14661	0.00755621438682451	0.115427688736664	0.102806570816505	PRKAR2B/PKN1/SH3BP5/TRIB2/CDKN1C/NR2F2	6
GO:0070849	GO:0070849	response to epidermal growth factor	3/129	46/14661	0.00766789082419262	0.116464307489737	0.103729843390131	SOX9/ZFP36L1/SNAI2	3
GO:0051258	GO:0051258	protein polymerization	7/129	258/14661	0.00781926531676464	0.117268950326439	0.104446504805419	GSN/RDX/SVIL/EPS8/MID1IP1/UBE2C/DBN1	7
GO:0110053	GO:0110053	regulation of actin filament organization	7/129	258/14661	0.00781926531676464	0.117268950326439	0.104446504805419	GSN/RDX/SDC4/SVIL/LIMCH1/EPS8/DBN1	7
GO:0001656	GO:0001656	metanephros development	4/129	89/14661	0.00785322541689474	0.117268950326439	0.104446504805419	SOX9/CITED1/BASP1/GPC3	4
GO:0045732	GO:0045732	positive regulation of protein catabolic process	6/129	197/14661	0.00792697476805027	0.11770893258926	0.104838378437783	SOX9/CLU/CUL4B/RDX/TRIB2/GPC3	6
GO:0071559	GO:0071559	response to transforming growth factor beta	7/129	259/14661	0.00797911839916892	0.117824981694394	0.104941738477958	SOX9/CITED1/COL4A2/CDKN1C/NREP/SOX11/ZFP36L1	7
GO:0001890	GO:0001890	placenta development	5/129	141/14661	0.00814285697535271	0.118342801046957	0.105402938321099	CITED1/LEF1/ZFP36L1/IGF2/NR2F2	5
GO:0043502	GO:0043502	regulation of muscle adaptation	4/129	90/14661	0.00816361611716707	0.118342801046957	0.105402938321099	DAG1/ATP2B4/ATP2A2/IGFBP5	4
GO:0061351	GO:0061351	neural precursor cell proliferation	5/129	142/14661	0.00838190352878453	0.118342801046957	0.105402938321099	NES/LEF1/DBN1/ZNF503/EMX2	5
GO:0097306	GO:0097306	cellular response to alcohol	4/129	91/14661	0.00848195538265195	0.118342801046957	0.105402938321099	INHBB/DAG1/SGK1/GNB1	4
GO:0060033	GO:0060033	anatomical structure regression	2/129	16/14661	0.00850394093302064	0.118342801046957	0.105402938321099	AMH/LEF1	2
GO:0070200	GO:0070200	establishment of protein localization to telomere	2/129	16/14661	0.00850394093302064	0.118342801046957	0.105402938321099	CCT4/CCT8	2
GO:0071397	GO:0071397	cellular response to cholesterol	2/129	16/14661	0.00850394093302064	0.118342801046957	0.105402938321099	INHBB/DAG1	2
GO:0072189	GO:0072189	ureter development	2/129	16/14661	0.00850394093302064	0.118342801046957	0.105402938321099	SOX9/EMX2	2
GO:0097067	GO:0097067	cellular response to thyroid hormone stimulus	2/129	16/14661	0.00850394093302064	0.118342801046957	0.105402938321099	INHBB/RDX	2
GO:1901201	GO:1901201	regulation of extracellular matrix assembly	2/129	16/14661	0.00850394093302064	0.118342801046957	0.105402938321099	SOX9/DAG1	2
GO:1903729	GO:1903729	regulation of plasma membrane organization	2/129	16/14661	0.00850394093302064	0.118342801046957	0.105402938321099	GSN/MYH9	2
GO:0010171	GO:0010171	body morphogenesis	3/129	48/14661	0.00862637747603669	0.118802649385003	0.105812505828233	DAG1/LEF1/GPC3	3
GO:1900087	GO:1900087	positive regulation of G1/S transition of mitotic cell cycle	3/129	48/14661	0.00862637747603669	0.118802649385003	0.105812505828233	CUL4B/RDX/APEX1	3
GO:0002573	GO:0002573	myeloid leukocyte differentiation	6/129	201/14661	0.00870759349874517	0.119303007833323	0.106258153980889	MYH9/NEDD9/TMEM64/LEF1/ZFP36L1/GPC3	6
GO:0042176	GO:0042176	regulation of protein catabolic process	8/129	334/14661	0.00939442561581105	0.127399914728703	0.113469727228566	SOX9/CLU/CUL4B/RDX/GNA12/TRIB2/LAPTM4B/GPC3	8
GO:0043010	GO:0043010	camera-type eye development	8/129	334/14661	0.00939442561581105	0.127399914728703	0.113469727228566	SOX9/NES/WNT6/ATP2B4/FAT1/GNB1/IMPDH2/SOX11	8
GO:0045639	GO:0045639	positive regulation of myeloid cell differentiation	4/129	94/14661	0.00948545461209707	0.127981412989614	0.113987643187851	NEDD9/TMEM64/LEF1/ZFP36L1	4
GO:1905709	GO:1905709	negative regulation of membrane permeability	2/129	17/14661	0.00958266547544261	0.12864002441276	0.114574240586233	HK2/SLC25A4	2
GO:0060425	GO:0060425	lung morphogenesis	3/129	50/14661	0.00965210670499926	0.128921103627578	0.114824585980129	SOX9/DAG1/SOX11	3
GO:0009952	GO:0009952	anterior/posterior pattern specification	6/129	206/14661	0.00975917572620173	0.129699445401221	0.115517822148567	PBX1/LEF1/BASP1/GPC3/NR2F2/EMX2	6
GO:0014009	GO:0014009	glial cell proliferation	3/129	51/14661	0.0101904749324579	0.132842949217086	0.118317608328077	CLU/SLC7A5/SOX11	3
GO:0016331	GO:0016331	morphogenesis of embryonic epithelium	5/129	149/14661	0.0101930217740434	0.132842949217086	0.118317608328077	SOX9/SDC4/WNT6/SOX11/TEAD2	5
GO:0062014	GO:0062014	negative regulation of small molecule metabolic process	4/129	96/14661	0.010195621384607	0.132842949217086	0.118317608328077	SOX9/ATP2B4/PGP/SNAI2	4
GO:0070252	GO:0070252	actin-mediated cell contraction	4/129	96/14661	0.010195621384607	0.132842949217086	0.118317608328077	GSN/LIMCH1/ATP2A2/DSP	4
GO:0008064	GO:0008064	regulation of actin polymerization or depolymerization	5/129	150/14661	0.010471988316888	0.134857750296637	0.120112106616426	GSN/RDX/SVIL/EPS8/DBN1	5
GO:0019081	GO:0019081	viral translation	2/129	18/14661	0.0107188703678037	0.134857750296637	0.120112106616426	EIF3L/EIF3D	2
GO:0030903	GO:0030903	notochord development	2/129	18/14661	0.0107188703678037	0.134857750296637	0.120112106616426	SOX9/TEAD2	2
GO:0048339	GO:0048339	paraxial mesoderm development	2/129	18/14661	0.0107188703678037	0.134857750296637	0.120112106616426	LEF1/TEAD2	2
GO:0060438	GO:0060438	trachea development	2/129	18/14661	0.0107188703678037	0.134857750296637	0.120112106616426	SOX9/LEF1	2
GO:1902683	GO:1902683	regulation of receptor localization to synapse	2/129	18/14661	0.0107188703678037	0.134857750296637	0.120112106616426	DAG1/DBN1	2
GO:1904872	GO:1904872	regulation of telomerase RNA localization to Cajal body	2/129	18/14661	0.0107188703678037	0.134857750296637	0.120112106616426	CCT4/CCT8	2
GO:0035148	GO:0035148	tube formation	5/129	151/14661	0.0107561486316355	0.134857750296637	0.120112106616426	SOX9/SDC4/WNT6/SOX11/TEAD2	5
GO:0051494	GO:0051494	negative regulation of cytoskeleton organization	5/129	152/14661	0.0110455467354445	0.137835977571885	0.122764687956584	GSN/RDX/SVIL/EPS8/MID1IP1	5
GO:0030832	GO:0030832	regulation of actin filament length	5/129	153/14661	0.0113402262456183	0.14085196897595	0.125450904212472	GSN/RDX/SVIL/EPS8/DBN1	5
GO:0033673	GO:0033673	negative regulation of kinase activity	6/129	215/14661	0.0118755483523085	0.141747365561995	0.126248396162103	PRKAR2B/PKN1/SH3BP5/TRIB2/CDKN1C/NR2F2	6
GO:0072132	GO:0072132	mesenchyme morphogenesis	3/129	54/14661	0.0119088066129298	0.141747365561995	0.126248396162103	SOX9/LEF1/SNAI2	3
GO:1903053	GO:1903053	regulation of extracellular matrix organization	3/129	54/14661	0.0119088066129298	0.141747365561995	0.126248396162103	SOX9/DAG1/FSCN1	3
GO:0071800	GO:0071800	podosome assembly	2/129	19/14661	0.0119114767684338	0.141747365561995	0.126248396162103	GSN/FSCN1	2
GO:0072079	GO:0072079	nephron tubule formation	2/129	19/14661	0.0119114767684338	0.141747365561995	0.126248396162103	SOX9/WNT6	2
GO:0090670	GO:0090670	RNA localization to Cajal body	2/129	19/14661	0.0119114767684338	0.141747365561995	0.126248396162103	CCT4/CCT8	2
GO:0090671	GO:0090671	telomerase RNA localization to Cajal body	2/129	19/14661	0.0119114767684338	0.141747365561995	0.126248396162103	CCT4/CCT8	2
GO:0090672	GO:0090672	telomerase RNA localization	2/129	19/14661	0.0119114767684338	0.141747365561995	0.126248396162103	CCT4/CCT8	2
GO:0090685	GO:0090685	RNA localization to nucleus	2/129	19/14661	0.0119114767684338	0.141747365561995	0.126248396162103	CCT4/CCT8	2
GO:0046661	GO:0046661	male sex differentiation	5/129	155/14661	0.0119456019134262	0.141747365561995	0.126248396162103	AMH/SOX9/INHBB/DHH/LHX9	5
GO:0006090	GO:0006090	pyruvate metabolic process	4/129	101/14661	0.0121193693831177	0.143170150312564	0.127515610491845	HK2/ZBTB20/ME1/LDHA	4
GO:1905475	GO:1905475	regulation of protein localization to membrane	5/129	156/14661	0.0122563832445636	0.144148082584292	0.128386613493356	GSN/GPC1/DAG1/ATP2B4/GPC3	5
GO:0016055	GO:0016055	Wnt signaling pathway	9/129	426/14661	0.0129824467207665	0.150183852947902	0.133762419420946	SOX9/CITED1/WNT6/TMEM64/RSPO1/HBP1/LEF1/GPC3/SNAI2	9
GO:0035330	GO:0035330	regulation of hippo signaling	2/129	20/14661	0.0131594201132932	0.150183852947902	0.133762419420946	WWC2/SOX11	2
GO:0060231	GO:0060231	mesenchymal to epithelial transition	2/129	20/14661	0.0131594201132932	0.150183852947902	0.133762419420946	CITED1/BASP1	2
GO:0060973	GO:0060973	cell migration involved in heart development	2/129	20/14661	0.0131594201132932	0.150183852947902	0.133762419420946	FLRT3/SNAI2	2
GO:2000479	GO:2000479	regulation of cAMP-dependent protein kinase activity	2/129	20/14661	0.0131594201132932	0.150183852947902	0.133762419420946	PRKAR2B/ATP2B4	2
GO:0006091	GO:0006091	generation of precursor metabolites and energy	9/129	427/14661	0.0131658255022069	0.150183852947902	0.133762419420946	HK2/SLC25A4/ZBTB20/NDUFC1/ME1/IDH1/UQCRC2/LDHA/IGF2	9
GO:0007519	GO:0007519	skeletal muscle tissue development	5/129	159/14661	0.0132216033069259	0.150183852947902	0.133762419420946	GPC1/SVIL/SOX11/IGF2/NR2F2	5
GO:0030041	GO:0030041	actin filament polymerization	5/129	159/14661	0.0132216033069259	0.150183852947902	0.133762419420946	GSN/RDX/SVIL/EPS8/DBN1	5
GO:0198738	GO:0198738	cell-cell signaling by wnt	9/129	428/14661	0.0133511300534753	0.151009802902712	0.134498058187081	SOX9/CITED1/WNT6/TMEM64/RSPO1/HBP1/LEF1/GPC3/SNAI2	9
GO:0021543	GO:0021543	pallium development	5/129	160/14661	0.0135544389360517	0.152659740220447	0.13596758772159	SYNE2/ATP2B4/TACC1/LEF1/EMX2	5
GO:0060070	GO:0060070	canonical Wnt signaling pathway	7/129	288/14661	0.0137456694064089	0.15393823233777	0.137106286692664	SOX9/WNT6/TMEM64/RSPO1/LEF1/GPC3/SNAI2	7
GO:0002011	GO:0002011	morphogenesis of an epithelial sheet	3/129	57/14661	0.0137837845358876	0.15393823233777	0.137106286692664	DAG1/SOX11/FLRT3	3
GO:0070661	GO:0070661	leukocyte proliferation	7/129	290/14661	0.0142307530234322	0.157674723608417	0.140434221771546	CLU/SDC4/PKN1/LEF1/IMPDH2/SOX11/IGF2	7
GO:0030178	GO:0030178	negative regulation of Wnt signaling pathway	5/129	162/14661	0.0142369953596765	0.157674723608417	0.140434221771546	SOX9/CITED1/TMEM64/GPC3/SNAI2	5
GO:0036315	GO:0036315	cellular response to sterol	2/129	21/14661	0.0144616499514398	0.15883911392945	0.141471295088247	INHBB/DAG1	2
GO:0060445	GO:0060445	branching involved in salivary gland morphogenesis	2/129	21/14661	0.0144616499514398	0.15883911392945	0.141471295088247	DAG1/SNAI2	2
GO:0007178	GO:0007178	transmembrane receptor protein serine/threonine kinase signaling pathway	8/129	362/14661	0.0147099223784391	0.160901126262926	0.143307842447951	AMH/CITED1/INHBB/LEF1/CDKN1C/NREP/SOX11/GPC3	8
GO:0009988	GO:0009988	cell-cell recognition	3/129	59/14661	0.0151217503607352	0.164055561056466	0.146117364387942	NEDD9/CCT4/CCT8	3
GO:1902808	GO:1902808	positive regulation of cell cycle G1/S phase transition	3/129	59/14661	0.0151217503607352	0.164055561056466	0.146117364387942	CUL4B/RDX/APEX1	3
GO:0045444	GO:0045444	fat cell differentiation	6/129	228/14661	0.0154769429369815	0.166834864923671	0.148592773043973	INHBB/TMEM64/ZBTB7C/TRIB2/ZFP36L1/SNAI2	6
GO:0002761	GO:0002761	regulation of myeloid leukocyte differentiation	4/129	109/14661	0.0156553822170741	0.166834864923671	0.148592773043973	NEDD9/TMEM64/LEF1/ZFP36L1	4
GO:0035089	GO:0035089	establishment of apical/basal cell polarity	2/129	22/14661	0.0158171297822508	0.166834864923671	0.148592773043973	FAT1/FSCN1	2
GO:0035988	GO:0035988	chondrocyte proliferation	2/129	22/14661	0.0158171297822508	0.166834864923671	0.148592773043973	SOX9/LEF1	2
GO:0048485	GO:0048485	sympathetic nervous system development	2/129	22/14661	0.0158171297822508	0.166834864923671	0.148592773043973	GFRA3/SOX11	2
GO:0060713	GO:0060713	labyrinthine layer morphogenesis	2/129	22/14661	0.0158171297822508	0.166834864923671	0.148592773043973	LEF1/ZFP36L1	2
GO:0032507	GO:0032507	maintenance of protein location in cell	3/129	60/14661	0.015817300963418	0.166834864923671	0.148592773043973	HK2/GSN/DBN1	3
GO:0071496	GO:0071496	cellular response to external stimulus	7/129	298/14661	0.0162942590811635	0.171186326631354	0.152468436336745	SOX9/INHBB/SLC7A5/DAG1/MAP3K1/PLIN2/SNAI2	7
GO:0046890	GO:0046890	regulation of lipid biosynthetic process	5/129	168/14661	0.0164225470945775	0.171854843218059	0.153063855846269	DHH/ZBTB20/IDH1/MID1IP1/SNAI2	5
GO:0061077	GO:0061077	chaperone-mediated protein folding	3/129	62/14661	0.0172617684093948	0.17922570481317	0.159628771187208	CLU/CCT4/CCT8	3
GO:0090559	GO:0090559	regulation of membrane permeability	3/129	62/14661	0.0172617684093948	0.17922570481317	0.159628771187208	HK2/SLC25A4/LAPTM4B	3
GO:0010882	GO:0010882	regulation of cardiac muscle contraction by calcium ion signaling	2/129	24/14661	0.0186837622064423	0.191005538248937	0.170120571669185	TNNI3/ATP2A2	2
GO:0032331	GO:0032331	negative regulation of chondrocyte differentiation	2/129	24/14661	0.0186837622064423	0.191005538248937	0.170120571669185	SOX9/SNAI2	2
GO:0043501	GO:0043501	skeletal muscle adaptation	2/129	24/14661	0.0186837622064423	0.191005538248937	0.170120571669185	ATP2A2/IGFBP5	2
GO:0061162	GO:0061162	establishment of monopolar cell polarity	2/129	24/14661	0.0186837622064423	0.191005538248937	0.170120571669185	FAT1/FSCN1	2
GO:0071300	GO:0071300	cellular response to retinoic acid	3/129	64/14661	0.0187776335043003	0.191229692928852	0.170320216782301	SOX9/WNT6/TEAD2	3
GO:0030111	GO:0030111	regulation of Wnt signaling pathway	7/129	310/14661	0.0197757861578586	0.199493047557777	0.177680038001442	SOX9/CITED1/TMEM64/RSPO1/LEF1/GPC3/SNAI2	7
GO:0002026	GO:0002026	regulation of the force of heart contraction	2/129	25/14661	0.0201929101093807	0.199493047557777	0.177680038001442	ATP2B4/ATP2A2	2
GO:0010954	GO:0010954	positive regulation of protein processing	2/129	25/14661	0.0201929101093807	0.199493047557777	0.177680038001442	GSN/MYH9	2
GO:0045672	GO:0045672	positive regulation of osteoclast differentiation	2/129	25/14661	0.0201929101093807	0.199493047557777	0.177680038001442	NEDD9/TMEM64	2
GO:0048745	GO:0048745	smooth muscle tissue development	2/129	25/14661	0.0201929101093807	0.199493047557777	0.177680038001442	SOX9/MYLK	2
GO:0061339	GO:0061339	establishment or maintenance of monopolar cell polarity	2/129	25/14661	0.0201929101093807	0.199493047557777	0.177680038001442	FAT1/FSCN1	2
GO:0070293	GO:0070293	renal absorption	2/129	25/14661	0.0201929101093807	0.199493047557777	0.177680038001442	GSN/SGK1	2
GO:0070723	GO:0070723	response to cholesterol	2/129	25/14661	0.0201929101093807	0.199493047557777	0.177680038001442	INHBB/DAG1	2
GO:0030326	GO:0030326	embryonic limb morphogenesis	4/129	118/14661	0.0203395846080352	0.199493047557777	0.177680038001442	GNA12/PBX1/LEF1/GPC3	4
GO:0035113	GO:0035113	embryonic appendage morphogenesis	4/129	118/14661	0.0203395846080352	0.199493047557777	0.177680038001442	GNA12/PBX1/LEF1/GPC3	4
GO:0043254	GO:0043254	regulation of protein-containing complex assembly	8/129	385/14661	0.0204976557404532	0.200304297640164	0.178402584211607	SOX9/CLU/GSN/RDX/SVIL/EPS8/FSCN1/DBN1	8
GO:0090287	GO:0090287	regulation of cellular response to growth factor stimulus	7/129	313/14661	0.0207217717534902	0.201752634874641	0.179692557060341	CITED1/GPC1/ATP2B4/CDKN1C/NREP/SOX11/GPC3	7
GO:0022612	GO:0022612	gland morphogenesis	4/129	119/14661	0.0209076876294272	0.202819831091305	0.180643063690287	SOX9/DAG1/SNAI2/IGFBP5	4
GO:0071260	GO:0071260	cellular response to mechanical stimulus	3/129	67/14661	0.0211857517494915	0.204769920545994	0.182379926065479	SOX9/DAG1/MAP3K1	3
GO:0051348	GO:0051348	negative regulation of transferase activity	6/129	246/14661	0.0216258296498096	0.205747156261301	0.183250308673583	PRKAR2B/PKN1/SH3BP5/TRIB2/CDKN1C/NR2F2	6
GO:0010259	GO:0010259	multicellular organism aging	2/129	26/14661	0.0217512983105438	0.205747156261301	0.183250308673583	INHBB/GNA12	2
GO:0010458	GO:0010458	exit from mitosis	2/129	26/14661	0.0217512983105438	0.205747156261301	0.183250308673583	EPS8/UBE2C	2
GO:0062009	GO:0062009	secondary palate development	2/129	26/14661	0.0217512983105438	0.205747156261301	0.183250308673583	LEF1/SOX11	2
GO:0070199	GO:0070199	establishment of protein localization to chromosome	2/129	26/14661	0.0217512983105438	0.205747156261301	0.183250308673583	CCT4/CCT8	2
GO:0097066	GO:0097066	response to thyroid hormone	2/129	26/14661	0.0217512983105438	0.205747156261301	0.183250308673583	INHBB/RDX	2
GO:0030324	GO:0030324	lung development	5/129	181/14661	0.0218987434427009	0.206407305215245	0.183838275485757	SOX9/DAG1/SOX11/GPC3/IGFBP5	5
GO:0003007	GO:0003007	heart morphogenesis	6/129	249/14661	0.0227907327431143	0.214055716011299	0.190650392186215	SOX9/TNNI3/DSP/SOX11/TEAD2/SNAI2	6
GO:0003208	GO:0003208	cardiac ventricle morphogenesis	3/129	69/14661	0.0228808769190619	0.214145672010093	0.190730512197814	TNNI3/DSP/SOX11	3
GO:0007346	GO:0007346	regulation of mitotic cell cycle	9/129	471/14661	0.0233049056576992	0.216325615023954	0.192672095437358	CUL4B/RDX/UBE2C/PBX1/CDKN1C/APEX1/ZFP36L1/MEIS2/IGF2	9
GO:1903319	GO:1903319	positive regulation of protein maturation	2/129	27/14661	0.0233579576794111	0.216325615023954	0.192672095437358	GSN/MYH9	2
GO:1903779	GO:1903779	regulation of cardiac conduction	2/129	27/14661	0.0233579576794111	0.216325615023954	0.192672095437358	ATP2B4/ATP2A2	2
GO:0060415	GO:0060415	muscle tissue morphogenesis	3/129	70/14661	0.023755366798489	0.218105321078307	0.194257204508776	TNNI3/MYLK/DSP	3
GO:0030323	GO:0030323	respiratory tube development	5/129	185/14661	0.0237962916150146	0.218105321078307	0.194257204508776	SOX9/DAG1/SOX11/GPC3/IGFBP5	5
GO:0045637	GO:0045637	regulation of myeloid cell differentiation	5/129	185/14661	0.0237962916150146	0.218105321078307	0.194257204508776	NEDD9/TMEM64/LEF1/ZFP36L1/MEIS2	5
GO:0046651	GO:0046651	lymphocyte proliferation	6/129	252/14661	0.0239972980834344	0.219191815483741	0.195224899220994	SDC4/PKN1/LEF1/IMPDH2/SOX11/IGF2	6
GO:0010638	GO:0010638	positive regulation of organelle organization	9/129	474/14661	0.0241563262327316	0.219888750433564	0.195845629767172	GSN/NES/SLC25A4/SDC4/LIMCH1/FSCN1/CCT4/CCT8/IGF2	9
GO:0086003	GO:0086003	cardiac muscle cell contraction	3/129	71/14661	0.0246478032393791	0.223093005061911	0.198699524131416	GSN/ATP2A2/DSP	3
GO:0006936	GO:0006936	muscle contraction	7/129	325/14661	0.0248222684869622	0.223093005061911	0.198699524131416	TNNI3/GSN/MYL9/MYLK/ATP2B4/ATP2A2/DSP	7
GO:0032633	GO:0032633	interleukin-4 production	2/129	28/14661	0.0250119320949772	0.223093005061911	0.198699524131416	SLC7A5/LEF1	2
GO:0032673	GO:0032673	regulation of interleukin-4 production	2/129	28/14661	0.0250119320949772	0.223093005061911	0.198699524131416	SLC7A5/LEF1	2
GO:0098901	GO:0098901	regulation of cardiac muscle cell action potential	2/129	28/14661	0.0250119320949772	0.223093005061911	0.198699524131416	ATP2A2/DSP	2
GO:1905145	GO:1905145	cellular response to acetylcholine	2/129	28/14661	0.0250119320949772	0.223093005061911	0.198699524131416	ATP2B4/GNB1	2
GO:1903008	GO:1903008	organelle disassembly	4/129	126/14661	0.0251575562210909	0.223641419517256	0.19918797374136	HK2/SLC25A4/NEDD9/PLIN2	4
GO:0032271	GO:0032271	regulation of protein polymerization	5/129	188/14661	0.025287168266974	0.22404431084539	0.199546812043595	GSN/RDX/SVIL/EPS8/DBN1	5
GO:0045104	GO:0045104	intermediate filament cytoskeleton organization	3/129	72/14661	0.0255581768806	0.225693136706428	0.201015351650531	NES/DST/DSP	3
GO:0008154	GO:0008154	actin polymerization or depolymerization	5/129	189/14661	0.0257971677670466	0.226299907342607	0.201555776647864	GSN/RDX/SVIL/EPS8/DBN1	5
GO:0120032	GO:0120032	regulation of plasma membrane bounded cell projection assembly	5/129	189/14661	0.0257971677670466	0.226299907342607	0.201555776647864	RDX/SYNE2/EPS8/FSCN1/GDI2	5
GO:0010631	GO:0010631	epithelial cell migration	7/129	328/14661	0.0259287625247919	0.226706088127951	0.201917544730807	SOX9/SPARC/MYH9/ATP2B4/PKN1/NR2F2/SNAI2	7
GO:0045103	GO:0045103	intermediate filament-based process	3/129	73/14661	0.02648647397925	0.229036244217723	0.203992916417433	NES/DST/DSP	3
GO:0090132	GO:0090132	epithelium migration	7/129	330/14661	0.0266849567554015	0.229036244217723	0.203992916417433	SOX9/SPARC/MYH9/ATP2B4/PKN1/NR2F2/SNAI2	7
GO:0060441	GO:0060441	epithelial tube branching involved in lung morphogenesis	2/129	29/14661	0.0267122782947683	0.229036244217723	0.203992916417433	SOX9/DAG1	2
GO:0070198	GO:0070198	protein localization to chromosome, telomeric region	2/129	29/14661	0.0267122782947683	0.229036244217723	0.203992916417433	CCT4/CCT8	2
GO:0071353	GO:0071353	cellular response to interleukin-4	2/129	29/14661	0.0267122782947683	0.229036244217723	0.203992916417433	LEF1/IMPDH2	2
GO:1902230	GO:1902230	negative regulation of intrinsic apoptotic signaling pathway in response to DNA damage	2/129	29/14661	0.0267122782947683	0.229036244217723	0.203992916417433	CLU/SNAI2	2
GO:0060491	GO:0060491	regulation of cell projection assembly	5/129	191/14661	0.0268368795324553	0.229364713174489	0.204285469854432	RDX/SYNE2/EPS8/FSCN1/GDI2	5
GO:0032943	GO:0032943	mononuclear cell proliferation	6/129	259/14661	0.0269777951668625	0.22983006267154	0.20469993701172	SDC4/PKN1/LEF1/IMPDH2/SOX11/IGF2	6
GO:0050672	GO:0050672	negative regulation of lymphocyte proliferation	3/129	74/14661	0.0274326765138138	0.232216733037316	0.206825643578838	SDC4/PKN1/SOX11	3
GO:0055117	GO:0055117	regulation of cardiac muscle contraction	3/129	74/14661	0.0274326765138138	0.232216733037316	0.206825643578838	TNNI3/ATP2A2/DSP	3
GO:0014910	GO:0014910	regulation of smooth muscle cell migration	3/129	75/14661	0.0283967622856505	0.233461539192329	0.207934339884974	GNA12/APEX1/IGFBP5	3
GO:0032945	GO:0032945	negative regulation of mononuclear cell proliferation	3/129	75/14661	0.0283967622856505	0.233461539192329	0.207934339884974	SDC4/PKN1/SOX11	3
GO:0003299	GO:0003299	muscle hypertrophy in response to stress	2/129	30/14661	0.0284580657254758	0.233461539192329	0.207934339884974	ATP2B4/ATP2A2	2
GO:0014887	GO:0014887	cardiac muscle adaptation	2/129	30/14661	0.0284580657254758	0.233461539192329	0.207934339884974	ATP2B4/ATP2A2	2
GO:0014898	GO:0014898	cardiac muscle hypertrophy in response to stress	2/129	30/14661	0.0284580657254758	0.233461539192329	0.207934339884974	ATP2B4/ATP2A2	2
GO:0019082	GO:0019082	viral protein processing	2/129	30/14661	0.0284580657254758	0.233461539192329	0.207934339884974	ST3GAL4/GALNT1	2
GO:0036314	GO:0036314	response to sterol	2/129	30/14661	0.0284580657254758	0.233461539192329	0.207934339884974	INHBB/DAG1	2
GO:0045736	GO:0045736	negative regulation of cyclin-dependent protein serine/threonine kinase activity	2/129	30/14661	0.0284580657254758	0.233461539192329	0.207934339884974	CDKN1C/NR2F2	2
GO:1900027	GO:1900027	regulation of ruffle assembly	2/129	30/14661	0.0284580657254758	0.233461539192329	0.207934339884974	RDX/EPS8	2
GO:1904030	GO:1904030	negative regulation of cyclin-dependent protein kinase activity	2/129	30/14661	0.0284580657254758	0.233461539192329	0.207934339884974	CDKN1C/NR2F2	2
GO:0090130	GO:0090130	tissue migration	7/129	335/14661	0.0286411826137081	0.234240810422265	0.208628403880905	SOX9/SPARC/MYH9/ATP2B4/PKN1/NR2F2/SNAI2	7
GO:0030879	GO:0030879	mammary gland development	4/129	132/14661	0.0291865773627447	0.237241353609099	0.211300861061686	SOX9/HK2/LEF1/IGFBP5	4
GO:0060048	GO:0060048	cardiac muscle contraction	4/129	132/14661	0.0291865773627447	0.237241353609099	0.211300861061686	TNNI3/GSN/ATP2A2/DSP	4
GO:0009896	GO:0009896	positive regulation of catabolic process	9/129	491/14661	0.0294057767283927	0.238188746638347	0.212144664048807	SOX9/CLU/CUL4B/SLC25A4/RDX/ZBTB20/TRIB2/ZFP36L1/GPC3	9
GO:0090090	GO:0090090	negative regulation of canonical Wnt signaling pathway	4/129	133/14661	0.029893182606455	0.238188746638347	0.212144664048807	SOX9/TMEM64/GPC3/SNAI2	4
GO:0043491	GO:0043491	protein kinase B signaling	5/129	197/14661	0.0301154170633838	0.238188746638347	0.212144664048807	SOX9/DAG1/ZFP36L1/IGF2/IGFBP5	5
GO:0030224	GO:0030224	monocyte differentiation	2/129	31/14661	0.0302483763951909	0.238188746638347	0.212144664048807	MYH9/ZFP36L1	2
GO:0032212	GO:0032212	positive regulation of telomere maintenance via telomerase	2/129	31/14661	0.0302483763951909	0.238188746638347	0.212144664048807	CCT4/CCT8	2
GO:0050901	GO:0050901	leukocyte tethering or rolling	2/129	31/14661	0.0302483763951909	0.238188746638347	0.212144664048807	JAM2/ST3GAL4	2
GO:0061037	GO:0061037	negative regulation of cartilage development	2/129	31/14661	0.0302483763951909	0.238188746638347	0.212144664048807	SOX9/SNAI2	2
GO:1905144	GO:1905144	response to acetylcholine	2/129	31/14661	0.0302483763951909	0.238188746638347	0.212144664048807	ATP2B4/GNB1	2
GO:0006096	GO:0006096	glycolytic process	3/129	77/14661	0.0303784744583897	0.238188746638347	0.212144664048807	HK2/ZBTB20/LDHA	3
GO:0007422	GO:0007422	peripheral nervous system development	3/129	77/14661	0.0303784744583897	0.238188746638347	0.212144664048807	GPC1/DAG1/GFRA3	3
GO:0021766	GO:0021766	hippocampus development	3/129	77/14661	0.0303784744583897	0.238188746638347	0.212144664048807	ATP2B4/LEF1/EMX2	3
GO:0048644	GO:0048644	muscle organ morphogenesis	3/129	77/14661	0.0303784744583897	0.238188746638347	0.212144664048807	TNNI3/MYLK/DSP	3
GO:0006757	GO:0006757	ATP generation from ADP	3/129	78/14661	0.0313960364668859	0.242020913902808	0.215557813697444	HK2/ZBTB20/LDHA	3
GO:0031016	GO:0031016	pancreas development	3/129	78/14661	0.0313960364668859	0.242020913902808	0.215557813697444	SOX9/MEIS2/IGF2	3
GO:0009205	GO:0009205	purine ribonucleoside triphosphate metabolic process	5/129	200/14661	0.0318454338999295	0.242020913902808	0.215557813697444	HK2/ZBTB20/NDUFC1/LDHA/IMPDH2	5
GO:0009612	GO:0009612	response to mechanical stimulus	5/129	200/14661	0.0318454338999295	0.242020913902808	0.215557813697444	SOX9/GSN/DAG1/MAP3K1/MEIS2	5
GO:0003180	GO:0003180	aortic valve morphogenesis	2/129	32/14661	0.0320823047272237	0.242020913902808	0.215557813697444	SOX9/SNAI2	2
GO:0003338	GO:0003338	metanephros morphogenesis	2/129	32/14661	0.0320823047272237	0.242020913902808	0.215557813697444	SOX9/BASP1	2
GO:0003382	GO:0003382	epithelial cell morphogenesis	2/129	32/14661	0.0320823047272237	0.242020913902808	0.215557813697444	COL18A1/FAT1	2
GO:0007435	GO:0007435	salivary gland morphogenesis	2/129	32/14661	0.0320823047272237	0.242020913902808	0.215557813697444	DAG1/SNAI2	2
GO:0030511	GO:0030511	positive regulation of transforming growth factor beta receptor signaling pathway	2/129	32/14661	0.0320823047272237	0.242020913902808	0.215557813697444	CITED1/CDKN1C	2
GO:0086004	GO:0086004	regulation of cardiac muscle cell contraction	2/129	32/14661	0.0320823047272237	0.242020913902808	0.215557813697444	ATP2A2/DSP	2
GO:0090183	GO:0090183	regulation of kidney development	2/129	32/14661	0.0320823047272237	0.242020913902808	0.215557813697444	SOX9/BASP1	2
GO:1903846	GO:1903846	positive regulation of cellular response to transforming growth factor beta stimulus	2/129	32/14661	0.0320823047272237	0.242020913902808	0.215557813697444	CITED1/CDKN1C	2
GO:1990000	GO:1990000	amyloid fibril formation	2/129	32/14661	0.0320823047272237	0.242020913902808	0.215557813697444	CLU/GSN	2
GO:0090092	GO:0090092	regulation of transmembrane receptor protein serine/threonine kinase signaling pathway	6/129	270/14661	0.0321419799126002	0.242020913902808	0.215557813697444	CITED1/INHBB/CDKN1C/NREP/SOX11/GPC3	6
GO:0006970	GO:0006970	response to osmotic stress	3/129	79/14661	0.0324313531195065	0.243509990371888	0.216884071263069	MYLK/PKN1/ZFP36L1	3
GO:0017015	GO:0017015	regulation of transforming growth factor beta receptor signaling pathway	4/129	137/14661	0.0328206434544206	0.245738789582676	0.218869168655276	CITED1/CDKN1C/NREP/SOX11	4
GO:0048536	GO:0048536	spleen development	2/129	33/14661	0.0339589574154909	0.252131030196577	0.224562467590235	PKN1/PBX1	2
GO:1904358	GO:1904358	positive regulation of telomere maintenance via telomere lengthening	2/129	33/14661	0.0339589574154909	0.252131030196577	0.224562467590235	CCT4/CCT8	2
GO:2000403	GO:2000403	positive regulation of lymphocyte migration	2/129	33/14661	0.0339589574154909	0.252131030196577	0.224562467590235	JAM2/NEDD9	2
GO:0009144	GO:0009144	purine nucleoside triphosphate metabolic process	5/129	204/14661	0.0342474307742513	0.253564543169805	0.225839237095121	HK2/ZBTB20/NDUFC1/LDHA/IMPDH2	5
GO:0070664	GO:0070664	negative regulation of leukocyte proliferation	3/129	81/14661	0.0345550802802485	0.255131676069168	0.227235016228886	SDC4/PKN1/SOX11	3
GO:1903844	GO:1903844	regulation of cellular response to transforming growth factor beta stimulus	4/129	140/14661	0.0351227699369834	0.258604771447374	0.230328355702801	CITED1/CDKN1C/NREP/SOX11	4
GO:0044772	GO:0044772	mitotic cell cycle phase transition	8/129	428/14661	0.0353760600124995	0.259750186500618	0.231348528549321	CUL4B/NES/RDX/EPS8/UBE2C/PBX1/APEX1/ZFP36L1	8
GO:0009199	GO:0009199	ribonucleoside triphosphate metabolic process	5/129	206/14661	0.0354895922063795	0.259865939626878	0.231451624973605	HK2/ZBTB20/NDUFC1/LDHA/IMPDH2	5
GO:0014032	GO:0014032	neural crest cell development	3/129	82/14661	0.0356433968354745	0.260275134034866	0.231816077163048	SOX9/SOX11/SNAI2	3
GO:0007431	GO:0007431	salivary gland development	2/129	34/14661	0.0358774532814555	0.260792681107272	0.232277034497744	DAG1/SNAI2	2
GO:0008037	GO:0008037	cell recognition	4/129	141/14661	0.0359105046219945	0.260792681107272	0.232277034497744	NEDD9/CCT4/NDN/CCT8	4
GO:0030010	GO:0030010	establishment of cell polarity	4/129	142/14661	0.0367084350884644	0.264714328075248	0.235769879941877	GSN/MYH9/FAT1/FSCN1	4
GO:0051100	GO:0051100	negative regulation of binding	4/129	142/14661	0.0367084350884644	0.264714328075248	0.235769879941877	NES/ATP2A2/LEF1/SOX11	4
GO:0014909	GO:0014909	smooth muscle cell migration	3/129	83/14661	0.0367492803084148	0.264714328075248	0.235769879941877	GNA12/APEX1/IGFBP5	3
GO:0006734	GO:0006734	NADH metabolic process	2/129	35/14661	0.0378369231326036	0.271812274828271	0.242091721551139	HK2/ME1	2
GO:0006739	GO:0006739	NADP metabolic process	2/129	36/14661	0.0398365096224422	0.280863242908359	0.250153036830581	ME1/IDH1	2
GO:0007339	GO:0007339	binding of sperm to zona pellucida	2/129	36/14661	0.0398365096224422	0.280863242908359	0.250153036830581	CCT4/CCT8	2
GO:0014037	GO:0014037	Schwann cell differentiation	2/129	36/14661	0.0398365096224422	0.280863242908359	0.250153036830581	GPC1/DAG1	2
GO:0014741	GO:0014741	negative regulation of muscle hypertrophy	2/129	36/14661	0.0398365096224422	0.280863242908359	0.250153036830581	ATP2B4/IGFBP5	2
GO:0035909	GO:0035909	aorta morphogenesis	2/129	36/14661	0.0398365096224422	0.280863242908359	0.250153036830581	MYLK/FKBP10	2
GO:0045454	GO:0045454	cell redox homeostasis	2/129	36/14661	0.0398365096224422	0.280863242908359	0.250153036830581	BOLA3/APEX1	2
GO:1902229	GO:1902229	regulation of intrinsic apoptotic signaling pathway in response to DNA damage	2/129	36/14661	0.0398365096224422	0.280863242908359	0.250153036830581	CLU/SNAI2	2
GO:0045185	GO:0045185	maintenance of protein location	3/129	86/14661	0.0401717611737321	0.280990897894158	0.250266733738846	HK2/GSN/DBN1	3
GO:0046031	GO:0046031	ADP metabolic process	3/129	86/14661	0.0401717611737321	0.280990897894158	0.250266733738846	HK2/ZBTB20/LDHA	3
GO:0048678	GO:0048678	response to axon injury	3/129	86/14661	0.0401717611737321	0.280990897894158	0.250266733738846	DAG1/NREP/FLRT3	3
GO:0003176	GO:0003176	aortic valve development	2/129	37/14661	0.0418753671120021	0.289625318713043	0.257957047952807	SOX9/SNAI2	2
GO:0031076	GO:0031076	embryonic camera-type eye development	2/129	37/14661	0.0418753671120021	0.289625318713043	0.257957047952807	NES/SOX11	2
GO:0045880	GO:0045880	positive regulation of smoothened signaling pathway	2/129	37/14661	0.0418753671120021	0.289625318713043	0.257957047952807	DHH/GPC3	2
GO:0060251	GO:0060251	regulation of glial cell proliferation	2/129	37/14661	0.0418753671120021	0.289625318713043	0.257957047952807	SLC7A5/SOX11	2
GO:0007389	GO:0007389	pattern specification process	8/129	443/14661	0.041950996126607	0.289625318713043	0.257957047952807	WNT6/PBX1/LEF1/MEIS2/BASP1/GPC3/NR2F2/EMX2	8
GO:0016485	GO:0016485	protein processing	5/129	216/14661	0.0421167848602022	0.290016616990719	0.258305560814275	GSN/DHH/MYH9/SPCS2/CPXM1	5
GO:0030900	GO:0030900	forebrain development	7/129	365/14661	0.0424384188326088	0.291421937196096	0.259557220210692	INHBB/SYNE2/ATP2B4/TACC1/LEF1/NR2F2/EMX2	7
GO:0048864	GO:0048864	stem cell development	3/129	88/14661	0.0425401473408898	0.291421937196096	0.259557220210692	SOX9/SOX11/SNAI2	3
GO:0007009	GO:0007009	plasma membrane organization	4/129	150/14661	0.0434595909352923	0.296214394072263	0.263825659288154	CLU/GSN/MYH9/ATP2A2	4
GO:0007163	GO:0007163	establishment or maintenance of cell polarity	5/129	218/14661	0.0435261875219949	0.296214394072263	0.263825659288154	GSN/DST/MYH9/FAT1/FSCN1	5
GO:0003203	GO:0003203	endocardial cushion morphogenesis	2/129	38/14661	0.0439526615328315	0.296214394072263	0.263825659288154	SOX9/SNAI2	2
GO:0010762	GO:0010762	regulation of fibroblast migration	2/129	38/14661	0.0439526615328315	0.296214394072263	0.263825659288154	SDC4/GNA12	2
GO:1903115	GO:1903115	regulation of actin filament-based movement	2/129	38/14661	0.0439526615328315	0.296214394072263	0.263825659288154	ATP2A2/DSP	2
GO:1904752	GO:1904752	regulation of vascular associated smooth muscle cell migration	2/129	38/14661	0.0439526615328315	0.296214394072263	0.263825659288154	GNA12/IGFBP5	2
GO:1903706	GO:1903706	regulation of hemopoiesis	7/129	368/14661	0.0440198215419653	0.296214394072263	0.263825659288154	TMEM176B/NEDD9/TMEM64/LEF1/ZFP36L1/MEIS2/SNAI2	7
GO:0051604	GO:0051604	protein maturation	6/129	292/14661	0.0443108594294508	0.297419859503738	0.264899316472182	GSN/DHH/MYH9/BOLA3/SPCS2/CPXM1	6
GO:0030099	GO:0030099	myeloid cell differentiation	7/129	370/14661	0.0450950554670466	0.301921051464508	0.268908338182123	MYH9/NEDD9/TMEM64/LEF1/ZFP36L1/MEIS2/GPC3	7
GO:0050890	GO:0050890	cognition	6/129	294/14661	0.0455424903459699	0.304150601355749	0.270894104173727	PRKAR2B/ST3GAL4/GATM/SGK1/NEDD9/MEIS2	6
GO:0016266	GO:0016266	O-glycan processing	2/129	39/14661	0.0460675702514644	0.306375510454663	0.272875736807468	ST3GAL4/GALNT1	2
GO:0007044	GO:0007044	cell-substrate junction assembly	3/129	91/14661	0.0462214370550488	0.306375510454663	0.272875736807468	SDC4/DST/LIMCH1	3
GO:0060021	GO:0060021	roof of mouth development	3/129	91/14661	0.0462214370550488	0.306375510454663	0.272875736807468	LEF1/SOX11/SNAI2	3
GO:0009141	GO:0009141	nucleoside triphosphate metabolic process	5/129	222/14661	0.0464295769102061	0.306989590615244	0.273422672089693	HK2/ZBTB20/NDUFC1/LDHA/IMPDH2	5
GO:0006942	GO:0006942	regulation of striated muscle contraction	3/129	92/14661	0.0474825532626081	0.311626238449413	0.277552338629255	TNNI3/ATP2A2/DSP	3
GO:0009798	GO:0009798	axis specification	3/129	92/14661	0.0474825532626081	0.311626238449413	0.277552338629255	WNT6/BASP1/GPC3	3
GO:0030316	GO:0030316	osteoclast differentiation	3/129	92/14661	0.0474825532626081	0.311626238449413	0.277552338629255	NEDD9/TMEM64/GPC3	3
GO:1901998	GO:1901998	toxin transport	2/129	40/14661	0.0482192819353487	0.314906268757142	0.280473723193067	CCT4/CCT8	2
GO:1904738	GO:1904738	vascular associated smooth muscle cell migration	2/129	40/14661	0.0482192819353487	0.314906268757142	0.280473723193067	GNA12/IGFBP5	2
GO:0006165	GO:0006165	nucleoside diphosphate phosphorylation	3/129	93/14661	0.0487605451384263	0.317660610240042	0.282926898906916	HK2/ZBTB20/LDHA	3
GO:0060041	GO:0060041	retina development in camera-type eye	4/129	157/14661	0.0499031656427723	0.322071626165732	0.286855604628226	SOX9/ATP2B4/GNB1/IMPDH2	4
GO:0008637	GO:0008637	apoptotic mitochondrial changes	3/129	94/14661	0.050055328342591	0.322071626165732	0.286855604628226	CLU/HK2/SLC25A4	3
GO:0046620	GO:0046620	regulation of organ growth	3/129	94/14661	0.050055328342591	0.322071626165732	0.286855604628226	WWC2/IGF2/BASP1	3
GO:0061337	GO:0061337	cardiac conduction	3/129	94/14661	0.050055328342591	0.322071626165732	0.286855604628226	ATP2B4/ATP2A2/DSP	3
GO:0006509	GO:0006509	membrane protein ectodomain proteolysis	2/129	41/14661	0.05040699642022	0.322071626165732	0.286855604628226	DAG1/MYH9	2
GO:0010463	GO:0010463	mesenchymal cell proliferation	2/129	41/14661	0.05040699642022	0.322071626165732	0.286855604628226	SOX9/GPC3	2
GO:0030513	GO:0030513	positive regulation of BMP signaling pathway	2/129	41/14661	0.05040699642022	0.322071626165732	0.286855604628226	SOX11/GPC3	2
GO:1905314	GO:1905314	semi-lunar valve development	2/129	41/14661	0.05040699642022	0.322071626165732	0.286855604628226	SOX9/SNAI2	2
GO:0014033	GO:0014033	neural crest cell differentiation	3/129	95/14661	0.0513668160706796	0.325854408391089	0.290224769106792	SOX9/SOX11/SNAI2	3
GO:0046939	GO:0046939	nucleotide phosphorylation	3/129	95/14661	0.0513668160706796	0.325854408391089	0.290224769106792	HK2/ZBTB20/LDHA	3
GO:1990830	GO:1990830	cellular response to leukemia inhibitory factor	3/129	95/14661	0.0513668160706796	0.325854408391089	0.290224769106792	HK2/EPS8/SYNGR1	3
GO:0001837	GO:0001837	epithelial to mesenchymal transition	4/129	159/14661	0.0518358616555898	0.328046953048947	0.292177576098801	SOX9/DAG1/LEF1/SNAI2	4
GO:0048713	GO:0048713	regulation of oligodendrocyte differentiation	2/129	42/14661	0.0526299245789046	0.329560223610432	0.293525382321438	DAG1/DUSP15	2
GO:0009135	GO:0009135	purine nucleoside diphosphate metabolic process	3/129	96/14661	0.0526949191250691	0.329560223610432	0.293525382321438	HK2/ZBTB20/LDHA	3
GO:0009179	GO:0009179	purine ribonucleoside diphosphate metabolic process	3/129	96/14661	0.0526949191250691	0.329560223610432	0.293525382321438	HK2/ZBTB20/LDHA	3
GO:0014812	GO:0014812	muscle cell migration	3/129	96/14661	0.0526949191250691	0.329560223610432	0.293525382321438	GNA12/APEX1/IGFBP5	3
GO:1990823	GO:1990823	response to leukemia inhibitory factor	3/129	96/14661	0.0526949191250691	0.329560223610432	0.293525382321438	HK2/EPS8/SYNGR1	3
GO:0021915	GO:0021915	neural tube development	4/129	161/14661	0.0538091447980012	0.335738748528374	0.299028333705719	SDC4/SOX11/TEAD2/ZFP36L1	4
GO:0150115	GO:0150115	cell-substrate junction organization	3/129	97/14661	0.0540395459850173	0.336386682033199	0.299605420732907	SDC4/DST/LIMCH1	3
GO:0010837	GO:0010837	regulation of keratinocyte proliferation	2/129	43/14661	0.0548872881915397	0.340070890473456	0.30288678970132	ZFP36L1/SNAI2	2
GO:0014003	GO:0014003	oligodendrocyte development	2/129	43/14661	0.0548872881915397	0.340070890473456	0.30288678970132	CLU/SOX11	2
GO:0014897	GO:0014897	striated muscle hypertrophy	3/129	98/14661	0.0554006028755341	0.34203266047689	0.304634055448309	ATP2B4/ATP2A2/IGFBP5	3
GO:0001933	GO:0001933	negative regulation of protein phosphorylation	6/129	309/14661	0.0554612779027613	0.34203266047689	0.304634055448309	PRKAR2B/PKN1/SH3BP5/TRIB2/CDKN1C/NR2F2	6
GO:0043434	GO:0043434	response to peptide hormone	7/129	389/14661	0.0561586430491109	0.345531650982724	0.307750458619519	CITED1/INHBB/DAG1/APEX1/ZFP36L1/IGF2/IGFBP5	7
GO:0060047	GO:0060047	heart contraction	5/129	235/14661	0.056648371250412	0.346938642358514	0.309003606456892	TNNI3/GSN/ATP2B4/ATP2A2/DSP	5
GO:0097305	GO:0097305	response to alcohol	5/129	235/14661	0.056648371250412	0.346938642358514	0.309003606456892	INHBB/DAG1/EPS8/SGK1/GNB1	5
GO:0006937	GO:0006937	regulation of muscle contraction	4/129	164/14661	0.0568449146398541	0.346986242178312	0.30904600160747	TNNI3/MYL9/ATP2A2/DSP	4
GO:0035036	GO:0035036	sperm-egg recognition	2/129	44/14661	0.0571783198171936	0.346986242178312	0.30904600160747	CCT4/CCT8	2
GO:0071470	GO:0071470	cellular response to osmotic stress	2/129	44/14661	0.0571783198171936	0.346986242178312	0.30904600160747	MYLK/ZFP36L1	2
GO:0097178	GO:0097178	ruffle assembly	2/129	44/14661	0.0571783198171936	0.346986242178312	0.30904600160747	RDX/EPS8	2
GO:0042692	GO:0042692	muscle cell differentiation	7/129	392/14661	0.0580476465224083	0.351409472814678	0.312985586456065	SOX9/JAM2/MYL9/MYH9/ATP2A2/IGF2/IGFBP5	7
GO:0014896	GO:0014896	muscle hypertrophy	3/129	100/14661	0.0581716207819633	0.351409472814678	0.312985586456065	ATP2B4/ATP2A2/IGFBP5	3
GO:0044089	GO:0044089	positive regulation of cellular component biogenesis	8/129	475/14661	0.0585802076020826	0.353075264866974	0.31446923713351	SOX9/CLU/DAG1/SDC4/LIMCH1/EPS8/FSCN1/FLRT3	8
GO:0055010	GO:0055010	ventricular cardiac muscle tissue morphogenesis	2/129	45/14661	0.059502262666873	0.357821299023865	0.318696329454149	TNNI3/DSP	2
GO:0008015	GO:0008015	blood circulation	8/129	477/14661	0.0597408945837775	0.358445367502665	0.319252160909863	TNNI3/GSN/ATP2B4/ATP2A2/GNA12/DSP/SGK1/NR2F2	8
GO:0021537	GO:0021537	telencephalon development	5/129	239/14661	0.0600340344750978	0.359392936114437	0.320096120280927	SYNE2/ATP2B4/TACC1/LEF1/EMX2	5
GO:0060828	GO:0060828	regulation of canonical Wnt signaling pathway	5/129	240/14661	0.0608981919779845	0.362923722865144	0.323240843025507	SOX9/TMEM64/RSPO1/GPC3/SNAI2	5
GO:0035265	GO:0035265	organ growth	4/129	168/14661	0.0610334477504588	0.362923722865144	0.323240843025507	SOX9/WWC2/IGF2/BASP1	4
GO:1902905	GO:1902905	positive regulation of supramolecular fiber organization	4/129	168/14661	0.0610334477504588	0.362923722865144	0.323240843025507	CLU/GSN/SDC4/LIMCH1	4
GO:0048762	GO:0048762	mesenchymal cell differentiation	5/129	241/14661	0.0617694397570899	0.365213884165118	0.32528059304081	SOX9/DAG1/LEF1/SOX11/SNAI2	5
GO:0043392	GO:0043392	negative regulation of DNA binding	2/129	46/14661	0.061858370477904	0.365213884165118	0.32528059304081	LEF1/SOX11	2
GO:0001764	GO:0001764	neuron migration	4/129	169/14661	0.0621055965547906	0.365213884165118	0.32528059304081	NDN/GFRA3/NR2F2/EMX2	4
GO:0071772	GO:0071772	response to BMP	4/129	169/14661	0.0621055965547906	0.365213884165118	0.32528059304081	SOX9/LEF1/SOX11/GPC3	4
GO:0071773	GO:0071773	cellular response to BMP stimulus	4/129	169/14661	0.0621055965547906	0.365213884165118	0.32528059304081	SOX9/LEF1/SOX11/GPC3	4
GO:0014013	GO:0014013	regulation of gliogenesis	3/129	103/14661	0.0624489062937703	0.365614962398329	0.325637816495918	SLC7A5/DAG1/SOX11	3
GO:0032231	GO:0032231	regulation of actin filament bundle assembly	3/129	103/14661	0.0624489062937703	0.365614962398329	0.325637816495918	RDX/SDC4/LIMCH1	3
GO:0006941	GO:0006941	striated muscle contraction	4/129	170/14661	0.0631877066497412	0.368223245038189	0.327960903762579	TNNI3/GSN/ATP2A2/DSP	4
GO:1901990	GO:1901990	regulation of mitotic cell cycle phase transition	6/129	320/14661	0.0635068376561839	0.368223245038189	0.327960903762579	CUL4B/RDX/UBE2C/PBX1/APEX1/ZFP36L1	6
GO:0001841	GO:0001841	neural tube formation	3/129	104/14661	0.0639064562355194	0.368223245038189	0.327960903762579	SDC4/SOX11/TEAD2	3
GO:0006413	GO:0006413	translational initiation	3/129	104/14661	0.0639064562355194	0.368223245038189	0.327960903762579	EIF3M/EIF3L/EIF3D	3
GO:0007229	GO:0007229	integrin-mediated signaling pathway	3/129	104/14661	0.0639064562355194	0.368223245038189	0.327960903762579	DST/MYH9/NEDD9	3
GO:0010823	GO:0010823	negative regulation of mitochondrion organization	2/129	47/14661	0.0642459073896703	0.368223245038189	0.327960903762579	CLU/SLC25A4	2
GO:0042149	GO:0042149	cellular response to glucose starvation	2/129	47/14661	0.0642459073896703	0.368223245038189	0.327960903762579	SLC7A5/PLIN2	2
GO:0009566	GO:0009566	fertilization	4/129	171/14661	0.0642797538366139	0.368223245038189	0.327960903762579	MYH9/CCT4/CCT8/NR2F2	4
GO:1902107	GO:1902107	positive regulation of leukocyte differentiation	4/129	171/14661	0.0642797538366139	0.368223245038189	0.327960903762579	NEDD9/TMEM64/LEF1/ZFP36L1	4
GO:1903708	GO:1903708	positive regulation of hemopoiesis	4/129	171/14661	0.0642797538366139	0.368223245038189	0.327960903762579	NEDD9/TMEM64/LEF1/ZFP36L1	4
GO:0021987	GO:0021987	cerebral cortex development	3/129	105/14661	0.0653797222026882	0.371057880545901	0.330485593975578	SYNE2/TACC1/EMX2	3
GO:0032526	GO:0032526	response to retinoic acid	3/129	105/14661	0.0653797222026882	0.371057880545901	0.330485593975578	SOX9/WNT6/TEAD2	3
GO:0003015	GO:0003015	heart process	5/129	246/14661	0.0662318701201779	0.371057880545901	0.330485593975578	TNNI3/GSN/ATP2B4/ATP2A2/DSP	5
GO:0043542	GO:0043542	endothelial cell migration	5/129	246/14661	0.0662318701201779	0.371057880545901	0.330485593975578	SPARC/MYH9/ATP2B4/NR2F2/SNAI2	5
GO:0019216	GO:0019216	regulation of lipid metabolic process	6/129	324/14661	0.0665953252152113	0.371057880545901	0.330485593975578	SOX9/DHH/ZBTB20/IDH1/MID1IP1/SNAI2	6
GO:0003197	GO:0003197	endocardial cushion development	2/129	48/14661	0.0666641478206979	0.371057880545901	0.330485593975578	SOX9/SNAI2	2
GO:0007520	GO:0007520	myoblast fusion	2/129	48/14661	0.0666641478206979	0.371057880545901	0.330485593975578	JAM2/MYH9	2
GO:0031641	GO:0031641	regulation of myelination	2/129	48/14661	0.0666641478206979	0.371057880545901	0.330485593975578	JAM2/DAG1	2
GO:0032210	GO:0032210	regulation of telomere maintenance via telomerase	2/129	48/14661	0.0666641478206979	0.371057880545901	0.330485593975578	CCT4/CCT8	2
GO:0046622	GO:0046622	positive regulation of organ growth	2/129	48/14661	0.0666641478206979	0.371057880545901	0.330485593975578	IGF2/BASP1	2
GO:0048483	GO:0048483	autonomic nervous system development	2/129	48/14661	0.0666641478206979	0.371057880545901	0.330485593975578	GFRA3/SOX11	2
GO:0050909	GO:0050909	sensory perception of taste	2/129	48/14661	0.0666641478206979	0.371057880545901	0.330485593975578	GNB1/LEF1	2
GO:0009185	GO:0009185	ribonucleoside diphosphate metabolic process	3/129	106/14661	0.0668685947259167	0.371057880545901	0.330485593975578	HK2/ZBTB20/LDHA	3
GO:0021761	GO:0021761	limbic system development	3/129	106/14661	0.0668685947259167	0.371057880545901	0.330485593975578	ATP2B4/LEF1/EMX2	3
GO:0044344	GO:0044344	cellular response to fibroblast growth factor stimulus	3/129	106/14661	0.0668685947259167	0.371057880545901	0.330485593975578	GPC1/ZFP36L1/FLRT3	3
GO:0008217	GO:0008217	regulation of blood pressure	4/129	174/14661	0.06761526142057	0.374419510116407	0.333479655558908	TNNI3/GNA12/SGK1/NR2F2	4
GO:1901987	GO:1901987	regulation of cell cycle phase transition	7/129	407/14661	0.0680817442011425	0.376218869202987	0.33508226875669	CUL4B/RDX/ATP2B4/UBE2C/PBX1/APEX1/ZFP36L1	7
GO:0006939	GO:0006939	smooth muscle contraction	3/129	108/14661	0.0698927131900661	0.38462698066086	0.342571018774019	TNNI3/MYLK/ATP2B4	3
GO:0070555	GO:0070555	response to interleukin-1	3/129	108/14661	0.0698927131900661	0.38462698066086	0.342571018774019	SOX9/CITED1/INHBB	3
GO:0046034	GO:0046034	ATP metabolic process	4/129	177/14661	0.0710392395305244	0.390128716264739	0.347471182479664	HK2/ZBTB20/NDUFC1/LDHA	4
GO:0060688	GO:0060688	regulation of morphogenesis of a branching structure	2/129	50/14661	0.0715898875821553	0.391534817270306	0.348723537301857	SOX9/SNAI2	2
GO:0061756	GO:0061756	leukocyte adhesion to vascular endothelial cell	2/129	50/14661	0.0715898875821553	0.391534817270306	0.348723537301857	JAM2/ST3GAL4	2
GO:0003014	GO:0003014	renal system process	3/129	110/14661	0.0729779031810201	0.398306502371974	0.354754791427892	GSN/SGK1/PKN1	3
GO:0001954	GO:0001954	positive regulation of cell-matrix adhesion	2/129	51/14661	0.0740959860576531	0.399487081016718	0.355806283001307	DAG1/SDC4	2
GO:0006911	GO:0006911	phagocytosis, engulfment	2/129	51/14661	0.0740959860576531	0.399487081016718	0.355806283001307	GSN/MYH9	2
GO:0032330	GO:0032330	regulation of chondrocyte differentiation	2/129	51/14661	0.0740959860576531	0.399487081016718	0.355806283001307	SOX9/SNAI2	2
GO:0034332	GO:0034332	adherens junction organization	2/129	51/14661	0.0740959860576531	0.399487081016718	0.355806283001307	RDX/DSP	2
GO:0051496	GO:0051496	positive regulation of stress fiber assembly	2/129	51/14661	0.0740959860576531	0.399487081016718	0.355806283001307	SDC4/LIMCH1	2
GO:2000677	GO:2000677	regulation of transcription regulatory region DNA binding	2/129	51/14661	0.0740959860576531	0.399487081016718	0.355806283001307	ZBTB7C/SOX11	2
GO:0045446	GO:0045446	endothelial cell differentiation	3/129	111/14661	0.0745431094258916	0.400273908796	0.356507077296821	COL18A1/RDX/NR2F2	3
GO:0071901	GO:0071901	negative regulation of protein serine/threonine kinase activity	3/129	111/14661	0.0745431094258916	0.400273908796	0.356507077296821	PRKAR2B/CDKN1C/NR2F2	3
GO:0010927	GO:0010927	cellular component assembly involved in morphogenesis	3/129	112/14661	0.0761232319841304	0.401194565340305	0.357327067225197	GPC1/DAG1/MYL9	3
GO:0021782	GO:0021782	glial cell development	3/129	112/14661	0.0761232319841304	0.401194565340305	0.357327067225197	CLU/DAG1/SOX11	3
GO:0071774	GO:0071774	response to fibroblast growth factor	3/129	112/14661	0.0761232319841304	0.401194565340305	0.357327067225197	GPC1/ZFP36L1/FLRT3	3
GO:0031103	GO:0031103	axon regeneration	2/129	52/14661	0.076629986105911	0.401194565340305	0.357327067225197	DAG1/NREP	2
GO:0035088	GO:0035088	establishment or maintenance of apical/basal cell polarity	2/129	52/14661	0.076629986105911	0.401194565340305	0.357327067225197	FAT1/FSCN1	2
GO:0043616	GO:0043616	keratinocyte proliferation	2/129	52/14661	0.076629986105911	0.401194565340305	0.357327067225197	ZFP36L1/SNAI2	2
GO:0046902	GO:0046902	regulation of mitochondrial membrane permeability	2/129	52/14661	0.076629986105911	0.401194565340305	0.357327067225197	HK2/SLC25A4	2
GO:0051480	GO:0051480	regulation of cytosolic calcium ion concentration	2/129	52/14661	0.076629986105911	0.401194565340305	0.357327067225197	ATP2B4/TMEM64	2
GO:0061245	GO:0061245	establishment or maintenance of bipolar cell polarity	2/129	52/14661	0.076629986105911	0.401194565340305	0.357327067225197	FAT1/FSCN1	2
GO:0007611	GO:0007611	learning or memory	5/129	257/14661	0.0766687363832786	0.401194565340305	0.357327067225197	PRKAR2B/GATM/SGK1/NEDD9/MEIS2	5
GO:0007369	GO:0007369	gastrulation	4/129	182/14661	0.0769402491678236	0.401194565340305	0.357327067225197	DAG1/COL4A2/LEF1/GPC3	4
GO:0051098	GO:0051098	regulation of binding	6/129	339/14661	0.0789500646554629	0.401194565340305	0.357327067225197	NES/ATP2A2/ZBTB7C/LEF1/EIF3D/SOX11	6
GO:0001541	GO:0001541	ovarian follicle development	2/129	53/14661	0.0791912117435334	0.401194565340305	0.357327067225197	AMH/INHBB	2
GO:0008347	GO:0008347	glial cell migration	2/129	53/14661	0.0791912117435334	0.401194565340305	0.357327067225197	SYNE2/NDN	2
GO:0010761	GO:0010761	fibroblast migration	2/129	53/14661	0.0791912117435334	0.401194565340305	0.357327067225197	SDC4/GNA12	2
GO:1904356	GO:1904356	regulation of telomere maintenance via telomere lengthening	2/129	53/14661	0.0791912117435334	0.401194565340305	0.357327067225197	CCT4/CCT8	2
GO:0051101	GO:0051101	regulation of DNA binding	3/129	114/14661	0.0793277443488915	0.401194565340305	0.357327067225197	ZBTB7C/LEF1/SOX11	3
GO:0051495	GO:0051495	positive regulation of cytoskeleton organization	4/129	185/14661	0.0805960141515132	0.401194565340305	0.357327067225197	GSN/NES/SDC4/LIMCH1	4
GO:0003229	GO:0003229	ventricular cardiac muscle tissue development	2/129	54/14661	0.0817789965562489	0.401194565340305	0.357327067225197	TNNI3/DSP	2
GO:0033619	GO:0033619	membrane protein proteolysis	2/129	54/14661	0.0817789965562489	0.401194565340305	0.357327067225197	DAG1/MYH9	2
GO:1902806	GO:1902806	regulation of cell cycle G1/S phase transition	4/129	186/14661	0.0818335802603607	0.401194565340305	0.357327067225197	CUL4B/RDX/ATP2B4/APEX1	4
GO:2000241	GO:2000241	regulation of reproductive process	4/129	186/14661	0.0818335802603607	0.401194565340305	0.357327067225197	AMH/SOX9/INHBB/MYH9	4
GO:0001952	GO:0001952	regulation of cell-matrix adhesion	3/129	116/14661	0.0825904641582866	0.401194565340305	0.357327067225197	DAG1/SDC4/LIMCH1	3
GO:0002181	GO:0002181	cytoplasmic translation	3/129	116/14661	0.0825904641582866	0.401194565340305	0.357327067225197	EIF3M/EIF3L/EIF3D	3
GO:0030278	GO:0030278	regulation of ossification	3/129	116/14661	0.0825904641582866	0.401194565340305	0.357327067225197	SOX9/PBX1/SOX11	3
GO:0003002	GO:0003002	regionalization	6/129	344/14661	0.0833383153562686	0.401194565340305	0.357327067225197	PBX1/LEF1/BASP1/GPC3/NR2F2/EMX2	6
GO:0071900	GO:0071900	regulation of protein serine/threonine kinase activity	6/129	344/14661	0.0833383153562686	0.401194565340305	0.357327067225197	PRKAR2B/ATP2B4/TRIB2/CDKN1C/IGF2/NR2F2	6
GO:0003179	GO:0003179	heart valve morphogenesis	2/129	55/14661	0.0843926835850302	0.401194565340305	0.357327067225197	SOX9/SNAI2	2
GO:0009948	GO:0009948	anterior/posterior axis specification	2/129	55/14661	0.0843926835850302	0.401194565340305	0.357327067225197	BASP1/GPC3	2
GO:0031529	GO:0031529	ruffle organization	2/129	55/14661	0.0843926835850302	0.401194565340305	0.357327067225197	RDX/EPS8	2
GO:0045428	GO:0045428	regulation of nitric oxide biosynthetic process	2/129	55/14661	0.0843926835850302	0.401194565340305	0.357327067225197	CLU/ATP2B4	2
GO:0048168	GO:0048168	regulation of neuronal synaptic plasticity	2/129	55/14661	0.0843926835850302	0.401194565340305	0.357327067225197	SYNGR1/DBN1	2
GO:0097120	GO:0097120	receptor localization to synapse	2/129	55/14661	0.0843926835850302	0.401194565340305	0.357327067225197	DAG1/DBN1	2
GO:2000401	GO:2000401	regulation of lymphocyte migration	2/129	55/14661	0.0843926835850302	0.401194565340305	0.357327067225197	JAM2/NEDD9	2
GO:0001886	GO:0001886	endothelial cell morphogenesis	1/129	10/14661	0.0846101001889678	0.401194565340305	0.357327067225197	COL18A1	1
GO:0003211	GO:0003211	cardiac ventricle formation	1/129	10/14661	0.0846101001889678	0.401194565340305	0.357327067225197	SOX11	1
GO:0003418	GO:0003418	growth plate cartilage chondrocyte differentiation	1/129	10/14661	0.0846101001889678	0.401194565340305	0.357327067225197	SOX9	1
GO:0006183	GO:0006183	GTP biosynthetic process	1/129	10/14661	0.0846101001889678	0.401194565340305	0.357327067225197	IMPDH2	1
GO:0006465	GO:0006465	signal peptide processing	1/129	10/14661	0.0846101001889678	0.401194565340305	0.357327067225197	SPCS2	1
GO:0007191	GO:0007191	adenylate cyclase-activating dopamine receptor signaling pathway	1/129	10/14661	0.0846101001889678	0.401194565340305	0.357327067225197	GNB1	1
GO:0010992	GO:0010992	ubiquitin recycling	1/129	10/14661	0.0846101001889678	0.401194565340305	0.357327067225197	UBE2C	1
GO:0014848	GO:0014848	urinary tract smooth muscle contraction	1/129	10/14661	0.0846101001889678	0.401194565340305	0.357327067225197	ATP2B4	1
GO:0032060	GO:0032060	bleb assembly	1/129	10/14661	0.0846101001889678	0.401194565340305	0.357327067225197	MYLK	1
GO:0032276	GO:0032276	regulation of gonadotropin secretion	1/129	10/14661	0.0846101001889678	0.401194565340305	0.357327067225197	INHBB	1
GO:0035860	GO:0035860	glial cell-derived neurotrophic factor receptor signaling pathway	1/129	10/14661	0.0846101001889678	0.401194565340305	0.357327067225197	GFRA3	1
GO:0045091	GO:0045091	regulation of single stranded viral RNA replication via double stranded DNA intermediate	1/129	10/14661	0.0846101001889678	0.401194565340305	0.357327067225197	TOP2A	1
GO:0046643	GO:0046643	regulation of gamma-delta T cell activation	1/129	10/14661	0.0846101001889678	0.401194565340305	0.357327067225197	LEF1	1
GO:0048340	GO:0048340	paraxial mesoderm morphogenesis	1/129	10/14661	0.0846101001889678	0.401194565340305	0.357327067225197	LEF1	1
GO:0048865	GO:0048865	stem cell fate commitment	1/129	10/14661	0.0846101001889678	0.401194565340305	0.357327067225197	SOX9	1
GO:0051001	GO:0051001	negative regulation of nitric-oxide synthase activity	1/129	10/14661	0.0846101001889678	0.401194565340305	0.357327067225197	ATP2B4	1
GO:0060536	GO:0060536	cartilage morphogenesis	1/129	10/14661	0.0846101001889678	0.401194565340305	0.357327067225197	SNAI2	1
GO:0071472	GO:0071472	cellular response to salt stress	1/129	10/14661	0.0846101001889678	0.401194565340305	0.357327067225197	ZFP36L1	1
GO:0071514	GO:0071514	genomic imprinting	1/129	10/14661	0.0846101001889678	0.401194565340305	0.357327067225197	NDN	1
GO:0071600	GO:0071600	otic vesicle morphogenesis	1/129	10/14661	0.0846101001889678	0.401194565340305	0.357327067225197	SOX9	1
GO:0071635	GO:0071635	negative regulation of transforming growth factor beta production	1/129	10/14661	0.0846101001889678	0.401194565340305	0.357327067225197	LAPTM4B	1
GO:0072173	GO:0072173	metanephric tubule morphogenesis	1/129	10/14661	0.0846101001889678	0.401194565340305	0.357327067225197	SOX9	1
GO:0090184	GO:0090184	positive regulation of kidney development	1/129	10/14661	0.0846101001889678	0.401194565340305	0.357327067225197	SOX9	1
GO:0097264	GO:0097264	self proteolysis	1/129	10/14661	0.0846101001889678	0.401194565340305	0.357327067225197	DHH	1
GO:0098976	GO:0098976	excitatory chemical synaptic transmission	1/129	10/14661	0.0846101001889678	0.401194565340305	0.357327067225197	PDLIM4	1
GO:1901029	GO:1901029	negative regulation of mitochondrial outer membrane permeabilization involved in apoptotic signaling pathway	1/129	10/14661	0.0846101001889678	0.401194565340305	0.357327067225197	SLC25A4	1
GO:1902946	GO:1902946	protein localization to early endosome	1/129	10/14661	0.0846101001889678	0.401194565340305	0.357327067225197	RDX	1
GO:1902950	GO:1902950	regulation of dendritic spine maintenance	1/129	10/14661	0.0846101001889678	0.401194565340305	0.357327067225197	NEDD9	1
GO:2001054	GO:2001054	negative regulation of mesenchymal cell apoptotic process	1/129	10/14661	0.0846101001889678	0.401194565340305	0.357327067225197	SOX9	1
GO:0006457	GO:0006457	protein folding	4/129	189/14661	0.0856026754129139	0.401194565340305	0.357327067225197	CLU/CCT4/FKBP10/CCT8	4
GO:0045664	GO:0045664	regulation of neuron differentiation	4/129	189/14661	0.0856026754129139	0.401194565340305	0.357327067225197	SOX9/PBX1/NREP/SOX11	4
GO:0010811	GO:0010811	positive regulation of cell-substrate adhesion	3/129	118/14661	0.0859103960374261	0.401194565340305	0.357327067225197	DAG1/SDC4/NEDD9	3
GO:0042326	GO:0042326	negative regulation of phosphorylation	6/129	347/14661	0.086035611415682	0.401194565340305	0.357327067225197	PRKAR2B/PKN1/SH3BP5/TRIB2/CDKN1C/NR2F2	6
GO:0045216	GO:0045216	cell-cell junction organization	4/129	190/14661	0.0868777064973294	0.401194565340305	0.357327067225197	RDX/DSP/FSCN1/SNAI2	4
GO:0046324	GO:0046324	regulation of glucose import	2/129	56/14661	0.0870316252134511	0.401194565340305	0.357327067225197	HK2/GPC3	2
GO:0090303	GO:0090303	positive regulation of wound healing	2/129	56/14661	0.0870316252134511	0.401194565340305	0.357327067225197	MYLK/ST3GAL4	2
GO:0098900	GO:0098900	regulation of action potential	2/129	56/14661	0.0870316252134511	0.401194565340305	0.357327067225197	ATP2A2/DSP	2
GO:0071384	GO:0071384	cellular response to corticosteroid stimulus	2/129	57/14661	0.0896951830562716	0.401194565340305	0.357327067225197	SGK1/ZFP36L1	2
GO:0003231	GO:0003231	cardiac ventricle development	3/129	121/14661	0.090995345893988	0.401194565340305	0.357327067225197	TNNI3/DSP/SOX11	3
GO:0051962	GO:0051962	positive regulation of nervous system development	5/129	271/14661	0.0911651416758124	0.401194565340305	0.357327067225197	SLC7A5/DAG1/DBN1/SOX11/FLRT3	5
GO:0055008	GO:0055008	cardiac muscle tissue morphogenesis	2/129	58/14661	0.0923827278492334	0.401194565340305	0.357327067225197	TNNI3/DSP	2
GO:0080164	GO:0080164	regulation of nitric oxide metabolic process	2/129	58/14661	0.0923827278492334	0.401194565340305	0.357327067225197	CLU/ATP2B4	2
GO:0003357	GO:0003357	noradrenergic neuron differentiation	1/129	11/14661	0.0926699798610459	0.401194565340305	0.357327067225197	SOX11	1
GO:0006002	GO:0006002	fructose 6-phosphate metabolic process	1/129	11/14661	0.0926699798610459	0.401194565340305	0.357327067225197	HK2	1
GO:0006521	GO:0006521	regulation of cellular amino acid metabolic process	1/129	11/14661	0.0926699798610459	0.401194565340305	0.357327067225197	ATP2B4	1
GO:0006527	GO:0006527	arginine catabolic process	1/129	11/14661	0.0926699798610459	0.401194565340305	0.357327067225197	ATP2B4	1
GO:0006971	GO:0006971	hypotonic response	1/129	11/14661	0.0926699798610459	0.401194565340305	0.357327067225197	MYLK	1
GO:0010172	GO:0010172	embryonic body morphogenesis	1/129	11/14661	0.0926699798610459	0.401194565340305	0.357327067225197	DAG1	1
GO:0014820	GO:0014820	tonic smooth muscle contraction	1/129	11/14661	0.0926699798610459	0.401194565340305	0.357327067225197	MYLK	1
GO:0015803	GO:0015803	branched-chain amino acid transport	1/129	11/14661	0.0926699798610459	0.401194565340305	0.357327067225197	SLC7A5	1
GO:0021781	GO:0021781	glial cell fate commitment	1/129	11/14661	0.0926699798610459	0.401194565340305	0.357327067225197	SOX9	1
GO:0030259	GO:0030259	lipid glycosylation	1/129	11/14661	0.0926699798610459	0.401194565340305	0.357327067225197	ST3GAL4	1
GO:0030656	GO:0030656	regulation of vitamin metabolic process	1/129	11/14661	0.0926699798610459	0.401194565340305	0.357327067225197	SNAI2	1
GO:0031642	GO:0031642	negative regulation of myelination	1/129	11/14661	0.0926699798610459	0.401194565340305	0.357327067225197	JAM2	1
GO:0039692	GO:0039692	single stranded viral RNA replication via double stranded DNA intermediate	1/129	11/14661	0.0926699798610459	0.401194565340305	0.357327067225197	TOP2A	1
GO:0044650	GO:0044650	adhesion of symbiont to host cell	1/129	11/14661	0.0926699798610459	0.401194565340305	0.357327067225197	INHBB	1
GO:0051340	GO:0051340	regulation of ligase activity	1/129	11/14661	0.0926699798610459	0.401194565340305	0.357327067225197	MID1IP1	1
GO:0060433	GO:0060433	bronchus development	1/129	11/14661	0.0926699798610459	0.401194565340305	0.357327067225197	SOX9	1
GO:0060453	GO:0060453	regulation of gastric acid secretion	1/129	11/14661	0.0926699798610459	0.401194565340305	0.357327067225197	SGK1	1
GO:0060736	GO:0060736	prostate gland growth	1/129	11/14661	0.0926699798610459	0.401194565340305	0.357327067225197	SOX9	1
GO:0060767	GO:0060767	epithelial cell proliferation involved in prostate gland development	1/129	11/14661	0.0926699798610459	0.401194565340305	0.357327067225197	SOX9	1
GO:0060900	GO:0060900	embryonic camera-type eye formation	1/129	11/14661	0.0926699798610459	0.401194565340305	0.357327067225197	SOX11	1
GO:0061314	GO:0061314	Notch signaling involved in heart development	1/129	11/14661	0.0926699798610459	0.401194565340305	0.357327067225197	SNAI2	1
GO:0061517	GO:0061517	macrophage proliferation	1/129	11/14661	0.0926699798610459	0.401194565340305	0.357327067225197	CLU	1
GO:0070170	GO:0070170	regulation of tooth mineralization	1/129	11/14661	0.0926699798610459	0.401194565340305	0.357327067225197	WNT6	1
GO:0070561	GO:0070561	vitamin D receptor signaling pathway	1/129	11/14661	0.0926699798610459	0.401194565340305	0.357327067225197	SNAI2	1
GO:0070914	GO:0070914	UV-damage excision repair	1/129	11/14661	0.0926699798610459	0.401194565340305	0.357327067225197	CUL4B	1
GO:0071389	GO:0071389	cellular response to mineralocorticoid stimulus	1/129	11/14661	0.0926699798610459	0.401194565340305	0.357327067225197	SGK1	1
GO:0071679	GO:0071679	commissural neuron axon guidance	1/129	11/14661	0.0926699798610459	0.401194565340305	0.357327067225197	DAG1	1
GO:0071803	GO:0071803	positive regulation of podosome assembly	1/129	11/14661	0.0926699798610459	0.401194565340305	0.357327067225197	FSCN1	1
GO:0071872	GO:0071872	cellular response to epinephrine stimulus	1/129	11/14661	0.0926699798610459	0.401194565340305	0.357327067225197	ATP2B4	1
GO:0075522	GO:0075522	IRES-dependent viral translational initiation	1/129	11/14661	0.0926699798610459	0.401194565340305	0.357327067225197	EIF3D	1
GO:0097212	GO:0097212	lysosomal membrane organization	1/129	11/14661	0.0926699798610459	0.401194565340305	0.357327067225197	LAPTM4B	1
GO:0099188	GO:0099188	postsynaptic cytoskeleton organization	1/129	11/14661	0.0926699798610459	0.401194565340305	0.357327067225197	DBN1	1
GO:0110011	GO:0110011	regulation of basement membrane organization	1/129	11/14661	0.0926699798610459	0.401194565340305	0.357327067225197	DAG1	1
GO:1903564	GO:1903564	regulation of protein localization to cilium	1/129	11/14661	0.0926699798610459	0.401194565340305	0.357327067225197	GDI2	1
GO:1904350	GO:1904350	regulation of protein catabolic process in the vacuole	1/129	11/14661	0.0926699798610459	0.401194565340305	0.357327067225197	LAPTM4B	1
GO:1905214	GO:1905214	regulation of RNA binding	1/129	11/14661	0.0926699798610459	0.401194565340305	0.357327067225197	EIF3D	1
GO:1905668	GO:1905668	positive regulation of protein localization to endosome	1/129	11/14661	0.0926699798610459	0.401194565340305	0.357327067225197	RDX	1
GO:2000480	GO:2000480	negative regulation of cAMP-dependent protein kinase activity	1/129	11/14661	0.0926699798610459	0.401194565340305	0.357327067225197	PRKAR2B	1
GO:0051249	GO:0051249	regulation of lymphocyte activation	7/129	439/14661	0.0927854288280999	0.401194565340305	0.357327067225197	SDC4/NEDD9/PKN1/LEF1/SOX11/ZFP36L1/IGF2	7
GO:0051960	GO:0051960	regulation of nervous system development	7/129	439/14661	0.0927854288280999	0.401194565340305	0.357327067225197	JAM2/SLC7A5/DAG1/LEF1/DBN1/SOX11/FLRT3	7
GO:0031032	GO:0031032	actomyosin structure organization	4/129	195/14661	0.0933909792531158	0.401194565340305	0.357327067225197	MYL9/SDC4/MYH9/LIMCH1	4
GO:0003206	GO:0003206	cardiac chamber morphogenesis	3/129	123/14661	0.0944538406313227	0.401194565340305	0.357327067225197	TNNI3/DSP/SOX11	3
GO:0009132	GO:0009132	nucleoside diphosphate metabolic process	3/129	123/14661	0.0944538406313227	0.401194565340305	0.357327067225197	HK2/ZBTB20/LDHA	3
GO:0017156	GO:0017156	calcium-ion regulated exocytosis	2/129	59/14661	0.0950936393400579	0.401194565340305	0.357327067225197	MYH9/ATP2A2	2
GO:0031102	GO:0031102	neuron projection regeneration	2/129	59/14661	0.0950936393400579	0.401194565340305	0.357327067225197	DAG1/NREP	2
GO:1901888	GO:1901888	regulation of cell junction assembly	4/129	198/14661	0.0974078574967954	0.401194565340305	0.357327067225197	SDC4/LIMCH1/FLRT3/SNAI2	4
GO:0001885	GO:0001885	endothelial cell development	2/129	60/14661	0.0978273061806317	0.401194565340305	0.357327067225197	COL18A1/RDX	2
GO:0021885	GO:0021885	forebrain cell migration	2/129	60/14661	0.0978273061806317	0.401194565340305	0.357327067225197	SYNE2/EMX2	2
GO:0032206	GO:0032206	positive regulation of telomere maintenance	2/129	60/14661	0.0978273061806317	0.401194565340305	0.357327067225197	CCT4/CCT8	2
GO:0043462	GO:0043462	regulation of ATP-dependent activity	2/129	60/14661	0.0978273061806317	0.401194565340305	0.357327067225197	TNNI3/TMEM64	2
GO:0060389	GO:0060389	pathway-restricted SMAD protein phosphorylation	2/129	60/14661	0.0978273061806317	0.401194565340305	0.357327067225197	AMH/INHBB	2
GO:0070613	GO:0070613	regulation of protein processing	2/129	60/14661	0.0978273061806317	0.401194565340305	0.357327067225197	GSN/MYH9	2
GO:0071677	GO:0071677	positive regulation of mononuclear cell migration	2/129	60/14661	0.0978273061806317	0.401194565340305	0.357327067225197	JAM2/NEDD9	2
GO:0099024	GO:0099024	plasma membrane invagination	2/129	60/14661	0.0978273061806317	0.401194565340305	0.357327067225197	GSN/MYH9	2
GO:0099072	GO:0099072	regulation of postsynaptic membrane neurotransmitter receptor levels	2/129	60/14661	0.0978273061806317	0.401194565340305	0.357327067225197	DAG1/EPS8	2
GO:0010565	GO:0010565	regulation of cellular ketone metabolic process	3/129	125/14661	0.0979659338317724	0.401194565340305	0.357327067225197	SOX9/ATP2B4/MID1IP1	3
GO:0016525	GO:0016525	negative regulation of angiogenesis	3/129	125/14661	0.0979659338317724	0.401194565340305	0.357327067225197	SPARC/ATP2B4/COL4A2	3
GO:1904019	GO:1904019	epithelial cell apoptotic process	3/129	126/14661	0.0997417479198377	0.401194565340305	0.357327067225197	GSN/LEF1/ZFP36L1	3
GO:0008016	GO:0008016	regulation of heart contraction	4/129	200/14661	0.100130395132894	0.401194565340305	0.357327067225197	TNNI3/ATP2B4/ATP2A2/DSP	4
GO:0000768	GO:0000768	syncytium formation by plasma membrane fusion	2/129	61/14661	0.100583125820368	0.401194565340305	0.357327067225197	JAM2/MYH9	2
GO:0032233	GO:0032233	positive regulation of actin filament bundle assembly	2/129	61/14661	0.100583125820368	0.401194565340305	0.357327067225197	SDC4/LIMCH1	2
GO:0035904	GO:0035904	aorta development	2/129	61/14661	0.100583125820368	0.401194565340305	0.357327067225197	MYLK/FKBP10	2
GO:0045670	GO:0045670	regulation of osteoclast differentiation	2/129	61/14661	0.100583125820368	0.401194565340305	0.357327067225197	NEDD9/TMEM64	2
GO:0140253	GO:0140253	cell-cell fusion	2/129	61/14661	0.100583125820368	0.401194565340305	0.357327067225197	JAM2/MYH9	2
GO:0003084	GO:0003084	positive regulation of systemic arterial blood pressure	1/129	12/14661	0.100659438741451	0.401194565340305	0.357327067225197	NR2F2	1
GO:0003096	GO:0003096	renal sodium ion transport	1/129	12/14661	0.100659438741451	0.401194565340305	0.357327067225197	SGK1	1
GO:0008298	GO:0008298	intracellular mRNA localization	1/129	12/14661	0.100659438741451	0.401194565340305	0.357327067225197	ZFP36L1	1
GO:0014854	GO:0014854	response to inactivity	1/129	12/14661	0.100659438741451	0.401194565340305	0.357327067225197	DAG1	1
GO:0016056	GO:0016056	rhodopsin mediated signaling pathway	1/129	12/14661	0.100659438741451	0.401194565340305	0.357327067225197	NMT2	1
GO:0018146	GO:0018146	keratan sulfate biosynthetic process	1/129	12/14661	0.100659438741451	0.401194565340305	0.357327067225197	ST3GAL4	1
GO:0032908	GO:0032908	regulation of transforming growth factor beta1 production	1/129	12/14661	0.100659438741451	0.401194565340305	0.357327067225197	LAPTM4B	1
GO:0033629	GO:0033629	negative regulation of cell adhesion mediated by integrin	1/129	12/14661	0.100659438741451	0.401194565340305	0.357327067225197	SNAI2	1
GO:0034392	GO:0034392	negative regulation of smooth muscle cell apoptotic process	1/129	12/14661	0.100659438741451	0.401194565340305	0.357327067225197	SLC7A5	1
GO:0035331	GO:0035331	negative regulation of hippo signaling	1/129	12/14661	0.100659438741451	0.401194565340305	0.357327067225197	WWC2	1
GO:0038063	GO:0038063	collagen-activated tyrosine kinase receptor signaling pathway	1/129	12/14661	0.100659438741451	0.401194565340305	0.357327067225197	COL4A2	1
GO:0042362	GO:0042362	fat-soluble vitamin biosynthetic process	1/129	12/14661	0.100659438741451	0.401194565340305	0.357327067225197	SNAI2	1
GO:0042492	GO:0042492	gamma-delta T cell differentiation	1/129	12/14661	0.100659438741451	0.401194565340305	0.357327067225197	LEF1	1
GO:0043568	GO:0043568	positive regulation of insulin-like growth factor receptor signaling pathway	1/129	12/14661	0.100659438741451	0.401194565340305	0.357327067225197	IGFBP5	1
GO:0060707	GO:0060707	trophoblast giant cell differentiation	1/129	12/14661	0.100659438741451	0.401194565340305	0.357327067225197	NR2F2	1
GO:0071107	GO:0071107	response to parathyroid hormone	1/129	12/14661	0.100659438741451	0.401194565340305	0.357327067225197	CITED1	1
GO:0072178	GO:0072178	nephric duct morphogenesis	1/129	12/14661	0.100659438741451	0.401194565340305	0.357327067225197	GPC3	1
GO:0072350	GO:0072350	tricarboxylic acid metabolic process	1/129	12/14661	0.100659438741451	0.401194565340305	0.357327067225197	IDH1	1
GO:0072497	GO:0072497	mesenchymal stem cell differentiation	1/129	12/14661	0.100659438741451	0.401194565340305	0.357327067225197	SOX9	1
GO:0097428	GO:0097428	protein maturation by iron-sulfur cluster transfer	1/129	12/14661	0.100659438741451	0.401194565340305	0.357327067225197	BOLA3	1
GO:0098911	GO:0098911	regulation of ventricular cardiac muscle cell action potential	1/129	12/14661	0.100659438741451	0.401194565340305	0.357327067225197	DSP	1
GO:0106072	GO:0106072	negative regulation of adenylate cyclase-activating G protein-coupled receptor signaling pathway	1/129	12/14661	0.100659438741451	0.401194565340305	0.357327067225197	ATP2B4	1
GO:1900121	GO:1900121	negative regulation of receptor binding	1/129	12/14661	0.100659438741451	0.401194565340305	0.357327067225197	ATP2A2	1
GO:1901524	GO:1901524	regulation of mitophagy	1/129	12/14661	0.100659438741451	0.401194565340305	0.357327067225197	SLC25A4	1
GO:1903238	GO:1903238	positive regulation of leukocyte tethering or rolling	1/129	12/14661	0.100659438741451	0.401194565340305	0.357327067225197	ST3GAL4	1
GO:1903599	GO:1903599	positive regulation of autophagy of mitochondrion	1/129	12/14661	0.100659438741451	0.401194565340305	0.357327067225197	SLC25A4	1
GO:1904044	GO:1904044	response to aldosterone	1/129	12/14661	0.100659438741451	0.401194565340305	0.357327067225197	SGK1	1
GO:1905666	GO:1905666	regulation of protein localization to endosome	1/129	12/14661	0.100659438741451	0.401194565340305	0.357327067225197	RDX	1
GO:0051146	GO:0051146	striated muscle cell differentiation	5/129	280/14661	0.101183739008408	0.401194565340305	0.357327067225197	JAM2/MYL9/MYH9/IGF2/IGFBP5	5
GO:0050670	GO:0050670	regulation of lymphocyte proliferation	4/129	201/14661	0.101504907015175	0.401194565340305	0.357327067225197	SDC4/PKN1/SOX11/IGF2	4
GO:0050807	GO:0050807	regulation of synapse organization	4/129	201/14661	0.101504907015175	0.401194565340305	0.357327067225197	DAG1/NEDD9/DBN1/FLRT3	4
GO:0003158	GO:0003158	endothelium development	3/129	127/14661	0.101530561825406	0.401194565340305	0.357327067225197	COL18A1/RDX/NR2F2	3
GO:0048593	GO:0048593	camera-type eye morphogenesis	3/129	127/14661	0.101530561825406	0.401194565340305	0.357327067225197	SOX9/FAT1/SOX11	3
GO:2000181	GO:2000181	negative regulation of blood vessel morphogenesis	3/129	127/14661	0.101530561825406	0.401194565340305	0.357327067225197	SPARC/ATP2B4/COL4A2	3
GO:0007179	GO:0007179	transforming growth factor beta receptor signaling pathway	4/129	202/14661	0.102888182786139	0.401194565340305	0.357327067225197	CITED1/CDKN1C/NREP/SOX11	4
GO:0007596	GO:0007596	blood coagulation	4/129	202/14661	0.102888182786139	0.401194565340305	0.357327067225197	MYL9/MYH9/ST3GAL4/GNA12	4
GO:0045860	GO:0045860	positive regulation of protein kinase activity	6/129	365/14661	0.103219998890643	0.401194565340305	0.357327067225197	CLU/DAG1/SDC4/ATP2B4/NEDD9/IGF2	6
GO:0032434	GO:0032434	regulation of proteasomal ubiquitin-dependent protein catabolic process	3/129	128/14661	0.103332240815598	0.401194565340305	0.357327067225197	CLU/GNA12/TRIB2	3
GO:1901343	GO:1901343	negative regulation of vasculature development	3/129	128/14661	0.103332240815598	0.401194565340305	0.357327067225197	SPARC/ATP2B4/COL4A2	3
GO:2000027	GO:2000027	regulation of animal organ morphogenesis	3/129	128/14661	0.103332240815598	0.401194565340305	0.357327067225197	SOX9/GPC3/SNAI2	3
GO:0001937	GO:0001937	negative regulation of endothelial cell proliferation	2/129	62/14661	0.103360504400734	0.401194565340305	0.357327067225197	SPARC/NR2F2	2
GO:0007004	GO:0007004	telomere maintenance via telomerase	2/129	62/14661	0.103360504400734	0.401194565340305	0.357327067225197	CCT4/CCT8	2
GO:0030199	GO:0030199	collagen fibril organization	2/129	62/14661	0.103360504400734	0.401194565340305	0.357327067225197	COL14A1/FKBP10	2
GO:0051893	GO:0051893	regulation of focal adhesion assembly	2/129	62/14661	0.103360504400734	0.401194565340305	0.357327067225197	SDC4/LIMCH1	2
GO:0090109	GO:0090109	regulation of cell-substrate junction assembly	2/129	62/14661	0.103360504400734	0.401194565340305	0.357327067225197	SDC4/LIMCH1	2
GO:1902017	GO:1902017	regulation of cilium assembly	2/129	62/14661	0.103360504400734	0.401194565340305	0.357327067225197	SYNE2/GDI2	2
GO:0042476	GO:0042476	odontogenesis	3/129	129/14661	0.1051466495226	0.401194565340305	0.357327067225197	SLC7A5/WNT6/LEF1	3
GO:0003170	GO:0003170	heart valve development	2/129	63/14661	0.106158856650926	0.401194565340305	0.357327067225197	SOX9/SNAI2	2
GO:0006278	GO:0006278	RNA-templated DNA biosynthetic process	2/129	63/14661	0.106158856650926	0.401194565340305	0.357327067225197	CCT4/CCT8	2
GO:0046847	GO:0046847	filopodium assembly	2/129	63/14661	0.106158856650926	0.401194565340305	0.357327067225197	TTYH1/FSCN1	2
GO:1905330	GO:1905330	regulation of morphogenesis of an epithelium	2/129	63/14661	0.106158856650926	0.401194565340305	0.357327067225197	SOX9/SNAI2	2
GO:0035270	GO:0035270	endocrine system development	3/129	130/14661	0.106973651981722	0.401194565340305	0.357327067225197	SOX9/INHBB/PBX1	3
GO:0002064	GO:0002064	epithelial cell development	4/129	205/14661	0.107090096784521	0.401194565340305	0.357327067225197	SOX9/COL18A1/RDX/FAT1	4
GO:0032944	GO:0032944	regulation of mononuclear cell proliferation	4/129	205/14661	0.107090096784521	0.401194565340305	0.357327067225197	SDC4/PKN1/SOX11/IGF2	4
GO:0050817	GO:0050817	coagulation	4/129	205/14661	0.107090096784521	0.401194565340305	0.357327067225197	MYL9/MYH9/ST3GAL4/GNA12	4
GO:0000212	GO:0000212	meiotic spindle organization	1/129	13/14661	0.108579087345612	0.401194565340305	0.357327067225197	MYH9	1
GO:0009415	GO:0009415	response to water	1/129	13/14661	0.108579087345612	0.401194565340305	0.357327067225197	ATP2B4	1
GO:0014874	GO:0014874	response to stimulus involved in regulation of muscle adaptation	1/129	13/14661	0.108579087345612	0.401194565340305	0.357327067225197	DAG1	1
GO:0015801	GO:0015801	aromatic amino acid transport	1/129	13/14661	0.108579087345612	0.401194565340305	0.357327067225197	SLC7A5	1
GO:0019370	GO:0019370	leukotriene biosynthetic process	1/129	13/14661	0.108579087345612	0.401194565340305	0.357327067225197	MGST3	1
GO:0021978	GO:0021978	telencephalon regionalization	1/129	13/14661	0.108579087345612	0.401194565340305	0.357327067225197	EMX2	1
GO:0032486	GO:0032486	Rap protein signal transduction	1/129	13/14661	0.108579087345612	0.401194565340305	0.357327067225197	RDX	1
GO:0032530	GO:0032530	regulation of microvillus organization	1/129	13/14661	0.108579087345612	0.401194565340305	0.357327067225197	FSCN1	1
GO:0034111	GO:0034111	negative regulation of homotypic cell-cell adhesion	1/129	13/14661	0.108579087345612	0.401194565340305	0.357327067225197	RDX	1
GO:0044406	GO:0044406	adhesion of symbiont to host	1/129	13/14661	0.108579087345612	0.401194565340305	0.357327067225197	INHBB	1
GO:0055057	GO:0055057	neuroblast division	1/129	13/14661	0.108579087345612	0.401194565340305	0.357327067225197	LEF1	1
GO:0060009	GO:0060009	Sertoli cell development	1/129	13/14661	0.108579087345612	0.401194565340305	0.357327067225197	SOX9	1
GO:0060221	GO:0060221	retinal rod cell differentiation	1/129	13/14661	0.108579087345612	0.401194565340305	0.357327067225197	SOX9	1
GO:0061029	GO:0061029	eyelid development in camera-type eye	1/129	13/14661	0.108579087345612	0.401194565340305	0.357327067225197	SOX11	1
GO:0070486	GO:0070486	leukocyte aggregation	1/129	13/14661	0.108579087345612	0.401194565340305	0.357327067225197	JAM2	1
GO:0110096	GO:0110096	cellular response to aldehyde	1/129	13/14661	0.108579087345612	0.401194565340305	0.357327067225197	SGK1	1
GO:0140131	GO:0140131	positive regulation of lymphocyte chemotaxis	1/129	13/14661	0.108579087345612	0.401194565340305	0.357327067225197	NEDD9	1
GO:1902947	GO:1902947	regulation of tau-protein kinase activity	1/129	13/14661	0.108579087345612	0.401194565340305	0.357327067225197	CLU	1
GO:1903025	GO:1903025	regulation of RNA polymerase II regulatory region sequence-specific DNA binding	1/129	13/14661	0.108579087345612	0.401194565340305	0.357327067225197	ZBTB7C	1
GO:1903543	GO:1903543	positive regulation of exosomal secretion	1/129	13/14661	0.108579087345612	0.401194565340305	0.357327067225197	SDC4	1
GO:1903651	GO:1903651	positive regulation of cytoplasmic transport	1/129	13/14661	0.108579087345612	0.401194565340305	0.357327067225197	RDX	1
GO:1903909	GO:1903909	regulation of receptor clustering	1/129	13/14661	0.108579087345612	0.401194565340305	0.357327067225197	GSN	1
GO:1904925	GO:1904925	positive regulation of autophagy of mitochondrion in response to mitochondrial depolarization	1/129	13/14661	0.108579087345612	0.401194565340305	0.357327067225197	HK2	1
GO:1905907	GO:1905907	negative regulation of amyloid fibril formation	1/129	13/14661	0.108579087345612	0.401194565340305	0.357327067225197	CLU	1
GO:1905939	GO:1905939	regulation of gonad development	1/129	13/14661	0.108579087345612	0.401194565340305	0.357327067225197	SOX9	1
GO:2000288	GO:2000288	positive regulation of myoblast proliferation	1/129	13/14661	0.108579087345612	0.401194565340305	0.357327067225197	MEIS2	1
GO:2001053	GO:2001053	regulation of mesenchymal cell apoptotic process	1/129	13/14661	0.108579087345612	0.401194565340305	0.357327067225197	SOX9	1
GO:0006949	GO:0006949	syncytium formation	2/129	64/14661	0.108977605784688	0.401194565340305	0.357327067225197	JAM2/MYH9	2
GO:0019362	GO:0019362	pyridine nucleotide metabolic process	2/129	64/14661	0.108977605784688	0.401194565340305	0.357327067225197	ME1/IDH1	2
GO:0019646	GO:0019646	aerobic electron transport chain	2/129	64/14661	0.108977605784688	0.401194565340305	0.357327067225197	NDUFC1/UQCRC2	2
GO:0046496	GO:0046496	nicotinamide nucleotide metabolic process	2/129	64/14661	0.108977605784688	0.401194565340305	0.357327067225197	ME1/IDH1	2
GO:0070527	GO:0070527	platelet aggregation	2/129	64/14661	0.108977605784688	0.401194565340305	0.357327067225197	MYL9/MYH9	2
GO:1902105	GO:1902105	regulation of leukocyte differentiation	5/129	287/14661	0.109343363617957	0.401984316039461	0.358030464842084	TMEM176B/NEDD9/TMEM64/LEF1/ZFP36L1	5
GO:0010810	GO:0010810	regulation of cell-substrate adhesion	4/129	207/14661	0.109934271579645	0.403041784632683	0.358972307488379	DAG1/SDC4/LIMCH1/NEDD9	4
GO:0050803	GO:0050803	regulation of synapse structure or activity	4/129	207/14661	0.109934271579645	0.403041784632683	0.358972307488379	DAG1/NEDD9/DBN1/FLRT3	4
GO:0007266	GO:0007266	Rho protein signal transduction	3/129	132/14661	0.110664891536283	0.403118217738041	0.359040383229517	GNA12/EPS8/ARHGAP29	3
GO:0007599	GO:0007599	hemostasis	4/129	208/14661	0.111369073640851	0.403118217738041	0.359040383229517	MYL9/MYH9/ST3GAL4/GNA12	4
GO:0043627	GO:0043627	response to estrogen	2/129	65/14661	0.11181618339826	0.403118217738041	0.359040383229517	CITED1/DHH	2
GO:0045123	GO:0045123	cellular extravasation	2/129	65/14661	0.11181618339826	0.403118217738041	0.359040383229517	JAM2/ST3GAL4	2
GO:1903317	GO:1903317	regulation of protein maturation	2/129	65/14661	0.11181618339826	0.403118217738041	0.359040383229517	GSN/MYH9	2
GO:0031669	GO:0031669	cellular response to nutrient levels	4/129	210/14661	0.114263843397037	0.403118217738041	0.359040383229517	INHBB/SLC7A5/PLIN2/SNAI2	4
GO:0030177	GO:0030177	positive regulation of Wnt signaling pathway	3/129	134/14661	0.114404861223557	0.403118217738041	0.359040383229517	RSPO1/LEF1/GPC3	3
GO:0010324	GO:0010324	membrane invagination	2/129	66/14661	0.114674029369438	0.403118217738041	0.359040383229517	GSN/MYH9	2
GO:0014823	GO:0014823	response to activity	2/129	66/14661	0.114674029369438	0.403118217738041	0.359040383229517	SLC7A5/COL4A2	2
GO:0022900	GO:0022900	electron transport chain	3/129	135/14661	0.116292774652764	0.403118217738041	0.359040383229517	NDUFC1/ME1/UQCRC2	3
GO:0001771	GO:0001771	immunological synapse formation	1/129	14/14661	0.116429530937393	0.403118217738041	0.359040383229517	NEDD9	1
GO:0001976	GO:0001976	nervous system process involved in regulation of systemic arterial blood pressure	1/129	14/14661	0.116429530937393	0.403118217738041	0.359040383229517	TNNI3	1
GO:0002467	GO:0002467	germinal center formation	1/129	14/14661	0.116429530937393	0.403118217738041	0.359040383229517	PKN1	1
GO:0003188	GO:0003188	heart valve formation	1/129	14/14661	0.116429530937393	0.403118217738041	0.359040383229517	SOX9	1
GO:0003207	GO:0003207	cardiac chamber formation	1/129	14/14661	0.116429530937393	0.403118217738041	0.359040383229517	SOX11	1
GO:0006177	GO:0006177	GMP biosynthetic process	1/129	14/14661	0.116429530937393	0.403118217738041	0.359040383229517	IMPDH2	1
GO:0006287	GO:0006287	base-excision repair, gap-filling	1/129	14/14661	0.116429530937393	0.403118217738041	0.359040383229517	APEX1	1
GO:0030033	GO:0030033	microvillus assembly	1/129	14/14661	0.116429530937393	0.403118217738041	0.359040383229517	FSCN1	1
GO:0030852	GO:0030852	regulation of granulocyte differentiation	1/129	14/14661	0.116429530937393	0.403118217738041	0.359040383229517	LEF1	1
GO:0032905	GO:0032905	transforming growth factor beta1 production	1/129	14/14661	0.116429530937393	0.403118217738041	0.359040383229517	LAPTM4B	1
GO:0042074	GO:0042074	cell migration involved in gastrulation	1/129	14/14661	0.116429530937393	0.403118217738041	0.359040383229517	GPC3	1
GO:0042339	GO:0042339	keratan sulfate metabolic process	1/129	14/14661	0.116429530937393	0.403118217738041	0.359040383229517	ST3GAL4	1
GO:0045019	GO:0045019	negative regulation of nitric oxide biosynthetic process	1/129	14/14661	0.116429530937393	0.403118217738041	0.359040383229517	ATP2B4	1
GO:0045176	GO:0045176	apical protein localization	1/129	14/14661	0.116429530937393	0.403118217738041	0.359040383229517	RDX	1
GO:0045725	GO:0045725	positive regulation of glycogen biosynthetic process	1/129	14/14661	0.116429530937393	0.403118217738041	0.359040383229517	IGF2	1
GO:0046597	GO:0046597	negative regulation of viral entry into host cell	1/129	14/14661	0.116429530937393	0.403118217738041	0.359040383229517	GSN	1
GO:0051764	GO:0051764	actin crosslink formation	1/129	14/14661	0.116429530937393	0.403118217738041	0.359040383229517	EPS8	1
GO:0060019	GO:0060019	radial glial cell differentiation	1/129	14/14661	0.116429530937393	0.403118217738041	0.359040383229517	LEF1	1
GO:0070831	GO:0070831	basement membrane assembly	1/129	14/14661	0.116429530937393	0.403118217738041	0.359040383229517	DAG1	1
GO:0070885	GO:0070885	negative regulation of calcineurin-NFAT signaling cascade	1/129	14/14661	0.116429530937393	0.403118217738041	0.359040383229517	ATP2B4	1
GO:0071871	GO:0071871	response to epinephrine	1/129	14/14661	0.116429530937393	0.403118217738041	0.359040383229517	ATP2B4	1
GO:0072075	GO:0072075	metanephric mesenchyme development	1/129	14/14661	0.116429530937393	0.403118217738041	0.359040383229517	BASP1	1
GO:0072520	GO:0072520	seminiferous tubule development	1/129	14/14661	0.116429530937393	0.403118217738041	0.359040383229517	INHBB	1
GO:0086069	GO:0086069	bundle of His cell to Purkinje myocyte communication	1/129	14/14661	0.116429530937393	0.403118217738041	0.359040383229517	DSP	1
GO:0090083	GO:0090083	regulation of inclusion body assembly	1/129	14/14661	0.116429530937393	0.403118217738041	0.359040383229517	CLU	1
GO:0106057	GO:0106057	negative regulation of calcineurin-mediated signaling	1/129	14/14661	0.116429530937393	0.403118217738041	0.359040383229517	ATP2B4	1
GO:1900153	GO:1900153	positive regulation of nuclear-transcribed mRNA catabolic process, deadenylation-dependent decay	1/129	14/14661	0.116429530937393	0.403118217738041	0.359040383229517	ZFP36L1	1
GO:1904406	GO:1904406	negative regulation of nitric oxide metabolic process	1/129	14/14661	0.116429530937393	0.403118217738041	0.359040383229517	ATP2B4	1
GO:1904923	GO:1904923	regulation of autophagy of mitochondrion in response to mitochondrial depolarization	1/129	14/14661	0.116429530937393	0.403118217738041	0.359040383229517	HK2	1
GO:2000052	GO:2000052	positive regulation of non-canonical Wnt signaling pathway	1/129	14/14661	0.116429530937393	0.403118217738041	0.359040383229517	GPC3	1
GO:2000811	GO:2000811	negative regulation of anoikis	1/129	14/14661	0.116429530937393	0.403118217738041	0.359040383229517	SNAI2	1
GO:0014015	GO:0014015	positive regulation of gliogenesis	2/129	67/14661	0.117550591757744	0.403118217738041	0.359040383229517	SLC7A5/DAG1	2
GO:0048662	GO:0048662	negative regulation of smooth muscle cell proliferation	2/129	67/14661	0.117550591757744	0.403118217738041	0.359040383229517	GNA12/IGFBP5	2
GO:0150116	GO:0150116	regulation of cell-substrate junction organization	2/129	67/14661	0.117550591757744	0.403118217738041	0.359040383229517	SDC4/LIMCH1	2
GO:2000242	GO:2000242	negative regulation of reproductive process	2/129	67/14661	0.117550591757744	0.403118217738041	0.359040383229517	AMH/MYH9	2
GO:0031400	GO:0031400	negative regulation of protein modification process	7/129	467/14661	0.118034322045724	0.403118217738041	0.359040383229517	PRKAR2B/ATP2B4/PKN1/SH3BP5/TRIB2/CDKN1C/NR2F2	7
GO:1901652	GO:1901652	response to peptide	7/129	468/14661	0.118997052254381	0.403118217738041	0.359040383229517	CITED1/INHBB/DAG1/APEX1/ZFP36L1/IGF2/IGFBP5	7
GO:0007338	GO:0007338	single fertilization	3/129	137/14661	0.120103764775764	0.403118217738041	0.359040383229517	MYH9/CCT4/CCT8	3
GO:0062013	GO:0062013	positive regulation of small molecule metabolic process	3/129	137/14661	0.120103764775764	0.403118217738041	0.359040383229517	ZBTB20/MID1IP1/IGF2	3
GO:0010720	GO:0010720	positive regulation of cell development	5/129	296/14661	0.120292475103761	0.403118217738041	0.359040383229517	SLC7A5/DAG1/NEDD9/DBN1/SOX11	5
GO:0006809	GO:0006809	nitric oxide biosynthetic process	2/129	68/14661	0.120445326705687	0.403118217738041	0.359040383229517	CLU/ATP2B4	2
GO:0050810	GO:0050810	regulation of steroid biosynthetic process	2/129	68/14661	0.120445326705687	0.403118217738041	0.359040383229517	DHH/SNAI2	2
GO:0014743	GO:0014743	regulation of muscle hypertrophy	2/129	69/14661	0.123357698341109	0.403118217738041	0.359040383229517	ATP2B4/IGFBP5	2
GO:0035914	GO:0035914	skeletal muscle cell differentiation	2/129	69/14661	0.123357698341109	0.403118217738041	0.359040383229517	GPC1/SOX11	2
GO:0046323	GO:0046323	glucose import	2/129	69/14661	0.123357698341109	0.403118217738041	0.359040383229517	HK2/GPC3	2
GO:0072524	GO:0072524	pyridine-containing compound metabolic process	2/129	69/14661	0.123357698341109	0.403118217738041	0.359040383229517	ME1/IDH1	2
GO:0016052	GO:0016052	carbohydrate catabolic process	3/129	139/14661	0.123960710099305	0.403118217738041	0.359040383229517	HK2/ZBTB20/LDHA	3
GO:0003413	GO:0003413	chondrocyte differentiation involved in endochondral bone morphogenesis	1/129	15/14661	0.124211369573911	0.403118217738041	0.359040383229517	SOX9	1
GO:0006089	GO:0006089	lactate metabolic process	1/129	15/14661	0.124211369573911	0.403118217738041	0.359040383229517	LDHA	1
GO:0006349	GO:0006349	regulation of gene expression by genomic imprinting	1/129	15/14661	0.124211369573911	0.403118217738041	0.359040383229517	IGF2	1
GO:0006735	GO:0006735	NADH regeneration	1/129	15/14661	0.124211369573911	0.403118217738041	0.359040383229517	HK2	1
GO:0007096	GO:0007096	regulation of exit from mitosis	1/129	15/14661	0.124211369573911	0.403118217738041	0.359040383229517	UBE2C	1
GO:0010663	GO:0010663	positive regulation of striated muscle cell apoptotic process	1/129	15/14661	0.124211369573911	0.403118217738041	0.359040383229517	ATP2A2	1
GO:0010666	GO:0010666	positive regulation of cardiac muscle cell apoptotic process	1/129	15/14661	0.124211369573911	0.403118217738041	0.359040383229517	ATP2A2	1
GO:0010715	GO:0010715	regulation of extracellular matrix disassembly	1/129	15/14661	0.124211369573911	0.403118217738041	0.359040383229517	FSCN1	1
GO:0010889	GO:0010889	regulation of sequestering of triglyceride	1/129	15/14661	0.124211369573911	0.403118217738041	0.359040383229517	PLIN2	1
GO:0014029	GO:0014029	neural crest formation	1/129	15/14661	0.124211369573911	0.403118217738041	0.359040383229517	SOX9	1
GO:0017014	GO:0017014	protein nitrosylation	1/129	15/14661	0.124211369573911	0.403118217738041	0.359040383229517	ATP2B4	1
GO:0018119	GO:0018119	peptidyl-cysteine S-nitrosylation	1/129	15/14661	0.124211369573911	0.403118217738041	0.359040383229517	ATP2B4	1
GO:0032769	GO:0032769	negative regulation of monooxygenase activity	1/129	15/14661	0.124211369573911	0.403118217738041	0.359040383229517	ATP2B4	1
GO:0035435	GO:0035435	phosphate ion transmembrane transport	1/129	15/14661	0.124211369573911	0.403118217738041	0.359040383229517	SLC25A3	1
GO:0043518	GO:0043518	negative regulation of DNA damage response, signal transduction by p53 class mediator	1/129	15/14661	0.124211369573911	0.403118217738041	0.359040383229517	SNAI2	1
GO:0045721	GO:0045721	negative regulation of gluconeogenesis	1/129	15/14661	0.124211369573911	0.403118217738041	0.359040383229517	PGP	1
GO:0046322	GO:0046322	negative regulation of fatty acid oxidation	1/129	15/14661	0.124211369573911	0.403118217738041	0.359040383229517	SOX9	1
GO:0048172	GO:0048172	regulation of short-term neuronal synaptic plasticity	1/129	15/14661	0.124211369573911	0.403118217738041	0.359040383229517	SYNGR1	1
GO:0048368	GO:0048368	lateral mesoderm development	1/129	15/14661	0.124211369573911	0.403118217738041	0.359040383229517	TEAD2	1
GO:0061621	GO:0061621	canonical glycolysis	1/129	15/14661	0.124211369573911	0.403118217738041	0.359040383229517	HK2	1
GO:0061718	GO:0061718	glucose catabolic process to pyruvate	1/129	15/14661	0.124211369573911	0.403118217738041	0.359040383229517	HK2	1
GO:0070875	GO:0070875	positive regulation of glycogen metabolic process	1/129	15/14661	0.124211369573911	0.403118217738041	0.359040383229517	IGF2	1
GO:0071380	GO:0071380	cellular response to prostaglandin E stimulus	1/129	15/14661	0.124211369573911	0.403118217738041	0.359040383229517	GNB1	1
GO:0071599	GO:0071599	otic vesicle development	1/129	15/14661	0.124211369573911	0.403118217738041	0.359040383229517	SOX9	1
GO:0072148	GO:0072148	epithelial cell fate commitment	1/129	15/14661	0.124211369573911	0.403118217738041	0.359040383229517	NR2F2	1
GO:0080154	GO:0080154	regulation of fertilization	1/129	15/14661	0.124211369573911	0.403118217738041	0.359040383229517	MYH9	1
GO:0097152	GO:0097152	mesenchymal cell apoptotic process	1/129	15/14661	0.124211369573911	0.403118217738041	0.359040383229517	SOX9	1
GO:0106070	GO:0106070	regulation of adenylate cyclase-activating G protein-coupled receptor signaling pathway	1/129	15/14661	0.124211369573911	0.403118217738041	0.359040383229517	ATP2B4	1
GO:1900029	GO:1900029	positive regulation of ruffle assembly	1/129	15/14661	0.124211369573911	0.403118217738041	0.359040383229517	EPS8	1
GO:1902018	GO:1902018	negative regulation of cilium assembly	1/129	15/14661	0.124211369573911	0.403118217738041	0.359040383229517	GDI2	1
GO:1903236	GO:1903236	regulation of leukocyte tethering or rolling	1/129	15/14661	0.124211369573911	0.403118217738041	0.359040383229517	ST3GAL4	1
GO:1903541	GO:1903541	regulation of exosomal secretion	1/129	15/14661	0.124211369573911	0.403118217738041	0.359040383229517	SDC4	1
GO:1904936	GO:1904936	interneuron migration	1/129	15/14661	0.124211369573911	0.403118217738041	0.359040383229517	NR2F2	1
GO:1905288	GO:1905288	vascular associated smooth muscle cell apoptotic process	1/129	15/14661	0.124211369573911	0.403118217738041	0.359040383229517	SLC7A5	1
GO:1905459	GO:1905459	regulation of vascular associated smooth muscle cell apoptotic process	1/129	15/14661	0.124211369573911	0.403118217738041	0.359040383229517	SLC7A5	1
GO:1905906	GO:1905906	regulation of amyloid fibril formation	1/129	15/14661	0.124211369573911	0.403118217738041	0.359040383229517	CLU	1
GO:2000095	GO:2000095	regulation of Wnt signaling pathway, planar cell polarity pathway	1/129	15/14661	0.124211369573911	0.403118217738041	0.359040383229517	GPC3	1
GO:0061564	GO:0061564	axon development	7/129	475/14661	0.125850963746604	0.406381744470978	0.361947068755784	DAG1/NDN/GFRA3/NREP/DBN1/FLRT3/LHX9	7
GO:0000723	GO:0000723	telomere maintenance	3/129	140/14661	0.125906066453225	0.406381744470978	0.361947068755784	CCT4/CCT8/APEX1	3
GO:0055123	GO:0055123	digestive system development	3/129	140/14661	0.125906066453225	0.406381744470978	0.361947068755784	SOX9/SOX11/IGF2	3
GO:0010833	GO:0010833	telomere maintenance via telomere lengthening	2/129	70/14661	0.126287178680597	0.406381744470978	0.361947068755784	CCT4/CCT8	2
GO:0061035	GO:0061035	regulation of cartilage development	2/129	70/14661	0.126287178680597	0.406381744470978	0.361947068755784	SOX9/SNAI2	2
GO:1903036	GO:1903036	positive regulation of response to wounding	2/129	70/14661	0.126287178680597	0.406381744470978	0.361947068755784	MYLK/ST3GAL4	2
GO:2000573	GO:2000573	positive regulation of DNA biosynthetic process	2/129	70/14661	0.126287178680597	0.406381744470978	0.361947068755784	CCT4/CCT8	2
GO:0008544	GO:0008544	epidermis development	5/129	301/14661	0.126591581787934	0.406868711478027	0.362380789716875	SOX9/ATP2A2/DSP/ZFP36L1/IGFBP5	5
GO:0007292	GO:0007292	female gamete generation	3/129	142/14661	0.129829845450468	0.408467809032436	0.363805038419844	AMH/INHBB/TOP2A	3
GO:0006103	GO:0006103	2-oxoglutarate metabolic process	1/129	16/14661	0.13192519814997	0.408467809032436	0.363805038419844	IDH1	1
GO:0006266	GO:0006266	DNA ligation	1/129	16/14661	0.13192519814997	0.408467809032436	0.363805038419844	TOP2A	1
GO:0009310	GO:0009310	amine catabolic process	1/129	16/14661	0.13192519814997	0.408467809032436	0.363805038419844	ATP2B4	1
GO:0015867	GO:0015867	ATP transport	1/129	16/14661	0.13192519814997	0.408467809032436	0.363805038419844	SLC25A4	1
GO:0021535	GO:0021535	cell migration in hindbrain	1/129	16/14661	0.13192519814997	0.408467809032436	0.363805038419844	LEF1	1
GO:0030277	GO:0030277	maintenance of gastrointestinal epithelium	1/129	16/14661	0.13192519814997	0.408467809032436	0.363805038419844	SOX9	1
GO:0030889	GO:0030889	negative regulation of B cell proliferation	1/129	16/14661	0.13192519814997	0.408467809032436	0.363805038419844	PKN1	1
GO:0032274	GO:0032274	gonadotropin secretion	1/129	16/14661	0.13192519814997	0.408467809032436	0.363805038419844	INHBB	1
GO:0032616	GO:0032616	interleukin-13 production	1/129	16/14661	0.13192519814997	0.408467809032436	0.363805038419844	LEF1	1
GO:0032656	GO:0032656	regulation of interleukin-13 production	1/129	16/14661	0.13192519814997	0.408467809032436	0.363805038419844	LEF1	1
GO:0043217	GO:0043217	myelin maintenance	1/129	16/14661	0.13192519814997	0.408467809032436	0.363805038419844	CLU	1
GO:0043923	GO:0043923	positive regulation by host of viral transcription	1/129	16/14661	0.13192519814997	0.408467809032436	0.363805038419844	LEF1	1
GO:0046794	GO:0046794	transport of virus	1/129	16/14661	0.13192519814997	0.408467809032436	0.363805038419844	NMT2	1
GO:0050872	GO:0050872	white fat cell differentiation	1/129	16/14661	0.13192519814997	0.408467809032436	0.363805038419844	SNAI2	1
GO:0051127	GO:0051127	positive regulation of actin nucleation	1/129	16/14661	0.13192519814997	0.408467809032436	0.363805038419844	GSN	1
GO:0055119	GO:0055119	relaxation of cardiac muscle	1/129	16/14661	0.13192519814997	0.408467809032436	0.363805038419844	GSN	1
GO:0060253	GO:0060253	negative regulation of glial cell proliferation	1/129	16/14661	0.13192519814997	0.408467809032436	0.363805038419844	SOX11	1
GO:0061158	GO:0061158	3'-UTR-mediated mRNA destabilization	1/129	16/14661	0.13192519814997	0.408467809032436	0.363805038419844	ZFP36L1	1
GO:0061684	GO:0061684	chaperone-mediated autophagy	1/129	16/14661	0.13192519814997	0.408467809032436	0.363805038419844	CLU	1
GO:0072176	GO:0072176	nephric duct development	1/129	16/14661	0.13192519814997	0.408467809032436	0.363805038419844	GPC3	1
GO:0099633	GO:0099633	protein localization to postsynaptic specialization membrane	1/129	16/14661	0.13192519814997	0.408467809032436	0.363805038419844	DAG1	1
GO:0099645	GO:0099645	neurotransmitter receptor localization to postsynaptic specialization membrane	1/129	16/14661	0.13192519814997	0.408467809032436	0.363805038419844	DAG1	1
GO:1901679	GO:1901679	nucleotide transmembrane transport	1/129	16/14661	0.13192519814997	0.408467809032436	0.363805038419844	SLC25A4	1
GO:1902033	GO:1902033	regulation of hematopoietic stem cell proliferation	1/129	16/14661	0.13192519814997	0.408467809032436	0.363805038419844	SNAI2	1
GO:1902548	GO:1902548	negative regulation of cellular response to vascular endothelial growth factor stimulus	1/129	16/14661	0.13192519814997	0.408467809032436	0.363805038419844	ATP2B4	1
GO:2000641	GO:2000641	regulation of early endosome to late endosome transport	1/129	16/14661	0.13192519814997	0.408467809032436	0.363805038419844	RDX	1
GO:2001267	GO:2001267	regulation of cysteine-type endopeptidase activity involved in apoptotic signaling pathway	1/129	16/14661	0.13192519814997	0.408467809032436	0.363805038419844	GSN	1
GO:0009880	GO:0009880	embryonic pattern specification	2/129	72/14661	0.132195392409777	0.408467809032436	0.363805038419844	MEIS2/BASP1	2
GO:0010827	GO:0010827	regulation of glucose transmembrane transport	2/129	72/14661	0.132195392409777	0.408467809032436	0.363805038419844	HK2/GPC3	2
GO:0042773	GO:0042773	ATP synthesis coupled electron transport	2/129	72/14661	0.132195392409777	0.408467809032436	0.363805038419844	NDUFC1/UQCRC2	2
GO:0042775	GO:0042775	mitochondrial ATP synthesis coupled electron transport	2/129	72/14661	0.132195392409777	0.408467809032436	0.363805038419844	NDUFC1/UQCRC2	2
GO:0045665	GO:0045665	negative regulation of neuron differentiation	2/129	72/14661	0.132195392409777	0.408467809032436	0.363805038419844	SOX9/PBX1	2
GO:0048588	GO:0048588	developmental cell growth	4/129	222/14661	0.132314064551139	0.408467809032436	0.363805038419844	SOX9/NDN/DBN1/FLRT3	4
GO:0002683	GO:0002683	negative regulation of immune system process	6/129	393/14661	0.133241098375717	0.410852481998441	0.365928965987285	SOX9/SDC4/TMEM176B/PKN1/SOX11/SNAI2	6
GO:0050769	GO:0050769	positive regulation of neurogenesis	4/129	223/14661	0.133869150875363	0.412201477692419	0.367130459518534	SLC7A5/DAG1/DBN1/SOX11	4
GO:0034637	GO:0034637	cellular carbohydrate biosynthetic process	2/129	73/14661	0.135173108421904	0.412201477692419	0.367130459518534	PGP/IGF2	2
GO:0045661	GO:0045661	regulation of myoblast differentiation	2/129	73/14661	0.135173108421904	0.412201477692419	0.367130459518534	SOX9/ZFP36L1	2
GO:0045913	GO:0045913	positive regulation of carbohydrate metabolic process	2/129	73/14661	0.135173108421904	0.412201477692419	0.367130459518534	ZBTB20/IGF2	2
GO:0060395	GO:0060395	SMAD protein signal transduction	2/129	73/14661	0.135173108421904	0.412201477692419	0.367130459518534	CITED1/INHBB	2
GO:0086001	GO:0086001	cardiac muscle cell action potential	2/129	73/14661	0.135173108421904	0.412201477692419	0.367130459518534	ATP2A2/DSP	2
GO:0051250	GO:0051250	negative regulation of lymphocyte activation	3/129	146/14661	0.137805731603069	0.412201477692419	0.367130459518534	SDC4/PKN1/SOX11	3
GO:0045685	GO:0045685	regulation of glial cell differentiation	2/129	74/14661	0.138165898197129	0.412201477692419	0.367130459518534	DAG1/DUSP15	2
GO:0046209	GO:0046209	nitric oxide metabolic process	2/129	74/14661	0.138165898197129	0.412201477692419	0.367130459518534	CLU/ATP2B4	2
GO:0048844	GO:0048844	artery morphogenesis	2/129	74/14661	0.138165898197129	0.412201477692419	0.367130459518534	MYLK/FKBP10	2
GO:0000712	GO:0000712	resolution of meiotic recombination intermediates	1/129	17/14661	0.139571606442128	0.412201477692419	0.367130459518534	TOP2A	1
GO:0003198	GO:0003198	epithelial to mesenchymal transition involved in endocardial cushion formation	1/129	17/14661	0.139571606442128	0.412201477692419	0.367130459518534	SNAI2	1
GO:0006071	GO:0006071	glycerol metabolic process	1/129	17/14661	0.139571606442128	0.412201477692419	0.367130459518534	PGP	1
GO:0007603	GO:0007603	phototransduction, visible light	1/129	17/14661	0.139571606442128	0.412201477692419	0.367130459518534	NMT2	1
GO:0010470	GO:0010470	regulation of gastrulation	1/129	17/14661	0.139571606442128	0.412201477692419	0.367130459518534	DAG1	1
GO:0010958	GO:0010958	regulation of amino acid import across plasma membrane	1/129	17/14661	0.139571606442128	0.412201477692419	0.367130459518534	SLC7A5	1
GO:0016202	GO:0016202	regulation of striated muscle tissue development	1/129	17/14661	0.139571606442128	0.412201477692419	0.367130459518534	LEF1	1
GO:0030502	GO:0030502	negative regulation of bone mineralization	1/129	17/14661	0.139571606442128	0.412201477692419	0.367130459518534	SOX9	1
GO:0032634	GO:0032634	interleukin-5 production	1/129	17/14661	0.139571606442128	0.412201477692419	0.367130459518534	LEF1	1
GO:0032674	GO:0032674	regulation of interleukin-5 production	1/129	17/14661	0.139571606442128	0.412201477692419	0.367130459518534	LEF1	1
GO:0033033	GO:0033033	negative regulation of myeloid cell apoptotic process	1/129	17/14661	0.139571606442128	0.412201477692419	0.367130459518534	SNAI2	1
GO:0038065	GO:0038065	collagen-activated signaling pathway	1/129	17/14661	0.139571606442128	0.412201477692419	0.367130459518534	COL4A2	1
GO:0042359	GO:0042359	vitamin D metabolic process	1/129	17/14661	0.139571606442128	0.412201477692419	0.367130459518534	SNAI2	1
GO:0043691	GO:0043691	reverse cholesterol transport	1/129	17/14661	0.139571606442128	0.412201477692419	0.367130459518534	CLU	1
GO:0044320	GO:0044320	cellular response to leptin stimulus	1/129	17/14661	0.139571606442128	0.412201477692419	0.367130459518534	INHBB	1
GO:0045198	GO:0045198	establishment of epithelial cell apical/basal polarity	1/129	17/14661	0.139571606442128	0.412201477692419	0.367130459518534	FAT1	1
GO:0045655	GO:0045655	regulation of monocyte differentiation	1/129	17/14661	0.139571606442128	0.412201477692419	0.367130459518534	ZFP36L1	1
GO:0045780	GO:0045780	positive regulation of bone resorption	1/129	17/14661	0.139571606442128	0.412201477692419	0.367130459518534	TMEM64	1
GO:0048557	GO:0048557	embryonic digestive tract morphogenesis	1/129	17/14661	0.139571606442128	0.412201477692419	0.367130459518534	SOX11	1
GO:0048791	GO:0048791	calcium ion-regulated exocytosis of neurotransmitter	1/129	17/14661	0.139571606442128	0.412201477692419	0.367130459518534	ATP2A2	1
GO:0061003	GO:0061003	positive regulation of dendritic spine morphogenesis	1/129	17/14661	0.139571606442128	0.412201477692419	0.367130459518534	DBN1	1
GO:0061620	GO:0061620	glycolytic process through glucose-6-phosphate	1/129	17/14661	0.139571606442128	0.412201477692419	0.367130459518534	HK2	1
GO:0090136	GO:0090136	epithelial cell-cell adhesion	1/129	17/14661	0.139571606442128	0.412201477692419	0.367130459518534	DSP	1
GO:1901881	GO:1901881	positive regulation of protein depolymerization	1/129	17/14661	0.139571606442128	0.412201477692419	0.367130459518534	NES	1
GO:1902894	GO:1902894	negative regulation of miRNA transcription	1/129	17/14661	0.139571606442128	0.412201477692419	0.367130459518534	SOX9	1
GO:1903789	GO:1903789	regulation of amino acid transmembrane transport	1/129	17/14661	0.139571606442128	0.412201477692419	0.367130459518534	SLC7A5	1
GO:1903901	GO:1903901	negative regulation of viral life cycle	1/129	17/14661	0.139571606442128	0.412201477692419	0.367130459518534	GSN	1
GO:1905146	GO:1905146	lysosomal protein catabolic process	1/129	17/14661	0.139571606442128	0.412201477692419	0.367130459518534	LAPTM4B	1
GO:0070663	GO:0070663	regulation of leukocyte proliferation	4/129	227/14661	0.140164482918969	0.41349300288415	0.368280766498932	SDC4/PKN1/SOX11/IGF2	4
GO:0097061	GO:0097061	dendritic spine organization	2/129	75/14661	0.141173271783745	0.414551836574414	0.369223824979548	NEDD9/DBN1	2
GO:2001057	GO:2001057	reactive nitrogen species metabolic process	2/129	75/14661	0.141173271783745	0.414551836574414	0.369223824979548	CLU/ATP2B4	2
GO:0034329	GO:0034329	cell junction assembly	6/129	400/14661	0.141340180780576	0.414551836574414	0.369223824979548	SDC4/DST/LIMCH1/FSCN1/FLRT3/SNAI2	6
GO:0045936	GO:0045936	negative regulation of phosphate metabolic process	6/129	400/14661	0.141340180780576	0.414551836574414	0.369223824979548	PRKAR2B/PKN1/SH3BP5/TRIB2/CDKN1C/NR2F2	6
GO:0033044	GO:0033044	regulation of chromosome organization	4/129	228/14661	0.141756761045243	0.414551836574414	0.369223824979548	TOP2A/UBE2C/CCT4/CCT8	4
GO:0060560	GO:0060560	developmental growth involved in morphogenesis	4/129	228/14661	0.141756761045243	0.414551836574414	0.369223824979548	SOX9/NDN/DBN1/FLRT3	4
GO:0010563	GO:0010563	negative regulation of phosphorus metabolic process	6/129	401/14661	0.142515728560076	0.414551836574414	0.369223824979548	PRKAR2B/PKN1/SH3BP5/TRIB2/CDKN1C/NR2F2	6
GO:0006470	GO:0006470	protein dephosphorylation	4/129	229/14661	0.143356295420387	0.414551836574414	0.369223824979548	PGP/GNA12/PTP4A2/DUSP15	4
GO:0007492	GO:0007492	endoderm development	2/129	76/14661	0.144194746561175	0.414551836574414	0.369223824979548	COL4A2/ZFP36L1	2
GO:0010770	GO:0010770	positive regulation of cell morphogenesis involved in differentiation	2/129	76/14661	0.144194746561175	0.414551836574414	0.369223824979548	NEDD9/DBN1	2
GO:0007411	GO:0007411	axon guidance	4/129	231/14661	0.146576886793451	0.414551836574414	0.369223824979548	DAG1/GFRA3/FLRT3/LHX9	4
GO:0001696	GO:0001696	gastric acid secretion	1/129	18/14661	0.147151179152383	0.414551836574414	0.369223824979548	SGK1	1
GO:0007213	GO:0007213	G protein-coupled acetylcholine receptor signaling pathway	1/129	18/14661	0.147151179152383	0.414551836574414	0.369223824979548	GNB1	1
GO:0010612	GO:0010612	regulation of cardiac muscle adaptation	1/129	18/14661	0.147151179152383	0.414551836574414	0.369223824979548	ATP2B4	1
GO:0030011	GO:0030011	maintenance of cell polarity	1/129	18/14661	0.147151179152383	0.414551836574414	0.369223824979548	DST	1
GO:0030730	GO:0030730	sequestering of triglyceride	1/129	18/14661	0.147151179152383	0.414551836574414	0.369223824979548	PLIN2	1
GO:0031643	GO:0031643	positive regulation of myelination	1/129	18/14661	0.147151179152383	0.414551836574414	0.369223824979548	DAG1	1
GO:0032780	GO:0032780	negative regulation of ATP-dependent activity	1/129	18/14661	0.147151179152383	0.414551836574414	0.369223824979548	TNNI3	1
GO:0033151	GO:0033151	V(D)J recombination	1/129	18/14661	0.147151179152383	0.414551836574414	0.369223824979548	LEF1	1
GO:0046629	GO:0046629	gamma-delta T cell activation	1/129	18/14661	0.147151179152383	0.414551836574414	0.369223824979548	LEF1	1
GO:0060546	GO:0060546	negative regulation of necroptotic process	1/129	18/14661	0.147151179152383	0.414551836574414	0.369223824979548	SLC25A4	1
GO:0060602	GO:0060602	branch elongation of an epithelium	1/129	18/14661	0.147151179152383	0.414551836574414	0.369223824979548	SOX9	1
GO:0061323	GO:0061323	cell proliferation involved in heart morphogenesis	1/129	18/14661	0.147151179152383	0.414551836574414	0.369223824979548	SOX9	1
GO:0061615	GO:0061615	glycolytic process through fructose-6-phosphate	1/129	18/14661	0.147151179152383	0.414551836574414	0.369223824979548	HK2	1
GO:0071071	GO:0071071	regulation of phospholipid biosynthetic process	1/129	18/14661	0.147151179152383	0.414551836574414	0.369223824979548	IDH1	1
GO:0071379	GO:0071379	cellular response to prostaglandin stimulus	1/129	18/14661	0.147151179152383	0.414551836574414	0.369223824979548	GNB1	1
GO:0071786	GO:0071786	endoplasmic reticulum tubular network organization	1/129	18/14661	0.147151179152383	0.414551836574414	0.369223824979548	REEP1	1
GO:0072074	GO:0072074	kidney mesenchyme development	1/129	18/14661	0.147151179152383	0.414551836574414	0.369223824979548	BASP1	1
GO:0072077	GO:0072077	renal vesicle morphogenesis	1/129	18/14661	0.147151179152383	0.414551836574414	0.369223824979548	SOX9	1
GO:0086103	GO:0086103	G protein-coupled receptor signaling pathway involved in heart process	1/129	18/14661	0.147151179152383	0.414551836574414	0.369223824979548	ATP2B4	1
GO:0090190	GO:0090190	positive regulation of branching involved in ureteric bud morphogenesis	1/129	18/14661	0.147151179152383	0.414551836574414	0.369223824979548	SOX9	1
GO:0097062	GO:0097062	dendritic spine maintenance	1/129	18/14661	0.147151179152383	0.414551836574414	0.369223824979548	NEDD9	1
GO:0097284	GO:0097284	hepatocyte apoptotic process	1/129	18/14661	0.147151179152383	0.414551836574414	0.369223824979548	GSN	1
GO:1901623	GO:1901623	regulation of lymphocyte chemotaxis	1/129	18/14661	0.147151179152383	0.414551836574414	0.369223824979548	NEDD9	1
GO:1902004	GO:1902004	positive regulation of amyloid-beta formation	1/129	18/14661	0.147151179152383	0.414551836574414	0.369223824979548	CLU	1
GO:1903242	GO:1903242	regulation of cardiac muscle hypertrophy in response to stress	1/129	18/14661	0.147151179152383	0.414551836574414	0.369223824979548	ATP2B4	1
GO:1904754	GO:1904754	positive regulation of vascular associated smooth muscle cell migration	1/129	18/14661	0.147151179152383	0.414551836574414	0.369223824979548	IGFBP5	1
GO:1990182	GO:1990182	exosomal secretion	1/129	18/14661	0.147151179152383	0.414551836574414	0.369223824979548	SDC4	1
GO:2000136	GO:2000136	regulation of cell proliferation involved in heart morphogenesis	1/129	18/14661	0.147151179152383	0.414551836574414	0.369223824979548	SOX9	1
GO:2000629	GO:2000629	negative regulation of miRNA metabolic process	1/129	18/14661	0.147151179152383	0.414551836574414	0.369223824979548	SOX9	1
GO:2000678	GO:2000678	negative regulation of transcription regulatory region DNA binding	1/129	18/14661	0.147151179152383	0.414551836574414	0.369223824979548	SOX11	1
GO:0045638	GO:0045638	negative regulation of myeloid cell differentiation	2/129	77/14661	0.147229847150582	0.414551836574414	0.369223824979548	ZFP36L1/MEIS2	2
GO:2001021	GO:2001021	negative regulation of response to DNA damage stimulus	2/129	77/14661	0.147229847150582	0.414551836574414	0.369223824979548	CLU/SNAI2	2
GO:0032200	GO:0032200	telomere organization	3/129	151/14661	0.148004581173828	0.416292250539721	0.370773938245547	CCT4/CCT8/APEX1	3
GO:0097485	GO:0097485	neuron projection guidance	4/129	232/14661	0.148197819982895	0.416395143250037	0.370865580440114	DAG1/GFRA3/FLRT3/LHX9	4
GO:0010660	GO:0010660	regulation of muscle cell apoptotic process	2/129	78/14661	0.150278105326469	0.421639210501603	0.375536249819059	SLC7A5/ATP2A2	2
GO:0009060	GO:0009060	aerobic respiration	3/129	153/14661	0.15215174504582	0.421639210501603	0.375536249819059	NDUFC1/IDH1/UQCRC2	3
GO:2000058	GO:2000058	regulation of ubiquitin-dependent protein catabolic process	3/129	153/14661	0.15215174504582	0.421639210501603	0.375536249819059	CLU/GNA12/TRIB2	3
GO:0003407	GO:0003407	neural retina development	2/129	79/14661	0.153339059929247	0.421639210501603	0.375536249819059	SOX9/ATP2B4	2
GO:0048708	GO:0048708	astrocyte differentiation	2/129	79/14661	0.153339059929247	0.421639210501603	0.375536249819059	SOX9/CUL4B	2
GO:0051781	GO:0051781	positive regulation of cell division	2/129	79/14661	0.153339059929247	0.421639210501603	0.375536249819059	SVIL/IGF2	2
GO:2000736	GO:2000736	regulation of stem cell differentiation	2/129	79/14661	0.153339059929247	0.421639210501603	0.375536249819059	SOX9/TEAD2	2
GO:0001502	GO:0001502	cartilage condensation	1/129	19/14661	0.154664495951491	0.421639210501603	0.375536249819059	SOX9	1
GO:0003417	GO:0003417	growth plate cartilage development	1/129	19/14661	0.154664495951491	0.421639210501603	0.375536249819059	SOX9	1
GO:0006525	GO:0006525	arginine metabolic process	1/129	19/14661	0.154664495951491	0.421639210501603	0.375536249819059	ATP2B4	1
GO:0007351	GO:0007351	tripartite regional subdivision	1/129	19/14661	0.154664495951491	0.421639210501603	0.375536249819059	BASP1	1
GO:0008595	GO:0008595	anterior/posterior axis specification, embryo	1/129	19/14661	0.154664495951491	0.421639210501603	0.375536249819059	BASP1	1
GO:0009110	GO:0009110	vitamin biosynthetic process	1/129	19/14661	0.154664495951491	0.421639210501603	0.375536249819059	SNAI2	1
GO:0019400	GO:0019400	alditol metabolic process	1/129	19/14661	0.154664495951491	0.421639210501603	0.375536249819059	PGP	1
GO:0030220	GO:0030220	platelet formation	1/129	19/14661	0.154664495951491	0.421639210501603	0.375536249819059	MYH9	1
GO:0031645	GO:0031645	negative regulation of nervous system process	1/129	19/14661	0.154664495951491	0.421639210501603	0.375536249819059	JAM2	1
GO:0032332	GO:0032332	positive regulation of chondrocyte differentiation	1/129	19/14661	0.154664495951491	0.421639210501603	0.375536249819059	SOX9	1
GO:0032516	GO:0032516	positive regulation of phosphoprotein phosphatase activity	1/129	19/14661	0.154664495951491	0.421639210501603	0.375536249819059	GNA12	1
GO:0034755	GO:0034755	iron ion transmembrane transport	1/129	19/14661	0.154664495951491	0.421639210501603	0.375536249819059	TTYH1	1
GO:0040037	GO:0040037	negative regulation of fibroblast growth factor receptor signaling pathway	1/129	19/14661	0.154664495951491	0.421639210501603	0.375536249819059	GPC1	1
GO:0055093	GO:0055093	response to hyperoxia	1/129	19/14661	0.154664495951491	0.421639210501603	0.375536249819059	SLC7A5	1
GO:0060039	GO:0060039	pericardium development	1/129	19/14661	0.154664495951491	0.421639210501603	0.375536249819059	FLRT3	1
GO:0062099	GO:0062099	negative regulation of programmed necrotic cell death	1/129	19/14661	0.154664495951491	0.421639210501603	0.375536249819059	SLC25A4	1
GO:0072087	GO:0072087	renal vesicle development	1/129	19/14661	0.154664495951491	0.421639210501603	0.375536249819059	SOX9	1
GO:0072111	GO:0072111	cell proliferation involved in kidney development	1/129	19/14661	0.154664495951491	0.421639210501603	0.375536249819059	GPC3	1
GO:0072234	GO:0072234	metanephric nephron tubule development	1/129	19/14661	0.154664495951491	0.421639210501603	0.375536249819059	SOX9	1
GO:0097734	GO:0097734	extracellular exosome biogenesis	1/129	19/14661	0.154664495951491	0.421639210501603	0.375536249819059	SDC4	1
GO:1900221	GO:1900221	regulation of amyloid-beta clearance	1/129	19/14661	0.154664495951491	0.421639210501603	0.375536249819059	CLU	1
GO:2001014	GO:2001014	regulation of skeletal muscle cell differentiation	1/129	19/14661	0.154664495951491	0.421639210501603	0.375536249819059	GPC1	1
GO:0010596	GO:0010596	negative regulation of endothelial cell migration	2/129	80/14661	0.156412256778778	0.423816363674493	0.377475348264994	ATP2B4/NR2F2	2
GO:0099175	GO:0099175	regulation of postsynapse organization	2/129	80/14661	0.156412256778778	0.423816363674493	0.377475348264994	NEDD9/DBN1	2
GO:1900182	GO:1900182	positive regulation of protein localization to nucleus	2/129	80/14661	0.156412256778778	0.423816363674493	0.377475348264994	CCT4/CCT8	2
GO:1902117	GO:1902117	positive regulation of organelle assembly	2/129	80/14661	0.156412256778778	0.423816363674493	0.377475348264994	SDC4/FSCN1	2
GO:0031668	GO:0031668	cellular response to extracellular stimulus	4/129	238/14661	0.158068400468691	0.423816363674493	0.377475348264994	INHBB/SLC7A5/PLIN2/SNAI2	4
GO:0048863	GO:0048863	stem cell differentiation	4/129	238/14661	0.158068400468691	0.423816363674493	0.377475348264994	SOX9/SOX11/TEAD2/SNAI2	4
GO:0006694	GO:0006694	steroid biosynthetic process	3/129	156/14661	0.158441426439623	0.423816363674493	0.377475348264994	DHH/PBX1/SNAI2	3
GO:0009267	GO:0009267	cellular response to starvation	3/129	156/14661	0.158441426439623	0.423816363674493	0.377475348264994	INHBB/SLC7A5/PLIN2	3
GO:0000422	GO:0000422	autophagy of mitochondrion	2/129	81/14661	0.159497248588868	0.423816363674493	0.377475348264994	HK2/SLC25A4	2
GO:0006493	GO:0006493	protein O-linked glycosylation	2/129	81/14661	0.159497248588868	0.423816363674493	0.377475348264994	ST3GAL4/GALNT1	2
GO:0008543	GO:0008543	fibroblast growth factor receptor signaling pathway	2/129	81/14661	0.159497248588868	0.423816363674493	0.377475348264994	GPC1/FLRT3	2
GO:0042100	GO:0042100	B cell proliferation	2/129	81/14661	0.159497248588868	0.423816363674493	0.377475348264994	PKN1/LEF1	2
GO:0061726	GO:0061726	mitochondrion disassembly	2/129	81/14661	0.159497248588868	0.423816363674493	0.377475348264994	HK2/SLC25A4	2
GO:0071347	GO:0071347	cellular response to interleukin-1	2/129	81/14661	0.159497248588868	0.423816363674493	0.377475348264994	SOX9/INHBB	2
GO:2000243	GO:2000243	positive regulation of reproductive process	2/129	81/14661	0.159497248588868	0.423816363674493	0.377475348264994	SOX9/INHBB	2
GO:0048592	GO:0048592	eye morphogenesis	3/129	157/14661	0.160555808143458	0.423816363674493	0.377475348264994	SOX9/FAT1/SOX11	3
GO:0009168	GO:0009168	purine ribonucleoside monophosphate biosynthetic process	1/129	20/14661	0.162112131521923	0.423816363674493	0.377475348264994	IMPDH2	1
GO:0032288	GO:0032288	myelin assembly	1/129	20/14661	0.162112131521923	0.423816363674493	0.377475348264994	GPC1	1
GO:0032693	GO:0032693	negative regulation of interleukin-10 production	1/129	20/14661	0.162112131521923	0.423816363674493	0.377475348264994	TRIB2	1
GO:0039694	GO:0039694	viral RNA genome replication	1/129	20/14661	0.162112131521923	0.423816363674493	0.377475348264994	TOP2A	1
GO:0043586	GO:0043586	tongue development	1/129	20/14661	0.162112131521923	0.423816363674493	0.377475348264994	LEF1	1
GO:0045821	GO:0045821	positive regulation of glycolytic process	1/129	20/14661	0.162112131521923	0.423816363674493	0.377475348264994	ZBTB20	1
GO:0046931	GO:0046931	pore complex assembly	1/129	20/14661	0.162112131521923	0.423816363674493	0.377475348264994	CCT8	1
GO:0048643	GO:0048643	positive regulation of skeletal muscle tissue development	1/129	20/14661	0.162112131521923	0.423816363674493	0.377475348264994	IGF2	1
GO:0050849	GO:0050849	negative regulation of calcium-mediated signaling	1/129	20/14661	0.162112131521923	0.423816363674493	0.377475348264994	ATP2B4	1
GO:0060008	GO:0060008	Sertoli cell differentiation	1/129	20/14661	0.162112131521923	0.423816363674493	0.377475348264994	SOX9	1
GO:0060252	GO:0060252	positive regulation of glial cell proliferation	1/129	20/14661	0.162112131521923	0.423816363674493	0.377475348264994	SLC7A5	1
GO:0070314	GO:0070314	G1 to G0 transition	1/129	20/14661	0.162112131521923	0.423816363674493	0.377475348264994	ZNF503	1
GO:0090201	GO:0090201	negative regulation of release of cytochrome c from mitochondria	1/129	20/14661	0.162112131521923	0.423816363674493	0.377475348264994	CLU	1
GO:0097503	GO:0097503	sialylation	1/129	20/14661	0.162112131521923	0.423816363674493	0.377475348264994	ST3GAL4	1
GO:0098780	GO:0098780	response to mitochondrial depolarisation	1/129	20/14661	0.162112131521923	0.423816363674493	0.377475348264994	HK2	1
GO:0099515	GO:0099515	actin filament-based transport	1/129	20/14661	0.162112131521923	0.423816363674493	0.377475348264994	SYNE2	1
GO:0150105	GO:0150105	protein localization to cell-cell junction	1/129	20/14661	0.162112131521923	0.423816363674493	0.377475348264994	DSP	1
GO:0150146	GO:0150146	cell junction disassembly	1/129	20/14661	0.162112131521923	0.423816363674493	0.377475348264994	SNAI2	1
GO:1901028	GO:1901028	regulation of mitochondrial outer membrane permeabilization involved in apoptotic signaling pathway	1/129	20/14661	0.162112131521923	0.423816363674493	0.377475348264994	SLC25A4	1
GO:1902473	GO:1902473	regulation of protein localization to synapse	1/129	20/14661	0.162112131521923	0.423816363674493	0.377475348264994	DAG1	1
GO:1904666	GO:1904666	regulation of ubiquitin protein ligase activity	1/129	20/14661	0.162112131521923	0.423816363674493	0.377475348264994	UBE2C	1
GO:2000209	GO:2000209	regulation of anoikis	1/129	20/14661	0.162112131521923	0.423816363674493	0.377475348264994	SNAI2	1
GO:2000810	GO:2000810	regulation of bicellular tight junction assembly	1/129	20/14661	0.162112131521923	0.423816363674493	0.377475348264994	SNAI2	1
GO:0010232	GO:0010232	vascular transport	2/129	82/14661	0.162593594882703	0.423816363674493	0.377475348264994	SLC7A5/ATP2B4	2
GO:0048041	GO:0048041	focal adhesion assembly	2/129	82/14661	0.162593594882703	0.423816363674493	0.377475348264994	SDC4/LIMCH1	2
GO:0150104	GO:0150104	transport across blood-brain barrier	2/129	82/14661	0.162593594882703	0.423816363674493	0.377475348264994	SLC7A5/ATP2B4	2
GO:1990542	GO:1990542	mitochondrial transmembrane transport	2/129	82/14661	0.162593594882703	0.423816363674493	0.377475348264994	SLC25A4/SLC25A3	2
GO:0001936	GO:0001936	regulation of endothelial cell proliferation	3/129	158/14661	0.162678867002249	0.423816363674493	0.377475348264994	SPARC/IGF2/NR2F2	3
GO:0030509	GO:0030509	BMP signaling pathway	3/129	158/14661	0.162678867002249	0.423816363674493	0.377475348264994	LEF1/SOX11/GPC3	3
GO:0044403	GO:0044403	biological process involved in symbiotic interaction	4/129	241/14661	0.163094041892854	0.423816363674493	0.377475348264994	INHBB/GSN/DAG1/LEF1	4
GO:0051701	GO:0051701	biological process involved in interaction with host	3/129	159/14661	0.164810463258915	0.423816363674493	0.377475348264994	INHBB/GSN/DAG1	3
GO:0009206	GO:0009206	purine ribonucleoside triphosphate biosynthetic process	2/129	83/14661	0.165700861909228	0.423816363674493	0.377475348264994	NDUFC1/IMPDH2	2
GO:0010657	GO:0010657	muscle cell apoptotic process	2/129	83/14661	0.165700861909228	0.423816363674493	0.377475348264994	SLC7A5/ATP2A2	2
GO:0043648	GO:0043648	dicarboxylic acid metabolic process	2/129	83/14661	0.165700861909228	0.423816363674493	0.377475348264994	ME1/IDH1	2
GO:0106027	GO:0106027	neuron projection organization	2/129	83/14661	0.165700861909228	0.423816363674493	0.377475348264994	NEDD9/DBN1	2
GO:0007265	GO:0007265	Ras protein signal transduction	5/129	330/14661	0.165959102060019	0.423816363674493	0.377475348264994	RDX/GNA12/EPS8/GNB1/ARHGAP29	5
GO:0098656	GO:0098656	anion transmembrane transport	4/129	243/14661	0.166476758825068	0.423816363674493	0.377475348264994	TTYH1/SLC7A5/SLC25A4/SLC25A3	4
GO:0035637	GO:0035637	multicellular organismal signaling	3/129	160/14661	0.166950457398949	0.423816363674493	0.377475348264994	ATP2B4/ATP2A2/DSP	3
GO:0002088	GO:0002088	lens development in camera-type eye	2/129	84/14661	0.168818622560449	0.423816363674493	0.377475348264994	FAT1/SOX11	2
GO:0008589	GO:0008589	regulation of smoothened signaling pathway	2/129	84/14661	0.168818622560449	0.423816363674493	0.377475348264994	DHH/GPC3	2
GO:0009145	GO:0009145	purine nucleoside triphosphate biosynthetic process	2/129	84/14661	0.168818622560449	0.423816363674493	0.377475348264994	NDUFC1/IMPDH2	2
GO:0032091	GO:0032091	negative regulation of protein binding	2/129	84/14661	0.168818622560449	0.423816363674493	0.377475348264994	NES/ATP2A2	2
GO:0046889	GO:0046889	positive regulation of lipid biosynthetic process	2/129	84/14661	0.168818622560449	0.423816363674493	0.377475348264994	ZBTB20/MID1IP1	2
GO:1904705	GO:1904705	regulation of vascular associated smooth muscle cell proliferation	2/129	84/14661	0.168818622560449	0.423816363674493	0.377475348264994	GNA12/IGFBP5	2
GO:0003205	GO:0003205	cardiac chamber development	3/129	161/14661	0.169098710169854	0.423816363674493	0.377475348264994	TNNI3/DSP/SOX11	3
GO:0048639	GO:0048639	positive regulation of developmental growth	3/129	161/14661	0.169098710169854	0.423816363674493	0.377475348264994	DBN1/IGF2/BASP1	3
GO:0071674	GO:0071674	mononuclear cell migration	3/129	161/14661	0.169098710169854	0.423816363674493	0.377475348264994	JAM2/EPS8/NEDD9	3
GO:0002089	GO:0002089	lens morphogenesis in camera-type eye	1/129	21/14661	0.169494655600446	0.423816363674493	0.377475348264994	SOX11	1
GO:0007039	GO:0007039	protein catabolic process in the vacuole	1/129	21/14661	0.169494655600446	0.423816363674493	0.377475348264994	LAPTM4B	1
GO:0007413	GO:0007413	axonal fasciculation	1/129	21/14661	0.169494655600446	0.423816363674493	0.377475348264994	NDN	1
GO:0008090	GO:0008090	retrograde axonal transport	1/129	21/14661	0.169494655600446	0.423816363674493	0.377475348264994	DST	1
GO:0030728	GO:0030728	ovulation	1/129	21/14661	0.169494655600446	0.423816363674493	0.377475348264994	INHBB	1
GO:0031440	GO:0031440	regulation of mRNA 3'-end processing	1/129	21/14661	0.169494655600446	0.423816363674493	0.377475348264994	ZFP36L1	1
GO:0035518	GO:0035518	histone H2A monoubiquitination	1/129	21/14661	0.169494655600446	0.423816363674493	0.377475348264994	CUL4B	1
GO:0036120	GO:0036120	cellular response to platelet-derived growth factor stimulus	1/129	21/14661	0.169494655600446	0.423816363674493	0.377475348264994	RDX	1
GO:0036344	GO:0036344	platelet morphogenesis	1/129	21/14661	0.169494655600446	0.423816363674493	0.377475348264994	MYH9	1
GO:0044321	GO:0044321	response to leptin	1/129	21/14661	0.169494655600446	0.423816363674493	0.377475348264994	INHBB	1
GO:0045063	GO:0045063	T-helper 1 cell differentiation	1/129	21/14661	0.169494655600446	0.423816363674493	0.377475348264994	LEF1	1
GO:0045723	GO:0045723	positive regulation of fatty acid biosynthetic process	1/129	21/14661	0.169494655600446	0.423816363674493	0.377475348264994	MID1IP1	1
GO:0046628	GO:0046628	positive regulation of insulin receptor signaling pathway	1/129	21/14661	0.169494655600446	0.423816363674493	0.377475348264994	IGF2	1
GO:0048634	GO:0048634	regulation of muscle organ development	1/129	21/14661	0.169494655600446	0.423816363674493	0.377475348264994	LEF1	1
GO:0051220	GO:0051220	cytoplasmic sequestering of protein	1/129	21/14661	0.169494655600446	0.423816363674493	0.377475348264994	DBN1	1
GO:0061318	GO:0061318	renal filtration cell differentiation	1/129	21/14661	0.169494655600446	0.423816363674493	0.377475348264994	BASP1	1
GO:0070841	GO:0070841	inclusion body assembly	1/129	21/14661	0.169494655600446	0.423816363674493	0.377475348264994	CLU	1
GO:0071305	GO:0071305	cellular response to vitamin D	1/129	21/14661	0.169494655600446	0.423816363674493	0.377475348264994	SNAI2	1
GO:0072112	GO:0072112	podocyte differentiation	1/129	21/14661	0.169494655600446	0.423816363674493	0.377475348264994	BASP1	1
GO:0072170	GO:0072170	metanephric tubule development	1/129	21/14661	0.169494655600446	0.423816363674493	0.377475348264994	SOX9	1
GO:0090189	GO:0090189	regulation of branching involved in ureteric bud morphogenesis	1/129	21/14661	0.169494655600446	0.423816363674493	0.377475348264994	SOX9	1
GO:0098743	GO:0098743	cell aggregation	1/129	21/14661	0.169494655600446	0.423816363674493	0.377475348264994	SOX9	1
GO:0106030	GO:0106030	neuron projection fasciculation	1/129	21/14661	0.169494655600446	0.423816363674493	0.377475348264994	NDN	1
GO:0140112	GO:0140112	extracellular vesicle biogenesis	1/129	21/14661	0.169494655600446	0.423816363674493	0.377475348264994	SDC4	1
GO:1904753	GO:1904753	negative regulation of vascular associated smooth muscle cell migration	1/129	21/14661	0.169494655600446	0.423816363674493	0.377475348264994	GNA12	1
GO:0050900	GO:0050900	leukocyte migration	5/129	334/14661	0.171740447579661	0.428335221010196	0.381500103778833	JAM2/MYH9/ST3GAL4/EPS8/NEDD9	5
GO:0003073	GO:0003073	regulation of systemic arterial blood pressure	2/129	85/14661	0.171946456289646	0.428335221010196	0.381500103778833	TNNI3/NR2F2	2
GO:0006140	GO:0006140	regulation of nucleotide metabolic process	2/129	85/14661	0.171946456289646	0.428335221010196	0.381500103778833	ZBTB20/ME1	2
GO:0032436	GO:0032436	positive regulation of proteasomal ubiquitin-dependent protein catabolic process	2/129	85/14661	0.171946456289646	0.428335221010196	0.381500103778833	CLU/TRIB2	2
GO:0044843	GO:0044843	cell cycle G1/S phase transition	4/129	247/14661	0.173317354697347	0.429586817703947	0.382614848131233	CUL4B/RDX/ATP2B4/APEX1	4
GO:1903522	GO:1903522	regulation of blood circulation	4/129	247/14661	0.173317354697347	0.429586817703947	0.382614848131233	TNNI3/ATP2B4/ATP2A2/DSP	4
GO:0031214	GO:0031214	biomineral tissue development	3/129	163/14661	0.173419436017721	0.429586817703947	0.382614848131233	SOX9/WNT6/GPC3	3
GO:0007409	GO:0007409	axonogenesis	6/129	427/14661	0.174623876489671	0.429586817703947	0.382614848131233	DAG1/NDN/GFRA3/DBN1/FLRT3/LHX9	6
GO:0045785	GO:0045785	positive regulation of cell adhesion	6/129	427/14661	0.174623876489671	0.429586817703947	0.382614848131233	DAG1/SDC4/ST3GAL4/NEDD9/LEF1/IGF2	6
GO:0061053	GO:0061053	somite development	2/129	86/14661	0.175083949030501	0.429586817703947	0.382614848131233	LEF1/SOX11	2
GO:1990874	GO:1990874	vascular associated smooth muscle cell proliferation	2/129	86/14661	0.175083949030501	0.429586817703947	0.382614848131233	GNA12/IGFBP5	2
GO:2000045	GO:2000045	regulation of G1/S transition of mitotic cell cycle	3/129	164/14661	0.17559163206824	0.429586817703947	0.382614848131233	CUL4B/RDX/APEX1	3
GO:0043588	GO:0043588	skin development	4/129	249/14661	0.176774189574917	0.429586817703947	0.382614848131233	SOX9/DSP/ZFP36L1/IGFBP5	4
GO:0002053	GO:0002053	positive regulation of mesenchymal cell proliferation	1/129	22/14661	0.17681263302036	0.429586817703947	0.382614848131233	SOX9	1
GO:0006691	GO:0006691	leukotriene metabolic process	1/129	22/14661	0.17681263302036	0.429586817703947	0.382614848131233	MGST3	1
GO:0009065	GO:0009065	glutamine family amino acid catabolic process	1/129	22/14661	0.17681263302036	0.429586817703947	0.382614848131233	ATP2B4	1
GO:0009127	GO:0009127	purine nucleoside monophosphate biosynthetic process	1/129	22/14661	0.17681263302036	0.429586817703947	0.382614848131233	IMPDH2	1
GO:0014850	GO:0014850	response to muscle activity	1/129	22/14661	0.17681263302036	0.429586817703947	0.382614848131233	SLC7A5	1
GO:0031145	GO:0031145	anaphase-promoting complex-dependent catabolic process	1/129	22/14661	0.17681263302036	0.429586817703947	0.382614848131233	UBE2C	1
GO:0032528	GO:0032528	microvillus organization	1/129	22/14661	0.17681263302036	0.429586817703947	0.382614848131233	FSCN1	1
GO:0032753	GO:0032753	positive regulation of interleukin-4 production	1/129	22/14661	0.17681263302036	0.429586817703947	0.382614848131233	SLC7A5	1
GO:0034695	GO:0034695	response to prostaglandin E	1/129	22/14661	0.17681263302036	0.429586817703947	0.382614848131233	GNB1	1
GO:0036010	GO:0036010	protein localization to endosome	1/129	22/14661	0.17681263302036	0.429586817703947	0.382614848131233	RDX	1
GO:0038095	GO:0038095	Fc-epsilon receptor signaling pathway	1/129	22/14661	0.17681263302036	0.429586817703947	0.382614848131233	MAP3K1	1
GO:0051131	GO:0051131	chaperone-mediated protein complex assembly	1/129	22/14661	0.17681263302036	0.429586817703947	0.382614848131233	CLU	1
GO:0051156	GO:0051156	glucose 6-phosphate metabolic process	1/129	22/14661	0.17681263302036	0.429586817703947	0.382614848131233	HK2	1
GO:0072243	GO:0072243	metanephric nephron epithelium development	1/129	22/14661	0.17681263302036	0.429586817703947	0.382614848131233	SOX9	1
GO:0072311	GO:0072311	glomerular epithelial cell differentiation	1/129	22/14661	0.17681263302036	0.429586817703947	0.382614848131233	BASP1	1
GO:0072530	GO:0072530	purine-containing compound transmembrane transport	1/129	22/14661	0.17681263302036	0.429586817703947	0.382614848131233	SLC25A4	1
GO:1900120	GO:1900120	regulation of receptor binding	1/129	22/14661	0.17681263302036	0.429586817703947	0.382614848131233	ATP2A2	1
GO:1904996	GO:1904996	positive regulation of leukocyte adhesion to vascular endothelial cell	1/129	22/14661	0.17681263302036	0.429586817703947	0.382614848131233	ST3GAL4	1
GO:0071478	GO:0071478	cellular response to radiation	3/129	165/14661	0.177771532732443	0.431522131509437	0.384338550459278	CUL4B/NMT2/SNAI2	3
GO:0071868	GO:0071868	cellular response to monoamine stimulus	2/129	87/14661	0.178230693117119	0.431847932821607	0.384628727937822	ATP2B4/GNB1	2
GO:0071870	GO:0071870	cellular response to catecholamine stimulus	2/129	87/14661	0.178230693117119	0.431847932821607	0.384628727937822	ATP2B4/GNB1	2
GO:0000079	GO:0000079	regulation of cyclin-dependent protein serine/threonine kinase activity	2/129	88/14661	0.181386287204939	0.434126039525103	0.386657741432797	CDKN1C/NR2F2	2
GO:0019217	GO:0019217	regulation of fatty acid metabolic process	2/129	88/14661	0.181386287204939	0.434126039525103	0.386657741432797	SOX9/MID1IP1	2
GO:0000737	GO:0000737	DNA catabolic process, endonucleolytic	1/129	23/14661	0.18406662375336	0.434126039525103	0.386657741432797	APEX1	1
GO:0006007	GO:0006007	glucose catabolic process	1/129	23/14661	0.18406662375336	0.434126039525103	0.386657741432797	HK2	1
GO:0007097	GO:0007097	nuclear migration	1/129	23/14661	0.18406662375336	0.434126039525103	0.386657741432797	SYNE2	1
GO:0016226	GO:0016226	iron-sulfur cluster assembly	1/129	23/14661	0.18406662375336	0.434126039525103	0.386657741432797	BOLA3	1
GO:0021801	GO:0021801	cerebral cortex radial glia-guided migration	1/129	23/14661	0.18406662375336	0.434126039525103	0.386657741432797	SYNE2	1
GO:0021846	GO:0021846	cell proliferation in forebrain	1/129	23/14661	0.18406662375336	0.434126039525103	0.386657741432797	EMX2	1
GO:0022030	GO:0022030	telencephalon glial cell migration	1/129	23/14661	0.18406662375336	0.434126039525103	0.386657741432797	SYNE2	1
GO:0031163	GO:0031163	metallo-sulfur cluster assembly	1/129	23/14661	0.18406662375336	0.434126039525103	0.386657741432797	BOLA3	1
GO:0031579	GO:0031579	membrane raft organization	1/129	23/14661	0.18406662375336	0.434126039525103	0.386657741432797	GSN	1
GO:0032469	GO:0032469	endoplasmic reticulum calcium ion homeostasis	1/129	23/14661	0.18406662375336	0.434126039525103	0.386657741432797	ATP2A2	1
GO:0035162	GO:0035162	embryonic hemopoiesis	1/129	23/14661	0.18406662375336	0.434126039525103	0.386657741432797	PBX1	1
GO:0036119	GO:0036119	response to platelet-derived growth factor	1/129	23/14661	0.18406662375336	0.434126039525103	0.386657741432797	RDX	1
GO:0042438	GO:0042438	melanin biosynthetic process	1/129	23/14661	0.18406662375336	0.434126039525103	0.386657741432797	CITED1	1
GO:0046039	GO:0046039	GTP metabolic process	1/129	23/14661	0.18406662375336	0.434126039525103	0.386657741432797	IMPDH2	1
GO:0048169	GO:0048169	regulation of long-term neuronal synaptic plasticity	1/129	23/14661	0.18406662375336	0.434126039525103	0.386657741432797	SYNGR1	1
GO:0051443	GO:0051443	positive regulation of ubiquitin-protein transferase activity	1/129	23/14661	0.18406662375336	0.434126039525103	0.386657741432797	UBE2C	1
GO:0060547	GO:0060547	negative regulation of necrotic cell death	1/129	23/14661	0.18406662375336	0.434126039525103	0.386657741432797	SLC25A4	1
GO:0060706	GO:0060706	cell differentiation involved in embryonic placenta development	1/129	23/14661	0.18406662375336	0.434126039525103	0.386657741432797	NR2F2	1
GO:0070979	GO:0070979	protein K11-linked ubiquitination	1/129	23/14661	0.18406662375336	0.434126039525103	0.386657741432797	UBE2C	1
GO:0090103	GO:0090103	cochlea morphogenesis	1/129	23/14661	0.18406662375336	0.434126039525103	0.386657741432797	SOX9	1
GO:1902993	GO:1902993	positive regulation of amyloid precursor protein catabolic process	1/129	23/14661	0.18406662375336	0.434126039525103	0.386657741432797	CLU	1
GO:1905564	GO:1905564	positive regulation of vascular endothelial cell proliferation	1/129	23/14661	0.18406662375336	0.434126039525103	0.386657741432797	IGF2	1
GO:2000291	GO:2000291	regulation of myoblast proliferation	1/129	23/14661	0.18406662375336	0.434126039525103	0.386657741432797	MEIS2	1
GO:1990138	GO:1990138	neuron projection extension	3/129	168/14661	0.184356087601099	0.434126039525103	0.386657741432797	NDN/DBN1/FLRT3	3
GO:0001942	GO:0001942	hair follicle development	2/129	89/14661	0.184550336192518	0.434126039525103	0.386657741432797	SOX9/IGFBP5	2
GO:0009201	GO:0009201	ribonucleoside triphosphate biosynthetic process	2/129	89/14661	0.184550336192518	0.434126039525103	0.386657741432797	NDUFC1/IMPDH2	2
GO:0042475	GO:0042475	odontogenesis of dentin-containing tooth	2/129	89/14661	0.184550336192518	0.434126039525103	0.386657741432797	WNT6/LEF1	2
GO:0051492	GO:0051492	regulation of stress fiber assembly	2/129	89/14661	0.184550336192518	0.434126039525103	0.386657741432797	SDC4/LIMCH1	2
GO:0061097	GO:0061097	regulation of protein tyrosine kinase activity	2/129	89/14661	0.184550336192518	0.434126039525103	0.386657741432797	NEDD9/SH3BP5	2
GO:0019058	GO:0019058	viral life cycle	4/129	255/14661	0.187284530161461	0.434126039525103	0.386657741432797	GSN/DAG1/NMT2/TOP2A	4
GO:0032868	GO:0032868	response to insulin	4/129	255/14661	0.187284530161461	0.434126039525103	0.386657741432797	CITED1/INHBB/ZFP36L1/IGF2	4
GO:0001843	GO:0001843	neural tube closure	2/129	90/14661	0.187722451144199	0.434126039525103	0.386657741432797	SDC4/TEAD2	2
GO:0022904	GO:0022904	respiratory electron transport chain	2/129	90/14661	0.187722451144199	0.434126039525103	0.386657741432797	NDUFC1/UQCRC2	2
GO:0032204	GO:0032204	regulation of telomere maintenance	2/129	90/14661	0.187722451144199	0.434126039525103	0.386657741432797	CCT4/CCT8	2
GO:0032760	GO:0032760	positive regulation of tumor necrosis factor production	2/129	90/14661	0.187722451144199	0.434126039525103	0.386657741432797	CLU/ZBTB20	2
GO:0071867	GO:0071867	response to monoamine	2/129	90/14661	0.187722451144199	0.434126039525103	0.386657741432797	ATP2B4/GNB1	2
GO:0071869	GO:0071869	response to catecholamine	2/129	90/14661	0.187722451144199	0.434126039525103	0.386657741432797	ATP2B4/GNB1	2
GO:1901796	GO:1901796	regulation of signal transduction by p53 class mediator	2/129	90/14661	0.187722451144199	0.434126039525103	0.386657741432797	SGK1/SNAI2	2
GO:0110148	GO:0110148	biomineralization	3/129	170/14661	0.188781800181266	0.434126039525103	0.386657741432797	SOX9/WNT6/GPC3	3
GO:0033674	GO:0033674	positive regulation of kinase activity	6/129	438/14661	0.189044912501143	0.434126039525103	0.386657741432797	CLU/DAG1/SDC4/ATP2B4/NEDD9/IGF2	6
GO:0031589	GO:0031589	cell-substrate adhesion	5/129	346/14661	0.189543575449347	0.434126039525103	0.386657741432797	TTYH1/DAG1/SDC4/LIMCH1/NEDD9	5
GO:0048477	GO:0048477	oogenesis	2/129	91/14661	0.190902249213618	0.434126039525103	0.386657741432797	AMH/INHBB	2
GO:0060606	GO:0060606	tube closure	2/129	91/14661	0.190902249213618	0.434126039525103	0.386657741432797	SDC4/TEAD2	2
GO:0072676	GO:0072676	lymphocyte migration	2/129	91/14661	0.190902249213618	0.434126039525103	0.386657741432797	JAM2/NEDD9	2
GO:1904029	GO:1904029	regulation of cyclin-dependent protein kinase activity	2/129	91/14661	0.190902249213618	0.434126039525103	0.386657741432797	CDKN1C/NR2F2	2
GO:0051896	GO:0051896	regulation of protein kinase B signaling	3/129	171/14661	0.191005051008849	0.434126039525103	0.386657741432797	DAG1/IGF2/IGFBP5	3
GO:0032535	GO:0032535	regulation of cellular component size	5/129	347/14661	0.191056849777325	0.434126039525103	0.386657741432797	GSN/RDX/SVIL/EPS8/DBN1	5
GO:0001779	GO:0001779	natural killer cell differentiation	1/129	24/14661	0.191257182951052	0.434126039525103	0.386657741432797	PBX1	1
GO:0006582	GO:0006582	melanin metabolic process	1/129	24/14661	0.191257182951052	0.434126039525103	0.386657741432797	CITED1	1
GO:0007350	GO:0007350	blastoderm segmentation	1/129	24/14661	0.191257182951052	0.434126039525103	0.386657741432797	BASP1	1
GO:0009312	GO:0009312	oligosaccharide biosynthetic process	1/129	24/14661	0.191257182951052	0.434126039525103	0.386657741432797	ST3GAL4	1
GO:0010669	GO:0010669	epithelial structure maintenance	1/129	24/14661	0.191257182951052	0.434126039525103	0.386657741432797	SOX9	1
GO:0010839	GO:0010839	negative regulation of keratinocyte proliferation	1/129	24/14661	0.191257182951052	0.434126039525103	0.386657741432797	SNAI2	1
GO:0016540	GO:0016540	protein autoprocessing	1/129	24/14661	0.191257182951052	0.434126039525103	0.386657741432797	DHH	1
GO:0021871	GO:0021871	forebrain regionalization	1/129	24/14661	0.191257182951052	0.434126039525103	0.386657741432797	EMX2	1
GO:0022010	GO:0022010	central nervous system myelination	1/129	24/14661	0.191257182951052	0.434126039525103	0.386657741432797	CLU	1
GO:0030859	GO:0030859	polarized epithelial cell differentiation	1/129	24/14661	0.191257182951052	0.434126039525103	0.386657741432797	FAT1	1
GO:0032291	GO:0032291	axon ensheathment in central nervous system	1/129	24/14661	0.191257182951052	0.434126039525103	0.386657741432797	CLU	1
GO:0042104	GO:0042104	positive regulation of activated T cell proliferation	1/129	24/14661	0.191257182951052	0.434126039525103	0.386657741432797	IGF2	1
GO:0043567	GO:0043567	regulation of insulin-like growth factor receptor signaling pathway	1/129	24/14661	0.191257182951052	0.434126039525103	0.386657741432797	IGFBP5	1
GO:0048011	GO:0048011	neurotrophin TRK receptor signaling pathway	1/129	24/14661	0.191257182951052	0.434126039525103	0.386657741432797	NDN	1
GO:0048499	GO:0048499	synaptic vesicle membrane organization	1/129	24/14661	0.191257182951052	0.434126039525103	0.386657741432797	SYNGR1	1
GO:0048714	GO:0048714	positive regulation of oligodendrocyte differentiation	1/129	24/14661	0.191257182951052	0.434126039525103	0.386657741432797	DAG1	1
GO:0051503	GO:0051503	adenine nucleotide transport	1/129	24/14661	0.191257182951052	0.434126039525103	0.386657741432797	SLC25A4	1
GO:0051788	GO:0051788	response to misfolded protein	1/129	24/14661	0.191257182951052	0.434126039525103	0.386657741432797	CLU	1
GO:0099560	GO:0099560	synaptic membrane adhesion	1/129	24/14661	0.191257182951052	0.434126039525103	0.386657741432797	FLRT3	1
GO:1900078	GO:1900078	positive regulation of cellular response to insulin stimulus	1/129	24/14661	0.191257182951052	0.434126039525103	0.386657741432797	IGF2	1
GO:1900151	GO:1900151	regulation of nuclear-transcribed mRNA catabolic process, deadenylation-dependent decay	1/129	24/14661	0.191257182951052	0.434126039525103	0.386657741432797	ZFP36L1	1
GO:1901863	GO:1901863	positive regulation of muscle tissue development	1/129	24/14661	0.191257182951052	0.434126039525103	0.386657741432797	IGF2	1
GO:2000050	GO:2000050	regulation of non-canonical Wnt signaling pathway	1/129	24/14661	0.191257182951052	0.434126039525103	0.386657741432797	GPC3	1
GO:2000114	GO:2000114	regulation of establishment of cell polarity	1/129	24/14661	0.191257182951052	0.434126039525103	0.386657741432797	GSN	1
GO:2000738	GO:2000738	positive regulation of stem cell differentiation	1/129	24/14661	0.191257182951052	0.434126039525103	0.386657741432797	SOX9	1
GO:0010769	GO:0010769	regulation of cell morphogenesis involved in differentiation	2/129	92/14661	0.194089353568084	0.43759913734532	0.38975108308171	NEDD9/DBN1	2
GO:0022404	GO:0022404	molting cycle process	2/129	92/14661	0.194089353568084	0.43759913734532	0.38975108308171	SOX9/IGFBP5	2
GO:0022405	GO:0022405	hair cycle process	2/129	92/14661	0.194089353568084	0.43759913734532	0.38975108308171	SOX9/IGFBP5	2
GO:0045807	GO:0045807	positive regulation of endocytosis	2/129	92/14661	0.194089353568084	0.43759913734532	0.38975108308171	CLU/GPC3	2
GO:0001935	GO:0001935	endothelial cell proliferation	3/129	173/14661	0.195471665679822	0.43759913734532	0.38975108308171	SPARC/IGF2/NR2F2	3
GO:0010632	GO:0010632	regulation of epithelial cell migration	4/129	260/14661	0.196195485034449	0.43759913734532	0.38975108308171	SOX9/SPARC/ATP2B4/NR2F2	4
GO:0022600	GO:0022600	digestive system process	2/129	93/14661	0.197283393313791	0.43759913734532	0.38975108308171	SOX9/SGK1	2
GO:0098773	GO:0098773	skin epidermis development	2/129	93/14661	0.197283393313791	0.43759913734532	0.38975108308171	SOX9/IGFBP5	2
GO:0061136	GO:0061136	regulation of proteasomal protein catabolic process	3/129	174/14661	0.197714760491387	0.43759913734532	0.38975108308171	CLU/GNA12/TRIB2	3
GO:0006874	GO:0006874	cellular calcium ion homeostasis	4/129	261/14661	0.197993496584317	0.43759913734532	0.38975108308171	TNNI3/ATP2B4/ATP2A2/TMEM64	4
GO:0001778	GO:0001778	plasma membrane repair	1/129	25/14661	0.198384860986121	0.43759913734532	0.38975108308171	MYH9	1
GO:0001783	GO:0001783	B cell apoptotic process	1/129	25/14661	0.198384860986121	0.43759913734532	0.38975108308171	PKN1	1
GO:0006622	GO:0006622	protein targeting to lysosome	1/129	25/14661	0.198384860986121	0.43759913734532	0.38975108308171	CLU	1
GO:0006929	GO:0006929	substrate-dependent cell migration	1/129	25/14661	0.198384860986121	0.43759913734532	0.38975108308171	SNAI2	1
GO:0015865	GO:0015865	purine nucleotide transport	1/129	25/14661	0.198384860986121	0.43759913734532	0.38975108308171	SLC25A4	1
GO:0015868	GO:0015868	purine ribonucleotide transport	1/129	25/14661	0.198384860986121	0.43759913734532	0.38975108308171	SLC25A4	1
GO:0018126	GO:0018126	protein hydroxylation	1/129	25/14661	0.198384860986121	0.43759913734532	0.38975108308171	FKBP10	1
GO:0030262	GO:0030262	apoptotic nuclear changes	1/129	25/14661	0.198384860986121	0.43759913734532	0.38975108308171	TOP2A	1
GO:0030325	GO:0030325	adrenal gland development	1/129	25/14661	0.198384860986121	0.43759913734532	0.38975108308171	PBX1	1
GO:0032740	GO:0032740	positive regulation of interleukin-17 production	1/129	25/14661	0.198384860986121	0.43759913734532	0.38975108308171	SLC7A5	1
GO:0034453	GO:0034453	microtubule anchoring	1/129	25/14661	0.198384860986121	0.43759913734532	0.38975108308171	DAG1	1
GO:0035994	GO:0035994	response to muscle stretch	1/129	25/14661	0.198384860986121	0.43759913734532	0.38975108308171	GSN	1
GO:0044550	GO:0044550	secondary metabolite biosynthetic process	1/129	25/14661	0.198384860986121	0.43759913734532	0.38975108308171	CITED1	1
GO:0045662	GO:0045662	negative regulation of myoblast differentiation	1/129	25/14661	0.198384860986121	0.43759913734532	0.38975108308171	SOX9	1
GO:0046835	GO:0046835	carbohydrate phosphorylation	1/129	25/14661	0.198384860986121	0.43759913734532	0.38975108308171	HK2	1
GO:0051307	GO:0051307	meiotic chromosome separation	1/129	25/14661	0.198384860986121	0.43759913734532	0.38975108308171	TOP2A	1
GO:0051894	GO:0051894	positive regulation of focal adhesion assembly	1/129	25/14661	0.198384860986121	0.43759913734532	0.38975108308171	SDC4	1
GO:0051957	GO:0051957	positive regulation of amino acid transport	1/129	25/14661	0.198384860986121	0.43759913734532	0.38975108308171	SLC7A5	1
GO:0060575	GO:0060575	intestinal epithelial cell differentiation	1/129	25/14661	0.198384860986121	0.43759913734532	0.38975108308171	SOX9	1
GO:0072010	GO:0072010	glomerular epithelium development	1/129	25/14661	0.198384860986121	0.43759913734532	0.38975108308171	BASP1	1
GO:0072207	GO:0072207	metanephric epithelium development	1/129	25/14661	0.198384860986121	0.43759913734532	0.38975108308171	SOX9	1
GO:0072273	GO:0072273	metanephric nephron morphogenesis	1/129	25/14661	0.198384860986121	0.43759913734532	0.38975108308171	SOX9	1
GO:1902430	GO:1902430	negative regulation of amyloid-beta formation	1/129	25/14661	0.198384860986121	0.43759913734532	0.38975108308171	CLU	1
GO:1903649	GO:1903649	regulation of cytoplasmic transport	1/129	25/14661	0.198384860986121	0.43759913734532	0.38975108308171	RDX	1
GO:0050878	GO:0050878	regulation of body fluid levels	5/129	352/14661	0.198688215799587	0.437904873627946	0.390023389485268	HK2/MYL9/MYH9/ST3GAL4/GNA12	5
GO:0006006	GO:0006006	glucose metabolic process	3/129	175/14661	0.199964201738017	0.438589696374738	0.390633332203392	HK2/PGP/IGF2	3
GO:0006109	GO:0006109	regulation of carbohydrate metabolic process	3/129	175/14661	0.199964201738017	0.438589696374738	0.390633332203392	ZBTB20/PGP/IGF2	3
GO:0006403	GO:0006403	RNA localization	3/129	175/14661	0.199964201738017	0.438589696374738	0.390633332203392	CCT4/CCT8/ZFP36L1	3
GO:0010633	GO:0010633	negative regulation of epithelial cell migration	2/129	94/14661	0.200484003421861	0.438589696374738	0.390633332203392	ATP2B4/NR2F2	2
GO:0019218	GO:0019218	regulation of steroid metabolic process	2/129	94/14661	0.200484003421861	0.438589696374738	0.390633332203392	DHH/SNAI2	2
GO:1901655	GO:1901655	cellular response to ketone	2/129	94/14661	0.200484003421861	0.438589696374738	0.390633332203392	SGK1/GNB1	2
GO:1903557	GO:1903557	positive regulation of tumor necrosis factor superfamily cytokine production	2/129	94/14661	0.200484003421861	0.438589696374738	0.390633332203392	CLU/ZBTB20	2
GO:2001243	GO:2001243	negative regulation of intrinsic apoptotic signaling pathway	2/129	94/14661	0.200484003421861	0.438589696374738	0.390633332203392	CLU/SNAI2	2
GO:2001252	GO:2001252	positive regulation of chromosome organization	2/129	94/14661	0.200484003421861	0.438589696374738	0.390633332203392	CCT4/CCT8	2
GO:0002695	GO:0002695	negative regulation of leukocyte activation	3/129	176/14661	0.202219856132167	0.438976399425063	0.390977752289797	SDC4/PKN1/SOX11	3
GO:0022618	GO:0022618	ribonucleoprotein complex assembly	3/129	176/14661	0.202219856132167	0.438976399425063	0.390977752289797	EIF3M/EIF3L/EIF3D	3
GO:0001738	GO:0001738	morphogenesis of a polarized epithelium	2/129	95/14661	0.20369082465522	0.438976399425063	0.390977752289797	FAT1/GPC3	2
GO:0003300	GO:0003300	cardiac muscle hypertrophy	2/129	95/14661	0.20369082465522	0.438976399425063	0.390977752289797	ATP2B4/ATP2A2	2
GO:0045833	GO:0045833	negative regulation of lipid metabolic process	2/129	95/14661	0.20369082465522	0.438976399425063	0.390977752289797	SOX9/SNAI2	2
GO:0006817	GO:0006817	phosphate ion transport	1/129	26/14661	0.205450203493144	0.438976399425063	0.390977752289797	SLC25A3	1
GO:0006972	GO:0006972	hyperosmotic response	1/129	26/14661	0.205450203493144	0.438976399425063	0.390977752289797	PKN1	1
GO:0007026	GO:0007026	negative regulation of microtubule depolymerization	1/129	26/14661	0.205450203493144	0.438976399425063	0.390977752289797	MID1IP1	1
GO:0007263	GO:0007263	nitric oxide mediated signal transduction	1/129	26/14661	0.205450203493144	0.438976399425063	0.390977752289797	ATP2B4	1
GO:0010460	GO:0010460	positive regulation of heart rate	1/129	26/14661	0.205450203493144	0.438976399425063	0.390977752289797	ATP2A2	1
GO:0010894	GO:0010894	negative regulation of steroid biosynthetic process	1/129	26/14661	0.205450203493144	0.438976399425063	0.390977752289797	SNAI2	1
GO:0030194	GO:0030194	positive regulation of blood coagulation	1/129	26/14661	0.205450203493144	0.438976399425063	0.390977752289797	ST3GAL4	1
GO:0030318	GO:0030318	melanocyte differentiation	1/129	26/14661	0.205450203493144	0.438976399425063	0.390977752289797	CITED1	1
GO:0036296	GO:0036296	response to increased oxygen levels	1/129	26/14661	0.205450203493144	0.438976399425063	0.390977752289797	SLC7A5	1
GO:0044342	GO:0044342	type B pancreatic cell proliferation	1/129	26/14661	0.205450203493144	0.438976399425063	0.390977752289797	IGFBP5	1
GO:0045070	GO:0045070	positive regulation of viral genome replication	1/129	26/14661	0.205450203493144	0.438976399425063	0.390977752289797	TOP2A	1
GO:0045822	GO:0045822	negative regulation of heart contraction	1/129	26/14661	0.205450203493144	0.438976399425063	0.390977752289797	ATP2A2	1
GO:0046037	GO:0046037	GMP metabolic process	1/129	26/14661	0.205450203493144	0.438976399425063	0.390977752289797	IMPDH2	1
GO:0048596	GO:0048596	embryonic camera-type eye morphogenesis	1/129	26/14661	0.205450203493144	0.438976399425063	0.390977752289797	SOX11	1
GO:0051647	GO:0051647	nucleus localization	1/129	26/14661	0.205450203493144	0.438976399425063	0.390977752289797	SYNE2	1
GO:0060561	GO:0060561	apoptotic process involved in morphogenesis	1/129	26/14661	0.205450203493144	0.438976399425063	0.390977752289797	LEF1	1
GO:0060740	GO:0060740	prostate gland epithelium morphogenesis	1/129	26/14661	0.205450203493144	0.438976399425063	0.390977752289797	SOX9	1
GO:0060765	GO:0060765	regulation of androgen receptor signaling pathway	1/129	26/14661	0.205450203493144	0.438976399425063	0.390977752289797	PKN1	1
GO:0070168	GO:0070168	negative regulation of biomineral tissue development	1/129	26/14661	0.205450203493144	0.438976399425063	0.390977752289797	SOX9	1
GO:0071880	GO:0071880	adenylate cyclase-activating adrenergic receptor signaling pathway	1/129	26/14661	0.205450203493144	0.438976399425063	0.390977752289797	ATP2B4	1
GO:0080111	GO:0080111	DNA demethylation	1/129	26/14661	0.205450203493144	0.438976399425063	0.390977752289797	APEX1	1
GO:0095500	GO:0095500	acetylcholine receptor signaling pathway	1/129	26/14661	0.205450203493144	0.438976399425063	0.390977752289797	GNB1	1
GO:1900048	GO:1900048	positive regulation of hemostasis	1/129	26/14661	0.205450203493144	0.438976399425063	0.390977752289797	ST3GAL4	1
GO:2000647	GO:2000647	negative regulation of stem cell proliferation	1/129	26/14661	0.205450203493144	0.438976399425063	0.390977752289797	SNAI2	1
GO:0007159	GO:0007159	leukocyte cell-cell adhesion	5/129	357/14661	0.206424280267816	0.44070340317418	0.392515921642204	JAM2/SDC4/ST3GAL4/LEF1/IGF2	5
GO:0008630	GO:0008630	intrinsic apoptotic signaling pathway in response to DNA damage	2/129	96/14661	0.206903503496287	0.441018053162093	0.392796167106866	CLU/SNAI2	2
GO:0014020	GO:0014020	primary neural tube formation	2/129	96/14661	0.206903503496287	0.441018053162093	0.392796167106866	SDC4/TEAD2	2
GO:0043255	GO:0043255	regulation of carbohydrate biosynthetic process	2/129	97/14661	0.210121692075471	0.444297459673701	0.3957169960818	PGP/IGF2	2
GO:0070167	GO:0070167	regulation of biomineral tissue development	2/129	97/14661	0.210121692075471	0.444297459673701	0.3957169960818	SOX9/WNT6	2
GO:1902414	GO:1902414	protein localization to cell junction	2/129	97/14661	0.210121692075471	0.444297459673701	0.3957169960818	DAG1/DSP	2
GO:0019722	GO:0019722	calcium-mediated signaling	3/129	180/14661	0.21130195771379	0.444297459673701	0.3957169960818	TNNI3/ATP2B4/ATP2A2	3
GO:0003401	GO:0003401	axis elongation	1/129	27/14661	0.212453751409057	0.444297459673701	0.3957169960818	SOX9	1
GO:0006099	GO:0006099	tricarboxylic acid cycle	1/129	27/14661	0.212453751409057	0.444297459673701	0.3957169960818	IDH1	1
GO:0006516	GO:0006516	glycoprotein catabolic process	1/129	27/14661	0.212453751409057	0.444297459673701	0.3957169960818	GPC1	1
GO:0006921	GO:0006921	cellular component disassembly involved in execution phase of apoptosis	1/129	27/14661	0.212453751409057	0.444297459673701	0.3957169960818	TOP2A	1
GO:0010884	GO:0010884	positive regulation of lipid storage	1/129	27/14661	0.212453751409057	0.444297459673701	0.3957169960818	PLIN2	1
GO:0010971	GO:0010971	positive regulation of G2/M transition of mitotic cell cycle	1/129	27/14661	0.212453751409057	0.444297459673701	0.3957169960818	PBX1	1
GO:0022011	GO:0022011	myelination in peripheral nervous system	1/129	27/14661	0.212453751409057	0.444297459673701	0.3957169960818	DAG1	1
GO:0032104	GO:0032104	regulation of response to extracellular stimulus	1/129	27/14661	0.212453751409057	0.444297459673701	0.3957169960818	SNAI2	1
GO:0032107	GO:0032107	regulation of response to nutrient levels	1/129	27/14661	0.212453751409057	0.444297459673701	0.3957169960818	SNAI2	1
GO:0032292	GO:0032292	peripheral nervous system axon ensheathment	1/129	27/14661	0.212453751409057	0.444297459673701	0.3957169960818	DAG1	1
GO:0032878	GO:0032878	regulation of establishment or maintenance of cell polarity	1/129	27/14661	0.212453751409057	0.444297459673701	0.3957169960818	GSN	1
GO:0048641	GO:0048641	regulation of skeletal muscle tissue development	1/129	27/14661	0.212453751409057	0.444297459673701	0.3957169960818	IGF2	1
GO:0050820	GO:0050820	positive regulation of coagulation	1/129	27/14661	0.212453751409057	0.444297459673701	0.3957169960818	ST3GAL4	1
GO:0051354	GO:0051354	negative regulation of oxidoreductase activity	1/129	27/14661	0.212453751409057	0.444297459673701	0.3957169960818	ATP2B4	1
GO:0060479	GO:0060479	lung cell differentiation	1/129	27/14661	0.212453751409057	0.444297459673701	0.3957169960818	SOX9	1
GO:0060487	GO:0060487	lung epithelial cell differentiation	1/129	27/14661	0.212453751409057	0.444297459673701	0.3957169960818	SOX9	1
GO:0060512	GO:0060512	prostate gland morphogenesis	1/129	27/14661	0.212453751409057	0.444297459673701	0.3957169960818	SOX9	1
GO:0110150	GO:0110150	negative regulation of biomineralization	1/129	27/14661	0.212453751409057	0.444297459673701	0.3957169960818	SOX9	1
GO:1902547	GO:1902547	regulation of cellular response to vascular endothelial growth factor stimulus	1/129	27/14661	0.212453751409057	0.444297459673701	0.3957169960818	ATP2B4	1
GO:1903523	GO:1903523	negative regulation of blood circulation	1/129	27/14661	0.212453751409057	0.444297459673701	0.3957169960818	ATP2A2	1
GO:0050767	GO:0050767	regulation of neurogenesis	5/129	361/14661	0.212685161519074	0.444431729023349	0.395836584124792	SLC7A5/DAG1/LEF1/DBN1/SOX11	5
GO:0110020	GO:0110020	regulation of actomyosin structure organization	2/129	98/14661	0.21334504810047	0.445460438217635	0.396752811988222	SDC4/LIMCH1	2
GO:0031099	GO:0031099	regeneration	3/129	181/14661	0.213586696983383	0.445614945511642	0.396890425114128	SLC7A5/DAG1/NREP	3
GO:0044262	GO:0044262	cellular carbohydrate metabolic process	4/129	270/14661	0.214397887738918	0.446328600038479	0.397526047081913	HK2/PGP/IDH1/IGF2	4
GO:0007281	GO:0007281	germ cell development	4/129	271/14661	0.216244071200538	0.446328600038479	0.397526047081913	AMH/INHBB/JAM2/DHH	4
GO:0034502	GO:0034502	protein localization to chromosome	2/129	99/14661	0.216573234786355	0.446328600038479	0.397526047081913	CCT4/CCT8	2
GO:0090263	GO:0090263	positive regulation of canonical Wnt signaling pathway	2/129	99/14661	0.216573234786355	0.446328600038479	0.397526047081913	RSPO1/GPC3	2
GO:0090630	GO:0090630	activation of GTPase activity	2/129	99/14661	0.216573234786355	0.446328600038479	0.397526047081913	NEDD9/ARHGAP29	2
GO:0110149	GO:0110149	regulation of biomineralization	2/129	99/14661	0.216573234786355	0.446328600038479	0.397526047081913	SOX9/WNT6	2
GO:1904035	GO:1904035	regulation of epithelial cell apoptotic process	2/129	99/14661	0.216573234786355	0.446328600038479	0.397526047081913	GSN/ZFP36L1	2
GO:2000060	GO:2000060	positive regulation of ubiquitin-dependent protein catabolic process	2/129	99/14661	0.216573234786355	0.446328600038479	0.397526047081913	CLU/TRIB2	2
GO:0045165	GO:0045165	cell fate commitment	4/129	272/14661	0.218094704340955	0.446328600038479	0.397526047081913	SOX9/DHH/WNT6/NR2F2	4
GO:0009410	GO:0009410	response to xenobiotic stimulus	5/129	365/14661	0.219007274987755	0.446328600038479	0.397526047081913	AMH/GNA12/PLIN2/APEX1/EMX2	5
GO:0016049	GO:0016049	cell growth	6/129	460/14661	0.21920358365319	0.446328600038479	0.397526047081913	SOX9/SGK1/NDN/DBN1/FLRT3/IGFBP5	6
GO:0003272	GO:0003272	endocardial cushion formation	1/129	28/14661	0.219396041013282	0.446328600038479	0.397526047081913	SNAI2	1
GO:0003416	GO:0003416	endochondral bone growth	1/129	28/14661	0.219396041013282	0.446328600038479	0.397526047081913	SOX9	1
GO:0005979	GO:0005979	regulation of glycogen biosynthetic process	1/129	28/14661	0.219396041013282	0.446328600038479	0.397526047081913	IGF2	1
GO:0006891	GO:0006891	intra-Golgi vesicle-mediated transport	1/129	28/14661	0.219396041013282	0.446328600038479	0.397526047081913	COPE	1
GO:0009651	GO:0009651	response to salt stress	1/129	28/14661	0.219396041013282	0.446328600038479	0.397526047081913	ZFP36L1	1
GO:0010962	GO:0010962	regulation of glucan biosynthetic process	1/129	28/14661	0.219396041013282	0.446328600038479	0.397526047081913	IGF2	1
GO:0018149	GO:0018149	peptide cross-linking	1/129	28/14661	0.219396041013282	0.446328600038479	0.397526047081913	DSP	1
GO:0031365	GO:0031365	N-terminal protein amino acid modification	1/129	28/14661	0.219396041013282	0.446328600038479	0.397526047081913	NMT2	1
GO:0033238	GO:0033238	regulation of cellular amine metabolic process	1/129	28/14661	0.219396041013282	0.446328600038479	0.397526047081913	ATP2B4	1
GO:0034390	GO:0034390	smooth muscle cell apoptotic process	1/129	28/14661	0.219396041013282	0.446328600038479	0.397526047081913	SLC7A5	1
GO:0034391	GO:0034391	regulation of smooth muscle cell apoptotic process	1/129	28/14661	0.219396041013282	0.446328600038479	0.397526047081913	SLC7A5	1
GO:0034694	GO:0034694	response to prostaglandin	1/129	28/14661	0.219396041013282	0.446328600038479	0.397526047081913	GNB1	1
GO:0034698	GO:0034698	response to gonadotropin	1/129	28/14661	0.219396041013282	0.446328600038479	0.397526047081913	INHBB	1
GO:0035116	GO:0035116	embryonic hindlimb morphogenesis	1/129	28/14661	0.219396041013282	0.446328600038479	0.397526047081913	GPC3	1
GO:0043247	GO:0043247	telomere maintenance in response to DNA damage	1/129	28/14661	0.219396041013282	0.446328600038479	0.397526047081913	APEX1	1
GO:0045939	GO:0045939	negative regulation of steroid metabolic process	1/129	28/14661	0.219396041013282	0.446328600038479	0.397526047081913	SNAI2	1
GO:0048873	GO:0048873	homeostasis of number of cells within a tissue	1/129	28/14661	0.219396041013282	0.446328600038479	0.397526047081913	SOX9	1
GO:0060055	GO:0060055	angiogenesis involved in wound healing	1/129	28/14661	0.219396041013282	0.446328600038479	0.397526047081913	DAG1	1
GO:0060544	GO:0060544	regulation of necroptotic process	1/129	28/14661	0.219396041013282	0.446328600038479	0.397526047081913	SLC25A4	1
GO:0097421	GO:0097421	liver regeneration	1/129	28/14661	0.219396041013282	0.446328600038479	0.397526047081913	SLC7A5	1
GO:1902992	GO:1902992	negative regulation of amyloid precursor protein catabolic process	1/129	28/14661	0.219396041013282	0.446328600038479	0.397526047081913	CLU	1
GO:0009142	GO:0009142	nucleoside triphosphate biosynthetic process	2/129	100/14661	0.219805920786444	0.446328600038479	0.397526047081913	NDUFC1/IMPDH2	2
GO:0010717	GO:0010717	regulation of epithelial to mesenchymal transition	2/129	100/14661	0.219805920786444	0.446328600038479	0.397526047081913	DAG1/LEF1	2
GO:0010906	GO:0010906	regulation of glucose metabolic process	2/129	100/14661	0.219805920786444	0.446328600038479	0.397526047081913	PGP/IGF2	2
GO:0071826	GO:0071826	ribonucleoprotein complex subunit organization	3/129	184/14661	0.220472945618058	0.447283430689802	0.398376474445117	EIF3M/EIF3L/EIF3D	3
GO:0042110	GO:0042110	T cell activation	6/129	461/14661	0.220612707913593	0.447283430689802	0.398376474445117	GSN/SDC4/MYH9/LEF1/ZFP36L1/IGF2	6
GO:0002027	GO:0002027	regulation of heart rate	2/129	101/14661	0.22304278012395	0.449859029219619	0.400670451354371	ATP2A2/DSP	2
GO:0060840	GO:0060840	artery development	2/129	101/14661	0.22304278012395	0.449859029219619	0.400670451354371	MYLK/FKBP10	2
GO:0050821	GO:0050821	protein stabilization	3/129	186/14661	0.225089183570488	0.449859029219619	0.400670451354371	CLU/CCT4/CCT8	3
GO:0019932	GO:0019932	second-messenger-mediated signaling	4/129	276/14661	0.225540399363572	0.449859029219619	0.400670451354371	SOX9/TNNI3/ATP2B4/ATP2A2	4
GO:0046394	GO:0046394	carboxylic acid biosynthetic process	4/129	276/14661	0.225540399363572	0.449859029219619	0.400670451354371	ATP2B4/GATM/MGST3/MID1IP1	4
GO:0006308	GO:0006308	DNA catabolic process	1/129	29/14661	0.226277603967515	0.449859029219619	0.400670451354371	APEX1	1
GO:0006958	GO:0006958	complement activation, classical pathway	1/129	29/14661	0.226277603967515	0.449859029219619	0.400670451354371	CLU	1
GO:0010464	GO:0010464	regulation of mesenchymal cell proliferation	1/129	29/14661	0.226277603967515	0.449859029219619	0.400670451354371	SOX9	1
GO:0010592	GO:0010592	positive regulation of lamellipodium assembly	1/129	29/14661	0.226277603967515	0.449859029219619	0.400670451354371	FSCN1	1
GO:0033032	GO:0033032	regulation of myeloid cell apoptotic process	1/129	29/14661	0.226277603967515	0.449859029219619	0.400670451354371	SNAI2	1
GO:0033522	GO:0033522	histone H2A ubiquitination	1/129	29/14661	0.226277603967515	0.449859029219619	0.400670451354371	CUL4B	1
GO:0034389	GO:0034389	lipid droplet organization	1/129	29/14661	0.226277603967515	0.449859029219619	0.400670451354371	PLIN2	1
GO:0034505	GO:0034505	tooth mineralization	1/129	29/14661	0.226277603967515	0.449859029219619	0.400670451354371	WNT6	1
GO:0036336	GO:0036336	dendritic cell migration	1/129	29/14661	0.226277603967515	0.449859029219619	0.400670451354371	EPS8	1
GO:0045577	GO:0045577	regulation of B cell differentiation	1/129	29/14661	0.226277603967515	0.449859029219619	0.400670451354371	ZFP36L1	1
GO:0060219	GO:0060219	camera-type eye photoreceptor cell differentiation	1/129	29/14661	0.226277603967515	0.449859029219619	0.400670451354371	SOX9	1
GO:0060674	GO:0060674	placenta blood vessel development	1/129	29/14661	0.226277603967515	0.449859029219619	0.400670451354371	NR2F2	1
GO:0071295	GO:0071295	cellular response to vitamin	1/129	29/14661	0.226277603967515	0.449859029219619	0.400670451354371	SNAI2	1
GO:0090312	GO:0090312	positive regulation of protein deacetylation	1/129	29/14661	0.226277603967515	0.449859029219619	0.400670451354371	NDN	1
GO:0097345	GO:0097345	mitochondrial outer membrane permeabilization	1/129	29/14661	0.226277603967515	0.449859029219619	0.400670451354371	SLC25A4	1
GO:0150117	GO:0150117	positive regulation of cell-substrate junction organization	1/129	29/14661	0.226277603967515	0.449859029219619	0.400670451354371	SDC4	1
GO:1901099	GO:1901099	negative regulation of signal transduction in absence of ligand	1/129	29/14661	0.226277603967515	0.449859029219619	0.400670451354371	SNAI2	1
GO:1902751	GO:1902751	positive regulation of cell cycle G2/M phase transition	1/129	29/14661	0.226277603967515	0.449859029219619	0.400670451354371	PBX1	1
GO:2001240	GO:2001240	negative regulation of extrinsic apoptotic signaling pathway in absence of ligand	1/129	29/14661	0.226277603967515	0.449859029219619	0.400670451354371	SNAI2	1
GO:0035282	GO:0035282	segmentation	2/129	102/14661	0.226283492124391	0.449859029219619	0.400670451354371	LEF1/BASP1	2
GO:1903707	GO:1903707	negative regulation of hemopoiesis	2/129	102/14661	0.226283492124391	0.449859029219619	0.400670451354371	TMEM176B/SNAI2	2
GO:0007264	GO:0007264	small GTPase mediated signal transduction	6/129	467/14661	0.229131822709709	0.453570318616433	0.403975940187857	RDX/GNA12/EPS8/GNB1/GDI2/ARHGAP29	6
GO:0015980	GO:0015980	energy derivation by oxidation of organic compounds	4/129	278/14661	0.229288211651369	0.453570318616433	0.403975940187857	NDUFC1/IDH1/UQCRC2/IGF2	4
GO:0016053	GO:0016053	organic acid biosynthetic process	4/129	278/14661	0.229288211651369	0.453570318616433	0.403975940187857	ATP2B4/GATM/MGST3/MID1IP1	4
GO:0071482	GO:0071482	cellular response to light stimulus	2/129	103/14661	0.229527741348759	0.453570318616433	0.403975940187857	CUL4B/NMT2	2
GO:0071675	GO:0071675	regulation of mononuclear cell migration	2/129	103/14661	0.229527741348759	0.453570318616433	0.403975940187857	JAM2/NEDD9	2
GO:1901890	GO:1901890	positive regulation of cell junction assembly	2/129	103/14661	0.229527741348759	0.453570318616433	0.403975940187857	SDC4/FLRT3	2
GO:1904659	GO:1904659	glucose transmembrane transport	2/129	103/14661	0.229527741348759	0.453570318616433	0.403975940187857	HK2/GPC3	2
GO:0042180	GO:0042180	cellular ketone metabolic process	3/129	189/14661	0.232049102822925	0.453570318616433	0.403975940187857	SOX9/ATP2B4/MID1IP1	3
GO:0071383	GO:0071383	cellular response to steroid hormone stimulus	3/129	189/14661	0.232049102822925	0.453570318616433	0.403975940187857	SGK1/PKN1/ZFP36L1	3
GO:0001708	GO:0001708	cell fate specification	2/129	104/14661	0.23277521752745	0.453570318616433	0.403975940187857	SOX9/DHH	2
GO:0030038	GO:0030038	contractile actin filament bundle assembly	2/129	104/14661	0.23277521752745	0.453570318616433	0.403975940187857	SDC4/LIMCH1	2
GO:0043149	GO:0043149	stress fiber assembly	2/129	104/14661	0.23277521752745	0.453570318616433	0.403975940187857	SDC4/LIMCH1	2
GO:0048259	GO:0048259	regulation of receptor-mediated endocytosis	2/129	104/14661	0.23277521752745	0.453570318616433	0.403975940187857	CLU/RSPO1	2
GO:0071375	GO:0071375	cellular response to peptide hormone stimulus	4/129	280/14661	0.233051957920821	0.453570318616433	0.403975940187857	INHBB/APEX1/ZFP36L1/IGF2	4
GO:0000002	GO:0000002	mitochondrial genome maintenance	1/129	30/14661	0.233098967355172	0.453570318616433	0.403975940187857	SLC25A4	1
GO:0010644	GO:0010644	cell communication by electrical coupling	1/129	30/14661	0.233098967355172	0.453570318616433	0.403975940187857	DBN1	1
GO:0010661	GO:0010661	positive regulation of muscle cell apoptotic process	1/129	30/14661	0.233098967355172	0.453570318616433	0.403975940187857	ATP2A2	1
GO:0014044	GO:0014044	Schwann cell development	1/129	30/14661	0.233098967355172	0.453570318616433	0.403975940187857	DAG1	1
GO:0031069	GO:0031069	hair follicle morphogenesis	1/129	30/14661	0.233098967355172	0.453570318616433	0.403975940187857	IGFBP5	1
GO:0031114	GO:0031114	regulation of microtubule depolymerization	1/129	30/14661	0.233098967355172	0.453570318616433	0.403975940187857	MID1IP1	1
GO:0040018	GO:0040018	positive regulation of multicellular organism growth	1/129	30/14661	0.233098967355172	0.453570318616433	0.403975940187857	IGF2	1
GO:0043243	GO:0043243	positive regulation of protein-containing complex disassembly	1/129	30/14661	0.233098967355172	0.453570318616433	0.403975940187857	NES	1
GO:0043276	GO:0043276	anoikis	1/129	30/14661	0.233098967355172	0.453570318616433	0.403975940187857	SNAI2	1
GO:0051491	GO:0051491	positive regulation of filopodium assembly	1/129	30/14661	0.233098967355172	0.453570318616433	0.403975940187857	FSCN1	1
GO:0051973	GO:0051973	positive regulation of telomerase activity	1/129	30/14661	0.233098967355172	0.453570318616433	0.403975940187857	CCT4	1
GO:0060325	GO:0060325	face morphogenesis	1/129	30/14661	0.233098967355172	0.453570318616433	0.403975940187857	LEF1	1
GO:0061036	GO:0061036	positive regulation of cartilage development	1/129	30/14661	0.233098967355172	0.453570318616433	0.403975940187857	SOX9	1
GO:0061099	GO:0061099	negative regulation of protein tyrosine kinase activity	1/129	30/14661	0.233098967355172	0.453570318616433	0.403975940187857	SH3BP5	1
GO:1903580	GO:1903580	positive regulation of ATP metabolic process	1/129	30/14661	0.233098967355172	0.453570318616433	0.403975940187857	ZBTB20	1
GO:0022412	GO:0022412	cellular process involved in reproduction in multicellular organism	5/129	374/14661	0.233442430193454	0.453906349271545	0.404275228510437	AMH/INHBB/JAM2/DHH/TOP2A	5
GO:0034341	GO:0034341	response to interferon-gamma	2/129	105/14661	0.236025615494922	0.458258645716217	0.408151635268216	CITED1/GSN	2
GO:1903900	GO:1903900	regulation of viral life cycle	2/129	105/14661	0.236025615494922	0.458258645716217	0.408151635268216	GSN/TOP2A	2
GO:0042594	GO:0042594	response to starvation	3/129	191/14661	0.236711290600535	0.459254460157826	0.409038565163737	INHBB/SLC7A5/PLIN2	3
GO:0009150	GO:0009150	purine ribonucleotide metabolic process	5/129	377/14661	0.238314959346309	0.459329695669381	0.409105574258618	HK2/ZBTB20/NDUFC1/LDHA/IMPDH2	5
GO:0007006	GO:0007006	mitochondrial membrane organization	2/129	106/14661	0.239278635125095	0.459329695669381	0.409105574258618	HK2/SLC25A4	2
GO:0008645	GO:0008645	hexose transmembrane transport	2/129	106/14661	0.239278635125095	0.459329695669381	0.409105574258618	HK2/GPC3	2
GO:0042303	GO:0042303	molting cycle	2/129	106/14661	0.239278635125095	0.459329695669381	0.409105574258618	SOX9/IGFBP5	2
GO:0042633	GO:0042633	hair cycle	2/129	106/14661	0.239278635125095	0.459329695669381	0.409105574258618	SOX9/IGFBP5	2
GO:0043473	GO:0043473	pigmentation	2/129	106/14661	0.239278635125095	0.459329695669381	0.409105574258618	CITED1/SNAI2	2
GO:0000423	GO:0000423	mitophagy	1/129	31/14661	0.239860653720504	0.459329695669381	0.409105574258618	SLC25A4	1
GO:0001945	GO:0001945	lymph vessel development	1/129	31/14661	0.239860653720504	0.459329695669381	0.409105574258618	NR2F2	1
GO:0006862	GO:0006862	nucleotide transport	1/129	31/14661	0.239860653720504	0.459329695669381	0.409105574258618	SLC25A4	1
GO:0007143	GO:0007143	female meiotic nuclear division	1/129	31/14661	0.239860653720504	0.459329695669381	0.409105574258618	TOP2A	1
GO:0035510	GO:0035510	DNA dealkylation	1/129	31/14661	0.239860653720504	0.459329695669381	0.409105574258618	APEX1	1
GO:0060351	GO:0060351	cartilage development involved in endochondral bone morphogenesis	1/129	31/14661	0.239860653720504	0.459329695669381	0.409105574258618	SOX9	1
GO:0061311	GO:0061311	cell surface receptor signaling pathway involved in heart development	1/129	31/14661	0.239860653720504	0.459329695669381	0.409105574258618	SNAI2	1
GO:0062098	GO:0062098	regulation of programmed necrotic cell death	1/129	31/14661	0.239860653720504	0.459329695669381	0.409105574258618	SLC25A4	1
GO:0071425	GO:0071425	hematopoietic stem cell proliferation	1/129	31/14661	0.239860653720504	0.459329695669381	0.409105574258618	SNAI2	1
GO:0090075	GO:0090075	relaxation of muscle	1/129	31/14661	0.239860653720504	0.459329695669381	0.409105574258618	GSN	1
GO:0098868	GO:0098868	bone growth	1/129	31/14661	0.239860653720504	0.459329695669381	0.409105574258618	SOX9	1
GO:0120033	GO:0120033	negative regulation of plasma membrane bounded cell projection assembly	1/129	31/14661	0.239860653720504	0.459329695669381	0.409105574258618	GDI2	1
GO:0055074	GO:0055074	calcium ion homeostasis	4/129	286/14661	0.244433503080496	0.46512770431755	0.414269615860825	TNNI3/ATP2B4/ATP2A2/TMEM64	4
GO:0030510	GO:0030510	regulation of BMP signaling pathway	2/129	108/14661	0.245791363684038	0.46512770431755	0.414269615860825	SOX11/GPC3	2
GO:0045445	GO:0045445	myoblast differentiation	2/129	108/14661	0.245791363684038	0.46512770431755	0.414269615860825	SOX9/ZFP36L1	2
GO:1901800	GO:1901800	positive regulation of proteasomal protein catabolic process	2/129	108/14661	0.245791363684038	0.46512770431755	0.414269615860825	CLU/TRIB2	2
GO:0030100	GO:0030100	regulation of endocytosis	3/129	195/14661	0.246084585824105	0.46512770431755	0.414269615860825	CLU/RSPO1/GPC3	3
GO:0045333	GO:0045333	cellular respiration	3/129	195/14661	0.246084585824105	0.46512770431755	0.414269615860825	NDUFC1/IDH1/UQCRC2	3
GO:0001569	GO:0001569	branching involved in blood vessel morphogenesis	1/129	32/14661	0.246563181107385	0.46512770431755	0.414269615860825	LEF1	1
GO:0001782	GO:0001782	B cell homeostasis	1/129	32/14661	0.246563181107385	0.46512770431755	0.414269615860825	PKN1	1
GO:0002063	GO:0002063	chondrocyte development	1/129	32/14661	0.246563181107385	0.46512770431755	0.414269615860825	SOX9	1
GO:0010737	GO:0010737	protein kinase A signaling	1/129	32/14661	0.246563181107385	0.46512770431755	0.414269615860825	RDX	1
GO:0021799	GO:0021799	cerebral cortex radially oriented cell migration	1/129	32/14661	0.246563181107385	0.46512770431755	0.414269615860825	SYNE2	1
GO:0040036	GO:0040036	regulation of fibroblast growth factor receptor signaling pathway	1/129	32/14661	0.246563181107385	0.46512770431755	0.414269615860825	GPC1	1
GO:0046676	GO:0046676	negative regulation of insulin secretion	1/129	32/14661	0.246563181107385	0.46512770431755	0.414269615860825	INHBB	1
GO:0048566	GO:0048566	embryonic digestive tract development	1/129	32/14661	0.246563181107385	0.46512770431755	0.414269615860825	SOX11	1
GO:0048665	GO:0048665	neuron fate specification	1/129	32/14661	0.246563181107385	0.46512770431755	0.414269615860825	SOX9	1
GO:0051385	GO:0051385	response to mineralocorticoid	1/129	32/14661	0.246563181107385	0.46512770431755	0.414269615860825	SGK1	1
GO:0051450	GO:0051450	myoblast proliferation	1/129	32/14661	0.246563181107385	0.46512770431755	0.414269615860825	MEIS2	1
GO:0051642	GO:0051642	centrosome localization	1/129	32/14661	0.246563181107385	0.46512770431755	0.414269615860825	SYNE2	1
GO:0060416	GO:0060416	response to growth hormone	1/129	32/14661	0.246563181107385	0.46512770431755	0.414269615860825	IGFBP5	1
GO:0071875	GO:0071875	adrenergic receptor signaling pathway	1/129	32/14661	0.246563181107385	0.46512770431755	0.414269615860825	ATP2B4	1
GO:1901797	GO:1901797	negative regulation of signal transduction by p53 class mediator	1/129	32/14661	0.246563181107385	0.46512770431755	0.414269615860825	SNAI2	1
GO:0072503	GO:0072503	cellular divalent inorganic cation homeostasis	4/129	288/14661	0.248255695295604	0.467667548443337	0.416531747831398	TNNI3/ATP2B4/ATP2A2/TMEM64	4
GO:0016051	GO:0016051	carbohydrate biosynthetic process	3/129	196/14661	0.248437388413089	0.467667548443337	0.416531747831398	ST3GAL4/PGP/IGF2	3
GO:0032869	GO:0032869	cellular response to insulin stimulus	3/129	196/14661	0.248437388413089	0.467667548443337	0.416531747831398	INHBB/ZFP36L1/IGF2	3
GO:0006119	GO:0006119	oxidative phosphorylation	2/129	109/14661	0.249050496986708	0.467827718014608	0.41667440410869	NDUFC1/UQCRC2	2
GO:0015749	GO:0015749	monosaccharide transmembrane transport	2/129	109/14661	0.249050496986708	0.467827718014608	0.41667440410869	HK2/GPC3	2
GO:0120034	GO:0120034	positive regulation of plasma membrane bounded cell projection assembly	2/129	109/14661	0.249050496986708	0.467827718014608	0.41667440410869	EPS8/FSCN1	2
GO:0031647	GO:0031647	regulation of protein stability	4/129	289/14661	0.250171810500346	0.469602169710395	0.41825483334469	CLU/GSN/CCT4/CCT8	4
GO:0002062	GO:0002062	chondrocyte differentiation	2/129	110/14661	0.252311100575703	0.469989087788992	0.418599444947702	SOX9/SNAI2	2
GO:0090288	GO:0090288	negative regulation of cellular response to growth factor stimulus	2/129	110/14661	0.252311100575703	0.469989087788992	0.418599444947702	GPC1/ATP2B4	2
GO:0009156	GO:0009156	ribonucleoside monophosphate biosynthetic process	1/129	33/14661	0.253207063097756	0.469989087788992	0.418599444947702	IMPDH2	1
GO:0010390	GO:0010390	histone monoubiquitination	1/129	33/14661	0.253207063097756	0.469989087788992	0.418599444947702	CUL4B	1
GO:0010922	GO:0010922	positive regulation of phosphatase activity	1/129	33/14661	0.253207063097756	0.469989087788992	0.418599444947702	GNA12	1
GO:0034110	GO:0034110	regulation of homotypic cell-cell adhesion	1/129	33/14661	0.253207063097756	0.469989087788992	0.418599444947702	RDX	1
GO:0034260	GO:0034260	negative regulation of GTPase activity	1/129	33/14661	0.253207063097756	0.469989087788992	0.418599444947702	RDX	1
GO:0035335	GO:0035335	peptidyl-tyrosine dephosphorylation	1/129	33/14661	0.253207063097756	0.469989087788992	0.418599444947702	PGP	1
GO:0045879	GO:0045879	negative regulation of smoothened signaling pathway	1/129	33/14661	0.253207063097756	0.469989087788992	0.418599444947702	GPC3	1
GO:0045922	GO:0045922	negative regulation of fatty acid metabolic process	1/129	33/14661	0.253207063097756	0.469989087788992	0.418599444947702	SOX9	1
GO:0050775	GO:0050775	positive regulation of dendrite morphogenesis	1/129	33/14661	0.253207063097756	0.469989087788992	0.418599444947702	DBN1	1
GO:0050869	GO:0050869	negative regulation of B cell activation	1/129	33/14661	0.253207063097756	0.469989087788992	0.418599444947702	PKN1	1
GO:0051125	GO:0051125	regulation of actin nucleation	1/129	33/14661	0.253207063097756	0.469989087788992	0.418599444947702	GSN	1
GO:0060122	GO:0060122	inner ear receptor cell stereocilium organization	1/129	33/14661	0.253207063097756	0.469989087788992	0.418599444947702	SDC4	1
GO:0061842	GO:0061842	microtubule organizing center localization	1/129	33/14661	0.253207063097756	0.469989087788992	0.418599444947702	SYNE2	1
GO:1904994	GO:1904994	regulation of leukocyte adhesion to vascular endothelial cell	1/129	33/14661	0.253207063097756	0.469989087788992	0.418599444947702	ST3GAL4	1
GO:0050866	GO:0050866	negative regulation of cell activation	3/129	199/14661	0.255516618027462	0.4729652643306	0.421250199785957	SDC4/PKN1/SOX11	3
GO:0051897	GO:0051897	positive regulation of protein kinase B signaling	2/129	111/14661	0.255572898578451	0.4729652643306	0.421250199785957	IGF2/IGFBP5	2
GO:0002685	GO:0002685	regulation of leukocyte migration	3/129	200/14661	0.257882905685755	0.4729652643306	0.421250199785957	JAM2/ST3GAL4/NEDD9	3
GO:0060627	GO:0060627	regulation of vesicle-mediated transport	6/129	487/14661	0.258260313364332	0.4729652643306	0.421250199785957	CLU/RDX/SDC4/ATP2A2/RSPO1/GPC3	6
GO:0009954	GO:0009954	proximal/distal pattern formation	1/129	34/14661	0.259792808849765	0.4729652643306	0.421250199785957	PBX1	1
GO:0010614	GO:0010614	negative regulation of cardiac muscle hypertrophy	1/129	34/14661	0.259792808849765	0.4729652643306	0.421250199785957	ATP2B4	1
GO:0030279	GO:0030279	negative regulation of ossification	1/129	34/14661	0.259792808849765	0.4729652643306	0.421250199785957	SOX9	1
GO:0032506	GO:0032506	cytokinetic process	1/129	34/14661	0.259792808849765	0.4729652643306	0.421250199785957	MYH9	1
GO:0032728	GO:0032728	positive regulation of interferon-beta production	1/129	34/14661	0.259792808849765	0.4729652643306	0.421250199785957	ZBTB20	1
GO:0033028	GO:0033028	myeloid cell apoptotic process	1/129	34/14661	0.259792808849765	0.4729652643306	0.421250199785957	SNAI2	1
GO:0033280	GO:0033280	response to vitamin D	1/129	34/14661	0.259792808849765	0.4729652643306	0.421250199785957	SNAI2	1
GO:0035066	GO:0035066	positive regulation of histone acetylation	1/129	34/14661	0.259792808849765	0.4729652643306	0.421250199785957	SNAI2	1
GO:0035633	GO:0035633	maintenance of blood-brain barrier	1/129	34/14661	0.259792808849765	0.4729652643306	0.421250199785957	JAM2	1
GO:0043516	GO:0043516	regulation of DNA damage response, signal transduction by p53 class mediator	1/129	34/14661	0.259792808849765	0.4729652643306	0.421250199785957	SNAI2	1
GO:0045047	GO:0045047	protein targeting to ER	1/129	34/14661	0.259792808849765	0.4729652643306	0.421250199785957	SPCS2	1
GO:0045616	GO:0045616	regulation of keratinocyte differentiation	1/129	34/14661	0.259792808849765	0.4729652643306	0.421250199785957	ZFP36L1	1
GO:0046621	GO:0046621	negative regulation of organ growth	1/129	34/14661	0.259792808849765	0.4729652643306	0.421250199785957	WWC2	1
GO:0048730	GO:0048730	epidermis morphogenesis	1/129	34/14661	0.259792808849765	0.4729652643306	0.421250199785957	IGFBP5	1
GO:0060317	GO:0060317	cardiac epithelial to mesenchymal transition	1/129	34/14661	0.259792808849765	0.4729652643306	0.421250199785957	SNAI2	1
GO:0060563	GO:0060563	neuroepithelial cell differentiation	1/129	34/14661	0.259792808849765	0.4729652643306	0.421250199785957	SOX11	1
GO:0060999	GO:0060999	positive regulation of dendritic spine development	1/129	34/14661	0.259792808849765	0.4729652643306	0.421250199785957	DBN1	1
GO:0070873	GO:0070873	regulation of glycogen metabolic process	1/129	34/14661	0.259792808849765	0.4729652643306	0.421250199785957	IGF2	1
GO:0071634	GO:0071634	regulation of transforming growth factor beta production	1/129	34/14661	0.259792808849765	0.4729652643306	0.421250199785957	LAPTM4B	1
GO:0086005	GO:0086005	ventricular cardiac muscle cell action potential	1/129	34/14661	0.259792808849765	0.4729652643306	0.421250199785957	DSP	1
GO:0090162	GO:0090162	establishment of epithelial cell polarity	1/129	34/14661	0.259792808849765	0.4729652643306	0.421250199785957	FAT1	1
GO:0098926	GO:0098926	postsynaptic signal transduction	1/129	34/14661	0.259792808849765	0.4729652643306	0.421250199785957	GNB1	1
GO:0110110	GO:0110110	positive regulation of animal organ morphogenesis	1/129	34/14661	0.259792808849765	0.4729652643306	0.421250199785957	SOX9	1
GO:1903146	GO:1903146	regulation of autophagy of mitochondrion	1/129	34/14661	0.259792808849765	0.4729652643306	0.421250199785957	SLC25A4	1
GO:0010594	GO:0010594	regulation of endothelial cell migration	3/129	201/14661	0.260252269301976	0.473477434500104	0.421706368140167	SPARC/ATP2B4/NR2F2	3
GO:0001818	GO:0001818	negative regulation of cytokine production	4/129	295/14661	0.261734663579352	0.474769291545493	0.422856970688612	INHBB/TRIB2/LEF1/LAPTM4B	4
GO:0046887	GO:0046887	positive regulation of hormone secretion	2/129	113/14661	0.262098997609627	0.474769291545493	0.422856970688612	INHBB/SOX11	2
GO:0050679	GO:0050679	positive regulation of epithelial cell proliferation	3/129	202/14661	0.262624592214275	0.474769291545493	0.422856970688612	SOX9/SOX11/IGF2	3
GO:0007283	GO:0007283	spermatogenesis	6/129	490/14661	0.262717195755184	0.474769291545493	0.422856970688612	SOX9/INHBB/JAM2/DHH/WIPF3/ATP2B4	6
GO:0060284	GO:0060284	regulation of cell development	6/129	491/14661	0.264207444703553	0.474769291545493	0.422856970688612	SLC7A5/DAG1/NEDD9/LEF1/DBN1/SOX11	6
GO:1903050	GO:1903050	regulation of proteolysis involved in protein catabolic process	3/129	203/14661	0.264999758501363	0.474769291545493	0.422856970688612	CLU/GNA12/TRIB2	3
GO:0002065	GO:0002065	columnar/cuboidal epithelial cell differentiation	2/129	114/14661	0.265362769989283	0.474769291545493	0.422856970688612	SOX9/SOX11	2
GO:0007586	GO:0007586	digestion	2/129	114/14661	0.265362769989283	0.474769291545493	0.422856970688612	SOX9/SGK1	2
GO:0098661	GO:0098661	inorganic anion transmembrane transport	2/129	114/14661	0.265362769989283	0.474769291545493	0.422856970688612	TTYH1/SLC25A3	2
GO:2000278	GO:2000278	regulation of DNA biosynthetic process	2/129	114/14661	0.265362769989283	0.474769291545493	0.422856970688612	CCT4/CCT8	2
GO:0018209	GO:0018209	peptidyl-serine modification	4/129	297/14661	0.265612597829805	0.474769291545493	0.422856970688612	ATP2B4/GALNT1/SGK1/PKN1	4
GO:0001893	GO:0001893	maternal placenta development	1/129	35/14661	0.266320923135564	0.474769291545493	0.422856970688612	NR2F2	1
GO:0002691	GO:0002691	regulation of cellular extravasation	1/129	35/14661	0.266320923135564	0.474769291545493	0.422856970688612	ST3GAL4	1
GO:0007616	GO:0007616	long-term memory	1/129	35/14661	0.266320923135564	0.474769291545493	0.422856970688612	SGK1	1
GO:0030851	GO:0030851	granulocyte differentiation	1/129	35/14661	0.266320923135564	0.474769291545493	0.422856970688612	LEF1	1
GO:0031128	GO:0031128	developmental induction	1/129	35/14661	0.266320923135564	0.474769291545493	0.422856970688612	SOX9	1
GO:0031646	GO:0031646	positive regulation of nervous system process	1/129	35/14661	0.266320923135564	0.474769291545493	0.422856970688612	DAG1	1
GO:0032467	GO:0032467	positive regulation of cytokinesis	1/129	35/14661	0.266320923135564	0.474769291545493	0.422856970688612	SVIL	1
GO:0035137	GO:0035137	hindlimb morphogenesis	1/129	35/14661	0.266320923135564	0.474769291545493	0.422856970688612	GPC3	1
GO:0042398	GO:0042398	cellular modified amino acid biosynthetic process	1/129	35/14661	0.266320923135564	0.474769291545493	0.422856970688612	GATM	1
GO:0045777	GO:0045777	positive regulation of blood pressure	1/129	35/14661	0.266320923135564	0.474769291545493	0.422856970688612	NR2F2	1
GO:0046326	GO:0046326	positive regulation of glucose import	1/129	35/14661	0.266320923135564	0.474769291545493	0.422856970688612	GPC3	1
GO:0046596	GO:0046596	regulation of viral entry into host cell	1/129	35/14661	0.266320923135564	0.474769291545493	0.422856970688612	GSN	1
GO:0048048	GO:0048048	embryonic eye morphogenesis	1/129	35/14661	0.266320923135564	0.474769291545493	0.422856970688612	SOX11	1
GO:0050931	GO:0050931	pigment cell differentiation	1/129	35/14661	0.266320923135564	0.474769291545493	0.422856970688612	CITED1	1
GO:0071711	GO:0071711	basement membrane organization	1/129	35/14661	0.266320923135564	0.474769291545493	0.422856970688612	DAG1	1
GO:1902110	GO:1902110	positive regulation of mitochondrial membrane permeability involved in apoptotic process	1/129	35/14661	0.266320923135564	0.474769291545493	0.422856970688612	SLC25A4	1
GO:1903539	GO:1903539	protein localization to postsynaptic membrane	1/129	35/14661	0.266320923135564	0.474769291545493	0.422856970688612	DAG1	1
GO:1903725	GO:1903725	regulation of phospholipid metabolic process	1/129	35/14661	0.266320923135564	0.474769291545493	0.422856970688612	IDH1	1
GO:1905332	GO:1905332	positive regulation of morphogenesis of an epithelium	1/129	35/14661	0.266320923135564	0.474769291545493	0.422856970688612	SOX9	1
GO:0051651	GO:0051651	maintenance of location in cell	3/129	204/14661	0.267377652987636	0.476333647212557	0.424250276258778	HK2/GSN/DBN1	3
GO:0072594	GO:0072594	establishment of protein localization to organelle	5/129	395/14661	0.26811090687264	0.477320020406883	0.425128797233805	CLU/HK2/SPCS2/CCT4/CCT8	5
GO:0009259	GO:0009259	ribonucleotide metabolic process	5/129	396/14661	0.269791556116941	0.479669535892193	0.427221411516987	HK2/ZBTB20/NDUFC1/LDHA/IMPDH2	5
GO:0031331	GO:0031331	positive regulation of cellular catabolic process	5/129	396/14661	0.269791556116941	0.479669535892193	0.427221411516987	CLU/SLC25A4/ZBTB20/TRIB2/ZFP36L1	5
GO:0060249	GO:0060249	anatomical structure homeostasis	4/129	300/14661	0.271449902427813	0.480822869466075	0.428248637055642	SOX9/JAM2/ATP2A2/TMEM64	4
GO:0018208	GO:0018208	peptidyl-proline modification	1/129	36/14661	0.272791906378796	0.480822869466075	0.428248637055642	FKBP10	1
GO:0030201	GO:0030201	heparan sulfate proteoglycan metabolic process	1/129	36/14661	0.272791906378796	0.480822869466075	0.428248637055642	GPC1	1
GO:0032509	GO:0032509	endosome transport via multivesicular body sorting pathway	1/129	36/14661	0.272791906378796	0.480822869466075	0.428248637055642	LAPTM4B	1
GO:0032885	GO:0032885	regulation of polysaccharide biosynthetic process	1/129	36/14661	0.272791906378796	0.480822869466075	0.428248637055642	IGF2	1
GO:0043403	GO:0043403	skeletal muscle tissue regeneration	1/129	36/14661	0.272791906378796	0.480822869466075	0.428248637055642	DAG1	1
GO:0044060	GO:0044060	regulation of endocrine process	1/129	36/14661	0.272791906378796	0.480822869466075	0.428248637055642	INHBB	1
GO:0046320	GO:0046320	regulation of fatty acid oxidation	1/129	36/14661	0.272791906378796	0.480822869466075	0.428248637055642	SOX9	1
GO:0060323	GO:0060323	head morphogenesis	1/129	36/14661	0.272791906378796	0.480822869466075	0.428248637055642	LEF1	1
GO:0062237	GO:0062237	protein localization to postsynapse	1/129	36/14661	0.272791906378796	0.480822869466075	0.428248637055642	DAG1	1
GO:0070296	GO:0070296	sarcoplasmic reticulum calcium ion transport	1/129	36/14661	0.272791906378796	0.480822869466075	0.428248637055642	ATP2A2	1
GO:0071604	GO:0071604	transforming growth factor beta production	1/129	36/14661	0.272791906378796	0.480822869466075	0.428248637055642	LAPTM4B	1
GO:0097242	GO:0097242	amyloid-beta clearance	1/129	36/14661	0.272791906378796	0.480822869466075	0.428248637055642	CLU	1
GO:0034219	GO:0034219	carbohydrate transmembrane transport	2/129	117/14661	0.275153900984215	0.484664724198835	0.431670414923441	HK2/GPC3	2
GO:0006163	GO:0006163	purine nucleotide metabolic process	5/129	400/14661	0.27653765564713	0.486005386359335	0.432864486128132	HK2/ZBTB20/NDUFC1/LDHA/IMPDH2	5
GO:0030282	GO:0030282	bone mineralization	2/129	118/14661	0.278416720035022	0.486005386359335	0.432864486128132	SOX9/GPC3	2
GO:1904375	GO:1904375	regulation of protein localization to cell periphery	2/129	118/14661	0.278416720035022	0.486005386359335	0.432864486128132	DAG1/ATP2B4	2
GO:0003016	GO:0003016	respiratory system process	1/129	37/14661	0.279206254691763	0.486005386359335	0.432864486128132	NDN	1
GO:0006120	GO:0006120	mitochondrial electron transport, NADH to ubiquinone	1/129	37/14661	0.279206254691763	0.486005386359335	0.432864486128132	NDUFC1	1
GO:0006775	GO:0006775	fat-soluble vitamin metabolic process	1/129	37/14661	0.279206254691763	0.486005386359335	0.432864486128132	SNAI2	1
GO:0014911	GO:0014911	positive regulation of smooth muscle cell migration	1/129	37/14661	0.279206254691763	0.486005386359335	0.432864486128132	IGFBP5	1
GO:0021762	GO:0021762	substantia nigra development	1/129	37/14661	0.279206254691763	0.486005386359335	0.432864486128132	BASP1	1
GO:0030866	GO:0030866	cortical actin cytoskeleton organization	1/129	37/14661	0.279206254691763	0.486005386359335	0.432864486128132	FMNL2	1
GO:0038179	GO:0038179	neurotrophin signaling pathway	1/129	37/14661	0.279206254691763	0.486005386359335	0.432864486128132	NDN	1
GO:0048009	GO:0048009	insulin-like growth factor receptor signaling pathway	1/129	37/14661	0.279206254691763	0.486005386359335	0.432864486128132	IGFBP5	1
GO:0050999	GO:0050999	regulation of nitric-oxide synthase activity	1/129	37/14661	0.279206254691763	0.486005386359335	0.432864486128132	ATP2B4	1
GO:0060421	GO:0060421	positive regulation of heart growth	1/129	37/14661	0.279206254691763	0.486005386359335	0.432864486128132	BASP1	1
GO:0070884	GO:0070884	regulation of calcineurin-NFAT signaling cascade	1/129	37/14661	0.279206254691763	0.486005386359335	0.432864486128132	ATP2B4	1
GO:0090278	GO:0090278	negative regulation of peptide hormone secretion	1/129	37/14661	0.279206254691763	0.486005386359335	0.432864486128132	INHBB	1
GO:1902686	GO:1902686	mitochondrial outer membrane permeabilization involved in programmed cell death	1/129	37/14661	0.279206254691763	0.486005386359335	0.432864486128132	SLC25A4	1
GO:1902745	GO:1902745	positive regulation of lamellipodium organization	1/129	37/14661	0.279206254691763	0.486005386359335	0.432864486128132	FSCN1	1
GO:1904037	GO:1904037	positive regulation of epithelial cell apoptotic process	1/129	37/14661	0.279206254691763	0.486005386359335	0.432864486128132	GSN	1
GO:0045765	GO:0045765	regulation of angiogenesis	4/129	305/14661	0.281228909932746	0.489028058101307	0.435556652279054	HK2/SPARC/ATP2B4/COL4A2	4
GO:0019693	GO:0019693	ribose phosphate metabolic process	5/129	403/14661	0.281620763535276	0.489028058101307	0.435556652279054	HK2/ZBTB20/NDUFC1/LDHA/IMPDH2	5
GO:0001704	GO:0001704	formation of primary germ layer	2/129	119/14661	0.281678689598608	0.489028058101307	0.435556652279054	COL4A2/LEF1	2
GO:0030216	GO:0030216	keratinocyte differentiation	2/129	119/14661	0.281678689598608	0.489028058101307	0.435556652279054	DSP/ZFP36L1	2
GO:0032355	GO:0032355	response to estradiol	2/129	120/14661	0.284939573712089	0.489696989965694	0.436152441658883	DHH/NR2F2	2
GO:0046718	GO:0046718	viral entry into host cell	2/129	120/14661	0.284939573712089	0.489696989965694	0.436152441658883	GSN/DAG1	2
GO:0048675	GO:0048675	axon extension	2/129	120/14661	0.284939573712089	0.489696989965694	0.436152441658883	NDN/DBN1	2
GO:0002792	GO:0002792	negative regulation of peptide secretion	1/129	38/14661	0.285564459912274	0.489696989965694	0.436152441658883	INHBB	1
GO:0006623	GO:0006623	protein targeting to vacuole	1/129	38/14661	0.285564459912274	0.489696989965694	0.436152441658883	CLU	1
GO:0006749	GO:0006749	glutathione metabolic process	1/129	38/14661	0.285564459912274	0.489696989965694	0.436152441658883	IDH1	1
GO:0007212	GO:0007212	dopamine receptor signaling pathway	1/129	38/14661	0.285564459912274	0.489696989965694	0.436152441658883	GNB1	1
GO:0010907	GO:0010907	positive regulation of glucose metabolic process	1/129	38/14661	0.285564459912274	0.489696989965694	0.436152441658883	IGF2	1
GO:0019320	GO:0019320	hexose catabolic process	1/129	38/14661	0.285564459912274	0.489696989965694	0.436152441658883	HK2	1
GO:0045022	GO:0045022	early endosome to late endosome transport	1/129	38/14661	0.285564459912274	0.489696989965694	0.436152441658883	RDX	1
GO:0045429	GO:0045429	positive regulation of nitric oxide biosynthetic process	1/129	38/14661	0.285564459912274	0.489696989965694	0.436152441658883	CLU	1
GO:0045773	GO:0045773	positive regulation of axon extension	1/129	38/14661	0.285564459912274	0.489696989965694	0.436152441658883	DBN1	1
GO:0045823	GO:0045823	positive regulation of heart contraction	1/129	38/14661	0.285564459912274	0.489696989965694	0.436152441658883	ATP2A2	1
GO:0045923	GO:0045923	positive regulation of fatty acid metabolic process	1/129	38/14661	0.285564459912274	0.489696989965694	0.436152441658883	MID1IP1	1
GO:0046006	GO:0046006	regulation of activated T cell proliferation	1/129	38/14661	0.285564459912274	0.489696989965694	0.436152441658883	IGF2	1
GO:0072599	GO:0072599	establishment of protein localization to endoplasmic reticulum	1/129	38/14661	0.285564459912274	0.489696989965694	0.436152441658883	SPCS2	1
GO:0098703	GO:0098703	calcium ion import across plasma membrane	1/129	38/14661	0.285564459912274	0.489696989965694	0.436152441658883	ATP2B4	1
GO:0106056	GO:0106056	regulation of calcineurin-mediated signaling	1/129	38/14661	0.285564459912274	0.489696989965694	0.436152441658883	ATP2B4	1
GO:1904706	GO:1904706	negative regulation of vascular associated smooth muscle cell proliferation	1/129	38/14661	0.285564459912274	0.489696989965694	0.436152441658883	GNA12	1
GO:0019318	GO:0019318	hexose metabolic process	3/129	212/14661	0.286485452738384	0.490959595988798	0.437276991556298	HK2/PGP/IGF2	3
GO:0030168	GO:0030168	platelet activation	2/129	121/14661	0.288199140566175	0.49357816728408	0.439609242494118	MYL9/MYH9	2
GO:0048545	GO:0048545	response to steroid hormone	4/129	310/14661	0.291063808244011	0.495707675158867	0.441505905283867	SGK1/IDH1/PKN1/ZFP36L1	4
GO:2001234	GO:2001234	negative regulation of apoptotic signaling pathway	3/129	214/14661	0.291281852516331	0.495707675158867	0.441505905283867	CLU/SLC25A4/SNAI2	3
GO:1900180	GO:1900180	regulation of protein localization to nucleus	2/129	122/14661	0.291457162451331	0.495707675158867	0.441505905283867	CCT4/CCT8	2
GO:0006284	GO:0006284	base-excision repair	1/129	39/14661	0.291867009640191	0.495707675158867	0.441505905283867	APEX1	1
GO:0007595	GO:0007595	lactation	1/129	39/14661	0.291867009640191	0.495707675158867	0.441505905283867	HK2	1
GO:0017158	GO:0017158	regulation of calcium ion-dependent exocytosis	1/129	39/14661	0.291867009640191	0.495707675158867	0.441505905283867	ATP2A2	1
GO:0031111	GO:0031111	negative regulation of microtubule polymerization or depolymerization	1/129	39/14661	0.291867009640191	0.495707675158867	0.441505905283867	MID1IP1	1
GO:0045124	GO:0045124	regulation of bone resorption	1/129	39/14661	0.291867009640191	0.495707675158867	0.441505905283867	TMEM64	1
GO:0048247	GO:0048247	lymphocyte chemotaxis	1/129	39/14661	0.291867009640191	0.495707675158867	0.441505905283867	NEDD9	1
GO:0086091	GO:0086091	regulation of heart rate by cardiac conduction	1/129	39/14661	0.291867009640191	0.495707675158867	0.441505905283867	DSP	1
GO:1903524	GO:1903524	positive regulation of blood circulation	1/129	39/14661	0.291867009640191	0.495707675158867	0.441505905283867	ATP2A2	1
GO:2000378	GO:2000378	negative regulation of reactive oxygen species metabolic process	1/129	39/14661	0.291867009640191	0.495707675158867	0.441505905283867	HK2	1
GO:2001239	GO:2001239	regulation of extrinsic apoptotic signaling pathway in absence of ligand	1/129	39/14661	0.291867009640191	0.495707675158867	0.441505905283867	SNAI2	1
GO:0051235	GO:0051235	maintenance of location	4/129	311/14661	0.293036810266509	0.497059248046192	0.442709694212461	HK2/GSN/PLIN2/DBN1	4
GO:1901342	GO:1901342	regulation of vasculature development	4/129	311/14661	0.293036810266509	0.497059248046192	0.442709694212461	HK2/SPARC/ATP2B4/COL4A2	4
GO:0043161	GO:0043161	proteasome-mediated ubiquitin-dependent protein catabolic process	5/129	410/14661	0.29355314584191	0.497202387502417	0.442837182485025	CLU/CUL4B/GNA12/UBE2C/TRIB2	5
GO:0009743	GO:0009743	response to carbohydrate	3/129	215/14661	0.293682373355453	0.497202387502417	0.442837182485025	ZBTB20/ME1/ZFP36L1	3
GO:0045055	GO:0045055	regulated exocytosis	3/129	215/14661	0.293682373355453	0.497202387502417	0.442837182485025	MYH9/ATP2A2/SYNGR1	3
GO:0014902	GO:0014902	myotube differentiation	2/129	123/14661	0.294713415704554	0.498313141821059	0.443826484478065	JAM2/MYH9	2
GO:0050792	GO:0050792	regulation of viral process	2/129	123/14661	0.294713415704554	0.498313141821059	0.443826484478065	GSN/TOP2A	2
GO:0062197	GO:0062197	cellular response to chemical stress	4/129	313/14661	0.296988344321634	0.498357258725382	0.443865777542823	MYLK/ATP2A2/APEX1/ZFP36L1	4
GO:0001101	GO:0001101	response to acid chemical	2/129	124/14661	0.297967680656755	0.498357258725382	0.443865777542823	SLC7A5/ATP2B4	2
GO:0061041	GO:0061041	regulation of wound healing	2/129	124/14661	0.297967680656755	0.498357258725382	0.443865777542823	MYLK/ST3GAL4	2
GO:1903052	GO:1903052	positive regulation of proteolysis involved in protein catabolic process	2/129	124/14661	0.297967680656755	0.498357258725382	0.443865777542823	CLU/TRIB2	2
GO:0002455	GO:0002455	humoral immune response mediated by circulating immunoglobulin	1/129	40/14661	0.298114387273648	0.498357258725382	0.443865777542823	CLU	1
GO:0009167	GO:0009167	purine ribonucleoside monophosphate metabolic process	1/129	40/14661	0.298114387273648	0.498357258725382	0.443865777542823	IMPDH2	1
GO:0031670	GO:0031670	cellular response to nutrient	1/129	40/14661	0.298114387273648	0.498357258725382	0.443865777542823	SNAI2	1
GO:0035794	GO:0035794	positive regulation of mitochondrial membrane permeability	1/129	40/14661	0.298114387273648	0.498357258725382	0.443865777542823	SLC25A4	1
GO:0044058	GO:0044058	regulation of digestive system process	1/129	40/14661	0.298114387273648	0.498357258725382	0.443865777542823	SGK1	1
GO:0045840	GO:0045840	positive regulation of mitotic nuclear division	1/129	40/14661	0.298114387273648	0.498357258725382	0.443865777542823	IGF2	1
GO:0045981	GO:0045981	positive regulation of nucleotide metabolic process	1/129	40/14661	0.298114387273648	0.498357258725382	0.443865777542823	ZBTB20	1
GO:0052372	GO:0052372	modulation by symbiont of entry into host	1/129	40/14661	0.298114387273648	0.498357258725382	0.443865777542823	GSN	1
GO:0070050	GO:0070050	neuron cellular homeostasis	1/129	40/14661	0.298114387273648	0.498357258725382	0.443865777542823	ATP2A2	1
GO:0072210	GO:0072210	metanephric nephron development	1/129	40/14661	0.298114387273648	0.498357258725382	0.443865777542823	SOX9	1
GO:0072595	GO:0072595	maintenance of protein localization in organelle	1/129	40/14661	0.298114387273648	0.498357258725382	0.443865777542823	HK2	1
GO:1900544	GO:1900544	positive regulation of purine nucleotide metabolic process	1/129	40/14661	0.298114387273648	0.498357258725382	0.443865777542823	ZBTB20	1
GO:1904407	GO:1904407	positive regulation of nitric oxide metabolic process	1/129	40/14661	0.298114387273648	0.498357258725382	0.443865777542823	CLU	1
GO:2000758	GO:2000758	positive regulation of peptidyl-lysine acetylation	1/129	40/14661	0.298114387273648	0.498357258725382	0.443865777542823	SNAI2	1
GO:0016311	GO:0016311	dephosphorylation	4/129	315/14661	0.300946845127435	0.500791850054795	0.446034165289784	PGP/GNA12/PTP4A2/DUSP15	4
GO:0048638	GO:0048638	regulation of developmental growth	4/129	315/14661	0.300946845127435	0.500791850054795	0.446034165289784	WWC2/DBN1/IGF2/BASP1	4
GO:0043467	GO:0043467	regulation of generation of precursor metabolites and energy	2/129	125/14661	0.301219741580738	0.500791850054795	0.446034165289784	ZBTB20/IGF2	2
GO:0044409	GO:0044409	entry into host	2/129	125/14661	0.301219741580738	0.500791850054795	0.446034165289784	GSN/DAG1	2
GO:0048706	GO:0048706	embryonic skeletal system development	2/129	125/14661	0.301219741580738	0.500791850054795	0.446034165289784	PBX1/SOX11	2
GO:0050864	GO:0050864	regulation of B cell activation	2/129	125/14661	0.301219741580738	0.500791850054795	0.446034165289784	PKN1/ZFP36L1	2
GO:0000578	GO:0000578	embryonic axis specification	1/129	41/14661	0.304307072044984	0.500791850054795	0.446034165289784	BASP1	1
GO:0007602	GO:0007602	phototransduction	1/129	41/14661	0.304307072044984	0.500791850054795	0.446034165289784	NMT2	1
GO:0009124	GO:0009124	nucleoside monophosphate biosynthetic process	1/129	41/14661	0.304307072044984	0.500791850054795	0.446034165289784	IMPDH2	1
GO:0010591	GO:0010591	regulation of lamellipodium assembly	1/129	41/14661	0.304307072044984	0.500791850054795	0.446034165289784	FSCN1	1
GO:0010677	GO:0010677	negative regulation of cellular carbohydrate metabolic process	1/129	41/14661	0.304307072044984	0.500791850054795	0.446034165289784	PGP	1
GO:0010828	GO:0010828	positive regulation of glucose transmembrane transport	1/129	41/14661	0.304307072044984	0.500791850054795	0.446034165289784	GPC3	1
GO:0021983	GO:0021983	pituitary gland development	1/129	41/14661	0.304307072044984	0.500791850054795	0.446034165289784	INHBB	1
GO:0035307	GO:0035307	positive regulation of protein dephosphorylation	1/129	41/14661	0.304307072044984	0.500791850054795	0.446034165289784	GNA12	1
GO:0046365	GO:0046365	monosaccharide catabolic process	1/129	41/14661	0.304307072044984	0.500791850054795	0.446034165289784	HK2	1
GO:0050798	GO:0050798	activated T cell proliferation	1/129	41/14661	0.304307072044984	0.500791850054795	0.446034165289784	IGF2	1
GO:0051972	GO:0051972	regulation of telomerase activity	1/129	41/14661	0.304307072044984	0.500791850054795	0.446034165289784	CCT4	1
GO:0060412	GO:0060412	ventricular septum morphogenesis	1/129	41/14661	0.304307072044984	0.500791850054795	0.446034165289784	SOX11	1
GO:0060428	GO:0060428	lung epithelium development	1/129	41/14661	0.304307072044984	0.500791850054795	0.446034165289784	SOX9	1
GO:0097028	GO:0097028	dendritic cell differentiation	1/129	41/14661	0.304307072044984	0.500791850054795	0.446034165289784	TMEM176B	1
GO:0098927	GO:0098927	vesicle-mediated transport between endosomal compartments	1/129	41/14661	0.304307072044984	0.500791850054795	0.446034165289784	RDX	1
GO:1900026	GO:1900026	positive regulation of substrate adhesion-dependent cell spreading	1/129	41/14661	0.304307072044984	0.500791850054795	0.446034165289784	NEDD9	1
GO:1902108	GO:1902108	regulation of mitochondrial membrane permeability involved in apoptotic process	1/129	41/14661	0.304307072044984	0.500791850054795	0.446034165289784	SLC25A4	1
GO:1902116	GO:1902116	negative regulation of organelle assembly	1/129	41/14661	0.304307072044984	0.500791850054795	0.446034165289784	GDI2	1
GO:1902742	GO:1902742	apoptotic process involved in development	1/129	41/14661	0.304307072044984	0.500791850054795	0.446034165289784	LEF1	1
GO:0051304	GO:0051304	chromosome separation	2/129	126/14661	0.304469386639785	0.500791850054795	0.446034165289784	TOP2A/UBE2C	2
GO:1903829	GO:1903829	positive regulation of protein localization	5/129	417/14661	0.305574828766611	0.502299254707268	0.44737674699483	RDX/ATP2B4/NEDD9/CCT4/CCT8	5
GO:0002687	GO:0002687	positive regulation of leukocyte migration	2/129	127/14661	0.307716407836815	0.502962199617868	0.447967204047597	JAM2/NEDD9	2
GO:0045926	GO:0045926	negative regulation of growth	3/129	221/14661	0.308111369869645	0.502962199617868	0.447967204047597	WWC2/GPC3/IGFBP5	3
GO:0001774	GO:0001774	microglial cell activation	1/129	42/14661	0.310445539056352	0.502962199617868	0.447967204047597	CLU	1
GO:0003009	GO:0003009	skeletal muscle contraction	1/129	42/14661	0.310445539056352	0.502962199617868	0.447967204047597	TNNI3	1
GO:0005978	GO:0005978	glycogen biosynthetic process	1/129	42/14661	0.310445539056352	0.502962199617868	0.447967204047597	IGF2	1
GO:0006956	GO:0006956	complement activation	1/129	42/14661	0.310445539056352	0.502962199617868	0.447967204047597	CLU	1
GO:0009126	GO:0009126	purine nucleoside monophosphate metabolic process	1/129	42/14661	0.310445539056352	0.502962199617868	0.447967204047597	IMPDH2	1
GO:0009250	GO:0009250	glucan biosynthetic process	1/129	42/14661	0.310445539056352	0.502962199617868	0.447967204047597	IGF2	1
GO:0010939	GO:0010939	regulation of necrotic cell death	1/129	42/14661	0.310445539056352	0.502962199617868	0.447967204047597	SLC25A4	1
GO:0014014	GO:0014014	negative regulation of gliogenesis	1/129	42/14661	0.310445539056352	0.502962199617868	0.447967204047597	SOX11	1
GO:0016601	GO:0016601	Rac protein signal transduction	1/129	42/14661	0.310445539056352	0.502962199617868	0.447967204047597	EPS8	1
GO:0032881	GO:0032881	regulation of polysaccharide metabolic process	1/129	42/14661	0.310445539056352	0.502962199617868	0.447967204047597	IGF2	1
GO:0032924	GO:0032924	activin receptor signaling pathway	1/129	42/14661	0.310445539056352	0.502962199617868	0.447967204047597	INHBB	1
GO:0033173	GO:0033173	calcineurin-NFAT signaling cascade	1/129	42/14661	0.310445539056352	0.502962199617868	0.447967204047597	ATP2B4	1
GO:0045646	GO:0045646	regulation of erythrocyte differentiation	1/129	42/14661	0.310445539056352	0.502962199617868	0.447967204047597	ZFP36L1	1
GO:0045687	GO:0045687	positive regulation of glial cell differentiation	1/129	42/14661	0.310445539056352	0.502962199617868	0.447967204047597	DAG1	1
GO:0051954	GO:0051954	positive regulation of amine transport	1/129	42/14661	0.310445539056352	0.502962199617868	0.447967204047597	SLC7A5	1
GO:0061001	GO:0061001	regulation of dendritic spine morphogenesis	1/129	42/14661	0.310445539056352	0.502962199617868	0.447967204047597	DBN1	1
GO:0070266	GO:0070266	necroptotic process	1/129	42/14661	0.310445539056352	0.502962199617868	0.447967204047597	SLC25A4	1
GO:0071985	GO:0071985	multivesicular body sorting pathway	1/129	42/14661	0.310445539056352	0.502962199617868	0.447967204047597	LAPTM4B	1
GO:0101023	GO:0101023	vascular endothelial cell proliferation	1/129	42/14661	0.310445539056352	0.502962199617868	0.447967204047597	IGF2	1
GO:1903573	GO:1903573	negative regulation of response to endoplasmic reticulum stress	1/129	42/14661	0.310445539056352	0.502962199617868	0.447967204047597	CLU	1
GO:1905562	GO:1905562	regulation of vascular endothelial cell proliferation	1/129	42/14661	0.310445539056352	0.502962199617868	0.447967204047597	IGF2	1
GO:0007160	GO:0007160	cell-matrix adhesion	3/129	222/14661	0.310519552134282	0.502962199617868	0.447967204047597	DAG1/SDC4/LIMCH1	3
GO:0072507	GO:0072507	divalent inorganic cation homeostasis	4/129	321/14661	0.312859319960098	0.50532426710947	0.450070997873034	TNNI3/ATP2B4/ATP2A2/TMEM64	4
GO:1903037	GO:1903037	regulation of leukocyte cell-cell adhesion	4/129	321/14661	0.312859319960098	0.50532426710947	0.450070997873034	SDC4/ST3GAL4/LEF1/IGF2	4
GO:0000082	GO:0000082	G1/S transition of mitotic cell cycle	3/129	223/14661	0.312928421242358	0.50532426710947	0.450070997873034	CUL4B/RDX/APEX1	3
GO:0042593	GO:0042593	glucose homeostasis	3/129	223/14661	0.312928421242358	0.50532426710947	0.450070997873034	HK2/ZBTB20/IGFBP5	3
GO:1901617	GO:1901617	organic hydroxy compound biosynthetic process	3/129	223/14661	0.312928421242358	0.50532426710947	0.450070997873034	CITED1/PGP/SNAI2	3
GO:0000086	GO:0000086	G2/M transition of mitotic cell cycle	2/129	129/14661	0.314201765553766	0.506524641336165	0.451140120535834	NES/PBX1	2
GO:0033500	GO:0033500	carbohydrate homeostasis	3/129	224/14661	0.315337877695721	0.506524641336165	0.451140120535834	HK2/ZBTB20/IGFBP5	3
GO:1903131	GO:1903131	mononuclear cell differentiation	5/129	423/14661	0.315939807076025	0.506524641336165	0.451140120535834	MYH9/TMEM176B/PBX1/LEF1/ZFP36L1	5
GO:0009584	GO:0009584	detection of visible light	1/129	43/14661	0.316530259315038	0.506524641336165	0.451140120535834	NMT2	1
GO:0019748	GO:0019748	secondary metabolic process	1/129	43/14661	0.316530259315038	0.506524641336165	0.451140120535834	CITED1	1
GO:0021795	GO:0021795	cerebral cortex cell migration	1/129	43/14661	0.316530259315038	0.506524641336165	0.451140120535834	SYNE2	1
GO:0030261	GO:0030261	chromosome condensation	1/129	43/14661	0.316530259315038	0.506524641336165	0.451140120535834	TOP2A	1
GO:0030521	GO:0030521	androgen receptor signaling pathway	1/129	43/14661	0.316530259315038	0.506524641336165	0.451140120535834	PKN1	1
GO:0031648	GO:0031648	protein destabilization	1/129	43/14661	0.316530259315038	0.506524641336165	0.451140120535834	GSN	1
GO:0032620	GO:0032620	interleukin-17 production	1/129	43/14661	0.316530259315038	0.506524641336165	0.451140120535834	SLC7A5	1
GO:0032660	GO:0032660	regulation of interleukin-17 production	1/129	43/14661	0.316530259315038	0.506524641336165	0.451140120535834	SLC7A5	1
GO:0035987	GO:0035987	endodermal cell differentiation	1/129	43/14661	0.316530259315038	0.506524641336165	0.451140120535834	COL4A2	1
GO:0070741	GO:0070741	response to interleukin-6	1/129	43/14661	0.316530259315038	0.506524641336165	0.451140120535834	CITED1	1
GO:1902003	GO:1902003	regulation of amyloid-beta formation	1/129	43/14661	0.316530259315038	0.506524641336165	0.451140120535834	CLU	1
GO:1905710	GO:1905710	positive regulation of membrane permeability	1/129	43/14661	0.316530259315038	0.506524641336165	0.451140120535834	SLC25A4	1
GO:0048565	GO:0048565	digestive tract development	2/129	130/14661	0.317439704828329	0.507369053177209	0.451892202524868	SOX9/SOX11	2
GO:1902600	GO:1902600	proton transmembrane transport	2/129	130/14661	0.317439704828329	0.507369053177209	0.451892202524868	SLC25A4/SLC25A3	2
GO:0022407	GO:0022407	regulation of cell-cell adhesion	5/129	425/14661	0.319405664897725	0.509898052431323	0.454144675425942	RDX/SDC4/ST3GAL4/LEF1/IGF2	5
GO:0072521	GO:0072521	purine-containing compound metabolic process	5/129	425/14661	0.319405664897725	0.509898052431323	0.454144675425942	HK2/ZBTB20/NDUFC1/LDHA/IMPDH2	5
GO:0008277	GO:0008277	regulation of G protein-coupled receptor signaling pathway	2/129	131/14661	0.32067422565251	0.511615901431195	0.455674691029566	ATP2B4/NMT2	2
GO:0006110	GO:0006110	regulation of glycolytic process	1/129	44/14661	0.322561699768476	0.51186208834902	0.455893959327134	ZBTB20	1
GO:0010862	GO:0010862	positive regulation of pathway-restricted SMAD protein phosphorylation	1/129	44/14661	0.322561699768476	0.51186208834902	0.455893959327134	INHBB	1
GO:0019083	GO:0019083	viral transcription	1/129	44/14661	0.322561699768476	0.51186208834902	0.455893959327134	LEF1	1
GO:0042088	GO:0042088	T-helper 1 type immune response	1/129	44/14661	0.322561699768476	0.51186208834902	0.455893959327134	LEF1	1
GO:0046456	GO:0046456	icosanoid biosynthetic process	1/129	44/14661	0.322561699768476	0.51186208834902	0.455893959327134	MGST3	1
GO:0051438	GO:0051438	regulation of ubiquitin-protein transferase activity	1/129	44/14661	0.322561699768476	0.51186208834902	0.455893959327134	UBE2C	1
GO:0051955	GO:0051955	regulation of amino acid transport	1/129	44/14661	0.322561699768476	0.51186208834902	0.455893959327134	SLC7A5	1
GO:0060119	GO:0060119	inner ear receptor cell development	1/129	44/14661	0.322561699768476	0.51186208834902	0.455893959327134	SDC4	1
GO:0090199	GO:0090199	regulation of release of cytochrome c from mitochondria	1/129	44/14661	0.322561699768476	0.51186208834902	0.455893959327134	CLU	1
GO:0001889	GO:0001889	liver development	2/129	132/14661	0.323905138485067	0.513687266165459	0.45751956817794	SOX9/SLC7A5	2
GO:0006887	GO:0006887	exocytosis	4/129	327/14661	0.324817277296376	0.514826668487638	0.458534385738663	SDC4/MYH9/ATP2A2/SYNGR1	4
GO:0014065	GO:0014065	phosphatidylinositol 3-kinase signaling	2/129	133/14661	0.327132257331403	0.51550187688015	0.459135765357196	SOX9/ZFP36L1	2
GO:0005996	GO:0005996	monosaccharide metabolic process	3/129	229/14661	0.327390544327914	0.51550187688015	0.459135765357196	HK2/PGP/IGF2	3
GO:0002269	GO:0002269	leukocyte activation involved in inflammatory response	1/129	45/14661	0.328540323338967	0.51550187688015	0.459135765357196	CLU	1
GO:0007019	GO:0007019	microtubule depolymerization	1/129	45/14661	0.328540323338967	0.51550187688015	0.459135765357196	MID1IP1	1
GO:0008542	GO:0008542	visual learning	1/129	45/14661	0.328540323338967	0.51550187688015	0.459135765357196	MEIS2	1
GO:0010257	GO:0010257	NADH dehydrogenase complex assembly	1/129	45/14661	0.328540323338967	0.51550187688015	0.459135765357196	NDUFC1	1
GO:0031146	GO:0031146	SCF-dependent proteasomal ubiquitin-dependent protein catabolic process	1/129	45/14661	0.328540323338967	0.51550187688015	0.459135765357196	CUL4B	1
GO:0032892	GO:0032892	positive regulation of organic acid transport	1/129	45/14661	0.328540323338967	0.51550187688015	0.459135765357196	SLC7A5	1
GO:0032981	GO:0032981	mitochondrial respiratory chain complex I assembly	1/129	45/14661	0.328540323338967	0.51550187688015	0.459135765357196	NDUFC1	1
GO:0042304	GO:0042304	regulation of fatty acid biosynthetic process	1/129	45/14661	0.328540323338967	0.51550187688015	0.459135765357196	MID1IP1	1
GO:0043903	GO:0043903	regulation of biological process involved in symbiotic interaction	1/129	45/14661	0.328540323338967	0.51550187688015	0.459135765357196	GSN	1
GO:0046189	GO:0046189	phenol-containing compound biosynthetic process	1/129	45/14661	0.328540323338967	0.51550187688015	0.459135765357196	CITED1	1
GO:0046717	GO:0046717	acid secretion	1/129	45/14661	0.328540323338967	0.51550187688015	0.459135765357196	SGK1	1
GO:0046850	GO:0046850	regulation of bone remodeling	1/129	45/14661	0.328540323338967	0.51550187688015	0.459135765357196	TMEM64	1
GO:0060443	GO:0060443	mammary gland morphogenesis	1/129	45/14661	0.328540323338967	0.51550187688015	0.459135765357196	IGFBP5	1
GO:0061028	GO:0061028	establishment of endothelial barrier	1/129	45/14661	0.328540323338967	0.51550187688015	0.459135765357196	RDX	1
GO:0097720	GO:0097720	calcineurin-mediated signaling	1/129	45/14661	0.328540323338967	0.51550187688015	0.459135765357196	ATP2B4	1
GO:0007188	GO:0007188	adenylate cyclase-modulating G protein-coupled receptor signaling pathway	3/129	230/14661	0.329801480712128	0.517175419311408	0.460626318970083	ATP2B4/GNA12/GNB1	3
GO:0040029	GO:0040029	epigenetic regulation of gene expression	2/129	134/14661	0.330355399696674	0.51743350170522	0.460856182066073	NDN/IGF2	2
GO:0071322	GO:0071322	cellular response to carbohydrate stimulus	2/129	134/14661	0.330355399696674	0.51743350170522	0.460856182066073	ZBTB20/ZFP36L1	2
GO:0045862	GO:0045862	positive regulation of proteolysis	4/129	330/14661	0.330809376233894	0.517839412267191	0.461217709472461	CLU/GSN/MYH9/TRIB2	4
GO:0031644	GO:0031644	regulation of nervous system process	2/129	135/14661	0.333574386539439	0.520133296411377	0.463260775267984	JAM2/DAG1	2
GO:0061008	GO:0061008	hepaticobiliary system development	2/129	135/14661	0.333574386539439	0.520133296411377	0.463260775267984	SOX9/SLC7A5	2
GO:0010665	GO:0010665	regulation of cardiac muscle cell apoptotic process	1/129	46/14661	0.334466588958101	0.520133296411377	0.463260775267984	ATP2A2	1
GO:0018198	GO:0018198	peptidyl-cysteine modification	1/129	46/14661	0.334466588958101	0.520133296411377	0.463260775267984	ATP2B4	1
GO:0031018	GO:0031018	endocrine pancreas development	1/129	46/14661	0.334466588958101	0.520133296411377	0.463260775267984	SOX9	1
GO:0033628	GO:0033628	regulation of cell adhesion mediated by integrin	1/129	46/14661	0.334466588958101	0.520133296411377	0.463260775267984	SNAI2	1
GO:0042776	GO:0042776	proton motive force-driven mitochondrial ATP synthesis	1/129	46/14661	0.334466588958101	0.520133296411377	0.463260775267984	NDUFC1	1
GO:0048066	GO:0048066	developmental pigmentation	1/129	46/14661	0.334466588958101	0.520133296411377	0.463260775267984	CITED1	1
GO:0048286	GO:0048286	lung alveolus development	1/129	46/14661	0.334466588958101	0.520133296411377	0.463260775267984	IGFBP5	1
GO:0048538	GO:0048538	thymus development	1/129	46/14661	0.334466588958101	0.520133296411377	0.463260775267984	PBX1	1
GO:0050919	GO:0050919	negative chemotaxis	1/129	46/14661	0.334466588958101	0.520133296411377	0.463260775267984	FLRT3	1
GO:1903039	GO:1903039	positive regulation of leukocyte cell-cell adhesion	3/129	232/14661	0.334623001077297	0.520133296411377	0.463260775267984	ST3GAL4/LEF1/IGF2	3
GO:0001508	GO:0001508	action potential	2/129	136/14661	0.336789042225852	0.523194198852318	0.46598699188898	ATP2A2/DSP	2
GO:0010821	GO:0010821	regulation of mitochondrion organization	2/129	137/14661	0.339999194484372	0.52563988922439	0.46816526508481	CLU/SLC25A4	2
GO:0006984	GO:0006984	ER-nucleus signaling pathway	1/129	47/14661	0.340340951600894	0.52563988922439	0.46816526508481	ATP2A2	1
GO:0019933	GO:0019933	cAMP-mediated signaling	1/129	47/14661	0.340340951600894	0.52563988922439	0.46816526508481	SOX9	1
GO:0022602	GO:0022602	ovulation cycle process	1/129	47/14661	0.340340951600894	0.52563988922439	0.46816526508481	AMH	1
GO:0035850	GO:0035850	epithelial cell differentiation involved in kidney development	1/129	47/14661	0.340340951600894	0.52563988922439	0.46816526508481	BASP1	1
GO:0045912	GO:0045912	negative regulation of carbohydrate metabolic process	1/129	47/14661	0.340340951600894	0.52563988922439	0.46816526508481	PGP	1
GO:0060976	GO:0060976	coronary vasculature development	1/129	47/14661	0.340340951600894	0.52563988922439	0.46816526508481	GPC3	1
GO:0061462	GO:0061462	protein localization to lysosome	1/129	47/14661	0.340340951600894	0.52563988922439	0.46816526508481	CLU	1
GO:0089718	GO:0089718	amino acid import across plasma membrane	1/129	47/14661	0.340340951600894	0.52563988922439	0.46816526508481	SLC7A5	1
GO:1904707	GO:1904707	positive regulation of vascular associated smooth muscle cell proliferation	1/129	47/14661	0.340340951600894	0.52563988922439	0.46816526508481	IGFBP5	1
GO:0007043	GO:0007043	cell-cell junction assembly	2/129	138/14661	0.343204674361001	0.529140385412727	0.471283009303878	FSCN1/SNAI2	2
GO:0008643	GO:0008643	carbohydrate transport	2/129	138/14661	0.343204674361001	0.529140385412727	0.471283009303878	HK2/GPC3	2
GO:0051092	GO:0051092	positive regulation of NF-kappaB transcription factor activity	2/129	138/14661	0.343204674361001	0.529140385412727	0.471283009303878	AMH/CLU	2
GO:0001754	GO:0001754	eye photoreceptor cell differentiation	1/129	48/14661	0.346163862319621	0.530077910416384	0.472118023257078	SOX9	1
GO:0006890	GO:0006890	retrograde vesicle-mediated transport, Golgi to endoplasmic reticulum	1/129	48/14661	0.346163862319621	0.530077910416384	0.472118023257078	COPE	1
GO:0008038	GO:0008038	neuron recognition	1/129	48/14661	0.346163862319621	0.530077910416384	0.472118023257078	NDN	1
GO:0010662	GO:0010662	regulation of striated muscle cell apoptotic process	1/129	48/14661	0.346163862319621	0.530077910416384	0.472118023257078	ATP2A2	1
GO:0030857	GO:0030857	negative regulation of epithelial cell differentiation	1/129	48/14661	0.346163862319621	0.530077910416384	0.472118023257078	SOX9	1
GO:0034205	GO:0034205	amyloid-beta formation	1/129	48/14661	0.346163862319621	0.530077910416384	0.472118023257078	CLU	1
GO:0038093	GO:0038093	Fc receptor signaling pathway	1/129	48/14661	0.346163862319621	0.530077910416384	0.472118023257078	MAP3K1	1
GO:0042908	GO:0042908	xenobiotic transport	1/129	48/14661	0.346163862319621	0.530077910416384	0.472118023257078	SLC7A5	1
GO:0045197	GO:0045197	establishment or maintenance of epithelial cell apical/basal polarity	1/129	48/14661	0.346163862319621	0.530077910416384	0.472118023257078	FAT1	1
GO:0048599	GO:0048599	oocyte development	1/129	48/14661	0.346163862319621	0.530077910416384	0.472118023257078	INHBB	1
GO:1902991	GO:1902991	regulation of amyloid precursor protein catabolic process	1/129	48/14661	0.346163862319621	0.530077910416384	0.472118023257078	CLU	1
GO:0001678	GO:0001678	cellular glucose homeostasis	2/129	139/14661	0.346405316175041	0.530077910416384	0.472118023257078	HK2/ZBTB20	2
GO:0035264	GO:0035264	multicellular organism growth	2/129	139/14661	0.346405316175041	0.530077910416384	0.472118023257078	ZFP36L1/IGF2	2
GO:0034249	GO:0034249	negative regulation of cellular amide metabolic process	3/129	238/14661	0.3490781486248	0.532410513421333	0.474195574307781	CLU/ZFP36L1/IGFBP5	3
GO:1901653	GO:1901653	cellular response to peptide	4/129	340/14661	0.350822894502731	0.532410513421333	0.474195574307781	INHBB/APEX1/ZFP36L1/IGF2	4
GO:2001233	GO:2001233	regulation of apoptotic signaling pathway	4/129	340/14661	0.350822894502731	0.532410513421333	0.474195574307781	CLU/INHBB/SLC25A4/SNAI2	4
GO:0006111	GO:0006111	regulation of gluconeogenesis	1/129	49/14661	0.351935768277383	0.532410513421333	0.474195574307781	PGP	1
GO:0010656	GO:0010656	negative regulation of muscle cell apoptotic process	1/129	49/14661	0.351935768277383	0.532410513421333	0.474195574307781	SLC7A5	1
GO:0016574	GO:0016574	histone ubiquitination	1/129	49/14661	0.351935768277383	0.532410513421333	0.474195574307781	CUL4B	1
GO:0030850	GO:0030850	prostate gland development	1/129	49/14661	0.351935768277383	0.532410513421333	0.474195574307781	SOX9	1
GO:0032608	GO:0032608	interferon-beta production	1/129	49/14661	0.351935768277383	0.532410513421333	0.474195574307781	ZBTB20	1
GO:0032648	GO:0032648	regulation of interferon-beta production	1/129	49/14661	0.351935768277383	0.532410513421333	0.474195574307781	ZBTB20	1
GO:0043666	GO:0043666	regulation of phosphoprotein phosphatase activity	1/129	49/14661	0.351935768277383	0.532410513421333	0.474195574307781	GNA12	1
GO:0045010	GO:0045010	actin nucleation	1/129	49/14661	0.351935768277383	0.532410513421333	0.474195574307781	GSN	1
GO:0048260	GO:0048260	positive regulation of receptor-mediated endocytosis	1/129	49/14661	0.351935768277383	0.532410513421333	0.474195574307781	CLU	1
GO:0048546	GO:0048546	digestive tract morphogenesis	1/129	49/14661	0.351935768277383	0.532410513421333	0.474195574307781	SOX11	1
GO:0051293	GO:0051293	establishment of spindle localization	1/129	49/14661	0.351935768277383	0.532410513421333	0.474195574307781	MYH9	1
GO:0051489	GO:0051489	regulation of filopodium assembly	1/129	49/14661	0.351935768277383	0.532410513421333	0.474195574307781	FSCN1	1
GO:0061900	GO:0061900	glial cell activation	1/129	49/14661	0.351935768277383	0.532410513421333	0.474195574307781	CLU	1
GO:0090102	GO:0090102	cochlea development	1/129	49/14661	0.351935768277383	0.532410513421333	0.474195574307781	SOX9	1
GO:0097300	GO:0097300	programmed necrotic cell death	1/129	49/14661	0.351935768277383	0.532410513421333	0.474195574307781	SLC25A4	1
GO:0097352	GO:0097352	autophagosome maturation	1/129	49/14661	0.351935768277383	0.532410513421333	0.474195574307781	ATP2A2	1
GO:1901985	GO:1901985	positive regulation of protein acetylation	1/129	49/14661	0.351935768277383	0.532410513421333	0.474195574307781	SNAI2	1
GO:0007224	GO:0007224	smoothened signaling pathway	2/129	141/14661	0.352791438997154	0.533401390702182	0.475078106882582	DHH/GPC3	2
GO:0031346	GO:0031346	positive regulation of cell projection organization	4/129	342/14661	0.354829645518748	0.536178054456414	0.477551164101412	EPS8/NEDD9/FSCN1/DBN1	4
GO:0044839	GO:0044839	cell cycle G2/M phase transition	2/129	142/14661	0.35597660461925	0.537395480934354	0.478635474484719	NES/PBX1	2
GO:0001836	GO:0001836	release of cytochrome c from mitochondria	1/129	50/14661	0.357657112781367	0.537395480934354	0.478635474484719	CLU	1
GO:0010659	GO:0010659	cardiac muscle cell apoptotic process	1/129	50/14661	0.357657112781367	0.537395480934354	0.478635474484719	ATP2A2	1
GO:0015804	GO:0015804	neutral amino acid transport	1/129	50/14661	0.357657112781367	0.537395480934354	0.478635474484719	SLC7A5	1
GO:0015986	GO:0015986	proton motive force-driven ATP synthesis	1/129	50/14661	0.357657112781367	0.537395480934354	0.478635474484719	NDUFC1	1
GO:0044088	GO:0044088	regulation of vacuole organization	1/129	50/14661	0.357657112781367	0.537395480934354	0.478635474484719	LAPTM4B	1
GO:0045744	GO:0045744	negative regulation of G protein-coupled receptor signaling pathway	1/129	50/14661	0.357657112781367	0.537395480934354	0.478635474484719	ATP2B4	1
GO:0060324	GO:0060324	face development	1/129	50/14661	0.357657112781367	0.537395480934354	0.478635474484719	LEF1	1
GO:0060986	GO:0060986	endocrine hormone secretion	1/129	50/14661	0.357657112781367	0.537395480934354	0.478635474484719	INHBB	1
GO:0071385	GO:0071385	cellular response to glucocorticoid stimulus	1/129	50/14661	0.357657112781367	0.537395480934354	0.478635474484719	ZFP36L1	1
GO:0044000	GO:0044000	movement in host	2/129	143/14661	0.359156301321841	0.539343191476528	0.480370218062932	GSN/DAG1	2
GO:0006575	GO:0006575	cellular modified amino acid metabolic process	2/129	144/14661	0.362330379144767	0.541285395912632	0.482100057584852	GATM/IDH1	2
GO:0007612	GO:0007612	learning	2/129	144/14661	0.362330379144767	0.541285395912632	0.482100057584852	PRKAR2B/MEIS2	2
GO:0010675	GO:0010675	regulation of cellular carbohydrate metabolic process	2/129	144/14661	0.362330379144767	0.541285395912632	0.482100057584852	PGP/IGF2	2
GO:0007632	GO:0007632	visual behavior	1/129	51/14661	0.363328335315841	0.541285395912632	0.482100057584852	MEIS2	1
GO:0009395	GO:0009395	phospholipid catabolic process	1/129	51/14661	0.363328335315841	0.541285395912632	0.482100057584852	IDH1	1
GO:0009994	GO:0009994	oocyte differentiation	1/129	51/14661	0.363328335315841	0.541285395912632	0.482100057584852	INHBB	1
GO:0010676	GO:0010676	positive regulation of cellular carbohydrate metabolic process	1/129	51/14661	0.363328335315841	0.541285395912632	0.482100057584852	IGF2	1
GO:0010883	GO:0010883	regulation of lipid storage	1/129	51/14661	0.363328335315841	0.541285395912632	0.482100057584852	PLIN2	1
GO:0032768	GO:0032768	regulation of monooxygenase activity	1/129	51/14661	0.363328335315841	0.541285395912632	0.482100057584852	ATP2B4	1
GO:0043687	GO:0043687	post-translational protein modification	1/129	51/14661	0.363328335315841	0.541285395912632	0.482100057584852	PKN1	1
GO:0051898	GO:0051898	negative regulation of protein kinase B signaling	1/129	51/14661	0.363328335315841	0.541285395912632	0.482100057584852	DAG1	1
GO:0086002	GO:0086002	cardiac muscle cell action potential involved in contraction	1/129	51/14661	0.363328335315841	0.541285395912632	0.482100057584852	DSP	1
GO:0014706	GO:0014706	striated muscle tissue development	3/129	244/14661	0.363504300866835	0.541285395912632	0.482100057584852	TNNI3/DSP/LEF1	3
GO:0042113	GO:0042113	B cell activation	3/129	244/14661	0.363504300866835	0.541285395912632	0.482100057584852	PKN1/LEF1/ZFP36L1	3
GO:0045927	GO:0045927	positive regulation of growth	3/129	244/14661	0.363504300866835	0.541285395912632	0.482100057584852	DBN1/IGF2/BASP1	3
GO:0001894	GO:0001894	tissue homeostasis	3/129	245/14661	0.365904543811262	0.544249735562582	0.484740269803274	SOX9/JAM2/TMEM64	3
GO:0050730	GO:0050730	regulation of peptidyl-tyrosine phosphorylation	3/129	245/14661	0.365904543811262	0.544249735562582	0.484740269803274	NEDD9/SH3BP5/IGF2	3
GO:0044782	GO:0044782	cilium organization	4/129	348/14661	0.366850266907539	0.544513469542463	0.484975166528454	GSN/SYNE2/NEDD9/GDI2	4
GO:0030522	GO:0030522	intracellular receptor signaling pathway	3/129	246/14661	0.36830339036053	0.544513469542463	0.484975166528454	PKN1/NR2F2/SNAI2	3
GO:0043543	GO:0043543	protein acylation	3/129	246/14661	0.36830339036053	0.544513469542463	0.484975166528454	NMT2/LEF1/SNAI2	3
GO:0001706	GO:0001706	endoderm formation	1/129	52/14661	0.368949871574859	0.544513469542463	0.484975166528454	COL4A2	1
GO:0006826	GO:0006826	iron ion transport	1/129	52/14661	0.368949871574859	0.544513469542463	0.484975166528454	TTYH1	1
GO:0010658	GO:0010658	striated muscle cell apoptotic process	1/129	52/14661	0.368949871574859	0.544513469542463	0.484975166528454	ATP2A2	1
GO:0021872	GO:0021872	forebrain generation of neurons	1/129	52/14661	0.368949871574859	0.544513469542463	0.484975166528454	LEF1	1
GO:0034113	GO:0034113	heterotypic cell-cell adhesion	1/129	52/14661	0.368949871574859	0.544513469542463	0.484975166528454	DSP	1
GO:0043470	GO:0043470	regulation of carbohydrate catabolic process	1/129	52/14661	0.368949871574859	0.544513469542463	0.484975166528454	ZBTB20	1
GO:0046148	GO:0046148	pigment biosynthetic process	1/129	52/14661	0.368949871574859	0.544513469542463	0.484975166528454	CITED1	1
GO:0051289	GO:0051289	protein homotetramerization	1/129	52/14661	0.368949871574859	0.544513469542463	0.484975166528454	ME1	1
GO:0060071	GO:0060071	Wnt signaling pathway, planar cell polarity pathway	1/129	52/14661	0.368949871574859	0.544513469542463	0.484975166528454	GPC3	1
GO:0060998	GO:0060998	regulation of dendritic spine development	1/129	52/14661	0.368949871574859	0.544513469542463	0.484975166528454	DBN1	1
GO:1902743	GO:1902743	regulation of lamellipodium organization	1/129	52/14661	0.368949871574859	0.544513469542463	0.484975166528454	FSCN1	1
GO:0007189	GO:0007189	adenylate cyclase-activating G protein-coupled receptor signaling pathway	2/129	147/14661	0.371817444765543	0.547529511460838	0.487661427775306	ATP2B4/GNB1	2
GO:0034250	GO:0034250	positive regulation of cellular amide metabolic process	2/129	147/14661	0.371817444765543	0.547529511460838	0.487661427775306	CLU/EIF3D	2
GO:0043524	GO:0043524	negative regulation of neuron apoptotic process	2/129	147/14661	0.371817444765543	0.547529511460838	0.487661427775306	CITED1/NES	2
GO:0045834	GO:0045834	positive regulation of lipid metabolic process	2/129	147/14661	0.371817444765543	0.547529511460838	0.487661427775306	ZBTB20/MID1IP1	2
GO:0007131	GO:0007131	reciprocal meiotic recombination	1/129	53/14661	0.374522153494692	0.549078810804684	0.489041323313823	TOP2A	1
GO:0010718	GO:0010718	positive regulation of epithelial to mesenchymal transition	1/129	53/14661	0.374522153494692	0.549078810804684	0.489041323313823	LEF1	1
GO:0022617	GO:0022617	extracellular matrix disassembly	1/129	53/14661	0.374522153494692	0.549078810804684	0.489041323313823	FSCN1	1
GO:0045109	GO:0045109	intermediate filament organization	1/129	53/14661	0.374522153494692	0.549078810804684	0.489041323313823	DSP	1
GO:0045599	GO:0045599	negative regulation of fat cell differentiation	1/129	53/14661	0.374522153494692	0.549078810804684	0.489041323313823	TRIB2	1
GO:0048524	GO:0048524	positive regulation of viral process	1/129	53/14661	0.374522153494692	0.549078810804684	0.489041323313823	TOP2A	1
GO:0140527	GO:0140527	reciprocal homologous recombination	1/129	53/14661	0.374522153494692	0.549078810804684	0.489041323313823	TOP2A	1
GO:2000179	GO:2000179	positive regulation of neural precursor cell proliferation	1/129	53/14661	0.374522153494692	0.549078810804684	0.489041323313823	NES	1
GO:0030856	GO:0030856	regulation of epithelial cell differentiation	2/129	148/14661	0.374967607227112	0.549428831317345	0.48935307181209	SOX9/ZFP36L1	2
GO:0031124	GO:0031124	mRNA 3'-end processing	1/129	54/14661	0.380045609285984	0.553816463531878	0.493260950648764	ZFP36L1	1
GO:0038066	GO:0038066	p38MAPK cascade	1/129	54/14661	0.380045609285984	0.553816463531878	0.493260950648764	ZFP36L1	1
GO:0043113	GO:0043113	receptor clustering	1/129	54/14661	0.380045609285984	0.553816463531878	0.493260950648764	GSN	1
GO:0045604	GO:0045604	regulation of epidermal cell differentiation	1/129	54/14661	0.380045609285984	0.553816463531878	0.493260950648764	ZFP36L1	1
GO:0045778	GO:0045778	positive regulation of ossification	1/129	54/14661	0.380045609285984	0.553816463531878	0.493260950648764	SOX11	1
GO:0048016	GO:0048016	inositol phosphate-mediated signaling	1/129	54/14661	0.380045609285984	0.553816463531878	0.493260950648764	ATP2B4	1
GO:0050732	GO:0050732	negative regulation of peptidyl-tyrosine phosphorylation	1/129	54/14661	0.380045609285984	0.553816463531878	0.493260950648764	SH3BP5	1
GO:0051653	GO:0051653	spindle localization	1/129	54/14661	0.380045609285984	0.553816463531878	0.493260950648764	MYH9	1
GO:0051785	GO:0051785	positive regulation of nuclear division	1/129	54/14661	0.380045609285984	0.553816463531878	0.493260950648764	IGF2	1
GO:0070169	GO:0070169	positive regulation of biomineral tissue development	1/129	54/14661	0.380045609285984	0.553816463531878	0.493260950648764	WNT6	1
GO:0031960	GO:0031960	response to corticosteroid	2/129	150/14661	0.381248827058842	0.554961326573057	0.494280631841434	SGK1/ZFP36L1	2
GO:0072331	GO:0072331	signal transduction by p53 class mediator	2/129	150/14661	0.381248827058842	0.554961326573057	0.494280631841434	SGK1/SNAI2	2
GO:0002460	GO:0002460	adaptive immune response based on somatic recombination of immune receptors built from immunoglobulin superfamily domains	3/129	253/14661	0.385049525472612	0.557212573948694	0.496285722866663	CLU/PKN1/LEF1	3
GO:0002090	GO:0002090	regulation of receptor internalization	1/129	55/14661	0.385520663465631	0.557212573948694	0.496285722866663	RSPO1	1
GO:0002931	GO:0002931	response to ischemia	1/129	55/14661	0.385520663465631	0.557212573948694	0.496285722866663	HK2	1
GO:0006081	GO:0006081	cellular aldehyde metabolic process	1/129	55/14661	0.385520663465631	0.557212573948694	0.496285722866663	IDH1	1
GO:0009311	GO:0009311	oligosaccharide metabolic process	1/129	55/14661	0.385520663465631	0.557212573948694	0.496285722866663	ST3GAL4	1
GO:0032613	GO:0032613	interleukin-10 production	1/129	55/14661	0.385520663465631	0.557212573948694	0.496285722866663	TRIB2	1
GO:0032653	GO:0032653	regulation of interleukin-10 production	1/129	55/14661	0.385520663465631	0.557212573948694	0.496285722866663	TRIB2	1
GO:0050879	GO:0050879	multicellular organismal movement	1/129	55/14661	0.385520663465631	0.557212573948694	0.496285722866663	TNNI3	1
GO:0050881	GO:0050881	musculoskeletal movement	1/129	55/14661	0.385520663465631	0.557212573948694	0.496285722866663	TNNI3	1
GO:0061098	GO:0061098	positive regulation of protein tyrosine kinase activity	1/129	55/14661	0.385520663465631	0.557212573948694	0.496285722866663	NEDD9	1
GO:0070542	GO:0070542	response to fatty acid	1/129	55/14661	0.385520663465631	0.557212573948694	0.496285722866663	SOX9	1
GO:0072666	GO:0072666	establishment of protein localization to vacuole	1/129	55/14661	0.385520663465631	0.557212573948694	0.496285722866663	CLU	1
GO:0110151	GO:0110151	positive regulation of biomineralization	1/129	55/14661	0.385520663465631	0.557212573948694	0.496285722866663	WNT6	1
GO:0042129	GO:0042129	regulation of T cell proliferation	2/129	152/14661	0.387503704287333	0.559278301748849	0.49812557943573	SDC4/IGF2	2
GO:1990845	GO:1990845	adaptive thermogenesis	2/129	152/14661	0.387503704287333	0.559278301748849	0.49812557943573	SLC25A4/GATM	2
GO:0055065	GO:0055065	metal ion homeostasis	5/129	464/14661	0.387597890479893	0.559278301748849	0.49812557943573	TNNI3/ATP2B4/ATP2A2/BOLA3/TMEM64	5
GO:1903532	GO:1903532	positive regulation of secretion by cell	3/129	255/14661	0.38981709297421	0.559278301748849	0.49812557943573	INHBB/SDC4/SOX11	3
GO:0009161	GO:0009161	ribonucleoside monophosphate metabolic process	1/129	56/14661	0.390947736888398	0.559278301748849	0.49812557943573	IMPDH2	1
GO:0035306	GO:0035306	positive regulation of dephosphorylation	1/129	56/14661	0.390947736888398	0.559278301748849	0.49812557943573	GNA12	1
GO:0042733	GO:0042733	embryonic digit morphogenesis	1/129	56/14661	0.390947736888398	0.559278301748849	0.49812557943573	GNA12	1
GO:0046173	GO:0046173	polyol biosynthetic process	1/129	56/14661	0.390947736888398	0.559278301748849	0.49812557943573	PGP	1
GO:0050435	GO:0050435	amyloid-beta metabolic process	1/129	56/14661	0.390947736888398	0.559278301748849	0.49812557943573	CLU	1
GO:0051055	GO:0051055	negative regulation of lipid biosynthetic process	1/129	56/14661	0.390947736888398	0.559278301748849	0.49812557943573	SNAI2	1
GO:0060135	GO:0060135	maternal process involved in female pregnancy	1/129	56/14661	0.390947736888398	0.559278301748849	0.49812557943573	NR2F2	1
GO:0060350	GO:0060350	endochondral bone morphogenesis	1/129	56/14661	0.390947736888398	0.559278301748849	0.49812557943573	SOX9	1
GO:0060393	GO:0060393	regulation of pathway-restricted SMAD protein phosphorylation	1/129	56/14661	0.390947736888398	0.559278301748849	0.49812557943573	INHBB	1
GO:0060997	GO:0060997	dendritic spine morphogenesis	1/129	56/14661	0.390947736888398	0.559278301748849	0.49812557943573	DBN1	1
GO:0061951	GO:0061951	establishment of protein localization to plasma membrane	1/129	56/14661	0.390947736888398	0.559278301748849	0.49812557943573	RDX	1
GO:0086065	GO:0086065	cell communication involved in cardiac conduction	1/129	56/14661	0.390947736888398	0.559278301748849	0.49812557943573	DSP	1
GO:0090175	GO:0090175	regulation of establishment of planar polarity	1/129	56/14661	0.390947736888398	0.559278301748849	0.49812557943573	GPC3	1
GO:1900024	GO:1900024	regulation of substrate adhesion-dependent cell spreading	1/129	56/14661	0.390947736888398	0.559278301748849	0.49812557943573	NEDD9	1
GO:1902893	GO:1902893	regulation of miRNA transcription	1/129	56/14661	0.390947736888398	0.559278301748849	0.49812557943573	SOX9	1
GO:0007018	GO:0007018	microtubule-based movement	4/129	361/14661	0.392852470263452	0.561700842367001	0.500283234122762	KIF21A/SYNE2/DST/ATP2B4	4
GO:0032640	GO:0032640	tumor necrosis factor production	2/129	154/14661	0.393731234230106	0.561748588611713	0.500325759687831	CLU/ZBTB20	2
GO:0032680	GO:0032680	regulation of tumor necrosis factor production	2/129	154/14661	0.393731234230106	0.561748588611713	0.500325759687831	CLU/ZBTB20	2
GO:0043534	GO:0043534	blood vessel endothelial cell migration	2/129	154/14661	0.393731234230106	0.561748588611713	0.500325759687831	MYH9/ATP2B4	2
GO:0099173	GO:0099173	postsynapse organization	2/129	154/14661	0.393731234230106	0.561748588611713	0.500325759687831	NEDD9/DBN1	2
GO:0009583	GO:0009583	detection of light stimulus	1/129	57/14661	0.396327246778257	0.562433434029155	0.500935722597747	NMT2	1
GO:0022029	GO:0022029	telencephalon cell migration	1/129	57/14661	0.396327246778257	0.562433434029155	0.500935722597747	SYNE2	1
GO:0030865	GO:0030865	cortical cytoskeleton organization	1/129	57/14661	0.396327246778257	0.562433434029155	0.500935722597747	FMNL2	1
GO:0032481	GO:0032481	positive regulation of type I interferon production	1/129	57/14661	0.396327246778257	0.562433434029155	0.500935722597747	ZBTB20	1
GO:0042987	GO:0042987	amyloid precursor protein catabolic process	1/129	57/14661	0.396327246778257	0.562433434029155	0.500935722597747	CLU	1
GO:0048857	GO:0048857	neural nucleus development	1/129	57/14661	0.396327246778257	0.562433434029155	0.500935722597747	BASP1	1
GO:0061005	GO:0061005	cell differentiation involved in kidney development	1/129	57/14661	0.396327246778257	0.562433434029155	0.500935722597747	BASP1	1
GO:0061614	GO:0061614	miRNA transcription	1/129	57/14661	0.396327246778257	0.562433434029155	0.500935722597747	SOX9	1
GO:0090311	GO:0090311	regulation of protein deacetylation	1/129	57/14661	0.396327246778257	0.562433434029155	0.500935722597747	NDN	1
GO:2000300	GO:2000300	regulation of synaptic vesicle exocytosis	1/129	57/14661	0.396327246778257	0.562433434029155	0.500935722597747	ATP2A2	1
GO:2001242	GO:2001242	regulation of intrinsic apoptotic signaling pathway	2/129	155/14661	0.396834441711931	0.562852692673592	0.501309138577842	CLU/SNAI2	2
GO:1903034	GO:1903034	regulation of response to wounding	2/129	156/14661	0.399930454897285	0.566941412862391	0.504950789088558	MYLK/ST3GAL4	2
GO:0010498	GO:0010498	proteasomal protein catabolic process	5/129	472/14661	0.401617081585332	0.568233137730057	0.506101273911884	CLU/CUL4B/GNA12/UBE2C/TRIB2	5
GO:1901607	GO:1901607	alpha-amino acid biosynthetic process	1/129	58/14661	0.401659606759469	0.568233137730057	0.506101273911884	ATP2B4	1
GO:1903078	GO:1903078	positive regulation of protein localization to plasma membrane	1/129	58/14661	0.401659606759469	0.568233137730057	0.506101273911884	ATP2B4	1
GO:0008202	GO:0008202	steroid metabolic process	3/129	260/14661	0.401696789238065	0.568233137730057	0.506101273911884	DHH/PBX1/SNAI2	3
GO:0010970	GO:0010970	transport along microtubule	2/129	157/14661	0.40301916001669	0.569800493257639	0.507497251331206	SYNE2/DST	2
GO:0009165	GO:0009165	nucleotide biosynthetic process	3/129	261/14661	0.4040654321759	0.570976033345849	0.508544255274965	NDUFC1/ME1/IMPDH2	3
GO:0043065	GO:0043065	positive regulation of apoptotic process	5/129	474/14661	0.405117866686404	0.572159027445517	0.509597898192138	CLU/INHBB/GSN/ATP2A2/TOP2A	5
GO:0030888	GO:0030888	regulation of B cell proliferation	1/129	59/14661	0.406945226887389	0.572307096860678	0.50972977737106	PKN1	1
GO:0038034	GO:0038034	signal transduction in absence of ligand	1/129	59/14661	0.406945226887389	0.572307096860678	0.50972977737106	SNAI2	1
GO:0046888	GO:0046888	negative regulation of hormone secretion	1/129	59/14661	0.406945226887389	0.572307096860678	0.50972977737106	INHBB	1
GO:0070830	GO:0070830	bicellular tight junction assembly	1/129	59/14661	0.406945226887389	0.572307096860678	0.50972977737106	SNAI2	1
GO:0070936	GO:0070936	protein K48-linked ubiquitination	1/129	59/14661	0.406945226887389	0.572307096860678	0.50972977737106	UBE2C	1
GO:0070988	GO:0070988	demethylation	1/129	59/14661	0.406945226887389	0.572307096860678	0.50972977737106	APEX1	1
GO:0097192	GO:0097192	extrinsic apoptotic signaling pathway in absence of ligand	1/129	59/14661	0.406945226887389	0.572307096860678	0.50972977737106	SNAI2	1
GO:1902305	GO:1902305	regulation of sodium ion transmembrane transport	1/129	59/14661	0.406945226887389	0.572307096860678	0.50972977737106	ATP2B4	1
GO:1901293	GO:1901293	nucleoside phosphate biosynthetic process	3/129	263/14661	0.408794864818583	0.573923500302794	0.511169439697827	NDUFC1/ME1/IMPDH2	3
GO:0000910	GO:0000910	cytokinesis	2/129	159/14661	0.409174203564257	0.573923500302794	0.511169439697827	MYH9/SVIL	2
GO:0007286	GO:0007286	spermatid development	2/129	159/14661	0.409174203564257	0.573923500302794	0.511169439697827	JAM2/DHH	2
GO:0071706	GO:0071706	tumor necrosis factor superfamily cytokine production	2/129	159/14661	0.409174203564257	0.573923500302794	0.511169439697827	CLU/ZBTB20	2
GO:1903555	GO:1903555	regulation of tumor necrosis factor superfamily cytokine production	2/129	159/14661	0.409174203564257	0.573923500302794	0.511169439697827	CLU/ZBTB20	2
GO:0090066	GO:0090066	regulation of anatomical structure size	5/129	477/14661	0.41036497186959	0.574986871496769	0.512116539541496	GSN/RDX/SVIL/EPS8/DBN1	5
GO:1901615	GO:1901615	organic hydroxy compound metabolic process	5/129	477/14661	0.41036497186959	0.574986871496769	0.512116539541496	CITED1/PGP/IDH1/LDHA/SNAI2	5
GO:0031122	GO:0031122	cytoplasmic microtubule organization	1/129	60/14661	0.412184513679029	0.575793373089373	0.512834856472219	DST	1
GO:0035825	GO:0035825	homologous recombination	1/129	60/14661	0.412184513679029	0.575793373089373	0.512834856472219	TOP2A	1
GO:0042130	GO:0042130	negative regulation of T cell proliferation	1/129	60/14661	0.412184513679029	0.575793373089373	0.512834856472219	SDC4	1
GO:0045453	GO:0045453	bone resorption	1/129	60/14661	0.412184513679029	0.575793373089373	0.512834856472219	TMEM64	1
GO:0050994	GO:0050994	regulation of lipid catabolic process	1/129	60/14661	0.412184513679029	0.575793373089373	0.512834856472219	IDH1	1
GO:0043488	GO:0043488	regulation of mRNA stability	2/129	160/14661	0.412240326933438	0.575793373089373	0.512834856472219	APEX1/ZFP36L1	2
GO:0031056	GO:0031056	regulation of histone modification	2/129	161/14661	0.415298712049961	0.579456155710654	0.516097142367931	IGF2/SNAI2	2
GO:0048660	GO:0048660	regulation of smooth muscle cell proliferation	2/129	161/14661	0.415298712049961	0.579456155710654	0.516097142367931	GNA12/IGFBP5	2
GO:0006875	GO:0006875	cellular metal ion homeostasis	4/129	373/14661	0.416727339203526	0.580528717342229	0.517052427746494	TNNI3/ATP2B4/ATP2A2/TMEM64	4
GO:0033692	GO:0033692	cellular polysaccharide biosynthetic process	1/129	61/14661	0.41737787014334	0.580528717342229	0.517052427746494	IGF2	1
GO:0045682	GO:0045682	regulation of epidermis development	1/129	61/14661	0.41737787014334	0.580528717342229	0.517052427746494	ZFP36L1	1
GO:0051205	GO:0051205	protein insertion into membrane	1/129	61/14661	0.41737787014334	0.580528717342229	0.517052427746494	REEP1	1
GO:0051965	GO:0051965	positive regulation of synapse assembly	1/129	61/14661	0.41737787014334	0.580528717342229	0.517052427746494	FLRT3	1
GO:0060113	GO:0060113	inner ear receptor cell differentiation	1/129	61/14661	0.41737787014334	0.580528717342229	0.517052427746494	SDC4	1
GO:0090596	GO:0090596	sensory organ morphogenesis	3/129	268/14661	0.420569503907177	0.584021476581543	0.520163280991601	SOX9/FAT1/SOX11	3
GO:0007565	GO:0007565	female pregnancy	2/129	163/14661	0.421391863895107	0.584021476581543	0.520163280991601	NR2F2/IGFBP5	2
GO:0010634	GO:0010634	positive regulation of epithelial cell migration	2/129	163/14661	0.421391863895107	0.584021476581543	0.520163280991601	SOX9/SPARC	2
GO:0048015	GO:0048015	phosphatidylinositol-mediated signaling	2/129	163/14661	0.421391863895107	0.584021476581543	0.520163280991601	SOX9/ZFP36L1	2
GO:0006334	GO:0006334	nucleosome assembly	1/129	62/14661	0.422525695811252	0.584021476581543	0.520163280991601	SOX9	1
GO:0035065	GO:0035065	regulation of histone acetylation	1/129	62/14661	0.422525695811252	0.584021476581543	0.520163280991601	SNAI2	1
GO:0040014	GO:0040014	regulation of multicellular organism growth	1/129	62/14661	0.422525695811252	0.584021476581543	0.520163280991601	IGF2	1
GO:0045069	GO:0045069	regulation of viral genome replication	1/129	62/14661	0.422525695811252	0.584021476581543	0.520163280991601	TOP2A	1
GO:0046530	GO:0046530	photoreceptor cell differentiation	1/129	62/14661	0.422525695811252	0.584021476581543	0.520163280991601	SOX9	1
GO:0070265	GO:0070265	necrotic cell death	1/129	62/14661	0.422525695811252	0.584021476581543	0.520163280991601	SLC25A4	1
GO:0098930	GO:0098930	axonal transport	1/129	62/14661	0.422525695811252	0.584021476581543	0.520163280991601	DST	1
GO:1903578	GO:1903578	regulation of ATP metabolic process	1/129	62/14661	0.422525695811252	0.584021476581543	0.520163280991601	ZBTB20	1
GO:0002700	GO:0002700	regulation of production of molecular mediator of immune response	2/129	165/14661	0.427452875172831	0.588321041419549	0.52399272193282	SLC7A5/PKN1	2
GO:0048515	GO:0048515	spermatid differentiation	2/129	165/14661	0.427452875172831	0.588321041419549	0.52399272193282	JAM2/DHH	2
GO:0048659	GO:0048659	smooth muscle cell proliferation	2/129	165/14661	0.427452875172831	0.588321041419549	0.52399272193282	GNA12/IGFBP5	2
GO:0006940	GO:0006940	regulation of smooth muscle contraction	1/129	63/14661	0.427628386765451	0.588321041419549	0.52399272193282	TNNI3	1
GO:0030858	GO:0030858	positive regulation of epithelial cell differentiation	1/129	63/14661	0.427628386765451	0.588321041419549	0.52399272193282	SOX9	1
GO:0035019	GO:0035019	somatic stem cell population maintenance	1/129	63/14661	0.427628386765451	0.588321041419549	0.52399272193282	SOX9	1
GO:0043954	GO:0043954	cellular component maintenance	1/129	63/14661	0.427628386765451	0.588321041419549	0.52399272193282	NEDD9	1
GO:0048814	GO:0048814	regulation of dendrite morphogenesis	1/129	63/14661	0.427628386765451	0.588321041419549	0.52399272193282	DBN1	1
GO:0060042	GO:0060042	retina morphogenesis in camera-type eye	1/129	63/14661	0.427628386765451	0.588321041419549	0.52399272193282	SOX9	1
GO:0043068	GO:0043068	positive regulation of programmed cell death	5/129	488/14661	0.429549517701859	0.590352956593351	0.525802463022632	CLU/INHBB/GSN/ATP2A2/TOP2A	5
GO:1902532	GO:1902532	negative regulation of intracellular signal transduction	5/129	488/14661	0.429549517701859	0.590352956593351	0.525802463022632	CLU/DAG1/ATP2B4/WWC2/SNAI2	5
GO:0006839	GO:0006839	mitochondrial transport	2/129	166/14661	0.430471093158554	0.591008350007974	0.526386194276636	HK2/SLC25A4	2
GO:0016573	GO:0016573	histone acetylation	2/129	166/14661	0.430471093158554	0.591008350007974	0.526386194276636	LEF1/SNAI2	2
GO:0034504	GO:0034504	protein localization to nucleus	3/129	273/14661	0.432267760549347	0.591171110400412	0.526531158088997	SOX9/CCT4/CCT8	3
GO:0030193	GO:0030193	regulation of blood coagulation	1/129	64/14661	0.432686335669907	0.591171110400412	0.526531158088997	ST3GAL4	1
GO:0031100	GO:0031100	animal organ regeneration	1/129	64/14661	0.432686335669907	0.591171110400412	0.526531158088997	SLC7A5	1
GO:0043537	GO:0043537	negative regulation of blood vessel endothelial cell migration	1/129	64/14661	0.432686335669907	0.591171110400412	0.526531158088997	ATP2B4	1
GO:0048525	GO:0048525	negative regulation of viral process	1/129	64/14661	0.432686335669907	0.591171110400412	0.526531158088997	GSN	1
GO:0050709	GO:0050709	negative regulation of protein secretion	1/129	64/14661	0.432686335669907	0.591171110400412	0.526531158088997	INHBB	1
GO:0051148	GO:0051148	negative regulation of muscle cell differentiation	1/129	64/14661	0.432686335669907	0.591171110400412	0.526531158088997	IGF2	1
GO:0061512	GO:0061512	protein localization to cilium	1/129	64/14661	0.432686335669907	0.591171110400412	0.526531158088997	GDI2	1
GO:0070972	GO:0070972	protein localization to endoplasmic reticulum	1/129	64/14661	0.432686335669907	0.591171110400412	0.526531158088997	SPCS2	1
GO:0048871	GO:0048871	multicellular organismal homeostasis	5/129	490/14661	0.433026210653124	0.591171110400412	0.526531158088997	SOX9/JAM2/GATM/TMEM64/NDN	5
GO:0031503	GO:0031503	protein-containing complex localization	2/129	167/14661	0.433480998559219	0.591171110400412	0.526531158088997	DAG1/DBN1	2
GO:0048017	GO:0048017	inositol lipid-mediated signaling	2/129	167/14661	0.433480998559219	0.591171110400412	0.526531158088997	SOX9/ZFP36L1	2
GO:0051302	GO:0051302	regulation of cell division	2/129	167/14661	0.433480998559219	0.591171110400412	0.526531158088997	SVIL/IGF2	2
GO:0015698	GO:0015698	inorganic anion transport	2/129	168/14661	0.436482503510521	0.593877702257348	0.528941805226239	TTYH1/SLC25A3	2
GO:0048771	GO:0048771	tissue remodeling	2/129	168/14661	0.436482503510521	0.593877702257348	0.528941805226239	TMEM64/IGFBP5	2
GO:0009914	GO:0009914	hormone transport	3/129	275/14661	0.436923939616491	0.593877702257348	0.528941805226239	INHBB/SLC7A5/SOX11	3
GO:0022409	GO:0022409	positive regulation of cell-cell adhesion	3/129	275/14661	0.436923939616491	0.593877702257348	0.528941805226239	ST3GAL4/LEF1/IGF2	3
GO:0007405	GO:0007405	neuroblast proliferation	1/129	65/14661	0.437699931799152	0.593877702257348	0.528941805226239	LEF1	1
GO:0008652	GO:0008652	cellular amino acid biosynthetic process	1/129	65/14661	0.437699931799152	0.593877702257348	0.528941805226239	ATP2B4	1
GO:0015909	GO:0015909	long-chain fatty acid transport	1/129	65/14661	0.437699931799152	0.593877702257348	0.528941805226239	PLIN2	1
GO:0030330	GO:0030330	DNA damage response, signal transduction by p53 class mediator	1/129	65/14661	0.437699931799152	0.593877702257348	0.528941805226239	SNAI2	1
GO:0042093	GO:0042093	T-helper cell differentiation	1/129	65/14661	0.437699931799152	0.593877702257348	0.528941805226239	LEF1	1
GO:0120192	GO:0120192	tight junction assembly	1/129	65/14661	0.437699931799152	0.593877702257348	0.528941805226239	SNAI2	1
GO:0007162	GO:0007162	negative regulation of cell adhesion	3/129	276/14661	0.439246835663226	0.594250350160044	0.529273706985838	RDX/SDC4/SNAI2	3
GO:0051047	GO:0051047	positive regulation of secretion	3/129	276/14661	0.439246835663226	0.594250350160044	0.529273706985838	INHBB/SDC4/SOX11	3
GO:0048872	GO:0048872	homeostasis of number of cells	3/129	277/14661	0.44156619210599	0.594250350160044	0.529273706985838	SOX9/PKN1/ZFP36L1	3
GO:0018393	GO:0018393	internal peptidyl-lysine acetylation	2/129	170/14661	0.442459971382103	0.594250350160044	0.529273706985838	LEF1/SNAI2	2
GO:0000288	GO:0000288	nuclear-transcribed mRNA catabolic process, deadenylation-dependent decay	1/129	66/14661	0.442669561067301	0.594250350160044	0.529273706985838	ZFP36L1	1
GO:0001756	GO:0001756	somitogenesis	1/129	66/14661	0.442669561067301	0.594250350160044	0.529273706985838	LEF1	1
GO:0002260	GO:0002260	lymphocyte homeostasis	1/129	66/14661	0.442669561067301	0.594250350160044	0.529273706985838	PKN1	1
GO:0002294	GO:0002294	CD4-positive, alpha-beta T cell differentiation involved in immune response	1/129	66/14661	0.442669561067301	0.594250350160044	0.529273706985838	LEF1	1
GO:0009064	GO:0009064	glutamine family amino acid metabolic process	1/129	66/14661	0.442669561067301	0.594250350160044	0.529273706985838	ATP2B4	1
GO:0010611	GO:0010611	regulation of cardiac muscle hypertrophy	1/129	66/14661	0.442669561067301	0.594250350160044	0.529273706985838	ATP2B4	1
GO:0032729	GO:0032729	positive regulation of interferon-gamma production	1/129	66/14661	0.442669561067301	0.594250350160044	0.529273706985838	SLC7A5	1
GO:0032835	GO:0032835	glomerulus development	1/129	66/14661	0.442669561067301	0.594250350160044	0.529273706985838	BASP1	1
GO:0042246	GO:0042246	tissue regeneration	1/129	66/14661	0.442669561067301	0.594250350160044	0.529273706985838	DAG1	1
GO:0042490	GO:0042490	mechanoreceptor differentiation	1/129	66/14661	0.442669561067301	0.594250350160044	0.529273706985838	SDC4	1
GO:0043297	GO:0043297	apical junction assembly	1/129	66/14661	0.442669561067301	0.594250350160044	0.529273706985838	SNAI2	1
GO:0090502	GO:0090502	RNA phosphodiester bond hydrolysis, endonucleolytic	1/129	66/14661	0.442669561067301	0.594250350160044	0.529273706985838	APEX1	1
GO:0097194	GO:0097194	execution phase of apoptosis	1/129	66/14661	0.442669561067301	0.594250350160044	0.529273706985838	TOP2A	1
GO:0150076	GO:0150076	neuroinflammatory response	1/129	66/14661	0.442669561067301	0.594250350160044	0.529273706985838	CLU	1
GO:1900046	GO:1900046	regulation of hemostasis	1/129	66/14661	0.442669561067301	0.594250350160044	0.529273706985838	ST3GAL4	1
GO:1904377	GO:1904377	positive regulation of protein localization to cell periphery	1/129	66/14661	0.442669561067301	0.594250350160044	0.529273706985838	ATP2B4	1
GO:2000628	GO:2000628	regulation of miRNA metabolic process	1/129	66/14661	0.442669561067301	0.594250350160044	0.529273706985838	SOX9	1
GO:0007219	GO:0007219	Notch signaling pathway	2/129	171/14661	0.445435769256343	0.597661925635214	0.532312253278522	SOX9/SNAI2	2
GO:0006790	GO:0006790	sulfur compound metabolic process	3/129	279/14661	0.446194058693537	0.597843779346272	0.532474222703958	ST3GAL4/IDH1/BOLA3	3
GO:0002287	GO:0002287	alpha-beta T cell activation involved in immune response	1/129	67/14661	0.44759560605684	0.597843779346272	0.532474222703958	LEF1	1
GO:0002293	GO:0002293	alpha-beta T cell differentiation involved in immune response	1/129	67/14661	0.44759560605684	0.597843779346272	0.532474222703958	LEF1	1
GO:0002720	GO:0002720	positive regulation of cytokine production involved in immune response	1/129	67/14661	0.44759560605684	0.597843779346272	0.532474222703958	SLC7A5	1
GO:0009247	GO:0009247	glycolipid biosynthetic process	1/129	67/14661	0.44759560605684	0.597843779346272	0.532474222703958	ST3GAL4	1
GO:0030239	GO:0030239	myofibril assembly	1/129	67/14661	0.44759560605684	0.597843779346272	0.532474222703958	MYL9	1
GO:0033143	GO:0033143	regulation of intracellular steroid hormone receptor signaling pathway	1/129	67/14661	0.44759560605684	0.597843779346272	0.532474222703958	PKN1	1
GO:0042698	GO:0042698	ovulation cycle	1/129	67/14661	0.44759560605684	0.597843779346272	0.532474222703958	AMH	1
GO:0046626	GO:0046626	regulation of insulin receptor signaling pathway	1/129	67/14661	0.44759560605684	0.597843779346272	0.532474222703958	IGF2	1
GO:0006475	GO:0006475	internal protein amino acid acetylation	2/129	172/14661	0.448402836528854	0.598153301772117	0.532749901265491	LEF1/SNAI2	2
GO:0043487	GO:0043487	regulation of RNA stability	2/129	172/14661	0.448402836528854	0.598153301772117	0.532749901265491	APEX1/ZFP36L1	2
GO:0018105	GO:0018105	peptidyl-serine phosphorylation	3/129	280/14661	0.448502456896851	0.598153301772117	0.532749901265491	ATP2B4/SGK1/PKN1	3
GO:0048511	GO:0048511	rhythmic process	3/129	281/14661	0.450807091606395	0.600443190011652	0.534789408077386	AMH/TOP2A/IMPDH2	3
GO:0061013	GO:0061013	regulation of mRNA catabolic process	2/129	173/14661	0.45136109583703	0.600443190011652	0.534789408077386	APEX1/ZFP36L1	2
GO:0000271	GO:0000271	polysaccharide biosynthetic process	1/129	68/14661	0.452478446047156	0.600443190011652	0.534789408077386	IGF2	1
GO:0003143	GO:0003143	embryonic heart tube morphogenesis	1/129	68/14661	0.452478446047156	0.600443190011652	0.534789408077386	TEAD2	1
GO:0005977	GO:0005977	glycogen metabolic process	1/129	68/14661	0.452478446047156	0.600443190011652	0.534789408077386	IGF2	1
GO:0007585	GO:0007585	respiratory gaseous exchange by respiratory system	1/129	68/14661	0.452478446047156	0.600443190011652	0.534789408077386	NDN	1
[truncated: 659 more rows]
