# Supplementary material for: How relevant is the mouse model for understanding human sex determination?
Source: Int J Biol Sci. 2025 Oct 15;21(15):6599–615. doi: 10.7150/ijbs.90231 (PMC12631067; doi:10.7150/ijbs.90231)
Supplement: Supplementary file 5 — Supplementary tables 11-46. [file ijbsv21p6599s5.zip › Ontology Results/Supplementary Table 18 - GO Analysis - Sertoli Molecular Function Human.csv]

	ID	Description	GeneRatio	BgRatio	pvalue	p.adjust	qvalue	geneID	Count
GO:0005178	GO:0005178	integrin binding	22/542	146/14759	1.74401644550925e-08	7.69830148618708e-06	6.8421905336127e-06	CCN2/ITGA6/CD81/CD9/ITGAV/SEMA7A/CCN1/PRKCA/ITGB5/TLN1/ACTN4/EMILIN1/CXCL12/KDR/FBLN1/NRG1/GFRA1/EMP2/TSPAN8/PTN/ISG15/COL3A1	22
GO:0045296	GO:0045296	cadherin binding	33/542	305/14759	2.77257363451063e-08	7.69830148618708e-06	6.8421905336127e-06	S100A11/ITGA6/FLNB/VCL/CDH2/TJP1/EPCAM/SPTAN1/KTN1/BMPR2/SHTN1/CHMP4B/SLK/FLNA/CTTN/AFDN/CEMIP2/STK24/MPRIP/PDLIM1/CNN3/ARHGAP18/MACF1/PRDX1/TLN1/CC2D1A/CAST/EEF2/BZW2/KDR/HSP90AB1/RSL1D1/EIF3E	33
GO:0019838	GO:0019838	growth factor binding	20/542	126/14759	3.18111631660623e-08	7.69830148618708e-06	6.8421905336127e-06	ERBB3/IGFBP7/COL2A1/CCN2/ITGA6/S100A13/ITGAV/CCN1/IL6R/IGF1R/INSR/ENG/NTRK2/KDR/PDGFRA/IGFBP3/COL6A1/COL1A1/COL3A1/FGFR1	20
GO:0005520	GO:0005520	insulin-like growth factor binding	7/542	18/14759	1.93815614091668e-06	0.000351775339576378	0.000312655187995244	IGFBP7/CCN2/ITGA6/ITGAV/IGF1R/INSR/IGFBP3	7
GO:0019199	GO:0019199	transmembrane receptor protein kinase activity	13/542	79/14759	5.47218740314546e-06	0.00079456161093672	0.000706200184869087	EPHB1/AXL/BMPR2/ERBB4/IGF1R/EPHB6/INSR/ENG/NTRK2/KDR/EPHA4/PDGFRA/FGFR1	13
GO:0051015	GO:0051015	actin filament binding	22/542	207/14759	7.7919932129438e-06	0.000942831178766199	0.000837981024479745	FHOD3/ITPRID2/FLNB/CORO2A/SPTAN1/SHTN1/CAMSAP3/FLNA/CTTN/AFDN/MPRIP/MACF1/ARPC5/MYO10/TPM4/GAS2L1/MYO6/TLN1/DMD/ACTN4/MARCKS/ANXA6	22
GO:0004714	GO:0004714	transmembrane receptor protein tyrosine kinase activity	11/542	60/14759	9.9024470590778e-06	0.00102702522355578	0.000912812037175141	EPHB1/AXL/ERBB4/IGF1R/EPHB6/INSR/NTRK2/KDR/EPHA4/PDGFRA/FGFR1	11
GO:0048407	GO:0048407	platelet-derived growth factor binding	5/542	11/14759	2.52073151550949e-05	0.00205618281432256	0.00182751930575573	COL2A1/PDGFRA/COL6A1/COL1A1/COL3A1	5
GO:0003779	GO:0003779	actin binding	33/542	414/14759	2.548986959904e-05	0.00205618281432256	0.00182751930575573	FHOD3/ITPRID2/FLNB/CORO2A/VCL/MICAL2/SNTA1/SPTAN1/SHTN1/CAMSAP3/MTSS1/FLNA/CTTN/AFDN/MPRIP/PDLIM1/CNN3/MACF1/ARPC5/MYO10/TPM4/GAS2L1/MYO6/MAP1B/TLN1/DMD/ACTN4/DIAPH2/FHL3/CXCR4/ENC1/MARCKS/ANXA6	33
GO:0001968	GO:0001968	fibronectin binding	7/542	26/14759	3.10087902069605e-05	0.00225123816902533	0.00200088298914387	CCN2/ITGAV/PLEKHA2/FSTL3/FBLN1/IGFBP3/MMP2	7
GO:0031994	GO:0031994	insulin-like growth factor I binding	5/542	12/14759	4.19085602826077e-05	0.00276596497865211	0.0024583681773434	ITGA6/ITGAV/IGF1R/INSR/IGFBP3	5
GO:0005201	GO:0005201	extracellular matrix structural constituent	17/542	157/14759	6.55165777178262e-05	0.00396375295192848	0.00352295281938837	VCAN/IGFBP7/COL2A1/LAMA1/LAMC1/COL9A1/CCN1/DCN/EMILIN1/FBLN1/BGN/COL6A1/COL6A2/PCOLCE/COL1A1/COL3A1/MFAP4	17
GO:0140297	GO:0140297	DNA-binding transcription factor binding	33/542	439/14759	8.0715191991177e-05	0.00450763302966112	0.00400634920571591	NOTCH2/NKX3-1/ID3/SMARCA1/JUND/ID4/NR4A1/ARNT2/SOX10/SRY/FLNA/GATA4/CRTC3/MED25/NRIP1/ZMYND8/BAZ2A/NCOA2/GAS2L1/EP300/ACTN4/RB1/RBFOX2/MAD2L2/HDAC2/CITED2/ELK1/FKBP4/LMO4/PRRX1/ID2/TLE1/BCAS3	33
GO:0050840	GO:0050840	extracellular matrix binding	9/542	52/14759	0.000102060400696113	0.00529256077895558	0.00470398688922687	LGALS1/ITGAV/PLEKHA2/SPOCK2/CCN1/ADGRG1/LGALS3/DCN/BGN	9
GO:0048306	GO:0048306	calcium-dependent protein binding	10/542	68/14759	0.000175485393456133	0.00849349304327683	0.00754895060972698	S100A10/S100A11/S100A6/S100A13/S100A16/RAC3/CALM1/LRP8/SYT1/ANXA6	10
GO:0005539	GO:0005539	glycosaminoglycan binding	19/542	206/14759	0.00021579943035166	0.00979189915220656	0.00870296386878733	SERPINA5/VCAN/PRNP/SFRP1/CCN2/SPOCK2/CCN1/LRPAP1/ADGRG1/DPYSL3/APLP2/ENG/DCN/BMP4/BGN/PCOLCE/PTN/ANXA6/FGFR1	19
GO:0061134	GO:0061134	peptidase regulator activity	16/542	175/14759	0.000731384747629943	0.0312344309870199	0.0277609195230436	SERPINA5/SERPINF1/PRNP/WFDC2/PSME4/CSTB/NKX3-1/TIMP2/SPOCK2/GAS6/APLP2/CAST/SERPINH1/FBLN1/PCOLCE/BST2	16
GO:0061629	GO:0061629	RNA polymerase II-specific DNA-binding transcription factor binding	24/542	327/14759	0.00103209399852446	0.0416277912738198	0.0369984573740054	NOTCH2/NKX3-1/SMARCA1/JUND/ID4/NR4A1/ARNT2/GATA4/MED25/NRIP1/BAZ2A/NCOA2/GAS2L1/EP300/ACTN4/RB1/MAD2L2/HDAC2/CITED2/ELK1/FKBP4/PRRX1/ID2/BCAS3	24
GO:0044325	GO:0044325	transmembrane transporter binding	12/542	119/14759	0.0014207675612988	0.0542882762896277	0.0482509980651613	S100A10/PRNP/RIMS4/SNTA1/TCAF1/CALM1/FLNA/SLC5A3/ACTN4/HSP90AB1/ID2/DPP10	12
GO:0004857	GO:0004857	enzyme inhibitor activity	23/542	320/14759	0.00171288428950801	0.0621776997091407	0.055263056287811	SERPINA5/SERPINF1/PRNP/WFDC2/CSTB/TIMP2/CAMK2N1/BOD1L1/TAOK3/SPOCK2/GAS6/PPP1R1A/ATP5IF1/APLP2/PPP1R14C/CDKN1B/WNK1/CAST/LGALS3/SERPINH1/PTN/SOCS3/BST2	23
GO:0030020	GO:0030020	extracellular matrix structural constituent conferring tensile strength	6/542	36/14759	0.00181695122273581	0.0628145994145809	0.0558291277963435	COL2A1/COL9A1/COL6A1/COL6A2/COL1A1/COL3A1	6
GO:0140678	GO:0140678	molecular function inhibitor activity	9/542	77/14759	0.00198850922852814	0.0656208045414286	0.058323261104677	NKX3-1/ID3/TIMP2/ID4/CALM1/ATP5IF1/CDKN1B/WNK1/ID2	9
GO:0019888	GO:0019888	protein phosphatase regulator activity	9/542	78/14759	0.00217649862812259	0.0687016523485652	0.0610614946928672	CALM1/BOD1L1/PPP1R1A/PPP1R14C/SHOC2/LGALS3/PPP1R15A/IGFBP3/PTN	9
GO:0019208	GO:0019208	phosphatase regulator activity	10/542	95/14759	0.00252434743662737	0.0713913160761121	0.063452046911203	CALM1/BMPR2/BOD1L1/PPP1R1A/PPP1R14C/SHOC2/LGALS3/PPP1R15A/IGFBP3/PTN	10
GO:0019001	GO:0019001	guanyl nucleotide binding	24/542	350/14759	0.00255671379886903	0.0713913160761121	0.063452046911203	PRPS2/SEPTIN6/RAC3/RHOB/MRAS/GNAS/RHEBL1/RAB5B/RASL12/INSR/TUBB4B/DNM2/EEF2/HSP90AB1/FKBP4/TUBB/RAB34/RND3/PRKG1/IFI44L/TUBB2B/ARL4D/ANXA6/ARL4A	24
GO:0032561	GO:0032561	guanyl ribonucleotide binding	24/542	350/14759	0.00255671379886903	0.0713913160761121	0.063452046911203	PRPS2/SEPTIN6/RAC3/RHOB/MRAS/GNAS/RHEBL1/RAB5B/RASL12/INSR/TUBB4B/DNM2/EEF2/HSP90AB1/FKBP4/TUBB/RAB34/RND3/PRKG1/IFI44L/TUBB2B/ARL4D/ANXA6/ARL4A	24
GO:0043548	GO:0043548	phosphatidylinositol 3-kinase binding	5/542	27/14759	0.00270690474039073	0.0727856607971731	0.0646913296631392	AXL/IGF1R/INSR/DNM2/IRS1	5
GO:0016918	GO:0016918	retinal binding	4/542	17/14759	0.00292291380589739	0.075786979395768	0.0673588783088383	OPN3/ALDH1A2/STRA6/CRABP2	4
GO:0016922	GO:0016922	nuclear receptor binding	12/542	131/14759	0.00319914214760721	0.0800888689366495	0.0711823643006614	NKX3-1/JUND/NR4A1/MED25/NRIP1/BAZ2A/NCOA2/GAS2L1/EP300/ACTN4/FKBP4/BCAS3	12
GO:0004866	GO:0004866	endopeptidase inhibitor activity	12/542	132/14759	0.00340522172394205	0.0824063657193977	0.0732421374307536	SERPINA5/SERPINF1/PRNP/WFDC2/CSTB/TIMP2/SPOCK2/GAS6/APLP2/CAST/SERPINH1/BST2	12
GO:0098641	GO:0098641	cadherin binding involved in cell-cell adhesion	4/542	18/14759	0.00365018753361076	0.0854850370774648	0.0759784366079251	S100A11/EPCAM/PDLIM1/CNN3	4
GO:0030414	GO:0030414	peptidase inhibitor activity	12/542	138/14759	0.00487786592686923	0.107299935631545	0.0953673489084196	SERPINA5/SERPINF1/PRNP/WFDC2/CSTB/TIMP2/SPOCK2/GAS6/APLP2/CAST/SERPINH1/BST2	12
GO:0005501	GO:0005501	retinoid binding	5/542	31/14759	0.0050501931489471	0.107299935631545	0.0953673489084196	SERPINA5/OPN3/ALDH1A2/STRA6/CRABP2	5
GO:0019840	GO:0019840	isoprenoid binding	5/542	31/14759	0.0050501931489471	0.107299935631545	0.0953673489084196	SERPINA5/OPN3/ALDH1A2/STRA6/CRABP2	5
GO:0005525	GO:0005525	GTP binding	22/542	330/14759	0.00527239424306115	0.107299935631545	0.0953673489084196	SEPTIN6/RAC3/RHOB/MRAS/GNAS/RHEBL1/RAB5B/RASL12/INSR/TUBB4B/DNM2/EEF2/HSP90AB1/FKBP4/TUBB/RAB34/RND3/IFI44L/TUBB2B/ARL4D/ANXA6/ARL4A	22
GO:0140416	GO:0140416	transcription regulator inhibitor activity	4/542	20/14759	0.00545315910769697	0.107299935631545	0.0953673489084196	NKX3-1/ID3/ID4/ID2	4
GO:0061135	GO:0061135	endopeptidase regulator activity	12/542	140/14759	0.00546845401978947	0.107299935631545	0.0953673489084196	SERPINA5/SERPINF1/PRNP/WFDC2/CSTB/TIMP2/SPOCK2/GAS6/APLP2/CAST/SERPINH1/BST2	12
GO:0008047	GO:0008047	enzyme activator activity	29/542	481/14759	0.006225106721482	0.118932302099893	0.105706105824611	APOA1/ERBB3/MMP15/GPRC5B/PSME4/NKX3-1/ARAP2/CALM1/SRGAP3/BMPR2/CHML/GAS6/ERBB4/OCRL/GNAS/ARHGAP18/PREX1/WNK1/CFLAR/ARHGAP23/RANBP2/PPP1R15A/FBLN1/NRG1/PLCB1/HACD3/IGFBP3/PCOLCE/BCAS3	29
GO:0070410	GO:0070410	co-SMAD binding	3/542	11/14759	0.0065180012066602	0.119966000558885	0.106624848981582	USP9Y/GATA4/USP9X	3
GO:0005200	GO:0005200	structural constituent of cytoskeleton	9/542	92/14759	0.00660969700048956	0.119966000558885	0.106624848981582	LMNA/SPTAN1/ARPC5/TLN1/TUBB4B/DMD/TUBB/TUBB2B/DES	9
GO:0019887	GO:0019887	protein kinase regulator activity	15/542	201/14759	0.00737047776235525	0.130511386718778	0.11599750624708	ERBB3/GPRC5B/CALM1/CAMK2N1/BMPR2/TAOK3/GAS6/CCND1/ERBB4/CDKN1B/WNK1/CDK4/HSP90AB1/NRG1/SOCS3	15
GO:0019211	GO:0019211	phosphatase activator activity	4/542	22/14759	0.00776959584341816	0.1343030138648	0.119367474987853	CALM1/BMPR2/PPP1R15A/IGFBP3	4
GO:0016405	GO:0016405	CoA-ligase activity	4/542	23/14759	0.00913721208404528	0.151728940950409	0.13485550355604	SLC27A3/ACSS1/ACSM3/ACSL4	4
GO:0005516	GO:0005516	calmodulin binding	14/542	187/14759	0.0091956933909339	0.151728940950409	0.13485550355604	TJP1/SNTA1/SPTAN1/PPP3CA/SRY/CAMSAP3/ATP5IF1/CNN3/MYO10/MYO6/SPHK1/PLCB1/MARCKS/SYT1	14
GO:0002020	GO:0002020	protease binding	10/542	115/14759	0.00974478138506842	0.157215806345771	0.139732186878291	SERPINA5/PRNP/CSTB/TIMP2/ITGAV/CLTC/CFLAR/NTRK2/COL1A1/COL3A1	10
GO:0035259	GO:0035259	nuclear glucocorticoid receptor binding	3/542	13/14759	0.010696893275858	0.161790510797352	0.143798148642565	NR4A1/NRIP1/FKBP4	3
GO:0050780	GO:0050780	dopamine receptor binding	3/542	13/14759	0.010696893275858	0.161790510797352	0.143798148642565	GNAS/DNM2/SLC9A3R1	3
GO:0050998	GO:0050998	nitric-oxide synthase binding	3/542	13/14759	0.010696893275858	0.161790510797352	0.143798148642565	SNTA1/DMD/DNM2	3
GO:0004713	GO:0004713	protein tyrosine kinase activity	11/542	136/14759	0.0115810948289239	0.16845591207718	0.149722305499944	EPHB1/AXL/ERBB4/IGF1R/EPHB6/INSR/NTRK2/KDR/EPHA4/PDGFRA/FGFR1	11
GO:0001786	GO:0001786	phosphatidylserine binding	6/542	52/14759	0.0116016468372714	0.16845591207718	0.149722305499944	AXL/GAS6/APPL1/TLN1/SYT1/ANXA6	6
GO:0004864	GO:0004864	protein phosphatase inhibitor activity	5/542	38/14759	0.0120961156252295	0.172191763606208	0.153042701305793	BOD1L1/PPP1R1A/PPP1R14C/LGALS3/PTN	5
GO:0005159	GO:0005159	insulin-like growth factor receptor binding	3/542	14/14759	0.0132482635044183	0.184966140465532	0.164396468182356	GNAS/INSR/IRS1	3
GO:0042287	GO:0042287	MHC protein binding	4/542	26/14759	0.0141480172288554	0.193801141663189	0.172248948585668	COL2A1/CD81/TUBB4B/TUBB	4
GO:0019212	GO:0019212	phosphatase inhibitor activity	5/542	40/14759	0.014939015586449	0.195412989756719	0.173681546644728	BOD1L1/PPP1R1A/PPP1R14C/LGALS3/PTN	5
GO:0048156	GO:0048156	tau protein binding	5/542	40/14759	0.014939015586449	0.195412989756719	0.173681546644728	PPP2CB/EP300/MARK3/HSP90AB1/FKBP4	5
GO:0016782	GO:0016782	transferase activity, transferring sulphur-containing groups	6/542	55/14759	0.0150731782732455	0.195412989756719	0.173681546644728	CHST3/TSTD1/ACSM3/GAL3ST4/HS6ST1/DSEL	6
GO:0072542	GO:0072542	protein phosphatase activator activity	3/542	15/14759	0.0161160532440871	0.202000436547173	0.179536418157775	CALM1/PPP1R15A/IGFBP3	3
GO:0016878	GO:0016878	acid-thiol ligase activity	4/542	27/14759	0.0161377759225015	0.202000436547173	0.179536418157775	SLC27A3/ACSS1/ACSM3/ACSL4	4
GO:0015026	GO:0015026	coreceptor activity	5/542	42/14759	0.0181972740937934	0.21477641701525	0.190891610309335	ITGAV/ENG/RAMP2/KDR/CXCR4	5
GO:0030296	GO:0030296	protein tyrosine kinase activator activity	4/542	28/14759	0.0182945071375308	0.21477641701525	0.190891610309335	ERBB3/GAS6/ERBB4/NRG1	4
GO:0045499	GO:0045499	chemorepellent activity	4/542	28/14759	0.0182945071375308	0.21477641701525	0.190891610309335	APOA1/SEMA6A/SEMA7A/NRG1	4
GO:0003712	GO:0003712	transcription coregulator activity	26/542	457/14759	0.0183417876789883	0.21477641701525	0.190891610309335	BCORL1/FBXL19/HR/CAMTA1/CCND1/PHF10/TRIM28/WWTR1/PDLIM1/TRIM8/NRIP1/ZMYND8/ATF7IP2/NCOA2/EP300/ACTN4/RB1/RBFOX2/FHL3/CITED2/ELK1/SMARCC1/NRG1/LMO4/TLE1/LDB2	26
GO:0008191	GO:0008191	metalloendopeptidase inhibitor activity	3/542	16/14759	0.0193040739188853	0.222456470874773	0.19771758249418	TIMP2/SPOCK2/BST2	3
GO:0019207	GO:0019207	kinase regulator activity	15/542	226/14759	0.0198782789491622	0.225494226829559	0.200417516378889	ERBB3/GPRC5B/CALM1/CAMK2N1/BMPR2/TAOK3/GAS6/CCND1/ERBB4/CDKN1B/WNK1/CDK4/HSP90AB1/NRG1/SOCS3	15
GO:0008201	GO:0008201	heparin binding	11/542	148/14759	0.0206093720784932	0.226840093697288	0.201613712391529	SERPINA5/SFRP1/CCN2/CCN1/LRPAP1/ADGRG1/APLP2/BMP4/PCOLCE/PTN/FGFR1	11
GO:0070325	GO:0070325	lipoprotein particle receptor binding	4/542	29/14759	0.0206218266997535	0.226840093697288	0.201613712391529	APOA1/LRPAP1/CLTC/SYT1	4
GO:0001540	GO:0001540	amyloid-beta binding	7/542	76/14759	0.0213581265125664	0.231432833554077	0.205695703883789	APOA1/PRNP/LRP8/LRPAP1/INSR/ITM2C/EPHA4	7
GO:0098631	GO:0098631	cell adhesion mediator activity	6/542	60/14759	0.0223546298088477	0.23315562411741	0.207226906747821	S100A11/EPCAM/PDLIM1/CNN3/LRRC4C/EMILIN1	6
GO:0072341	GO:0072341	modified amino acid binding	7/542	77/14759	0.0227782230041077	0.23315562411741	0.207226906747821	GSTM4/AXL/GAS6/APPL1/TLN1/SYT1/ANXA6	7
GO:0005005	GO:0005005	transmembrane-ephrin receptor activity	3/542	17/14759	0.0228143225145255	0.23315562411741	0.207226906747821	EPHB1/EPHB6/EPHA4	3
GO:0023026	GO:0023026	MHC class II protein complex binding	3/542	17/14759	0.0228143225145255	0.23315562411741	0.207226906747821	ATP1B1/CD81/HSP90AB1	3
GO:0097718	GO:0097718	disordered domain specific binding	4/542	30/14759	0.0231228718132969	0.23315562411741	0.207226906747821	CALM1/CLTC/RB1/HSP90AB1	4
GO:0071855	GO:0071855	neuropeptide receptor binding	4/542	31/14759	0.0258003056894968	0.251244552529537	0.223304205742506	GNAS/POMC/TAC1/NPY	4
GO:0019894	GO:0019894	kinesin binding	5/542	46/14759	0.026042977431352	0.251244552529537	0.223304205742506	KTN1/SHTN1/LRP8/KIF1B/ARHGEF10	5
GO:1901681	GO:1901681	sulfur compound binding	15/542	234/14759	0.0261697208515472	0.251244552529537	0.223304205742506	SERPINA5/SFRP1/CCN2/GSTM4/CCN1/LRPAP1/ADGRG1/DPYSL3/APLP2/GAL3ST4/BMP4/PCOLCE/PTN/ANXA6/FGFR1	15
GO:0015645	GO:0015645	fatty acid ligase activity	3/542	18/14759	0.0266471495107085	0.251244552529537	0.223304205742506	SLC27A3/ACSM3/ACSL4	3
GO:0031690	GO:0031690	adrenergic receptor binding	3/542	18/14759	0.0266471495107085	0.251244552529537	0.223304205742506	GNAS/SLC9A3R1/ARRDC3	3
GO:0001618	GO:0001618	virus receptor activity	6/542	63/14759	0.027699837538997	0.257821564786049	0.229149803122877	CD81/XPR1/AXL/ITGAV/ITGB5/CXCR4	6
GO:0140272	GO:0140272	exogenous protein binding	6/542	64/14759	0.0296536467478591	0.272513259986654	0.242207667640741	CD81/XPR1/AXL/ITGAV/ITGB5/CXCR4	6
GO:0005003	GO:0005003	ephrin receptor activity	3/542	19/14759	0.0308014155119814	0.272705215386567	0.242378276108403	EPHB1/EPHB6/EPHA4	3
GO:0015662	GO:0015662	P-type ion transporter activity	3/542	19/14759	0.0308014155119814	0.272705215386567	0.242378276108403	ATP1B1/ATP1A1/ATP2C1	3
GO:0030021	GO:0030021	extracellular matrix structural constituent conferring compression resistance	3/542	19/14759	0.0308014155119814	0.272705215386567	0.242378276108403	VCAN/DCN/BGN	3
GO:0005518	GO:0005518	collagen binding	6/542	65/14759	0.0316957284124973	0.277242154547868	0.246410672376168	ADGRG1/DCN/SERPINH1/COL6A1/COL6A2/PCOLCE	6
GO:0003924	GO:0003924	GTPase activity	17/542	284/14759	0.033352993184398	0.28826515537944	0.256207829850075	SEPTIN6/RAC3/RHOB/MRAS/GNAS/RHEBL1/RAB5B/RASL12/TUBB4B/DNM2/EEF2/TUBB/RAB34/RND3/TUBB2B/ARL4D/ARL4A	17
GO:0008395	GO:0008395	steroid hydroxylase activity	3/542	20/14759	0.0352746372303846	0.294859706342541	0.26206901549656	CYP27A1/CYP11A1/CYP17A1	3
GO:0030742	GO:0030742	GTP-dependent protein binding	3/542	20/14759	0.0352746372303846	0.294859706342541	0.26206901549656	MRAS/RAB5B/RAB34	3
GO:0030546	GO:0030546	signaling receptor activator activity	22/542	396/14759	0.035674218138663	0.294859706342541	0.26206901549656	APOA1/INHA/ENHO/CCN2/SEMA6A/BMPR2/SEMA7A/NENF/GAS6/LRPAP1/POMC/CCL2/LGALS3/MANF/BMP4/CXCL12/CRLF1/NRG1/TDGF1/IL17B/PTN/NPY	22
GO:0099106	GO:0099106	ion channel regulator activity	9/542	122/14759	0.0357405704657625	0.294859706342541	0.26206901549656	SNTA1/CALM1/FLNA/WNK1/SLC5A3/SLC9A3R1/PRKG1/DPP10/NPY	9
GO:0030295	GO:0030295	protein kinase activator activity	8/542	104/14759	0.0374923442957631	0.305836426502517	0.271825039069223	ERBB3/GPRC5B/CALM1/BMPR2/GAS6/ERBB4/WNK1/NRG1	8
GO:0019003	GO:0019003	GDP binding	6/542	68/14759	0.0383631694394837	0.306161015087457	0.272113530880979	PRPS2/RHOB/MRAS/RHEBL1/RAB5B/RASL12	6
GO:0001664	GO:0001664	G protein-coupled receptor binding	14/542	225/14759	0.0383755542327253	0.306161015087457	0.272113530880979	PRNP/SFRP1/GPRC5B/FLNA/GNAS/POMC/CCL2/DNM2/CXCL12/SLC9A3R1/ARRDC3/NPW/TAC1/NPY	14
GO:0070577	GO:0070577	lysine-acetylated histone binding	3/542	21/14759	0.0400631234386548	0.312750834585628	0.277970511238205	PSME4/ZMYND8/BAZ2A	3
GO:0140033	GO:0140033	acetylation-dependent protein binding	3/542	21/14759	0.0400631234386548	0.312750834585628	0.277970511238205	PSME4/ZMYND8/BAZ2A	3
GO:0098632	GO:0098632	cell-cell adhesion mediator activity	5/542	52/14759	0.0413717787463277	0.317908486592983	0.282554592259676	S100A11/EPCAM/PDLIM1/CNN3/LRRC4C	5
GO:0004869	GO:0004869	cysteine-type endopeptidase inhibitor activity	4/542	36/14759	0.0418943427685702	0.317908486592983	0.282554592259676	WFDC2/CSTB/GAS6/CAST	4
GO:0030545	GO:0030545	signaling receptor regulator activity	23/542	427/14759	0.0433055381209213	0.317908486592983	0.282554592259676	APOA1/INHA/ENHO/CCN2/SEMA6A/BMPR2/SEMA7A/NENF/GAS6/LRPAP1/POMC/CCL2/LGALS3/MANF/BMP4/CXCL12/CRLF1/NRG1/LY6H/TDGF1/IL17B/PTN/NPY	23
GO:0016247	GO:0016247	channel regulator activity	9/542	127/14759	0.0443671756046239	0.317908486592983	0.282554592259676	SNTA1/CALM1/FLNA/WNK1/SLC5A3/SLC9A3R1/PRKG1/DPP10/NPY	9
GO:0017134	GO:0017134	fibroblast growth factor binding	3/542	22/14759	0.0451621014800079	0.317908486592983	0.282554592259676	S100A13/ITGAV/FGFR1	3
GO:0023023	GO:0023023	MHC protein complex binding	3/542	22/14759	0.0451621014800079	0.317908486592983	0.282554592259676	ATP1B1/CD81/HSP90AB1	3
GO:0016504	GO:0016504	peptidase activator activity	4/542	37/14759	0.0456605644375629	0.317908486592983	0.282554592259676	PSME4/NKX3-1/FBLN1/PCOLCE	4
GO:0016877	GO:0016877	ligase activity, forming carbon-sulfur bonds	4/542	37/14759	0.0456605644375629	0.317908486592983	0.282554592259676	SLC27A3/ACSS1/ACSM3/ACSL4	4
GO:0016747	GO:0016747	acyltransferase activity, transferring groups other than amino-acyl groups	12/542	189/14759	0.046326680734143	0.317908486592983	0.282554592259676	PLAAT3/SAT1/MBOAT7/ACSM3/GPAT3/ELOVL2/ZDHHC12/EP300/SPHK1/NAT8L/PAFAH1B3/PLAAT1	12
GO:0031490	GO:0031490	chromatin DNA binding	8/542	109/14759	0.0473335824488735	0.317908486592983	0.282554592259676	HMGN5/HR/TOX/EP300/ACTN4/HDAC2/SMARCC1/MACROH2A2	8
GO:0019209	GO:0019209	kinase activator activity	8/542	110/14759	0.0494858292892771	0.317908486592983	0.282554592259676	ERBB3/GPRC5B/CALM1/BMPR2/GAS6/ERBB4/WNK1/NRG1	8
GO:0005384	GO:0005384	manganese ion transmembrane transporter activity	2/542	10/14759	0.049826521404269	0.317908486592983	0.282554592259676	SLC39A14/ATP2C1	2
GO:0005527	GO:0005527	macrolide binding	2/542	10/14759	0.049826521404269	0.317908486592983	0.282554592259676	FKBP4/FKBP7	2
GO:0008035	GO:0008035	high-density lipoprotein particle binding	2/542	10/14759	0.049826521404269	0.317908486592983	0.282554592259676	APOA1/LRP8	2
GO:0016018	GO:0016018	cyclosporin A binding	2/542	10/14759	0.049826521404269	0.317908486592983	0.282554592259676	PPP3CA/PPIF	2
GO:0031957	GO:0031957	very long-chain fatty acid-CoA ligase activity	2/542	10/14759	0.049826521404269	0.317908486592983	0.282554592259676	SLC27A3/ACSL4	2
GO:0035256	GO:0035256	G protein-coupled glutamate receptor binding	2/542	10/14759	0.049826521404269	0.317908486592983	0.282554592259676	PRNP/SLC9A3R1	2
GO:0045294	GO:0045294	alpha-catenin binding	2/542	10/14759	0.049826521404269	0.317908486592983	0.282554592259676	VCL/CDH2	2
GO:0047676	GO:0047676	arachidonate-CoA ligase activity	2/542	10/14759	0.049826521404269	0.317908486592983	0.282554592259676	SLC27A3/ACSL4	2
GO:0070567	GO:0070567	cytidylyltransferase activity	2/542	10/14759	0.049826521404269	0.317908486592983	0.282554592259676	CMAS/NANS	2
GO:0042974	GO:0042974	nuclear retinoic acid receptor binding	3/542	23/14759	0.0505658348894023	0.317908486592983	0.282554592259676	MED25/NRIP1/ACTN4	3
GO:0140358	GO:0140358	P-type transmembrane transporter activity	3/542	23/14759	0.0505658348894023	0.317908486592983	0.282554592259676	ATP1B1/ATP1A1/ATP2C1	3
GO:0048018	GO:0048018	receptor ligand activity	21/542	389/14759	0.0507952953784932	0.317908486592983	0.282554592259676	APOA1/INHA/ENHO/CCN2/SEMA6A/SEMA7A/NENF/GAS6/LRPAP1/POMC/CCL2/LGALS3/MANF/BMP4/CXCL12/CRLF1/NRG1/TDGF1/IL17B/PTN/NPY	21
GO:0003925	GO:0003925	G protein activity	4/542	39/14759	0.0537398641127025	0.330636791066288	0.293867410357597	RAC3/MRAS/RAB5B/RASL12	4
GO:0035254	GO:0035254	glutamate receptor binding	4/542	39/14759	0.0537398641127025	0.330636791066288	0.293867410357597	PRNP/GNAS/SLC9A3R1/SYNDIG1	4
GO:0050750	GO:0050750	low-density lipoprotein particle receptor binding	3/542	24/14759	0.056267732651614	0.342548908450107	0.304454807713377	LRPAP1/CLTC/SYT1	3
GO:0046332	GO:0046332	SMAD binding	6/542	75/14759	0.0571885805328699	0.342548908450107	0.304454807713377	USP9Y/GATA4/USP9X/CITED2/CREB3L1/COL3A1	6
GO:0008146	GO:0008146	sulfotransferase activity	4/542	40/14759	0.0580510695045085	0.342548908450107	0.304454807713377	CHST3/GAL3ST4/HS6ST1/DSEL	4
GO:0002162	GO:0002162	dystroglycan binding	2/542	11/14759	0.0594506370037376	0.342548908450107	0.304454807713377	VCL/DMD	2
GO:0004865	GO:0004865	protein serine/threonine phosphatase inhibitor activity	2/542	11/14759	0.0594506370037376	0.342548908450107	0.304454807713377	PPP1R1A/PPP1R14C	2
GO:0033130	GO:0033130	acetylcholine receptor binding	2/542	11/14759	0.0594506370037376	0.342548908450107	0.304454807713377	RIC3/LY6H	2
GO:0097493	GO:0097493	structural molecule activity conferring elasticity	2/542	11/14759	0.0594506370037376	0.342548908450107	0.304454807713377	LAMC1/EMILIN1	2
GO:1990226	GO:1990226	histone methyltransferase binding	2/542	11/14759	0.0594506370037376	0.342548908450107	0.304454807713377	CBX1/HSP90AB1	2
GO:0047485	GO:0047485	protein N-terminus binding	7/542	95/14759	0.0602235513507284	0.344270065201802	0.305984558458322	CALM1/LRP8/ACTN4/SLC9A3R1/SMARCC1/YWHAQ/EIF3E	7
GO:0016684	GO:0016684	oxidoreductase activity, acting on peroxide as acceptor	4/542	41/14759	0.0625414747105906	0.354727426874131	0.315278980243356	SESN1/PRDX4/PRDX1/PRDX2	4
GO:0030165	GO:0030165	PDZ domain binding	6/542	77/14759	0.0634272163315541	0.356962473307816	0.317265472143963	CADM1/SNTA1/PLEKHA2/CLCN3/SLC9A3R1/GRID2	6
GO:0019902	GO:0019902	phosphatase binding	11/542	178/14759	0.0640634269844571	0.357769599928583	0.317982840011921	CDH2/BOD1L1/MAPK1/SHOC2/CDKN1B/WNK1/MTMR4/SPHK1/LGALS3/PPP1R15A/SLC9A3R1	11
GO:0003755	GO:0003755	peptidyl-prolyl cis-trans isomerase activity	3/542	26/14759	0.068535985380037	0.371805616898794	0.33045794281421	PPIF/FKBP4/FKBP7	3
GO:0043236	GO:0043236	laminin binding	3/542	26/14759	0.068535985380037	0.371805616898794	0.33045794281421	LGALS1/PLEKHA2/LGALS3	3
GO:0017166	GO:0017166	vinculin binding	2/542	12/14759	0.0696495370499118	0.371805616898794	0.33045794281421	TLN1/DMD	2
GO:0030955	GO:0030955	potassium ion binding	2/542	12/14759	0.0696495370499118	0.371805616898794	0.33045794281421	ATP1A1/PDXK	2
GO:0051011	GO:0051011	microtubule minus-end binding	2/542	12/14759	0.0696495370499118	0.371805616898794	0.33045794281421	CAMSAP3/MACF1	2
GO:0140313	GO:0140313	molecular sequestering activity	2/542	12/14759	0.0696495370499118	0.371805616898794	0.33045794281421	PRNP/PRDX4	2
GO:0003743	GO:0003743	translation initiation factor activity	4/542	44/14759	0.0770683980989372	0.399059845501061	0.354681289389807	EIF3F/EIF3H/EIF4A2/EIF3E	4
GO:0005024	GO:0005024	transforming growth factor beta receptor activity	2/542	13/14759	0.0803681995542852	0.399059845501061	0.354681289389807	BMPR2/ENG	2
GO:0008353	GO:0008353	RNA polymerase II CTD heptapeptide repeat kinase activity	2/542	13/14759	0.0803681995542852	0.399059845501061	0.354681289389807	MAPK1/CDK4	2
GO:0016854	GO:0016854	racemase and epimerase activity	2/542	13/14759	0.0803681995542852	0.399059845501061	0.354681289389807	NAXE/DSEL	2
GO:0031005	GO:0031005	filamin binding	2/542	13/14759	0.0803681995542852	0.399059845501061	0.354681289389807	DPYSL3/CRMP1	2
GO:0042288	GO:0042288	MHC class I protein binding	2/542	13/14759	0.0803681995542852	0.399059845501061	0.354681289389807	TUBB4B/TUBB	2
GO:0043560	GO:0043560	insulin receptor substrate binding	2/542	13/14759	0.0803681995542852	0.399059845501061	0.354681289389807	IGF1R/INSR	2
GO:0044548	GO:0044548	S100 protein binding	2/542	13/14759	0.0803681995542852	0.399059845501061	0.354681289389807	S100A11/S100A6	2
GO:0106018	GO:0106018	phosphatidylinositol-3,5-bisphosphate phosphatase activity	2/542	13/14759	0.0803681995542852	0.399059845501061	0.354681289389807	OCRL/MTMR4	2
GO:0008083	GO:0008083	growth factor activity	9/542	143/14759	0.0808817579594894	0.399059845501061	0.354681289389807	INHA/CCN2/NENF/MANF/BMP4/CXCL12/NRG1/TDGF1/PTN	9
GO:0043621	GO:0043621	protein self-association	5/542	63/14759	0.0811694467260279	0.399059845501061	0.354681289389807	NKX3-1/SVIP/ELP1/ABCD3/SLC9A3R1	5
GO:0016859	GO:0016859	cis-trans isomerase activity	3/542	28/14759	0.0819007120931929	0.399059845501061	0.354681289389807	PPIF/FKBP4/FKBP7	3
GO:0140662	GO:0140662	ATP-dependent protein folding chaperone	3/542	28/14759	0.0819007120931929	0.399059845501061	0.354681289389807	HSPA4L/TCP1/HSP90AB1	3
GO:0019956	GO:0019956	chemokine binding	3/542	29/14759	0.0889713527155127	0.412849845580403	0.366937734291412	ITGAV/ZFP36/CXCR4	3
GO:0051059	GO:0051059	NF-kappaB binding	3/542	29/14759	0.0889713527155127	0.412849845580403	0.366937734291412	NOTCH2/EP300/HDAC2	3
GO:0042277	GO:0042277	peptide binding	14/542	256/14759	0.0900129591708175	0.412849845580403	0.366937734291412	APOA1/PRNP/GSTM4/PPP3CA/PPIF/LRP8/LRPAP1/IGF1R/INSR/RAMP2/HSP90AB1/ITM2C/EPHA4/NPY1R	14
GO:0016746	GO:0016746	acyltransferase activity	12/542	212/14759	0.0915252187794295	0.412849845580403	0.366937734291412	PLAAT3/SAT1/MBOAT7/ACSM3/GPAT3/ELOVL2/ZDHHC12/EP300/SPHK1/NAT8L/PAFAH1B3/PLAAT1	12
GO:0004467	GO:0004467	long-chain fatty acid-CoA ligase activity	2/542	14/14759	0.0915548555625963	0.412849845580403	0.366937734291412	SLC27A3/ACSL4	2
GO:0004698	GO:0004698	calcium-dependent protein kinase C activity	2/542	14/14759	0.0915548555625963	0.412849845580403	0.366937734291412	PRKCI/PRKCA	2
GO:0008970	GO:0008970	phospholipase A1 activity	2/542	14/14759	0.0915548555625963	0.412849845580403	0.366937734291412	PLAAT3/PLAAT1	2
GO:0010851	GO:0010851	cyclase regulator activity	2/542	14/14759	0.0915548555625963	0.412849845580403	0.366937734291412	CALM1/GNAS	2
GO:0016646	GO:0016646	oxidoreductase activity, acting on the CH-NH group of donors, NAD or NADP as acceptor	2/542	14/14759	0.0915548555625963	0.412849845580403	0.366937734291412	MTHFD1L/PYCR1	2
GO:0017081	GO:0017081	chloride channel regulator activity	2/542	14/14759	0.0915548555625963	0.412849845580403	0.366937734291412	WNK1/SLC9A3R1	2
GO:0019841	GO:0019841	retinol binding	2/542	14/14759	0.0915548555625963	0.412849845580403	0.366937734291412	STRA6/CRABP2	2
GO:0048185	GO:0048185	activin binding	2/542	14/14759	0.0915548555625963	0.412849845580403	0.366937734291412	FSTL3/ENG	2
GO:0043178	GO:0043178	alcohol binding	6/542	86/14759	0.0962391731534343	0.428864905097593	0.381171794729338	APOA1/CD81/XPR1/ANXA6/STRA6/CRABP2	6
GO:0004623	GO:0004623	phospholipase A2 activity	3/542	30/14759	0.0962878505935367	0.428864905097593	0.381171794729338	PLAAT3/PGAP6/PLAAT1	3
GO:0003714	GO:0003714	transcription corepressor activity	10/542	171/14759	0.099273774508751	0.434515353938539	0.386193869746737	BCORL1/CCND1/TRIM28/WWTR1/NRIP1/ZMYND8/RB1/RBFOX2/CITED2/TLE1	10
GO:0004860	GO:0004860	protein kinase inhibitor activity	5/542	67/14759	0.0993519955286466	0.434515353938539	0.386193869746737	CAMK2N1/TAOK3/CDKN1B/WNK1/SOCS3	5
GO:0016209	GO:0016209	antioxidant activity	5/542	67/14759	0.0993519955286466	0.434515353938539	0.386193869746737	PRDX4/PRDX1/TP53INP1/PRDX2/PRXL2A	5
GO:0001972	GO:0001972	retinoic acid binding	2/542	15/14759	0.103160825150059	0.435434645691529	0.387010929112523	SERPINA5/CRABP2	2
GO:0004697	GO:0004697	protein kinase C activity	2/542	15/14759	0.103160825150059	0.435434645691529	0.387010929112523	PRKCI/PRKCA	2
GO:0005521	GO:0005521	lamin binding	2/542	15/14759	0.103160825150059	0.435434645691529	0.387010929112523	PRNP/PLCB1	2
GO:0016208	GO:0016208	AMP binding	2/542	15/14759	0.103160825150059	0.435434645691529	0.387010929112523	PRPS2/ACSS1	2
GO:0019865	GO:0019865	immunoglobulin binding	2/542	15/14759	0.103160825150059	0.435434645691529	0.387010929112523	LGALS3/FCGRT	2
GO:0046965	GO:0046965	nuclear retinoid X receptor binding	2/542	15/14759	0.103160825150059	0.435434645691529	0.387010929112523	MED25/NRIP1	2
GO:0015459	GO:0015459	potassium channel regulator activity	4/542	49/14759	0.104639212309582	0.439121781137321	0.390288026442189	FLNA/WNK1/SLC5A3/DPP10	4
GO:0004497	GO:0004497	monooxygenase activity	5/542	69/14759	0.109147296878361	0.455407686975231	0.40476281298509	CYP27A1/MICAL2/CYP11A1/CYP17A1/CYP20A1	5
GO:0031625	GO:0031625	ubiquitin protein ligase binding	14/542	265/14759	0.110676925962637	0.457821827299993	0.406908482144259	FATE1/ERBB3/VCL/CKB/HLTF/USP13/TRIM28/RB1/TCP1/HSP90AB1/CXCR4/TUBB/ISG15/MAP1LC3A	14
GO:0030332	GO:0030332	cyclin binding	3/542	32/14759	0.111617718226031	0.457821827299993	0.406908482144259	CDKN1B/CDK4/CRABP2	3
GO:0031492	GO:0031492	nucleosomal DNA binding	3/542	32/14759	0.111617718226031	0.457821827299993	0.406908482144259	HMGN5/HDAC2/SMARCC1	3
GO:0031072	GO:0031072	heat shock protein binding	7/542	111/14759	0.114060601595101	0.459296165468158	0.408218862450313	APOA1/CDKN1B/HDAC2/KDR/ZFP36/HSP90AB1/FKBP4	7
GO:0016410	GO:0016410	N-acyltransferase activity	5/542	70/14759	0.114214857412927	0.459296165468158	0.408218862450313	PLAAT3/SAT1/EP300/NAT8L/PLAAT1	5
GO:0070628	GO:0070628	proteasome binding	2/542	16/14759	0.115140361040227	0.459296165468158	0.408218862450313	PSME4/USP13	2
GO:0140693	GO:0140693	molecular condensate scaffold activity	2/542	16/14759	0.115140361040227	0.459296165468158	0.408218862450313	PRNP/LGALS3	2
GO:1990380	GO:1990380	Lys48-specific deubiquitinase activity	2/542	16/14759	0.115140361040227	0.459296165468158	0.408218862450313	USP13/USP9X	2
GO:0019955	GO:0019955	cytokine binding	8/542	133/14759	0.116633025255237	0.460715921974618	0.409480730999625	CNTFR/ITGAV/BMPR2/IL6R/ENG/CRLF1/ZFP36/CXCR4	8
GO:0005080	GO:0005080	protein kinase C binding	4/542	51/14759	0.116765467828278	0.460715921974618	0.409480730999625	ITGAV/FLNA/IRS1/MARCKS	4
GO:0019210	GO:0019210	kinase inhibitor activity	5/542	71/14759	0.119393055248003	0.468537070865138	0.4164321073515	CAMK2N1/TAOK3/CDKN1B/WNK1/SOCS3	5
GO:0140677	GO:0140677	molecular function activator activity	4/542	52/14759	0.123048275251774	0.475835141960763	0.422918576224369	PRNP/ATP1B1/PPP3CA/CITED2	4
GO:0019903	GO:0019903	protein phosphatase binding	8/542	135/14759	0.124059691922816	0.475835141960763	0.422918576224369	CDH2/BOD1L1/SHOC2/CDKN1B/MTMR4/SPHK1/LGALS3/PPP1R15A	8
GO:0008135	GO:0008135	translation factor activity, RNA binding	5/542	72/14759	0.124679779416231	0.475835141960763	0.422918576224369	EEF2/EIF3F/EIF3H/EIF4A2/EIF3E	5
GO:0016407	GO:0016407	acetyltransferase activity	5/542	72/14759	0.124679779416231	0.475835141960763	0.422918576224369	SAT1/EP300/SPHK1/NAT8L/PAFAH1B3	5
GO:0017022	GO:0017022	myosin binding	5/542	72/14759	0.124679779416231	0.475835141960763	0.422918576224369	AXL/DMD/SLC9A3R1/CXCR4/ACTC1	5
GO:0005324	GO:0005324	long-chain fatty acid transporter activity	2/542	17/14759	0.127450499510321	0.475835141960763	0.422918576224369	SLC27A3/ABCD3	2
GO:0008574	GO:0008574	plus-end-directed microtubule motor activity	2/542	17/14759	0.127450499510321	0.475835141960763	0.422918576224369	KIF1B/KIF5C	2
GO:0016500	GO:0016500	protein-hormone receptor activity	2/542	17/14759	0.127450499510321	0.475835141960763	0.422918576224369	IGF1R/INSR	2
GO:0031420	GO:0031420	alkali metal ion binding	2/542	17/14759	0.127450499510321	0.475835141960763	0.422918576224369	ATP1A1/PDXK	2
GO:0000146	GO:0000146	microfilament motor activity	3/542	34/14759	0.12780695961756	0.475835141960763	0.422918576224369	MYO10/MYO6/ACTC1	3
GO:0044183	GO:0044183	protein folding chaperone	4/542	54/14759	0.136031721358519	0.503456081852237	0.44746785294392	RIC3/HSPA4L/TCP1/HSP90AB1	4
GO:0033218	GO:0033218	amide binding	16/542	322/14759	0.136612738464037	0.503456081852237	0.44746785294392	APOA1/PRNP/GSTM4/PPP3CA/PPIF/LRP8/LRPAP1/IGF1R/INSR/RAMP2/HSP90AB1/FKBP4/FKBP7/ITM2C/EPHA4/NPY1R	16
GO:0005452	GO:0005452	solute:inorganic anion antiporter activity	2/542	18/14759	0.140050918260272	0.513520033620997	0.456412615064044	SLC4A2/SLC4A7	2
GO:0004867	GO:0004867	serine-type endopeptidase inhibitor activity	5/542	76/14759	0.1468663311266	0.53580380099453	0.476218254327457	SERPINA5/SERPINF1/WFDC2/APLP2/SERPINH1	5
GO:0051117	GO:0051117	ATPase binding	5/542	77/14759	0.152660714098478	0.549545343960045	0.488431630922876	ATP1B1/SVIP/SNTA1/PPP3CA/ATP5IF1	5
GO:0004675	GO:0004675	transmembrane receptor protein serine/threonine kinase activity	2/542	19/14759	0.152903800936541	0.549545343960045	0.488431630922876	BMPR2/ENG	2
GO:0009931	GO:0009931	calcium-dependent protein serine/threonine kinase activity	2/542	19/14759	0.152903800936541	0.549545343960045	0.488431630922876	PRKCI/PRKCA	2
GO:0044389	GO:0044389	ubiquitin-like protein ligase binding	14/542	281/14759	0.153796427088261	0.550030571754075	0.488862897615265	FATE1/ERBB3/VCL/CKB/HLTF/USP13/TRIM28/RB1/TCP1/HSP90AB1/CXCR4/TUBB/ISG15/MAP1LC3A	14
GO:0003841	GO:0003841	1-acylglycerol-3-phosphate O-acyltransferase activity	2/542	20/14759	0.165973708015003	0.582110686081606	0.517375453919131	MBOAT7/GPAT3	2
GO:0005158	GO:0005158	insulin receptor binding	2/542	20/14759	0.165973708015003	0.582110686081606	0.517375453919131	IGF1R/IRS1	2
GO:0010857	GO:0010857	calcium-dependent protein kinase activity	2/542	20/14759	0.165973708015003	0.582110686081606	0.517375453919131	PRKCI/PRKCA	2
GO:0036122	GO:0036122	BMP binding	2/542	20/14759	0.165973708015003	0.582110686081606	0.517375453919131	BMPR2/ENG	2
GO:0004601	GO:0004601	peroxidase activity	3/542	39/14759	0.171478163495603	0.598524743739461	0.531964140803667	PRDX4/PRDX1/PRDX2	3
GO:0032934	GO:0032934	sterol binding	4/542	60/14759	0.177991742607048	0.613769487875822	0.545513550917615	APOA1/CD81/OSBPL11/ANXA6	4
GO:0008009	GO:0008009	chemokine activity	2/542	21/14759	0.179227453759882	0.613769487875822	0.545513550917615	CCL2/CXCL12	2
GO:0019789	GO:0019789	SUMO transferase activity	2/542	21/14759	0.179227453759882	0.613769487875822	0.545513550917615	TRIM28/RANBP2	2
GO:0070696	GO:0070696	transmembrane receptor protein serine/threonine kinase binding	2/542	21/14759	0.179227453759882	0.613769487875822	0.545513550917615	BMP4/TDGF1	2
GO:0031491	GO:0031491	nucleosome binding	4/542	61/14759	0.185373237664431	0.631835542461863	0.561570519833438	HMGN5/SMARCA1/HDAC2/SMARCC1	4
GO:0001784	GO:0001784	phosphotyrosine residue binding	3/542	41/14759	0.190001282283683	0.635692163659969	0.564998254782602	MAPK1/IRS1/SOCS3	3
GO:0003899	GO:0003899	DNA-directed 5'-3' RNA polymerase activity	2/542	22/14759	0.192633988987869	0.635692163659969	0.564998254782602	POLR2F/POLR2C	2
GO:0008171	GO:0008171	O-methyltransferase activity	2/542	22/14759	0.192633988987869	0.635692163659969	0.564998254782602	CMTR1/ARMT1	2
GO:0016645	GO:0016645	oxidoreductase activity, acting on the CH-NH group of donors	2/542	22/14759	0.192633988987869	0.635692163659969	0.564998254782602	MTHFD1L/PYCR1	2
GO:0019957	GO:0019957	C-C chemokine binding	2/542	22/14759	0.192633988987869	0.635692163659969	0.564998254782602	ZFP36/CXCR4	2
GO:0042171	GO:0042171	lysophosphatidic acid acyltransferase activity	2/542	22/14759	0.192633988987869	0.635692163659969	0.564998254782602	MBOAT7/GPAT3	2
GO:0071617	GO:0071617	lysophospholipid acyltransferase activity	2/542	22/14759	0.192633988987869	0.635692163659969	0.564998254782602	MBOAT7/GPAT3	2
GO:0051219	GO:0051219	phosphoprotein binding	5/542	84/14759	0.195697433482917	0.642879351622613	0.571386171588606	MAPK1/RB1/IRS1/FKBP4/SOCS3	5
GO:0005246	GO:0005246	calcium channel regulator activity	3/542	42/14759	0.199446820513057	0.65174372153389	0.579264754676344	CALM1/PRKG1/NPY	3
GO:0016779	GO:0016779	nucleotidyltransferase activity	6/542	107/14759	0.200191253308619	0.65174372153389	0.579264754676344	CMAS/POLR2F/NANS/TENT5C/PAPSS1/POLR2C	6
GO:0101005	GO:0101005	deubiquitinase activity	5/542	85/14759	0.202165052246404	0.652884007937531	0.58027823237017	USP9Y/USP13/USP9X/EIF3F/EIF3H	5
GO:0008017	GO:0008017	microtubule binding	12/542	248/14759	0.202340085104607	0.652884007937531	0.58027823237017	PRNP/CAMSAP3/KIF1B/MACF1/GAS2L1/MTCL1/MAP1B/KIF5C/DPYSL2/DNM2/CCDC170/MAP1LC3A	12
GO:0022853	GO:0022853	active ion transmembrane transporter activity	12/542	249/14759	0.206053476053594	0.653603816980668	0.580917993053718	CYB5A/ATP1B1/ATP1A1/SLC41A1/SLC1A6/SLC12A5/SLC39A14/SLC4A2/CLCN3/SLC5A3/SLC4A7/ATP2C1	12
GO:0008093	GO:0008093	cytoskeletal anchor activity	2/542	23/14759	0.2061642893782	0.653603816980668	0.580917993053718	OBSL1/GAS2L1	2
GO:0030215	GO:0030215	semaphorin receptor binding	2/542	23/14759	0.2061642893782	0.653603816980668	0.580917993053718	SEMA6A/SEMA7A	2
GO:0035035	GO:0035035	histone acetyltransferase binding	2/542	23/14759	0.2061642893782	0.653603816980668	0.580917993053718	CITED2/BCAS3	2
GO:0004197	GO:0004197	cysteine-type endopeptidase activity	5/542	86/14759	0.208703686758316	0.655925872668993	0.582981818103657	SFRP1/USP9Y/USP13/CFLAR/USP9X	5
GO:0090079	GO:0090079	translation regulator activity, nucleic acid binding	5/542	86/14759	0.208703686758316	0.655925872668993	0.582981818103657	EEF2/EIF3F/EIF3H/EIF4A2/EIF3E	5
GO:0016538	GO:0016538	cyclin-dependent protein serine/threonine kinase regulator activity	3/542	44/14759	0.218655036965819	0.679014667372458	0.603502959401648	CCND1/CDKN1B/CDK4	3
GO:0015296	GO:0015296	anion:cation symporter activity	2/542	24/14759	0.219791249080617	0.679014667372458	0.603502959401648	SLC12A5/SLC39A14	2
GO:0034593	GO:0034593	phosphatidylinositol bisphosphate phosphatase activity	2/542	24/14759	0.219791249080617	0.679014667372458	0.603502959401648	OCRL/MTMR4	2
GO:0042056	GO:0042056	chemoattractant activity	2/542	24/14759	0.219791249080617	0.679014667372458	0.603502959401648	LGALS3/BMP4	2
GO:0004896	GO:0004896	cytokine receptor activity	5/542	88/14759	0.221981858950756	0.68287639660275	0.606935234330123	CNTFR/IL6R/CRLF1/GFRA1/CXCR4	5
GO:0003713	GO:0003713	transcription coactivator activity	12/542	254/14759	0.22505672622457	0.689414275270201	0.612746050080663	TRIM28/WWTR1/PDLIM1/TRIM8/NRIP1/NCOA2/EP300/ACTN4/CITED2/ELK1/SMARCC1/LMO4	12
GO:0030507	GO:0030507	spectrin binding	2/542	25/14759	0.233489579383856	0.703375247438504	0.625154453646228	CAMSAP3/MYO10	2
GO:0034062	GO:0034062	5'-3' RNA polymerase activity	2/542	25/14759	0.233489579383856	0.703375247438504	0.625154453646228	POLR2F/POLR2C	2
GO:0050431	GO:0050431	transforming growth factor beta binding	2/542	25/14759	0.233489579383856	0.703375247438504	0.625154453646228	ITGAV/ENG	2
GO:0097747	GO:0097747	RNA polymerase activity	2/542	25/14759	0.233489579383856	0.703375247438504	0.625154453646228	POLR2F/POLR2C	2
GO:0030547	GO:0030547	signaling receptor inhibitor activity	2/542	26/14759	0.247235712217508	0.731001767676364	0.649708690134278	LRPAP1/LY6H	2
GO:0033612	GO:0033612	receptor serine/threonine kinase binding	2/542	26/14759	0.247235712217508	0.731001767676364	0.649708690134278	BMP4/TDGF1	2
GO:0051861	GO:0051861	glycolipid binding	2/542	26/14759	0.247235712217508	0.731001767676364	0.649708690134278	LAMA1/MANF	2
GO:0090482	GO:0090482	vitamin transmembrane transporter activity	2/542	26/14759	0.247235712217508	0.731001767676364	0.649708690134278	SLC52A3/STRA6	2
GO:0043177	GO:0043177	organic acid binding	6/542	115/14759	0.247694813840752	0.731001767676364	0.649708690134278	SERPINA5/ID3/SESN1/ASS1/DDAH2/CRABP2	6
GO:0017046	GO:0017046	peptide hormone binding	3/542	48/14759	0.258067254455358	0.735908840620147	0.65407005843142	IGF1R/INSR/RAMP2	3
GO:0004181	GO:0004181	metallocarboxypeptidase activity	2/542	27/14759	0.26100770826993	0.735908840620147	0.65407005843142	CPE/CPD	2
GO:0008157	GO:0008157	protein phosphatase 1 binding	2/542	27/14759	0.26100770826993	0.735908840620147	0.65407005843142	SHOC2/PPP1R15A	2
GO:0008200	GO:0008200	ion channel inhibitor activity	2/542	27/14759	0.26100770826993	0.735908840620147	0.65407005843142	CALM1/WNK1	2
GO:0051721	GO:0051721	protein phosphatase 2A binding	2/542	27/14759	0.26100770826993	0.735908840620147	0.65407005843142	BOD1L1/SPHK1	2
GO:0071813	GO:0071813	lipoprotein particle binding	2/542	27/14759	0.26100770826993	0.735908840620147	0.65407005843142	APOA1/LRP8	2
GO:0071814	GO:0071814	protein-lipid complex binding	2/542	27/14759	0.26100770826993	0.735908840620147	0.65407005843142	APOA1/LRP8	2
GO:0071889	GO:0071889	14-3-3 protein binding	2/542	27/14759	0.26100770826993	0.735908840620147	0.65407005843142	ZFP36/DDIT4	2
GO:0020037	GO:0020037	heme binding	5/542	94/14759	0.263202487969945	0.735908840620147	0.65407005843142	CYB5A/CYP27A1/CYP11A1/CYP17A1/CYP20A1	5
GO:0017018	GO:0017018	myosin phosphatase activity	4/542	72/14759	0.271905741109587	0.735908840620147	0.65407005843142	PPM1K/PPP3CA/PPP2CB/DUSP14	4
GO:0060090	GO:0060090	molecular adaptor activity	19/542	442/14759	0.271907078608578	0.735908840620147	0.65407005843142	PRNP/SEPTIN6/ATP1B1/OBSL1/KLHL15/ERG28/PRDX4/GAS6/LAMTOR2/CDKN1B/GAS2L1/RB1/LGALS3/EMILIN1/IRS1/CBX1/SLC9A3R1/FKBP4/CXCR4	19
GO:0015103	GO:0015103	inorganic anion transmembrane transporter activity	7/542	143/14759	0.272657848036883	0.735908840620147	0.65407005843142	XPR1/ANKH/SLC12A5/SLC39A14/SLC4A2/CLCN3/SLC4A7	7
GO:0016248	GO:0016248	channel inhibitor activity	2/542	28/14759	0.274785169514294	0.735908840620147	0.65407005843142	CALM1/WNK1	2
GO:0016411	GO:0016411	acylglycerol O-acyltransferase activity	2/542	28/14759	0.274785169514294	0.735908840620147	0.65407005843142	MBOAT7/GPAT3	2
GO:0016709	GO:0016709	oxidoreductase activity, acting on paired donors, with incorporation or reduction of molecular oxygen, NAD(P)H as one donor, and incorporation of one atom of oxygen	2/542	28/14759	0.274785169514294	0.735908840620147	0.65407005843142	CYP27A1/MICAL2	2
GO:0017147	GO:0017147	Wnt-protein binding	2/542	28/14759	0.274785169514294	0.735908840620147	0.65407005843142	SFRP1/FRZB	2
GO:0032452	GO:0032452	histone demethylase activity	2/542	28/14759	0.274785169514294	0.735908840620147	0.65407005843142	FBXL19/HR	2
GO:0035198	GO:0035198	miRNA binding	2/542	28/14759	0.274785169514294	0.735908840620147	0.65407005843142	SOX4/SOCS3	2
GO:0140457	GO:0140457	protein demethylase activity	2/542	28/14759	0.274785169514294	0.735908840620147	0.65407005843142	FBXL19/HR	2
GO:0004722	GO:0004722	protein serine/threonine phosphatase activity	5/542	96/14759	0.277322550606712	0.735908840620147	0.65407005843142	PPM1K/PPP3CA/PPP2CB/MTMR4/DUSP14	5
GO:0005496	GO:0005496	steroid binding	5/542	96/14759	0.277322550606712	0.735908840620147	0.65407005843142	APOA1/ATP1A1/CD81/OSBPL11/ANXA6	5
GO:0008509	GO:0008509	anion transmembrane transporter activity	12/542	267/14759	0.277490375973609	0.735908840620147	0.65407005843142	SLC1A6/XPR1/ANKH/SLC12A5/SLC52A3/SLC39A14/SLC4A2/CLCN3/SLC4A7/MPC2/SLC9A3R1/SLC25A38	12
GO:0005507	GO:0005507	copper ion binding	3/542	50/14759	0.278123156942807	0.735908840620147	0.65407005843142	PRNP/S100A13/SNCG	3
GO:0008080	GO:0008080	N-acetyltransferase activity	3/542	50/14759	0.278123156942807	0.735908840620147	0.65407005843142	SAT1/EP300/NAT8L	3
GO:0008374	GO:0008374	O-acyltransferase activity	3/542	50/14759	0.278123156942807	0.735908840620147	0.65407005843142	MBOAT7/GPAT3/PLAAT1	3
GO:0015485	GO:0015485	cholesterol binding	3/542	50/14759	0.278123156942807	0.735908840620147	0.65407005843142	APOA1/CD81/ANXA6	3
GO:0019783	GO:0019783	ubiquitin-like protein peptidase activity	5/542	97/14759	0.284440001573552	0.735908840620147	0.65407005843142	USP9Y/USP13/USP9X/EIF3F/EIF3H	5
GO:0004879	GO:0004879	nuclear receptor activity	3/542	51/14759	0.288208012512466	0.735908840620147	0.65407005843142	NKX3-1/NR4A1/NR6A1	3
GO:0019829	GO:0019829	ATPase-coupled cation transmembrane transporter activity	3/542	51/14759	0.288208012512466	0.735908840620147	0.65407005843142	ATP1B1/ATP1A1/ATP2C1	3
GO:0098531	GO:0098531	ligand-activated transcription factor activity	3/542	51/14759	0.288208012512466	0.735908840620147	0.65407005843142	NKX3-1/NR4A1/NR6A1	3
GO:0031210	GO:0031210	phosphatidylcholine binding	2/542	29/14759	0.288549155943833	0.735908840620147	0.65407005843142	APOA1/SERPINA5	2
GO:0070566	GO:0070566	adenylyltransferase activity	2/542	29/14759	0.288549155943833	0.735908840620147	0.65407005843142	TENT5C/PAPSS1	2
GO:0140323	GO:0140323	solute:anion antiporter activity	2/542	29/14759	0.288549155943833	0.735908840620147	0.65407005843142	SLC4A2/SLC4A7	2
GO:0140658	GO:0140658	ATP-dependent chromatin remodeler activity	2/542	29/14759	0.288549155943833	0.735908840620147	0.65407005843142	SMARCA1/HLTF	2
GO:1990782	GO:1990782	protein tyrosine kinase binding	5/542	98/14759	0.291591688771635	0.735908840620147	0.65407005843142	BMPR2/GAS6/IRS1/NRG1/EPHA4	5
GO:0008022	GO:0008022	protein C-terminus binding	8/542	171/14759	0.292730705405587	0.735908840620147	0.65407005843142	CCN2/ATP1B1/LAMA1/AFDN/PPP2CB/EP300/FBLN1/SYT1	8
GO:0016597	GO:0016597	amino acid binding	3/542	52/14759	0.298319833161079	0.735908840620147	0.65407005843142	SESN1/ASS1/DDAH2	3
GO:0045309	GO:0045309	protein phosphorylated amino acid binding	3/542	52/14759	0.298319833161079	0.735908840620147	0.65407005843142	MAPK1/IRS1/SOCS3	3
GO:0003774	GO:0003774	cytoskeletal motor activity	5/542	100/14759	0.305985770664144	0.735908840620147	0.65407005843142	KIF1B/MYO10/MYO6/KIF5C/ACTC1	5
GO:0000182	GO:0000182	rDNA binding	1/542	10/14759	0.312203750566123	0.735908840620147	0.65407005843142	TSPYL2	1
GO:0001161	GO:0001161	intronic transcription regulatory region sequence-specific DNA binding	1/542	10/14759	0.312203750566123	0.735908840620147	0.65407005843142	NCOA2	1
GO:0004300	GO:0004300	enoyl-CoA hydratase activity	1/542	10/14759	0.312203750566123	0.735908840620147	0.65407005843142	ECHDC2	1
GO:0004439	GO:0004439	phosphatidylinositol-4,5-bisphosphate 5-phosphatase activity	1/542	10/14759	0.312203750566123	0.735908840620147	0.65407005843142	OCRL	1
GO:0005114	GO:0005114	type II transforming growth factor beta receptor binding	1/542	10/14759	0.312203750566123	0.735908840620147	0.65407005843142	ENG	1
GO:0005381	GO:0005381	iron ion transmembrane transporter activity	1/542	10/14759	0.312203750566123	0.735908840620147	0.65407005843142	SLC39A14	1
GO:0005522	GO:0005522	profilin binding	1/542	10/14759	0.312203750566123	0.735908840620147	0.65407005843142	CTTN	1
GO:0008417	GO:0008417	fucosyltransferase activity	1/542	10/14759	0.312203750566123	0.735908840620147	0.65407005843142	FUT9	1
GO:0015187	GO:0015187	glycine transmembrane transporter activity	1/542	10/14759	0.312203750566123	0.735908840620147	0.65407005843142	SLC25A38	1
GO:0016783	GO:0016783	sulfurtransferase activity	1/542	10/14759	0.312203750566123	0.735908840620147	0.65407005843142	TSTD1	1
GO:0016846	GO:0016846	carbon-sulfur lyase activity	1/542	10/14759	0.312203750566123	0.735908840620147	0.65407005843142	GSTM4	1
GO:0017002	GO:0017002	activin receptor activity	1/542	10/14759	0.312203750566123	0.735908840620147	0.65407005843142	BMPR2	1
GO:0019869	GO:0019869	chloride channel inhibitor activity	1/542	10/14759	0.312203750566123	0.735908840620147	0.65407005843142	WNK1	1
GO:0034596	GO:0034596	phosphatidylinositol phosphate 4-phosphatase activity	1/542	10/14759	0.312203750566123	0.735908840620147	0.65407005843142	OCRL	1
GO:0034713	GO:0034713	type I transforming growth factor beta receptor binding	1/542	10/14759	0.312203750566123	0.735908840620147	0.65407005843142	ENG	1
GO:0034987	GO:0034987	immunoglobulin receptor binding	1/542	10/14759	0.312203750566123	0.735908840620147	0.65407005843142	FLNA	1
GO:0035251	GO:0035251	UDP-glucosyltransferase activity	1/542	10/14759	0.312203750566123	0.735908840620147	0.65407005843142	GYG1	1
GO:0036312	GO:0036312	phosphatidylinositol 3-kinase regulatory subunit binding	1/542	10/14759	0.312203750566123	0.735908840620147	0.65407005843142	DNM2	1
GO:0043121	GO:0043121	neurotrophin binding	1/542	10/14759	0.312203750566123	0.735908840620147	0.65407005843142	NTRK2	1
GO:0043208	GO:0043208	glycosphingolipid binding	1/542	10/14759	0.312203750566123	0.735908840620147	0.65407005843142	LAMA1	1
GO:0052629	GO:0052629	phosphatidylinositol-3,5-bisphosphate 3-phosphatase activity	1/542	10/14759	0.312203750566123	0.735908840620147	0.65407005843142	MTMR4	1
GO:0070008	GO:0070008	serine-type exopeptidase activity	1/542	10/14759	0.312203750566123	0.735908840620147	0.65407005843142	CPD	1
GO:1900750	GO:1900750	oligopeptide binding	1/542	10/14759	0.312203750566123	0.735908840620147	0.65407005843142	GSTM4	1
GO:0016620	GO:0016620	oxidoreductase activity, acting on the aldehyde or oxo group of donors, NAD or NADP as acceptor	2/542	31/14759	0.315967762793477	0.737990563205217	0.655920277286933	CYP27A1/ALDH1A2	2
GO:0052866	GO:0052866	phosphatidylinositol phosphate phosphatase activity	2/542	31/14759	0.315967762793477	0.737990563205217	0.655920277286933	OCRL/MTMR4	2
GO:0030374	GO:0030374	nuclear receptor coactivator activity	3/542	54/14759	0.318593006349261	0.737990563205217	0.655920277286933	NCOA2/ACTN4/ELK1	3
GO:0015294	GO:0015294	solute:cation symporter activity	5/542	102/14759	0.320481055572436	0.737990563205217	0.655920277286933	SLC1A6/SLC12A5/SLC39A14/SLC5A3/SLC4A7	5
GO:0046906	GO:0046906	tetrapyrrole binding	5/542	103/14759	0.327759358641751	0.737990563205217	0.655920277286933	CYB5A/CYP27A1/CYP11A1/CYP17A1/CYP20A1	5
GO:0043028	GO:0043028	cysteine-type endopeptidase regulator activity involved in apoptotic process	2/542	32/14759	0.329591099097974	0.737990563205217	0.655920277286933	NKX3-1/GAS6	2
GO:0043531	GO:0043531	ADP binding	2/542	32/14759	0.329591099097974	0.737990563205217	0.655920277286933	PRPS2/MYO6	2
GO:0005543	GO:0005543	phospholipid binding	18/542	435/14759	0.334952980275865	0.737990563205217	0.655920277286933	APOA1/SERPINA5/ARAP2/AXL/GAS6/MTSS1/PRKCI/PREX1/MYO10/MAP1B/APPL1/TLN1/PLCB1/SYT1/BCAS3/PHLDA1/MAP1LC3A/ANXA6	18
GO:0001846	GO:0001846	opsonin binding	1/542	11/14759	0.337479061922361	0.737990563205217	0.655920277286933	ITGAV	1
GO:0004029	GO:0004029	aldehyde dehydrogenase (NAD+) activity	1/542	11/14759	0.337479061922361	0.737990563205217	0.655920277286933	ALDH1A2	1
GO:0004861	GO:0004861	cyclin-dependent protein serine/threonine kinase inhibitor activity	1/542	11/14759	0.337479061922361	0.737990563205217	0.655920277286933	CDKN1B	1
GO:0008020	GO:0008020	G protein-coupled photoreceptor activity	1/542	11/14759	0.337479061922361	0.737990563205217	0.655920277286933	OPN3	1
GO:0008174	GO:0008174	mRNA methyltransferase activity	1/542	11/14759	0.337479061922361	0.737990563205217	0.655920277286933	CMTR1	1
GO:0016813	GO:0016813	hydrolase activity, acting on carbon-nitrogen (but not peptide) bonds, in linear amidines	1/542	11/14759	0.337479061922361	0.737990563205217	0.655920277286933	DDAH2	1
GO:0016894	GO:0016894	endonuclease activity, active with either ribo- or deoxyribonucleic acids and producing 3'-phosphomonoesters	1/542	11/14759	0.337479061922361	0.737990563205217	0.655920277286933	RNASE1	1
GO:0019855	GO:0019855	calcium channel inhibitor activity	1/542	11/14759	0.337479061922361	0.737990563205217	0.655920277286933	CALM1	1
GO:0031432	GO:0031432	titin binding	1/542	11/14759	0.337479061922361	0.737990563205217	0.655920277286933	CALM1	1
GO:0032454	GO:0032454	histone H3-methyl-lysine-9 demethylase activity	1/542	11/14759	0.337479061922361	0.737990563205217	0.655920277286933	HR	1
GO:0043422	GO:0043422	protein kinase B binding	1/542	11/14759	0.337479061922361	0.737990563205217	0.655920277286933	APPL1	1
GO:0045236	GO:0045236	CXCR chemokine receptor binding	1/542	11/14759	0.337479061922361	0.737990563205217	0.655920277286933	CXCL12	1
GO:0097153	GO:0097153	cysteine-type endopeptidase activity involved in apoptotic process	1/542	11/14759	0.337479061922361	0.737990563205217	0.655920277286933	CFLAR	1
GO:0097157	GO:0097157	pre-mRNA intronic binding	1/542	11/14759	0.337479061922361	0.737990563205217	0.655920277286933	EP300	1
GO:1990459	GO:1990459	transferrin receptor binding	1/542	11/14759	0.337479061922361	0.737990563205217	0.655920277286933	CD81	1
GO:0004843	GO:0004843	cysteine-type deubiquitinase activity	4/542	80/14759	0.338499803784211	0.737990563205217	0.655920277286933	USP9Y/USP13/USP9X/EIF3F	4
GO:0042562	GO:0042562	hormone binding	4/542	80/14759	0.338499803784211	0.737990563205217	0.655920277286933	ATP1A1/IGF1R/INSR/RAMP2	4
GO:0042826	GO:0042826	histone deacetylase binding	5/542	105/14759	0.342363000855166	0.738033818356948	0.655958722129635	NKX3-1/CCND1/NRIP1/HDAC2/HSP90AB1	5
GO:0005096	GO:0005096	GTPase activator activity	10/542	231/14759	0.342968610641355	0.738033818356948	0.655958722129635	ARAP2/SRGAP3/CHML/OCRL/ARHGAP18/PREX1/ARHGAP23/RANBP2/PLCB1/HACD3	10
GO:0008013	GO:0008013	beta-catenin binding	4/542	81/14759	0.346902360809988	0.738033818356948	0.655958722129635	VCL/CDH2/EP300/SLC9A3R1	4
GO:0140375	GO:0140375	immune receptor activity	5/542	106/14759	0.34968273815112	0.738033818356948	0.655958722129635	CNTFR/IL6R/CRLF1/GFRA1/CXCR4	5
GO:0008276	GO:0008276	protein methyltransferase activity	4/542	82/14759	0.355308264520673	0.738033818356948	0.655958722129635	FAM98A/PRMT9/METTL9/ARMT1	4
GO:0042379	GO:0042379	chemokine receptor binding	2/542	34/14759	0.356596458156577	0.738033818356948	0.655958722129635	CCL2/CXCL12	2
GO:0004030	GO:0004030	aldehyde dehydrogenase [NAD(P)+] activity	1/542	12/14759	0.361827200547129	0.738033818356948	0.655958722129635	ALDH1A2	1
GO:0008179	GO:0008179	adenylate cyclase binding	1/542	12/14759	0.361827200547129	0.738033818356948	0.655958722129635	CALM1	1
GO:0016273	GO:0016273	arginine N-methyltransferase activity	1/542	12/14759	0.361827200547129	0.738033818356948	0.655958722129635	PRMT9	1
GO:0016274	GO:0016274	protein-arginine N-methyltransferase activity	1/542	12/14759	0.361827200547129	0.738033818356948	0.655958722129635	PRMT9	1
GO:0017154	GO:0017154	semaphorin receptor activity	1/542	12/14759	0.361827200547129	0.738033818356948	0.655958722129635	PLXNC1	1
GO:0030548	GO:0030548	acetylcholine receptor regulator activity	1/542	12/14759	0.361827200547129	0.738033818356948	0.655958722129635	LY6H	1
GO:0032036	GO:0032036	myosin heavy chain binding	1/542	12/14759	0.361827200547129	0.738033818356948	0.655958722129635	AXL	1
GO:0042043	GO:0042043	neurexin family protein binding	1/542	12/14759	0.361827200547129	0.738033818356948	0.655958722129635	CPE	1
GO:0045295	GO:0045295	gamma-catenin binding	1/542	12/14759	0.361827200547129	0.738033818356948	0.655958722129635	CDH2	1
GO:0046030	GO:0046030	inositol trisphosphate phosphatase activity	1/542	12/14759	0.361827200547129	0.738033818356948	0.655958722129635	OCRL	1
GO:0061578	GO:0061578	Lys63-specific deubiquitinase activity	1/542	12/14759	0.361827200547129	0.738033818356948	0.655958722129635	USP9X	1
GO:0099602	GO:0099602	neurotransmitter receptor regulator activity	1/542	12/14759	0.361827200547129	0.738033818356948	0.655958722129635	LY6H	1
GO:0015297	GO:0015297	antiporter activity	4/542	83/14759	0.363713552006872	0.738033818356948	0.655958722129635	SLC41A1/SLC4A2/CLCN3/SLC4A7	4
GO:0008235	GO:0008235	metalloexopeptidase activity	3/542	59/14759	0.369226559037567	0.738033818356948	0.655958722129635	MMP15/CPE/CPD	3
GO:0015248	GO:0015248	sterol transporter activity	2/542	35/14759	0.369953988791041	0.738033818356948	0.655958722129635	APOA1/OSBPL11	2
GO:0030551	GO:0030551	cyclic nucleotide binding	2/542	35/14759	0.369953988791041	0.738033818356948	0.655958722129635	CNP/PRKG1	2
GO:0015631	GO:0015631	tubulin binding	14/542	342/14759	0.377086129871465	0.738033818356948	0.655958722129635	PRNP/CAMSAP3/KIF1B/MACF1/GAS2L1/MTCL1/MAP1B/APPL1/KIF5C/DPYSL2/DNM2/CCDC170/BCAS3/MAP1LC3A	14
GO:1990841	GO:1990841	promoter-specific chromatin binding	3/542	60/14759	0.379291549376016	0.738033818356948	0.655958722129635	SOX10/TRIM28/HDAC2	3
GO:0016705	GO:0016705	oxidoreductase activity, acting on paired donors, with incorporation or reduction of molecular oxygen	6/542	136/14759	0.382977139662055	0.738033818356948	0.655958722129635	CYP27A1/MICAL2/CYP11A1/CYP17A1/HR/CYP20A1	6
GO:0005547	GO:0005547	phosphatidylinositol-3,4,5-trisphosphate binding	2/542	36/14759	0.383200094605024	0.738033818356948	0.655958722129635	ARAP2/MYO10	2
GO:0004312	GO:0004312	fatty acid synthase activity	1/542	13/14759	0.385282117296533	0.738033818356948	0.655958722129635	ELOVL2	1
GO:0004559	GO:0004559	alpha-mannosidase activity	1/542	13/14759	0.385282117296533	0.738033818356948	0.655958722129635	MANEA	1
GO:0004652	GO:0004652	polynucleotide adenylyltransferase activity	1/542	13/14759	0.385282117296533	0.738033818356948	0.655958722129635	TENT5C	1
GO:0005161	GO:0005161	platelet-derived growth factor receptor binding	1/542	13/14759	0.385282117296533	0.738033818356948	0.655958722129635	PDGFRA	1
GO:0008308	GO:0008308	voltage-gated anion channel activity	1/542	13/14759	0.385282117296533	0.738033818356948	0.655958722129635	CLCN3	1
GO:0008656	GO:0008656	cysteine-type endopeptidase activator activity involved in apoptotic process	1/542	13/14759	0.385282117296533	0.738033818356948	0.655958722129635	NKX3-1	1
GO:0009881	GO:0009881	photoreceptor activity	1/542	13/14759	0.385282117296533	0.738033818356948	0.655958722129635	OPN3	1
GO:0010485	GO:0010485	H4 histone acetyltransferase activity	1/542	13/14759	0.385282117296533	0.738033818356948	0.655958722129635	EP300	1
GO:0015562	GO:0015562	efflux transmembrane transporter activity	1/542	13/14759	0.385282117296533	0.738033818356948	0.655958722129635	XPR1	1
GO:0015929	GO:0015929	hexosaminidase activity	1/542	13/14759	0.385282117296533	0.738033818356948	0.655958722129635	CEMIP2	1
GO:0016408	GO:0016408	C-acyltransferase activity	1/542	13/14759	0.385282117296533	0.738033818356948	0.655958722129635	ACSM3	1
GO:0017017	GO:0017017	MAP kinase tyrosine/serine/threonine phosphatase activity	1/542	13/14759	0.385282117296533	0.738033818356948	0.655958722129635	DUSP14	1
GO:0030553	GO:0030553	cGMP binding	1/542	13/14759	0.385282117296533	0.738033818356948	0.655958722129635	PRKG1	1
GO:0034236	GO:0034236	protein kinase A catalytic subunit binding	1/542	13/14759	0.385282117296533	0.738033818356948	0.655958722129635	PJA2	1
GO:0034483	GO:0034483	heparan sulfate sulfotransferase activity	1/542	13/14759	0.385282117296533	0.738033818356948	0.655958722129635	HS6ST1	1
GO:0034595	GO:0034595	phosphatidylinositol phosphate 5-phosphatase activity	1/542	13/14759	0.385282117296533	0.738033818356948	0.655958722129635	OCRL	1
GO:0039706	GO:0039706	co-receptor binding	1/542	13/14759	0.385282117296533	0.738033818356948	0.655958722129635	BMP4	1
GO:0045159	GO:0045159	myosin II binding	1/542	13/14759	0.385282117296533	0.738033818356948	0.655958722129635	SLC9A3R1	1
GO:0070700	GO:0070700	BMP receptor binding	1/542	13/14759	0.385282117296533	0.738033818356948	0.655958722129635	BMP4	1
GO:0140666	GO:0140666	annealing activity	1/542	13/14759	0.385282117296533	0.738033818356948	0.655958722129635	SMARCA1	1
GO:0003697	GO:0003697	single-stranded DNA binding	5/542	112/14759	0.393682152731861	0.74686819239394	0.663810645117421	SMARCA1/FAM111A/NABP1/SSBP4/CNBP	5
GO:0030331	GO:0030331	nuclear estrogen receptor binding	2/542	37/14759	0.396324948187563	0.74686819239394	0.663810645117421	NKX3-1/NRIP1	2
GO:0004129	GO:0004129	cytochrome-c oxidase activity	1/542	14/14759	0.407876522045297	0.74686819239394	0.663810645117421	CYB5A	1
GO:0005313	GO:0005313	L-glutamate transmembrane transporter activity	1/542	14/14759	0.407876522045297	0.74686819239394	0.663810645117421	SLC1A6	1
GO:0015923	GO:0015923	mannosidase activity	1/542	14/14759	0.407876522045297	0.74686819239394	0.663810645117421	MANEA	1
GO:0030297	GO:0030297	transmembrane receptor protein tyrosine kinase activator activity	1/542	14/14759	0.407876522045297	0.74686819239394	0.663810645117421	NRG1	1
GO:0032794	GO:0032794	GTPase activating protein binding	1/542	14/14759	0.407876522045297	0.74686819239394	0.663810645117421	TUBB	1
GO:0046527	GO:0046527	glucosyltransferase activity	1/542	14/14759	0.407876522045297	0.74686819239394	0.663810645117421	GYG1	1
GO:0046935	GO:0046935	1-phosphatidylinositol-3-kinase regulator activity	1/542	14/14759	0.407876522045297	0.74686819239394	0.663810645117421	SOCS3	1
GO:0051371	GO:0051371	muscle alpha-actinin binding	1/542	14/14759	0.407876522045297	0.74686819239394	0.663810645117421	PDLIM1	1
GO:0071837	GO:0071837	HMG box domain binding	1/542	14/14759	0.407876522045297	0.74686819239394	0.663810645117421	PRRX1	1
GO:0106019	GO:0106019	phosphatidylinositol-4,5-bisphosphate phosphatase activity	1/542	14/14759	0.407876522045297	0.74686819239394	0.663810645117421	OCRL	1
GO:0001223	GO:0001223	transcription coactivator binding	2/542	38/14759	0.409319591351574	0.74686819239394	0.663810645117421	MED25/EP300	2
GO:0016903	GO:0016903	oxidoreductase activity, acting on the aldehyde or oxo group of donors	2/542	38/14759	0.409319591351574	0.74686819239394	0.663810645117421	CYP27A1/ALDH1A2	2
GO:0032451	GO:0032451	demethylase activity	2/542	38/14759	0.409319591351574	0.74686819239394	0.663810645117421	FBXL19/HR	2
GO:0048487	GO:0048487	beta-tubulin binding	2/542	38/14759	0.409319591351574	0.74686819239394	0.663810645117421	APPL1/BCAS3	2
GO:0050997	GO:0050997	quaternary ammonium group binding	2/542	38/14759	0.409319591351574	0.74686819239394	0.663810645117421	APOA1/SERPINA5	2
GO:0061980	GO:0061980	regulatory RNA binding	2/542	38/14759	0.409319591351574	0.74686819239394	0.663810645117421	SOX4/SOCS3	2
GO:0042393	GO:0042393	histone binding	9/542	219/14759	0.413472194175245	0.74686819239394	0.663810645117421	TSPYL2/PSME4/SCML2/PHF10/ZMYND8/BAZ2A/CBX1/SMARCC1/BCAS3	9
GO:0004674	GO:0004674	protein serine/threonine kinase activity	16/542	404/14759	0.414513187857234	0.74686819239394	0.663810645117421	STK10/PDK3/BMPR2/TAOK3/SLK/PRKCI/STK24/SPEG/MAPK1/PRKCA/WNK1/MARK3/ENG/CDK4/PRKG1/PLK2	16
GO:0008307	GO:0008307	structural constituent of muscle	2/542	39/14759	0.422175884749194	0.74686819239394	0.663810645117421	TPM4/DMD	2
GO:0015298	GO:0015298	solute:cation antiporter activity	2/542	39/14759	0.422175884749194	0.74686819239394	0.663810645117421	SLC41A1/CLCN3	2
GO:0046915	GO:0046915	transition metal ion transmembrane transporter activity	2/542	39/14759	0.422175884749194	0.74686819239394	0.663810645117421	SLC39A14/ATP2C1	2
GO:0043130	GO:0043130	ubiquitin binding	4/542	90/14759	0.422221291871266	0.74686819239394	0.663810645117421	TAB3/USP13/CXCR4/MVB12A	4
GO:0015291	GO:0015291	secondary active transmembrane transporter activity	9/542	221/14759	0.423992673696594	0.74686819239394	0.663810645117421	SLC41A1/SLC1A6/ANKH/SLC12A5/SLC39A14/SLC4A2/CLCN3/SLC5A3/SLC4A7	9
GO:0030276	GO:0030276	clathrin binding	3/542	65/14759	0.428988204716687	0.74686819239394	0.663810645117421	CLTC/NSG1/SYT1	3
GO:0004364	GO:0004364	glutathione transferase activity	1/542	15/14759	0.429641928966385	0.74686819239394	0.663810645117421	GSTM4	1
GO:0004707	GO:0004707	MAP kinase activity	1/542	15/14759	0.429641928966385	0.74686819239394	0.663810645117421	MAPK1	1
GO:0004708	GO:0004708	MAP kinase kinase activity	1/542	15/14759	0.429641928966385	0.74686819239394	0.663810645117421	MAPK1	1
GO:0005041	GO:0005041	low-density lipoprotein particle receptor activity	1/542	15/14759	0.429641928966385	0.74686819239394	0.663810645117421	LRP8	1
GO:0005068	GO:0005068	transmembrane receptor protein tyrosine kinase adaptor activity	1/542	15/14759	0.429641928966385	0.74686819239394	0.663810645117421	IRS1	1
GO:0008381	GO:0008381	mechanosensitive ion channel activity	1/542	15/14759	0.429641928966385	0.74686819239394	0.663810645117421	TMC5	1
GO:0016675	GO:0016675	oxidoreductase activity, acting on a heme group of donors	1/542	15/14759	0.429641928966385	0.74686819239394	0.663810645117421	CYB5A	1
GO:0030275	GO:0030275	LRR domain binding	1/542	15/14759	0.429641928966385	0.74686819239394	0.663810645117421	ROBO1	1
GO:0034185	GO:0034185	apolipoprotein binding	1/542	15/14759	0.429641928966385	0.74686819239394	0.663810645117421	LRP8	1
GO:0035497	GO:0035497	cAMP response element binding	1/542	15/14759	0.429641928966385	0.74686819239394	0.663810645117421	CREB3L1	1
GO:0042165	GO:0042165	neurotransmitter binding	1/542	15/14759	0.429641928966385	0.74686819239394	0.663810645117421	NIPSNAP1	1
GO:0050664	GO:0050664	oxidoreductase activity, acting on NAD(P)H, oxygen as acceptor	1/542	15/14759	0.429641928966385	0.74686819239394	0.663810645117421	MICAL2	1
GO:0140657	GO:0140657	ATP-dependent activity	19/542	488/14759	0.430015019863177	0.74686819239394	0.663810645117421	SLC27A3/ATP1B1/ATP1A1/SMARCA1/HLTF/DDX3Y/ACSM3/ACSL4/KIF1B/ABCD3/MYO10/MYO6/ATP2C1/KIF5C/HSPA4L/TCP1/HSP90AB1/EIF4A2/ACTC1	19
GO:1901618	GO:1901618	organic hydroxy compound transmembrane transporter activity	2/542	40/14759	0.4348864600044	0.75352641995989	0.669728426033656	SLC5A3/STRA6	2
GO:0042626	GO:0042626	ATPase-coupled transmembrane transporter activity	4/542	92/14759	0.43872894534174	0.757272954438014	0.67305831676164	ATP1B1/ATP1A1/ABCD3/ATP2C1	4
GO:0001228	GO:0001228	DNA-binding transcription activator activity, RNA polymerase II-specific	16/542	411/14759	0.441712780565218	0.757272954438014	0.67305831676164	KLF6/JUND/NR4A1/ARNT2/SOX10/EGR3/NFIC/GATA4/NR6A1/IRF1/CREB3L1/ELK1/NFIB/PRRX1/SOX4/PLAGL1	16
GO:0008234	GO:0008234	cysteine-type peptidase activity	6/542	145/14759	0.442150154909125	0.757272954438014	0.67305831676164	SFRP1/USP9Y/USP13/CFLAR/USP9X/EIF3F	6
GO:0046982	GO:0046982	protein heterodimerization activity	10/542	252/14759	0.446920023180056	0.757272954438014	0.67305831676164	ERBB3/ATP1B1/ATP1A1/NR4A1/ARNT2/TPM4/PAFAH1B3/MACROH2A2/TUBB2B/SYT1	10
GO:0016830	GO:0016830	carbon-carbon lyase activity	2/542	41/14759	0.447444674246487	0.757272954438014	0.67305831676164	CYP17A1/ARMT1	2
GO:0003746	GO:0003746	translation elongation factor activity	1/542	16/14759	0.450608700161463	0.757272954438014	0.67305831676164	EEF2	1
GO:0005092	GO:0005092	GDP-dissociation inhibitor activity	1/542	16/14759	0.450608700161463	0.757272954438014	0.67305831676164	CHML	1
GO:0005402	GO:0005402	carbohydrate:cation symporter activity	1/542	16/14759	0.450608700161463	0.757272954438014	0.67305831676164	SLC5A3	1
GO:0005523	GO:0005523	tropomyosin binding	1/542	16/14759	0.450608700161463	0.757272954438014	0.67305831676164	S100A6	1
GO:0015020	GO:0015020	glucuronosyltransferase activity	1/542	16/14759	0.450608700161463	0.757272954438014	0.67305831676164	CHPF	1
GO:0015556	GO:0015556	C4-dicarboxylate transmembrane transporter activity	1/542	16/14759	0.450608700161463	0.757272954438014	0.67305831676164	SLC1A6	1
GO:0016505	GO:0016505	peptidase activator activity involved in apoptotic process	1/542	16/14759	0.450608700161463	0.757272954438014	0.67305831676164	NKX3-1	1
GO:0045125	GO:0045125	bioactive lipid receptor activity	1/542	16/14759	0.450608700161463	0.757272954438014	0.67305831676164	SPHK1	1
GO:0015081	GO:0015081	sodium ion transmembrane transporter activity	6/542	147/14759	0.455179096185367	0.763187122010569	0.678314782938203	ATP1B1/ATP1A1/SLC41A1/SLC1A6/SLC5A3/SLC4A7	6
GO:0001216	GO:0001216	DNA-binding transcription activator activity	16/542	415/14759	0.457249094687816	0.764891342726623	0.67982948106629	KLF6/JUND/NR4A1/ARNT2/SOX10/EGR3/NFIC/GATA4/NR6A1/IRF1/CREB3L1/ELK1/NFIB/PRRX1/SOX4/PLAGL1	16
GO:0004180	GO:0004180	carboxypeptidase activity	2/542	42/14759	0.459844566933159	0.765704485306132	0.680552195871624	CPE/CPD	2
GO:0015175	GO:0015175	neutral amino acid transmembrane transporter activity	2/542	42/14759	0.459844566933159	0.765704485306132	0.680552195871624	SLC1A6/SLC25A38	2
GO:0016874	GO:0016874	ligase activity	6/542	149/14759	0.468136176837861	0.766735289686954	0.681468366794408	SLC27A3/ACSS1/ACSM3/ACSL4/ASS1/MTHFD1L	6
GO:0004438	GO:0004438	phosphatidylinositol-3-phosphatase activity	1/542	17/14759	0.47080608770216	0.766735289686954	0.681468366794408	MTMR4	1
GO:0005283	GO:0005283	amino acid:sodium symporter activity	1/542	17/14759	0.47080608770216	0.766735289686954	0.681468366794408	SLC1A6	1
GO:0015095	GO:0015095	magnesium ion transmembrane transporter activity	1/542	17/14759	0.47080608770216	0.766735289686954	0.681468366794408	SLC41A1	1
GO:0015172	GO:0015172	acidic amino acid transmembrane transporter activity	1/542	17/14759	0.47080608770216	0.766735289686954	0.681468366794408	SLC1A6	1
GO:0017075	GO:0017075	syntaxin-1 binding	1/542	17/14759	0.47080608770216	0.766735289686954	0.681468366794408	SYT1	1
GO:0033549	GO:0033549	MAP kinase phosphatase activity	1/542	17/14759	0.47080608770216	0.766735289686954	0.681468366794408	DUSP14	1
GO:0035014	GO:0035014	phosphatidylinositol 3-kinase regulator activity	1/542	17/14759	0.47080608770216	0.766735289686954	0.681468366794408	SOCS3	1
GO:0070064	GO:0070064	proline-rich region binding	1/542	17/14759	0.47080608770216	0.766735289686954	0.681468366794408	CCND1	1
GO:0005179	GO:0005179	hormone activity	4/542	96/14759	0.471306163109999	0.766735289686954	0.681468366794408	INHA/ENHO/POMC/NPY	4
GO:0016879	GO:0016879	ligase activity, forming carbon-nitrogen bonds	2/542	43/14759	0.472080818856844	0.766735289686954	0.681468366794408	ASS1/MTHFD1L	2
GO:0016853	GO:0016853	isomerase activity	5/542	123/14759	0.473331174139259	0.76705007237746	0.681748143203398	PPIF/NAXE/FKBP4/FKBP7/DSEL	5
GO:0003725	GO:0003725	double-stranded RNA binding	3/542	70/14759	0.477196278846679	0.767091403072371	0.681784877603833	CLTC/TUBB4B/HSP90AB1	3
GO:0030971	GO:0030971	receptor tyrosine kinase binding	3/542	70/14759	0.477196278846679	0.767091403072371	0.681784877603833	GAS6/IRS1/NRG1	3
GO:0051087	GO:0051087	chaperone binding	4/542	97/14759	0.479343417369631	0.767091403072371	0.681784877603833	PRNP/ATP1A1/USP13/CDKN1B	4
GO:0005125	GO:0005125	cytokine activity	7/542	178/14759	0.481315742367192	0.767091403072371	0.681784877603833	INHA/CCL2/BMP4/CXCL12/CRLF1/NRG1/IL17B	7
GO:0022804	GO:0022804	active transmembrane transporter activity	14/542	368/14759	0.485010645592579	0.767091403072371	0.681784877603833	CYB5A/ATP1B1/ATP1A1/SLC41A1/SLC1A6/ANKH/SLC12A5/SLC39A14/ABCD3/SLC4A2/CLCN3/SLC5A3/SLC4A7/ATP2C1	14
GO:0106310	GO:0106310	protein serine kinase activity	13/542	341/14759	0.485346688100167	0.767091403072371	0.681784877603833	STK10/TAOK3/SLK/PRKCI/STK24/SPEG/MAPK1/PRKCA/WNK1/MARK3/CDK4/PRKG1/PLK2	13
GO:0015370	GO:0015370	solute:sodium symporter activity	3/542	71/14759	0.486614062280407	0.767091403072371	0.681784877603833	SLC1A6/SLC5A3/SLC4A7	3
GO:0030228	GO:0030228	lipoprotein particle receptor activity	1/542	18/14759	0.490262274139918	0.767091403072371	0.681784877603833	LRP8	1
GO:0043027	GO:0043027	cysteine-type endopeptidase inhibitor activity involved in apoptotic process	1/542	18/14759	0.490262274139918	0.767091403072371	0.681784877603833	GAS6	1
GO:0048019	GO:0048019	receptor antagonist activity	1/542	18/14759	0.490262274139918	0.767091403072371	0.681784877603833	LRPAP1	1
GO:0048020	GO:0048020	CCR chemokine receptor binding	1/542	18/14759	0.490262274139918	0.767091403072371	0.681784877603833	CCL2	1
GO:0050811	GO:0050811	GABA receptor binding	1/542	18/14759	0.490262274139918	0.767091403072371	0.681784877603833	ERBB4	1
GO:0051428	GO:0051428	peptide hormone receptor binding	1/542	18/14759	0.490262274139918	0.767091403072371	0.681784877603833	GNAS	1
GO:0052744	GO:0052744	phosphatidylinositol monophosphate phosphatase activity	1/542	18/14759	0.490262274139918	0.767091403072371	0.681784877603833	MTMR4	1
GO:0052745	GO:0052745	inositol phosphate phosphatase activity	1/542	18/14759	0.490262274139918	0.767091403072371	0.681784877603833	OCRL	1
GO:0070182	GO:0070182	DNA polymerase binding	1/542	18/14759	0.490262274139918	0.767091403072371	0.681784877603833	HSP90AB1	1
GO:0004620	GO:0004620	phospholipase activity	4/542	99/14759	0.495272147233593	0.772806900659594	0.686864767441396	PLAAT3/PGAP6/PLCB1/PLAAT1	4
GO:0016763	GO:0016763	pentosyltransferase activity	2/542	45/14759	0.496044098770483	0.772806900659594	0.686864767441396	HPRT1/QPRT	2
GO:0031267	GO:0031267	small GTPase binding	10/542	263/14759	0.500970977899933	0.778811413180625	0.69220153150605	RIMS4/CHML/FLNA/NCKAP1/AFDN/OCRL/CYFIP2/RANBP2/DIAPH2/RAB34	10
GO:0051287	GO:0051287	NAD binding	2/542	46/14759	0.507763354639389	0.779614351852566	0.692915177157638	UGDH/IDH2	2
GO:0004407	GO:0004407	histone deacetylase activity	1/542	19/14759	0.509004411540105	0.779614351852566	0.692915177157638	HDAC2	1
GO:0004970	GO:0004970	ionotropic glutamate receptor activity	1/542	19/14759	0.509004411540105	0.779614351852566	0.692915177157638	GRID2	1
GO:0005243	GO:0005243	gap junction channel activity	1/542	19/14759	0.509004411540105	0.779614351852566	0.692915177157638	GJB1	1
GO:0015377	GO:0015377	cation:chloride symporter activity	1/542	19/14759	0.509004411540105	0.779614351852566	0.692915177157638	SLC12A5	1
GO:0031681	GO:0031681	G-protein beta-subunit binding	1/542	19/14759	0.509004411540105	0.779614351852566	0.692915177157638	GNG7	1
GO:0047617	GO:0047617	acyl-CoA hydrolase activity	1/542	19/14759	0.509004411540105	0.779614351852566	0.692915177157638	ABCD3	1
GO:0051082	GO:0051082	unfolded protein binding	4/542	101/14759	0.510991527044844	0.781010207651699	0.694155802944021	TUBB4B/SERPINH1/TCP1/HSP90AB1	4
GO:0016765	GO:0016765	transferase activity, transferring alkyl or aryl (other than methyl) groups	2/542	47/14759	0.519303357233889	0.792046717125638	0.703964966794282	GSTM4/NANS	2
GO:0005355	GO:0005355	glucose transmembrane transporter activity	1/542	20/14759	0.527058659094058	0.795518890857144	0.707051007822864	SLC5A3	1
GO:0015149	GO:0015149	hexose transmembrane transporter activity	1/542	20/14759	0.527058659094058	0.795518890857144	0.707051007822864	SLC5A3	1
GO:0033558	GO:0033558	protein lysine deacetylase activity	1/542	20/14759	0.527058659094058	0.795518890857144	0.707051007822864	HDAC2	1
GO:0035173	GO:0035173	histone kinase activity	1/542	20/14759	0.527058659094058	0.795518890857144	0.707051007822864	PRKCA	1
GO:1990381	GO:1990381	ubiquitin-specific protease binding	1/542	20/14759	0.527058659094058	0.795518890857144	0.707051007822864	CLTC	1
GO:0043539	GO:0043539	protein serine/threonine kinase activator activity	2/542	48/14759	0.530661448659043	0.799295045075654	0.710407224345913	CALM1/BMPR2	2
GO:0019842	GO:0019842	vitamin binding	5/542	132/14759	0.535887005938225	0.800143439789305	0.71116127097411	OPN3/PDXK/ALDH1A2/STRA6/CRABP2	5
GO:0004553	GO:0004553	hydrolase activity, hydrolyzing O-glycosyl compounds	3/542	77/14759	0.54128641142927	0.800143439789305	0.71116127097411	CEMIP2/MANEA/GALC	3
GO:0005544	GO:0005544	calcium-dependent phospholipid binding	2/542	49/14759	0.54183540685232	0.800143439789305	0.71116127097411	SYT1/ANXA6	2
GO:0008028	GO:0008028	monocarboxylic acid transmembrane transporter activity	2/542	49/14759	0.54183540685232	0.800143439789305	0.71116127097411	MPC2/SLC9A3R1	2
GO:0005123	GO:0005123	death receptor binding	1/542	21/14759	0.544450219360767	0.800143439789305	0.71116127097411	CFLAR	1
GO:0005160	GO:0005160	transforming growth factor beta receptor binding	1/542	21/14759	0.544450219360767	0.800143439789305	0.71116127097411	ENG	1
GO:0015106	GO:0015106	bicarbonate transmembrane transporter activity	1/542	21/14759	0.544450219360767	0.800143439789305	0.71116127097411	SLC4A7	1
GO:0016289	GO:0016289	CoA hydrolase activity	1/542	21/14759	0.544450219360767	0.800143439789305	0.71116127097411	ABCD3	1
GO:0016493	GO:0016493	C-C chemokine receptor activity	1/542	21/14759	0.544450219360767	0.800143439789305	0.71116127097411	CXCR4	1
GO:0031683	GO:0031683	G-protein beta/gamma-subunit complex binding	1/542	21/14759	0.544450219360767	0.800143439789305	0.71116127097411	GNAS	1
GO:0035255	GO:0035255	ionotropic glutamate receptor binding	1/542	21/14759	0.544450219360767	0.800143439789305	0.71116127097411	GNAS	1
GO:0120020	GO:0120020	cholesterol transfer activity	1/542	21/14759	0.544450219360767	0.800143439789305	0.71116127097411	APOA1	1
GO:0008237	GO:0008237	metallopeptidase activity	6/542	163/14759	0.55589478908702	0.814867297869045	0.724247721608996	MMP15/CPE/CPD/EIF3F/EIF3H/MMP2	6
GO:0004112	GO:0004112	cyclic-nucleotide phosphodiesterase activity	1/542	22/14759	0.561203373188047	0.814867297869045	0.724247721608996	CNP	1
GO:0005385	GO:0005385	zinc ion transmembrane transporter activity	1/542	22/14759	0.561203373188047	0.814867297869045	0.724247721608996	SLC39A14	1
GO:0050321	GO:0050321	tau-protein kinase activity	1/542	22/14759	0.561203373188047	0.814867297869045	0.724247721608996	MARK3	1
GO:0120015	GO:0120015	sterol transfer activity	1/542	22/14759	0.561203373188047	0.814867297869045	0.724247721608996	APOA1	1
GO:0140103	GO:0140103	catalytic activity, acting on a glycoprotein	1/542	22/14759	0.561203373188047	0.814867297869045	0.724247721608996	POMGNT1	1
GO:0015293	GO:0015293	symporter activity	5/542	136/14759	0.562587079129928	0.815245947002651	0.724584262016275	SLC1A6/SLC12A5/SLC39A14/SLC5A3/SLC4A7	5
GO:0032182	GO:0032182	ubiquitin-like protein binding	4/542	108/14759	0.564134952697423	0.81586050927954	0.725130480191907	TAB3/USP13/CXCR4/MVB12A	4
GO:0015171	GO:0015171	amino acid transmembrane transporter activity	3/542	80/14759	0.567333077590118	0.818040812978059	0.727068317174931	SLC1A6/SLC9A3R1/SLC25A38	3
GO:0008514	GO:0008514	organic anion transmembrane transporter activity	6/542	165/14759	0.567896101571545	0.818040812978059	0.727068317174931	SLC1A6/SLC52A3/SLC4A7/MPC2/SLC9A3R1/SLC25A38	6
GO:0016757	GO:0016757	glycosyltransferase activity	8/542	222/14759	0.572264019469477	0.821862624902446	0.730465113912135	HPRT1/CHPF/GYG1/POMGNT1/FUT9/B4GALT5/GLT8D1/QPRT	8
GO:0005416	GO:0005416	amino acid:cation symporter activity	1/542	23/14759	0.577341513361222	0.821862624902446	0.730465113912135	SLC1A6	1
GO:0005540	GO:0005540	hyaluronic acid binding	1/542	23/14759	0.577341513361222	0.821862624902446	0.730465113912135	VCAN	1
GO:0015145	GO:0015145	monosaccharide transmembrane transporter activity	1/542	23/14759	0.577341513361222	0.821862624902446	0.730465113912135	SLC5A3	1
GO:0019825	GO:0019825	oxygen binding	1/542	23/14759	0.577341513361222	0.821862624902446	0.730465113912135	CYP17A1	1
GO:0070530	GO:0070530	K63-linked polyubiquitin modification-dependent protein binding	1/542	23/14759	0.577341513361222	0.821862624902446	0.730465113912135	TAB3	1
GO:0004521	GO:0004521	endoribonuclease activity	2/542	53/14759	0.584659175400584	0.827761712539583	0.735708177159293	RNASE1/NOB1	2
GO:0001637	GO:0001637	G protein-coupled chemoattractant receptor activity	1/542	24/14759	0.592887177025597	0.827761712539583	0.735708177159293	CXCR4	1
GO:0004435	GO:0004435	phosphatidylinositol phospholipase C activity	1/542	24/14759	0.592887177025597	0.827761712539583	0.735708177159293	PLCB1	1
GO:0004950	GO:0004950	chemokine receptor activity	1/542	24/14759	0.592887177025597	0.827761712539583	0.735708177159293	CXCR4	1
GO:0008327	GO:0008327	methyl-CpG binding	1/542	24/14759	0.592887177025597	0.827761712539583	0.735708177159293	ZBTB38	1
GO:0019706	GO:0019706	protein-cysteine S-palmitoyltransferase activity	1/542	24/14759	0.592887177025597	0.827761712539583	0.735708177159293	ZDHHC12	1
GO:0019707	GO:0019707	protein-cysteine S-acyltransferase activity	1/542	24/14759	0.592887177025597	0.827761712539583	0.735708177159293	ZDHHC12	1
GO:0034237	GO:0034237	protein kinase A regulatory subunit binding	1/542	24/14759	0.592887177025597	0.827761712539583	0.735708177159293	PJA2	1
GO:0048027	GO:0048027	mRNA 5'-UTR binding	1/542	24/14759	0.592887177025597	0.827761712539583	0.735708177159293	RSL1D1	1
GO:0070006	GO:0070006	metalloaminopeptidase activity	1/542	24/14759	0.592887177025597	0.827761712539583	0.735708177159293	MMP15	1
GO:0005319	GO:0005319	lipid transporter activity	5/542	141/14759	0.594836659369407	0.828889471597293	0.736710520645412	APOA1/SLC27A3/OSBPL11/ABCD3/STRA6	5
GO:0019843	GO:0019843	rRNA binding	2/542	55/14759	0.604936004970008	0.835084024917595	0.742216191495557	MRPL16/CIRBP	2
GO:0005506	GO:0005506	iron ion binding	4/542	114/14759	0.607060954811365	0.835084024917595	0.742216191495557	CYP27A1/CYP11A1/CYP17A1/CYP20A1	4
GO:0001671	GO:0001671	ATPase activator activity	1/542	25/14759	0.607862076927335	0.835084024917595	0.742216191495557	ATP1B1	1
GO:0003785	GO:0003785	actin monomer binding	1/542	25/14759	0.607862076927335	0.835084024917595	0.742216191495557	MTSS1	1
GO:0035925	GO:0035925	mRNA 3'-UTR AU-rich region binding	1/542	25/14759	0.607862076927335	0.835084024917595	0.742216191495557	ZFP36	1
GO:0050699	GO:0050699	WW domain binding	1/542	25/14759	0.607862076927335	0.835084024917595	0.742216191495557	DNM2	1
GO:0051119	GO:0051119	sugar transmembrane transporter activity	1/542	25/14759	0.607862076927335	0.835084024917595	0.742216191495557	SLC5A3	1
GO:0016829	GO:0016829	lyase activity	6/542	172/14759	0.608609630101784	0.835084024917595	0.742216191495557	GSTM4/RNASE1/CYP17A1/ECHDC2/ARMT1/HACD3	6
GO:0015399	GO:0015399	primary active transmembrane transporter activity	5/542	144/14759	0.613538545884944	0.835084024917595	0.742216191495557	CYB5A/ATP1B1/ATP1A1/ABCD3/ATP2C1	5
GO:0030674	GO:0030674	protein-macromolecule adaptor activity	11/542	316/14759	0.615279937725071	0.835084024917595	0.742216191495557	PRNP/ATP1B1/OBSL1/KLHL15/ERG28/GAS6/GAS2L1/LGALS3/IRS1/SLC9A3R1/FKBP4	11
GO:0030246	GO:0030246	carbohydrate binding	7/542	202/14759	0.615601844076593	0.835084024917595	0.742216191495557	LGALS1/VCAN/PRPS2/COL9A1/LGALS3/ENG/PTN	7
GO:0019787	GO:0019787	ubiquitin-like protein transferase activity	14/542	401/14759	0.615684015354458	0.835084024917595	0.742216191495557	HUWE1/TRIM55/RNF19A/HLTF/LONRF2/KLHL42/TRIM28/ZNRF1/PJA2/HECW2/UBR3/UBE2M/RANBP2/CCNB1IP1	14
GO:0061659	GO:0061659	ubiquitin-like protein ligase activity	10/542	289/14759	0.621410240961267	0.835084024917595	0.742216191495557	HUWE1/TRIM55/RNF19A/HLTF/LONRF2/ZNRF1/HECW2/UBR3/RANBP2/CCNB1IP1	10
GO:0001965	GO:0001965	G-protein alpha-subunit binding	1/542	26/14759	0.622287131515729	0.835084024917595	0.742216191495557	IGF1R	1
GO:0043325	GO:0043325	phosphatidylinositol-3,4-bisphosphate binding	1/542	26/14759	0.622287131515729	0.835084024917595	0.742216191495557	PLEKHA2	1
GO:0046625	GO:0046625	sphingolipid binding	1/542	26/14759	0.622287131515729	0.835084024917595	0.742216191495557	LAMA1	1
GO:0046966	GO:0046966	nuclear thyroid hormone receptor binding	1/542	26/14759	0.622287131515729	0.835084024917595	0.742216191495557	GAS2L1	1
GO:0050681	GO:0050681	nuclear androgen receptor binding	1/542	26/14759	0.622287131515729	0.835084024917595	0.742216191495557	EP300	1
GO:0051019	GO:0051019	mitogen-activated protein kinase binding	1/542	26/14759	0.622287131515729	0.835084024917595	0.742216191495557	MICAL2	1
GO:0051427	GO:0051427	hormone receptor binding	1/542	26/14759	0.622287131515729	0.835084024917595	0.742216191495557	GNAS	1
GO:0008194	GO:0008194	UDP-glycosyltransferase activity	4/542	118/14759	0.634200568950666	0.835205227136413	0.74232391508572	CHPF/GYG1/POMGNT1/B4GALT5	4
GO:0017124	GO:0017124	SH3 domain binding	4/542	118/14759	0.634200568950666	0.835205227136413	0.74232391508572	QKI/DPYSL3/DNM2/MVB12A	4
GO:0051020	GO:0051020	GTPase binding	10/542	292/14759	0.634346200825184	0.835205227136413	0.74232391508572	RIMS4/CHML/FLNA/NCKAP1/AFDN/OCRL/CYFIP2/RANBP2/DIAPH2/RAB34	10
GO:0004629	GO:0004629	phospholipase C activity	1/542	27/14759	0.636182493948259	0.835205227136413	0.74232391508572	PLCB1	1
GO:0004693	GO:0004693	cyclin-dependent protein serine/threonine kinase activity	1/542	27/14759	0.636182493948259	0.835205227136413	0.74232391508572	CDK4	1
GO:0005451	GO:0005451	monovalent cation:proton antiporter activity	1/542	27/14759	0.636182493948259	0.835205227136413	0.74232391508572	CLCN3	1
GO:0008066	GO:0008066	glutamate receptor activity	1/542	27/14759	0.636182493948259	0.835205227136413	0.74232391508572	GRID2	1
GO:0015299	GO:0015299	solute:proton antiporter activity	1/542	27/14759	0.636182493948259	0.835205227136413	0.74232391508572	CLCN3	1
GO:0031369	GO:0031369	translation initiation factor binding	1/542	27/14759	0.636182493948259	0.835205227136413	0.74232391508572	EIF3F	1
GO:0043495	GO:0043495	protein-membrane adaptor activity	1/542	27/14759	0.636182493948259	0.835205227136413	0.74232391508572	SLC9A3R1	1
GO:0051393	GO:0051393	alpha-actinin binding	1/542	27/14759	0.636182493948259	0.835205227136413	0.74232391508572	PDLIM1	1
GO:0097472	GO:0097472	cyclin-dependent protein kinase activity	1/542	27/14759	0.636182493948259	0.835205227136413	0.74232391508572	CDK4	1
GO:0016298	GO:0016298	lipase activity	4/542	119/14759	0.640793352900572	0.838200888779815	0.744986435873607	PLAAT3/PGAP6/PLCB1/PLAAT1	4
GO:0004842	GO:0004842	ubiquitin-protein transferase activity	13/542	380/14759	0.643246399365202	0.838200888779815	0.744986435873607	HUWE1/TRIM55/RNF19A/HLTF/LONRF2/KLHL42/TRIM28/ZNRF1/PJA2/HECW2/UBR3/UBE2M/CCNB1IP1	13
GO:0004402	GO:0004402	histone acetyltransferase activity	1/542	28/14759	0.649567580038406	0.838200888779815	0.744986435873607	EP300	1
GO:0005184	GO:0005184	neuropeptide hormone activity	1/542	28/14759	0.649567580038406	0.838200888779815	0.744986435873607	NPY	1
GO:0016417	GO:0016417	S-acyltransferase activity	1/542	28/14759	0.649567580038406	0.838200888779815	0.744986435873607	ZDHHC12	1
GO:0017080	GO:0017080	sodium channel regulator activity	1/542	28/14759	0.649567580038406	0.838200888779815	0.744986435873607	SNTA1	1
GO:0035250	GO:0035250	UDP-galactosyltransferase activity	1/542	28/14759	0.649567580038406	0.838200888779815	0.744986435873607	B4GALT5	1
GO:0042923	GO:0042923	neuropeptide binding	1/542	28/14759	0.649567580038406	0.838200888779815	0.744986435873607	NPY1R	1
GO:0046875	GO:0046875	ephrin receptor binding	1/542	28/14759	0.649567580038406	0.838200888779815	0.744986435873607	EPHA4	1
GO:0003777	GO:0003777	microtubule motor activity	2/542	60/14759	0.652318873499443	0.838200888779815	0.744986435873607	KIF1B/KIF5C	2
GO:0016836	GO:0016836	hydro-lyase activity	2/542	60/14759	0.652318873499443	0.838200888779815	0.744986435873607	ECHDC2/HACD3	2
GO:0030145	GO:0030145	manganese ion binding	2/542	60/14759	0.652318873499443	0.838200888779815	0.744986435873607	GYG1/POMGNT1	2
GO:0008238	GO:0008238	exopeptidase activity	3/542	91/14759	0.654673469321264	0.839740174429749	0.746354540996717	MMP15/CPE/CPD	3
GO:0005310	GO:0005310	dicarboxylic acid transmembrane transporter activity	1/542	29/14759	0.662461095184641	0.84081600542666	0.747310731225957	SLC1A6	1
GO:0005343	GO:0005343	organic acid:sodium symporter activity	1/542	29/14759	0.662461095184641	0.84081600542666	0.747310731225957	SLC1A6	1
GO:0022829	GO:0022829	wide pore channel activity	1/542	29/14759	0.662461095184641	0.84081600542666	0.747310731225957	GJB1	1
GO:0031624	GO:0031624	ubiquitin conjugating enzyme binding	1/542	29/14759	0.662461095184641	0.84081600542666	0.747310731225957	RNF19A	1
GO:0140318	GO:0140318	protein transporter activity	1/542	29/14759	0.662461095184641	0.84081600542666	0.747310731225957	IGF1R	1
GO:1990756	GO:1990756	ubiquitin ligase-substrate adaptor activity	1/542	29/14759	0.662461095184641	0.84081600542666	0.747310731225957	KLHL15	1
GO:0015179	GO:0015179	L-amino acid transmembrane transporter activity	2/542	62/14759	0.66996476996771	0.848855886555947	0.754456515091772	SLC1A6/SLC25A38	2
GO:0008378	GO:0008378	galactosyltransferase activity	1/542	30/14759	0.674881060317698	0.850631336442098	0.756034521152684	B4GALT5	1
GO:0043425	GO:0043425	bHLH transcription factor binding	1/542	30/14759	0.674881060317698	0.850631336442098	0.756034521152684	ID3	1
GO:0061650	GO:0061650	ubiquitin-like protein conjugating enzyme activity	1/542	30/14759	0.674881060317698	0.850631336442098	0.756034521152684	UBE2M	1
GO:0004519	GO:0004519	endonuclease activity	3/542	95/14759	0.68311959281075	0.85148880351115	0.756796631219856	RNASE1/ENDOD1/NOB1	3
GO:0005154	GO:0005154	epidermal growth factor receptor binding	1/542	31/14759	0.686844836901839	0.85148880351115	0.756796631219856	ERBB4	1
GO:0008376	GO:0008376	acetylgalactosaminyltransferase activity	1/542	31/14759	0.686844836901839	0.85148880351115	0.756796631219856	CHPF	1
GO:0036002	GO:0036002	pre-mRNA binding	1/542	31/14759	0.686844836901839	0.85148880351115	0.756796631219856	EP300	1
GO:0043394	GO:0043394	proteoglycan binding	1/542	31/14759	0.686844836901839	0.85148880351115	0.756796631219856	COL2A1	1
GO:0061733	GO:0061733	peptide-lysine-N-acetyltransferase activity	1/542	31/14759	0.686844836901839	0.85148880351115	0.756796631219856	EP300	1
GO:0140299	GO:0140299	small molecule sensor activity	1/542	31/14759	0.686844836901839	0.85148880351115	0.756796631219856	SYT1	1
GO:0140828	GO:0140828	metal cation:monoatomic cation antiporter activity	1/542	31/14759	0.686844836901839	0.85148880351115	0.756796631219856	SLC41A1	1
GO:0033293	GO:0033293	monocarboxylic acid binding	2/542	64/14759	0.686879131416892	0.85148880351115	0.756796631219856	SERPINA5/CRABP2	2
GO:0016758	GO:0016758	hexosyltransferase activity	5/542	157/14759	0.688462710276921	0.85148880351115	0.756796631219856	CHPF/GYG1/POMGNT1/FUT9/B4GALT5	5
GO:0140030	GO:0140030	modification-dependent protein binding	5/542	157/14759	0.688462710276921	0.85148880351115	0.756796631219856	PSME4/TAB3/ZMYND8/BAZ2A/CBX1	5
GO:0016616	GO:0016616	oxidoreductase activity, acting on the CH-OH group of donors, NAD or NADP as acceptor	3/542	97/14759	0.696673843667647	0.857895099228119	0.762490497066605	CYP27A1/UGDH/IDH2	3
GO:0019213	GO:0019213	deacetylase activity	1/542	32/14759	0.698369151024544	0.857895099228119	0.762490497066605	HDAC2	1
GO:0030291	GO:0030291	protein serine/threonine kinase inhibitor activity	1/542	32/14759	0.698369151024544	0.857895099228119	0.762490497066605	CDKN1B	1
GO:0140767	GO:0140767	enzyme-substrate adaptor activity	1/542	32/14759	0.698369151024544	0.857895099228119	0.762490497066605	KLHL15	1
GO:0061630	GO:0061630	ubiquitin protein ligase activity	9/542	279/14759	0.700957084451411	0.859619667756292	0.764023280171969	HUWE1/TRIM55/RNF19A/HLTF/LONRF2/ZNRF1/HECW2/UBR3/CCNB1IP1	9
GO:0016251	GO:0016251	RNA polymerase II general transcription initiation factor activity	1/542	33/14759	0.709470116607806	0.868592419320855	0.77199819203086	PRRX1	1
GO:0035091	GO:0035091	phosphatidylinositol binding	8/542	253/14759	0.715921609574943	0.869947629190006	0.773202692030555	ARAP2/MYO10/APPL1/TLN1/PLCB1/SYT1/BCAS3/PHLDA1	8
GO:0035064	GO:0035064	methylated histone binding	2/542	68/14759	0.718569303873191	0.869947629190006	0.773202692030555	ZMYND8/CBX1	2
GO:0140034	GO:0140034	methylation-dependent protein binding	2/542	68/14759	0.718569303873191	0.869947629190006	0.773202692030555	ZMYND8/CBX1	2
GO:0052689	GO:0052689	carboxylic ester hydrolase activity	4/542	132/14759	0.71928230283924	0.869947629190006	0.773202692030555	PLAAT3/PGAP6/PAFAH1B3/PLAAT1	4
GO:0003823	GO:0003823	antigen binding	1/542	34/14759	0.720163257772994	0.869947629190006	0.773202692030555	MFAP4	1
GO:0015144	GO:0015144	carbohydrate transmembrane transporter activity	1/542	34/14759	0.720163257772994	0.869947629190006	0.773202692030555	SLC5A3	1
GO:0016409	GO:0016409	palmitoyltransferase activity	1/542	34/14759	0.720163257772994	0.869947629190006	0.773202692030555	ZDHHC12	1
GO:0044390	GO:0044390	ubiquitin-like protein conjugating enzyme binding	1/542	34/14759	0.720163257772994	0.869947629190006	0.773202692030555	RNF19A	1
GO:0016791	GO:0016791	phosphatase activity	8/542	255/14759	0.723990355410999	0.871151698655131	0.774272859613738	ATP1A1/PPM1K/PPP3CA/OCRL/PPP2CB/MTMR4/DUSP14/ARMT1	8
GO:1901981	GO:1901981	phosphatidylinositol phosphate binding	5/542	164/14759	0.724478978382365	0.871151698655131	0.774272859613738	ARAP2/MYO10/PLCB1/SYT1/PHLDA1	5
GO:0070851	GO:0070851	growth factor receptor binding	4/542	133/14759	0.724759815410054	0.871151698655131	0.774272859613738	ERBB4/IL6R/SLC9A3R1/PDGFRA	4
GO:0003724	GO:0003724	RNA helicase activity	2/542	69/14759	0.726057967162713	0.871269560595256	0.774377614390158	DDX3Y/EIF4A2	2
GO:0001221	GO:0001221	transcription coregulator binding	3/542	102/14759	0.728629034705272	0.872231123459244	0.77523224399089	JUND/MED25/EP300	3
GO:0004721	GO:0004721	phosphoprotein phosphatase activity	5/542	165/14759	0.729372193282704	0.872231123459244	0.77523224399089	PPM1K/PPP3CA/PPP2CB/MTMR4/DUSP14	5
GO:0042805	GO:0042805	actinin binding	1/542	35/14759	0.730463530390111	0.872231123459244	0.77523224399089	PDLIM1	1
GO:0001217	GO:0001217	DNA-binding transcription repressor activity	8/542	257/14759	0.731904440111552	0.872516623187171	0.775485993930311	DEAF1/SOX6/CC2D1A/ERF/CREB3L1/HOXD9/PRRX1/PLAGL1	8
GO:0045182	GO:0045182	translation regulator activity	8/542	259/14759	0.739663337368525	0.875610378967757	0.77823570002499	SAMD4B/EEF2/EIF3F/CNBP/CIRBP/EIF3H/EIF4A2/EIF3E	8
GO:0005109	GO:0005109	frizzled binding	1/542	36/14759	0.740385342841113	0.875610378967757	0.77823570002499	SFRP1	1
GO:0051879	GO:0051879	Hsp90 protein binding	1/542	36/14759	0.740385342841113	0.875610378967757	0.77823570002499	KDR	1
GO:0071949	GO:0071949	FAD binding	1/542	36/14759	0.740385342841113	0.875610378967757	0.77823570002499	MICAL2	1
GO:0008186	GO:0008186	ATP-dependent activity, acting on RNA	2/542	71/14759	0.740529989925899	0.875610378967757	0.77823570002499	DDX3Y/EIF4A2	2
GO:0000287	GO:0000287	magnesium ion binding	6/542	200/14759	0.748008205146845	0.883014564124568	0.784816482250776	HPRT1/PRPS2/PPA1/PDXK/SPHK1/IDH2	6
GO:0004177	GO:0004177	aminopeptidase activity	1/542	37/14759	0.749942576025934	0.883621553997959	0.785355970133027	MMP15	1
GO:0004386	GO:0004386	helicase activity	4/542	138/14759	0.750956609940414	0.883621553997959	0.785355970133027	SMARCA1/HLTF/DDX3Y/EIF4A2	4
GO:0016835	GO:0016835	carbon-oxygen lyase activity	2/542	73/14759	0.754343908719777	0.884657922176141	0.786277086115665	ECHDC2/HACD3	2
GO:0016614	GO:0016614	oxidoreductase activity, acting on CH-OH group of donors	3/542	107/14759	0.757885027766533	0.884657922176141	0.786277086115665	CYP27A1/UGDH/IDH2	3
GO:0001046	GO:0001046	core promoter sequence-specific DNA binding	1/542	38/14759	0.759148602638754	0.884657922176141	0.786277086115665	BAZ2A	1
GO:0030527	GO:0030527	structural constituent of chromatin	1/542	38/14759	0.759148602638754	0.884657922176141	0.786277086115665	MACROH2A2	1
GO:0034212	GO:0034212	peptide N-acetyltransferase activity	1/542	38/14759	0.759148602638754	0.884657922176141	0.786277086115665	EP300	1
GO:0042169	GO:0042169	SH2 domain binding	1/542	38/14759	0.759148602638754	0.884657922176141	0.786277086115665	IRS1	1
GO:0005126	GO:0005126	cytokine receptor binding	6/542	204/14759	0.764636469630305	0.886454432381632	0.787873810424736	IL6R/CFLAR/CCL2/ENG/CXCL12/CRLF1	6
GO:0008757	GO:0008757	S-adenosylmethionine-dependent methyltransferase activity	4/542	141/14759	0.765733595581204	0.886454432381632	0.787873810424736	CMTR1/PRMT9/METTL9/ARMT1	4
GO:0005546	GO:0005546	phosphatidylinositol-4,5-bisphosphate binding	2/542	75/14759	0.767519193675842	0.886454432381632	0.787873810424736	PLCB1/SYT1	2
GO:0038024	GO:0038024	cargo receptor activity	2/542	75/14759	0.767519193675842	0.886454432381632	0.787873810424736	LRP8/INSR	2
GO:0008138	GO:0008138	protein tyrosine/serine/threonine phosphatase activity	1/542	39/14759	0.768016305741111	0.886454432381632	0.787873810424736	DUSP14	1
GO:0016790	GO:0016790	thiolester hydrolase activity	1/542	39/14759	0.768016305741111	0.886454432381632	0.787873810424736	ABCD3	1
GO:0005504	GO:0005504	fatty acid binding	1/542	40/14759	0.776558096657437	0.894890759005237	0.795371951964927	CRABP2	1
GO:0046943	GO:0046943	carboxylic acid transmembrane transporter activity	4/542	145/14759	0.784362023222677	0.900086235055384	0.799989650701683	SLC1A6/MPC2/SLC9A3R1/SLC25A38	4
GO:0016798	GO:0016798	hydrolase activity, acting on glycosyl bonds	3/542	112/14759	0.784543090956422	0.900086235055384	0.799989650701683	CEMIP2/MANEA/GALC	3
GO:0008375	GO:0008375	acetylglucosaminyltransferase activity	1/542	41/14759	0.784785932217711	0.900086235055384	0.799989650701683	POMGNT1	1
GO:0005342	GO:0005342	organic acid transmembrane transporter activity	4/542	146/14759	0.788830730394184	0.900639165219625	0.800481090734566	SLC1A6/MPC2/SLC9A3R1/SLC25A38	4
GO:0016887	GO:0016887	ATP hydrolysis activity	9/542	304/14759	0.790035998737065	0.900639165219625	0.800481090734566	ATP1A1/DDX3Y/KIF1B/ABCD3/ATP2C1/KIF5C/TCP1/HSP90AB1/EIF4A2	9
GO:0004712	GO:0004712	protein serine/threonine/tyrosine kinase activity	1/542	42/14759	0.792711331370993	0.900639165219625	0.800481090734566	MAPK1	1
GO:0005245	GO:0005245	voltage-gated calcium channel activity	1/542	42/14759	0.792711331370993	0.900639165219625	0.800481090734566	ITGAV	1
GO:0008188	GO:0008188	neuropeptide receptor activity	1/542	42/14759	0.792711331370993	0.900639165219625	0.800481090734566	NPY1R	1
GO:0015036	GO:0015036	disulfide oxidoreductase activity	1/542	42/14759	0.792711331370993	0.900639165219625	0.800481090734566	TMX4	1
GO:0030695	GO:0030695	GTPase regulator activity	13/542	428/14759	0.796320273812929	0.90191656597221	0.80161643459615	ARAP2/SRGAP3/CHML/PLEKHG1/LAMTOR2/OCRL/ARHGEF10/ARHGAP18/PREX1/ARHGAP23/RANBP2/PLCB1/HACD3	13
GO:0060589	GO:0060589	nucleoside-triphosphatase regulator activity	13/542	428/14759	0.796320273812929	0.90191656597221	0.80161643459615	ARAP2/SRGAP3/CHML/PLEKHG1/LAMTOR2/OCRL/ARHGEF10/ARHGAP18/PREX1/ARHGAP23/RANBP2/PLCB1/HACD3	13
GO:0008168	GO:0008168	methyltransferase activity	5/542	181/14759	0.799216674157125	0.903117455011227	0.802683775441326	FAM98A/CMTR1/PRMT9/METTL9/ARMT1	5
GO:0042578	GO:0042578	phosphoric ester hydrolase activity	10/542	338/14759	0.799868489768897	0.903117455011227	0.802683775441326	ATP1A1/PPM1K/PPP3CA/CNP/OCRL/PPP2CB/MTMR4/DUSP14/ARMT1/PLCB1	10
GO:0003727	GO:0003727	single-stranded RNA binding	2/542	81/14759	0.803416092346092	0.905714414663451	0.804991932997964	CNBP/RBMX	2
GO:0008236	GO:0008236	serine-type peptidase activity	4/542	150/14759	0.805969456570478	0.906264093552493	0.805480483322717	PRSS23/CPD/MMP2/DPP10	4
GO:0030544	GO:0030544	Hsp70 protein binding	1/542	44/14759	0.80769880230811	0.906264093552493	0.805480483322717	CDKN1B	1
GO:0140223	GO:0140223	general transcription initiation factor activity	1/542	44/14759	0.80769880230811	0.906264093552493	0.805480483322717	PRRX1	1
GO:0008081	GO:0008081	phosphoric diester hydrolase activity	2/542	82/14759	0.808896876889828	0.906264093552493	0.805480483322717	CNP/PLCB1	2
GO:0140359	GO:0140359	ABC-type transporter activity	1/542	45/14759	0.814781863752147	0.911450898434605	0.810090475192712	ABCD3	1
GO:0017171	GO:0017171	serine hydrolase activity	4/542	154/14759	0.82196140304393	0.916826647541773	0.814868399221555	PRSS23/CPD/MMP2/DPP10	4
GO:0003735	GO:0003735	structural constituent of ribosome	3/542	120/14759	0.822113150894895	0.916826647541773	0.814868399221555	MRPL16/RSL24D1/ISG15	3
GO:0008170	GO:0008170	N-methyltransferase activity	2/542	85/14759	0.824530806642286	0.918112523960583	0.816011276189412	PRMT9/METTL9	2
GO:0001227	GO:0001227	DNA-binding transcription repressor activity, RNA polymerase II-specific	7/542	253/14759	0.825832747491667	0.918154019416463	0.816048157028117	DEAF1/CC2D1A/ERF/CREB3L1/HOXD9/PRRX1/PLAGL1	7
GO:0051018	GO:0051018	protein kinase A binding	1/542	48/14759	0.834506363596741	0.924964305299594	0.822101086194942	PJA2	1
GO:0120013	GO:0120013	lipid transfer activity	1/542	48/14759	0.834506363596741	0.924964305299594	0.822101086194942	APOA1	1
GO:0016741	GO:0016741	transferase activity, transferring one-carbon groups	5/542	192/14759	0.838426330507575	0.927474571720355	0.824332191481191	FAM98A/CMTR1/PRMT9/METTL9/ARMT1	5
GO:0030170	GO:0030170	pyridoxal phosphate binding	1/542	49/14759	0.840603675195583	0.927474571720355	0.824332191481191	PDXK	1
GO:0032813	GO:0032813	tumor necrosis factor receptor superfamily binding	1/542	49/14759	0.840603675195583	0.927474571720355	0.824332191481191	CFLAR	1
GO:0004725	GO:0004725	protein tyrosine phosphatase activity	2/542	89/14759	0.843586520033939	0.928333211110466	0.82509534349821	MTMR4/DUSP14	2
GO:0030159	GO:0030159	signaling receptor complex adaptor activity	1/542	50/14759	0.846476741683958	0.928333211110466	0.82509534349821	IRS1	1
GO:0070279	GO:0070279	vitamin B6 binding	1/542	50/14759	0.846476741683958	0.928333211110466	0.82509534349821	PDXK	1
GO:0008528	GO:0008528	G protein-coupled peptide receptor activity	3/542	126/14759	0.84649667459384	0.928333211110466	0.82509534349821	RAMP2/CXCR4/NPY1R	3
GO:0015085	GO:0015085	calcium ion transmembrane transporter activity	3/542	128/14759	0.853954768820527	0.934842476583021	0.830880728063495	ITGAV/ATP2C1/ANXA6	3
GO:0015453	GO:0015453	oxidoreduction-driven active transmembrane transporter activity	1/542	52/14759	0.857582767774507	0.934842476583021	0.830880728063495	CYB5A	1
GO:0031593	GO:0031593	polyubiquitin modification-dependent protein binding	1/542	52/14759	0.857582767774507	0.934842476583021	0.830880728063495	TAB3	1
GO:1904315	GO:1904315	transmitter-gated ion channel activity involved in regulation of postsynaptic membrane potential	1/542	52/14759	0.857582767774507	0.934842476583021	0.830880728063495	GRID2	1
GO:0008233	GO:0008233	peptidase activity	14/542	487/14759	0.860443143345465	0.936554305950236	0.832402188701602	SFRP1/MMP15/USP9Y/PRSS23/FAM111A/CPE/USP13/CFLAR/USP9X/CPD/EIF3F/EIF3H/MMP2/DPP10	14
GO:0001653	GO:0001653	peptide receptor activity	3/542	132/14759	0.867927156964071	0.943286101730413	0.838385356474907	RAMP2/CXCR4/NPY1R	3
GO:0016667	GO:0016667	oxidoreductase activity, acting on a sulfur group of donors	1/542	55/14759	0.872756205816984	0.944293599736409	0.83928081287287	TMX4	1
GO:0070063	GO:0070063	RNA polymerase binding	1/542	55/14759	0.872756205816984	0.944293599736409	0.83928081287287	ZFP36	1
GO:0099529	GO:0099529	neurotransmitter receptor activity involved in regulation of postsynaptic membrane potential	1/542	55/14759	0.872756205816984	0.944293599736409	0.83928081287287	GRID2	1
GO:0015108	GO:0015108	chloride transmembrane transporter activity	2/542	97/14759	0.87616844077916	0.945142672859398	0.840035462466015	SLC12A5/CLCN3	2
GO:1902936	GO:1902936	phosphatidylinositol bisphosphate binding	2/542	97/14759	0.87616844077916	0.945142672859398	0.840035462466015	PLCB1/SYT1	2
GO:0016706	GO:0016706	2-oxoglutarate-dependent dioxygenase activity	1/542	56/14759	0.87744650345349	0.945142672859398	0.840035462466015	HR	1
GO:0004222	GO:0004222	metalloendopeptidase activity	2/542	99/14759	0.883275036409767	0.94906536392462	0.843521919799611	MMP15/MMP2	2
GO:0004518	GO:0004518	nuclease activity	4/542	173/14759	0.883702735555155	0.94906536392462	0.843521919799611	RNASE1/ENDOD1/REXO1/NOB1	4
GO:0004540	GO:0004540	ribonuclease activity	2/542	100/14759	0.88668523115796	0.950747218168049	0.84501673878065	RNASE1/NOB1	2
GO:0008173	GO:0008173	RNA methyltransferase activity	1/542	59/14759	0.890507036300652	0.950747218168049	0.84501673878065	CMTR1	1
GO:0022824	GO:0022824	transmitter-gated ion channel activity	1/542	59/14759	0.890507036300652	0.950747218168049	0.84501673878065	GRID2	1
GO:0022835	GO:0022835	transmitter-gated channel activity	1/542	59/14759	0.890507036300652	0.950747218168049	0.84501673878065	GRID2	1
GO:0046873	GO:0046873	metal ion transmembrane transporter activity	11/542	411/14759	0.893767136776277	0.952826639206428	0.846864912039351	ATP1B1/ATP1A1/SLC41A1/SLC1A6/ITGAV/SLC12A5/SLC39A14/SLC5A3/SLC4A7/ATP2C1/ANXA6	11
GO:0016811	GO:0016811	hydrolase activity, acting on carbon-nitrogen (but not peptide) bonds, in linear amides	1/542	62/14759	0.902178000076694	0.957574894818245	0.85108512472609	HDAC2	1
GO:0048029	GO:0048029	monosaccharide binding	1/542	62/14759	0.902178000076694	0.957574894818245	0.85108512472609	ENG	1
GO:0097110	GO:0097110	scaffold protein binding	1/542	62/14759	0.902178000076694	0.957574894818245	0.85108512472609	GRID2	1
GO:0002039	GO:0002039	p53 binding	1/542	63/14759	0.905785506639831	0.95948097847694	0.852779237068818	EP300	1
GO:0015079	GO:0015079	potassium ion transmembrane transporter activity	3/542	146/14759	0.907970938265407	0.95948097847694	0.852779237068818	ATP1B1/ATP1A1/SLC12A5	3
GO:0008094	GO:0008094	ATP-dependent activity, acting on DNA	2/542	107/14759	0.908087466915348	0.95948097847694	0.852779237068818	SMARCA1/HLTF	2
GO:0043022	GO:0043022	ribosome binding	1/542	64/14759	0.90926021100845	0.95948097847694	0.852779237068818	EEF2	1
GO:0000049	GO:0000049	tRNA binding	1/542	65/14759	0.912606993290411	0.960221271201215	0.853437203488973	ELP1	1
GO:0016651	GO:0016651	oxidoreductase activity, acting on NAD(P)H	1/542	65/14759	0.912606993290411	0.960221271201215	0.853437203488973	MICAL2	1
GO:0003684	GO:0003684	damaged DNA binding	1/542	66/14759	0.915830554583224	0.960828009577197	0.853976467842282	EP300	1
GO:0019905	GO:0019905	syntaxin binding	1/542	66/14759	0.915830554583224	0.960828009577197	0.853976467842282	SYT1	1
GO:0016810	GO:0016810	hydrolase activity, acting on carbon-nitrogen (but not peptide) bonds	2/542	111/14759	0.918557023300021	0.961307085708699	0.854402266984823	HDAC2/DDAH2	2
GO:0005230	GO:0005230	extracellular ligand-gated ion channel activity	1/542	67/14759	0.918935423528701	0.961307085708699	0.854402266984823	GRID2	1
GO:0005262	GO:0005262	calcium channel activity	2/542	112/14759	0.920993640251723	0.962073932119066	0.855083834114814	ITGAV/ANXA6	2
GO:0015078	GO:0015078	proton transmembrane transporter activity	2/542	113/14759	0.923361567144982	0.963161634694334	0.856050575710638	CYB5A/CLCN3	2
GO:0098960	GO:0098960	postsynaptic neurotransmitter receptor activity	1/542	69/14759	0.924806374326056	0.963284688322406	0.856159944818957	GRID2	1
GO:0004175	GO:0004175	endopeptidase activity	8/542	333/14759	0.926147392093794	0.96329943647578	0.856173052863062	SFRP1/MMP15/USP9Y/PRSS23/USP13/CFLAR/USP9X/MMP2	8
GO:0005254	GO:0005254	chloride channel activity	1/542	70/14759	0.927580706873046	0.963410004563421	0.856271324920077	CLCN3	1
GO:0004527	GO:0004527	exonuclease activity	1/542	78/14759	0.94639571154757	0.979977030017043	0.870995968392704	REXO1	1
GO:0005085	GO:0005085	guanyl-nucleotide exchange factor activity	4/542	208/14759	0.950197187002	0.979977030017043	0.870995968392704	PLEKHG1/LAMTOR2/ARHGEF10/PREX1	4
GO:0005253	GO:0005253	anion channel activity	1/542	80/14759	0.950280756380163	0.979977030017043	0.870995968392704	CLCN3	1
GO:0035591	GO:0035591	signaling adaptor activity	1/542	80/14759	0.950280756380163	0.979977030017043	0.870995968392704	IRS1	1
GO:0050660	GO:0050660	flavin adenine dinucleotide binding	1/542	80/14759	0.950280756380163	0.979977030017043	0.870995968392704	MICAL2	1
GO:0003730	GO:0003730	mRNA 3'-UTR binding	3/542	174/14759	0.956940048135091	0.9833895911938	0.874029026245904	ZFP36/CIRBP/RSL1D1	3
GO:0004252	GO:0004252	serine-type endopeptidase activity	2/542	132/14759	0.957418981960251	0.9833895911938	0.874029026245904	PRSS23/MMP2	2
GO:0015276	GO:0015276	ligand-gated ion channel activity	2/542	134/14759	0.960011694197827	0.9833895911938	0.874029026245904	GRID2/ANXA6	2
GO:0022834	GO:0022834	ligand-gated channel activity	2/542	134/14759	0.960011694197827	0.9833895911938	0.874029026245904	GRID2/ANXA6	2
GO:0031406	GO:0031406	carboxylic acid binding	2/542	137/14759	0.963619085030343	0.9833895911938	0.874029026245904	SERPINA5/CRABP2	2
GO:0009055	GO:0009055	electron transfer activity	1/542	89/14759	0.964565137677931	0.9833895911938	0.874029026245904	CYB5A	1
GO:0051213	GO:0051213	dioxygenase activity	1/542	89/14759	0.964565137677931	0.9833895911938	0.874029026245904	HR	1
GO:0140098	GO:0140098	catalytic activity, acting on RNA	7/542	334/14759	0.96458097499957	0.9833895911938	0.874029026245904	RNASE1/DDX3Y/POLR2F/CMTR1/POLR2C/NOB1/EIF4A2	7
GO:0043021	GO:0043021	ribonucleoprotein complex binding	2/542	139/14759	0.965848231697943	0.9833895911938	0.874029026245904	EEF2/SRP9	2
GO:0030594	GO:0030594	neurotransmitter receptor activity	1/542	91/14759	0.967135217785638	0.9833895911938	0.874029026245904	GRID2	1
GO:0000149	GO:0000149	SNARE binding	1/542	100/14759	0.976583361537048	0.991607720945311	0.881333236101893	SYT1	1
GO:0030371	GO:0030371	translation repressor activity	2/542	165/14759	0.985184168201258	0.99728383661114	0.886378123593778	SAMD4B/CIRBP	2
GO:0003729	GO:0003729	mRNA binding	8/542	424/14759	0.989133821367625	0.99728383661114	0.886378123593778	QKI/SAMD4B/RBFOX2/CNBP/ZFP36/CIRBP/RBMX/RSL1D1	8
GO:0022836	GO:0022836	gated channel activity	5/542	313/14759	0.990755729727673	0.99728383661114	0.886378123593778	TMC5/ITGAV/CLCN3/GRID2/ANXA6	5
GO:0005244	GO:0005244	voltage-gated ion channel activity	2/542	186/14759	0.992566158084969	0.99728383661114	0.886378123593778	ITGAV/CLCN3	2
GO:0022832	GO:0022832	voltage-gated channel activity	2/542	186/14759	0.992566158084969	0.99728383661114	0.886378123593778	ITGAV/CLCN3	2
GO:0005216	GO:0005216	ion channel activity	7/542	403/14759	0.992796618955987	0.99728383661114	0.886378123593778	TMC5/ITGAV/SLC12A5/UNC80/CLCN3/GRID2/ANXA6	7
GO:0015267	GO:0015267	channel activity	8/542	443/14759	0.993000414584727	0.99728383661114	0.886378123593778	TMC5/ITGAV/SLC12A5/GJB1/UNC80/CLCN3/GRID2/ANXA6	8
GO:0022803	GO:0022803	passive transmembrane transporter activity	8/542	444/14759	0.993162829021837	0.99728383661114	0.886378123593778	TMC5/ITGAV/SLC12A5/GJB1/UNC80/CLCN3/GRID2/ANXA6	8
GO:0022843	GO:0022843	voltage-gated cation channel activity	1/542	142/14759	0.995198883517066	0.997298706652849	0.886391339971286	ITGAV	1
GO:0140097	GO:0140097	catalytic activity, acting on DNA	2/542	209/14759	0.996550770278062	0.997298706652849	0.886391339971286	SMARCA1/HLTF	2
GO:0005261	GO:0005261	cation channel activity	4/542	314/14759	0.997298706652849	0.997298706652849	0.886391339971286	ITGAV/SLC12A5/UNC80/ANXA6	4
