# Supplementary material for: How relevant is the mouse model for understanding human sex determination?
Source: Int J Biol Sci. 2025 Oct 15;21(15):6599–615. doi: 10.7150/ijbs.90231 (PMC12631067; doi:10.7150/ijbs.90231)
Supplement: Supplementary file 5 — Supplementary tables 11-46. [file ijbsv21p6599s5.zip › Ontology Results/Supplementary Table 19 - GO Analysis - Sertoli Molecular Function Mouse.csv]

	ID	Description	GeneRatio	BgRatio	pvalue	p.adjust	qvalue	geneID	Count
GO:0045296	GO:0045296	cadherin binding	39/685	305/14759	8.78751104553642e-09	7.22333407943093e-06	6.70625842948832e-06	ZC3HAV1/PKN2/PLEC/ARGLU1/PPFIBP1/SCRIB/VAPA/TMPO/RANGAP1/CLIC1/CTNNA1/CORO1B/TWF2/CNN2/RARS1/OLA1/PARVA/CSNK1D/KRT18/SLC3A2/CD2AP/SND1/DOCK9/AHSA1/PAICS/ANXA2/PLIN3/VASP/HSPA8/GLOD4/PACSIN2/LIMA1/EMD/BAG3/DNAJB1/F11R/PKP2/PKM/CALD1	39
GO:0001671	GO:0001671	ATPase activator activity	9/685	25/14759	9.91467224607586e-07	0.000407493029313718	0.000378323019916053	ATP1B2/DNAJC19/MYBPC3/DNAJA2/DNAJC7/AHSA1/DNAJB4/DNAJB1/DNAJA1	9
GO:0140677	GO:0140677	molecular function activator activity	11/685	52/14759	2.1026634485127e-05	0.00525118146413923	0.00487528052439614	ATP1B2/DNAJC19/MYBPC3/DNAJA2/DNAJC7/TP53/AHSA1/DNAJB4/CDKN1A/DNAJB1/DNAJA1	11
GO:0140662	GO:0140662	ATP-dependent protein folding chaperone	8/685	28/14759	2.8088443799665e-05	0.00525118146413923	0.00487528052439614	HSPD1/HSP90AA1/CLPX/CCT2/HSPA8/CCT5/CCT7/CCT3	8
GO:0016616	GO:0016616	oxidoreductase activity, acting on the CH-OH group of donors, NAD or NADP as acceptor	15/685	97/14759	3.83297917090455e-05	0.00525118146413923	0.00487528052439614	HSD17B3/HSD17B1/AKR1B1/MDH1/IDH3B/HSD17B10/HSD17B11/MDH2/IDH3G/DHRS1/HADHA/ME2/HADHB/DHRS3/PTGR1	15
GO:0051087	GO:0051087	chaperone binding	15/685	97/14759	3.83297917090455e-05	0.00525118146413923	0.00487528052439614	BAG1/BIRC5/GET4/DNAJA2/HSPD1/CDC37/TBCC/TP53/AHSA1/HSPA8/DNAJB4/BAG3/DNAJB1/DNAJA1/DNAJB9	15
GO:0051082	GO:0051082	unfolded protein binding	15/685	101/14759	6.20587964431111e-05	0.00718004077826035	0.00666606423900468	HSPB1/TAPBP/DNAJA2/HSPD1/CDC37/HSP90AA1/CLPX/CCT2/HSPA8/CCT5/DNAJB4/CCT7/CCT3/DNAJB1/DNAJA1	15
GO:0016860	GO:0016860	intramolecular oxidoreductase activity	9/685	40/14759	7.09748401637331e-05	0.00718004077826035	0.00666606423900468	PTGES/ECH1/ECI1/DCT/PTGIS/IDI1/ECHS1/GPI/TPI1	9
GO:0140297	GO:0140297	DNA-binding transcription factor binding	39/685	439/14759	7.86135851634345e-05	0.00718004077826035	0.00666606423900468	MEF2C/PADI2/HSPB1/YWHAH/NUCKS1/SCX/SOX8/PURA/GTF2A2/NCOA7/TAF10/NCOR2/CENPF/MEF2A/TAF7/TGFB1I1/SMARCB1/PTPN2/PSMA6/TP53/FHL2/TRIP6/ZNF703/PPID/SIRT2/HDAC1/CSNK2B/PSMC5/HDAC3/TRIM24/SP3/DNAJA1/GATA6/HEY1/JUN/KDM3A/NR0B1/GTF2A1/NAAA	39
GO:0016614	GO:0016614	oxidoreductase activity, acting on CH-OH group of donors	15/685	107/14759	0.000121576203778299	0.00999356395057618	0.0092781839725544	HSD17B3/HSD17B1/AKR1B1/MDH1/IDH3B/HSD17B10/HSD17B11/MDH2/IDH3G/DHRS1/HADHA/ME2/HADHB/DHRS3/PTGR1	15
GO:0044183	GO:0044183	protein folding chaperone	10/685	54/14759	0.000162880973908389	0.012171650959336	0.0113003546491466	HSPB1/HSPD1/HSP90AA1/CLPX/CCT2/HSPA8/CCT5/CCT7/CCT3/DNAJB1	10
GO:0051287	GO:0051287	NAD binding	9/685	46/14759	0.000222918703274284	0.0152699311742884	0.0141768473573557	UXS1/IDH3B/ALDH1B1/SIRT2/IDH3G/NDUFV1/HADHA/ME2/NDUFS2	9
GO:0031625	GO:0031625	ubiquitin protein ligase binding	26/685	265/14759	0.000263972453135615	0.0166911812674981	0.0154963585848843	BOK/PINK1/BAG1/PTK2B/SMAD7/ARIH1/RANGAP1/DTX1/HSPD1/HSP90AA1/TP53/CCT2/PRKAR1A/ACTG1/HSPA8/UQCRC1/CUL1/VCP/UBB/CDKN1A/NDUFS2/UBC/DNAJA1/GPI/TPI1/JUN	26
GO:0035035	GO:0035035	histone acetyltransferase binding	6/685	23/14759	0.000500794494113861	0.0294037910115424	0.0272989479874097	EGR1/EID1/MEF2A/TAF7/TP53/SIRT2	6
GO:0061629	GO:0061629	RNA polymerase II-specific DNA-binding transcription factor binding	29/685	327/14759	0.000649375452774191	0.0333686784161579	0.0309800126158465	MEF2C/PADI2/HSPB1/YWHAH/GTF2A2/NCOA7/TAF10/NCOR2/MEF2A/TAF7/TGFB1I1/SMARCB1/PTPN2/PSMA6/TP53/TRIP6/PPID/HDAC1/CSNK2B/HDAC3/TRIM24/SP3/DNAJA1/GATA6/HEY1/JUN/KDM3A/NR0B1/GTF2A1	29
GO:0044389	GO:0044389	ubiquitin-like protein ligase binding	26/685	281/14759	0.000649511988635677	0.0333686784161579	0.0309800126158465	BOK/PINK1/BAG1/PTK2B/SMAD7/ARIH1/RANGAP1/DTX1/HSPD1/HSP90AA1/TP53/CCT2/PRKAR1A/ACTG1/HSPA8/UQCRC1/CUL1/VCP/UBB/CDKN1A/NDUFS2/UBC/DNAJA1/GPI/TPI1/JUN	26
GO:0016879	GO:0016879	ligase activity, forming carbon-nitrogen bonds	8/685	43/14759	0.000707969116640569	0.0342323890516793	0.0317818953290658	CTPS2/PPCS/PAICS/GART/GMPS/TPGS1/ASNS/GLUL	8
GO:0004300	GO:0004300	enoyl-CoA hydratase activity	4/685	10/14759	0.000771747398112181	0.0352431311804563	0.0327202844228849	ECI1/HADHA/ECHS1/HADHB	4
GO:1901681	GO:1901681	sulfur compound binding	22/685	234/14759	0.00133733058905816	0.0578571444318845	0.0537154945743581	SERPINE2/GSTM2/RTN4RL1/GREM2/PTPRF/APP/PTGES/SEMA5A/FST/VEGFA/FGFR2/ZNF207/ACADVL/ACADL/HADHA/PANK1/PRMT1/APOE/ADAMTS1/LPL/SOAT1/TKT	22
GO:0016874	GO:0016874	ligase activity	16/685	149/14759	0.0015201102715703	0.0600230647554001	0.0557263695065502	ACSBG1/ATP5ME/CTPS2/RARS1/SUCLG1/ATP5F1B/PPCS/PAICS/NARS2/QARS1/GART/UBA1/GMPS/TPGS1/ASNS/GLUL	16
GO:0016831	GO:0016831	carboxy-lyase activity	6/685	28/14759	0.00153343596090438	0.0600230647554001	0.0557263695065502	ODC1/UXS1/UROD/PAICS/PCK2/ME2	6
GO:0016853	GO:0016853	isomerase activity	14/685	123/14759	0.00168909606041814	0.061610586573028	0.0572002500517931	FKBP5/PTGES/ECH1/HSPD1/ECI1/PPID/DCT/PTGIS/IDI1/ISYNA1/ECHS1/GPI/TPI1/FKBP9	14
GO:0140296	GO:0140296	general transcription initiation factor binding	8/685	49/14759	0.00172389719121611	0.061610586573028	0.0572002500517931	THRA/GTF2A2/TAF7/TP53/PSMC5/TCF4/JUN/GTF2A1	8
GO:0031072	GO:0031072	heat shock protein binding	13/685	111/14759	0.00188478733451897	0.0645539662072748	0.0599329305932568	ADORA1/FKBP5/ETFBKMT/DNAJA2/CDC37/DNAJC7/SNCA/AHSA1/PPID/HSPA8/DNAJB1/DNAJA1/DNAJB9	13
GO:0004303	GO:0004303	estradiol 17-beta-dehydrogenase activity	4/685	13/14759	0.00235016374073643	0.0743013305725131	0.0689825389487412	HSD17B3/HSD17B1/HSD17B10/HSD17B11	4
GO:0016668	GO:0016668	oxidoreductase activity, acting on a sulfur group of donors, NAD(P) as acceptor	4/685	13/14759	0.00235016374073643	0.0743013305725131	0.0689825389487412	TXNRD1/TXNL1/PRDX3/PGK1	4
GO:0043394	GO:0043394	proteoglycan binding	6/685	31/14759	0.00266258776274224	0.0763273606111555	0.0708635375119577	PTPRF/NID1/SEMA5A/FST/APOE/LPL	6
GO:0009055	GO:0009055	electron transfer activity	11/685	89/14759	0.00268710099903022	0.0763273606111555	0.0708635375119577	AKR1B1/COX7A1/IDH3B/NDUFA9/UQCRC1/FDX1/POR/NDUFV1/ME2/NDUFS2/DHRS3	11
GO:0016829	GO:0016829	lyase activity	17/685	172/14759	0.00269281442545439	0.0763273606111555	0.0708635375119577	CENPV/ODC1/UXS1/POLB/ECI1/FH/UROD/PAICS/TSEN34/PTGIS/PCK2/HADHA/ME2/KYAT3/ECHS1/HADHB/TPI1	17
GO:0015036	GO:0015036	disulfide oxidoreductase activity	7/685	42/14759	0.00293751429472829	0.0804878916755552	0.0747262408308075	CHCHD4/GLRX5/TXNRD1/GSTO1/GLRX3/TXNL1/PGK1	7
GO:0005159	GO:0005159	insulin-like growth factor receptor binding	4/685	14/14759	0.00317048852487974	0.0810368132033414	0.0752358683217089	SOCS2/YWHAH/PIK3R1/IGF1	4
GO:0048185	GO:0048185	activin binding	4/685	14/14759	0.00317048852487974	0.0810368132033414	0.0752358683217089	SMAD7/ACVRL1/FST/AMHR2	4
GO:0001091	GO:0001091	RNA polymerase II general transcription initiation factor binding	5/685	23/14759	0.00355573452819437	0.0810368132033414	0.0752358683217089	GTF2A2/TAF7/TP53/TCF4/GTF2A1	5
GO:0033764	GO:0033764	steroid dehydrogenase activity, acting on the CH-OH group of donors, NAD or NADP as acceptor	5/685	23/14759	0.00355573452819437	0.0810368132033414	0.0752358683217089	HSD17B3/HSD17B1/HSD17B10/HSD17B11/DHRS1	5
GO:0120227	GO:0120227	acyl-CoA binding	5/685	23/14759	0.00355573452819437	0.0810368132033414	0.0752358683217089	ACADVL/ACADL/HADHA/PANK1/SOAT1	5
GO:0016209	GO:0016209	antioxidant activity	9/685	67/14759	0.00364095507302259	0.0810368132033414	0.0752358683217089	GSTM2/PTGES/TXNRD1/GSTO1/TXNL1/GSTK1/SELENOW/APOE/PRDX3	9
GO:0016667	GO:0016667	oxidoreductase activity, acting on a sulfur group of donors	8/685	55/14759	0.0036476424434594	0.0810368132033414	0.0752358683217089	CHCHD4/GLRX5/TXNRD1/GSTO1/GLRX3/TXNL1/PRDX3/PGK1	8
GO:0004364	GO:0004364	glutathione transferase activity	4/685	15/14759	0.004166318659586	0.0901240510047288	0.0836726046592757	GSTM2/PTGES/GSTO1/GSTK1	4
GO:0043395	GO:0043395	heparan sulfate proteoglycan binding	4/685	16/14759	0.00535361172662804	0.112837662545853	0.104760283449537	SEMA5A/FST/APOE/LPL	4
GO:0046982	GO:0046982	protein heterodimerization activity	21/685	252/14759	0.00699011086950289	0.140881996531175	0.130797089877196	BOK/MEF2C/ATP1B2/ADORA1/YWHAH/CENPA/PDGFA/GTF2A2/CENPW/LSM6/MEF2A/VAPA/TAF7/XBP1/SUPT4H1/GADD45A/TP53/PIK3R1/ATF3/TCF4/GTF2A1	21
GO:0071813	GO:0071813	lipoprotein particle binding	5/685	27/14759	0.00732054809532598	0.140881996531175	0.130797089877196	SCARB1/HSPD1/APOE/LPL/COLEC12	5
GO:0071814	GO:0071814	protein-lipid complex binding	5/685	27/14759	0.00732054809532598	0.140881996531175	0.130797089877196	SCARB1/HSPD1/APOE/LPL/COLEC12	5
GO:0015035	GO:0015035	protein-disulfide reductase activity	6/685	38/14759	0.0075864932741641	0.140881996531175	0.130797089877196	CHCHD4/GLRX5/TXNRD1/GLRX3/TXNL1/PGK1	6
GO:0048029	GO:0048029	monosaccharide binding	8/685	62/14759	0.00763256498097036	0.140881996531175	0.130797089877196	PLOD2/PHYH/UGP2/TALDO1/PFKL/GALK1/GPI/COLEC12	8
GO:0046332	GO:0046332	SMAD binding	9/685	75/14759	0.00771251805827602	0.140881996531175	0.130797089877196	PURA/SMAD7/PPM1A/MEF2A/ACVRL1/TGFB1I1/RGCC/JUN/BMP2	9
GO:0002039	GO:0002039	p53 binding	8/685	63/14759	0.00839734608533061	0.150034517264297	0.139294435928564	KMT5A/NOP53/HSPD1/SMARCB1/TP53/HDAC1/TRIM24/MSX1	8
GO:0016229	GO:0016229	steroid dehydrogenase activity	5/685	28/14759	0.00857861595063501	0.150034517264297	0.139294435928564	HSD17B3/HSD17B1/HSD17B10/HSD17B11/DHRS1	5
GO:0019207	GO:0019207	kinase regulator activity	19/685	226/14759	0.00913434078500338	0.15370738155163	0.142704381642888	TESC/SOCS2/HSPB1/TPX2/CKS1B/CCNA2/CDC37/PARVA/SNCA/CASP3/PRKAR1A/CSNK2B/CCNG2/PIK3R1/RGCC/QARS1/CDKN1A/BMP2/CCNJL	19
GO:0005522	GO:0005522	profilin binding	3/685	10/14759	0.00934959741798235	0.15370738155163	0.142704381642888	EVL/VASP/ACTG1	3
GO:0044594	GO:0044594	17-beta-hydroxysteroid dehydrogenase (NAD+) activity	3/685	10/14759	0.00934959741798235	0.15370738155163	0.142704381642888	HSD17B1/HSD17B10/HSD17B11	3
GO:0016684	GO:0016684	oxidoreductase activity, acting on peroxide as acceptor	6/685	41/14759	0.010991568390437	0.173751331094984	0.161313503705806	GSTM2/PTGES/SESN3/TXNRD1/GSTK1/PRDX3	6
GO:0016830	GO:0016830	carbon-carbon lyase activity	6/685	41/14759	0.010991568390437	0.173751331094984	0.161313503705806	ODC1/UXS1/UROD/PAICS/PCK2/ME2	6
GO:0004860	GO:0004860	protein kinase inhibitor activity	8/685	67/14759	0.0120398064917507	0.177058094426455	0.164383555460597	TESC/HSPB1/PARVA/SNCA/CASP3/PRKAR1A/QARS1/CDKN1A	8
GO:0000062	GO:0000062	fatty-acyl-CoA binding	4/685	20/14759	0.0123020010108929	0.177058094426455	0.164383555460597	ACADVL/ACADL/HADHA/SOAT1	4
GO:0010857	GO:0010857	calcium-dependent protein kinase activity	4/685	20/14759	0.0123020010108929	0.177058094426455	0.164383555460597	PINK1/MAPKAPK2/PKN2/PRKCD	4
GO:1901567	GO:1901567	fatty acid derivative binding	4/685	20/14759	0.0123020010108929	0.177058094426455	0.164383555460597	ACADVL/ACADL/HADHA/SOAT1	4
GO:0047134	GO:0047134	protein-disulfide reductase (NAD(P)) activity	3/685	11/14759	0.0124175498951718	0.177058094426455	0.164383555460597	TXNRD1/TXNL1/PGK1	3
GO:0019887	GO:0019887	protein kinase regulator activity	17/685	201/14759	0.0124931502150054	0.177058094426455	0.164383555460597	TESC/HSPB1/TPX2/CKS1B/CCNA2/CDC37/PARVA/SNCA/CASP3/PRKAR1A/CSNK2B/CCNG2/RGCC/QARS1/CDKN1A/BMP2/CCNJL	17
GO:0005160	GO:0005160	transforming growth factor beta receptor binding	4/685	21/14759	0.0146502452089795	0.204110195962393	0.189499157475649	SMAD7/RASL11B/BAMBI/SNX6	4
GO:0016538	GO:0016538	cyclin-dependent protein serine/threonine kinase regulator activity	6/685	44/14759	0.0153561446921994	0.20693034322931	0.192117427124151	CKS1B/CCNA2/CASP3/CCNG2/CDKN1A/CCNJL	6
GO:0030544	GO:0030544	Hsp70 protein binding	6/685	44/14759	0.0153561446921994	0.20693034322931	0.192117427124151	DNAJA2/SNCA/PPID/DNAJB1/DNAJA1/DNAJB9	6
GO:0004222	GO:0004222	metalloendopeptidase activity	10/685	99/14759	0.0164772423428866	0.218262293330274	0.202638190119668	PAPPA/ADAMTS9/NRDC/ADAMTS16/MMP11/PMPCB/TRABD2B/COPS5/ADAMTS1/ADAM8	10
GO:0019210	GO:0019210	kinase inhibitor activity	8/685	71/14759	0.0167281319705684	0.218262293330274	0.202638190119668	TESC/HSPB1/PARVA/SNCA/CASP3/PRKAR1A/QARS1/CDKN1A	8
GO:0016251	GO:0016251	RNA polymerase II general transcription initiation factor activity	5/685	33/14759	0.0171346554049892	0.218314014732864	0.202686209093772	GTF2A2/TAF10/TAF7/GTF2E2/GTF2A1	5
GO:0017025	GO:0017025	TBP-class protein binding	4/685	22/14759	0.0172632736710902	0.218314014732864	0.202686209093772	THRA/GTF2A2/PSMC5/GTF2A1	4
GO:0003779	GO:0003779	actin binding	29/685	414/14759	0.0181063716207054	0.225506628366967	0.209363946172431	ARPC1B/ESPN/TLNRD1/MYO18A/YWHAH/MYO7A/PLEC/EVL/MYBPC3/SSH1/EPB41L2/CTNNA1/CORO1B/TWF2/CNN2/PARVA/ARPC4/ARPC3/SNCA/WDR1/COTL1/PALLD/VASP/SHROOM3/LIMA1/EMD/PARVB/PLS3/CALD1	29
GO:0016922	GO:0016922	nuclear receptor binding	12/685	131/14759	0.0187451362231607	0.22997764142445	0.213514905919741	PADI2/YWHAH/NCOA7/TAF10/NCOR2/TAF7/TGFB1I1/TRIP6/PPID/TRIM24/KDM3A/NR0B1	12
GO:0005024	GO:0005024	transforming growth factor beta receptor activity	3/685	13/14759	0.0200869808477414	0.232556313476668	0.215908986132135	ACVRL1/LTBP1/AMHR2	3
GO:0005161	GO:0005161	platelet-derived growth factor receptor binding	3/685	13/14759	0.0200869808477414	0.232556313476668	0.215908986132135	PDGFA/VEGFA/PDGFC	3
GO:0016408	GO:0016408	C-acyltransferase activity	3/685	13/14759	0.0200869808477414	0.232556313476668	0.215908986132135	HADHA/HADHB/ACAA2	3
GO:0042288	GO:0042288	MHC class I protein binding	3/685	13/14759	0.0200869808477414	0.232556313476668	0.215908986132135	TAPBP/ATP5F1B/VCP	3
GO:0016765	GO:0016765	transferase activity, transferring alkyl or aryl (other than methyl) groups	6/685	47/14759	0.0207948030443054	0.23740733475582	0.220412751566102	GSTM2/PTGES/GSTO1/RABGGTB/FNTA/GSTK1	6
GO:0016298	GO:0016298	lipase activity	11/685	119/14759	0.0224159351869452	0.252409571557109	0.234341067203104	PLA2G5/PLD1/HMOX1/PLD3/SMPDL3B/PLA2G4A/PNLIPRP1/LPL/GDPD1/PNLIP/PNLIPRP2	11
GO:0004806	GO:0004806	triglyceride lipase activity	4/685	24/14759	0.0233143720032967	0.258978564685269	0.240439825069561	PNLIPRP1/LPL/PNLIP/PNLIPRP2	4
GO:0042826	GO:0042826	histone deacetylase binding	10/685	105/14759	0.0238874486464393	0.261806437164975	0.243065266928681	MEF2C/PKN2/NCOR2/MEF2A/MTA3/HSP90AA1/TP53/SIRT2/HDAC1/HDAC3	10
GO:0070403	GO:0070403	NAD+ binding	3/685	14/14759	0.0247005696630672	0.267156161355806	0.248032036090356	UXS1/SIRT2/HADHA	3
GO:0004683	GO:0004683	calmodulin-dependent protein kinase activity	4/685	25/14759	0.0267646708939182	0.28519556482673	0.264780105646535	MAPKAPK2/PTK2B/CAMKK2/DAPK1	4
GO:0016504	GO:0016504	peptidase activator activity	5/685	37/14759	0.02706235286677	0.28519556482673	0.264780105646535	PINK1/APP/CLPX/BAD/VCP	5
GO:0005516	GO:0005516	calmodulin binding	15/685	187/14759	0.0278076657780481	0.289340522399437	0.268628350287607	UNC13B/MAPKAPK2/ITPKB/MYO7A/CAMKK2/AKAP12/ATP2B1/SYT7/MBP/PDE1A/CNN2/DAPK1/GEM/CALD1/RGS2	15
GO:0004602	GO:0004602	glutathione peroxidase activity	3/685	15/14759	0.0298341324139375	0.302761195608107	0.28108831709038	GSTM2/PTGES/GSTK1	3
GO:0034185	GO:0034185	apolipoprotein binding	3/685	15/14759	0.0298341324139375	0.302761195608107	0.28108831709038	SCARB1/HSPD1/LPL	3
GO:0140597	GO:0140597	protein carrier chaperone	4/685	26/14759	0.0305042474384213	0.305786480419296	0.283897039702894	OXA1L/NAP1L1/HSPA8/BAG3	4
GO:0003925	GO:0003925	G protein activity	5/685	39/14759	0.0331589465020419	0.324483976484267	0.301256092907022	RAP1B/KRAS/RASL11B/RASL11A/RAP1A	5
GO:0004601	GO:0004601	peroxidase activity	5/685	39/14759	0.0331589465020419	0.324483976484267	0.301256092907022	GSTM2/PTGES/TXNRD1/GSTK1/PRDX3	5
GO:0005001	GO:0005001	transmembrane receptor protein tyrosine phosphatase activity	3/685	16/14759	0.0354834833417782	0.339156084964438	0.314877912151643	PTPRE/PTPRD/PTPRF	3
GO:0019198	GO:0019198	transmembrane receptor protein phosphatase activity	3/685	16/14759	0.0354834833417782	0.339156084964438	0.314877912151643	PTPRE/PTPRD/PTPRF	3
GO:0008237	GO:0008237	metallopeptidase activity	13/685	163/14759	0.0402571230659678	0.372055214176198	0.345421987806049	PAPPA/ADAMTS9/NRDC/ADAMTS16/MMP11/LTA4H/PMPCB/TRABD2B/COPS5/ADAMTS1/ADAM8/CPA2/CPA1	13
GO:0004620	GO:0004620	phospholipase activity	9/685	99/14759	0.0402871478893884	0.372055214176198	0.345421987806049	PLA2G5/PLD1/HMOX1/PLD3/SMPDL3B/PLA2G4A/LPL/GDPD1/PNLIPRP2	9
GO:0016500	GO:0016500	protein-hormone receptor activity	3/685	17/14759	0.0416412161851706	0.372055214176198	0.345421987806049	ADIPOR1/LGR4/AMHR2	3
GO:0017075	GO:0017075	syntaxin-1 binding	3/685	17/14759	0.0416412161851706	0.372055214176198	0.345421987806049	UNC13B/STXBP2/DAPK1	3
GO:0023026	GO:0023026	MHC class II protein complex binding	3/685	17/14759	0.0416412161851706	0.372055214176198	0.345421987806049	HSP90AA1/HSPA8/PKM	3
GO:0097001	GO:0097001	ceramide binding	3/685	17/14759	0.0416412161851706	0.372055214176198	0.345421987806049	EPDR1/VDAC1/PLA2G4A	3
GO:0004857	GO:0004857	enzyme inhibitor activity	22/685	320/14759	0.042966597004569	0.379769276750062	0.352583846387239	TESC/SERPINE2/SPINT2/GCHFR/HSPB1/BIRC5/APP/ARPP19/CDC42SE1/PARVA/SNCA/TIMP1/CASP3/PRKAR1A/ANXA2/QARS1/ANGPTL4/CDKN1A/PRDX3/RNH1/SERPINI1/RGS2	22
GO:0051536	GO:0051536	iron-sulfur cluster binding	6/685	56/14759	0.0444762033700062	0.384836201791001	0.357288060313069	GLRX5/REV3L/GLRX3/FDX1/NDUFV1/NDUFS2	6
GO:0051540	GO:0051540	metal cluster binding	6/685	56/14759	0.0444762033700062	0.384836201791001	0.357288060313069	GLRX5/REV3L/GLRX3/FDX1/NDUFV1/NDUFS2	6
GO:0000287	GO:0000287	magnesium ion binding	15/685	200/14759	0.0460208645392253	0.394053652617117	0.365845688497131	TESC/PINK1/NUDT3/PPM1A/DUT/WEE1/MAST4/IDH3B/SNCA/IDH3G/AASDHPPT/GEM/PKM/GLUL/TKT	15
GO:0043027	GO:0043027	cysteine-type endopeptidase inhibitor activity involved in apoptotic process	3/685	18/14759	0.0482971258501986	0.409280798441889	0.379982813254411	BIRC5/SNCA/PRDX3	3
GO:0001098	GO:0001098	basal transcription machinery binding	6/685	58/14759	0.0513649160117932	0.42461706703874	0.394221249331651	GTF2A2/TAF7/SUPT4H1/TP53/TCF4/GTF2A1	6
GO:0001099	GO:0001099	basal RNA polymerase II transcription machinery binding	6/685	58/14759	0.0513649160117932	0.42461706703874	0.394221249331651	GTF2A2/TAF7/SUPT4H1/TP53/TCF4/GTF2A1	6
GO:0140223	GO:0140223	general transcription initiation factor activity	5/685	44/14759	0.0518894278040344	0.42461706703874	0.394221249331651	GTF2A2/TAF10/TAF7/GTF2E2/GTF2A1	5
GO:0016835	GO:0016835	carbon-oxygen lyase activity	7/685	73/14759	0.0521731432736165	0.42461706703874	0.394221249331651	ECI1/FH/PTGIS/HADHA/ECHS1/HADHB/TPI1	7
GO:0001530	GO:0001530	lipopolysaccharide binding	4/685	31/14759	0.0536102599465928	0.425892740387311	0.395405604790371	SCARB1/PSMB4/HSPD1/PSMA1	4
GO:0003714	GO:0003714	transcription corepressor activity	13/685	171/14759	0.0552579172718431	0.425892740387311	0.395405604790371	SIN3B/KMT5A/EID1/NCOR2/MTA3/COPS2/FHL2/HSBP1L1/HDAC1/HDAC3/DNAJB1/NR0B1/WNT4	13
GO:0004407	GO:0004407	histone deacetylase activity	3/685	19/14759	0.0554385927268155	0.425892740387311	0.395405604790371	SIRT2/HDAC1/HDAC3	3
GO:0004675	GO:0004675	transmembrane receptor protein serine/threonine kinase activity	3/685	19/14759	0.0554385927268155	0.425892740387311	0.395405604790371	ACVRL1/LTBP1/AMHR2	3
GO:0009931	GO:0009931	calcium-dependent protein serine/threonine kinase activity	3/685	19/14759	0.0554385927268155	0.425892740387311	0.395405604790371	MAPKAPK2/PKN2/PRKCD	3
GO:0016881	GO:0016881	acid-amino acid ligase activity	3/685	19/14759	0.0554385927268155	0.425892740387311	0.395405604790371	PPCS/PAICS/TPGS1	3
GO:0051015	GO:0051015	actin filament binding	15/685	207/14759	0.0587181889946492	0.437746870222903	0.406411167770015	ARPC1B/ESPN/MYO18A/MYO7A/PLEC/CTNNA1/CORO1B/TWF2/ARPC4/ARPC3/WDR1/COTL1/SHROOM3/LIMA1/PLS3	15
GO:0016836	GO:0016836	hydro-lyase activity	6/685	60/14759	0.0588701815461817	0.437746870222903	0.406411167770015	ECI1/FH/PTGIS/HADHA/ECHS1/HADHB	6
GO:0030291	GO:0030291	protein serine/threonine kinase inhibitor activity	4/685	32/14759	0.0591118036432387	0.437746870222903	0.406411167770015	HSPB1/CASP3/PRKAR1A/CDKN1A	4
GO:0043028	GO:0043028	cysteine-type endopeptidase regulator activity involved in apoptotic process	4/685	32/14759	0.0591118036432387	0.437746870222903	0.406411167770015	BIRC5/SNCA/BAD/PRDX3	4
GO:0005158	GO:0005158	insulin receptor binding	3/685	20/14759	0.06305093244139	0.453672227766811	0.421196523410089	GRB10/PIK3R1/IGF1	3
GO:0033558	GO:0033558	protein lysine deacetylase activity	3/685	20/14759	0.06305093244139	0.453672227766811	0.421196523410089	SIRT2/HDAC1/HDAC3	3
GO:0140416	GO:0140416	transcription regulator inhibitor activity	3/685	20/14759	0.06305093244139	0.453672227766811	0.421196523410089	PURA/SMAD7/DNAJB1	3
GO:0005200	GO:0005200	structural constituent of cytoskeleton	8/685	92/14759	0.0636028666910799	0.453672227766811	0.421196523410089	ARPC1B/PLEC/LMNB1/SYNM/ARPC4/ARPC3/CD2AP/ACTG1	8
GO:0061134	GO:0061134	peptidase regulator activity	13/685	175/14759	0.0640218715583334	0.453672227766811	0.421196523410089	SERPINE2/SPINT2/PINK1/BIRC5/APP/SNCA/CLPX/TIMP1/ANXA2/BAD/VCP/PRDX3/SERPINI1	13
GO:0072341	GO:0072341	modified amino acid binding	7/685	77/14759	0.0659373235517611	0.463251965466219	0.430090504498667	GSTM2/FOLR1/PTGES/SCARB1/SYT7/ANXA2/HSPA8	7
GO:0016811	GO:0016811	hydrolase activity, acting on carbon-nitrogen (but not peptide) bonds, in linear amides	6/685	62/14759	0.0669959041748043	0.466700281624484	0.433291976152838	VNN1/PGLYRP1/SIRT2/HDAC1/HDAC3/NAAA	6
GO:0043621	GO:0043621	protein self-association	6/685	63/14759	0.0712915372744601	0.475265984438554	0.441244511099951	PTK2B/PLEC/SGTA/TP53/MDH2/ADAM8	6
GO:0005432	GO:0005432	calcium:sodium antiporter activity	2/685	10/14759	0.0756003017899699	0.475265984438554	0.441244511099951	SLC24A5/SLC3A2	2
GO:0008035	GO:0008035	high-density lipoprotein particle binding	2/685	10/14759	0.0756003017899699	0.475265984438554	0.441244511099951	SCARB1/HSPD1	2
GO:0008253	GO:0008253	5'-nucleotidase activity	2/685	10/14759	0.0756003017899699	0.475265984438554	0.441244511099951	NT5E/NT5DC2	2
GO:0015180	GO:0015180	L-alanine transmembrane transporter activity	2/685	10/14759	0.0756003017899699	0.475265984438554	0.441244511099951	SLC3A2/SFXN1	2
GO:0016846	GO:0016846	carbon-sulfur lyase activity	2/685	10/14759	0.0756003017899699	0.475265984438554	0.441244511099951	CENPV/KYAT3	2
GO:0017002	GO:0017002	activin receptor activity	2/685	10/14759	0.0756003017899699	0.475265984438554	0.441244511099951	ACVRL1/AMHR2	2
GO:0019107	GO:0019107	myristoyltransferase activity	2/685	10/14759	0.0756003017899699	0.475265984438554	0.441244511099951	ZDHHC2/HADHB	2
GO:0032050	GO:0032050	clathrin heavy chain binding	2/685	10/14759	0.0756003017899699	0.475265984438554	0.441244511099951	CLTB/CLTA	2
GO:0034713	GO:0034713	type I transforming growth factor beta receptor binding	2/685	10/14759	0.0756003017899699	0.475265984438554	0.441244511099951	SMAD7/SNX6	2
GO:1900750	GO:1900750	oligopeptide binding	2/685	10/14759	0.0756003017899699	0.475265984438554	0.441244511099951	GSTM2/PTGES	2
GO:0005544	GO:0005544	calcium-dependent phospholipid binding	5/685	49/14759	0.0756998487681433	0.475265984438554	0.441244511099951	SYT7/DOC2B/ANXA2/PLA2G4A/CPNE8	5
GO:0043022	GO:0043022	ribosome binding	6/685	64/14759	0.0757419026295019	0.475265984438554	0.441244511099951	TMEM147/TMCO1/EIF6/EIF2S1/OLA1/OXA1L	6
GO:0023023	GO:0023023	MHC protein complex binding	3/685	22/14759	0.0796210462745341	0.495821969982326	0.460329015542562	HSP90AA1/HSPA8/PKM	3
GO:0003712	GO:0003712	transcription coregulator activity	28/685	457/14759	0.0817260169449765	0.497870478045981	0.462230883062282	SIN3B/NUCKS1/PSIP1/KMT5A/EID1/NCOA7/NCOR2/KDM7A/DTX1/MTA3/TGFB1I1/CNOT2/SMARCB1/COPS2/MAML3/FHL2/HSBP1L1/SND1/HDAC1/MED22/COPS5/HDAC3/TRIM24/DNAJB1/DPF3/KDM3A/NR0B1/WNT4	28
GO:0008201	GO:0008201	heparin binding	11/685	148/14759	0.0834528112211938	0.497870478045981	0.462230883062282	SERPINE2/RTN4RL1/GREM2/PTPRF/APP/VEGFA/FGFR2/ZNF207/APOE/ADAMTS1/LPL	11
GO:0019905	GO:0019905	syntaxin binding	6/685	66/14759	0.0851040153782992	0.497870478045981	0.462230883062282	UNC13B/SYT7/PTPN2/DOC2B/STXBP2/DAPK1	6
GO:0008081	GO:0008081	phosphoric diester hydrolase activity	7/685	82/14759	0.085947634247553	0.497870478045981	0.462230883062282	PLD1/PDE10A/PDE1A/HMOX1/PLD3/SMPDL3B/GDPD1	7
GO:0043177	GO:0043177	organic acid binding	9/685	115/14759	0.0865628355143339	0.497870478045981	0.462230883062282	FABP5/FABP3/GCHFR/PLOD2/FOLR1/SESN3/PHYH/RARS1/GLUL	9
GO:0030215	GO:0030215	semaphorin receptor binding	3/685	23/14759	0.0885418425079066	0.497870478045981	0.462230883062282	SEMA6C/SEMA5B/SEMA5A	3
GO:0000774	GO:0000774	adenyl-nucleotide exchange factor activity	2/685	11/14759	0.0896409133221474	0.497870478045981	0.462230883062282	BAG1/BAG3	2
GO:0003995	GO:0003995	acyl-CoA dehydrogenase activity	2/685	11/14759	0.0896409133221474	0.497870478045981	0.462230883062282	ACADVL/ACADL	2
GO:0004861	GO:0004861	cyclin-dependent protein serine/threonine kinase inhibitor activity	2/685	11/14759	0.0896409133221474	0.497870478045981	0.462230883062282	CASP3/CDKN1A	2
GO:0015368	GO:0015368	calcium:cation antiporter activity	2/685	11/14759	0.0896409133221474	0.497870478045981	0.462230883062282	SLC24A5/SLC3A2	2
GO:0019215	GO:0019215	intermediate filament binding	2/685	11/14759	0.0896409133221474	0.497870478045981	0.462230883062282	SYNM/PKP2	2
GO:0032454	GO:0032454	histone H3-methyl-lysine-9 demethylase activity	2/685	11/14759	0.0896409133221474	0.497870478045981	0.462230883062282	KDM7A/KDM3A	2
GO:0043023	GO:0043023	ribosomal large subunit binding	2/685	11/14759	0.0896409133221474	0.497870478045981	0.462230883062282	EIF6/OLA1	2
GO:0043422	GO:0043422	protein kinase B binding	2/685	11/14759	0.0896409133221474	0.497870478045981	0.462230883062282	PINK1/BAD	2
GO:0048407	GO:0048407	platelet-derived growth factor binding	2/685	11/14759	0.0896409133221474	0.497870478045981	0.462230883062282	COL4A1/PDGFA	2
GO:0052890	GO:0052890	oxidoreductase activity, acting on the CH-CH group of donors, with a flavin as acceptor	2/685	11/14759	0.0896409133221474	0.497870478045981	0.462230883062282	ACADVL/ACADL	2
GO:0015453	GO:0015453	oxidoreduction-driven active transmembrane transporter activity	5/685	52/14759	0.0923853046752347	0.506059989170256	0.469834155651729	COX7A1/NDUFA9/UQCRC1/NDUFV1/NDUFS2	5
GO:0098632	GO:0098632	cell-cell adhesion mediator activity	5/685	52/14759	0.0923853046752347	0.506059989170256	0.469834155651729	EMB/KRT18/PALLD/ANXA2/PKP2	5
GO:0000149	GO:0000149	SNARE binding	8/685	100/14759	0.092962358107918	0.506059989170256	0.469834155651729	EXOC3L2/UNC13B/SYT7/PTPN2/DOC2B/SNCA/STXBP2/DAPK1	8
GO:0038187	GO:0038187	pattern recognition receptor activity	3/685	24/14759	0.0978600525799936	0.519785843911446	0.482577457850939	SCARB1/PGLYRP1/COLEC12	3
GO:0050750	GO:0050750	low-density lipoprotein particle receptor binding	3/685	24/14759	0.0978600525799936	0.519785843911446	0.482577457850939	SNX17/APOE/DNAJA1	3
GO:0070412	GO:0070412	R-SMAD binding	3/685	24/14759	0.0978600525799936	0.519785843911446	0.482577457850939	PPM1A/RGCC/JUN	3
GO:0001046	GO:0001046	core promoter sequence-specific DNA binding	4/685	38/14759	0.0980131457497251	0.519785843911446	0.482577457850939	SMARCB1/TP53/HDAC1/GTF2A1	4
GO:0005539	GO:0005539	glycosaminoglycan binding	14/685	206/14759	0.0989820219862377	0.52155911585056	0.484223791768032	SERPINE2/RTN4RL1/GREM2/PTPRF/APP/SEMA5A/PGLYRP1/VEGFA/FGFR2/ZNF207/APOE/ADAMTS1/LPL/SULF1	14
GO:0004549	GO:0004549	tRNA-specific ribonuclease activity	2/685	12/14759	0.104370322145044	0.523124419531868	0.485677044641573	TSEN34/RPP25	2
GO:0008252	GO:0008252	nucleotidase activity	2/685	12/14759	0.104370322145044	0.523124419531868	0.485677044641573	NT5E/NT5DC2	2
GO:0010181	GO:0010181	FMN binding	2/685	12/14759	0.104370322145044	0.523124419531868	0.485677044641573	POR/NDUFV1	2
GO:0017154	GO:0017154	semaphorin receptor activity	2/685	12/14759	0.104370322145044	0.523124419531868	0.485677044641573	PLXNA1/PLXNA4	2
GO:0017166	GO:0017166	vinculin binding	2/685	12/14759	0.104370322145044	0.523124419531868	0.485677044641573	SYNM/CTNNA1	2
GO:0030548	GO:0030548	acetylcholine receptor regulator activity	2/685	12/14759	0.104370322145044	0.523124419531868	0.485677044641573	FNTA/TMEM35A	2
GO:0046933	GO:0046933	proton-transporting ATP synthase activity, rotational mechanism	2/685	12/14759	0.104370322145044	0.523124419531868	0.485677044641573	ATP5ME/ATP5F1B	2
GO:0099602	GO:0099602	neurotransmitter receptor regulator activity	2/685	12/14759	0.104370322145044	0.523124419531868	0.485677044641573	FNTA/TMEM35A	2
GO:0030971	GO:0030971	receptor tyrosine kinase binding	6/685	70/14759	0.105640963081404	0.526284070623721	0.488610515049555	GDNF/PTPN2/FNTA/TP53/PIK3R1/DOCK4	6
GO:0030507	GO:0030507	spectrin binding	3/685	25/14759	0.107554877355368	0.529401851413846	0.491505112402405	MYO7A/EPB41L2/DCTN2	3
GO:0050699	GO:0050699	WW domain binding	3/685	25/14759	0.107554877355368	0.529401851413846	0.491505112402405	NDFIP1/LITAF/TCEAL8	3
GO:0033218	GO:0033218	amide binding	20/685	322/14759	0.113960218224484	0.537644444077623	0.499157666738733	CLTB/GSTM2/FKBP5/FOLR1/TAPBP/PTGES/SCARB1/EPDR1/VDAC1/CLTA/PPID/KDELR1/ACADVL/PIK3R1/ACADL/HADHA/PANK1/PLA2G4A/APOE/SOAT1	20
GO:0016887	GO:0016887	ATP hydrolysis activity	19/685	304/14759	0.115893539919959	0.537644444077623	0.499157666738733	KIF23/ABCB10/ATP2B1/RHOBTB3/HSPD1/OLA1/HSP90AA1/CLPX/EIF4A1/PSMC4/CCT2/HSPA8/PSMC5/CCT5/PSMC2/VCP/CCT7/PSMC6/CCT3	19
GO:0003755	GO:0003755	peptidyl-prolyl cis-trans isomerase activity	3/685	26/14759	0.117604959518448	0.537644444077623	0.499157666738733	FKBP5/PPID/FKBP9	3
GO:0042287	GO:0042287	MHC protein binding	3/685	26/14759	0.117604959518448	0.537644444077623	0.499157666738733	TAPBP/ATP5F1B/VCP	3
GO:0046625	GO:0046625	sphingolipid binding	3/685	26/14759	0.117604959518448	0.537644444077623	0.499157666738733	EPDR1/VDAC1/PLA2G4A	3
GO:0051427	GO:0051427	hormone receptor binding	3/685	26/14759	0.117604959518448	0.537644444077623	0.499157666738733	SOCS2/PSMC5/NPPC	3
GO:0004115	GO:0004115	3',5'-cyclic-AMP phosphodiesterase activity	2/685	13/14759	0.119694566017281	0.537644444077623	0.499157666738733	PDE10A/PDE1A	2
GO:0005172	GO:0005172	vascular endothelial growth factor receptor binding	2/685	13/14759	0.119694566017281	0.537644444077623	0.499157666738733	VEGFA/CD2AP	2
GO:0008106	GO:0008106	alcohol dehydrogenase (NADP+) activity	2/685	13/14759	0.119694566017281	0.537644444077623	0.499157666738733	AKR1B1/DHRS3	2
GO:0035259	GO:0035259	nuclear glucocorticoid receptor binding	2/685	13/14759	0.119694566017281	0.537644444077623	0.499157666738733	YWHAH/NCOR2	2
GO:0043560	GO:0043560	insulin receptor substrate binding	2/685	13/14759	0.119694566017281	0.537644444077623	0.499157666738733	PRKCD/PIK3R1	2
GO:0047555	GO:0047555	3',5'-cyclic-GMP phosphodiesterase activity	2/685	13/14759	0.119694566017281	0.537644444077623	0.499157666738733	PDE10A/PDE1A	2
GO:0060590	GO:0060590	ATPase regulator activity	2/685	13/14759	0.119694566017281	0.537644444077623	0.499157666738733	BAG1/BAG3	2
GO:0070003	GO:0070003	threonine-type peptidase activity	2/685	13/14759	0.119694566017281	0.537644444077623	0.499157666738733	PSMB7/PSMB5	2
GO:0070411	GO:0070411	I-SMAD binding	2/685	13/14759	0.119694566017281	0.537644444077623	0.499157666738733	SMAD7/TGFB1I1	2
GO:0140036	GO:0140036	ubiquitin-dependent protein binding	2/685	13/14759	0.119694566017281	0.537644444077623	0.499157666738733	ANKRD13A/VCP	2
GO:0005125	GO:0005125	cytokine activity	12/685	178/14759	0.125197845021161	0.559307764170621	0.519270238217058	CCL17/EDN1/GREM2/CMTM7/FAM3C/C1QTNF4/KITLG/TIMP1/VEGFA/GPI/WNT4/BMP2	12
GO:0015399	GO:0015399	primary active transmembrane transporter activity	10/685	144/14759	0.132748713537984	0.58983482447688	0.54761204731174	ATP6V0E1/TAPBP/COX7A1/ABCB10/ATP2B1/ATP5F1B/NDUFA9/UQCRC1/NDUFV1/NDUFS2	10
GO:0004698	GO:0004698	calcium-dependent protein kinase C activity	2/685	14/14759	0.135526898742983	0.592569738120917	0.550151184706959	PKN2/PRKCD	2
GO:0022858	GO:0022858	alanine transmembrane transporter activity	2/685	14/14759	0.135526898742983	0.592569738120917	0.550151184706959	SLC3A2/SFXN1	2
GO:0046935	GO:0046935	1-phosphatidylinositol-3-kinase regulator activity	2/685	14/14759	0.135526898742983	0.592569738120917	0.550151184706959	SOCS2/PIK3R1	2
GO:0030545	GO:0030545	signaling receptor regulator activity	25/685	427/14759	0.138131092769716	0.59373953355672	0.551237241424795	CCL17/EDN1/SEMA6C/GREM2/CMTM7/FAM3C/PDGFA/SEMA5B/APP/SEMA5A/GDNF/FST/C1QTNF4/KITLG/TIMP1/FNTA/VEGFA/IGF1/ADM/TMEM35A/PDGFC/GPI/WNT4/BMP2/NPPC	25
GO:0016859	GO:0016859	cis-trans isomerase activity	3/685	28/14759	0.138683686670183	0.59373953355672	0.551237241424795	FKBP5/PPID/FKBP9	3
GO:0017080	GO:0017080	sodium channel regulator activity	3/685	28/14759	0.138683686670183	0.59373953355672	0.551237241424795	FXYD6/YWHAH/PKP2	3
GO:0045499	GO:0045499	chemorepellent activity	3/685	28/14759	0.138683686670183	0.59373953355672	0.551237241424795	SEMA6C/SEMA5B/SEMA5A	3
GO:0098631	GO:0098631	cell adhesion mediator activity	5/685	60/14759	0.145015416796158	0.608630149272972	0.565061926268286	EMB/KRT18/PALLD/ANXA2/PKP2	5
GO:1990841	GO:1990841	promoter-specific chromatin binding	5/685	60/14759	0.145015416796158	0.608630149272972	0.565061926268286	EGR1/TAF10/GADD45A/TP53/HDAC1	5
GO:0003743	GO:0003743	translation initiation factor activity	4/685	44/14759	0.146005549036524	0.608630149272972	0.565061926268286	EIF6/EIF2S1/EIF4A1/COPS5	4
GO:0051059	GO:0051059	NF-kappaB binding	3/685	29/14759	0.149668280410234	0.608630149272972	0.565061926268286	PSMA6/HDAC1/HDAC3	3
GO:0070325	GO:0070325	lipoprotein particle receptor binding	3/685	29/14759	0.149668280410234	0.608630149272972	0.565061926268286	SNX17/APOE/DNAJA1	3
GO:0004697	GO:0004697	protein kinase C activity	2/685	15/14759	0.151787324332067	0.608630149272972	0.565061926268286	PKN2/PRKCD	2
GO:0004707	GO:0004707	MAP kinase activity	2/685	15/14759	0.151787324332067	0.608630149272972	0.565061926268286	MAPK13/MAPK3	2
GO:0004708	GO:0004708	MAP kinase kinase activity	2/685	15/14759	0.151787324332067	0.608630149272972	0.565061926268286	PAK3/MAPK3	2
GO:0016208	GO:0016208	AMP binding	2/685	15/14759	0.151787324332067	0.608630149272972	0.565061926268286	PFKL/APRT	2
GO:0016675	GO:0016675	oxidoreductase activity, acting on a heme group of donors	2/685	15/14759	0.151787324332067	0.608630149272972	0.565061926268286	COX7A1/POR	2
GO:0035497	GO:0035497	cAMP response element binding	2/685	15/14759	0.151787324332067	0.608630149272972	0.565061926268286	CREB3L2/JUN	2
GO:0047498	GO:0047498	calcium-dependent phospholipase A2 activity	2/685	15/14759	0.151787324332067	0.608630149272972	0.565061926268286	PLA2G5/PLA2G4A	2
GO:0140035	GO:0140035	ubiquitination-like modification-dependent protein binding	2/685	15/14759	0.151787324332067	0.608630149272972	0.565061926268286	ANKRD13A/VCP	2
GO:0019199	GO:0019199	transmembrane receptor protein kinase activity	6/685	79/14759	0.160096841120835	0.635944596457133	0.590421094162405	TYRO3/DDR1/ACVRL1/FGFR2/LTBP1/AMHR2	6
GO:0004866	GO:0004866	endopeptidase inhibitor activity	9/685	132/14759	0.160314981562892	0.635944596457133	0.590421094162405	SERPINE2/SPINT2/BIRC5/APP/SNCA/TIMP1/ANXA2/PRDX3/SERPINI1	9
GO:0008137	GO:0008137	NADH dehydrogenase (ubiquinone) activity	3/685	30/14759	0.160920287181367	0.635944596457133	0.590421094162405	NDUFA9/NDUFV1/NDUFS2	3
GO:0002020	GO:0002020	protease binding	8/685	115/14759	0.165399836826595	0.650519932399334	0.603953068241154	PINK1/MBP/TIMP1/CASP3/TP53/ANXA2/VCP/UBC	8
GO:0004659	GO:0004659	prenyltransferase activity	2/685	16/14759	0.168402158759251	0.652955540094833	0.606214325225707	RABGGTB/FNTA	2
GO:0005523	GO:0005523	tropomyosin binding	2/685	16/14759	0.168402158759251	0.652955540094833	0.606214325225707	SMTNL2/CALD1	2
GO:0030169	GO:0030169	low-density lipoprotein particle binding	2/685	16/14759	0.168402158759251	0.652955540094833	0.606214325225707	SCARB1/COLEC12	2
GO:1990782	GO:1990782	protein tyrosine kinase binding	7/685	98/14759	0.169991846927948	0.656024874059969	0.609063943774462	GDNF/HSP90AA1/PTPN2/FNTA/TP53/PIK3R1/DOCK4	7
GO:0015631	GO:0015631	tubulin binding	20/685	342/14759	0.171315675695722	0.656145478989302	0.609175915312132	KIF23/REEP2/PRC1/BIRC5/RCC2/TPX2/CENPF/VAPA/POLB/SNCA/TBCC/FNTA/ZNF207/CCT5/KIF26A/EMD/TPGS1/LZTS1/CCDC61/RGS2	20
GO:0016620	GO:0016620	oxidoreductase activity, acting on the aldehyde or oxo group of donors, NAD or NADP as acceptor	3/685	31/14759	0.172417790099379	0.656145478989302	0.609175915312132	AKR1B1/ALDH1B1/PDHA1	3
GO:0050136	GO:0050136	NADH dehydrogenase (quinone) activity	3/685	31/14759	0.172417790099379	0.656145478989302	0.609175915312132	NDUFA9/NDUFV1/NDUFS2	3
GO:0008017	GO:0008017	microtubule binding	15/685	248/14759	0.178874772012691	0.677580933614895	0.629076932860545	KIF23/REEP2/PRC1/BIRC5/RCC2/TPX2/CENPF/VAPA/POLB/FNTA/ZNF207/KIF26A/TPGS1/LZTS1/CCDC61	15
GO:0004713	GO:0004713	protein tyrosine kinase activity	9/685	136/14759	0.181073947264518	0.679998097349214	0.631321066177718	TYRO3/DDR1/PTK2B/CAMKK2/CHKA/WEE1/PRKCD/FGFR2/PKM	9
GO:0005518	GO:0005518	collagen binding	5/685	65/14759	0.183153767513291	0.679998097349214	0.631321066177718	DDR1/PDGFA/NID1/SMAD7/TGFBI	5
GO:0000217	GO:0000217	DNA secondary structure binding	3/685	32/14759	0.184139099043117	0.679998097349214	0.631321066177718	MEF2C/HMGB3/NR0B1	3
GO:0019213	GO:0019213	deacetylase activity	3/685	32/14759	0.184139099043117	0.679998097349214	0.631321066177718	SIRT2/HDAC1/HDAC3	3
GO:0043531	GO:0043531	ADP binding	3/685	32/14759	0.184139099043117	0.679998097349214	0.631321066177718	MYO18A/VCP/PGK1	3
GO:0035014	GO:0035014	phosphatidylinositol 3-kinase regulator activity	2/685	17/14759	0.185303617769129	0.679998097349214	0.631321066177718	SOCS2/PIK3R1	2
GO:0051537	GO:0051537	2 iron, 2 sulfur cluster binding	2/685	17/14759	0.185303617769129	0.679998097349214	0.631321066177718	GLRX5/FDX1	2
GO:0031406	GO:0031406	carboxylic acid binding	9/685	137/14759	0.186444687187033	0.681144590523295	0.632385488704557	FABP5/GSTM2/FABP3/PLOD2/FOLR1/EPDR1/PHYH/RARS1/GLUL	9
GO:0030414	GO:0030414	peptidase inhibitor activity	9/685	138/14759	0.191884799430258	0.697917279343682	0.647957520199986	SERPINE2/SPINT2/BIRC5/APP/SNCA/TIMP1/ANXA2/PRDX3/SERPINI1	9
GO:0003954	GO:0003954	NADH dehydrogenase activity	3/685	33/14759	0.196062833434991	0.709951629953784	0.659130403017663	NDUFA9/NDUFV1/NDUFS2	3
GO:0051020	GO:0051020	GTPase binding	17/685	292/14759	0.199887047066596	0.709951629953784	0.659130403017663	PAK3/UNC13B/PKN2/DOCK7/BIRC5/RCC2/CDC42SE1/YBX3/RHOBTB3/RANGAP1/HSP90AA1/RABGGTB/CLTA/RPH3AL/CDC42EP5/RAP1A/DOCK4	17
GO:0000979	GO:0000979	RNA polymerase II core promoter sequence-specific DNA binding	2/685	18/14759	0.202429429258995	0.709951629953784	0.659130403017663	HDAC1/GTF2A1	2
GO:0005520	GO:0005520	insulin-like growth factor binding	2/685	18/14759	0.202429429258995	0.709951629953784	0.659130403017663	KAZALD1/IGFBP4	2
GO:0010314	GO:0010314	phosphatidylinositol-5-phosphate binding	2/685	18/14759	0.202429429258995	0.709951629953784	0.659130403017663	PHLDA3/PLA2G4A	2
GO:0015252	GO:0015252	proton channel activity	2/685	18/14759	0.202429429258995	0.709951629953784	0.659130403017663	ATP5ME/ATP5F1B	2
GO:0016712	GO:0016712	oxidoreductase activity, acting on paired donors, with incorporation or reduction of molecular oxygen, reduced flavin or flavoprotein as one donor, and incorporation of one atom of oxygen	2/685	18/14759	0.202429429258995	0.709951629953784	0.659130403017663	HMOX2/HMOX1	2
GO:0098641	GO:0098641	cadherin binding involved in cell-cell adhesion	2/685	18/14759	0.202429429258995	0.709951629953784	0.659130403017663	KRT18/ANXA2	2
GO:0061135	GO:0061135	endopeptidase regulator activity	9/685	140/14759	0.202966706860267	0.709951629953784	0.659130403017663	SERPINE2/SPINT2/BIRC5/APP/SNCA/TIMP1/ANXA2/PRDX3/SERPINI1	9
GO:0004175	GO:0004175	endopeptidase activity	19/685	333/14759	0.207103570561933	0.715958540956338	0.66470731488455	PAPPA/ADAMTS9/USP1/NRDC/ADAMTS16/MMP11/TMEM59/PSMB7/CTSF/PSMA6/CASP3/SEC11A/PMPCB/TRABD2B/BLMH/COPS5/PSMB5/ADAMTS1/ADAM8	19
GO:0019003	GO:0019003	GDP binding	5/685	68/14759	0.207625915344817	0.715958540956338	0.66470731488455	RAB31/RAP1B/KRAS/GEM/RAP1A	5
GO:0003823	GO:0003823	antigen binding	3/685	34/14759	0.208167994268327	0.715958540956338	0.66470731488455	TAPBP/TSPAN4/TOPORS	3
GO:0003955	GO:0003955	NAD(P)H dehydrogenase (quinone) activity	3/685	34/14759	0.208167994268327	0.715958540956338	0.66470731488455	NDUFA9/NDUFV1/NDUFS2	3
GO:0005080	GO:0005080	protein kinase C binding	4/685	51/14759	0.210966758601114	0.722561148208816	0.670837280639508	HSPB1/TWF2/GLRX3/PKP2	4
GO:0004033	GO:0004033	aldo-keto reductase (NADP) activity	2/685	19/14759	0.219722468851016	0.732006069209832	0.679606095757624	AKR1B1/DHRS3	2
GO:0031418	GO:0031418	L-ascorbic acid binding	2/685	19/14759	0.219722468851016	0.732006069209832	0.679606095757624	PLOD2/PHYH	2
GO:0031681	GO:0031681	G-protein beta-subunit binding	2/685	19/14759	0.219722468851016	0.732006069209832	0.679606095757624	CCT5/GNG2	2
GO:0008083	GO:0008083	growth factor activity	9/685	143/14759	0.220068525944585	0.732006069209832	0.679606095757624	PDGFA/GDNF/KITLG/TIMP1/VEGFA/IGF1/PDGFC/GPI/BMP2	9
GO:0030546	GO:0030546	signaling receptor activator activity	22/685	396/14759	0.220372396138044	0.732006069209832	0.679606095757624	CCL17/EDN1/SEMA6C/GREM2/CMTM7/FAM3C/PDGFA/SEMA5B/APP/SEMA5A/GDNF/C1QTNF4/KITLG/TIMP1/VEGFA/IGF1/ADM/PDGFC/GPI/WNT4/BMP2/NPPC	22
GO:0001786	GO:0001786	phosphatidylserine binding	4/685	52/14759	0.220848546428271	0.732006069209832	0.679606095757624	SCARB1/SYT7/ANXA2/HSPA8	4
GO:0016597	GO:0016597	amino acid binding	4/685	52/14759	0.220848546428271	0.732006069209832	0.679606095757624	GCHFR/SESN3/RARS1/GLUL	4
GO:0050840	GO:0050840	extracellular matrix binding	4/685	52/14759	0.220848546428271	0.732006069209832	0.679606095757624	FBLN2/NID1/VEGFA/TGFBI	4
GO:0042578	GO:0042578	phosphoric ester hydrolase activity	19/685	338/14759	0.225593977171835	0.742373458841488	0.689231345447661	PTPRE/PLPPR4/NT5E/PTPRD/PTPRF/PPM1A/SSH1/NT5DC2/INPP1/PLD1/PDE10A/PDE1A/PTPN2/HMOX1/DUSP18/PLD3/SMPDL3B/TNS3/GDPD1	19
GO:0061630	GO:0061630	ubiquitin protein ligase activity	16/685	279/14759	0.225782682129406	0.742373458841488	0.689231345447661	RNF181/TRIM35/FBXO17/ZNRF2/ARIH1/RNF208/DTX1/TOPORS/PPIL2/RNF114/DTX2/NSMCE1/TRAF3IP2/RNF2/TRIM24/RNF128	16
GO:0030246	GO:0030246	carbohydrate binding	12/685	202/14759	0.229526430795157	0.747637485516688	0.694118551670635	ADGRL1/PLOD2/MLEC/PHYH/UGP2/TALDO1/PFKL/STBD1/GALK1/GPI/ADGRL3/COLEC12	12
GO:0019838	GO:0019838	growth factor binding	8/685	126/14759	0.230933566915294	0.747637485516688	0.694118551670635	KAZALD1/COL4A1/PDGFA/NRDC/ACVRL1/FGFR2/LTBP1/IGFBP4	8
GO:0004725	GO:0004725	protein tyrosine phosphatase activity	6/685	89/14759	0.231763776219101	0.747637485516688	0.694118551670635	PTPRE/PTPRD/PTPRF/SSH1/PTPN2/DUSP18	6
GO:0051213	GO:0051213	dioxygenase activity	6/685	89/14759	0.231763776219101	0.747637485516688	0.694118551670635	PLOD2/KDM7A/PHYH/ALKBH7/POR/KDM3A	6
GO:0004869	GO:0004869	cysteine-type endopeptidase inhibitor activity	3/685	36/14759	0.232840871401791	0.747637485516688	0.694118551670635	BIRC5/SNCA/PRDX3	3
GO:0051879	GO:0051879	Hsp90 protein binding	3/685	36/14759	0.232840871401791	0.747637485516688	0.694118551670635	CDC37/AHSA1/PPID	3
GO:0004114	GO:0004114	3',5'-cyclic-nucleotide phosphodiesterase activity	2/685	20/14759	0.237130417340975	0.755508538970083	0.701426163085299	PDE10A/PDE1A	2
GO:0030742	GO:0030742	GTP-dependent protein binding	2/685	20/14759	0.237130417340975	0.755508538970083	0.701426163085299	GCHFR/UNC13B	2
GO:0005126	GO:0005126	cytokine receptor binding	12/685	204/14759	0.239509015214588	0.760140581105757	0.70572662479405	SOCS2/CCL17/SMAD7/RASL11B/BAMBI/KITLG/CASP3/VEGFA/CD2AP/TRIP6/PIK3R1/SNX6	12
GO:0031267	GO:0031267	small GTPase binding	15/685	263/14759	0.241352856509019	0.761433499580435	0.706926990902568	PAK3/UNC13B/PKN2/DOCK7/BIRC5/RCC2/CDC42SE1/YBX3/RHOBTB3/RANGAP1/RABGGTB/RPH3AL/CDC42EP5/RAP1A/DOCK4	15
GO:0016407	GO:0016407	acetyltransferase activity	5/685	72/14759	0.241769030888678	0.761433499580435	0.706926990902568	TAF10/SAT2/HADHA/HADHB/ACAA2	5
GO:0016877	GO:0016877	ligase activity, forming carbon-sulfur bonds	3/685	37/14759	0.245369013495542	0.766894787427131	0.711997337539596	ACSBG1/SUCLG1/UBA1	3
GO:0030331	GO:0030331	nuclear estrogen receptor binding	3/685	37/14759	0.245369013495542	0.766894787427131	0.711997337539596	PADI2/TAF10/PPID	3
GO:0070063	GO:0070063	RNA polymerase binding	4/685	55/14759	0.251169446152951	0.768623325578489	0.713602139895511	ANP32B/PKN2/TAF10/SUPT4H1	4
GO:0008266	GO:0008266	poly(U) RNA binding	2/685	21/14759	0.254605438782468	0.768623325578489	0.713602139895511	MSI1/DAZAP1	2
GO:0019200	GO:0019200	carbohydrate kinase activity	2/685	21/14759	0.254605438782468	0.768623325578489	0.713602139895511	PFKL/GALK1	2
GO:0120020	GO:0120020	cholesterol transfer activity	2/685	21/14759	0.254605438782468	0.768623325578489	0.713602139895511	STAR/APOE	2
GO:0016810	GO:0016810	hydrolase activity, acting on carbon-nitrogen (but not peptide) bonds	7/685	111/14759	0.256715161182452	0.768623325578489	0.713602139895511	VNN1/PADI2/PGLYRP1/SIRT2/HDAC1/HDAC3/NAAA	7
GO:0008233	GO:0008233	peptidase activity	26/685	487/14759	0.256839242988782	0.768623325578489	0.713602139895511	USP50/PAPPA/ADAMTS9/USP1/NRDC/ADAMTS16/MMP11/TMEM59/COPS4/PSMB7/CTSF/LTA4H/PSMA6/CLPX/CASP3/SEC11A/PMPCB/TRABD2B/USP3/BLMH/COPS5/PSMB5/ADAMTS1/ADAM8/CPA2/CPA1	26
GO:0016903	GO:0016903	oxidoreductase activity, acting on the aldehyde or oxo group of donors	3/685	38/14759	0.257999516445183	0.768623325578489	0.713602139895511	AKR1B1/ALDH1B1/PDHA1	3
GO:0048487	GO:0048487	beta-tubulin binding	3/685	38/14759	0.257999516445183	0.768623325578489	0.713602139895511	CCT5/EMD/RGS2	3
GO:0140657	GO:0140657	ATP-dependent activity	26/685	488/14759	0.260204375398975	0.768623325578489	0.713602139895511	KIF23/ATP6V0E1/ACSBG1/MYO18A/MYO7A/TAPBP/ABCB10/ATP2B1/RHOBTB3/HSPD1/OLA1/HSP90AA1/CLPX/EIF4A1/ATP5F1B/TP53/PSMC4/CCT2/HSPA8/PSMC5/CCT5/PSMC2/VCP/CCT7/PSMC6/CCT3	26
GO:0016706	GO:0016706	2-oxoglutarate-dependent dioxygenase activity	4/685	56/14759	0.261467660998169	0.768623325578489	0.713602139895511	PLOD2/KDM7A/PHYH/KDM3A	4
GO:0016747	GO:0016747	acyltransferase activity, transferring groups other than amino-acyl groups	11/685	189/14759	0.262947636041126	0.768623325578489	0.713602139895511	ZDHHC2/TAF10/CERS5/SAT2/SIRT2/HADHA/PLA2G4A/HADHB/SOAT1/GLUL/ACAA2	11
GO:0048018	GO:0048018	receptor ligand activity	21/685	389/14759	0.267683368285116	0.768623325578489	0.713602139895511	CCL17/EDN1/SEMA6C/GREM2/CMTM7/FAM3C/PDGFA/SEMA5B/SEMA5A/GDNF/C1QTNF4/KITLG/TIMP1/VEGFA/IGF1/ADM/PDGFC/GPI/WNT4/BMP2/NPPC	21
GO:0061659	GO:0061659	ubiquitin-like protein ligase activity	16/685	289/14759	0.268910543933804	0.768623325578489	0.713602139895511	RNF181/TRIM35/FBXO17/ZNRF2/ARIH1/RNF208/DTX1/TOPORS/PPIL2/RNF114/DTX2/NSMCE1/TRAF3IP2/RNF2/TRIM24/RNF128	16
GO:0052689	GO:0052689	carboxylic ester hydrolase activity	8/685	132/14759	0.27003349839306	0.768623325578489	0.713602139895511	CHKA/PLA2G5/PLA2G4A/PNLIPRP1/LPL/GDPD1/PNLIP/PNLIPRP2	8
GO:0004812	GO:0004812	aminoacyl-tRNA ligase activity	3/685	39/14759	0.270714054962684	0.768623325578489	0.713602139895511	RARS1/NARS2/QARS1	3
GO:0008307	GO:0008307	structural constituent of muscle	3/685	39/14759	0.270714054962684	0.768623325578489	0.713602139895511	PLEC/SYNM/MYBPC3	3
GO:0016655	GO:0016655	oxidoreductase activity, acting on NAD(P)H, quinone or similar compound as acceptor	3/685	39/14759	0.270714054962684	0.768623325578489	0.713602139895511	NDUFA9/NDUFV1/NDUFS2	3
GO:0016875	GO:0016875	ligase activity, forming carbon-oxygen bonds	3/685	39/14759	0.270714054962684	0.768623325578489	0.713602139895511	RARS1/NARS2/QARS1	3
GO:0051539	GO:0051539	4 iron, 4 sulfur cluster binding	3/685	39/14759	0.270714054962684	0.768623325578489	0.713602139895511	REV3L/NDUFV1/NDUFS2	3
GO:0003887	GO:0003887	DNA-directed DNA polymerase activity	2/685	22/14759	0.272103878033261	0.768623325578489	0.713602139895511	POLB/REV3L	2
GO:0003899	GO:0003899	DNA-directed 5'-3' RNA polymerase activity	2/685	22/14759	0.272103878033261	0.768623325578489	0.713602139895511	POLR2L/POLR1A	2
GO:0004112	GO:0004112	cyclic-nucleotide phosphodiesterase activity	2/685	22/14759	0.272103878033261	0.768623325578489	0.713602139895511	PDE10A/PDE1A	2
GO:0004622	GO:0004622	lysophospholipase activity	2/685	22/14759	0.272103878033261	0.768623325578489	0.713602139895511	PLA2G4A/GDPD1	2
GO:0005112	GO:0005112	Notch binding	2/685	22/14759	0.272103878033261	0.768623325578489	0.713602139895511	NCOR2/DTX1	2
GO:0008198	GO:0008198	ferrous iron binding	2/685	22/14759	0.272103878033261	0.768623325578489	0.713602139895511	PHYH/SNCA	2
GO:0008483	GO:0008483	transaminase activity	2/685	22/14759	0.272103878033261	0.768623325578489	0.713602139895511	PSAT1/KYAT3	2
GO:0030552	GO:0030552	cAMP binding	2/685	22/14759	0.272103878033261	0.768623325578489	0.713602139895511	PDE10A/PRKAR1A	2
GO:0120015	GO:0120015	sterol transfer activity	2/685	22/14759	0.272103878033261	0.768623325578489	0.713602139895511	STAR/APOE	2
GO:0070851	GO:0070851	growth factor receptor binding	8/685	133/14759	0.276730476025245	0.776990247044708	0.721370123072625	PDGFA/APP/GDNF/VEGFA/CD2AP/TRIP6/VAV3/PDGFC	8
GO:0004867	GO:0004867	serine-type endopeptidase inhibitor activity	5/685	76/14759	0.277273164271665	0.776990247044708	0.721370123072625	SERPINE2/SPINT2/APP/ANXA2/SERPINI1	5
GO:0005506	GO:0005506	iron ion binding	7/685	114/14759	0.278378305194259	0.776990247044708	0.721370123072625	PLOD2/KDM7A/PHYH/SNCA/PTGIS/FDX1/KDM3A	7
GO:0047485	GO:0047485	protein N-terminus binding	6/685	95/14759	0.278846864815315	0.776990247044708	0.721370123072625	RND2/NCOR2/GADD45A/TP53/HDAC1/KLHL13	6
GO:0005504	GO:0005504	fatty acid binding	3/685	40/14759	0.283494939540824	0.782264890121991	0.726267185732416	FABP5/GSTM2/FABP3	3
GO:0048156	GO:0048156	tau protein binding	3/685	40/14759	0.283494939540824	0.782264890121991	0.726267185732416	HSP90AA1/SNCA/APOE	3
GO:0005543	GO:0005543	phospholipid binding	23/685	435/14759	0.288434414024823	0.782264890121991	0.726267185732416	UNC13B/NISCH/ING2/SCARB1/PHLDA3/PLA2G5/SYT7/EPDR1/PLD1/VDAC1/TWF2/DOC2B/SNX17/SNCA/ANXA2/BAD/HSPA8/PACSIN2/PLA2G4A/APOE/SNX6/CPNE8/NUP62CL	23
GO:0016769	GO:0016769	transferase activity, transferring nitrogenous groups	2/685	23/14759	0.289585976654723	0.782264890121991	0.726267185732416	PSAT1/KYAT3	2
GO:0042625	GO:0042625	ATPase-coupled ion transmembrane transporter activity	2/685	23/14759	0.289585976654723	0.782264890121991	0.726267185732416	ATP6V0E1/ATP5F1B	2
GO:0044769	GO:0044769	ATPase activity, coupled to transmembrane movement of ions, rotational mechanism	2/685	23/14759	0.289585976654723	0.782264890121991	0.726267185732416	ATP6V0E1/ATP5F1B	2
GO:0046961	GO:0046961	proton-transporting ATPase activity, rotational mechanism	2/685	23/14759	0.289585976654723	0.782264890121991	0.726267185732416	ATP6V0E1/ATP5F1B	2
GO:0051787	GO:0051787	misfolded protein binding	2/685	23/14759	0.289585976654723	0.782264890121991	0.726267185732416	HSPA8/DNAJB9	2
GO:0070840	GO:0070840	dynein complex binding	2/685	23/14759	0.289585976654723	0.782264890121991	0.726267185732416	CENPF/SNCA	2
GO:0019903	GO:0019903	protein phosphatase binding	8/685	135/14759	0.290256437332369	0.782264890121991	0.726267185732416	PPP1R16B/SMTNL2/ARPP19/HSP90AA1/TP53/BAD/PIK3R1/VCP	8
GO:0016705	GO:0016705	oxidoreductase activity, acting on paired donors, with incorporation or reduction of molecular oxygen	8/685	136/14759	0.29708034296161	0.79803935266158	0.740912448046671	PLOD2/KDM7A/HMOX2/PHYH/HMOX1/PTGIS/POR/KDM3A	8
GO:0008187	GO:0008187	poly-pyrimidine tract binding	2/685	24/14759	0.307015606116062	0.811272691714488	0.753198490834939	MSI1/DAZAP1	2
GO:0019706	GO:0019706	protein-cysteine S-palmitoyltransferase activity	2/685	24/14759	0.307015606116062	0.811272691714488	0.753198490834939	ZDHHC2/GLUL	2
GO:0019707	GO:0019707	protein-cysteine S-acyltransferase activity	2/685	24/14759	0.307015606116062	0.811272691714488	0.753198490834939	ZDHHC2/GLUL	2
GO:0042056	GO:0042056	chemoattractant activity	2/685	24/14759	0.307015606116062	0.811272691714488	0.753198490834939	GDNF/VEGFA	2
GO:0048027	GO:0048027	mRNA 5'-UTR binding	2/685	24/14759	0.307015606116062	0.811272691714488	0.753198490834939	CCT5/IGF2BP1	2
GO:0017124	GO:0017124	SH3 domain binding	7/685	118/14759	0.307928320942725	0.811272691714488	0.753198490834939	PAK3/ESPN/EVL/DTX1/CD2AP/VASP/DOCK4	7
GO:0004180	GO:0004180	carboxypeptidase activity	3/685	42/14759	0.30918827931939	0.811989666455395	0.753864141606046	BLMH/CPA2/CPA1	3
GO:0042562	GO:0042562	hormone binding	5/685	80/14759	0.3137368654899	0.814865648988777	0.756534249605408	THRA/NRDC/ADIPOR1/PIK3R1/AMHR2	5
GO:0050660	GO:0050660	flavin adenine dinucleotide binding	5/685	80/14759	0.3137368654899	0.814865648988777	0.756534249605408	TXNRD1/MAOA/ACADVL/POR/ACADL	5
GO:0043021	GO:0043021	ribonucleoprotein complex binding	8/685	139/14759	0.317765177065112	0.814865648988777	0.756534249605408	TMEM147/YBX3/TMCO1/EIF6/EIF2S1/OLA1/OXA1L/SND1	8
GO:0001222	GO:0001222	transcription corepressor binding	3/685	43/14759	0.32206868491719	0.814865648988777	0.756534249605408	CNOT2/HDAC1/HDAC3	3
GO:0008013	GO:0008013	beta-catenin binding	5/685	81/14759	0.322956685654424	0.814865648988777	0.756534249605408	SMAD7/TCF7/CTNNA1/CD2AP/TCF4	5
GO:0003785	GO:0003785	actin monomer binding	2/685	25/14759	0.324360017312644	0.814865648988777	0.756534249605408	TWF2/LIMA1	2
GO:0034062	GO:0034062	5'-3' RNA polymerase activity	2/685	25/14759	0.324360017312644	0.814865648988777	0.756534249605408	POLR2L/POLR1A	2
GO:0035925	GO:0035925	mRNA 3'-UTR AU-rich region binding	2/685	25/14759	0.324360017312644	0.814865648988777	0.756534249605408	HNRNPA0/ZFP36L2	2
GO:0050431	GO:0050431	transforming growth factor beta binding	2/685	25/14759	0.324360017312644	0.814865648988777	0.756534249605408	ACVRL1/LTBP1	2
GO:0097747	GO:0097747	RNA polymerase activity	2/685	25/14759	0.324360017312644	0.814865648988777	0.756534249605408	POLR2L/POLR1A	2
GO:0001618	GO:0001618	virus receptor activity	4/685	63/14759	0.335228869323248	0.814865648988777	0.756534249605408	TYRO3/LAMP1/SCARB1/F11R	4
GO:0001965	GO:0001965	G-protein alpha-subunit binding	2/685	26/14759	0.341589605462161	0.814865648988777	0.756534249605408	NUCB2/RGS2	2
GO:0009678	GO:0009678	pyrophosphate hydrolysis-driven proton transmembrane transporter activity	2/685	26/14759	0.341589605462161	0.814865648988777	0.756534249605408	ATP6V0E1/ATP5F1B	2
GO:0046966	GO:0046966	nuclear thyroid hormone receptor binding	2/685	26/14759	0.341589605462161	0.814865648988777	0.756534249605408	TAF7/TRIP6	2
GO:0050681	GO:0050681	nuclear androgen receptor binding	2/685	26/14759	0.341589605462161	0.814865648988777	0.756534249605408	TGFB1I1/KDM3A	2
GO:0051019	GO:0051019	mitogen-activated protein kinase binding	2/685	26/14759	0.341589605462161	0.814865648988777	0.756534249605408	MAPKAPK2/PRMT1	2
GO:0140272	GO:0140272	exogenous protein binding	4/685	64/14759	0.345894426936262	0.814865648988777	0.756534249605408	TYRO3/LAMP1/SCARB1/F11R	4
GO:0004715	GO:0004715	non-membrane spanning protein tyrosine kinase activity	3/685	45/14759	0.347821973621399	0.814865648988777	0.756534249605408	PTK2B/WEE1/PRKCD	3
GO:0016763	GO:0016763	pentosyltransferase activity	3/685	45/14759	0.347821973621399	0.814865648988777	0.756534249605408	SIRT2/GXYLT2/APRT	3
GO:0070888	GO:0070888	E-box binding	3/685	45/14759	0.347821973621399	0.814865648988777	0.756534249605408	SCX/HDAC1/TCF4	3
GO:0016651	GO:0016651	oxidoreductase activity, acting on NAD(P)H	4/685	65/14759	0.356565945586948	0.814865648988777	0.756534249605408	NDUFA9/POR/NDUFV1/NDUFS2	4
GO:0004181	GO:0004181	metallocarboxypeptidase activity	2/685	27/14759	0.358677689493975	0.814865648988777	0.756534249605408	CPA2/CPA1	2
GO:0008157	GO:0008157	protein phosphatase 1 binding	2/685	27/14759	0.358677689493975	0.814865648988777	0.756534249605408	PPP1R16B/SMTNL2	2
GO:0016878	GO:0016878	acid-thiol ligase activity	2/685	27/14759	0.358677689493975	0.814865648988777	0.756534249605408	ACSBG1/SUCLG1	2
GO:0031369	GO:0031369	translation initiation factor binding	2/685	27/14759	0.358677689493975	0.814865648988777	0.756534249605408	EIF4EBP1/POLR2G	2
GO:0043548	GO:0043548	phosphatidylinositol 3-kinase binding	2/685	27/14759	0.358677689493975	0.814865648988777	0.756534249605408	TYRO3/PIK3R1	2
GO:0051393	GO:0051393	alpha-actinin binding	2/685	27/14759	0.358677689493975	0.814865648988777	0.756534249605408	MAGI1/PALLD	2
GO:0051721	GO:0051721	protein phosphatase 2A binding	2/685	27/14759	0.358677689493975	0.814865648988777	0.756534249605408	ARPP19/TP53	2
GO:0071889	GO:0071889	14-3-3 protein binding	2/685	27/14759	0.358677689493975	0.814865648988777	0.756534249605408	TMCC3/BAD	2
GO:0090079	GO:0090079	translation regulator activity, nucleic acid binding	5/685	86/14759	0.3693855498739	0.814865648988777	0.756534249605408	PURA/EIF6/EIF2S1/EIF4A1/COPS5	5
GO:0005085	GO:0005085	guanyl-nucleotide exchange factor activity	11/685	208/14759	0.372314245541048	0.814865648988777	0.756534249605408	TIAM1/DOCK7/RASGEF1C/RCC2/RCBTB2/DOCK9/VAV3/NUCB2/NET1/RAP1A/DOCK4	11
GO:0016627	GO:0016627	oxidoreductase activity, acting on the CH-CH group of donors	3/685	47/14759	0.373473258171441	0.814865648988777	0.756534249605408	ACADVL/ACADL/PTGR1	3
GO:0016417	GO:0016417	S-acyltransferase activity	2/685	28/14759	0.375600305095806	0.814865648988777	0.756534249605408	ZDHHC2/GLUL	2
GO:0032452	GO:0032452	histone demethylase activity	2/685	28/14759	0.375600305095806	0.814865648988777	0.756534249605408	KDM7A/KDM3A	2
GO:0034061	GO:0034061	DNA polymerase activity	2/685	28/14759	0.375600305095806	0.814865648988777	0.756534249605408	POLB/REV3L	2
GO:0140457	GO:0140457	protein demethylase activity	2/685	28/14759	0.375600305095806	0.814865648988777	0.756534249605408	KDM7A/KDM3A	2
GO:0000182	GO:0000182	rDNA binding	1/685	10/14759	0.378356119755005	0.814865648988777	0.756534249605408	BNC2	1
GO:0003906	GO:0003906	DNA-(apurinic or apyrimidinic site) endonuclease activity	1/685	10/14759	0.378356119755005	0.814865648988777	0.756534249605408	POLB	1
GO:0005031	GO:0005031	tumor necrosis factor receptor activity	1/685	10/14759	0.378356119755005	0.814865648988777	0.756534249605408	TNFRSF19	1
GO:0005114	GO:0005114	type II transforming growth factor beta receptor binding	1/685	10/14759	0.378356119755005	0.814865648988777	0.756534249605408	BAMBI	1
GO:0005527	GO:0005527	macrolide binding	1/685	10/14759	0.378356119755005	0.814865648988777	0.756534249605408	FKBP5	1
GO:0008417	GO:0008417	fucosyltransferase activity	1/685	10/14759	0.378356119755005	0.814865648988777	0.756534249605408	POFUT2	1
GO:0008641	GO:0008641	ubiquitin-like modifier activating enzyme activity	1/685	10/14759	0.378356119755005	0.814865648988777	0.756534249605408	UBA1	1
GO:0015173	GO:0015173	aromatic amino acid transmembrane transporter activity	1/685	10/14759	0.378356119755005	0.814865648988777	0.756534249605408	SLC3A2	1
GO:0016004	GO:0016004	phospholipase activator activity	1/685	10/14759	0.378356119755005	0.814865648988777	0.756534249605408	CASP3	1
GO:0016018	GO:0016018	cyclosporin A binding	1/685	10/14759	0.378356119755005	0.814865648988777	0.756534249605408	PPID	1
GO:0016595	GO:0016595	glutamate binding	1/685	10/14759	0.378356119755005	0.814865648988777	0.756534249605408	GLUL	1
GO:0016671	GO:0016671	oxidoreductase activity, acting on a sulfur group of donors, disulfide as acceptor	1/685	10/14759	0.378356119755005	0.814865648988777	0.756534249605408	CHCHD4	1
GO:0031957	GO:0031957	very long-chain fatty acid-CoA ligase activity	1/685	10/14759	0.378356119755005	0.814865648988777	0.756534249605408	ACSBG1	1
GO:0036312	GO:0036312	phosphatidylinositol 3-kinase regulatory subunit binding	1/685	10/14759	0.378356119755005	0.814865648988777	0.756534249605408	PIK3R1	1
GO:0043208	GO:0043208	glycosphingolipid binding	1/685	10/14759	0.378356119755005	0.814865648988777	0.756534249605408	EPDR1	1
GO:0045294	GO:0045294	alpha-catenin binding	1/685	10/14759	0.378356119755005	0.814865648988777	0.756534249605408	PKP2	1
GO:0045503	GO:0045503	dynein light chain binding	1/685	10/14759	0.378356119755005	0.814865648988777	0.756534249605408	GLUL	1
GO:0061783	GO:0061783	peptidoglycan muralytic activity	1/685	10/14759	0.378356119755005	0.814865648988777	0.756534249605408	PGLYRP1	1
GO:0070097	GO:0070097	delta-catenin binding	1/685	10/14759	0.378356119755005	0.814865648988777	0.756534249605408	CCDC85B	1
GO:0086080	GO:0086080	protein binding involved in heterotypic cell-cell adhesion	1/685	10/14759	0.378356119755005	0.814865648988777	0.756534249605408	PKP2	1
GO:0097371	GO:0097371	MDM2/MDM4 family protein binding	1/685	10/14759	0.378356119755005	0.814865648988777	0.756534249605408	TP53	1
GO:0102545	GO:0102545	phosphatidyl phospholipase B activity	1/685	10/14759	0.378356119755005	0.814865648988777	0.756534249605408	PLA2G4A	1
GO:0015085	GO:0015085	calcium ion transmembrane transporter activity	7/685	128/14759	0.383850410192904	0.814865648988777	0.756534249605408	SLC24A5/ATP2B1/TMCO1/CACHD1/RASA3/SLC3A2/ANXA2	7
GO:0051018	GO:0051018	protein kinase A binding	3/685	48/14759	0.386228720428795	0.814865648988777	0.756534249605408	AKAP12/SPHKAP/PRKAR1A	3
GO:0016746	GO:0016746	acyltransferase activity	11/685	212/14759	0.396178135186333	0.814865648988777	0.756534249605408	ZDHHC2/TAF10/CERS5/SAT2/SIRT2/HADHA/PLA2G4A/HADHB/SOAT1/GLUL/ACAA2	11
GO:0002162	GO:0002162	dystroglycan binding	1/685	11/14759	0.407227640398291	0.814865648988777	0.756534249605408	PLEC	1
GO:0004029	GO:0004029	aldehyde dehydrogenase (NAD+) activity	1/685	11/14759	0.407227640398291	0.814865648988777	0.756534249605408	ALDH1B1	1
GO:0004465	GO:0004465	lipoprotein lipase activity	1/685	11/14759	0.407227640398291	0.814865648988777	0.756534249605408	LPL	1
GO:0004726	GO:0004726	non-membrane spanning protein tyrosine phosphatase activity	1/685	11/14759	0.407227640398291	0.814865648988777	0.756534249605408	PTPN2	1
GO:0005035	GO:0005035	death receptor activity	1/685	11/14759	0.407227640398291	0.814865648988777	0.756534249605408	TNFRSF19	1
GO:0008484	GO:0008484	sulfuric ester hydrolase activity	1/685	11/14759	0.407227640398291	0.814865648988777	0.756534249605408	SULF1	1
GO:0008503	GO:0008503	benzodiazepine receptor activity	1/685	11/14759	0.407227640398291	0.814865648988777	0.756534249605408	GABRA4	1
GO:0008603	GO:0008603	cAMP-dependent protein kinase regulator activity	1/685	11/14759	0.407227640398291	0.814865648988777	0.756534249605408	PRKAR1A	1
GO:0016813	GO:0016813	hydrolase activity, acting on carbon-nitrogen (but not peptide) bonds, in linear amidines	1/685	11/14759	0.407227640398291	0.814865648988777	0.756534249605408	PADI2	1
GO:0016894	GO:0016894	endonuclease activity, active with either ribo- or deoxyribonucleic acids and producing 3'-phosphomonoesters	1/685	11/14759	0.407227640398291	0.814865648988777	0.756534249605408	TSEN34	1
GO:0022889	GO:0022889	serine transmembrane transporter activity	1/685	11/14759	0.407227640398291	0.814865648988777	0.756534249605408	SFXN1	1
GO:0031432	GO:0031432	titin binding	1/685	11/14759	0.407227640398291	0.814865648988777	0.756534249605408	MYBPC3	1
GO:0035252	GO:0035252	UDP-xylosyltransferase activity	1/685	11/14759	0.407227640398291	0.814865648988777	0.756534249605408	GXYLT2	1
GO:0042285	GO:0042285	xylosyltransferase activity	1/685	11/14759	0.407227640398291	0.814865648988777	0.756534249605408	GXYLT2	1
GO:0042605	GO:0042605	peptide antigen binding	1/685	11/14759	0.407227640398291	0.814865648988777	0.756534249605408	TAPBP	1
GO:0048038	GO:0048038	quinone binding	1/685	11/14759	0.407227640398291	0.814865648988777	0.756534249605408	NDUFS2	1
GO:0061575	GO:0061575	cyclin-dependent protein serine/threonine kinase activator activity	1/685	11/14759	0.407227640398291	0.814865648988777	0.756534249605408	CKS1B	1
GO:0097153	GO:0097153	cysteine-type endopeptidase activity involved in apoptotic process	1/685	11/14759	0.407227640398291	0.814865648988777	0.756534249605408	CASP3	1
GO:0097493	GO:0097493	structural molecule activity conferring elasticity	1/685	11/14759	0.407227640398291	0.814865648988777	0.756534249605408	FBLN2	1
GO:0106222	GO:0106222	lncRNA binding	1/685	11/14759	0.407227640398291	0.814865648988777	0.756534249605408	HADHB	1
GO:0004623	GO:0004623	phospholipase A2 activity	2/685	30/14759	0.408865705159978	0.814865648988777	0.756534249605408	PLA2G5/PLA2G4A	2
GO:0043425	GO:0043425	bHLH transcription factor binding	2/685	30/14759	0.408865705159978	0.814865648988777	0.756534249605408	SCX/FHL2	2
GO:0097718	GO:0097718	disordered domain specific binding	2/685	30/14759	0.408865705159978	0.814865648988777	0.756534249605408	HSP90AA1/TP53	2
GO:0005507	GO:0005507	copper ion binding	3/685	50/14759	0.411541311455099	0.814865648988777	0.756534249605408	SNCA/TP53/DCT	3
GO:0015485	GO:0015485	cholesterol binding	3/685	50/14759	0.411541311455099	0.814865648988777	0.756534249605408	VDAC1/STAR/SOAT1	3
GO:0140104	GO:0140104	molecular carrier activity	4/685	71/14759	0.420284497191926	0.814865648988777	0.756534249605408	OXA1L/NAP1L1/HSPA8/BAG3	4
GO:0019829	GO:0019829	ATPase-coupled cation transmembrane transporter activity	3/685	51/14759	0.424077221008474	0.814865648988777	0.756534249605408	ATP6V0E1/ATP2B1/ATP5F1B	3
GO:0042626	GO:0042626	ATPase-coupled transmembrane transporter activity	5/685	92/14759	0.425106149787484	0.814865648988777	0.756534249605408	ATP6V0E1/TAPBP/ABCB10/ATP2B1/ATP5F1B	5
GO:0140299	GO:0140299	small molecule sensor activity	2/685	31/14759	0.425172457922778	0.814865648988777	0.756534249605408	EFHD1/NDUFS2	2
GO:0140828	GO:0140828	metal cation:monoatomic cation antiporter activity	2/685	31/14759	0.425172457922778	0.814865648988777	0.756534249605408	SLC24A5/SLC3A2	2
GO:0015078	GO:0015078	proton transmembrane transporter activity	6/685	113/14759	0.428004790023743	0.814865648988777	0.756534249605408	ATP6V0E1/SLC45A4/COX7A1/ATP5ME/ATP5F1B/UQCRC1	6
GO:0008135	GO:0008135	translation factor activity, RNA binding	4/685	72/14759	0.43078540697447	0.814865648988777	0.756534249605408	EIF6/EIF2S1/EIF4A1/COPS5	4
GO:0000900	GO:0000900	mRNA regulatory element binding translation repressor activity	1/685	12/14759	0.434760123875859	0.814865648988777	0.756534249605408	PURA	1
GO:0004030	GO:0004030	aldehyde dehydrogenase [NAD(P)+] activity	1/685	12/14759	0.434760123875859	0.814865648988777	0.756534249605408	ALDH1B1	1
GO:0004859	GO:0004859	phospholipase inhibitor activity	1/685	12/14759	0.434760123875859	0.814865648988777	0.756534249605408	ANXA2	1
GO:0005095	GO:0005095	GTPase inhibitor activity	1/685	12/14759	0.434760123875859	0.814865648988777	0.756534249605408	CDC42SE1	1
GO:0005165	GO:0005165	neurotrophin receptor binding	1/685	12/14759	0.434760123875859	0.814865648988777	0.756534249605408	PIK3R1	1
GO:0005545	GO:0005545	1-phosphatidylinositol binding	1/685	12/14759	0.434760123875859	0.814865648988777	0.756534249605408	SCARB1	1
GO:0008179	GO:0008179	adenylate cyclase binding	1/685	12/14759	0.434760123875859	0.814865648988777	0.756534249605408	AKAP12	1
GO:0016273	GO:0016273	arginine N-methyltransferase activity	1/685	12/14759	0.434760123875859	0.814865648988777	0.756534249605408	PRMT1	1
GO:0016274	GO:0016274	protein-arginine N-methyltransferase activity	1/685	12/14759	0.434760123875859	0.814865648988777	0.756534249605408	PRMT1	1
GO:0017128	GO:0017128	phospholipid scramblase activity	1/685	12/14759	0.434760123875859	0.814865648988777	0.756534249605408	VMP1	1
GO:0030955	GO:0030955	potassium ion binding	1/685	12/14759	0.434760123875859	0.814865648988777	0.756534249605408	PKM	1
GO:0031994	GO:0031994	insulin-like growth factor I binding	1/685	12/14759	0.434760123875859	0.814865648988777	0.756534249605408	IGFBP4	1
GO:0032036	GO:0032036	myosin heavy chain binding	1/685	12/14759	0.434760123875859	0.814865648988777	0.756534249605408	MYBPC3	1
GO:0034450	GO:0034450	ubiquitin-ubiquitin ligase activity	1/685	12/14759	0.434760123875859	0.814865648988777	0.756534249605408	PPIL2	1
GO:0034452	GO:0034452	dynactin binding	1/685	12/14759	0.434760123875859	0.814865648988777	0.756534249605408	SNX6	1
GO:0042809	GO:0042809	nuclear vitamin D receptor binding	1/685	12/14759	0.434760123875859	0.814865648988777	0.756534249605408	TAF7	1
GO:0045295	GO:0045295	gamma-catenin binding	1/685	12/14759	0.434760123875859	0.814865648988777	0.756534249605408	CTNNA1	1
GO:0046030	GO:0046030	inositol trisphosphate phosphatase activity	1/685	12/14759	0.434760123875859	0.814865648988777	0.756534249605408	INPP1	1
GO:0070742	GO:0070742	C2H2 zinc finger domain binding	1/685	12/14759	0.434760123875859	0.814865648988777	0.756534249605408	WT1	1
GO:0099186	GO:0099186	structural constituent of postsynapse	1/685	12/14759	0.434760123875859	0.814865648988777	0.756534249605408	ACTG1	1
GO:0102991	GO:0102991	myristoyl-CoA hydrolase activity	1/685	12/14759	0.434760123875859	0.814865648988777	0.756534249605408	ACAA2	1
GO:0140313	GO:0140313	molecular sequestering activity	1/685	12/14759	0.434760123875859	0.814865648988777	0.756534249605408	CDKN1A	1
GO:0031593	GO:0031593	polyubiquitin modification-dependent protein binding	3/685	52/14759	0.436519792921547	0.814865648988777	0.756534249605408	UBL7/PSMD4/VCP	3
GO:0042393	GO:0042393	histone binding	11/685	219/14759	0.438089027591237	0.814865648988777	0.756534249605408	ANP32B/ING2/KDM7A/CKS1B/TAF7/NAP1L1/SNCA/TSPYL1/USP3/TRIM24/DPF3	11
GO:0030332	GO:0030332	cyclin binding	2/685	32/14759	0.441241348514755	0.814865648988777	0.756534249605408	HDAC3/CDKN1A	2
GO:0031492	GO:0031492	nucleosomal DNA binding	2/685	32/14759	0.441241348514755	0.814865648988777	0.756534249605408	SMARCB1/HDAC1	2
GO:0043014	GO:0043014	alpha-tubulin binding	2/685	32/14759	0.441241348514755	0.814865648988777	0.756534249605408	SNCA/FNTA	2
GO:0019902	GO:0019902	phosphatase binding	9/685	178/14759	0.444922525432532	0.814865648988777	0.756534249605408	PPP1R16B/SMTNL2/ARPP19/MAPK3/HSP90AA1/TP53/BAD/PIK3R1/VCP	9
GO:0140030	GO:0140030	modification-dependent protein binding	8/685	157/14759	0.445118257763588	0.814865648988777	0.756534249605408	ANKRD13A/ING2/KDM7A/TAF7/UBL7/PSMD4/TRIM24/VCP	8
GO:0001228	GO:0001228	DNA-binding transcription activator activity, RNA polymerase II-specific	20/685	411/14759	0.446451433221131	0.814865648988777	0.756534249605408	MEF2C/EGR1/SCX/MAFF/CREB3L2/MEF2A/FOXJ3/WT1/KLF7/TP53/LITAF/ATF3/TCF4/BARX2/FOSB/CEBPD/MEIS1/MSX1/JUN/RUNX1	20
GO:0003924	GO:0003924	GTPase activity	14/685	284/14759	0.447460812249573	0.814865648988777	0.756534249605408	RND2/RAB20/RAB31/RAB24/RHOBTB3/RAP1B/KRAS/RASL11B/TBCC/RGS3/RASL11A/GEM/RAP1A/RGS2	14
GO:0004521	GO:0004521	endoribonuclease activity	3/685	53/14759	0.448859995133018	0.814865648988777	0.756534249605408	SND1/TSEN34/RPP25	3
GO:0019208	GO:0019208	phosphatase regulator activity	5/685	95/14759	0.45265506712653	0.814865648988777	0.756534249605408	TESC/PPP1R16B/ARPP19/PPP4R4/BMP2	5
GO:0004535	GO:0004535	poly(A)-specific ribonuclease activity	1/685	13/14759	0.46101558703074	0.814865648988777	0.756534249605408	CNOT2	1
GO:0004559	GO:0004559	alpha-mannosidase activity	1/685	13/14759	0.46101558703074	0.814865648988777	0.756534249605408	MAN1A1	1
GO:0004745	GO:0004745	NAD-retinol dehydrogenase activity	1/685	13/14759	0.46101558703074	0.814865648988777	0.756534249605408	DHRS3	1
GO:0005436	GO:0005436	sodium:phosphate symporter activity	1/685	13/14759	0.46101558703074	0.814865648988777	0.756534249605408	SLC20A1	1
GO:0008195	GO:0008195	phosphatidate phosphatase activity	1/685	13/14759	0.46101558703074	0.814865648988777	0.756534249605408	PLPPR4	1
GO:0008308	GO:0008308	voltage-gated anion channel activity	1/685	13/14759	0.46101558703074	0.814865648988777	0.756534249605408	VDAC1	1
GO:0008474	GO:0008474	palmitoyl-(protein) hydrolase activity	1/685	13/14759	0.46101558703074	0.814865648988777	0.756534249605408	ABHD17A	1
GO:0008656	GO:0008656	cysteine-type endopeptidase activator activity involved in apoptotic process	1/685	13/14759	0.46101558703074	0.814865648988777	0.756534249605408	BAD	1
GO:0015929	GO:0015929	hexosaminidase activity	1/685	13/14759	0.46101558703074	0.814865648988777	0.756534249605408	GM2A	1
GO:0016290	GO:0016290	palmitoyl-CoA hydrolase activity	1/685	13/14759	0.46101558703074	0.814865648988777	0.756534249605408	ACAA2	1
GO:0017017	GO:0017017	MAP kinase tyrosine/serine/threonine phosphatase activity	1/685	13/14759	0.46101558703074	0.814865648988777	0.756534249605408	DUSP18	1
GO:0017070	GO:0017070	U6 snRNA binding	1/685	13/14759	0.46101558703074	0.814865648988777	0.756534249605408	LSM3	1
GO:0022851	GO:0022851	GABA-gated chloride ion channel activity	1/685	13/14759	0.46101558703074	0.814865648988777	0.756534249605408	GABRA4	1
GO:0030553	GO:0030553	cGMP binding	1/685	13/14759	0.46101558703074	0.814865648988777	0.756534249605408	PDE10A	1
GO:0034236	GO:0034236	protein kinase A catalytic subunit binding	1/685	13/14759	0.46101558703074	0.814865648988777	0.756534249605408	PRKAR1A	1
GO:0034483	GO:0034483	heparan sulfate sulfotransferase activity	1/685	13/14759	0.46101558703074	0.814865648988777	0.756534249605408	HS3ST1	1
GO:0039706	GO:0039706	co-receptor binding	1/685	13/14759	0.46101558703074	0.814865648988777	0.756534249605408	BMP2	1
GO:0042577	GO:0042577	lipid phosphatase activity	1/685	13/14759	0.46101558703074	0.814865648988777	0.756534249605408	PLPPR4	1
GO:0042834	GO:0042834	peptidoglycan binding	1/685	13/14759	0.46101558703074	0.814865648988777	0.756534249605408	PGLYRP1	1
GO:0044548	GO:0044548	S100 protein binding	1/685	13/14759	0.46101558703074	0.814865648988777	0.756534249605408	ANXA2	1
GO:0060229	GO:0060229	lipase activator activity	1/685	13/14759	0.46101558703074	0.814865648988777	0.756534249605408	CASP3	1
GO:0070700	GO:0070700	BMP receptor binding	1/685	13/14759	0.46101558703074	0.814865648988777	0.756534249605408	BMP2	1
GO:0071933	GO:0071933	Arp2/3 complex binding	1/685	13/14759	0.46101558703074	0.814865648988777	0.756534249605408	CORO1B	1
GO:0098599	GO:0098599	palmitoyl hydrolase activity	1/685	13/14759	0.46101558703074	0.814865648988777	0.756534249605408	ABHD17A	1
GO:0140666	GO:0140666	annealing activity	1/685	13/14759	0.46101558703074	0.814865648988777	0.756534249605408	TP53	1
GO:0005546	GO:0005546	phosphatidylinositol-4,5-bisphosphate binding	4/685	75/14759	0.461955465241813	0.814865648988777	0.756534249605408	PHLDA3/SYT7/TWF2/ANXA2	4
GO:0038024	GO:0038024	cargo receptor activity	4/685	75/14759	0.461955465241813	0.814865648988777	0.756534249605408	FOLR1/SCARB1/STBD1/COLEC12	4
GO:0001216	GO:0001216	DNA-binding transcription activator activity	20/685	415/14759	0.464009247062323	0.816735762495138	0.758270492776252	MEF2C/EGR1/SCX/MAFF/CREB3L2/MEF2A/FOXJ3/WT1/KLF7/TP53/LITAF/ATF3/TCF4/BARX2/FOSB/CEBPD/MEIS1/MSX1/JUN/RUNX1	20
GO:0019783	GO:0019783	ubiquitin-like protein peptidase activity	5/685	97/14759	0.470824426714435	0.826573511659252	0.767404015818873	USP50/USP1/COPS4/USP3/COPS5	5
GO:0016409	GO:0016409	palmitoyltransferase activity	2/685	34/14759	0.472615024914657	0.826573511659252	0.767404015818873	ZDHHC2/GLUL	2
GO:0042162	GO:0042162	telomeric DNA binding	2/685	34/14759	0.472615024914657	0.826573511659252	0.767404015818873	PURA/ZBTB10	2
GO:0140678	GO:0140678	molecular function inhibitor activity	4/685	77/14759	0.482401947390923	0.828621382890552	0.76930529209329	PURA/SMAD7/CDKN1A/DNAJB1	4
GO:0004129	GO:0004129	cytochrome-c oxidase activity	1/685	14/14759	0.486053178437491	0.828621382890552	0.76930529209329	COX7A1	1
GO:0004467	GO:0004467	long-chain fatty acid-CoA ligase activity	1/685	14/14759	0.486053178437491	0.828621382890552	0.76930529209329	ACSBG1	1
GO:0008970	GO:0008970	phospholipase A1 activity	1/685	14/14759	0.486053178437491	0.828621382890552	0.76930529209329	LPL	1
GO:0010851	GO:0010851	cyclase regulator activity	1/685	14/14759	0.486053178437491	0.828621382890552	0.76930529209329	RGS2	1
GO:0015923	GO:0015923	mannosidase activity	1/685	14/14759	0.486053178437491	0.828621382890552	0.76930529209329	MAN1A1	1
GO:0019992	GO:0019992	diacylglycerol binding	1/685	14/14759	0.486053178437491	0.828621382890552	0.76930529209329	UNC13B	1
GO:0032977	GO:0032977	membrane insertase activity	1/685	14/14759	0.486053178437491	0.828621382890552	0.76930529209329	OXA1L	1
GO:0036041	GO:0036041	long-chain fatty acid binding	1/685	14/14759	0.486053178437491	0.828621382890552	0.76930529209329	FABP3	1
GO:0051371	GO:0051371	muscle alpha-actinin binding	1/685	14/14759	0.486053178437491	0.828621382890552	0.76930529209329	PALLD	1
GO:1904680	GO:1904680	peptide transmembrane transporter activity	1/685	14/14759	0.486053178437491	0.828621382890552	0.76930529209329	TAPBP	1
GO:0015248	GO:0015248	sterol transporter activity	2/685	35/14759	0.487898721799303	0.828621382890552	0.76930529209329	STAR/APOE	2
GO:0030551	GO:0030551	cyclic nucleotide binding	2/685	35/14759	0.487898721799303	0.828621382890552	0.76930529209329	PDE10A/PRKAR1A	2
GO:0042805	GO:0042805	actinin binding	2/685	35/14759	0.487898721799303	0.828621382890552	0.76930529209329	MAGI1/PALLD	2
GO:0005109	GO:0005109	frizzled binding	2/685	36/14759	0.502902124763863	0.838803316296914	0.778758361269385	BAMBI/WNT4	2
GO:0016776	GO:0016776	phosphotransferase activity, phosphate group as acceptor	2/685	36/14759	0.502902124763863	0.838803316296914	0.778758361269385	ITPKB/IP6K2	2
GO:0030020	GO:0030020	extracellular matrix structural constituent conferring tensile strength	2/685	36/14759	0.502902124763863	0.838803316296914	0.778758361269385	COL27A1/COL4A1	2
GO:0001972	GO:0001972	retinoic acid binding	1/685	15/14759	0.509929310873592	0.838803316296914	0.778758361269385	FABP5	1
GO:0005068	GO:0005068	transmembrane receptor protein tyrosine kinase adaptor activity	1/685	15/14759	0.509929310873592	0.838803316296914	0.778758361269385	PIK3R1	1
GO:0005149	GO:0005149	interleukin-1 receptor binding	1/685	15/14759	0.509929310873592	0.838803316296914	0.778758361269385	TRIP6	1
GO:0005237	GO:0005237	inhibitory extracellular ligand-gated ion channel activity	1/685	15/14759	0.509929310873592	0.838803316296914	0.778758361269385	GABRA4	1
GO:0005521	GO:0005521	lamin binding	1/685	15/14759	0.509929310873592	0.838803316296914	0.778758361269385	TMPO	1
GO:0008381	GO:0008381	mechanosensitive ion channel activity	1/685	15/14759	0.509929310873592	0.838803316296914	0.778758361269385	TMC4	1
GO:0015116	GO:0015116	sulfate transmembrane transporter activity	1/685	15/14759	0.509929310873592	0.838803316296914	0.778758361269385	SLC25A11	1
GO:0016641	GO:0016641	oxidoreductase activity, acting on the CH-NH2 group of donors, oxygen as acceptor	1/685	15/14759	0.509929310873592	0.838803316296914	0.778758361269385	MAOA	1
GO:0035613	GO:0035613	RNA stem-loop binding	1/685	15/14759	0.509929310873592	0.838803316296914	0.778758361269385	DAZAP1	1
GO:0046965	GO:0046965	nuclear retinoid X receptor binding	1/685	15/14759	0.509929310873592	0.838803316296914	0.778758361269385	NCOR2	1
GO:0047372	GO:0047372	acylglycerol lipase activity	1/685	15/14759	0.509929310873592	0.838803316296914	0.778758361269385	PNLIPRP2	1
GO:0055102	GO:0055102	lipase inhibitor activity	1/685	15/14759	0.509929310873592	0.838803316296914	0.778758361269385	ANXA2	1
GO:0004674	GO:0004674	protein serine/threonine kinase activity	19/685	404/14759	0.510220995314425	0.838803316296914	0.778758361269385	PAK3/MAPK13/PINK1/MAPKAPK2/NRBP2/CSNK1G3/PTK2B/PKN2/CAMKK2/MAPK3/ACVRL1/MAST4/PRKCD/CSNK1D/PIM3/CSNK2B/DAPK1/LTBP1/AMHR2	19
GO:0005253	GO:0005253	anion channel activity	4/685	80/14759	0.512470698375428	0.840820187753697	0.780630856859303	TTYH3/CLIC1/VDAC1/GABRA4	4
GO:0004177	GO:0004177	aminopeptidase activity	2/685	37/14759	0.517618302550624	0.841877132290062	0.781612141004347	LTA4H/BLMH	2
GO:0008235	GO:0008235	metalloexopeptidase activity	3/685	59/14759	0.520319640600035	0.841877132290062	0.781612141004347	LTA4H/CPA2/CPA1	3
GO:0016791	GO:0016791	phosphatase activity	12/685	255/14759	0.522545638802478	0.841877132290062	0.781612141004347	PTPRE/PLPPR4/NT5E/PTPRD/PTPRF/PPM1A/SSH1/NT5DC2/INPP1/PTPN2/DUSP18/TNS3	12
GO:0004714	GO:0004714	transmembrane receptor protein tyrosine kinase activity	3/685	60/14759	0.531738953770264	0.841877132290062	0.781612141004347	TYRO3/DDR1/FGFR2	3
GO:0030145	GO:0030145	manganese ion binding	3/685	60/14759	0.531738953770264	0.841877132290062	0.781612141004347	PPM1A/PCK2/GLUL	3
GO:0032934	GO:0032934	sterol binding	3/685	60/14759	0.531738953770264	0.841877132290062	0.781612141004347	VDAC1/STAR/SOAT1	3
GO:0032451	GO:0032451	demethylase activity	2/685	38/14759	0.532041568445371	0.841877132290062	0.781612141004347	KDM7A/KDM3A	2
GO:0050997	GO:0050997	quaternary ammonium group binding	2/685	38/14759	0.532041568445371	0.841877132290062	0.781612141004347	VDAC1/TKT	2
GO:0003688	GO:0003688	DNA replication origin binding	1/685	16/14759	0.532697787681215	0.841877132290062	0.781612141004347	HSPD1	1
GO:0005092	GO:0005092	GDP-dissociation inhibitor activity	1/685	16/14759	0.532697787681215	0.841877132290062	0.781612141004347	ARHGDIG	1
GO:0005402	GO:0005402	carbohydrate:cation symporter activity	1/685	16/14759	0.532697787681215	0.841877132290062	0.781612141004347	SLC45A4	1
GO:0008191	GO:0008191	metalloendopeptidase inhibitor activity	1/685	16/14759	0.532697787681215	0.841877132290062	0.781612141004347	TIMP1	1
GO:0008301	GO:0008301	DNA binding, bending	1/685	16/14759	0.532697787681215	0.841877132290062	0.781612141004347	HMGB3	1
GO:0015278	GO:0015278	calcium-release channel activity	1/685	16/14759	0.532697787681215	0.841877132290062	0.781612141004347	RASA3	1
GO:0015556	GO:0015556	C4-dicarboxylate transmembrane transporter activity	1/685	16/14759	0.532697787681215	0.841877132290062	0.781612141004347	SLC25A11	1
GO:0016505	GO:0016505	peptidase activator activity involved in apoptotic process	1/685	16/14759	0.532697787681215	0.841877132290062	0.781612141004347	BAD	1
GO:0032183	GO:0032183	SUMO binding	1/685	16/14759	0.532697787681215	0.841877132290062	0.781612141004347	HABP4	1
GO:1904047	GO:1904047	S-adenosyl-L-methionine binding	1/685	16/14759	0.532697787681215	0.841877132290062	0.781612141004347	PRMT1	1
GO:0030295	GO:0030295	protein kinase activator activity	5/685	104/14759	0.532702924725488	0.841877132290062	0.781612141004347	TPX2/CKS1B/RGCC/CDKN1A/BMP2	5
GO:0001217	GO:0001217	DNA-binding transcription repressor activity	12/685	257/14759	0.53359852302083	0.841877132290062	0.781612141004347	ZNF398/FOXP4/TCF7/TGIF1/TP53/ZBTB10/ATF3/SP3/HEY1/MSX1/JUN/PEG3	12
GO:0031491	GO:0031491	nucleosome binding	3/685	61/14759	0.543003936331154	0.849792741383271	0.788961118584801	SMARCB1/HDAC1/ACTR6	3
GO:0008138	GO:0008138	protein tyrosine/serine/threonine phosphatase activity	2/685	39/14759	0.546167379984975	0.849792741383271	0.788961118584801	SSH1/DUSP18	2
GO:0015298	GO:0015298	solute:cation antiporter activity	2/685	39/14759	0.546167379984975	0.849792741383271	0.788961118584801	SLC24A5/SLC3A2	2
GO:0016790	GO:0016790	thiolester hydrolase activity	2/685	39/14759	0.546167379984975	0.849792741383271	0.788961118584801	ABHD17A/ACAA2	2
GO:0097110	GO:0097110	scaffold protein binding	3/685	62/14759	0.554110358892946	0.849792741383271	0.788961118584801	CDC37/HSP90AA1/KRT18	3
GO:0000339	GO:0000339	RNA cap binding	1/685	17/14759	0.554409923300721	0.849792741383271	0.788961118584801	EIF4A1	1
GO:0000400	GO:0000400	four-way junction DNA binding	1/685	17/14759	0.554409923300721	0.849792741383271	0.788961118584801	HMGB3	1
GO:0005229	GO:0005229	intracellular calcium activated chloride channel activity	1/685	17/14759	0.554409923300721	0.849792741383271	0.788961118584801	TTYH3	1
GO:0005324	GO:0005324	long-chain fatty acid transporter activity	1/685	17/14759	0.554409923300721	0.849792741383271	0.788961118584801	FABP5	1
GO:0016638	GO:0016638	oxidoreductase activity, acting on the CH-NH2 group of donors	1/685	17/14759	0.554409923300721	0.849792741383271	0.788961118584801	MAOA	1
GO:0031420	GO:0031420	alkali metal ion binding	1/685	17/14759	0.554409923300721	0.849792741383271	0.788961118584801	PKM	1
GO:0033549	GO:0033549	MAP kinase phosphatase activity	1/685	17/14759	0.554409923300721	0.849792741383271	0.788961118584801	DUSP18	1
GO:0061778	GO:0061778	intracellular chloride channel activity	1/685	17/14759	0.554409923300721	0.849792741383271	0.788961118584801	TTYH3	1
GO:0070300	GO:0070300	phosphatidic acid binding	1/685	17/14759	0.554409923300721	0.849792741383271	0.788961118584801	PACSIN2	1
GO:0016779	GO:0016779	nucleotidyltransferase activity	5/685	107/14759	0.558212551212757	0.849792741383271	0.788961118584801	POLR2L/POLR1A/POLB/REV3L/UGP2	5
GO:0019212	GO:0019212	phosphatase inhibitor activity	2/685	40/14759	0.55999224527151	0.849792741383271	0.788961118584801	TESC/ARPP19	2
GO:0008047	GO:0008047	enzyme activator activity	22/685	481/14759	0.560065796329061	0.849792741383271	0.788961118584801	ARHGDIG/GM2A/PINK1/APP/TPX2/CKS1B/RANGAP1/PRKCD/RASA3/CLPX/CASP3/RGS3/VAV3/BAD/RGCC/VCP/CDKN1A/APOE/JUN/BMP2/RGS2/DOCK4	22
GO:0101005	GO:0101005	deubiquitinase activity	4/685	85/14759	0.5607032164541	0.849792741383271	0.788961118584801	USP50/USP1/USP3/COPS5	4
GO:0019001	GO:0019001	guanyl nucleotide binding	16/685	350/14759	0.561634861967787	0.849792741383271	0.788961118584801	RND2/RAB20/RAB31/RAB24/RHOBTB3/RAP1B/KRAS/PDE10A/RASL11B/OLA1/HSP90AA1/PCK2/DAPK1/RASL11A/GEM/RAP1A	16
GO:0032561	GO:0032561	guanyl ribonucleotide binding	16/685	350/14759	0.561634861967787	0.849792741383271	0.788961118584801	RND2/RAB20/RAB31/RAB24/RHOBTB3/RAP1B/KRAS/PDE10A/RASL11B/OLA1/HSP90AA1/PCK2/DAPK1/RASL11A/GEM/RAP1A	16
GO:0003730	GO:0003730	mRNA 3'-UTR binding	8/685	174/14759	0.561971618384851	0.849792741383271	0.788961118584801	CELF2/YBX3/HNRNPA0/TP53/ZFP36L2/DAZAP1/CCT5/IGF2BP1	8
GO:0004197	GO:0004197	cysteine-type endopeptidase activity	4/685	86/14759	0.570035785555574	0.849792741383271	0.788961118584801	USP1/CTSF/CASP3/BLMH	4
GO:0005525	GO:0005525	GTP binding	15/685	330/14759	0.570967093420627	0.849792741383271	0.788961118584801	RND2/RAB20/RAB31/RAB24/RHOBTB3/RAP1B/KRAS/RASL11B/OLA1/HSP90AA1/PCK2/DAPK1/RASL11A/GEM/RAP1A	15
GO:0001784	GO:0001784	phosphotyrosine residue binding	2/685	41/14759	0.573513635497072	0.849792741383271	0.788961118584801	MAPK3/PIK3R1	2
GO:0008409	GO:0008409	5'-3' exonuclease activity	1/685	18/14759	0.575114658244351	0.849792741383271	0.788961118584801	PLD3	1
GO:0015645	GO:0015645	fatty acid ligase activity	1/685	18/14759	0.575114658244351	0.849792741383271	0.788961118584801	ACSBG1	1
GO:0022821	GO:0022821	solute:potassium antiporter activity	1/685	18/14759	0.575114658244351	0.849792741383271	0.788961118584801	SLC24A5	1
GO:0030228	GO:0030228	lipoprotein particle receptor activity	1/685	18/14759	0.575114658244351	0.849792741383271	0.788961118584801	SCARB1	1
GO:0030506	GO:0030506	ankyrin binding	1/685	18/14759	0.575114658244351	0.849792741383271	0.788961118584801	PLEC	1
GO:0048019	GO:0048019	receptor antagonist activity	1/685	18/14759	0.575114658244351	0.849792741383271	0.788961118584801	FST	1
GO:0048020	GO:0048020	CCR chemokine receptor binding	1/685	18/14759	0.575114658244351	0.849792741383271	0.788961118584801	CCL17	1
GO:0051428	GO:0051428	peptide hormone receptor binding	1/685	18/14759	0.575114658244351	0.849792741383271	0.788961118584801	PSMC5	1
GO:0052745	GO:0052745	inositol phosphate phosphatase activity	1/685	18/14759	0.575114658244351	0.849792741383271	0.788961118584801	INPP1	1
GO:0070182	GO:0070182	DNA polymerase binding	1/685	18/14759	0.575114658244351	0.849792741383271	0.788961118584801	HSP90AA1	1
GO:0098918	GO:0098918	structural constituent of synapse	1/685	18/14759	0.575114658244351	0.849792741383271	0.788961118584801	ACTG1	1
GO:0033293	GO:0033293	monocarboxylic acid binding	3/685	64/14759	0.575832794343652	0.849792741383271	0.788961118584801	FABP5/GSTM2/FABP3	3
GO:0019842	GO:0019842	vitamin binding	6/685	132/14759	0.579406530651436	0.853534351604803	0.792434889119583	PSAT1/PLOD2/FOLR1/PHYH/KYAT3/TKT	6
GO:0019209	GO:0019209	kinase activator activity	5/685	110/14759	0.583011756446498	0.857308879783581	0.795939221210265	TPX2/CKS1B/RGCC/CDKN1A/BMP2	5
GO:0030276	GO:0030276	clathrin binding	3/685	65/14759	0.586442480573815	0.85817078383896	0.796739426665701	CLTB/SYT7/CLTA	3
GO:0004712	GO:0004712	protein serine/threonine/tyrosine kinase activity	2/685	42/14759	0.586729903305956	0.85817078383896	0.796739426665701	PAK3/MAPK3	2
GO:0015175	GO:0015175	neutral amino acid transmembrane transporter activity	2/685	42/14759	0.586729903305956	0.85817078383896	0.796739426665701	SLC3A2/SFXN1	2
GO:0004190	GO:0004190	aspartic-type endopeptidase activity	1/685	19/14759	0.594858668766203	0.859356459975078	0.797840227278693	CASP3	1
GO:0004890	GO:0004890	GABA-A receptor activity	1/685	19/14759	0.594858668766203	0.859356459975078	0.797840227278693	GABRA4	1
GO:0004970	GO:0004970	ionotropic glutamate receptor activity	1/685	19/14759	0.594858668766203	0.859356459975078	0.797840227278693	PTK2B	1
GO:0015662	GO:0015662	P-type ion transporter activity	1/685	19/14759	0.594858668766203	0.859356459975078	0.797840227278693	ATP2B1	1
GO:0030247	GO:0030247	polysaccharide binding	1/685	19/14759	0.594858668766203	0.859356459975078	0.797840227278693	STBD1	1
GO:0047617	GO:0047617	acyl-CoA hydrolase activity	1/685	19/14759	0.594858668766203	0.859356459975078	0.797840227278693	ACAA2	1
GO:0099095	GO:0099095	ligand-gated anion channel activity	1/685	19/14759	0.594858668766203	0.859356459975078	0.797840227278693	GABRA4	1
GO:0005201	GO:0005201	extracellular matrix structural constituent	7/685	157/14759	0.597415627735373	0.85947214874222	0.797947634573068	FBLN2/COL27A1/COL4A1/NID1/MATN2/TGFBI/LTBP1	7
GO:0004842	GO:0004842	ubiquitin-protein transferase activity	17/685	380/14759	0.597752245315654	0.85947214874222	0.797947634573068	RNF181/TRIM35/FBXO17/ZNRF2/ARIH1/RNF208/DTX1/TOPORS/PPIL2/RNF114/DTX2/NSMCE1/TRAF3IP2/RNF2/TRIM24/KLHL13/RNF128	17
GO:0003697	GO:0003697	single-stranded DNA binding	5/685	112/14759	0.599121096386	0.85947214874222	0.797947634573068	NUCKS1/PURA/HSPD1/TP53/POLR2G	5
GO:0005262	GO:0005262	calcium channel activity	5/685	112/14759	0.599121096386	0.85947214874222	0.797947634573068	SLC24A5/TMCO1/CACHD1/RASA3/ANXA2	5
GO:0001664	GO:0001664	G protein-coupled receptor binding	10/685	225/14759	0.601493434040137	0.861372130280474	0.79971160770053	CCL17/EDN1/ADORA1/REEP2/BAMBI/HSPA8/PSMC5/ADM/DNAJA1/WNT4	10
GO:0022853	GO:0022853	active ion transmembrane transporter activity	11/685	249/14759	0.610286783882449	0.866792170274138	0.80474365917371	ATP6V0E1/SLC20A1/SLC24A5/SLCO3A1/SLC45A4/COX7A1/ATP2B1/SLC25A11/ATP5F1B/SLC3A2/UQCRC1	11
GO:0005044	GO:0005044	scavenger receptor activity	2/685	44/14759	0.612244437748933	0.866792170274138	0.80474365917371	SCARB1/COLEC12	2
GO:0032266	GO:0032266	phosphatidylinositol-3-phosphate binding	2/685	44/14759	0.612244437748933	0.866792170274138	0.80474365917371	PHLDA3/PLA2G4A	2
GO:0008373	GO:0008373	sialyltransferase activity	1/685	20/14759	0.613686471472794	0.866792170274138	0.80474365917371	ST3GAL5	1
GO:0036122	GO:0036122	BMP binding	1/685	20/14759	0.613686471472794	0.866792170274138	0.80474365917371	GREM2	1
GO:0070001	GO:0070001	aspartic-type peptidase activity	1/685	20/14759	0.613686471472794	0.866792170274138	0.80474365917371	CASP3	1
GO:1990381	GO:1990381	ubiquitin-specific protease binding	1/685	20/14759	0.613686471472794	0.866792170274138	0.80474365917371	VCP	1
GO:0008238	GO:0008238	exopeptidase activity	4/685	91/14759	0.614980000844397	0.866792170274138	0.80474365917371	LTA4H/BLMH/CPA2/CPA1	4
GO:0035064	GO:0035064	methylated histone binding	3/685	68/14759	0.617235559895618	0.866792170274138	0.80474365917371	ING2/KDM7A/TAF7	3
GO:0140034	GO:0140034	methylation-dependent protein binding	3/685	68/14759	0.617235559895618	0.866792170274138	0.80474365917371	ING2/KDM7A/TAF7	3
GO:0140101	GO:0140101	catalytic activity, acting on a tRNA	5/685	115/14759	0.622613988010046	0.866792170274138	0.80474365917371	RARS1/TSEN34/NARS2/QARS1/RPP25	5
GO:0050661	GO:0050661	NADP binding	2/685	45/14759	0.624543157010678	0.866792170274138	0.80474365917371	HSD17B1/POR	2
GO:0140359	GO:0140359	ABC-type transporter activity	2/685	45/14759	0.624543157010678	0.866792170274138	0.80474365917371	TAPBP/ABCB10	2
GO:0004497	GO:0004497	monooxygenase activity	3/685	69/14759	0.627148385644199	0.866792170274138	0.80474365917371	HMOX2/HMOX1/PTGIS	3
GO:0001227	GO:0001227	DNA-binding transcription repressor activity, RNA polymerase II-specific	11/685	253/14759	0.631367670460038	0.866792170274138	0.80474365917371	ZNF398/FOXP4/TGIF1/TP53/ZBTB10/ATF3/SP3/HEY1/MSX1/JUN/PEG3	11
GO:0035091	GO:0035091	phosphatidylinositol binding	11/685	253/14759	0.631367670460038	0.866792170274138	0.80474365917371	NISCH/ING2/SCARB1/PHLDA3/SYT7/PLD1/TWF2/SNX17/ANXA2/PLA2G4A/SNX6	11
GO:0005123	GO:0005123	death receptor binding	1/685	21/14759	0.63164052310731	0.866792170274138	0.80474365917371	CASP3	1
GO:0008009	GO:0008009	chemokine activity	1/685	21/14759	0.63164052310731	0.866792170274138	0.80474365917371	CCL17	1
GO:0016289	GO:0016289	CoA hydrolase activity	1/685	21/14759	0.63164052310731	0.866792170274138	0.80474365917371	ACAA2	1
GO:0016628	GO:0016628	oxidoreductase activity, acting on the CH-CH group of donors, NAD or NADP as acceptor	1/685	21/14759	0.63164052310731	0.866792170274138	0.80474365917371	PTGR1	1
GO:0019789	GO:0019789	SUMO transferase activity	1/685	21/14759	0.63164052310731	0.866792170274138	0.80474365917371	TOPORS	1
GO:0031683	GO:0031683	G-protein beta/gamma-subunit complex binding	1/685	21/14759	0.63164052310731	0.866792170274138	0.80474365917371	ADORA1	1
GO:0070577	GO:0070577	lysine-acetylated histone binding	1/685	21/14759	0.63164052310731	0.866792170274138	0.80474365917371	TRIM24	1
GO:0070696	GO:0070696	transmembrane receptor protein serine/threonine kinase binding	1/685	21/14759	0.63164052310731	0.866792170274138	0.80474365917371	BMP2	1
GO:0140033	GO:0140033	acetylation-dependent protein binding	1/685	21/14759	0.63164052310731	0.866792170274138	0.80474365917371	TRIM24	1
GO:0019894	GO:0019894	kinesin binding	2/685	46/14759	0.636537531336104	0.868187945744493	0.806039519355561	PRC1/SNCA	2
GO:0003725	GO:0003725	double-stranded RNA binding	3/685	70/14759	0.636883164662257	0.868187945744493	0.806039519355561	HSPD1/EIF4A1/SLC3A2	3
GO:0005254	GO:0005254	chloride channel activity	3/685	70/14759	0.636883164662257	0.868187945744493	0.806039519355561	TTYH3/CLIC1/GABRA4	3
GO:0016410	GO:0016410	N-acyltransferase activity	3/685	70/14759	0.636883164662257	0.868187945744493	0.806039519355561	TAF10/CERS5/SAT2	3
GO:0022804	GO:0022804	active transmembrane transporter activity	16/685	368/14759	0.642555929631615	0.868187945744493	0.806039519355561	ATP6V0E1/SLC20A1/SLC24A5/SLCO3A1/SLC45A4/TAPBP/COX7A1/ABCB10/ATP2B1/SLC25A11/ATP5F1B/SLC3A2/NDUFA9/UQCRC1/NDUFV1/NDUFS2	16
GO:0003950	GO:0003950	NAD+ ADP-ribosyltransferase activity	1/685	22/14759	0.648761315729884	0.868187945744493	0.806039519355561	SIRT2	1
GO:0005385	GO:0005385	zinc ion transmembrane transporter activity	1/685	22/14759	0.648761315729884	0.868187945744493	0.806039519355561	SLC30A2	1
GO:0016780	GO:0016780	phosphotransferase activity, for other substituted phosphate groups	1/685	22/14759	0.648761315729884	0.868187945744493	0.806039519355561	AASDHPPT	1
GO:0016917	GO:0016917	GABA receptor activity	1/685	22/14759	0.648761315729884	0.868187945744493	0.806039519355561	GABRA4	1
GO:0017056	GO:0017056	structural constituent of nuclear pore	1/685	22/14759	0.648761315729884	0.868187945744493	0.806039519355561	NUP62CL	1
GO:0017134	GO:0017134	fibroblast growth factor binding	1/685	22/14759	0.648761315729884	0.868187945744493	0.806039519355561	FGFR2	1
GO:0019211	GO:0019211	phosphatase activator activity	1/685	22/14759	0.648761315729884	0.868187945744493	0.806039519355561	BMP2	1
GO:0043274	GO:0043274	phospholipase binding	1/685	22/14759	0.648761315729884	0.868187945744493	0.806039519355561	LMNB1	1
GO:0050321	GO:0050321	tau-protein kinase activity	1/685	22/14759	0.648761315729884	0.868187945744493	0.806039519355561	CSNK1D	1
GO:0140103	GO:0140103	catalytic activity, acting on a glycoprotein	1/685	22/14759	0.648761315729884	0.868187945744493	0.806039519355561	MGAT4B	1
GO:0004721	GO:0004721	phosphoprotein phosphatase activity	7/685	165/14759	0.649556674735843	0.868187945744493	0.806039519355561	PTPRE/PTPRD/PTPRF/PPM1A/SSH1/PTPN2/DUSP18	7
GO:0017018	GO:0017018	myosin phosphatase activity	3/685	72/14759	0.655815230890283	0.869881556707955	0.807611894753832	PPM1A/SSH1/DUSP18	3
GO:0005179	GO:0005179	hormone activity	4/685	96/14759	0.656887828860242	0.869881556707955	0.807611894753832	EDN1/IGF1/ADM/NPPC	4
GO:0005496	GO:0005496	steroid binding	4/685	96/14759	0.656887828860242	0.869881556707955	0.807611894753832	HSD17B1/VDAC1/STAR/SOAT1	4
GO:0043539	GO:0043539	protein serine/threonine kinase activator activity	2/685	48/14759	0.659620605348407	0.869881556707955	0.807611894753832	CKS1B/BMP2	2
GO:0120013	GO:0120013	lipid transfer activity	2/685	48/14759	0.659620605348407	0.869881556707955	0.807611894753832	STAR/APOE	2
GO:1902936	GO:1902936	phosphatidylinositol bisphosphate binding	4/685	97/14759	0.664890555834255	0.869881556707955	0.807611894753832	PHLDA3/SYT7/TWF2/ANXA2	4
GO:0016405	GO:0016405	CoA-ligase activity	1/685	23/14759	0.665087467506028	0.869881556707955	0.807611894753832	ACSBG1	1
GO:0019825	GO:0019825	oxygen binding	1/685	23/14759	0.665087467506028	0.869881556707955	0.807611894753832	NDUFS2	1
GO:0042974	GO:0042974	nuclear retinoic acid receptor binding	1/685	23/14759	0.665087467506028	0.869881556707955	0.807611894753832	NCOR2	1
GO:0070273	GO:0070273	phosphatidylinositol-4-phosphate binding	1/685	23/14759	0.665087467506028	0.869881556707955	0.807611894753832	PLA2G4A	1
GO:0097602	GO:0097602	cullin family protein binding	1/685	23/14759	0.665087467506028	0.869881556707955	0.807611894753832	KLHL13	1
GO:0140358	GO:0140358	P-type transmembrane transporter activity	1/685	23/14759	0.665087467506028	0.869881556707955	0.807611894753832	ATP2B1	1
GO:0060090	GO:0060090	molecular adaptor activity	19/685	442/14759	0.668642873527977	0.869881556707955	0.807611894753832	SOCS2/ATP1B2/SPSB4/MAGI1/PSMG2/SGTA/ARPC4/SNCA/FNTA/GRB10/HSPA8/PIK3R1/CUL1/PSMD4/DLGAP4/STX18/PSMC6/PKP2/LPL	19
GO:0008234	GO:0008234	cysteine-type peptidase activity	6/685	145/14759	0.670287133455017	0.869881556707955	0.807611894753832	USP50/USP1/CTSF/CASP3/USP3/BLMH	6
GO:0030170	GO:0030170	pyridoxal phosphate binding	2/685	49/14759	0.670714175109209	0.869881556707955	0.807611894753832	PSAT1/KYAT3	2
GO:0099106	GO:0099106	ion channel regulator activity	5/685	122/14759	0.674111738184247	0.869881556707955	0.807611894753832	FXYD6/YWHAH/ARPP19/GEM/PKP2	5
GO:0005178	GO:0005178	integrin binding	6/685	146/14759	0.676734766884228	0.869881556707955	0.807611894753832	NISCH/TSPAN4/PTPN2/IGF1/TGFBI/F11R	6
GO:0004529	GO:0004529	exodeoxyribonuclease activity	1/685	24/14759	0.680655809305591	0.869881556707955	0.807611894753832	PLD3	1
GO:0008327	GO:0008327	methyl-CpG binding	1/685	24/14759	0.680655809305591	0.869881556707955	0.807611894753832	PRMT1	1
GO:0016891	GO:0016891	endoribonuclease activity, producing 5'-phosphomonoesters	1/685	24/14759	0.680655809305591	0.869881556707955	0.807611894753832	RPP25	1
GO:0016895	GO:0016895	exodeoxyribonuclease activity, producing 5'-phosphomonoesters	1/685	24/14759	0.680655809305591	0.869881556707955	0.807611894753832	PLD3	1
GO:0070006	GO:0070006	metalloaminopeptidase activity	1/685	24/14759	0.680655809305591	0.869881556707955	0.807611894753832	LTA4H	1
GO:0080025	GO:0080025	phosphatidylinositol-3,5-bisphosphate binding	1/685	24/14759	0.680655809305591	0.869881556707955	0.807611894753832	PHLDA3	1
GO:0008080	GO:0008080	N-acetyltransferase activity	2/685	50/14759	0.68151304442813	0.869881556707955	0.807611894753832	TAF10/SAT2	2
GO:0008374	GO:0008374	O-acyltransferase activity	2/685	50/14759	0.68151304442813	0.869881556707955	0.807611894753832	PLA2G4A/SOAT1	2
GO:0016278	GO:0016278	lysine N-methyltransferase activity	2/685	50/14759	0.68151304442813	0.869881556707955	0.807611894753832	KMT5A/ETFBKMT	2
GO:0016279	GO:0016279	protein-lysine N-methyltransferase activity	2/685	50/14759	0.68151304442813	0.869881556707955	0.807611894753832	KMT5A/ETFBKMT	2
GO:0030159	GO:0030159	signaling receptor complex adaptor activity	2/685	50/14759	0.68151304442813	0.869881556707955	0.807611894753832	GRB10/PIK3R1	2
GO:0070279	GO:0070279	vitamin B6 binding	2/685	50/14759	0.68151304442813	0.869881556707955	0.807611894753832	PSAT1/KYAT3	2
GO:0019787	GO:0019787	ubiquitin-like protein transferase activity	17/685	401/14759	0.685095757972992	0.872801164132912	0.810322504797491	RNF181/TRIM35/FBXO17/ZNRF2/ARIH1/RNF208/DTX1/TOPORS/PPIL2/RNF114/DTX2/NSMCE1/TRAF3IP2/RNF2/TRIM24/KLHL13/RNF128	17
GO:0008022	GO:0008022	protein C-terminus binding	7/685	171/14759	0.685924029233407	0.872801164132912	0.810322504797491	PTK2B/CENPF/MAGI1/SNX17/CD2AP/TCF4/PRDX3	7
GO:0004540	GO:0004540	ribonuclease activity	4/685	100/14759	0.688127959673303	0.874252214608122	0.811669683174399	CNOT2/SND1/TSEN34/RPP25	4
GO:0015295	GO:0015295	solute:proton symporter activity	1/685	25/14759	0.695501467305298	0.879847402929649	0.816864345145339	SLC45A4	1
GO:0099604	GO:0099604	ligand-gated calcium channel activity	1/685	25/14759	0.695501467305298	0.879847402929649	0.816864345145339	RASA3	1
GO:0004553	GO:0004553	hydrolase activity, hydrolyzing O-glycosyl compounds	3/685	77/14759	0.699998727597754	0.879847402929649	0.816864345145339	GM2A/FUCA1/MAN1A1	3
GO:0030165	GO:0030165	PDZ domain binding	3/685	77/14759	0.699998727597754	0.879847402929649	0.816864345145339	ATP2B1/F11R/DOCK4	3
GO:0030695	GO:0030695	GTPase regulator activity	18/685	428/14759	0.701147189895128	0.879847402929649	0.816864345145339	ARHGDIG/TIAM1/DOCK7/RASGEF1C/RCC2/CDC42SE1/RANGAP1/RCBTB2/RASA3/DOCK9/RGS3/VAV3/NUCB2/NET1/RAP1A/JUN/RGS2/DOCK4	18
GO:0060589	GO:0060589	nucleoside-triphosphatase regulator activity	18/685	428/14759	0.701147189895128	0.879847402929649	0.816864345145339	ARHGDIG/TIAM1/DOCK7/RASGEF1C/RCC2/CDC42SE1/RANGAP1/RCBTB2/RASA3/DOCK9/RGS3/VAV3/NUCB2/NET1/RAP1A/JUN/RGS2/DOCK4	18
GO:0045309	GO:0045309	protein phosphorylated amino acid binding	2/685	52/14759	0.702240662502942	0.879847402929649	0.816864345145339	MAPK3/PIK3R1	2
GO:0001221	GO:0001221	transcription coregulator binding	4/685	102/14759	0.702974037920799	0.879847402929649	0.816864345145339	CNOT2/HDAC1/HDAC3/GATA6	4
GO:0016247	GO:0016247	channel regulator activity	5/685	127/14759	0.707921308355542	0.879847402929649	0.816864345145339	FXYD6/YWHAH/ARPP19/GEM/PKP2	5
GO:0019888	GO:0019888	protein phosphatase regulator activity	3/685	78/14759	0.708298291479774	0.879847402929649	0.816864345145339	PPP1R16B/ARPP19/PPP4R4	3
GO:0001968	GO:0001968	fibronectin binding	1/685	26/14759	0.709657941779023	0.879847402929649	0.816864345145339	VEGFA	1
GO:0030547	GO:0030547	signaling receptor inhibitor activity	1/685	26/14759	0.709657941779023	0.879847402929649	0.816864345145339	FST	1
GO:0033612	GO:0033612	receptor serine/threonine kinase binding	1/685	26/14759	0.709657941779023	0.879847402929649	0.816864345145339	BMP2	1
GO:0043236	GO:0043236	laminin binding	1/685	26/14759	0.709657941779023	0.879847402929649	0.816864345145339	NID1	1
GO:0043325	GO:0043325	phosphatidylinositol-3,4-bisphosphate binding	1/685	26/14759	0.709657941779023	0.879847402929649	0.816864345145339	PHLDA3	1
GO:0051861	GO:0051861	glycolipid binding	1/685	26/14759	0.709657941779023	0.879847402929649	0.816864345145339	EPDR1	1
GO:0008066	GO:0008066	glutamate receptor activity	1/685	27/14759	0.723157182251525	0.891361374716673	0.827554099973861	PTK2B	1
GO:0043495	GO:0043495	protein-membrane adaptor activity	1/685	27/14759	0.723157182251525	0.891361374716673	0.827554099973861	LPL	1
GO:0070717	GO:0070717	poly-purine tract binding	1/685	27/14759	0.723157182251525	0.891361374716673	0.827554099973861	DAZAP1	1
GO:0004843	GO:0004843	cysteine-type deubiquitinase activity	3/685	80/14759	0.724366664611603	0.891361374716673	0.827554099973861	USP50/USP1/USP3	3
GO:0035591	GO:0035591	signaling adaptor activity	3/685	80/14759	0.724366664611603	0.891361374716673	0.827554099973861	SOCS2/GRB10/PIK3R1	3
GO:0019843	GO:0019843	rRNA binding	2/685	55/14759	0.731216803976628	0.892354542549566	0.828476172811416	NOP53/IMP3	2
GO:0042054	GO:0042054	histone methyltransferase activity	2/685	55/14759	0.731216803976628	0.892354542549566	0.828476172811416	KMT5A/PRMT1	2
GO:0003727	GO:0003727	single-stranded RNA binding	3/685	81/14759	0.732137860090774	0.892354542549566	0.828476172811416	MSI1/DAZAP1/POLR2G	3
GO:0004402	GO:0004402	histone acetyltransferase activity	1/685	28/14759	0.736029659183218	0.892354542549566	0.828476172811416	TAF10	1
GO:0005217	GO:0005217	intracellular ligand-gated ion channel activity	1/685	28/14759	0.736029659183218	0.892354542549566	0.828476172811416	RASA3	1
GO:0017147	GO:0017147	Wnt-protein binding	1/685	28/14759	0.736029659183218	0.892354542549566	0.828476172811416	TRABD2B	1
GO:0035198	GO:0035198	miRNA binding	1/685	28/14759	0.736029659183218	0.892354542549566	0.828476172811416	ZC3H7B	1
GO:0035250	GO:0035250	UDP-galactosyltransferase activity	1/685	28/14759	0.736029659183218	0.892354542549566	0.828476172811416	COLGALT1	1
GO:0045505	GO:0045505	dynein intermediate chain binding	1/685	28/14759	0.736029659183218	0.892354542549566	0.828476172811416	BAG3	1
GO:0046875	GO:0046875	ephrin receptor binding	1/685	28/14759	0.736029659183218	0.892354542549566	0.828476172811416	EFNB1	1
GO:0008276	GO:0008276	protein methyltransferase activity	3/685	82/14759	0.739735571818173	0.892752167472179	0.82884533412387	KMT5A/ETFBKMT/PRMT1	3
GO:0032182	GO:0032182	ubiquitin-like protein binding	4/685	108/14759	0.744419129498302	0.892752167472179	0.82884533412387	HSPB1/CKS1B/HABP4/SIRT2	4
GO:0019955	GO:0019955	cytokine binding	5/685	133/14759	0.745150504833266	0.892752167472179	0.82884533412387	GREM2/ACVRL1/COPS5/LTBP1/IFNAR1	5
GO:0015297	GO:0015297	antiporter activity	3/685	83/14759	0.747161355358103	0.892752167472179	0.82884533412387	SLC24A5/SLC25A11/SLC3A2	3
GO:0005310	GO:0005310	dicarboxylic acid transmembrane transporter activity	1/685	29/14759	0.748304432345902	0.892752167472179	0.82884533412387	SLC25A11	1
GO:0022829	GO:0022829	wide pore channel activity	1/685	29/14759	0.748304432345902	0.892752167472179	0.82884533412387	VDAC1	1
GO:0031210	GO:0031210	phosphatidylcholine binding	1/685	29/14759	0.748304432345902	0.892752167472179	0.82884533412387	VDAC1	1
GO:0031624	GO:0031624	ubiquitin conjugating enzyme binding	1/685	29/14759	0.748304432345902	0.892752167472179	0.82884533412387	ARIH1	1
GO:0042887	GO:0042887	amide transmembrane transporter activity	1/685	29/14759	0.748304432345902	0.892752167472179	0.82884533412387	TAPBP	1
GO:0140323	GO:0140323	solute:anion antiporter activity	1/685	29/14759	0.748304432345902	0.892752167472179	0.82884533412387	SLC25A11	1
GO:1990756	GO:1990756	ubiquitin ligase-substrate adaptor activity	1/685	29/14759	0.748304432345902	0.892752167472179	0.82884533412387	SPSB4	1
GO:0031490	GO:0031490	chromatin DNA binding	4/685	109/14759	0.750879741785172	0.894526301083206	0.830492468030892	THRA/SMARCB1/HDAC1/KDM3A	4
GO:0051219	GO:0051219	phosphoprotein binding	3/685	84/14759	0.75441689176187	0.89660834902258	0.832425474505532	MAPK3/SNCA/PIK3R1	3
GO:0042277	GO:0042277	peptide binding	10/685	256/14759	0.755529410947665	0.89660834902258	0.832425474505532	CLTB/GSTM2/TAPBP/PTGES/SCARB1/CLTA/PPID/KDELR1/PIK3R1/APOE	10
GO:0008378	GO:0008378	galactosyltransferase activity	1/685	30/14759	0.760009216041968	0.89660834902258	0.832425474505532	COLGALT1	1
GO:0030515	GO:0030515	snoRNA binding	1/685	30/14759	0.760009216041968	0.89660834902258	0.832425474505532	IMP3	1
GO:0008170	GO:0008170	N-methyltransferase activity	3/685	85/14759	0.761503977443862	0.89660834902258	0.832425474505532	KMT5A/ETFBKMT/PRMT1	3
GO:0022824	GO:0022824	transmitter-gated ion channel activity	2/685	59/14759	0.766094023619614	0.89660834902258	0.832425474505532	PTK2B/GABRA4	2
GO:0022835	GO:0022835	transmitter-gated channel activity	2/685	59/14759	0.766094023619614	0.89660834902258	0.832425474505532	PTK2B/GABRA4	2
GO:0043178	GO:0043178	alcohol binding	3/685	86/14759	0.768424514500065	0.89660834902258	0.832425474505532	VDAC1/STAR/SOAT1	3
GO:0016798	GO:0016798	hydrolase activity, acting on glycosyl bonds	4/685	112/14759	0.76950917895031	0.89660834902258	0.832425474505532	GM2A/FUCA1/MAN1A1/SMPDL3B	4
GO:0005154	GO:0005154	epidermal growth factor receptor binding	1/685	31/14759	0.771170441312608	0.89660834902258	0.832425474505532	VAV3	1
GO:0005484	GO:0005484	SNAP receptor activity	1/685	31/14759	0.771170441312608	0.89660834902258	0.832425474505532	STX18	1
GO:0005501	GO:0005501	retinoid binding	1/685	31/14759	0.771170441312608	0.89660834902258	0.832425474505532	FABP5	1
GO:0016893	GO:0016893	endonuclease activity, active with either ribo- or deoxyribonucleic acids and producing 5'-phosphomonoesters	1/685	31/14759	0.771170441312608	0.89660834902258	0.832425474505532	RPP25	1
GO:0019840	GO:0019840	isoprenoid binding	1/685	31/14759	0.771170441312608	0.89660834902258	0.832425474505532	FABP5	1
GO:0036002	GO:0036002	pre-mRNA binding	1/685	31/14759	0.771170441312608	0.89660834902258	0.832425474505532	CELF2	1
GO:0061733	GO:0061733	peptide-lysine-N-acetyltransferase activity	1/685	31/14759	0.771170441312608	0.89660834902258	0.832425474505532	TAF10	1
GO:0071855	GO:0071855	neuropeptide receptor binding	1/685	31/14759	0.771170441312608	0.89660834902258	0.832425474505532	EDN1	1
GO:0016796	GO:0016796	exonuclease activity, active with either ribo- or deoxyribonucleic acids and producing 5'-phosphomonoesters	2/685	60/14759	0.774175232924764	0.898830567039768	0.834488617113371	CNOT2/PLD3	2
GO:0140767	GO:0140767	enzyme-substrate adaptor activity	1/685	32/14759	0.781813315273829	0.906418258328755	0.841533150580545	SPSB4	1
GO:0005319	GO:0005319	lipid transporter activity	5/685	141/14759	0.789174553792122	0.912880429101963	0.847532732870948	FABP5/GM2A/STAR/VMP1/APOE	5
GO:0015179	GO:0015179	L-amino acid transmembrane transporter activity	2/685	62/14759	0.789608254369216	0.912880429101963	0.847532732870948	SLC3A2/SFXN1	2
GO:0043130	GO:0043130	ubiquitin binding	3/685	90/14759	0.794482411163291	0.917225480303687	0.851566747624757	HSPB1/CKS1B/SIRT2	3
GO:0015103	GO:0015103	inorganic anion transmembrane transporter activity	5/685	143/14759	0.799204039214436	0.917753904272602	0.852057344855469	TTYH3/SLC25A11/CLIC1/VDAC1/GABRA4	5
GO:0030594	GO:0030594	neurotransmitter receptor activity	3/685	91/14759	0.800601811515071	0.917753904272602	0.852057344855469	ADORA1/PTK2B/GABRA4	3
GO:0000146	GO:0000146	microfilament motor activity	1/685	34/14759	0.801639055070229	0.917753904272602	0.852057344855469	MYO7A	1
GO:0015144	GO:0015144	carbohydrate transmembrane transporter activity	1/685	34/14759	0.801639055070229	0.917753904272602	0.852057344855469	SLC45A4	1
GO:0042379	GO:0042379	chemokine receptor binding	1/685	34/14759	0.801639055070229	0.917753904272602	0.852057344855469	CCL17	1
GO:0044390	GO:0044390	ubiquitin-like protein conjugating enzyme binding	1/685	34/14759	0.801639055070229	0.917753904272602	0.852057344855469	ARIH1	1
GO:0106310	GO:0106310	protein serine kinase activity	13/685	341/14759	0.804495285113045	0.919742871158446	0.8539039333972	PAK3/MAPK13/PINK1/MAPKAPK2/CSNK1G3/PKN2/CAMKK2/MAPK3/MAST4/PRKCD/CSNK1D/PIM3/DAPK1	13
GO:0044325	GO:0044325	transmembrane transporter binding	4/685	119/14759	0.808718862565819	0.923287368095977	0.857194700819034	YWHAH/VDAC1/HSP90AA1/PKP2	4
GO:0000993	GO:0000993	RNA polymerase II complex binding	1/685	35/14759	0.810866711931138	0.923342864833473	0.857246224874207	SUPT4H1	1
GO:0000049	GO:0000049	tRNA binding	2/685	65/14759	0.811014049160302	0.923342864833473	0.857246224874207	RARS1/HSD17B10	2
GO:0016757	GO:0016757	glycosyltransferase activity	8/685	222/14759	0.814331375498251	0.925837331479339	0.859562127445922	COLGALT1/MGAT4B/ST3GAL5/POFUT2/SIRT2/STT3B/GXYLT2/APRT	8
GO:0020037	GO:0020037	heme binding	3/685	94/14759	0.818049246543085	0.926774698090405	0.860432393540202	HMOX2/HMOX1/PTGIS	3
GO:0000175	GO:0000175	3'-5'-exoribonuclease activity	1/685	36/14759	0.819665700135918	0.926774698090405	0.860432393540202	CNOT2	1
GO:0005547	GO:0005547	phosphatidylinositol-3,4,5-trisphosphate binding	1/685	36/14759	0.819665700135918	0.926774698090405	0.860432393540202	PHLDA3	1
GO:0071949	GO:0071949	FAD binding	1/685	36/14759	0.819665700135918	0.926774698090405	0.860432393540202	TXNRD1	1
GO:0004519	GO:0004519	endonuclease activity	3/685	95/14759	0.823569626615859	0.929327348218504	0.862802314583705	SND1/TSEN34/RPP25	3
GO:0005230	GO:0005230	extracellular ligand-gated ion channel activity	2/685	67/14759	0.824184473055096	0.929327348218504	0.862802314583705	PTK2B/GABRA4	2
GO:0140303	GO:0140303	intramembrane lipid transporter activity	1/685	37/14759	0.828055905624398	0.932139520020319	0.865413179683354	VMP1	1
GO:0004722	GO:0004722	protein serine/threonine phosphatase activity	3/685	96/14759	0.828946458801525	0.932139520020319	0.865413179683354	PPM1A/SSH1/DUSP18	3
GO:0015108	GO:0015108	chloride transmembrane transporter activity	3/685	97/14759	0.834182285491969	0.932480695985243	0.865729932884238	TTYH3/CLIC1/GABRA4	3
GO:0001223	GO:0001223	transcription coactivator binding	1/685	38/14759	0.836056293115723	0.932480695985243	0.865729932884238	GATA6	1
GO:0004864	GO:0004864	protein phosphatase inhibitor activity	1/685	38/14759	0.836056293115723	0.932480695985243	0.865729932884238	ARPP19	1
GO:0030527	GO:0030527	structural constituent of chromatin	1/685	38/14759	0.836056293115723	0.932480695985243	0.865729932884238	CENPA	1
GO:0034212	GO:0034212	peptide N-acetyltransferase activity	1/685	38/14759	0.836056293115723	0.932480695985243	0.865729932884238	TAF10	1
GO:0061980	GO:0061980	regulatory RNA binding	1/685	38/14759	0.836056293115723	0.932480695985243	0.865729932884238	ZC3H7B	1
GO:0003713	GO:0003713	transcription coactivator activity	9/685	254/14759	0.839204610573693	0.934723834541431	0.867812498453755	NUCKS1/NCOA7/DTX1/MTA3/TGFB1I1/SMARCB1/MAML3/COPS5/TRIM24	9
GO:0016896	GO:0016896	exoribonuclease activity, producing 5'-phosphomonoesters	1/685	39/14759	0.843684948724427	0.935909619232765	0.868913399851139	CNOT2	1
GO:0018024	GO:0018024	histone-lysine N-methyltransferase activity	1/685	39/14759	0.843684948724427	0.935909619232765	0.868913399851139	KMT5A	1
GO:0046915	GO:0046915	transition metal ion transmembrane transporter activity	1/685	39/14759	0.843684948724427	0.935909619232765	0.868913399851139	SLC30A2	1
GO:0005096	GO:0005096	GTPase activator activity	8/685	231/14759	0.846207496838297	0.937442806470459	0.870336835306803	ARHGDIG/RANGAP1/RASA3/RGS3/VAV3/JUN/RGS2/DOCK4	8
GO:0008146	GO:0008146	sulfotransferase activity	1/685	40/14759	0.850959120607835	0.938910600187437	0.871699558376094	HS3ST1	1
GO:0019205	GO:0019205	nucleobase-containing compound kinase activity	1/685	40/14759	0.850959120607835	0.938910600187437	0.871699558376094	ADK	1
GO:0043175	GO:0043175	RNA polymerase core enzyme binding	1/685	40/14759	0.850959120607835	0.938910600187437	0.871699558376094	SUPT4H1	1
GO:0017022	GO:0017022	myosin binding	2/685	72/14759	0.853569425657548	0.940528241140087	0.873201402006099	MYBPC3/CALD1	2
GO:0004532	GO:0004532	exoribonuclease activity	1/685	41/14759	0.857895257735604	0.942767248474153	0.875280132083187	CNOT2	1
GO:0008375	GO:0008375	acetylglucosaminyltransferase activity	1/685	41/14759	0.857895257735604	0.942767248474153	0.875280132083187	MGAT4B	1
GO:0046906	GO:0046906	tetrapyrrole binding	3/685	103/14759	0.862780481260528	0.943727007338014	0.876171187501678	HMOX2/HMOX1/PTGIS	3
GO:0005048	GO:0005048	signal sequence binding	1/685	42/14759	0.864509046868035	0.943727007338014	0.876171187501678	KDELR1	1
GO:0005245	GO:0005245	voltage-gated calcium channel activity	1/685	42/14759	0.864509046868035	0.943727007338014	0.876171187501678	CACHD1	1
GO:0005246	GO:0005246	calcium channel regulator activity	1/685	42/14759	0.864509046868035	0.943727007338014	0.876171187501678	GEM	1
GO:0022839	GO:0022839	ion gated channel activity	1/685	42/14759	0.864509046868035	0.943727007338014	0.876171187501678	TTYH3	1
GO:0017069	GO:0017069	snRNA binding	1/685	43/14759	0.870815447825797	0.949350528001068	0.881392153669835	LSM3	1
GO:0030674	GO:0030674	protein-macromolecule adaptor activity	11/685	316/14759	0.873038071369215	0.950056878839174	0.88204794104034	SOCS2/ATP1B2/SPSB4/ARPC4/GRB10/HSPA8/PIK3R1/CUL1/STX18/PSMC6/LPL	11
GO:0001540	GO:0001540	amyloid-beta binding	2/685	76/14759	0.873774939662306	0.950056878839174	0.88204794104034	SCARB1/APOE	2
GO:0051117	GO:0051117	ATPase binding	2/685	77/14759	0.878408971984028	0.953833784637874	0.885554480551234	ATP1B2/DNAJB1	2
GO:0004527	GO:0004527	exonuclease activity	2/685	78/14759	0.882885568839403	0.956403026663758	0.887939805776956	CNOT2/PLD3	2
GO:1901981	GO:1901981	phosphatidylinositol phosphate binding	5/685	164/14759	0.883102064766171	0.956403026663758	0.887939805776956	PHLDA3/SYT7/TWF2/ANXA2/PLA2G4A	5
GO:0015171	GO:0015171	amino acid transmembrane transporter activity	2/685	80/14759	0.891384788240826	0.964103020965735	0.895088603150414	SLC3A2/SFXN1	2
GO:0017046	GO:0017046	peptide hormone binding	1/685	48/14759	0.89821344855186	0.97021216124787	0.90076042630901	PIK3R1	1
GO:0005231	GO:0005231	excitatory extracellular ligand-gated ion channel activity	1/685	49/14759	0.902953016748582	0.971501805978186	0.90195775302111	GABRA4	1
GO:0015459	GO:0015459	potassium channel regulator activity	1/685	49/14759	0.902953016748582	0.971501805978186	0.90195775302111	ARPP19	1
GO:0032813	GO:0032813	tumor necrosis factor receptor superfamily binding	1/685	49/14759	0.902953016748582	0.971501805978186	0.90195775302111	CASP3	1
GO:0004518	GO:0004518	nuclease activity	5/685	173/14759	0.908657049377779	0.97589084909705	0.906032610571598	CNOT2/SND1/TSEN34/PLD3/RPP25	5
GO:0004879	GO:0004879	nuclear receptor activity	1/685	51/14759	0.911781231273156	0.97589084909705	0.906032610571598	THRA	1
GO:0098531	GO:0098531	ligand-activated transcription factor activity	1/685	51/14759	0.911781231273156	0.97589084909705	0.906032610571598	THRA	1
GO:1901682	GO:1901682	sulfur compound transmembrane transporter activity	1/685	51/14759	0.911781231273156	0.97589084909705	0.906032610571598	SLC25A11	1
GO:0004536	GO:0004536	deoxyribonuclease activity	1/685	52/14759	0.915889869876493	0.976708582272956	0.906791807078874	PLD3	1
GO:1904315	GO:1904315	transmitter-gated ion channel activity involved in regulation of postsynaptic membrane potential	1/685	52/14759	0.915889869876493	0.976708582272956	0.906791807078874	GABRA4	1
GO:0008194	GO:0008194	UDP-glycosyltransferase activity	3/685	118/14759	0.916109874613685	0.976708582272956	0.906791807078874	COLGALT1/MGAT4B/GXYLT2	3
GO:0008408	GO:0008408	3'-5' exonuclease activity	1/685	53/14759	0.919807422003684	0.978276971954144	0.908247925043865	CNOT2	1
GO:0004896	GO:0004896	cytokine receptor activity	2/685	88/14759	0.919961191387534	0.978276971954144	0.908247925043865	IFNAR2/IFNAR1	2
GO:0030374	GO:0030374	nuclear receptor coactivator activity	1/685	54/14759	0.92354276240403	0.98081673216552	0.910605878883342	NCOA7	1
GO:0016782	GO:0016782	transferase activity, transferring sulphur-containing groups	1/685	55/14759	0.927104354226759	0.982061571101026	0.91176160718177	HS3ST1	1
GO:0099529	GO:0099529	neurotransmitter receptor activity involved in regulation of postsynaptic membrane potential	1/685	55/14759	0.927104354226759	0.982061571101026	0.91176160718177	GABRA4	1
GO:0008509	GO:0008509	anion transmembrane transporter activity	8/685	267/14759	0.932676916106518	0.986692953718865	0.916061456583656	TTYH3/SLCO3A1/SLC25A11/CLIC1/VDAC1/SLC3A2/SFXN1/GABRA4	8
GO:0005548	GO:0005548	phospholipid transporter activity	1/685	58/14759	0.936825489908911	0.988395942762313	0.917642538740783	VMP1	1
GO:0016758	GO:0016758	hexosyltransferase activity	4/685	157/14759	0.937385560913708	0.988395942762313	0.917642538740783	COLGALT1/MGAT4B/POFUT2/STT3B	4
GO:0005216	GO:0005216	ion channel activity	13/685	403/14759	0.938416066297821	0.988395942762313	0.917642538740783	TTYH3/SLC24A5/PTK2B/ATP5ME/TMCO1/CACHD1/CLIC1/VDAC1/TMC4/RASA3/ATP5F1B/ANXA2/GABRA4	13
GO:0003777	GO:0003777	microtubule motor activity	1/685	60/14759	0.942575812200682	0.988395942762313	0.917642538740783	KIF23	1
GO:0016741	GO:0016741	transferase activity, transferring one-carbon groups	5/685	192/14759	0.947094245786723	0.988395942762313	0.917642538740783	KMT5A/ETFBKMT/GART/PRMT1/METTL24	5
GO:0015291	GO:0015291	secondary active transmembrane transporter activity	6/685	221/14759	0.947350965147137	0.988395942762313	0.917642538740783	SLC20A1/SLC24A5/SLCO3A1/SLC45A4/SLC25A11/SLC3A2	6
GO:0004252	GO:0004252	serine-type endopeptidase activity	3/685	132/14759	0.9480896957578	0.988395942762313	0.917642538740783	MMP11/SEC11A/ADAM8	3
GO:0003774	GO:0003774	cytoskeletal motor activity	2/685	100/14759	0.949891689756682	0.988395942762313	0.917642538740783	KIF23/MYO7A	2
GO:0140098	GO:0140098	catalytic activity, acting on RNA	10/685	334/14759	0.950704056067087	0.988395942762313	0.917642538740783	POLR2L/POLR1A/CNOT2/RARS1/EIF4A1/SND1/TSEN34/NARS2/QARS1/RPP25	10
GO:0008514	GO:0008514	organic anion transmembrane transporter activity	4/685	165/14759	0.95141621575287	0.988395942762313	0.917642538740783	SLCO3A1/SLC25A11/SLC3A2/SFXN1	4
GO:0015276	GO:0015276	ligand-gated ion channel activity	3/685	134/14759	0.951599112775228	0.988395942762313	0.917642538740783	PTK2B/RASA3/GABRA4	3
GO:0022834	GO:0022834	ligand-gated channel activity	3/685	134/14759	0.951599112775228	0.988395942762313	0.917642538740783	PTK2B/RASA3/GABRA4	3
GO:0015294	GO:0015294	solute:cation symporter activity	2/685	102/14759	0.953703545148616	0.988395942762313	0.917642538740783	SLC20A1/SLC45A4	2
GO:0015293	GO:0015293	symporter activity	3/685	136/14759	0.95488625589532	0.988395942762313	0.917642538740783	SLC20A1/SLC24A5/SLC45A4	3
GO:0003684	GO:0003684	damaged DNA binding	1/685	66/14759	0.956875990561383	0.988395942762313	0.917642538740783	POLB	1
GO:0099094	GO:0099094	ligand-gated cation channel activity	2/685	105/14759	0.958906023098652	0.988395942762313	0.917642538740783	PTK2B/RASA3	2
GO:0045182	GO:0045182	translation regulator activity	7/685	259/14759	0.959489128921333	0.988395942762313	0.917642538740783	EIF4EBP1/PURA/EIF6/EIF2S1/EIF4A1/COPS5/IGF2BP1	7
GO:0140375	GO:0140375	immune receptor activity	2/685	106/14759	0.960512187786477	0.988395942762313	0.917642538740783	IFNAR2/IFNAR1	2
GO:0003729	GO:0003729	mRNA binding	13/685	424/14759	0.960612343855316	0.988395942762313	0.917642538740783	CELF2/MSI1/YBX3/HNRNPA0/HSP90AA1/EIF4A1/TP53/ZFP36L2/DAZAP1/CCT5/PEG10/IGF2BP1/PKM	13
GO:0048306	GO:0048306	calcium-dependent protein binding	1/685	68/14759	0.960803345947978	0.988395942762313	0.917642538740783	ANXA2	1
GO:0008757	GO:0008757	S-adenosylmethionine-dependent methyltransferase activity	3/685	141/14759	0.96221334557662	0.988395942762313	0.917642538740783	KMT5A/ETFBKMT/PRMT1	3
GO:0003724	GO:0003724	RNA helicase activity	1/685	69/14759	0.962630975654985	0.988395942762313	0.917642538740783	EIF4A1	1
GO:0098960	GO:0098960	postsynaptic neurotransmitter receptor activity	1/685	69/14759	0.962630975654985	0.988395942762313	0.917642538740783	GABRA4	1
GO:0008186	GO:0008186	ATP-dependent activity, acting on RNA	1/685	71/14759	0.966034896073434	0.988395942762313	0.917642538740783	EIF4A1	1
GO:0015370	GO:0015370	solute:sodium symporter activity	1/685	71/14759	0.966034896073434	0.988395942762313	0.917642538740783	SLC20A1	1
GO:0046943	GO:0046943	carboxylic acid transmembrane transporter activity	3/685	145/14759	0.967253793544172	0.988395942762313	0.917642538740783	SLC25A11/SLC3A2/SFXN1	3
GO:0005342	GO:0005342	organic acid transmembrane transporter activity	3/685	146/14759	0.968410975369527	0.988395942762313	0.917642538740783	SLC25A11/SLC3A2/SFXN1	3
GO:0015081	GO:0015081	sodium ion transmembrane transporter activity	3/685	147/14759	0.969529472503604	0.988395942762313	0.917642538740783	SLC20A1/SLC24A5/SLC3A2	3
GO:0008168	GO:0008168	methyltransferase activity	4/685	181/14759	0.971207197108255	0.988395942762313	0.917642538740783	KMT5A/ETFBKMT/PRMT1/METTL24	4
GO:0008236	GO:0008236	serine-type peptidase activity	3/685	150/14759	0.972664574794401	0.988395942762313	0.917642538740783	MMP11/SEC11A/ADAM8	3
GO:0015267	GO:0015267	channel activity	13/685	443/14759	0.974275023466938	0.988395942762313	0.917642538740783	TTYH3/SLC24A5/PTK2B/ATP5ME/TMCO1/CACHD1/CLIC1/VDAC1/TMC4/RASA3/ATP5F1B/ANXA2/GABRA4	13
GO:0022803	GO:0022803	passive transmembrane transporter activity	13/685	444/14759	0.974859030242804	0.988395942762313	0.917642538740783	TTYH3/SLC24A5/PTK2B/ATP5ME/TMCO1/CACHD1/CLIC1/VDAC1/TMC4/RASA3/ATP5F1B/ANXA2/GABRA4	13
GO:0005244	GO:0005244	voltage-gated ion channel activity	4/685	186/14759	0.975646044195631	0.988395942762313	0.917642538740783	PTK2B/CACHD1/CLIC1/VDAC1	4
GO:0022832	GO:0022832	voltage-gated channel activity	4/685	186/14759	0.975646044195631	0.988395942762313	0.917642538740783	PTK2B/CACHD1/CLIC1/VDAC1	4
GO:0017171	GO:0017171	serine hydrolase activity	3/685	154/14759	0.976371661220193	0.988395942762313	0.917642538740783	MMP11/SEC11A/ADAM8	3
GO:0022836	GO:0022836	gated channel activity	8/685	313/14759	0.979706600447094	0.989893283171458	0.919032693429769	TTYH3/PTK2B/CACHD1/CLIC1/VDAC1/TMC4/RASA3/GABRA4	8
GO:0005261	GO:0005261	cation channel activity	8/685	314/14759	0.980259285281711	0.989893283171458	0.919032693429769	SLC24A5/PTK2B/ATP5ME/TMCO1/CACHD1/RASA3/ATP5F1B/ANXA2	8
GO:0140097	GO:0140097	catalytic activity, acting on DNA	4/685	209/14759	0.988963705800839	0.997457872599129	0.926055778760876	MYO18A/POLB/REV3L/PLD3	4
GO:0022843	GO:0022843	voltage-gated cation channel activity	2/685	142/14759	0.990945867761025	0.998232234435738	0.926774708625829	PTK2B/CACHD1	2
GO:0008094	GO:0008094	ATP-dependent activity, acting on DNA	1/685	107/14759	0.993926717240157	0.999063760251211	0.927546710439401	MYO18A	1
GO:0030371	GO:0030371	translation repressor activity	2/685	165/14759	0.996570512099564	0.999063760251211	0.927546710439401	EIF4EBP1/PURA	2
GO:0003735	GO:0003735	structural constituent of ribosome	1/685	120/14759	0.996741700905332	0.999063760251211	0.927546710439401	MRPS24	1
GO:0046873	GO:0046873	metal ion transmembrane transporter activity	9/685	411/14759	0.997156964106561	0.999063760251211	0.927546710439401	SLC20A1/SLC24A5/ATP2B1/TMCO1/SLC30A2/CACHD1/RASA3/SLC3A2/ANXA2	9
GO:0004386	GO:0004386	helicase activity	1/685	138/14759	0.998625516641393	0.999063760251211	0.927546710439401	EIF4A1	1
GO:0015079	GO:0015079	potassium ion transmembrane transporter activity	1/685	146/14759	0.999063760251211	0.999063760251211	0.927546710439401	SLC24A5	1
