# Supplementary material for: How relevant is the mouse model for understanding human sex determination?
Source: Int J Biol Sci. 2025 Oct 15;21(15):6599–615. doi: 10.7150/ijbs.90231 (PMC12631067; doi:10.7150/ijbs.90231)
Supplement: Supplementary file 5 — Supplementary tables 11-46. [file ijbsv21p6599s5.zip › Ontology Results/Supplementary Table 20 - GO Analysis - Sertoli Reactome Common.csv]

	ID	Description	GeneRatio	BgRatio	pvalue	p.adjust	qvalue	geneID	Count
R-HSA-9690406	R-HSA-9690406	Transcriptional regulation of testis differentiation	3/94	10/8979	0.000126434884147029	0.0347554754236879	0.0303064025215477	AMH/SOX9/DHH	3
R-HSA-2022090	R-HSA-2022090	Assembly of collagen fibrils and other multimeric structures	5/94	55/8979	0.000259962275069373	0.0347554754236879	0.0303064025215477	COL18A1/DST/COL9A2/COL4A2/COL14A1	5
R-HSA-3656237	R-HSA-3656237	Defective EXT2 causes exostoses 2	3/94	13/8979	0.000294537927319389	0.0347554754236879	0.0303064025215477	GPC1/SDC4/GPC3	3
R-HSA-3656253	R-HSA-3656253	Defective EXT1 causes exostoses 1, TRPS2 and CHDS	3/94	13/8979	0.000294537927319389	0.0347554754236879	0.0303064025215477	GPC1/SDC4/GPC3	3
R-HSA-9694614	R-HSA-9694614	Attachment and Entry	3/94	16/8979	0.000563722890172302	0.0498099008460774	0.0434337003363431	GPC1/SDC4/GPC3	3
R-HSA-8948216	R-HSA-8948216	Collagen chain trimerization	4/94	38/8979	0.000633176705670475	0.0498099008460774	0.0434337003363431	COL18A1/COL9A2/COL4A2/COL14A1	4
R-HSA-3560783	R-HSA-3560783	Defective B4GALT7 causes EDS, progeroid type	3/94	19/8979	0.000953491645946578	0.0500053396540872	0.0436041208848084	GPC1/SDC4/GPC3	3
R-HSA-3560801	R-HSA-3560801	Defective B3GAT3 causes JDSSDHD	3/94	19/8979	0.000953491645946578	0.0500053396540872	0.0436041208848084	GPC1/SDC4/GPC3	3
R-HSA-4420332	R-HSA-4420332	Defective B3GALT6 causes EDSP2 and SEMDJL1	3/94	19/8979	0.000953491645946578	0.0500053396540872	0.0436041208848084	GPC1/SDC4/GPC3	3
R-HSA-2024096	R-HSA-2024096	HS-GAG degradation	3/94	20/8979	0.0011132841727697	0.05254701295473	0.0458204327950478	GPC1/SDC4/GPC3	3
R-HSA-5627123	R-HSA-5627123	RHO GTPases activate PAKs	3/94	22/8979	0.00148129797409751	0.0635611494340023	0.055424641901639	MYL9/MYLK/MYH9	3
R-HSA-1474290	R-HSA-1474290	Collagen formation	5/94	82/8979	0.00163335593008874	0.0642453332501572	0.0560212428653244	COL18A1/DST/COL9A2/COL4A2/COL14A1	5
R-HSA-1474244	R-HSA-1474244	Extracellular matrix organization	9/94	270/8979	0.00200598581793907	0.0678126372463173	0.0591318937629573	JAM2/SPARC/COL18A1/DAG1/SDC4/DST/COL9A2/COL4A2/COL14A1	9
R-HSA-1971475	R-HSA-1971475	A tetrasaccharide linker sequence is required for GAG synthesis	3/94	25/8979	0.00216267547342807	0.0678126372463173	0.0591318937629573	GPC1/SDC4/GPC3	3
R-HSA-2187338	R-HSA-2187338	Visual phototransduction	5/94	88/8979	0.00223267503542696	0.0678126372463173	0.0591318937629573	GPC1/SDC4/NMT2/GNB1/GPC3	5
R-HSA-9662361	R-HSA-9662361	Sensory processing of sound by outer hair cells of the cochlea	4/94	54/8979	0.00238807530598565	0.0678126372463173	0.0591318937629573	GSN/RDX/MYH9/EPS8	4
R-HSA-2022928	R-HSA-2022928	HS-GAG biosynthesis	3/94	27/8979	0.00270909762273234	0.0678126372463173	0.0591318937629573	GPC1/SDC4/GPC3	3
R-HSA-9709957	R-HSA-9709957	Sensory Perception	10/94	338/8979	0.00272595633072064	0.0678126372463173	0.0591318937629573	GSN/GPC1/RDX/REEP1/SDC4/MYH9/EPS8/NMT2/GNB1/GPC3	10
R-HSA-1442490	R-HSA-1442490	Collagen degradation	4/94	56/8979	0.00272974599084752	0.0678126372463173	0.0591318937629573	COL18A1/COL9A2/COL4A2/COL14A1	4
R-HSA-9772572	R-HSA-9772572	Early SARS-CoV-2 Infection Events	3/94	29/8979	0.00333356203114289	0.0786720639349723	0.0686011975882564	GPC1/SDC4/GPC3	3
R-HSA-1650814	R-HSA-1650814	Collagen biosynthesis and modifying enzymes	4/94	61/8979	0.00372754557848881	0.0837810244307961	0.0730561564505827	COL18A1/COL9A2/COL4A2/COL14A1	4
R-HSA-72695	R-HSA-72695	Formation of the ternary complex, and subsequently, the 43S complex	3/94	32/8979	0.00442379210359138	0.0948147506844683	0.0826774476307473	EIF3M/EIF3L/EIF3D	3
R-HSA-390450	R-HSA-390450	Folding of actin by CCT/TriC	2/94	10/8979	0.00462021030877706	0.0948147506844683	0.0826774476307473	CCT4/CCT8	2
R-HSA-6814122	R-HSA-6814122	Cooperation of PDCL (PhLP1) and TRiC/CCT in G-protein beta folding	3/94	35/8979	0.00570701827934266	0.112238026160406	0.0978703573343413	GNB1/CCT4/CCT8	3
R-HSA-975634	R-HSA-975634	Retinoid metabolism and transport	3/94	37/8979	0.00667399574496373	0.118318721271888	0.103172658379367	GPC1/SDC4/GPC3	3
R-HSA-3000178	R-HSA-3000178	ECM proteoglycans	4/94	73/8979	0.0070696989356421	0.118318721271888	0.103172658379367	SPARC/DAG1/COL9A2/COL4A2	4
R-HSA-3560782	R-HSA-3560782	Diseases associated with glycosaminoglycan metabolism	3/94	38/8979	0.00719178023404602	0.118318721271888	0.103172658379367	GPC1/SDC4/GPC3	3
R-HSA-72649	R-HSA-72649	Translation initiation complex formation	3/94	38/8979	0.00719178023404602	0.118318721271888	0.103172658379367	EIF3M/EIF3L/EIF3D	3
R-HSA-72662	R-HSA-72662	Activation of the mRNA upon binding of the cap-binding complex and eIFs, and subsequent binding to 43S	3/94	39/8979	0.00773276783075522	0.118318721271888	0.103172658379367	EIF3M/EIF3L/EIF3D	3
R-HSA-72702	R-HSA-72702	Ribosomal scanning and start codon recognition	3/94	39/8979	0.00773276783075522	0.118318721271888	0.103172658379367	EIF3M/EIF3L/EIF3D	3
R-HSA-9659379	R-HSA-9659379	Sensory processing of sound	4/94	75/8979	0.00777093296489094	0.118318721271888	0.103172658379367	GSN/RDX/MYH9/EPS8	4
R-HSA-216083	R-HSA-216083	Integrin cell surface interactions	4/94	76/8979	0.00813811176357519	0.118675012119499	0.103483340184487	JAM2/COL18A1/COL9A2/COL4A2	4
R-HSA-6806667	R-HSA-6806667	Metabolism of fat-soluble vitamins	3/94	40/8979	0.008297193643948	0.118675012119499	0.103483340184487	GPC1/SDC4/GPC3	3
R-HSA-418359	R-HSA-418359	Reduction of cytosolic Ca++ levels	2/94	14/8979	0.00909221963162019	0.126221401944845	0.110063711330139	ATP2B4/ATP2A2	2
R-HSA-422475	R-HSA-422475	Axon guidance	11/94	482/8979	0.0116435354653328	0.157021392561059	0.136920973441958	GPC1/DAG1/RDX/MYL9/MYH9/COL9A2/COL4A2/SRGAP1/GFRA3/FLRT3/LHX9	11
R-HSA-1793185	R-HSA-1793185	Chondroitin sulfate/dermatan sulfate metabolism	3/94	46/8979	0.0121872670198349	0.157111788783455	0.13699979798022	GPC1/SDC4/GPC3	3
R-HSA-9012999	R-HSA-9012999	RHO GTPase cycle	10/94	424/8979	0.0129421052725592	0.157111788783455	0.13699979798022	WIPF3/DST/DSP/SRGAP1/PKN1/FMNL2/EFHD2/DBN1/ARHGAP29/BASP1	10
R-HSA-1912420	R-HSA-1912420	Pre-NOTCH Processing in Golgi	2/94	17/8979	0.0133145583714792	0.157111788783455	0.13699979798022	ST3GAL4/ATP2A2	2
R-HSA-5625900	R-HSA-5625900	RHO GTPases activate CIT	2/94	17/8979	0.0133145583714792	0.157111788783455	0.13699979798022	MYL9/MYH9	2
R-HSA-5627117	R-HSA-5627117	RHO GTPases Activate ROCKs	2/94	17/8979	0.0133145583714792	0.157111788783455	0.13699979798022	MYL9/MYH9	2
R-HSA-5625740	R-HSA-5625740	RHO GTPases activate PKNs	3/94	48/8979	0.013679789046654	0.157484400732212	0.137324711610827	MYL9/MYH9/PKN1	3
R-HSA-5578775	R-HSA-5578775	Ion homeostasis	3/94	49/8979	0.0144633726671885	0.162540759497928	0.141733802327586	TNNI3/ATP2B4/ATP2A2	3
R-HSA-416572	R-HSA-416572	Sema4D induced cell migration and growth-cone collapse	2/94	18/8979	0.0148777466148817	0.163309218656375	0.142403890487607	MYL9/MYH9	2
R-HSA-1638091	R-HSA-1638091	Heparan sulfate/heparin (HS-GAG) metabolism	3/94	50/8979	0.0152719754773986	0.163826646030276	0.142855081618729	GPC1/SDC4/GPC3	3
R-HSA-381771	R-HSA-381771	Synthesis, secretion, and inactivation of Glucagon-like Peptide-1 (GLP-1)	2/94	20/8979	0.0182272953788987	0.191184075974226	0.166710467676009	GNB1/SPCS2	2
R-HSA-202733	R-HSA-202733	Cell surface interactions at the vascular wall	4/94	98/8979	0.0192700910339435	0.196767663766358	0.17157929645996	JAM2/GPC1/SLC7A5/SDC4	4
R-HSA-389960	R-HSA-389960	Formation of tubulin folding intermediates by CCT/TriC	2/94	21/8979	0.020010270891494	0.196767663766358	0.17157929645996	CCT4/CCT8	2
R-HSA-5620922	R-HSA-5620922	BBSome-mediated cargo-targeting to cilium	2/94	21/8979	0.020010270891494	0.196767663766358	0.17157929645996	CCT4/CCT8	2
R-HSA-3000171	R-HSA-3000171	Non-integrin membrane-ECM interactions	3/94	56/8979	0.0206531577032568	0.198944702774229	0.173477651170213	DAG1/SDC4/COL4A2	3
R-HSA-400685	R-HSA-400685	Sema4D in semaphorin signaling	2/94	22/8979	0.0218631681832337	0.206388307649726	0.179968394939882	MYL9/MYH9	2
R-HSA-400508	R-HSA-400508	Incretin synthesis, secretion, and inactivation	2/94	23/8979	0.0237843607530672	0.220121926969563	0.191943963972122	GNB1/SPCS2	2
R-HSA-72689	R-HSA-72689	Formation of a pool of free 40S subunits	3/94	62/8979	0.0269479786843621	0.244604729596518	0.213292705781085	EIF3M/EIF3L/EIF3D	3
R-HSA-389957	R-HSA-389957	Prefoldin mediated transfer of substrate to CCT/TriC	2/94	25/8979	0.0278252541497619	0.247802263371464	0.216080921004109	CCT4/CCT8	2
R-HSA-1630316	R-HSA-1630316	Glycosaminoglycan metabolism	4/94	114/8979	0.0314093049689965	0.264851748964569	0.230947889931192	GPC1/SDC4/ST3GAL4/GPC3	4
R-HSA-114608	R-HSA-114608	Platelet degranulation	4/94	116/8979	0.0331817365433025	0.264851748964569	0.230947889931192	CLU/SPARC/TAGLN2/IGF2	4
R-HSA-9662360	R-HSA-9662360	Sensory processing of sound by inner hair cells of the cochlea	3/94	68/8979	0.0341547135879633	0.264851748964569	0.230947889931192	RDX/MYH9/EPS8	3
R-HSA-389958	R-HSA-389958	Cooperation of Prefoldin and TriC/CCT in actin and tubulin folding	2/94	28/8979	0.0343596085699027	0.264851748964569	0.230947889931192	CCT4/CCT8	2
R-HSA-3928663	R-HSA-3928663	EPHA-mediated growth cone collapse	2/94	28/8979	0.0343596085699027	0.264851748964569	0.230947889931192	MYL9/MYH9	2
R-HSA-9683701	R-HSA-9683701	Translation of Structural Proteins	2/94	28/8979	0.0343596085699027	0.264851748964569	0.230947889931192	ST3GAL4/GALNT1	2
R-HSA-376176	R-HSA-376176	Signaling by ROBO receptors	5/94	173/8979	0.0348338604763865	0.264851748964569	0.230947889931192	GPC1/DAG1/SRGAP1/FLRT3/LHX9	5
R-HSA-3000157	R-HSA-3000157	Laminin interactions	2/94	29/8979	0.0366578342394404	0.264851748964569	0.230947889931192	COL18A1/COL4A2	2
R-HSA-418360	R-HSA-418360	Platelet calcium homeostasis	2/94	29/8979	0.0366578342394404	0.264851748964569	0.230947889931192	ATP2B4/ATP2A2	2
R-HSA-70268	R-HSA-70268	Pyruvate metabolism	2/94	29/8979	0.0366578342394404	0.264851748964569	0.230947889931192	ME1/LDHA	2
R-HSA-156827	R-HSA-156827	L13a-mediated translational silencing of Ceruloplasmin expression	3/94	70/8979	0.0367577249362622	0.264851748964569	0.230947889931192	EIF3M/EIF3L/EIF3D	3
R-HSA-76005	R-HSA-76005	Response to elevated platelet cytosolic Ca2+	4/94	121/8979	0.0378652539854323	0.264851748964569	0.230947889931192	CLU/SPARC/TAGLN2/IGF2	4
R-HSA-9662851	R-HSA-9662851	Anti-inflammatory response favouring Leishmania parasite infection	3/94	71/8979	0.0380965208803999	0.264851748964569	0.230947889931192	PRKAR2B/MYH9/GNB1	3
R-HSA-9664433	R-HSA-9664433	Leishmania parasite growth and survival	3/94	71/8979	0.0380965208803999	0.264851748964569	0.230947889931192	PRKAR2B/MYH9/GNB1	3
R-HSA-163359	R-HSA-163359	Glucagon signaling in metabolic regulation	2/94	30/8979	0.0390136714558898	0.264851748964569	0.230947889931192	PRKAR2B/GNB1	2
R-HSA-456926	R-HSA-456926	Thrombin signalling through proteinase activated receptors (PARs)	2/94	30/8979	0.0390136714558898	0.264851748964569	0.230947889931192	GNA12/GNB1	2
R-HSA-72706	R-HSA-72706	GTP hydrolysis and joining of the 60S ribosomal subunit	3/94	72/8979	0.0394600495642759	0.264851748964569	0.230947889931192	EIF3M/EIF3L/EIF3D	3
R-HSA-1474228	R-HSA-1474228	Degradation of the extracellular matrix	4/94	123/8979	0.0398399876620433	0.264851748964569	0.230947889931192	COL18A1/COL9A2/COL4A2/COL14A1	4
R-HSA-76002	R-HSA-76002	Platelet activation, signaling and aggregation	6/94	245/8979	0.0432159061530663	0.283304273670101	0.24703829394516	CLU/SPARC/TAGLN2/GNA12/GNB1/IGF2	6
R-HSA-2514859	R-HSA-2514859	Inactivation, recovery and regulation of the phototransduction cascade	2/94	32/8979	0.0438924833665282	0.283797974643853	0.247468795909337	NMT2/GNB1	2
R-HSA-397014	R-HSA-397014	Muscle contraction	5/94	187/8979	0.0461442438705787	0.287707255646611	0.250877647095952	TNNI3/MYL9/MYLK/ATP2B4/ATP2A2	5
R-HSA-2514856	R-HSA-2514856	The phototransduction cascade	2/94	33/8979	0.0464126668205841	0.287707255646611	0.250877647095952	NMT2/GNB1	2
R-HSA-9687139	R-HSA-9687139	Aberrant regulation of mitotic cell cycle due to RB1 defects	2/94	33/8979	0.0464126668205841	0.287707255646611	0.250877647095952	UBE2C/CDKN1C	2
R-HSA-3781865	R-HSA-3781865	Diseases of glycosylation	4/94	130/8979	0.0472084844894506	0.287707255646611	0.250877647095952	GPC1/DAG1/SDC4/GPC3	4
R-HSA-72613	R-HSA-72613	Eukaryotic Translation Initiation	3/94	78/8979	0.0481543923645811	0.287707255646611	0.250877647095952	EIF3M/EIF3L/EIF3D	3
R-HSA-72737	R-HSA-72737	Cap-dependent Translation Initiation	3/94	78/8979	0.0481543923645811	0.287707255646611	0.250877647095952	EIF3M/EIF3L/EIF3D	3
R-HSA-2173782	R-HSA-2173782	Binding and Uptake of Ligands by Scavenger Receptors	2/94	34/8979	0.0489848787098817	0.289010784388302	0.252014310204786	SPARC/COL4A2	2
R-HSA-2980736	R-HSA-2980736	Peptide hormone metabolism	3/94	79/8979	0.0496878209239354	0.289538907112315	0.252474827566715	INHBB/GNB1/SPCS2	3
R-HSA-8853884	R-HSA-8853884	Transcriptional Regulation by VENTX	2/94	35/8979	0.0516077793420356	0.293480383728202	0.255911752983334	UBE2C/LEF1	2
R-HSA-9675126	R-HSA-9675126	Diseases of mitotic cell cycle	2/94	35/8979	0.0516077793420356	0.293480383728202	0.255911752983334	UBE2C/CDKN1C	2
R-HSA-390466	R-HSA-390466	Chaperonin-mediated protein folding	3/94	81/8979	0.0528257601842372	0.296830461987619	0.258832985363869	GNB1/CCT4/CCT8	3
R-HSA-111465	R-HSA-111465	Apoptotic cleavage of cellular proteins	2/94	36/8979	0.0542800508413448	0.29790911624552	0.259773560330059	GSN/DSP	2
R-HSA-390471	R-HSA-390471	Association of TriC/CCT with target proteins during biosynthesis	2/94	36/8979	0.0542800508413448	0.29790911624552	0.259773560330059	CCT4/CCT8	2
R-HSA-71387	R-HSA-71387	Metabolism of carbohydrates	6/94	261/8979	0.0556378285788782	0.30067188113398	0.262182661738149	HK2/GPC1/SDC4/ST3GAL4/PGP/GPC3	6
R-HSA-418346	R-HSA-418346	Platelet homeostasis	3/94	83/8979	0.0560574693639623	0.30067188113398	0.262182661738149	ATP2B4/ATP2A2/GNB1	3
R-HSA-195258	R-HSA-195258	RHO GTPase Effectors	6/94	266/8979	0.0599221984493188	0.310924945731812	0.271123224311192	MYL9/MYLK/WIPF3/MYH9/PKN1/FMNL2	6
R-HSA-391251	R-HSA-391251	Protein folding	3/94	86/8979	0.0610780536150724	0.310924945731812	0.271123224311192	GNB1/CCT4/CCT8	3
R-HSA-1428517	R-HSA-1428517	The citric acid (TCA) cycle and respiratory electron transport	4/94	142/8979	0.0614865027395703	0.310924945731812	0.271123224311192	NDUFC1/ME1/UQCRC2/LDHA	4
R-HSA-419037	R-HSA-419037	NCAM1 interactions	2/94	39/8979	0.0625802327214453	0.310924945731812	0.271123224311192	COL9A2/COL4A2	2
R-HSA-432040	R-HSA-432040	Vasopressin regulates renal water homeostasis via Aquaporins	2/94	39/8979	0.0625802327214453	0.310924945731812	0.271123224311192	PRKAR2B/GNB1	2
R-HSA-445355	R-HSA-445355	Smooth Muscle Contraction	2/94	39/8979	0.0625802327214453	0.310924945731812	0.271123224311192	MYL9/MYLK	2
R-HSA-9696264	R-HSA-9696264	RND3 GTPase cycle	2/94	39/8979	0.0625802327214453	0.310924945731812	0.271123224311192	DST/DSP	2
R-HSA-373080	R-HSA-373080	Class B/2 (Secretin family receptors)	3/94	88/8979	0.064538482080276	0.311983583992823	0.272046345542359	DHH/WNT6/GNB1	3
R-HSA-9013148	R-HSA-9013148	CDC42 GTPase cycle	4/94	145/8979	0.065377172204963	0.311983583992823	0.272046345542359	WIPF3/SRGAP1/FMNL2/ARHGAP29	4
R-HSA-381676	R-HSA-381676	Glucagon-like Peptide-1 (GLP1) regulates insulin secretion	2/94	40/8979	0.0654372347781556	0.311983583992823	0.272046345542359	PRKAR2B/GNB1	2
R-HSA-9696273	R-HSA-9696273	RND1 GTPase cycle	2/94	40/8979	0.0654372347781556	0.311983583992823	0.272046345542359	DST/DSP	2
R-HSA-3769402	R-HSA-3769402	Deactivation of the beta-catenin transactivating complex	2/94	41/8979	0.0683373351388013	0.319358635500141	0.27847731150882	SOX9/LEF1	2
R-HSA-9660821	R-HSA-9660821	ADORA2B mediated anti-inflammatory cytokines production	2/94	41/8979	0.0683373351388013	0.319358635500141	0.27847731150882	PRKAR2B/GNB1	2
R-HSA-9634597	R-HSA-9634597	GPER1 signaling	2/94	43/8979	0.0742620778175682	0.343644124802864	0.29965399821124	PRKAR2B/GNB1	2
R-HSA-9658195	R-HSA-9658195	Leishmania infection	4/94	154/8979	0.077803118679105	0.356534679772209	0.310894424154625	WIPF3/PRKAR2B/MYH9/GNB1	4
R-HSA-445717	R-HSA-445717	Aquaporin-mediated transport	2/94	45/8979	0.0803451510144708	0.362289019401493	0.31591214671272	PRKAR2B/GNB1	2
R-HSA-5668914	R-HSA-5668914	Diseases of metabolism	5/94	220/8979	0.0805939555871965	0.362289019401493	0.31591214671272	GPC1/DAG1/SDC4/IDH1/GPC3	5
R-HSA-5620920	R-HSA-5620920	Cargo trafficking to the periciliary membrane	2/94	48/8979	0.0897470207313651	0.395893399861723	0.345214806748291	CCT4/CCT8	2
R-HSA-71406	R-HSA-71406	Pyruvate metabolism and Citric Acid (TCA) cycle	2/94	48/8979	0.0897470207313651	0.395893399861723	0.345214806748291	ME1/LDHA	2
R-HSA-5173105	R-HSA-5173105	O-linked glycosylation	3/94	103/8979	0.0932225811015896	0.406651562651698	0.354595809537944	DAG1/ST3GAL4/GALNT1	3
R-HSA-75153	R-HSA-75153	Apoptotic execution phase	2/94	50/8979	0.0961871887545435	0.406651562651698	0.354595809537944	GSN/DSP	2
R-HSA-196854	R-HSA-196854	Metabolism of vitamins and cofactors	4/94	168/8979	0.0993014083871963	0.406651562651698	0.354595809537944	GPC1/SDC4/IDH1/GPC3	4
R-HSA-983712	R-HSA-983712	Ion channel transport	4/94	168/8979	0.0993014083871963	0.406651562651698	0.354595809537944	TTYH1/ATP2B4/ATP2A2/SGK1	4
R-HSA-9013405	R-HSA-9013405	RHOD GTPase cycle	2/94	51/8979	0.0994558215275081	0.406651562651698	0.354595809537944	EFHD2/DBN1	2
R-HSA-936837	R-HSA-936837	Ion transport by P-type ATPases	2/94	51/8979	0.0994558215275081	0.406651562651698	0.354595809537944	ATP2B4/ATP2A2	2
R-HSA-209952	R-HSA-209952	Peptide hormone biosynthesis	1/94	10/8979	0.09993979082118	0.406651562651698	0.354595809537944	INHBB	1
R-HSA-446107	R-HSA-446107	Type I hemidesmosome assembly	1/94	10/8979	0.09993979082118	0.406651562651698	0.354595809537944	DST	1
R-HSA-83936	R-HSA-83936	Transport of nucleosides and free purine and pyrimidine bases across the plasma membrane	1/94	10/8979	0.09993979082118	0.406651562651698	0.354595809537944	SLC25A4	1
R-HSA-9694516	R-HSA-9694516	SARS-CoV-2 Infection	5/94	237/8979	0.102545470478928	0.413687709966274	0.360731254676211	GPC1/SDC4/ST3GAL4/GALNT1/GPC3	5
R-HSA-2485179	R-HSA-2485179	Activation of the phototransduction cascade	1/94	11/8979	0.109372911532832	0.418136377432189	0.364610445084714	GNB1	1
R-HSA-5423646	R-HSA-5423646	Aflatoxin activation and detoxification	1/94	11/8979	0.109372911532832	0.418136377432189	0.364610445084714	MGST3	1
R-HSA-73817	R-HSA-73817	Purine ribonucleoside monophosphate biosynthesis	1/94	11/8979	0.109372911532832	0.418136377432189	0.364610445084714	IMPDH2	1
R-HSA-381426	R-HSA-381426	Regulation of Insulin-like Growth Factor (IGF) transport and uptake by Insulin-like Growth Factor Binding Proteins (IGFBPs)	3/94	111/8979	0.110332374509376	0.418136377432189	0.364610445084714	IGF2/GPC3/IGFBP5	3
R-HSA-9013149	R-HSA-9013149	RAC1 GTPase cycle	4/94	176/8979	0.112708165362064	0.418136377432189	0.364610445084714	WIPF3/SRGAP1/PKN1/ARHGAP29	4
R-HSA-186797	R-HSA-186797	Signaling by PDGF	2/94	55/8979	0.11283070365279	0.418136377432189	0.364610445084714	COL9A2/COL4A2	2
R-HSA-9694635	R-HSA-9694635	Translation of Structural Proteins	2/94	55/8979	0.11283070365279	0.418136377432189	0.364610445084714	ST3GAL4/GALNT1	2
R-HSA-2029482	R-HSA-2029482	Regulation of actin dynamics for phagocytic cup formation	2/94	56/8979	0.116244686836106	0.418136377432189	0.364610445084714	WIPF3/MYH9	2
R-HSA-913709	R-HSA-913709	O-linked glycosylation of mucins	2/94	56/8979	0.116244686836106	0.418136377432189	0.364610445084714	ST3GAL4/GALNT1	2
R-HSA-9664407	R-HSA-9664407	Parasite infection	2/94	56/8979	0.116244686836106	0.418136377432189	0.364610445084714	WIPF3/MYH9	2
R-HSA-9664417	R-HSA-9664417	Leishmania phagocytosis	2/94	56/8979	0.116244686836106	0.418136377432189	0.364610445084714	WIPF3/MYH9	2
R-HSA-9664422	R-HSA-9664422	FCGR3A-mediated phagocytosis	2/94	56/8979	0.116244686836106	0.418136377432189	0.364610445084714	WIPF3/MYH9	2
R-HSA-6798695	R-HSA-6798695	Neutrophil degranulation	7/94	394/8979	0.118267308421691	0.418136377432189	0.364610445084714	GSN/DSP/SYNGR1/IDH1/GDI2/CCT8/IMPDH2	7
R-HSA-264870	R-HSA-264870	Caspase-mediated cleavage of cytoskeletal proteins	1/94	12/8979	0.118708208847274	0.418136377432189	0.364610445084714	GSN	1
R-HSA-400511	R-HSA-400511	Synthesis, secretion, and inactivation of Glucose-dependent Insulinotropic Polypeptide (GIP)	1/94	12/8979	0.118708208847274	0.418136377432189	0.364610445084714	SPCS2	1
R-HSA-4641265	R-HSA-4641265	Repression of WNT target genes	1/94	12/8979	0.118708208847274	0.418136377432189	0.364610445084714	LEF1	1
R-HSA-8866907	R-HSA-8866907	Activation of the TFAP2 (AP-2) family of transcription factors	1/94	12/8979	0.118708208847274	0.418136377432189	0.364610445084714	CITED1	1
R-HSA-174490	R-HSA-174490	Membrane binding and targetting of GAG proteins	1/94	13/8979	0.12794668641707	0.434466445962999	0.37885009003464	NMT2	1
R-HSA-174495	R-HSA-174495	Synthesis And Processing Of GAG, GAGPOL Polyproteins	1/94	13/8979	0.12794668641707	0.434466445962999	0.37885009003464	NMT2	1
R-HSA-200425	R-HSA-200425	Carnitine metabolism	1/94	13/8979	0.12794668641707	0.434466445962999	0.37885009003464	MID1IP1	1
R-HSA-442720	R-HSA-442720	CREB1 phosphorylation through the activation of Adenylate Cyclase	1/94	13/8979	0.12794668641707	0.434466445962999	0.37885009003464	PRKAR2B	1
R-HSA-71240	R-HSA-71240	Tryptophan catabolism	1/94	13/8979	0.12794668641707	0.434466445962999	0.37885009003464	SLC7A5	1
R-HSA-375165	R-HSA-375165	NCAM signaling for neurite out-growth	2/94	60/8979	0.130153946838608	0.435121286854525	0.379421104282157	COL9A2/COL4A2	2
R-HSA-4086398	R-HSA-4086398	Ca2+ pathway	2/94	60/8979	0.130153946838608	0.435121286854525	0.379421104282157	GNB1/LEF1	2
R-HSA-5576891	R-HSA-5576891	Cardiac conduction	3/94	120/8979	0.130905132909624	0.435121286854525	0.379421104282157	TNNI3/ATP2B4/ATP2A2	3
R-HSA-8856688	R-HSA-8856688	Golgi-to-ER retrograde transport	3/94	121/8979	0.133270553560239	0.437710617264075	0.381678972681207	KIF21A/COPE/GALNT1	3
R-HSA-175474	R-HSA-175474	Assembly Of The HIV Virion	1/94	14/8979	0.137089337708258	0.437710617264075	0.381678972681207	NMT2	1
R-HSA-2214320	R-HSA-2214320	Anchoring fibril formation	1/94	14/8979	0.137089337708258	0.437710617264075	0.381678972681207	COL4A2	1
R-HSA-8956320	R-HSA-8956320	Nucleotide biosynthesis	1/94	14/8979	0.137089337708258	0.437710617264075	0.381678972681207	IMPDH2	1
R-HSA-9037629	R-HSA-9037629	Lewis blood group biosynthesis	1/94	14/8979	0.137089337708258	0.437710617264075	0.381678972681207	ST3GAL4	1
R-HSA-373755	R-HSA-373755	Semaphorin interactions	2/94	62/8979	0.137248244396362	0.437710617264075	0.381678972681207	MYL9/MYH9	2
R-HSA-9679506	R-HSA-9679506	SARS-CoV Infections	6/94	339/8979	0.144054066860584	0.447900863379448	0.39056475821	GPC1/SDC4/ST3GAL4/GALNT1/IMPDH2/GPC3	6
R-HSA-70171	R-HSA-70171	Glycolysis	2/94	64/8979	0.14442662583544	0.447900863379448	0.39056475821	HK2/PGP	2
R-HSA-1502540	R-HSA-1502540	Signaling by Activin	1/94	15/8979	0.146137146102616	0.447900863379448	0.39056475821	INHBB	1
R-HSA-2032785	R-HSA-2032785	YAP1- and WWTR1 (TAZ)-stimulated gene expression	1/94	15/8979	0.146137146102616	0.447900863379448	0.39056475821	TEAD2	1
R-HSA-9754189	R-HSA-9754189	Germ layer formation at gastrulation	1/94	15/8979	0.146137146102616	0.447900863379448	0.39056475821	LEF1	1
R-HSA-975577	R-HSA-975577	N-Glycan antennae elongation	1/94	15/8979	0.146137146102616	0.447900863379448	0.39056475821	ST3GAL4	1
R-HSA-1912422	R-HSA-1912422	Pre-NOTCH Expression and Processing	2/94	66/8979	0.151682615407172	0.457518700746777	0.398951409437979	ST3GAL4/ATP2A2	2
R-HSA-164378	R-HSA-164378	PKA activation in glucagon signalling	1/94	16/8979	0.155091084998907	0.457518700746777	0.398951409437979	PRKAR2B	1
R-HSA-422085	R-HSA-422085	Synthesis, secretion, and deacylation of Ghrelin	1/94	16/8979	0.155091084998907	0.457518700746777	0.398951409437979	SPCS2	1
R-HSA-9033658	R-HSA-9033658	Blood group systems biosynthesis	1/94	16/8979	0.155091084998907	0.457518700746777	0.398951409437979	ST3GAL4	1
R-HSA-9659787	R-HSA-9659787	Aberrant regulation of mitotic G1/S transition in cancer due to RB1 defects	1/94	16/8979	0.155091084998907	0.457518700746777	0.398951409437979	CDKN1C	1
R-HSA-9661069	R-HSA-9661069	Defective binding of RB1 mutants to E2F1,(E2F2, E2F3)	1/94	16/8979	0.155091084998907	0.457518700746777	0.398951409437979	CDKN1C	1
R-HSA-9772573	R-HSA-9772573	Late SARS-CoV-2 Infection Events	2/94	68/8979	0.159009965390362	0.460325031886236	0.401398500150576	ST3GAL4/GALNT1	2
R-HSA-450385	R-HSA-450385	Butyrate Response Factor 1 (BRF1) binds and destabilizes mRNA	1/94	17/8979	0.163952117913122	0.460325031886236	0.401398500150576	ZFP36L1	1
R-HSA-5635838	R-HSA-5635838	Activation of SMO	1/94	17/8979	0.163952117913122	0.460325031886236	0.401398500150576	DHH	1
R-HSA-8964315	R-HSA-8964315	G beta:gamma signalling through BTK	1/94	17/8979	0.163952117913122	0.460325031886236	0.401398500150576	GNB1	1
R-HSA-9758941	R-HSA-9758941	Gastrulation	1/94	17/8979	0.163952117913122	0.460325031886236	0.401398500150576	LEF1	1
R-HSA-195721	R-HSA-195721	Signaling by WNT	5/94	277/8979	0.164403041887619	0.460325031886236	0.401398500150576	SOX9/WNT6/GNB1/RSPO1/LEF1	5
R-HSA-9759194	R-HSA-9759194	Nuclear events mediated by NFE2L2	2/94	70/8979	0.166402649570206	0.460325031886236	0.401398500150576	ME1/IDH1	2
R-HSA-9013106	R-HSA-9013106	RHOC GTPase cycle	2/94	71/8979	0.170121667793099	0.460325031886236	0.401398500150576	PKN1/FMNL2	2
R-HSA-1362277	R-HSA-1362277	Transcription of E2F targets under negative control by DREAM complex	1/94	18/8979	0.172721198577724	0.460325031886236	0.401398500150576	TOP2A	1
R-HSA-176407	R-HSA-176407	Conversion from APC/C:Cdc20 to APC/C:Cdh1 in late anaphase	1/94	18/8979	0.172721198577724	0.460325031886236	0.401398500150576	UBE2C	1
R-HSA-176412	R-HSA-176412	Phosphorylation of the APC/C	1/94	18/8979	0.172721198577724	0.460325031886236	0.401398500150576	UBE2C	1
R-HSA-2243919	R-HSA-2243919	Crosslinking of collagen fibrils	1/94	18/8979	0.172721198577724	0.460325031886236	0.401398500150576	COL4A2	1
R-HSA-3000480	R-HSA-3000480	Scavenging by Class A Receptors	1/94	18/8979	0.172721198577724	0.460325031886236	0.401398500150576	COL4A2	1
R-HSA-392851	R-HSA-392851	Prostacyclin signalling through prostacyclin receptor	1/94	18/8979	0.172721198577724	0.460325031886236	0.401398500150576	GNB1	1
R-HSA-9687136	R-HSA-9687136	Aberrant regulation of mitotic exit in cancer due to RB1 defects	1/94	18/8979	0.172721198577724	0.460325031886236	0.401398500150576	UBE2C	1
R-HSA-8980692	R-HSA-8980692	RHOA GTPase cycle	3/94	138/8979	0.175591327384768	0.460325031886236	0.401398500150576	SRGAP1/PKN1/ARHGAP29	3
R-HSA-422356	R-HSA-422356	Regulation of insulin secretion	2/94	73/8979	0.177601523066675	0.460325031886236	0.401398500150576	PRKAR2B/GNB1	2
R-HSA-141405	R-HSA-141405	Inhibition of the proteolytic activity of APC/C required for the onset of anaphase by mitotic spindle checkpoint components	1/94	19/8979	0.181399271039915	0.460325031886236	0.401398500150576	UBE2C	1
R-HSA-141430	R-HSA-141430	Inactivation of APC/C via direct inhibition of the APC/C complex	1/94	19/8979	0.181399271039915	0.460325031886236	0.401398500150576	UBE2C	1
R-HSA-163615	R-HSA-163615	PKA activation	1/94	19/8979	0.181399271039915	0.460325031886236	0.401398500150576	PRKAR2B	1
R-HSA-418217	R-HSA-418217	G beta:gamma signalling through PLC beta	1/94	19/8979	0.181399271039915	0.460325031886236	0.401398500150576	GNB1	1
R-HSA-4641263	R-HSA-4641263	Regulation of FZD by ubiquitination	1/94	19/8979	0.181399271039915	0.460325031886236	0.401398500150576	RSPO1	1
R-HSA-5651801	R-HSA-5651801	PCNA-Dependent Long Patch Base Excision Repair	1/94	19/8979	0.181399271039915	0.460325031886236	0.401398500150576	APEX1	1
R-HSA-8964616	R-HSA-8964616	G beta:gamma signalling through CDC42	1/94	19/8979	0.181399271039915	0.460325031886236	0.401398500150576	GNB1	1
R-HSA-8978934	R-HSA-8978934	Metabolism of cofactors	1/94	19/8979	0.181399271039915	0.460325031886236	0.401398500150576	IDH1	1
R-HSA-933542	R-HSA-933542	TRAF6 mediated NF-kB activation	1/94	19/8979	0.181399271039915	0.460325031886236	0.401398500150576	MAP3K1	1
R-HSA-416482	R-HSA-416482	G alpha (12/13) signalling events	2/94	76/8979	0.188915635470462	0.471968375401097	0.41155137105671	GNA12/GNB1	2
R-HSA-500657	R-HSA-500657	Presynaptic function of Kainate receptors	1/94	20/8979	0.189987269758916	0.471968375401097	0.41155137105671	GNB1	1
R-HSA-9613829	R-HSA-9613829	Chaperone Mediated Autophagy	1/94	20/8979	0.189987269758916	0.471968375401097	0.41155137105671	PLIN2	1
R-HSA-9748787	R-HSA-9748787	Azathioprine ADME	1/94	20/8979	0.189987269758916	0.471968375401097	0.41155137105671	IMPDH2	1
R-HSA-611105	R-HSA-611105	Respiratory electron transport	2/94	78/8979	0.196513605482125	0.477986982140202	0.416799531705662	NDUFC1/UQCRC2	2
R-HSA-111931	R-HSA-111931	PKA-mediated phosphorylation of CREB	1/94	21/8979	0.198486119702287	0.477986982140202	0.416799531705662	PRKAR2B	1
R-HSA-174048	R-HSA-174048	APC/C:Cdc20 mediated degradation of Cyclin B	1/94	21/8979	0.198486119702287	0.477986982140202	0.416799531705662	UBE2C	1
R-HSA-392170	R-HSA-392170	ADP signalling through P2Y purinoceptor 12	1/94	21/8979	0.198486119702287	0.477986982140202	0.416799531705662	GNB1	1
R-HSA-452723	R-HSA-452723	Transcriptional regulation of pluripotent stem cells	1/94	21/8979	0.198486119702287	0.477986982140202	0.416799531705662	PBX1	1
R-HSA-977068	R-HSA-977068	Termination of O-glycan biosynthesis	1/94	21/8979	0.198486119702287	0.477986982140202	0.416799531705662	ST3GAL4	1
R-HSA-2029480	R-HSA-2029480	Fcgamma receptor (FCGR) dependent phagocytosis	2/94	80/8979	0.204149884519978	0.485847062688004	0.423653437803322	WIPF3/MYH9	2
R-HSA-202040	R-HSA-202040	G-protein activation	1/94	22/8979	0.20689673644129	0.485847062688004	0.423653437803322	GNB1	1
R-HSA-428930	R-HSA-428930	Thromboxane signalling through TP receptor	1/94	22/8979	0.20689673644129	0.485847062688004	0.423653437803322	GNB1	1
R-HSA-9013418	R-HSA-9013418	RHOBTB2 GTPase cycle	1/94	22/8979	0.20689673644129	0.485847062688004	0.423653437803322	DBN1	1
R-HSA-9013422	R-HSA-9013422	RHOBTB1 GTPase cycle	1/94	22/8979	0.20689673644129	0.485847062688004	0.423653437803322	DBN1	1
R-HSA-70326	R-HSA-70326	Glucose metabolism	2/94	82/8979	0.211819647602071	0.488294677197844	0.425787731454855	HK2/PGP	2
R-HSA-1592389	R-HSA-1592389	Activation of Matrix Metalloproteinases	1/94	23/8979	0.2152200262453	0.488294677197844	0.425787731454855	COL18A1	1
R-HSA-179409	R-HSA-179409	APC-Cdc20 mediated degradation of Nek2A	1/94	23/8979	0.2152200262453	0.488294677197844	0.425787731454855	UBE2C	1
R-HSA-180024	R-HSA-180024	DARPP-32 events	1/94	23/8979	0.2152200262453	0.488294677197844	0.425787731454855	PRKAR2B	1
R-HSA-210991	R-HSA-210991	Basigin interactions	1/94	23/8979	0.2152200262453	0.488294677197844	0.425787731454855	SLC7A5	1
R-HSA-418592	R-HSA-418592	ADP signalling through P2Y purinoceptor 1	1/94	23/8979	0.2152200262453	0.488294677197844	0.425787731454855	GNB1	1
R-HSA-5625886	R-HSA-5625886	Activated PKN1 stimulates transcription of AR (androgen receptor) regulated genes KLK2 and KLK3	1/94	23/8979	0.2152200262453	0.488294677197844	0.425787731454855	PKN1	1
R-HSA-111885	R-HSA-111885	Opioid Signalling	2/94	85/8979	0.223376962677	0.488294677197844	0.425787731454855	PRKAR2B/GNB1	2
R-HSA-2682334	R-HSA-2682334	EPH-Ephrin signaling	2/94	85/8979	0.223376962677	0.488294677197844	0.425787731454855	MYL9/MYH9	2
R-HSA-110373	R-HSA-110373	Resolution of AP sites via the multiple-nucleotide patch replacement pathway	1/94	24/8979	0.223456886175285	0.488294677197844	0.425787731454855	APEX1	1
R-HSA-156590	R-HSA-156590	Glutathione conjugation	1/94	24/8979	0.223456886175285	0.488294677197844	0.425787731454855	MGST3	1
R-HSA-2022854	R-HSA-2022854	Keratan sulfate biosynthesis	1/94	24/8979	0.223456886175285	0.488294677197844	0.425787731454855	ST3GAL4	1
R-HSA-392451	R-HSA-392451	G beta:gamma signalling through PI3Kgamma	1/94	24/8979	0.223456886175285	0.488294677197844	0.425787731454855	GNB1	1
R-HSA-8866652	R-HSA-8866652	Synthesis of active ubiquitin: roles of E1 and E2 enzymes	1/94	24/8979	0.223456886175285	0.488294677197844	0.425787731454855	UBE2C	1
R-HSA-975576	R-HSA-975576	N-glycan antennae elongation in the medial/trans-Golgi	1/94	24/8979	0.223456886175285	0.488294677197844	0.425787731454855	ST3GAL4	1
R-HSA-201451	R-HSA-201451	Signaling by BMP	1/94	25/8979	0.231608204176348	0.499173846444001	0.435274250578957	AMH	1
R-HSA-3000170	R-HSA-3000170	Syndecan interactions	1/94	25/8979	0.231608204176348	0.499173846444001	0.435274250578957	SDC4	1
R-HSA-9013508	R-HSA-9013508	NOTCH3 Intracellular Domain Regulates Transcription	1/94	25/8979	0.231608204176348	0.499173846444001	0.435274250578957	PBX1	1
R-HSA-6811434	R-HSA-6811434	COPI-dependent Golgi-to-ER retrograde traffic	2/94	89/8979	0.238862014061278	0.505029167535436	0.440380027891069	KIF21A/COPE	2
R-HSA-8878159	R-HSA-8878159	Transcriptional regulation by RUNX3	2/94	89/8979	0.238862014061278	0.505029167535436	0.440380027891069	LEF1/TEAD2	2
R-HSA-1538133	R-HSA-1538133	G0 and Early G1	1/94	26/8979	0.239674859169359	0.505029167535436	0.440380027891069	TOP2A	1
R-HSA-3238698	R-HSA-3238698	WNT ligand biogenesis and trafficking	1/94	26/8979	0.239674859169359	0.505029167535436	0.440380027891069	WNT6	1
R-HSA-9619665	R-HSA-9619665	EGR2 and SOX10-mediated initiation of Schwann cell myelination	1/94	26/8979	0.239674859169359	0.505029167535436	0.440380027891069	DAG1	1
R-HSA-9755511	R-HSA-9755511	KEAP1-NFE2L2 pathway	2/94	91/8979	0.246627459348494	0.508236714690727	0.443176974674564	ME1/IDH1	2
R-HSA-110314	R-HSA-110314	Recognition of DNA damage by PCNA-containing replication complex	1/94	27/8979	0.247657721141668	0.508236714690727	0.443176974674564	CUL4B	1
R-HSA-1296041	R-HSA-1296041	Activation of G protein gated Potassium channels	1/94	27/8979	0.247657721141668	0.508236714690727	0.443176974674564	GNB1	1
R-HSA-1296059	R-HSA-1296059	G protein gated Potassium channels	1/94	27/8979	0.247657721141668	0.508236714690727	0.443176974674564	GNB1	1
R-HSA-400042	R-HSA-400042	Adrenaline,noradrenaline inhibits insulin secretion	1/94	27/8979	0.247657721141668	0.508236714690727	0.443176974674564	GNB1	1
R-HSA-997272	R-HSA-997272	Inhibition of voltage gated Ca2+ channels via Gbeta/gamma subunits	1/94	27/8979	0.247657721141668	0.508236714690727	0.443176974674564	GNB1	1
R-HSA-72766	R-HSA-72766	Translation	4/94	243/8979	0.249924910894585	0.510669082001057	0.445297972931341	SPCS2/EIF3M/EIF3L/EIF3D	4
R-HSA-1251985	R-HSA-1251985	Nuclear signaling by ERBB4	1/94	28/8979	0.255557651236919	0.519927635275111	0.453371332276022	SPARC	1
R-HSA-1638074	R-HSA-1638074	Keratan sulfate/keratin metabolism	1/94	29/8979	0.263375501843971	0.530559081394797	0.462641839485651	ST3GAL4	1
R-HSA-8939211	R-HSA-8939211	ESR-mediated signaling	3/94	171/8979	0.265870195752607	0.530559081394797	0.462641839485651	CITED1/CXXC5/GNB1	3
R-HSA-163200	R-HSA-163200	Respiratory electron transport, ATP synthesis by chemiosmotic coupling, and heat production by uncoupling proteins.	2/94	96/8979	0.266076813501534	0.530559081394797	0.462641839485651	NDUFC1/UQCRC2	2
R-HSA-8864260	R-HSA-8864260	Transcriptional regulation by the AP-2 (TFAP2) family of transcription factors	1/94	30/8979	0.27111211668494	0.530559081394797	0.462641839485651	CITED1	1
R-HSA-9615710	R-HSA-9615710	Late endosomal microautophagy	1/94	30/8979	0.27111211668494	0.530559081394797	0.462641839485651	PLIN2	1
R-HSA-9717207	R-HSA-9717207	Sensory perception of sweet, bitter, and umami (glutamate) taste	1/94	30/8979	0.27111211668494	0.530559081394797	0.462641839485651	GNB1	1
R-HSA-977606	R-HSA-977606	Regulation of Complement cascade	1/94	30/8979	0.27111211668494	0.530559081394797	0.462641839485651	CLU	1
R-HSA-2672351	R-HSA-2672351	Stimuli-sensing channels	2/94	98/8979	0.273861315473876	0.530559081394797	0.462641839485651	TTYH1/SGK1	2
R-HSA-6785807	R-HSA-6785807	Interleukin-4 and Interleukin-13 signaling	2/94	99/8979	0.277752860653051	0.530559081394797	0.462641839485651	FSCN1/NDN	2
R-HSA-2871796	R-HSA-2871796	FCERI mediated MAPK activation	1/94	31/8979	0.278768330902351	0.530559081394797	0.462641839485651	MAP3K1	1
R-HSA-352230	R-HSA-352230	Amino acid transport across the plasma membrane	1/94	31/8979	0.278768330902351	0.530559081394797	0.462641839485651	SLC7A5	1
R-HSA-392518	R-HSA-392518	Signal amplification	1/94	31/8979	0.278768330902351	0.530559081394797	0.462641839485651	GNB1	1
R-HSA-397795	R-HSA-397795	G-protein beta:gamma signalling	1/94	31/8979	0.278768330902351	0.530559081394797	0.462641839485651	GNB1	1
R-HSA-420092	R-HSA-420092	Glucagon-type ligand receptors	1/94	31/8979	0.278768330902351	0.530559081394797	0.462641839485651	GNB1	1
R-HSA-451326	R-HSA-451326	Activation of kainate receptors upon glutamate binding	1/94	31/8979	0.278768330902351	0.530559081394797	0.462641839485651	GNB1	1
R-HSA-5654687	R-HSA-5654687	Downstream signaling of activated FGFR1	1/94	31/8979	0.278768330902351	0.530559081394797	0.462641839485651	FLRT3	1
R-HSA-8957275	R-HSA-8957275	Post-translational protein phosphorylation	2/94	100/8979	0.281643386260267	0.533878226164041	0.465536098193889	GPC3/IGFBP5	2
R-HSA-176033	R-HSA-176033	Interactions of Vpr with host cellular proteins	1/94	32/8979	0.286344971145442	0.538465443747605	0.469536102821841	SLC25A4	1
R-HSA-4085001	R-HSA-4085001	Sialic acid metabolism	1/94	32/8979	0.286344971145442	0.538465443747605	0.469536102821841	ST3GAL4	1
R-HSA-163685	R-HSA-163685	Integration of energy metabolism	2/94	102/8979	0.289419782426066	0.539643205016238	0.470563098040475	PRKAR2B/GNB1	2
R-HSA-9018519	R-HSA-9018519	Estrogen-dependent gene expression	2/94	102/8979	0.289419782426066	0.539643205016238	0.470563098040475	CITED1/CXXC5	2
R-HSA-157118	R-HSA-157118	Signaling by NOTCH	3/94	180/8979	0.291544528133772	0.539643205016238	0.470563098040475	ST3GAL4/ATP2A2/PBX1	3
R-HSA-201681	R-HSA-201681	TCF dependent signaling in response to WNT	3/94	180/8979	0.291544528133772	0.539643205016238	0.470563098040475	SOX9/RSPO1/LEF1	3
R-HSA-1296065	R-HSA-1296065	Inwardly rectifying K+ channels	1/94	33/8979	0.293842855655594	0.540186954737232	0.47103724197649	GNB1	1
R-HSA-5617833	R-HSA-5617833	Cilium Assembly	3/94	182/8979	0.297279163328754	0.540186954737232	0.47103724197649	PRKAR2B/CCT4/CCT8	3
R-HSA-111933	R-HSA-111933	Calmodulin induced events	1/94	34/8979	0.301262794350919	0.540186954737232	0.47103724197649	PRKAR2B	1
R-HSA-111997	R-HSA-111997	CaM pathway	1/94	34/8979	0.301262794350919	0.540186954737232	0.47103724197649	PRKAR2B	1
R-HSA-425397	R-HSA-425397	Transport of vitamins, nucleosides, and related molecules	1/94	34/8979	0.301262794350919	0.540186954737232	0.47103724197649	SLC25A4	1
R-HSA-6804757	R-HSA-6804757	Regulation of TP53 Degradation	1/94	34/8979	0.301262794350919	0.540186954737232	0.47103724197649	SGK1	1
R-HSA-9706574	R-HSA-9706574	RHOBTB GTPase Cycle	1/94	34/8979	0.301262794350919	0.540186954737232	0.47103724197649	DBN1	1
R-HSA-6811442	R-HSA-6811442	Intra-Golgi and retrograde Golgi-to-ER traffic	3/94	184/8979	0.303021277730932	0.540186954737232	0.47103724197649	KIF21A/COPE/GALNT1	3
R-HSA-1989781	R-HSA-1989781	PPARA activates gene expression	2/94	106/8979	0.304943239759928	0.540186954737232	0.47103724197649	ME1/PLIN2	2
R-HSA-390522	R-HSA-390522	Striated Muscle Contraction	1/94	35/8979	0.308605588910003	0.540186954737232	0.47103724197649	TNNI3	1
R-HSA-5663213	R-HSA-5663213	RHO GTPases Activate WASPs and WAVEs	1/94	35/8979	0.308605588910003	0.540186954737232	0.47103724197649	WIPF3	1
R-HSA-6806003	R-HSA-6806003	Regulation of TP53 Expression and Degradation	1/94	35/8979	0.308605588910003	0.540186954737232	0.47103724197649	SGK1	1
R-HSA-9717189	R-HSA-9717189	Sensory perception of taste	1/94	35/8979	0.308605588910003	0.540186954737232	0.47103724197649	GNB1	1
R-HSA-400206	R-HSA-400206	Regulation of lipid metabolism by PPARalpha	2/94	108/8979	0.31268446463255	0.540186954737232	0.47103724197649	ME1/PLIN2	2
R-HSA-111996	R-HSA-111996	Ca-dependent events	1/94	36/8979	0.315872032854822	0.540186954737232	0.47103724197649	PRKAR2B	1
R-HSA-5696394	R-HSA-5696394	DNA Damage Recognition in GG-NER	1/94	36/8979	0.315872032854822	0.540186954737232	0.47103724197649	CUL4B	1
R-HSA-5696400	R-HSA-5696400	Dual Incision in GG-NER	1/94	36/8979	0.315872032854822	0.540186954737232	0.47103724197649	CUL4B	1
R-HSA-73933	R-HSA-73933	Resolution of Abasic Sites (AP sites)	1/94	36/8979	0.315872032854822	0.540186954737232	0.47103724197649	APEX1	1
R-HSA-8853659	R-HSA-8853659	RET signaling	1/94	36/8979	0.315872032854822	0.540186954737232	0.47103724197649	GFRA3	1
R-HSA-9664323	R-HSA-9664323	FCGR3A-mediated IL10 synthesis	1/94	36/8979	0.315872032854822	0.540186954737232	0.47103724197649	PRKAR2B	1
R-HSA-9694548	R-HSA-9694548	Maturation of spike protein	1/94	36/8979	0.315872032854822	0.540186954737232	0.47103724197649	ST3GAL4	1
R-HSA-9013407	R-HSA-9013407	RHOH GTPase cycle	1/94	37/8979	0.323062911632822	0.548509691693136	0.478294579509403	DBN1	1
R-HSA-9013424	R-HSA-9013424	RHOV GTPase cycle	1/94	37/8979	0.323062911632822	0.548509691693136	0.478294579509403	DST	1
R-HSA-9013420	R-HSA-9013420	RHOU GTPase cycle	1/94	38/8979	0.330179002698189	0.556532684194308	0.485290543086473	DST	1
R-HSA-9031628	R-HSA-9031628	NGF-stimulated transcription	1/94	38/8979	0.330179002698189	0.556532684194308	0.485290543086473	SGK1	1
R-HSA-9678108	R-HSA-9678108	SARS-CoV-1 Infection	2/94	113/8979	0.331955907192459	0.556532684194308	0.485290543086473	ST3GAL4/GALNT1	2
R-HSA-9006936	R-HSA-9006936	Signaling by TGFB family members	2/94	114/8979	0.335793658804853	0.556532684194308	0.485290543086473	AMH/INHBB	2
R-HSA-166658	R-HSA-166658	Complement cascade	1/94	39/8979	0.337221075592314	0.556532684194308	0.485290543086473	CLU	1
R-HSA-5696395	R-HSA-5696395	Formation of Incision Complex in GG-NER	1/94	39/8979	0.337221075592314	0.556532684194308	0.485290543086473	CUL4B	1
R-HSA-9035034	R-HSA-9035034	RHOF GTPase cycle	1/94	39/8979	0.337221075592314	0.556532684194308	0.485290543086473	BASP1	1
R-HSA-9696270	R-HSA-9696270	RND2 GTPase cycle	1/94	39/8979	0.337221075592314	0.556532684194308	0.485290543086473	DST	1
R-HSA-1489509	R-HSA-1489509	DAG and IP3 signaling	1/94	40/8979	0.344189892023446	0.566054456568176	0.493593426668503	PRKAR2B	1
R-HSA-437239	R-HSA-437239	Recycling pathway of L1	1/94	41/8979	0.351086205945563	0.569459413080088	0.496562512297757	RDX	1
R-HSA-4615885	R-HSA-4615885	SUMOylation of DNA replication proteins	1/94	41/8979	0.351086205945563	0.569459413080088	0.496562512297757	TOP2A	1
R-HSA-977444	R-HSA-977444	GABA B receptor activation	1/94	41/8979	0.351086205945563	0.569459413080088	0.496562512297757	GNB1	1
R-HSA-991365	R-HSA-991365	Activation of GABAB receptors	1/94	41/8979	0.351086205945563	0.569459413080088	0.496562512297757	GNB1	1
R-HSA-6799198	R-HSA-6799198	Complex I biogenesis	1/94	43/8979	0.36466430377499	0.585447453679576	0.510503912552887	NDUFC1	1
R-HSA-69231	R-HSA-69231	Cyclin D associated events in G1	1/94	43/8979	0.36466430377499	0.585447453679576	0.510503912552887	CDKN1C	1
R-HSA-69236	R-HSA-69236	G1 Phase	1/94	43/8979	0.36466430377499	0.585447453679576	0.510503912552887	CDKN1C	1
R-HSA-6811436	R-HSA-6811436	COPI-independent Golgi-to-ER retrograde traffic	1/94	44/8979	0.371347557517734	0.590155040903604	0.514608878218798	GALNT1	1
R-HSA-73893	R-HSA-73893	DNA Damage Bypass	1/94	44/8979	0.371347557517734	0.590155040903604	0.514608878218798	CUL4B	1
R-HSA-9012852	R-HSA-9012852	Signaling by NOTCH3	1/94	44/8979	0.371347557517734	0.590155040903604	0.514608878218798	PBX1	1
R-HSA-418597	R-HSA-418597	G alpha (z) signalling events	1/94	46/8979	0.384506093284049	0.60697951849522	0.529279642577233	GNB1	1
R-HSA-9616222	R-HSA-9616222	Transcriptional regulation of granulopoiesis	1/94	46/8979	0.384506093284049	0.60697951849522	0.529279642577233	LEF1	1
R-HSA-983231	R-HSA-983231	Factors involved in megakaryocyte development and platelet production	2/94	128/8979	0.388746601933369	0.609055715921792	0.531090064508074	KIF21A/PRKAR2B	2
R-HSA-112043	R-HSA-112043	PLC beta mediated events	1/94	47/8979	0.390982800687082	0.609055715921792	0.531090064508074	PRKAR2B	1
R-HSA-201722	R-HSA-201722	Formation of the beta-catenin:TCF transactivating complex	1/94	47/8979	0.390982800687082	0.609055715921792	0.531090064508074	LEF1	1
R-HSA-6803157	R-HSA-6803157	Antimicrobial peptides	1/94	47/8979	0.390982800687082	0.609055715921792	0.531090064508074	CLU	1
R-HSA-9010553	R-HSA-9010553	Regulation of expression of SLITs and ROBOs	2/94	129/8979	0.39246362476024	0.609351417390899	0.531347913023733	DAG1/LHX9	2
R-HSA-1221632	R-HSA-1221632	Meiotic synapsis	1/94	48/8979	0.397392072601034	0.610974131165107	0.532762902064132	SYNE2	1
R-HSA-5654736	R-HSA-5654736	Signaling by FGFR1	1/94	48/8979	0.397392072601034	0.610974131165107	0.532762902064132	FLRT3	1
R-HSA-6781823	R-HSA-6781823	Formation of TC-NER Pre-Incision Complex	1/94	48/8979	0.397392072601034	0.610974131165107	0.532762902064132	CUL4B	1
R-HSA-9006934	R-HSA-9006934	Signaling by Receptor Tyrosine Kinases	6/94	489/8979	0.405567882499961	0.621519612142798	0.541958448590174	SPARC/COL9A2/COL4A2/SGK1/IGF2/FLRT3	6
R-HSA-2428928	R-HSA-2428928	IRS-related events triggered by IGF1R	1/94	50/8979	0.410011081548105	0.62629524430649	0.54612274871507	IGF2	1
R-HSA-2428924	R-HSA-2428924	IGF1R signaling cascade	1/94	51/8979	0.416222186748516	0.626911873792428	0.546660443025958	IGF2	1
R-HSA-9700206	R-HSA-9700206	Signaling by ALK in cancer	1/94	51/8979	0.416222186748516	0.626911873792428	0.546660443025958	MYH9	1
R-HSA-9725370	R-HSA-9725370	Signaling by ALK fusions and activated point mutants	1/94	51/8979	0.416222186748516	0.626911873792428	0.546660443025958	MYH9	1
R-HSA-983189	R-HSA-983189	Kinesins	1/94	51/8979	0.416222186748516	0.626911873792428	0.546660443025958	KIF21A	1
R-HSA-453279	R-HSA-453279	Mitotic G1 phase and G1/S transition	2/94	136/8979	0.418194651552426	0.626911873792428	0.546660443025958	TOP2A/CDKN1C	2
R-HSA-418555	R-HSA-418555	G alpha (s) signalling events	2/94	137/8979	0.421827130333951	0.626911873792428	0.546660443025958	PRKAR2B/GNB1	2
R-HSA-112040	R-HSA-112040	G-protein mediated events	1/94	52/8979	0.422368592936424	0.626911873792428	0.546660443025958	PRKAR2B	1
R-HSA-2404192	R-HSA-2404192	Signaling by Type 1 Insulin-like Growth Factor 1 Receptor (IGF1R)	1/94	52/8979	0.422368592936424	0.626911873792428	0.546660443025958	IGF2	1
R-HSA-8936459	R-HSA-8936459	RUNX1 regulates genes involved in megakaryocyte differentiation and platelet function	1/94	52/8979	0.422368592936424	0.626911873792428	0.546660443025958	MYL9	1
R-HSA-1236394	R-HSA-1236394	Signaling by ERBB4	1/94	53/8979	0.428450966887805	0.630888778796256	0.550128261617609	SPARC	1
R-HSA-1268020	R-HSA-1268020	Mitochondrial protein import	1/94	53/8979	0.428450966887805	0.630888778796256	0.550128261617609	SLC25A4	1
R-HSA-5358351	R-HSA-5358351	Signaling by Hedgehog	2/94	139/8979	0.429057834732199	0.630888778796256	0.550128261617609	DHH/PRKAR2B	2
R-HSA-3858494	R-HSA-3858494	Beta-catenin independent WNT signaling	2/94	140/8979	0.432655742746387	0.632239970824442	0.551306486602045	GNB1/LEF1	2
R-HSA-9609507	R-HSA-9609507	Protein localization	2/94	140/8979	0.432655742746387	0.632239970824442	0.551306486602045	SLC25A4/IDH1	2
R-HSA-9033241	R-HSA-9033241	Peroxisomal protein import	1/94	54/8979	0.434469968580898	0.632931559167234	0.551909544233694	IDH1	1
R-HSA-5387390	R-HSA-5387390	Hh mutants abrogate ligand secretion	1/94	55/8979	0.440426251264751	0.639634432606039	0.557754378119896	DHH	1
R-HSA-9006931	R-HSA-9006931	Signaling by Nuclear Receptors	3/94	234/8979	0.445344566966749	0.643275901804841	0.560929700280314	CITED1/CXXC5/GNB1	3
R-HSA-381753	R-HSA-381753	Olfactory Signaling Pathway	2/94	145/8979	0.450464887509345	0.643275901804841	0.560929700280314	REEP1/GNB1	2
R-HSA-6782135	R-HSA-6782135	Dual incision in TC-NER	1/94	57/8979	0.452153239361502	0.643275901804841	0.560929700280314	CUL4B	1
R-HSA-6782210	R-HSA-6782210	Gap-filling DNA repair synthesis and ligation in TC-NER	1/94	57/8979	0.452153239361502	0.643275901804841	0.560929700280314	CUL4B	1
R-HSA-8943724	R-HSA-8943724	Regulation of PTEN gene transcription	1/94	57/8979	0.452153239361502	0.643275901804841	0.560929700280314	SNAI2	1
R-HSA-9748784	R-HSA-9748784	Drug ADME	1/94	57/8979	0.452153239361502	0.643275901804841	0.560929700280314	IMPDH2	1
R-HSA-168928	R-HSA-168928	DDX58/IFIH1-mediated induction of interferon-alpha/beta	1/94	58/8979	0.457925218233954	0.643275901804841	0.560929700280314	MAP3K1	1
R-HSA-174084	R-HSA-174084	Autodegradation of Cdh1 by Cdh1:APC/C	1/94	58/8979	0.457925218233954	0.643275901804841	0.560929700280314	UBE2C	1
R-HSA-8986944	R-HSA-8986944	Transcriptional Regulation by MECP2	1/94	58/8979	0.457925218233954	0.643275901804841	0.560929700280314	SGK1	1
R-HSA-977225	R-HSA-977225	Amyloid fiber formation	1/94	58/8979	0.457925218233954	0.643275901804841	0.560929700280314	GSN	1
R-HSA-977443	R-HSA-977443	GABA receptor activation	1/94	58/8979	0.457925218233954	0.643275901804841	0.560929700280314	GNB1	1
R-HSA-198725	R-HSA-198725	Nuclear Events (kinase and transcription factor activation)	1/94	59/8979	0.463637025148651	0.645535917021131	0.562900409356071	SGK1	1
R-HSA-446219	R-HSA-446219	Synthesis of substrates in N-glycan biosythesis	1/94	59/8979	0.463637025148651	0.645535917021131	0.562900409356071	ST3GAL4	1
R-HSA-73884	R-HSA-73884	Base Excision Repair	1/94	59/8979	0.463637025148651	0.645535917021131	0.562900409356071	APEX1	1
R-HSA-8852135	R-HSA-8852135	Protein ubiquitination	1/94	60/8979	0.469289280713228	0.649573432541477	0.566421079669308	UBE2C	1
R-HSA-8873719	R-HSA-8873719	RAB geranylgeranylation	1/94	60/8979	0.469289280713228	0.649573432541477	0.566421079669308	PTP4A2	1
R-HSA-174154	R-HSA-174154	APC/C:Cdc20 mediated degradation of Securin	1/94	61/8979	0.4748825992033	0.653482760419702	0.569829971730828	UBE2C	1
R-HSA-5358346	R-HSA-5358346	Hedgehog ligand biogenesis	1/94	61/8979	0.4748825992033	0.653482760419702	0.569829971730828	DHH	1
R-HSA-3906995	R-HSA-3906995	Diseases associated with O-glycosylation of proteins	1/94	63/8979	0.485894850785064	0.666692934798111	0.581349102377479	DAG1	1
R-HSA-2559582	R-HSA-2559582	Senescence-Associated Secretory Phenotype (SASP)	1/94	64/8979	0.49131498133982	0.672175858528681	0.586130153177329	UBE2C	1
R-HSA-1445148	R-HSA-1445148	Translocation of SLC2A4 (GLUT4) to the plasma membrane	1/94	65/8979	0.496678569870842	0.675597363051981	0.589113668495371	MYH9	1
R-HSA-156580	R-HSA-156580	Phase II - Conjugation of compounds	1/94	65/8979	0.496678569870842	0.675597363051981	0.589113668495371	MGST3	1
R-HSA-380259	R-HSA-380259	Loss of Nlp from mitotic centrosomes	1/94	66/8979	0.501986199939514	0.676209881750284	0.589647778243446	PRKAR2B	1
R-HSA-380284	R-HSA-380284	Loss of proteins required for interphase microtubule organization from the centrosome	1/94	66/8979	0.501986199939514	0.676209881750284	0.589647778243446	PRKAR2B	1
R-HSA-948021	R-HSA-948021	Transport to the Golgi and subsequent modification	2/94	161/8979	0.5052804754532	0.676209881750284	0.589647778243446	COPE/ST3GAL4	2
R-HSA-174178	R-HSA-174178	APC/C:Cdh1 mediated degradation of Cdc20 and other APC/C:Cdh1 targeted proteins in late mitosis/early G1	1/94	67/8979	0.507238449149172	0.676209881750284	0.589647778243446	UBE2C	1
R-HSA-174184	R-HSA-174184	Cdc20:Phospho-APC/C mediated degradation of Cyclin A	1/94	67/8979	0.507238449149172	0.676209881750284	0.589647778243446	UBE2C	1
R-HSA-69017	R-HSA-69017	CDK-mediated phosphorylation and removal of Cdc6	1/94	67/8979	0.507238449149172	0.676209881750284	0.589647778243446	UBE2C	1
R-HSA-9013026	R-HSA-9013026	RHOB GTPase cycle	1/94	67/8979	0.507238449149172	0.676209881750284	0.589647778243446	PKN1	1
R-HSA-109581	R-HSA-109581	Apoptosis	2/94	162/8979	0.508590059367269	0.676209881750284	0.589647778243446	GSN/DSP	2
R-HSA-179419	R-HSA-179419	APC:Cdc20 mediated degradation of cell cycle proteins prior to satisfation of the cell cycle checkpoint	1/94	68/8979	0.512435889205273	0.679409381193509	0.592437707508167	UBE2C	1
R-HSA-176409	R-HSA-176409	APC/C:Cdc20 mediated degradation of mitotic proteins	1/94	69/8979	0.517579085974963	0.680493951476832	0.593383441185195	UBE2C	1
R-HSA-446193	R-HSA-446193	Biosynthesis of the N-glycan precursor (dolichol lipid-linked oligosaccharide, LLO) and transfer to a nascent protein	1/94	69/8979	0.517579085974963	0.680493951476832	0.593383441185195	ST3GAL4	1
R-HSA-8854518	R-HSA-8854518	AURKA Activation by TPX2	1/94	69/8979	0.517579085974963	0.680493951476832	0.593383441185195	PRKAR2B	1
R-HSA-1500620	R-HSA-1500620	Meiosis	1/94	70/8979	0.522668599546047	0.681490549684348	0.594252464153836	SYNE2	1
R-HSA-176814	R-HSA-176814	Activation of APC/C and APC/C:Cdc20 mediated degradation of mitotic proteins	1/94	70/8979	0.522668599546047	0.681490549684348	0.594252464153836	UBE2C	1
R-HSA-6781827	R-HSA-6781827	Transcription-Coupled Nucleotide Excision Repair (TC-NER)	1/94	70/8979	0.522668599546047	0.681490549684348	0.594252464153836	CUL4B	1
R-HSA-1852241	R-HSA-1852241	Organelle biogenesis and maintenance	3/94	265/8979	0.528128446157449	0.686712469934755	0.598805922712955	PRKAR2B/CCT4/CCT8	3
R-HSA-438064	R-HSA-438064	Post NMDA receptor activation events	1/94	72/8979	0.532688788896643	0.688846872217028	0.600667098654902	PRKAR2B	1
R-HSA-9663891	R-HSA-9663891	Selective autophagy	1/94	72/8979	0.532688788896643	0.688846872217028	0.600667098654902	PLIN2	1
R-HSA-9711123	R-HSA-9711123	Cellular response to chemical stress	2/94	170/8979	0.534550477531389	0.689365643155234	0.601119461359716	ME1/IDH1	2
R-HSA-9009391	R-HSA-9009391	Extra-nuclear estrogen signaling	1/94	73/8979	0.537620556477614	0.691435702063853	0.602924530568614	GNB1	1
R-HSA-1799339	R-HSA-1799339	SRP-dependent cotranslational protein targeting to membrane	1/94	74/8979	0.542500824576773	0.692055105946585	0.603464644123807	SPCS2	1
R-HSA-380270	R-HSA-380270	Recruitment of mitotic centrosome proteins and complexes	1/94	74/8979	0.542500824576773	0.692055105946585	0.603464644123807	PRKAR2B	1
R-HSA-380287	R-HSA-380287	Centrosome maturation	1/94	74/8979	0.542500824576773	0.692055105946585	0.603464644123807	PRKAR2B	1
R-HSA-176408	R-HSA-176408	Regulation of APC/C activators between G1/S and early anaphase	1/94	75/8979	0.547330125249404	0.692600051253938	0.603939830598326	UBE2C	1
R-HSA-5617472	R-HSA-5617472	Activation of anterior HOX genes in hindbrain development during early embryogenesis	1/94	75/8979	0.547330125249404	0.692600051253938	0.603939830598326	PBX1	1
R-HSA-5619507	R-HSA-5619507	Activation of HOX genes during differentiation	1/94	75/8979	0.547330125249404	0.692600051253938	0.603939830598326	PBX1	1
R-HSA-381340	R-HSA-381340	Transcriptional regulation of white adipocyte differentiation	1/94	77/8979	0.556837925402842	0.700873335440377	0.611154045845646	NR2F2	1
R-HSA-5696399	R-HSA-5696399	Global Genome Nucleotide Excision Repair (GG-NER)	1/94	77/8979	0.556837925402842	0.700873335440377	0.611154045845646	CUL4B	1
R-HSA-195253	R-HSA-195253	Degradation of beta-catenin by the destruction complex	1/94	78/8979	0.561517462025189	0.704883622542259	0.614650973269454	LEF1	1
R-HSA-450531	R-HSA-450531	Regulation of mRNA stability by proteins that bind AU-rich elements	1/94	79/8979	0.566148105612385	0.70693625885991	0.616440850165532	ZFP36L1	1
R-HSA-5632684	R-HSA-5632684	Hedgehog 'on' state	1/94	79/8979	0.566148105612385	0.70693625885991	0.616440850165532	DHH	1
R-HSA-6809371	R-HSA-6809371	Formation of the cornified envelope	1/94	80/8979	0.57073036157558	0.710777653466158	0.619790505141097	DSP	1
R-HSA-174143	R-HSA-174143	APC/C-mediated degradation of cell cycle proteins	1/94	81/8979	0.575264730157656	0.712663917675627	0.621435307339808	UBE2C	1
R-HSA-453276	R-HSA-453276	Regulation of mitotic cell cycle	1/94	81/8979	0.575264730157656	0.712663917675627	0.621435307339808	UBE2C	1
R-HSA-190236	R-HSA-190236	Signaling by FGFR	1/94	82/8979	0.579751706485503	0.714348498584132	0.622904243859045	FLRT3	1
R-HSA-5357801	R-HSA-5357801	Programmed Cell Death	2/94	186/8979	0.583640431011914	0.714348498584132	0.622904243859045	GSN/DSP	2
R-HSA-2565942	R-HSA-2565942	Regulation of PLK1 Activity at G2/M Transition	1/94	83/8979	0.584191780621769	0.714348498584132	0.622904243859045	PRKAR2B	1
R-HSA-380320	R-HSA-380320	Recruitment of NuMA to mitotic centrosomes	1/94	83/8979	0.584191780621769	0.714348498584132	0.622904243859045	PRKAR2B	1
R-HSA-8876198	R-HSA-8876198	RAB GEFs exchange GTP for GDP on RABs	1/94	83/8979	0.584191780621769	0.714348498584132	0.622904243859045	GDI2	1
R-HSA-446728	R-HSA-446728	Cell junction organization	1/94	84/8979	0.588585437616099	0.717131349454006	0.625330860027913	DST	1
R-HSA-112314	R-HSA-112314	Neurotransmitter receptors and postsynaptic signal transmission	2/94	188/8979	0.589506278788462	0.717131349454006	0.625330860027913	PRKAR2B/GNB1	2
R-HSA-442755	R-HSA-442755	Activation of NMDA receptors and postsynaptic events	1/94	85/8979	0.59293315755585	0.717601154785541	0.625740525247874	PRKAR2B	1
R-HSA-69052	R-HSA-69052	Switching of origins to a post-replicative state	1/94	85/8979	0.59293315755585	0.717601154785541	0.625740525247874	UBE2C	1
R-HSA-6807878	R-HSA-6807878	COPI-mediated anterograde transport	1/94	86/8979	0.597235415616312	0.720959376396162	0.628668858543487	COPE	1
R-HSA-168142	R-HSA-168142	Toll Like Receptor 10 (TLR10) Cascade	1/94	88/8979	0.605705422537949	0.723779644146612	0.63112810183168	MAP3K1	1
R-HSA-168176	R-HSA-168176	Toll Like Receptor 5 (TLR5) Cascade	1/94	88/8979	0.605705422537949	0.723779644146612	0.63112810183168	MAP3K1	1
R-HSA-6805567	R-HSA-6805567	Keratinization	1/94	88/8979	0.605705422537949	0.723779644146612	0.63112810183168	DSP	1
R-HSA-975871	R-HSA-975871	MyD88 cascade initiated on plasma membrane	1/94	88/8979	0.605705422537949	0.723779644146612	0.63112810183168	MAP3K1	1
R-HSA-9679191	R-HSA-9679191	Potential therapeutics for SARS	1/94	89/8979	0.609874097634274	0.726920641624691	0.633867018009041	IMPDH2	1
R-HSA-1474165	R-HSA-1474165	Reproduction	1/94	90/8979	0.613999163418569	0.729993967590843	0.636546925352408	SYNE2	1
R-HSA-975138	R-HSA-975138	TRAF6 mediated induction of NFkB and MAP kinases upon TLR7/8 or 9 activation	1/94	92/8979	0.622120267832849	0.736975850882977	0.642635052843988	MAP3K1	1
R-HSA-15869	R-HSA-15869	Metabolism of nucleotides	1/94	93/8979	0.626117195347614	0.736975850882977	0.642635052843988	IMPDH2	1
R-HSA-5620912	R-HSA-5620912	Anchoring of the basal body to the plasma membrane	1/94	93/8979	0.626117195347614	0.736975850882977	0.642635052843988	PRKAR2B	1
R-HSA-975155	R-HSA-975155	MyD88 dependent cascade initiated on endosome	1/94	93/8979	0.626117195347614	0.736975850882977	0.642635052843988	MAP3K1	1
R-HSA-168181	R-HSA-168181	Toll Like Receptor 7/8 (TLR7/8) Cascade	1/94	94/8979	0.630072291413034	0.737950673813777	0.643485088004431	MAP3K1	1
R-HSA-68867	R-HSA-68867	Assembly of the pre-replicative complex	1/94	94/8979	0.630072291413034	0.737950673813777	0.643485088004431	UBE2C	1
R-HSA-162906	R-HSA-162906	HIV Infection	2/94	204/8979	0.634252947677452	0.741008394316231	0.646151387550505	SLC25A4/NMT2	2
R-HSA-1296071	R-HSA-1296071	Potassium Channels	1/94	97/8979	0.641690900224387	0.746005184497317	0.650508535099133	GNB1	1
R-HSA-168138	R-HSA-168138	Toll Like Receptor 9 (TLR9) Cascade	1/94	97/8979	0.641690900224387	0.746005184497317	0.650508535099133	MAP3K1	1
R-HSA-5696398	R-HSA-5696398	Nucleotide Excision Repair	1/94	100/8979	0.652948355420802	0.757227576802503	0.660294341056598	CUL4B	1
R-HSA-425393	R-HSA-425393	Transport of inorganic cations/anions and amino acids/oligopeptides	1/94	104/8979	0.667415653245687	0.768908411591355	0.670479903952319	SLC7A5	1
R-HSA-166058	R-HSA-166058	MyD88:MAL(TIRAP) cascade initiated on plasma membrane	1/94	105/8979	0.670938236749338	0.768908411591355	0.670479903952319	MAP3K1	1
R-HSA-168188	R-HSA-168188	Toll Like Receptor TLR6:TLR2 Cascade	1/94	105/8979	0.670938236749338	0.768908411591355	0.670479903952319	MAP3K1	1
R-HSA-5610787	R-HSA-5610787	Hedgehog 'off' state	1/94	105/8979	0.670938236749338	0.768908411591355	0.670479903952319	PRKAR2B	1
R-HSA-8951664	R-HSA-8951664	Neddylation	2/94	219/8979	0.672707970148394	0.768908411591355	0.670479903952319	CUL4B/WSB1	2
R-HSA-168179	R-HSA-168179	Toll Like Receptor TLR1:TLR2 Cascade	1/94	106/8979	0.674423903387333	0.768908411591355	0.670479903952319	MAP3K1	1
R-HSA-181438	R-HSA-181438	Toll Like Receptor 2 (TLR2) Cascade	1/94	106/8979	0.674423903387333	0.768908411591355	0.670479903952319	MAP3K1	1
R-HSA-69618	R-HSA-69618	Mitotic Spindle Checkpoint	1/94	107/8979	0.677873035933438	0.769299038868586	0.670820526756505	UBE2C	1
R-HSA-187037	R-HSA-187037	Signaling by NTRK1 (TRKA)	1/94	108/8979	0.681286013235315	0.769299038868586	0.670820526756505	SGK1	1
R-HSA-373760	R-HSA-373760	L1CAM interactions	1/94	108/8979	0.681286013235315	0.769299038868586	0.670820526756505	RDX	1
R-HSA-69002	R-HSA-69002	DNA Replication Pre-Initiation	1/94	108/8979	0.681286013235315	0.769299038868586	0.670820526756505	UBE2C	1
R-HSA-69239	R-HSA-69239	Synthesis of DNA	1/94	110/8979	0.688004998105096	0.775031883306934	0.675819505738205	UBE2C	1
R-HSA-9007101	R-HSA-9007101	Rab regulation of trafficking	1/94	111/8979	0.691311744094285	0.77690272193453	0.67745085699465	GDI2	1
R-HSA-425407	R-HSA-425407	SLC-mediated transmembrane transport	2/94	228/8979	0.694191004633935	0.778285401869875	0.678656539097058	SLC7A5/SLC25A4	2
R-HSA-8878166	R-HSA-8878166	Transcriptional regulation by RUNX2	1/94	115/8979	0.704195524450422	0.787407810725559	0.68661118196631	SOX9	1
R-HSA-1500931	R-HSA-1500931	Cell-Cell communication	1/94	116/8979	0.707332440143299	0.787407810725559	0.68661118196631	DST	1
R-HSA-162909	R-HSA-162909	Host Interactions of HIV factors	1/94	116/8979	0.707332440143299	0.787407810725559	0.68661118196631	SLC25A4	1
R-HSA-162599	R-HSA-162599	Late Phase of HIV Life Cycle	1/94	117/8979	0.710436439988332	0.789002352175277	0.688001605041332	NMT2	1
R-HSA-1632852	R-HSA-1632852	Macroautophagy	1/94	121/8979	0.722530062718265	0.800549740852162	0.698070804355922	PLIN2	1
R-HSA-69278	R-HSA-69278	Cell Cycle, Mitotic	4/94	471/8979	0.734075124792255	0.809594411154123	0.705957660038497	PRKAR2B/TOP2A/UBE2C/CDKN1C	4
R-HSA-2454202	R-HSA-2454202	Fc epsilon receptor (FCERI) signaling	1/94	125/8979	0.734123745707552	0.809594411154123	0.705957660038497	MAP3K1	1
R-HSA-166520	R-HSA-166520	Signaling by NTRKs	1/94	127/8979	0.739739534406646	0.813885921305215	0.7096998109508	SGK1	1
R-HSA-112315	R-HSA-112315	Transmission across Chemical Synapses	2/94	250/8979	0.741884377870705	0.8143475031511	0.710102305379304	PRKAR2B/GNB1	2
R-HSA-5663220	R-HSA-5663220	RHO GTPases Activate Formins	1/94	129/8979	0.745237942921296	0.816130647468334	0.711657188135857	FMNL2	1
R-HSA-162587	R-HSA-162587	HIV Life Cycle	1/94	130/8979	0.747943890194222	0.816344009837087	0.711843237837424	NMT2	1
R-HSA-166016	R-HSA-166016	Toll Like Receptor 4 (TLR4) Cascade	1/94	131/8979	0.750621398875626	0.816344009837087	0.711843237837424	MAP3K1	1
R-HSA-6807070	R-HSA-6807070	PTEN Regulation	1/94	131/8979	0.750621398875626	0.816344009837087	0.711843237837424	SNAI2	1
R-HSA-199977	R-HSA-199977	ER to Golgi Anterograde Transport	1/94	132/8979	0.753270764665148	0.817342071084943	0.71271353656158	COPE	1
R-HSA-69306	R-HSA-69306	DNA Replication	1/94	134/8979	0.758486235190262	0.820992506939973	0.715896677550244	UBE2C	1
R-HSA-9612973	R-HSA-9612973	Autophagy	1/94	135/8979	0.761052916240812	0.820992506939973	0.715896677550244	PLIN2	1
R-HSA-418594	R-HSA-418594	G alpha (i) signalling events	2/94	261/8979	0.763285998789539	0.820992506939973	0.715896677550244	PRKAR2B/GNB1	2
R-HSA-211859	R-HSA-211859	Biological oxidations	1/94	136/8979	0.763592607090356	0.820992506939973	0.715896677550244	MGST3	1
R-HSA-9752946	R-HSA-9752946	Expression and translocation of olfactory receptors	1/94	137/8979	0.766105588537094	0.821822358612519	0.716620299325368	REEP1	1
R-HSA-500792	R-HSA-500792	GPCR ligand binding	3/94	386/8979	0.77577408232589	0.82855855580077	0.722494191164364	DHH/WNT6/GNB1	3
R-HSA-2559583	R-HSA-2559583	Cellular Senescence	1/94	141/8979	0.775895935728687	0.82855855580077	0.722494191164364	UBE2C	1
R-HSA-446203	R-HSA-446203	Asparagine N-linked glycosylation	2/94	270/8979	0.779650969525114	0.83068906911028	0.724351975963692	COPE/ST3GAL4	2
R-HSA-5633007	R-HSA-5633007	Regulation of TP53 Activity	1/94	146/8979	0.787565422654728	0.835350290995577	0.728416511550559	SGK1	1
R-HSA-8978868	R-HSA-8978868	Fatty acid metabolism	1/94	146/8979	0.787565422654728	0.835350290995577	0.728416511550559	MID1IP1	1
R-HSA-168898	R-HSA-168898	Toll-like Receptor Cascades	1/94	149/8979	0.794276385170474	0.840579492826152	0.732976319569637	MAP3K1	1
R-HSA-73894	R-HSA-73894	DNA Repair	2/94	280/8979	0.79667914328981	0.840920820390459	0.733273953551895	CUL4B/APEX1	2
R-HSA-69242	R-HSA-69242	S Phase	1/94	151/8979	0.798633388924847	0.840920820390459	0.733273953551895	UBE2C	1
R-HSA-983168	R-HSA-983168	Antigen processing: Ubiquitination & Proteasome degradation	2/94	282/8979	0.7999437465155	0.840920820390459	0.733273953551895	UBE2C/WSB1	2
R-HSA-3108232	R-HSA-3108232	SUMO E3 ligases SUMOylate target proteins	1/94	159/8979	0.8151669915366	0.855019600011723	0.745567938458036	TOP2A	1
R-HSA-9006925	R-HSA-9006925	Intracellular signaling by second messengers	2/94	293/8979	0.817090964348002	0.85513732854159	0.745670596475829	PRKAR2B/SNAI2	2
R-HSA-2990846	R-HSA-2990846	SUMOylation	1/94	165/8979	0.826678949048127	0.863257663607779	0.752751441727568	TOP2A	1
R-HSA-71291	R-HSA-71291	Metabolism of amino acids and derivatives	2/94	309/8979	0.839714108055162	0.874933905081758	0.76293299930189	SLC7A5/GATM	2
R-HSA-2467813	R-HSA-2467813	Separation of Sister Chromatids	1/94	174/8979	0.842629571053257	0.87603779193202	0.76389557681851	UBE2C	1
R-HSA-69275	R-HSA-69275	G2/M Transition	1/94	178/8979	0.849244020077082	0.880974016431611	0.768199911741213	PRKAR2B	1
R-HSA-453274	R-HSA-453274	Mitotic G2-G2/M phases	1/94	180/8979	0.852447333548795	0.882357766304893	0.769406526818049	PRKAR2B	1
R-HSA-8878171	R-HSA-8878171	Transcriptional regulation by RUNX1	1/94	184/8979	0.858653293207154	0.886836661693165	0.773312075651266	MYL9	1
R-HSA-68877	R-HSA-68877	Mitotic Prometaphase	1/94	187/8979	0.863137626208121	0.889521745786536	0.77565344023759	PRKAR2B	1
R-HSA-416476	R-HSA-416476	G alpha (q) signalling events	1/94	191/8979	0.868898469997036	0.89350779485534	0.779129232356017	GNB1	1
R-HSA-68886	R-HSA-68886	M Phase	2/94	341/8979	0.877592181106332	0.899597895203579	0.784439734666814	PRKAR2B/UBE2C	2
R-HSA-983169	R-HSA-983169	Class I MHC mediated antigen processing & presentation	2/94	342/8979	0.87863269001875	0.899597895203579	0.784439734666814	UBE2C/WSB1	2
R-HSA-68882	R-HSA-68882	Mitotic Anaphase	1/94	212/8979	0.895427686406182	0.913976430124351	0.796977663199423	UBE2C	1
R-HSA-2555396	R-HSA-2555396	Mitotic Metaphase and Anaphase	1/94	213/8979	0.896548913448251	0.913976430124351	0.796977663199423	UBE2C	1
R-HSA-112316	R-HSA-112316	Neuronal System	2/94	383/8979	0.914928831241486	0.930703466262891	0.811563459653859	PRKAR2B/GNB1	2
R-HSA-5663202	R-HSA-5663202	Diseases of signal transduction by growth factor receptors and second messengers	2/94	406/8979	0.930597982892844	0.942202850571193	0.821590799672919	DHH/MYH9	2
R-HSA-1257604	R-HSA-1257604	PIP3 activates AKT signaling	1/94	254/8979	0.933576271691421	0.942202850571193	0.821590799672919	SNAI2	1
R-HSA-69620	R-HSA-69620	Cell Cycle Checkpoints	1/94	254/8979	0.933576271691421	0.942202850571193	0.821590799672919	UBE2C	1
R-HSA-449147	R-HSA-449147	Signaling by Interleukins	2/94	412/8979	0.934218080651099	0.942202850571193	0.821590799672919	FSCN1/NDN	2
R-HSA-5673001	R-HSA-5673001	RAF/MAP kinase cascade	1/94	260/8979	0.937757188800808	0.943755635637487	0.822944811628585	GFRA3	1
R-HSA-5684996	R-HSA-5684996	MAPK1/MAPK3 signaling	1/94	266/8979	0.941677570135606	0.945684708731928	0.824626942716735	GFRA3	1
R-HSA-5683057	R-HSA-5683057	MAPK family signaling cascades	1/94	300/8979	0.959694758933755	0.96173232742406	0.838620294430882	GFRA3	1
R-HSA-3700989	R-HSA-3700989	Transcriptional Regulation by TP53	1/94	328/8979	0.970301734390726	0.970301734390726	0.846092725572644	SGK1	1
