# Supplementary material for: How relevant is the mouse model for understanding human sex determination?
Source: Int J Biol Sci. 2025 Oct 15;21(15):6599–615. doi: 10.7150/ijbs.90231 (PMC12631067; doi:10.7150/ijbs.90231)
Supplement: Supplementary file 5 — Supplementary tables 11-46. [file ijbsv21p6599s5.zip › Ontology Results/Supplementary Table 21 - GO Analysis - Sertoli Reactome Human.csv]

	ID	Description	GeneRatio	BgRatio	pvalue	p.adjust	qvalue	geneID	Count
R-HSA-8957275	R-HSA-8957275	Post-translational protein phosphorylation	18/359	100/8979	6.79861848010304e-08	3.75771577697766e-05	3.45076257109451e-05	APOA1/LGALS1/VCAN/IGFBP7/CDH2/LAMC1/KTN1/PRSS23/GAS6/CCN1/APLP2/CKAP4/TMEM132A/FSTL3/BMP4/RCN1/IGFBP3/MXRA8	18
R-HSA-381426	R-HSA-381426	Regulation of Insulin-like Growth Factor (IGF) transport and uptake by Insulin-like Growth Factor Binding Proteins (IGFBPs)	19/359	111/8979	6.80129552394147e-08	3.75771577697766e-05	3.45076257109451e-05	APOA1/LGALS1/VCAN/IGFBP7/CDH2/LAMC1/KTN1/PRSS23/GAS6/CCN1/APLP2/CKAP4/TMEM132A/FSTL3/BMP4/RCN1/IGFBP3/MXRA8/MMP2	19
R-HSA-9006934	R-HSA-9006934	Signaling by Receptor Tyrosine Kinases	42/359	489/8979	1.8860596217093e-06	0.000694698627329591	0.000637951394851847	ERBB3/COL2A1/LAMA1/ID3/JUND/ID4/CALM1/AXL/ITGAV/POLR2F/LAMC1/COL9A1/EGR3/NCKAP1/ERBB4/CLTC/MAPK1/PRKCA/IGF1R/CYFIP2/PPP2CB/EP300/INSR/SPHK1/DNM2/NTRK2/RBFOX2/HDAC2/ELK1/IRS1/CXCL12/POLR2C/KDR/NRG1/ID2/PDGFRA/COL6A1/COL6A2/PTN/COL1A1/COL3A1/FGFR1	42
R-HSA-3000178	R-HSA-3000178	ECM proteoglycans	13/359	73/8979	5.25495172198017e-06	0.00145168041319702	0.00133309827894444	VCAN/COL2A1/LAMA1/ITGAV/LAMC1/COL9A1/ITGB5/DCN/BGN/COL6A1/COL6A2/COL1A1/COL3A1	13
R-HSA-422475	R-HSA-422475	Axon guidance	40/359	482/8979	7.82815104812867e-06	0.00173002138163644	0.00158870265482022	PRNP/COL2A1/SEMA6A/PSME4/LAMA1/PLXNC1/EPHB1/SRGAP3/SPTAN1/RHOB/ITGAV/LAMC1/SEMA7A/SHTN1/COL9A1/CLTC/MAPK1/DPYSL3/PRKCA/ARPC5/UNC5B/ROBO1/MYO10/EPHB6/TLN1/DPYSL2/TUBB4B/DNM2/CXCL12/HSP90AB1/GFRA1/CXCR4/EPHA4/COL6A1/TUBB2B/COL6A2/CRMP1/MMP2/COL3A1/FGFR1	40
R-HSA-1474244	R-HSA-1474244	Extracellular matrix organization	27/359	270/8979	9.81725877041138e-06	0.00180801182355076	0.00166032236046957	VCAN/COL2A1/MMP15/ITGA6/LAMA1/TIMP2/ITGAV/LAMC1/COL9A1/PRKCA/ITGB5/CAST/DMD/DCN/EMILIN1/BMP4/SERPINH1/KDR/FBLN1/BGN/COL6A1/COL6A2/PCOLCE/MMP2/COL1A1/COL3A1/MFAP4	27
R-HSA-8939211	R-HSA-8939211	ESR-mediated signaling	19/359	171/8979	5.03591176026872e-05	0.00794954642156706	0.00730017885247978	GNG7/JUND/CALM1/POLR2F/CCND1/ERBB4/MAPK1/NRIP1/IGF1R/CDKN1B/NCOA2/EP300/SPHK1/ELK1/CXCL12/POLR2C/HSP90AB1/FKBP4/MMP2	19
R-HSA-3000171	R-HSA-3000171	Non-integrin membrane-ECM interactions	10/359	56/8979	6.33516384685174e-05	0.00875044506346396	0.0080356551952172	COL2A1/ITGA6/LAMA1/ITGAV/LAMC1/PRKCA/ITGB5/DMD/COL1A1/COL3A1	10
R-HSA-198725	R-HSA-198725	Nuclear Events (kinase and transcription factor activation)	10/359	59/8979	0.000100463534360471	0.0113829825941778	0.0104531509605024	ID3/JUND/ID4/EGR3/MAPK1/PPP2CB/EP300/DNM2/ELK1/ID2	10
R-HSA-9031628	R-HSA-9031628	NGF-stimulated transcription	8/359	38/8979	0.00010301341714188	0.0113829825941778	0.0104531509605024	ID3/JUND/ID4/EGR3/EP300/DNM2/ELK1/ID2	8
R-HSA-375165	R-HSA-375165	NCAM signaling for neurite out-growth	10/359	60/8979	0.000116343684432186	0.0116872519361423	0.0107325657217825	PRNP/COL2A1/SPTAN1/COL9A1/MAPK1/GFRA1/COL6A1/COL6A2/COL3A1/FGFR1	10
R-HSA-9006931	R-HSA-9006931	Signaling by Nuclear Receptors	22/359	234/8979	0.000164547199590509	0.0149270537716071	0.0137077207295349	GNG7/PDK3/JUND/CALM1/POLR2F/CCND1/ERBB4/MAPK1/NRIP1/IGF1R/CDKN1B/NCOA2/EP300/SPHK1/ELK1/CXCL12/POLR2C/HSP90AB1/FKBP4/ALDH1A2/MMP2/CRABP2	22
R-HSA-9012999	R-HSA-9012999	RHO GTPase cycle	33/359	424/8979	0.000175612397313025	0.0149270537716071	0.0137077207295349	STK10/ARAP2/CKB/RAC3/AMIGO2/SRGAP3/SPTAN1/RHOB/KTN1/TAOK3/SLK/PLEKHG1/OSBPL11/NCKAP1/OCRL/CLTC/ARHGEF10/ARHGAP18/ABCD3/PREX1/TPM4/CYFIP2/MYO6/ARHGAP23/USP9X/SLC4A7/CPD/CKAP4/DIAPH2/HSP90AB1/RBMX/RND3/ACTC1	33
R-HSA-6802957	R-HSA-6802957	Oncogenic MAPK signaling	11/359	79/8979	0.000281374073599999	0.0222084536662856	0.0203943313496541	LMNA/VCL/QKI/CALM1/MRAS/MPRIP/MAPK1/SHOC2/TLN1/PAPSS1/MARK3	11
R-HSA-76005	R-HSA-76005	Response to elevated platelet cytosolic Ca2+	14/359	121/8979	0.000321279318735045	0.0236309148319322	0.0217005971878853	APOA1/VCL/CD9/ENDOD1/CALM1/GAS6/FLNA/APLP2/PRKCA/TLN1/ACTN4/MANF/SELENOP/ISLR	14
R-HSA-187037	R-HSA-187037	Signaling by NTRK1 (TRKA)	13/359	108/8979	0.000354247388979841	0.0236309148319322	0.0217005971878853	ID3/JUND/ID4/EGR3/CLTC/MAPK1/PPP2CB/EP300/DNM2/NTRK2/ELK1/IRS1/ID2	13
R-HSA-3000170	R-HSA-3000170	Syndecan interactions	6/359	25/8979	0.00036355253587588	0.0236309148319322	0.0217005971878853	ITGA6/ITGAV/PRKCA/ITGB5/COL1A1/COL3A1	6
R-HSA-2022923	R-HSA-2022923	Dermatan sulfate biosynthesis	4/359	10/8979	0.000435690587134083	0.026571557712106	0.0244010303733938	VCAN/DCN/DSEL/BGN	4
R-HSA-9619665	R-HSA-9619665	EGR2 and SOX10-mediated initiation of Schwann cell myelination	6/359	26/8979	0.000456886512696845	0.026571557712106	0.0244010303733938	LAMC1/SOX10/WWTR1/MPZ/TEAD1/HDAC2	6
R-HSA-114608	R-HSA-114608	Platelet degranulation	13/359	116/8979	0.000709823211732879	0.0369100346437039	0.0338949972817629	APOA1/VCL/CD9/ENDOD1/CALM1/GAS6/FLNA/APLP2/TLN1/ACTN4/MANF/SELENOP/ISLR	13
R-HSA-373755	R-HSA-373755	Semaphorin interactions	9/359	62/8979	0.00073398055215493	0.0369100346437039	0.0338949972817629	SEMA6A/PLXNC1/RHOB/SEMA7A/DPYSL3/TLN1/DPYSL2/HSP90AB1/CRMP1	9
R-HSA-419037	R-HSA-419037	NCAM1 interactions	7/359	39/8979	0.000783253141740675	0.0369100346437039	0.0338949972817629	PRNP/COL2A1/COL9A1/GFRA1/COL6A1/COL6A2/COL3A1	7
R-HSA-5663202	R-HSA-5663202	Diseases of signal transduction by growth factor receptors and second messengers	30/359	406/8979	0.000822984094682041	0.0369100346437039	0.0338949972817629	ERBB3/PSME4/LMNA/VCL/QKI/CALM1/NR4A1/POLR2F/MAMLD1/ERBB4/MRAS/CLTC/MPRIP/MAPK1/TPM4/SHOC2/CDKN1B/PPP2CB/EP300/TLN1/PAPSS1/RANBP2/MARK3/HDAC2/IRS1/POLR2C/KDR/NRG1/PDGFRA/FGFR1	30
R-HSA-6802952	R-HSA-6802952	Signaling by BRAF and RAF1 fusions	9/359	63/8979	0.00082676506332523	0.0369100346437039	0.0338949972817629	LMNA/VCL/QKI/CALM1/MPRIP/MAPK1/TLN1/PAPSS1/MARK3	9
R-HSA-216083	R-HSA-216083	Integrin cell surface interactions	10/359	76/8979	0.000835068657097373	0.0369100346437039	0.0338949972817629	COL2A1/ITGA6/ITGAV/COL9A1/ITGB5/KDR/COL6A1/COL6A2/COL1A1/COL3A1	10
R-HSA-2022870	R-HSA-2022870	Chondroitin sulfate biosynthesis	5/359	20/8979	0.000937069948153665	0.0398254727965308	0.0365722846161997	VCAN/CHST3/CHPF/DCN/BGN	5
R-HSA-157858	R-HSA-157858	Gap junction trafficking and regulation	7/359	41/8979	0.00106891069719345	0.0421837971570988	0.0387379666200935	TJP1/GJB1/CLTC/MYO6/TUBB4B/DNM2/TUBB2B	7
R-HSA-437239	R-HSA-437239	Recycling pathway of L1	7/359	41/8979	0.00106891069719345	0.0421837971570988	0.0387379666200935	SHTN1/CLTC/MAPK1/DPYSL2/TUBB4B/DNM2/TUBB2B	7
R-HSA-211976	R-HSA-211976	Endogenous sterols	5/359	21/8979	0.00119003595264167	0.0448262317939142	0.0411645510353259	CYP27A1/CYP11A1/ARNT2/POMC/NCOA2	5
R-HSA-373760	R-HSA-373760	L1CAM interactions	12/359	108/8979	0.00121700176816057	0.0448262317939142	0.0411645510353259	LAMA1/SPTAN1/ITGAV/LAMC1/SHTN1/CLTC/MAPK1/DPYSL2/TUBB4B/DNM2/TUBB2B/FGFR1	12
R-HSA-2022090	R-HSA-2022090	Assembly of collagen fibrils and other multimeric structures	8/359	55/8979	0.00141848668716638	0.0505621867522211	0.0464319581130185	COL2A1/ITGA6/COL9A1/COL6A1/COL6A2/PCOLCE/COL1A1/COL3A1	8
R-HSA-1442490	R-HSA-1442490	Collagen degradation	8/359	56/8979	0.00159848688506057	0.0551977502497478	0.0506888604341575	COL2A1/MMP15/COL9A1/COL6A1/COL6A2/MMP2/COL1A1/COL3A1	8
R-HSA-166520	R-HSA-166520	Signaling by NTRKs	13/359	127/8979	0.00165318425145884	0.055356624177637	0.0508347565679848	ID3/JUND/ID4/EGR3/CLTC/MAPK1/PPP2CB/EP300/DNM2/NTRK2/ELK1/IRS1/ID2	13
R-HSA-2129379	R-HSA-2129379	Molecules associated with elastic fibres	6/359	34/8979	0.00203763440633679	0.0662231182059455	0.0608136089073889	ITGAV/ITGB5/EMILIN1/BMP4/FBLN1/MFAP4	6
R-HSA-9009391	R-HSA-9009391	Extra-nuclear estrogen signaling	9/359	73/8979	0.00238908207922442	0.0730792353564837	0.0671096764788285	GNG7/CALM1/CCND1/MAPK1/IGF1R/CDKN1B/SPHK1/ELK1/MMP2	9
R-HSA-2032785	R-HSA-2032785	YAP1- and WWTR1 (TAZ)-stimulated gene expression	4/359	15/8979	0.00241551306844907	0.0730792353564837	0.0671096764788285	CCN2/WWTR1/TEAD1/GATA4	4
R-HSA-9018519	R-HSA-9018519	Estrogen-dependent gene expression	11/359	102/8979	0.00244699702098633	0.0730792353564837	0.0671096764788285	JUND/POLR2F/CCND1/ERBB4/NRIP1/NCOA2/EP300/CXCL12/POLR2C/HSP90AB1/FKBP4	11
R-HSA-1650814	R-HSA-1650814	Collagen biosynthesis and modifying enzymes	8/359	61/8979	0.00278698175837223	0.0810424958684555	0.074422449170937	COL2A1/COL9A1/SERPINH1/COL6A1/COL6A2/PCOLCE/COL1A1/COL3A1	8
R-HSA-9659787	R-HSA-9659787	Aberrant regulation of mitotic G1/S transition in cancer due to RB1 defects	4/359	16/8979	0.00312025076947219	0.0861969275066691	0.0791558353097681	CCND1/CDKN1B/RB1/CDK4	4
R-HSA-9661069	R-HSA-9661069	Defective binding of RB1 mutants to E2F1,(E2F2, E2F3)	4/359	16/8979	0.00312025076947219	0.0861969275066691	0.0791558353097681	CCND1/CDKN1B/RB1/CDK4	4
R-HSA-8948216	R-HSA-8948216	Collagen chain trimerization	6/359	38/8979	0.00365700321870674	0.0967340368557812	0.0888322091250042	COL2A1/COL9A1/COL6A1/COL6A2/COL1A1/COL3A1	6
R-HSA-1474228	R-HSA-1474228	Degradation of the extracellular matrix	12/359	123/8979	0.0036767688216677	0.0967340368557812	0.0888322091250042	COL2A1/MMP15/TIMP2/LAMC1/COL9A1/CAST/DCN/COL6A1/COL6A2/MMP2/COL1A1/COL3A1	12
R-HSA-5339562	R-HSA-5339562	Uptake and actions of bacterial toxins	5/359	27/8979	0.00387698341451669	0.098262788768811	0.0902360832323256	CD9/CALM1/EEF2/HSP90AB1/SYT1	5
R-HSA-202131	R-HSA-202131	Metabolism of nitric oxide: NOS3 activation and regulation	4/359	17/8979	0.00395326610676921	0.098262788768811	0.0902360832323256	CALM1/NOSTRIN/DNM2/DDAH2	4
R-HSA-190828	R-HSA-190828	Gap junction trafficking	6/359	39/8979	0.00417950323270056	0.098262788768811	0.0902360832323256	GJB1/CLTC/MYO6/TUBB4B/DNM2/TUBB2B	6
R-HSA-445355	R-HSA-445355	Smooth Muscle Contraction	6/359	39/8979	0.00417950323270056	0.098262788768811	0.0902360832323256	VCL/CALM1/TPM4/ITGB5/TLN1/ANXA6	6
R-HSA-9696264	R-HSA-9696264	RND3 GTPase cycle	6/359	39/8979	0.00417950323270056	0.098262788768811	0.0902360832323256	CKB/KTN1/CPD/CKAP4/RBMX/RND3	6
R-HSA-8848021	R-HSA-8848021	Signaling by PTK6	7/359	53/8979	0.00486364020782318	0.109680049584584	0.100720712359646	ERBB3/CCND1/ERBB4/CDKN1B/CDK4/NRG1/SOCS3	7
R-HSA-9006927	R-HSA-9006927	Signaling by Non-Receptor Tyrosine Kinases	7/359	53/8979	0.00486364020782318	0.109680049584584	0.100720712359646	ERBB3/CCND1/ERBB4/CDKN1B/CDK4/NRG1/SOCS3	7
R-HSA-1474290	R-HSA-1474290	Collagen formation	9/359	82/8979	0.00526868098108911	0.114476036310739	0.105124933558992	COL2A1/ITGA6/COL9A1/SERPINH1/COL6A1/COL6A2/PCOLCE/COL1A1/COL3A1	9
R-HSA-8874081	R-HSA-8874081	MET activates PTK2 signaling	5/359	29/8979	0.00534210179002377	0.114476036310739	0.105124933558992	COL2A1/LAMA1/LAMC1/COL1A1/COL3A1	5
R-HSA-1566948	R-HSA-1566948	Elastic fibre formation	6/359	41/8979	0.00538710759109359	0.114476036310739	0.105124933558992	ITGAV/ITGB5/EMILIN1/BMP4/FBLN1/MFAP4	6
R-HSA-9006936	R-HSA-9006936	Signaling by TGFB family members	11/359	114/8979	0.00578061957084144	0.120520464637354	0.110675616013727	ITGAV/BMPR2/WWTR1/MAPK1/ITGB5/USP9X/EP300/MTMR4/UBE2M/FSTL3/PPP1R15A	11
R-HSA-8862803	R-HSA-8862803	Deregulated CDK5 triggers multiple neurodegenerative pathways in Alzheimer's disease models	4/359	20/8979	0.00732107680507782	0.147087088538382	0.135072115599905	LMNA/PRDX1/CAST/PRDX2	4
R-HSA-8863678	R-HSA-8863678	Neurodegenerative Diseases	4/359	20/8979	0.00732107680507782	0.147087088538382	0.135072115599905	LMNA/PRDX1/CAST/PRDX2	4
R-HSA-170834	R-HSA-170834	Signaling by TGF-beta Receptor Complex	9/359	87/8979	0.00775026219030787	0.152929280719468	0.1404370817943	ITGAV/WWTR1/MAPK1/ITGB5/USP9X/EP300/MTMR4/UBE2M/PPP1R15A	9
R-HSA-1234158	R-HSA-1234158	Regulation of gene expression by Hypoxia-inducible Factor	3/359	11/8979	0.00823027324206659	0.154143253092942	0.141551889479968	EP300/CITED2/HIF3A	3
R-HSA-190873	R-HSA-190873	Gap junction degradation	3/359	11/8979	0.00823027324206659	0.154143253092942	0.141551889479968	CLTC/MYO6/DNM2	3
R-HSA-2197563	R-HSA-2197563	NOTCH2 intracellular domain regulates transcription	3/359	11/8979	0.00823027324206659	0.154143253092942	0.141551889479968	NOTCH2/MAMLD1/EP300	3
R-HSA-5218921	R-HSA-5218921	VEGFR2 mediated cell proliferation	4/359	21/8979	0.00876367465270985	0.161397674854073	0.148213725705479	CALM1/PRKCA/SPHK1/KDR	4
R-HSA-76002	R-HSA-76002	Platelet activation, signaling and aggregation	18/359	245/8979	0.00933001167493222	0.165894890992637	0.152343581726032	APOA1/GNG7/VCL/CD9/ENDOD1/CALM1/RHOB/GAS6/FLNA/MAPK1/APLP2/PRKCA/TLN1/ACTN4/MANF/SELENOP/ISLR/COL1A1	18
R-HSA-5673000	R-HSA-5673000	RAF activation	5/359	33/8979	0.00937158080347023	0.165894890992637	0.152343581726032	CALM1/MRAS/SHOC2/PPP2CB/MARK3	5
R-HSA-1793185	R-HSA-1793185	Chondroitin sulfate/dermatan sulfate metabolism	6/359	46/8979	0.00949813104867725	0.165894890992637	0.152343581726032	VCAN/CHST3/CHPF/DCN/DSEL/BGN	6
R-HSA-9614085	R-HSA-9614085	FOXO-mediated transcription	7/359	60/8979	0.00960839187649665	0.165894890992637	0.152343581726032	POMC/CDKN1B/EP300/HDAC2/CITED2/YWHAQ/NPY	7
R-HSA-5684996	R-HSA-5684996	MAPK1/MAPK3 signaling	19/359	266/8979	0.0102240417970941	0.168157550374475	0.154421413251721	ERBB3/PSME4/VCL/CALM1/SPTAN1/LAMTOR2/ERBB4/IL6R/MRAS/MAPK1/SHOC2/PPP2CB/TLN1/MARK3/IRS1/NRG1/GFRA1/PDGFRA/FGFR1	19
R-HSA-1250196	R-HSA-1250196	SHC1 events in ERBB2 signaling	4/359	22/8979	0.0103800080043183	0.168157550374475	0.154421413251721	ERBB3/ERBB4/PRKCA/NRG1	4
R-HSA-201556	R-HSA-201556	Signaling by ALK	4/359	22/8979	0.0103800080043183	0.168157550374475	0.154421413251721	EP300/HDAC2/IRS1/PTN	4
R-HSA-9734009	R-HSA-9734009	Defective Intrinsic Pathway for Apoptosis	4/359	22/8979	0.0103800080043183	0.168157550374475	0.154421413251721	LMNA/PRDX1/CAST/PRDX2	4
R-HSA-2024101	R-HSA-2024101	CS/DS degradation	3/359	12/8979	0.0106525145033604	0.168157550374475	0.154421413251721	VCAN/DCN/BGN	3
R-HSA-3371568	R-HSA-3371568	Attenuation phase	3/359	12/8979	0.0106525145033604	0.168157550374475	0.154421413251721	EP300/HSP90AB1/FKBP4	3
R-HSA-6783589	R-HSA-6783589	Interleukin-6 family signaling	4/359	23/8979	0.0121773754781069	0.181837836531191	0.166984209970058	CNTFR/IL6R/CRLF1/SOCS3	4
R-HSA-75876	R-HSA-75876	Synthesis of very long-chain fatty acyl-CoAs	4/359	23/8979	0.0121773754781069	0.181837836531191	0.166984209970058	SLC27A3/ELOVL2/ACSL4/HACD3	4
R-HSA-8940973	R-HSA-8940973	RUNX2 regulates osteoblast differentiation	4/359	23/8979	0.0121773754781069	0.181837836531191	0.166984209970058	WWTR1/MAPK1/RB1/COL1A1	4
R-HSA-9634638	R-HSA-9634638	Estrogen-dependent nuclear events downstream of ESR-membrane signaling	4/359	23/8979	0.0121773754781069	0.181837836531191	0.166984209970058	CCND1/MAPK1/CDKN1B/ELK1	4
R-HSA-8847993	R-HSA-8847993	ERBB2 Activates PTK6 Signaling	3/359	13/8979	0.0134438051692689	0.198072062827228	0.181892325377898	ERBB3/ERBB4/NRG1	3
R-HSA-9700206	R-HSA-9700206	Signaling by ALK in cancer	6/359	51/8979	0.0154676046234444	0.221970170245533	0.20383828922762	VCL/CLTC/MAPK1/TPM4/RANBP2/IRS1	6
R-HSA-9725370	R-HSA-9725370	Signaling by ALK fusions and activated point mutants	6/359	51/8979	0.0154676046234444	0.221970170245533	0.20383828922762	VCL/CLTC/MAPK1/TPM4/RANBP2/IRS1	6
R-HSA-5673001	R-HSA-5673001	RAF/MAP kinase cascade	18/359	260/8979	0.0164286723398623	0.232739524814716	0.213727937052999	ERBB3/PSME4/VCL/CALM1/SPTAN1/LAMTOR2/ERBB4/MRAS/MAPK1/SHOC2/PPP2CB/TLN1/MARK3/IRS1/NRG1/GFRA1/PDGFRA/FGFR1	18
R-HSA-5674135	R-HSA-5674135	MAP2K and MAPK activation	5/359	38/8979	0.0168538185439011	0.235740120139377	0.216483425400676	VCL/LAMTOR2/MAPK1/TLN1/MARK3	5
R-HSA-1500931	R-HSA-1500931	Cell-Cell communication	10/359	116/8979	0.0175292044178022	0.242122136020893	0.222344119194228	CLDN11/ITGA6/CADM1/CDH2/SPTAN1/PRKCI/FLNA/AFDN/LIMS2/ACTN4	10
R-HSA-211945	R-HSA-211945	Phase I - Functionalization of compounds	7/359	68/8979	0.0184096857161148	0.249261151070915	0.228899975834592	CYP27A1/CYP11A1/ACSS1/ARNT2/POMC/NCOA2/HSP90AB1	7
R-HSA-211897	R-HSA-211897	Cytochrome P450 - arranged by substrate type	5/359	39/8979	0.0187176884426071	0.249261151070915	0.228899975834592	CYP27A1/CYP11A1/ARNT2/POMC/NCOA2	5
R-HSA-446728	R-HSA-446728	Cell junction organization	8/359	84/8979	0.0187227832931095	0.249261151070915	0.228899975834592	CLDN11/ITGA6/CADM1/CDH2/PRKCI/FLNA/AFDN/LIMS2	8
R-HSA-111885	R-HSA-111885	Opioid Signalling	8/359	85/8979	0.019975130923825	0.257158741538996	0.236152442813615	GNG7/CALM1/PPP3CA/MAPK1/PRKCA/POMC/PPP2CB/PLCB1	8
R-HSA-6785631	R-HSA-6785631	ERBB2 Regulates Cell Motility	3/359	15/8979	0.0201606500121885	0.257158741538996	0.236152442813615	ERBB3/ERBB4/NRG1	3
R-HSA-195258	R-HSA-195258	RHO GTPase Effectors	18/359	266/8979	0.0202341649279564	0.257158741538996	0.236152442813615	CALM1/RHOB/KTN1/FLNA/CTTN/NCKAP1/MAPK1/PRKCA/ARPC5/CDKN1B/CYFIP2/PPP2CB/NCOA2/TUBB4B/RANBP2/DIAPH2/YWHAQ/TUBB2B	18
R-HSA-8875878	R-HSA-8875878	MET promotes cell motility	5/359	40/8979	0.0207123330289327	0.257158741538996	0.236152442813615	COL2A1/LAMA1/LAMC1/COL1A1/COL3A1	5
R-HSA-909733	R-HSA-909733	Interferon alpha/beta signaling	5/359	40/8979	0.0207123330289327	0.257158741538996	0.236152442813615	IRF1/IRF9/ISG15/SOCS3/BST2	5
R-HSA-9656223	R-HSA-9656223	Signaling by RAF1 mutants	5/359	40/8979	0.0207123330289327	0.257158741538996	0.236152442813615	VCL/CALM1/MAPK1/TLN1/MARK3	5
R-HSA-6811558	R-HSA-6811558	PI5P, PP2A and IER3 Regulate PI3K/AKT Signaling	9/359	103/8979	0.0218094576905523	0.264866931887711	0.243230981033344	ERBB3/ERBB4/MAPK1/PPP2CB/INSR/IRS1/NRG1/PDGFRA/FGFR1	9
R-HSA-186797	R-HSA-186797	Signaling by PDGF	6/359	55/8979	0.0218125708613409	0.264866931887711	0.243230981033344	COL2A1/COL9A1/PDGFRA/COL6A1/COL6A2/COL3A1	6
R-HSA-2029482	R-HSA-2029482	Regulation of actin dynamics for phagocytic cup formation	6/359	56/8979	0.0236371070308261	0.283221490110222	0.260086226688501	NCKAP1/MAPK1/ARPC5/MYO10/CYFIP2/HSP90AB1	6
R-HSA-1963642	R-HSA-1963642	PI3K events in ERBB2 signaling	3/359	16/8979	0.0240930498374307	0.283221490110222	0.260086226688501	ERBB3/ERBB4/NRG1	3
R-HSA-399956	R-HSA-399956	CRMPs in Sema3A signaling	3/359	16/8979	0.0240930498374307	0.283221490110222	0.260086226688501	DPYSL3/DPYSL2/CRMP1	3
R-HSA-9707616	R-HSA-9707616	Heme signaling	5/359	42/8979	0.0251060329824416	0.292022804690505	0.268168596067299	APOA1/CRTC3/NRIP1/NCOA2/EP300	5
R-HSA-6798695	R-HSA-6798695	Neutrophil degranulation	24/359	394/8979	0.0259536007212272	0.292299067845779	0.268422292358495	S100A11/HUWE1/CSTB/STK10/VCL/SVIP/TIMP2/PDXK/SPTAN1/ITGAV/GYG1/PRDX4/LAMTOR2/MAPK1/ARPC5/RAB5B/TUBB4B/CKAP4/STK11IP/LGALS3/EEF2/HSP90AB1/TUBB/BST2	24
R-HSA-3000157	R-HSA-3000157	Laminin interactions	4/359	29/8979	0.0270879923940907	0.292299067845779	0.268422292358495	ITGA6/LAMA1/ITGAV/LAMC1	4
R-HSA-2173789	R-HSA-2173789	TGF-beta receptor signaling activates SMADs	5/359	43/8979	0.0275105005031321	0.292299067845779	0.268422292358495	ITGAV/ITGB5/MTMR4/UBE2M/PPP1R15A	5
R-HSA-6802946	R-HSA-6802946	Signaling by moderate kinase activity BRAF mutants	5/359	43/8979	0.0275105005031321	0.292299067845779	0.268422292358495	VCL/CALM1/MAPK1/TLN1/MARK3	5
R-HSA-6802949	R-HSA-6802949	Signaling by RAS mutants	5/359	43/8979	0.0275105005031321	0.292299067845779	0.268422292358495	VCL/CALM1/MAPK1/TLN1/MARK3	5
R-HSA-6802955	R-HSA-6802955	Paradoxical activation of RAF signaling by kinase inactive BRAF	5/359	43/8979	0.0275105005031321	0.292299067845779	0.268422292358495	VCL/CALM1/MAPK1/TLN1/MARK3	5
R-HSA-69231	R-HSA-69231	Cyclin D associated events in G1	5/359	43/8979	0.0275105005031321	0.292299067845779	0.268422292358495	CCND1/CDKN1B/PPP2CB/RB1/CDK4	5
R-HSA-69236	R-HSA-69236	G1 Phase	5/359	43/8979	0.0275105005031321	0.292299067845779	0.268422292358495	CCND1/CDKN1B/PPP2CB/RB1/CDK4	5
R-HSA-9649948	R-HSA-9649948	Signaling downstream of RAS mutants	5/359	43/8979	0.0275105005031321	0.292299067845779	0.268422292358495	VCL/CALM1/MAPK1/TLN1/MARK3	5
R-HSA-8941326	R-HSA-8941326	RUNX2 regulates bone development	4/359	30/8979	0.0303008145641286	0.318880000889163	0.292831932228772	WWTR1/MAPK1/RB1/COL1A1	4
R-HSA-199418	R-HSA-199418	Negative regulation of the PI3K/AKT network	9/359	110/8979	0.0317259379636822	0.323730950185165	0.297286626319123	ERBB3/ERBB4/MAPK1/PPP2CB/INSR/IRS1/NRG1/PDGFRA/FGFR1	9
R-HSA-5683057	R-HSA-5683057	MAPK family signaling cascades	19/359	300/8979	0.0317705768014031	0.323730950185165	0.297286626319123	ERBB3/PSME4/VCL/CALM1/SPTAN1/LAMTOR2/ERBB4/IL6R/MRAS/MAPK1/SHOC2/PPP2CB/TLN1/MARK3/IRS1/NRG1/GFRA1/PDGFRA/FGFR1	19
R-HSA-4086398	R-HSA-4086398	Ca2+ pathway	6/359	60/8979	0.0319502813899192	0.323730950185165	0.297286626319123	GNG7/CALM1/PPP3CA/PRKCA/PLCB1/PRKG1	6
R-HSA-4420097	R-HSA-4420097	VEGFA-VEGFR2 Pathway	8/359	93/8979	0.0322057065073919	0.323730950185165	0.297286626319123	CALM1/AXL/ITGAV/NCKAP1/PRKCA/CYFIP2/SPHK1/KDR	8
R-HSA-113510	R-HSA-113510	E2F mediated regulation of DNA replication	3/359	18/8979	0.0331055179827364	0.323730950185165	0.297286626319123	ORC6/PPP2CB/RB1	3
R-HSA-2028269	R-HSA-2028269	Signaling by Hippo	3/359	18/8979	0.0331055179827364	0.323730950185165	0.297286626319123	TJP1/WWTR1/AMOT	3
R-HSA-3000480	R-HSA-3000480	Scavenging by Class A Receptors	3/359	18/8979	0.0331055179827364	0.323730950185165	0.297286626319123	APOA1/COL1A1/COL3A1	3
R-HSA-445144	R-HSA-445144	Signal transduction by L1	3/359	18/8979	0.0331055179827364	0.323730950185165	0.297286626319123	ITGAV/MAPK1/FGFR1	3
R-HSA-2559585	R-HSA-2559585	Oncogene Induced Senescence	4/359	31/8979	0.0337290056381537	0.326934659913683	0.300228637443954	MAPK1/RB1/ERF/CDK4	4
R-HSA-397014	R-HSA-397014	Muscle contraction	13/359	187/8979	0.0369011783092169	0.346939382530372	0.318599251973592	VCL/ATP1B1/ATP1A1/CALM1/WWTR1/GATA4/TPM4/ITGB5/TLN1/DMD/ACTC1/DES/ANXA6	13
R-HSA-3560783	R-HSA-3560783	Defective B4GALT7 causes EDS, progeroid type	3/359	19/8979	0.038179500960682	0.346939382530372	0.318599251973592	VCAN/DCN/BGN	3
R-HSA-3560801	R-HSA-3560801	Defective B3GAT3 causes JDSSDHD	3/359	19/8979	0.038179500960682	0.346939382530372	0.318599251973592	VCAN/DCN/BGN	3
R-HSA-416700	R-HSA-416700	Other semaphorin interactions	3/359	19/8979	0.038179500960682	0.346939382530372	0.318599251973592	SEMA6A/PLXNC1/SEMA7A	3
R-HSA-4420332	R-HSA-4420332	Defective B3GALT6 causes EDSP2 and SEMDJL1	3/359	19/8979	0.038179500960682	0.346939382530372	0.318599251973592	VCAN/DCN/BGN	3
R-HSA-9013695	R-HSA-9013695	NOTCH4 Intracellular Domain Regulates Transcription	3/359	19/8979	0.038179500960682	0.346939382530372	0.318599251973592	NOTCH2/MAMLD1/EP300	3
R-HSA-982772	R-HSA-982772	Growth hormone receptor signaling	3/359	19/8979	0.038179500960682	0.346939382530372	0.318599251973592	MAPK1/IRS1/SOCS3	3
R-HSA-3928665	R-HSA-3928665	EPH-ephrin mediated repulsion of cells	5/359	47/8979	0.0385634956278111	0.346939382530372	0.318599251973592	EPHB1/CLTC/EPHB6/EPHA4/MMP2	5
R-HSA-1630316	R-HSA-1630316	Glycosaminoglycan metabolism	9/359	114/8979	0.0386185919015708	0.346939382530372	0.318599251973592	VCAN/CHST3/CHPF/B4GALT5/HS6ST1/PAPSS1/DCN/DSEL/BGN	9
R-HSA-75105	R-HSA-75105	Fatty acyl-CoA biosynthesis	4/359	33/8979	0.0412363134254982	0.364529010681404	0.334752051723624	SLC27A3/ELOVL2/ACSL4/HACD3	4
R-HSA-9687139	R-HSA-9687139	Aberrant regulation of mitotic cell cycle due to RB1 defects	4/359	33/8979	0.0412363134254982	0.364529010681404	0.334752051723624	CCND1/CDKN1B/RB1/CDK4	4
R-HSA-73980	R-HSA-73980	RNA Polymerase III Transcription Termination	3/359	20/8979	0.0436251052234357	0.378378570422306	0.347470294724557	POLR2F/NFIC/NFIB	3
R-HSA-9768919	R-HSA-9768919	NPAS4 regulates expression of target genes	3/359	20/8979	0.0436251052234357	0.378378570422306	0.347470294724557	ARNT2/MAPK1/PLK2	3
R-HSA-913531	R-HSA-913531	Interferon Signaling	10/359	135/8979	0.043830277840774	0.378378570422306	0.347470294724557	FLNB/FLNA/TRIM8/RANBP2/IRF1/EIF4A2/IRF9/ISG15/SOCS3/BST2	10
R-HSA-6802948	R-HSA-6802948	Signaling by high-kinase activity BRAF mutants	4/359	34/8979	0.0453163479728691	0.388174918682328	0.356466417346763	VCL/MAPK1/TLN1/MARK3	4
R-HSA-211859	R-HSA-211859	Biological oxidations	10/359	136/8979	0.0457070774155448	0.388510158032131	0.356774272296236	GSTM4/CYP27A1/CYP11A1/ACSS1/ARNT2/POMC/NCOA2/PAPSS1/UGDH/HSP90AB1	10
R-HSA-9609646	R-HSA-9609646	HCMV Infection	8/359	100/8979	0.0464425574977314	0.388883378303277	0.357117005653116	CHMP4B/TRIM28/TUBB4B/RANBP2/ELK1/CBX1/MVB12A/TUBB2B	8
R-HSA-1912408	R-HSA-1912408	Pre-NOTCH Transcription and Translation	5/359	50/8979	0.0484028431280789	0.388883378303277	0.357117005653116	NOTCH2/PRKCI/MAMLD1/CCND1/EP300	5
R-HSA-2219528	R-HSA-2219528	PI3K/AKT Signaling in Cancer	8/359	101/8979	0.048765209413284	0.388883378303277	0.357117005653116	ERBB3/NR4A1/ERBB4/CDKN1B/IRS1/NRG1/PDGFRA/FGFR1	8
R-HSA-198753	R-HSA-198753	ERK/MAPK targets	3/359	21/8979	0.04943534365189	0.388883378303277	0.357117005653116	MAPK1/PPP2CB/ELK1	3
R-HSA-3371571	R-HSA-3371571	HSF1-dependent transactivation	3/359	21/8979	0.04943534365189	0.388883378303277	0.357117005653116	EP300/HSP90AB1/FKBP4	3
R-HSA-389960	R-HSA-389960	Formation of tubulin folding intermediates by CCT/TriC	3/359	21/8979	0.04943534365189	0.388883378303277	0.357117005653116	TUBB4B/TCP1/TUBB2B	3
R-HSA-452723	R-HSA-452723	Transcriptional regulation of pluripotent stem cells	3/359	21/8979	0.04943534365189	0.388883378303277	0.357117005653116	NR6A1/TDGF1/HIF3A	3
R-HSA-390522	R-HSA-390522	Striated Muscle Contraction	4/359	35/8979	0.0496136302531305	0.388883378303277	0.357117005653116	TPM4/DMD/ACTC1/DES	4
R-HSA-5663213	R-HSA-5663213	RHO GTPases Activate WASPs and WAVEs	4/359	35/8979	0.0496136302531305	0.388883378303277	0.357117005653116	NCKAP1/MAPK1/ARPC5/CYFIP2	4
R-HSA-9675126	R-HSA-9675126	Diseases of mitotic cell cycle	4/359	35/8979	0.0496136302531305	0.388883378303277	0.357117005653116	CCND1/CDKN1B/RB1/CDK4	4
R-HSA-8980692	R-HSA-8980692	RHOA GTPase cycle	10/359	138/8979	0.0496222229328163	0.388883378303277	0.357117005653116	STK10/ARAP2/KTN1/SLK/ARHGEF10/ARHGAP18/ABCD3/PREX1/ARHGAP23/ACTC1	10
R-HSA-9013026	R-HSA-9013026	RHOB GTPase cycle	6/359	67/8979	0.050646076470517	0.394112073943108	0.361918589455733	STK10/RHOB/SLK/ARHGEF10/PREX1/ACTC1	6
R-HSA-194138	R-HSA-194138	Signaling by VEGF	8/359	102/8979	0.0511621582915484	0.395343950434692	0.363049838741646	CALM1/AXL/ITGAV/NCKAP1/PRKCA/CYFIP2/SPHK1/KDR	8
R-HSA-111465	R-HSA-111465	Apoptotic cleavage of cellular proteins	4/359	36/8979	0.0541272270522445	0.408320905525803	0.374966756777208	LMNA/TJP1/SPTAN1/STK24	4
R-HSA-5627123	R-HSA-5627123	RHO GTPases activate PAKs	3/359	22/8979	0.0556019755962434	0.408320905525803	0.374966756777208	CALM1/FLNA/CTTN	3
R-HSA-9013418	R-HSA-9013418	RHOBTB2 GTPase cycle	3/359	22/8979	0.0556019755962434	0.408320905525803	0.374966756777208	MYO6/HSP90AB1/RBMX	3
R-HSA-9665686	R-HSA-9665686	Signaling by ERBB2 TMD/JMD mutants	3/359	22/8979	0.0556019755962434	0.408320905525803	0.374966756777208	ERBB3/ERBB4/NRG1	3
R-HSA-9668328	R-HSA-9668328	Sealing of the nuclear envelope (NE) by ESCRT-III	3/359	22/8979	0.0556019755962434	0.408320905525803	0.374966756777208	CHMP4B/TUBB4B/TUBB2B	3
R-HSA-113501	R-HSA-113501	Inhibition of replication initiation of damaged DNA by RB1/E2F1	2/359	10/8979	0.0580148254909965	0.408320905525803	0.374966756777208	PPP2CB/RB1	2
R-HSA-1250342	R-HSA-1250342	PI3K events in ERBB4 signaling	2/359	10/8979	0.0580148254909965	0.408320905525803	0.374966756777208	ERBB4/NRG1	2
R-HSA-196025	R-HSA-196025	Formation of annular gap junctions	2/359	10/8979	0.0580148254909965	0.408320905525803	0.374966756777208	CLTC/DNM2	2
R-HSA-209952	R-HSA-209952	Peptide hormone biosynthesis	2/359	10/8979	0.0580148254909965	0.408320905525803	0.374966756777208	INHA/POMC	2
R-HSA-400451	R-HSA-400451	Free fatty acids regulate insulin secretion	2/359	10/8979	0.0580148254909965	0.408320905525803	0.374966756777208	ACSL4/PLCB1	2
R-HSA-418889	R-HSA-418889	Caspase activation via Dependence Receptors in the absence of ligand	2/359	10/8979	0.0580148254909965	0.408320905525803	0.374966756777208	UNC5B/APPL1	2
R-HSA-425381	R-HSA-425381	Bicarbonate transporters	2/359	10/8979	0.0580148254909965	0.408320905525803	0.374966756777208	SLC4A2/SLC4A7	2
R-HSA-879415	R-HSA-879415	Advanced glycosylation endproduct receptor signaling	2/359	10/8979	0.0580148254909965	0.408320905525803	0.374966756777208	MAPK1/LGALS3	2
R-HSA-9690406	R-HSA-9690406	Transcriptional regulation of testis differentiation	2/359	10/8979	0.0580148254909965	0.408320905525803	0.374966756777208	SRY/GATA4	2
R-HSA-9013424	R-HSA-9013424	RHOV GTPase cycle	4/359	37/8979	0.0588556914858745	0.411617336024629	0.377993914672772	SPTAN1/CLTC/TPM4/USP9X	4
R-HSA-1592389	R-HSA-1592389	Activation of Matrix Metalloproteinases	3/359	23/8979	0.0621156656139638	0.423690188292778	0.389080582533211	MMP15/TIMP2/MMP2	3
R-HSA-180024	R-HSA-180024	DARPP-32 events	3/359	23/8979	0.0621156656139638	0.423690188292778	0.389080582533211	CALM1/PPP3CA/PPP2CB	3
R-HSA-5357769	R-HSA-5357769	Caspase activation via extrinsic apoptotic signalling pathway	3/359	23/8979	0.0621156656139638	0.423690188292778	0.389080582533211	UNC5B/CFLAR/APPL1	3
R-HSA-9620244	R-HSA-9620244	Long-term potentiation	3/359	23/8979	0.0621156656139638	0.423690188292778	0.389080582533211	CALM1/ERBB4/NRG1	3
R-HSA-3560782	R-HSA-3560782	Diseases associated with glycosaminoglycan metabolism	4/359	38/8979	0.0637970883025773	0.424766019152572	0.390068532948873	VCAN/CHST3/DCN/BGN	4
R-HSA-72649	R-HSA-72649	Translation initiation complex formation	4/359	38/8979	0.0637970883025773	0.424766019152572	0.390068532948873	EIF3F/EIF3H/EIF4A2/EIF3E	4
R-HSA-9013420	R-HSA-9013420	RHOU GTPase cycle	4/359	38/8979	0.0637970883025773	0.424766019152572	0.390068532948873	SPTAN1/CLTC/MYO6/USP9X	4
R-HSA-9013106	R-HSA-9013106	RHOC GTPase cycle	6/359	71/8979	0.0638110037821964	0.424766019152572	0.390068532948873	STK10/SLK/ARHGEF10/ARHGAP18/ABCD3/PREX1	6
R-HSA-9679191	R-HSA-9679191	Potential therapeutics for SARS	7/359	89/8979	0.0649221761599941	0.429574878184392	0.394484574965233	ATP1B1/ATP1A1/IL6R/HDAC2/HSP90AB1/FKBP4/TUBB	7
R-HSA-438064	R-HSA-438064	Post NMDA receptor activation events	6/359	72/8979	0.06738878547755	0.433206349941032	0.397819405899647	CALM1/ERBB4/MAPK1/TUBB4B/NRG1/TUBB2B	6
R-HSA-72662	R-HSA-72662	Activation of the mRNA upon binding of the cap-binding complex and eIFs, and subsequent binding to 43S	4/359	39/8979	0.0689490197151453	0.433206349941032	0.397819405899647	EIF3F/EIF3H/EIF4A2/EIF3E	4
R-HSA-72702	R-HSA-72702	Ribosomal scanning and start codon recognition	4/359	39/8979	0.0689490197151453	0.433206349941032	0.397819405899647	EIF3F/EIF3H/EIF4A2/EIF3E	4
R-HSA-6803529	R-HSA-6803529	FGFR2 alternative splicing	3/359	24/8979	0.0689661297109518	0.433206349941032	0.397819405899647	POLR2F/RBFOX2/POLR2C	3
R-HSA-9619483	R-HSA-9619483	Activation of AMPK downstream of NMDARs	3/359	24/8979	0.0689661297109518	0.433206349941032	0.397819405899647	CALM1/TUBB4B/TUBB2B	3
R-HSA-1059683	R-HSA-1059683	Interleukin-6 signaling	2/359	11/8979	0.069078059324092	0.433206349941032	0.397819405899647	IL6R/SOCS3	2
R-HSA-193807	R-HSA-193807	Synthesis of bile acids and bile salts via 27-hydroxycholesterol	2/359	11/8979	0.069078059324092	0.433206349941032	0.397819405899647	CYP27A1/NCOA2	2
R-HSA-2586552	R-HSA-2586552	Signaling by Leptin	2/359	11/8979	0.069078059324092	0.433206349941032	0.397819405899647	IRS1/SOCS3	2
R-HSA-2892247	R-HSA-2892247	POU5F1 (OCT4), SOX2, NANOG activate genes related to proliferation	2/359	11/8979	0.069078059324092	0.433206349941032	0.397819405899647	NR6A1/TDGF1	2
R-HSA-5357801	R-HSA-5357801	Programmed Cell Death	12/359	186/8979	0.0693914243796947	0.433206349941032	0.397819405899647	PSME4/LMNA/TJP1/SPTAN1/CHMP4B/STK24/MAPK1/UNC5B/CFLAR/APPL1/IRF1/YWHAQ	12
R-HSA-422356	R-HSA-422356	Regulation of insulin secretion	6/359	73/8979	0.0710811904328811	0.437979462198638	0.40220262115693	GNG7/ACSL4/GNAS/PRKCA/PLCB1/MARCKS	6
R-HSA-9013423	R-HSA-9013423	RAC3 GTPase cycle	7/359	91/8979	0.0713874300861586	0.437979462198638	0.40220262115693	ARAP2/RAC3/AMIGO2/TAOK3/NCKAP1/OCRL/PREX1	7
R-HSA-9664407	R-HSA-9664407	Parasite infection	5/359	56/8979	0.0721377937738933	0.437979462198638	0.40220262115693	NCKAP1/MAPK1/ARPC5/MYO10/CYFIP2	5
R-HSA-9664417	R-HSA-9664417	Leishmania phagocytosis	5/359	56/8979	0.0721377937738933	0.437979462198638	0.40220262115693	NCKAP1/MAPK1/ARPC5/MYO10/CYFIP2	5
R-HSA-9664422	R-HSA-9664422	FCGR3A-mediated phagocytosis	5/359	56/8979	0.0721377937738933	0.437979462198638	0.40220262115693	NCKAP1/MAPK1/ARPC5/MYO10/CYFIP2	5
R-HSA-3899300	R-HSA-3899300	SUMOylation of transcription cofactors	4/359	40/8979	0.074308651569169	0.448694316852086	0.412042220952999	TRIM28/NRIP1/NCOA2/EP300	4
R-HSA-1971475	R-HSA-1971475	A tetrasaccharide linker sequence is required for GAG synthesis	3/359	25/8979	0.0761422698991656	0.449931594858706	0.413178430525165	VCAN/DCN/BGN	3
R-HSA-350054	R-HSA-350054	Notch-HLH transcription pathway	3/359	25/8979	0.0761422698991656	0.449931594858706	0.413178430525165	NOTCH2/MAMLD1/HDAC2	3
R-HSA-389957	R-HSA-389957	Prefoldin mediated transfer of substrate to CCT/TriC	3/359	25/8979	0.0761422698991656	0.449931594858706	0.413178430525165	TUBB4B/TCP1/TUBB2B	3
R-HSA-9664565	R-HSA-9664565	Signaling by ERBB2 KD Mutants	3/359	25/8979	0.0761422698991656	0.449931594858706	0.413178430525165	ERBB3/ERBB4/NRG1	3
R-HSA-9006925	R-HSA-9006925	Intracellular signaling by second messengers	17/359	293/8979	0.0788109093194947	0.457657953633351	0.420273653062682	ERBB3/PSME4/CALM1/NR4A1/USP13/LAMTOR2/ERBB4/MAPK1/PRKCA/CDKN1B/PPP2CB/INSR/HDAC2/IRS1/NRG1/PDGFRA/FGFR1	17
R-HSA-3769402	R-HSA-3769402	Deactivation of the beta-catenin transactivating complex	4/359	41/8979	0.0798727396780558	0.457657953633351	0.420273653062682	SRY/SOX6/TLE1/SOX4	4
R-HSA-1358803	R-HSA-1358803	Downregulation of ERBB2:ERBB3 signaling	2/359	12/8979	0.0807631682882383	0.457657953633351	0.420273653062682	ERBB3/NRG1	2
R-HSA-202670	R-HSA-202670	ERKs are inactivated	2/359	12/8979	0.0807631682882383	0.457657953633351	0.420273653062682	MAPK1/PPP2CB	2
R-HSA-430116	R-HSA-430116	GP1b-IX-V activation signalling	2/359	12/8979	0.0807631682882383	0.457657953633351	0.420273653062682	FLNA/COL1A1	2
R-HSA-5607763	R-HSA-5607763	CLEC7A (Dectin-1) induces NFAT activation	2/359	12/8979	0.0807631682882383	0.457657953633351	0.420273653062682	CALM1/PPP3CA	2
R-HSA-74217	R-HSA-74217	Purine salvage	2/359	12/8979	0.0807631682882383	0.457657953633351	0.420273653062682	HPRT1/GMPR	2
R-HSA-8866907	R-HSA-8866907	Activation of the TFAP2 (AP-2) family of transcription factors	2/359	12/8979	0.0807631682882383	0.457657953633351	0.420273653062682	EP300/CITED2	2
R-HSA-2219530	R-HSA-2219530	Constitutive Signaling by Aberrant PI3K in Cancer	6/359	76/8979	0.0828431092864797	0.462068445546288	0.42432386902274	ERBB3/ERBB4/IRS1/NRG1/PDGFRA/FGFR1	6
R-HSA-1227990	R-HSA-1227990	Signaling by ERBB2 in Cancer	3/359	26/8979	0.0836322978364321	0.462068445546288	0.42432386902274	ERBB3/ERBB4/NRG1	3
R-HSA-196071	R-HSA-196071	Metabolism of steroid hormones	3/359	26/8979	0.0836322978364321	0.462068445546288	0.42432386902274	CYP11A1/CYP17A1/POMC	3
R-HSA-5579029	R-HSA-5579029	Metabolic disorders of biological oxidation enzymes	3/359	26/8979	0.0836322978364321	0.462068445546288	0.42432386902274	CYP27A1/CYP11A1/CYP17A1	3
R-HSA-9615017	R-HSA-9615017	FOXO-mediated transcription of oxidative stress, metabolic and neuronal genes	3/359	26/8979	0.0836322978364321	0.462068445546288	0.42432386902274	POMC/HDAC2/NPY	3
R-HSA-1257604	R-HSA-1257604	PIP3 activates AKT signaling	15/359	254/8979	0.0844496194478393	0.464262833282898	0.426339005748715	ERBB3/PSME4/NR4A1/USP13/LAMTOR2/ERBB4/MAPK1/CDKN1B/PPP2CB/INSR/HDAC2/IRS1/NRG1/PDGFRA/FGFR1	15
R-HSA-421270	R-HSA-421270	Cell-cell junction organization	5/359	59/8979	0.0860126049978226	0.470514497636604	0.432079995924445	CLDN11/CADM1/CDH2/PRKCI/AFDN	5
R-HSA-195721	R-HSA-195721	Signaling by WNT	16/359	277/8979	0.0889319677870769	0.481131455234696	0.441829695495353	SFRP1/GNG7/PSME4/RAC3/CALM1/PPP3CA/SRY/CLTC/PRKCA/PPP2CB/SOX6/EP300/PLCB1/TLE1/SOX4/PRKG1	16
R-HSA-9658195	R-HSA-9658195	Leishmania infection	10/359	154/8979	0.0890409856424462	0.481131455234696	0.441829695495353	GNG7/CALM1/NCKAP1/GNAS/MAPK1/ARPC5/MYO10/CYFIP2/HSP90AB1/PLK2	10
R-HSA-8878166	R-HSA-8878166	Transcriptional regulation by RUNX2	8/359	115/8979	0.0892596817403734	0.481131455234696	0.441829695495353	PSME4/CCND1/WWTR1/MAPK1/RB1/LGALS3/CDK4/COL1A1	8
R-HSA-9612973	R-HSA-9612973	Autophagy	9/359	135/8979	0.0912543219529812	0.484756476430728	0.4451586027904	RNASE1/CHMP4B/LAMTOR2/TOMM5/TUBB4B/HSP90AB1/MVB12A/TUBB2B/MAP1LC3A	9
R-HSA-1980145	R-HSA-1980145	Signaling by NOTCH2	3/359	27/8979	0.0914238482692185	0.484756476430728	0.4451586027904	NOTCH2/MAMLD1/EP300	3
R-HSA-5626467	R-HSA-5626467	RHO GTPases activate IQGAPs	3/359	27/8979	0.0914238482692185	0.484756476430728	0.4451586027904	CALM1/TUBB4B/TUBB2B	3
R-HSA-177504	R-HSA-177504	Retrograde neurotrophin signalling	2/359	13/8979	0.0930030524916873	0.484756476430728	0.4451586027904	CLTC/DNM2	2
R-HSA-190840	R-HSA-190840	Microtubule-dependent trafficking of connexons from Golgi to the plasma membrane	2/359	13/8979	0.0930030524916873	0.484756476430728	0.4451586027904	TUBB4B/TUBB2B	2
R-HSA-203615	R-HSA-203615	eNOS activation	2/359	13/8979	0.0930030524916873	0.484756476430728	0.4451586027904	CALM1/DDAH2	2
R-HSA-5578768	R-HSA-5578768	Physiological factors	2/359	13/8979	0.0930030524916873	0.484756476430728	0.4451586027904	WWTR1/GATA4	2
R-HSA-9013149	R-HSA-9013149	RAC1 GTPase cycle	11/359	176/8979	0.0946779112858138	0.491169445872415	0.451047721668023	ARAP2/AMIGO2/SRGAP3/KTN1/TAOK3/PLEKHG1/NCKAP1/ARHGEF10/PREX1/CYFIP2/ARHGAP23	11
R-HSA-202733	R-HSA-202733	Cell surface interactions at the vascular wall	7/359	98/8979	0.0969174070603387	0.495488090791328	0.455013593258243	ITGA6/ATP1B1/EPCAM/ITGAV/GAS6/PROCR/COL1A1	7
R-HSA-2122947	R-HSA-2122947	NOTCH1 Intracellular Domain Regulates Transcription	4/359	44/8979	0.0977537015556512	0.495488090791328	0.455013593258243	MAMLD1/EP300/HDAC2/TLE1	4
R-HSA-1251985	R-HSA-1251985	Nuclear signaling by ERBB4	3/359	28/8979	0.0995040829566461	0.495488090791328	0.455013593258243	ERBB4/CXCL12/NRG1	3
R-HSA-1855204	R-HSA-1855204	Synthesis of IP3 and IP4 in the cytosol	3/359	28/8979	0.0995040829566461	0.495488090791328	0.455013593258243	CALM1/OCRL/PLCB1	3
R-HSA-2173795	R-HSA-2173795	Downregulation of SMAD2/3:SMAD4 transcriptional activity	3/359	28/8979	0.0995040829566461	0.495488090791328	0.455013593258243	WWTR1/MAPK1/USP9X	3
R-HSA-389958	R-HSA-389958	Cooperation of Prefoldin and TriC/CCT in actin and tubulin folding	3/359	28/8979	0.0995040829566461	0.495488090791328	0.455013593258243	TUBB4B/TCP1/TUBB2B	3
R-HSA-8863795	R-HSA-8863795	Downregulation of ERBB2 signaling	3/359	28/8979	0.0995040829566461	0.495488090791328	0.455013593258243	ERBB3/ERBB4/NRG1	3
R-HSA-2029480	R-HSA-2029480	Fcgamma receptor (FCGR) dependent phagocytosis	6/359	80/8979	0.100101045821015	0.495488090791328	0.455013593258243	NCKAP1/MAPK1/ARPC5/MYO10/CYFIP2/HSP90AB1	6
R-HSA-9609690	R-HSA-9609690	HCMV Early Events	6/359	80/8979	0.100101045821015	0.495488090791328	0.455013593258243	TRIM28/TUBB4B/RANBP2/ELK1/CBX1/TUBB2B	6
R-HSA-418594	R-HSA-418594	G alpha (i) signalling events	15/359	261/8979	0.100442834694351	0.495488090791328	0.455013593258243	GNG7/OPN3/CALM1/PPP3CA/GNAS/MAPK1/PRKCA/POMC/PPP2CB/CXCL12/PLCB1/CXCR4/NPY1R/NPW/NPY	15
R-HSA-71387	R-HSA-71387	Metabolism of carbohydrates	15/359	261/8979	0.100442834694351	0.495488090791328	0.455013593258243	VCAN/PRPS2/CHST3/CHPF/CALM1/GYG1/PPP2CB/FUT9/B4GALT5/HS6ST1/PAPSS1/RANBP2/DCN/DSEL/BGN	15
R-HSA-5628897	R-HSA-5628897	TP53 Regulates Metabolic Genes	6/359	81/8979	0.104690999467516	0.510205799144323	0.46852906918326	SESN1/LAMTOR2/PRDX1/YWHAQ/PRDX2/DDIT4	6
R-HSA-1250347	R-HSA-1250347	SHC1 events in ERBB4 signaling	2/359	14/8979	0.105734957469728	0.510205799144323	0.46852906918326	ERBB4/NRG1	2
R-HSA-190872	R-HSA-190872	Transport of connexons to the plasma membrane	2/359	14/8979	0.105734957469728	0.510205799144323	0.46852906918326	TUBB4B/TUBB2B	2
R-HSA-8941856	R-HSA-8941856	RUNX3 regulates NOTCH signaling	2/359	14/8979	0.105734957469728	0.510205799144323	0.46852906918326	MAMLD1/EP300	2
R-HSA-9614657	R-HSA-9614657	FOXO-mediated transcription of cell death genes	2/359	14/8979	0.105734957469728	0.510205799144323	0.46852906918326	EP300/CITED2	2
R-HSA-190861	R-HSA-190861	Gap junction assembly	3/359	29/8979	0.107859785713864	0.516866812708352	0.47464597042234	GJB1/TUBB4B/TUBB2B	3
R-HSA-3858494	R-HSA-3858494	Beta-catenin independent WNT signaling	9/359	140/8979	0.108050890258488	0.516866812708352	0.47464597042234	GNG7/PSME4/RAC3/CALM1/PPP3CA/CLTC/PRKCA/PLCB1/PRKG1	9
R-HSA-190236	R-HSA-190236	Signaling by FGFR	6/359	82/8979	0.109388852129051	0.518775457521897	0.476398705454735	POLR2F/MAPK1/PPP2CB/RBFOX2/POLR2C/FGFR1	6
R-HSA-3371556	R-HSA-3371556	Cellular response to heat stress	6/359	82/8979	0.109388852129051	0.518775457521897	0.476398705454735	MAPK1/EP300/RANBP2/HSPA4L/HSP90AB1/FKBP4	6
R-HSA-1169410	R-HSA-1169410	Antiviral mechanism by IFN-stimulated genes	5/359	64/8979	0.111985968120259	0.52764963964591	0.484547990110653	FLNB/FLNA/RANBP2/EIF4A2/ISG15	5
R-HSA-163685	R-HSA-163685	Integration of energy metabolism	7/359	102/8979	0.11349802509419	0.52764963964591	0.484547990110653	GNG7/ACSL4/GNAS/PRKCA/PPP2CB/PLCB1/MARCKS	7
R-HSA-418346	R-HSA-418346	Platelet homeostasis	6/359	83/8979	0.114193263301492	0.52764963964591	0.484547990110653	GNG7/CALM1/LRP8/GNAS/PPP2CB/PRKG1	6
R-HSA-109581	R-HSA-109581	Apoptosis	10/359	162/8979	0.114289345304062	0.52764963964591	0.484547990110653	PSME4/LMNA/TJP1/SPTAN1/STK24/MAPK1/UNC5B/CFLAR/APPL1/YWHAQ	10
R-HSA-450282	R-HSA-450282	MAPK targets/ Nuclear events mediated by MAP kinases	3/359	30/8979	0.116477449174946	0.52764963964591	0.484547990110653	MAPK1/PPP2CB/ELK1	3
R-HSA-9615710	R-HSA-9615710	Late endosomal microautophagy	3/359	30/8979	0.116477449174946	0.52764963964591	0.484547990110653	RNASE1/CHMP4B/MVB12A	3
R-HSA-112043	R-HSA-112043	PLC beta mediated events	4/359	47/8979	0.117324112153245	0.52764963964591	0.484547990110653	CALM1/MAPK1/PRKCA/PLCB1	4
R-HSA-2173793	R-HSA-2173793	Transcriptional activity of SMAD2/SMAD3:SMAD4 heterotrimer	4/359	47/8979	0.117324112153245	0.52764963964591	0.484547990110653	WWTR1/MAPK1/USP9X/EP300	4
R-HSA-3371497	R-HSA-3371497	HSP90 chaperone cycle for steroid hormone receptors (SHR) in the presence of ligand	4/359	47/8979	0.117324112153245	0.52764963964591	0.484547990110653	TUBB4B/HSP90AB1/FKBP4/TUBB2B	4
R-HSA-6791312	R-HSA-6791312	TP53 Regulates Transcription of Cell Cycle Genes	4/359	47/8979	0.117324112153245	0.52764963964591	0.484547990110653	CDKN1B/EP300/PLAGL1/PLK2	4
R-HSA-1295596	R-HSA-1295596	Spry regulation of FGF signaling	2/359	15/8979	0.118900235540119	0.52764963964591	0.484547990110653	MAPK1/PPP2CB	2
R-HSA-1502540	R-HSA-1502540	Signaling by Activin	2/359	15/8979	0.118900235540119	0.52764963964591	0.484547990110653	MAPK1/FSTL3	2
R-HSA-4419969	R-HSA-4419969	Depolymerisation of the Nuclear Lamina	2/359	15/8979	0.118900235540119	0.52764963964591	0.484547990110653	LMNA/PRKCA	2
R-HSA-5099900	R-HSA-5099900	WNT5A-dependent internalization of FZD4	2/359	15/8979	0.118900235540119	0.52764963964591	0.484547990110653	CLTC/PRKCA	2
R-HSA-70221	R-HSA-70221	Glycogen breakdown (glycogenolysis)	2/359	15/8979	0.118900235540119	0.52764963964591	0.484547990110653	CALM1/GYG1	2
R-HSA-9735871	R-HSA-9735871	SARS-CoV-1 targets host intracellular signalling and regulatory pathways	2/359	15/8979	0.118900235540119	0.52764963964591	0.484547990110653	EP300/YWHAQ	2
R-HSA-1912422	R-HSA-1912422	Pre-NOTCH Expression and Processing	5/359	66/8979	0.123322705461975	0.543154533304941	0.498786349231687	NOTCH2/PRKCI/MAMLD1/CCND1/EP300	5
R-HSA-2682334	R-HSA-2682334	EPH-Ephrin signaling	6/359	85/8979	0.124115871559594	0.543154533304941	0.498786349231687	EPHB1/CLTC/ARPC5/EPHB6/EPHA4/MMP2	6
R-HSA-442755	R-HSA-442755	Activation of NMDA receptors and postsynaptic events	6/359	85/8979	0.124115871559594	0.543154533304941	0.498786349231687	CALM1/ERBB4/MAPK1/TUBB4B/NRG1/TUBB2B	6
R-HSA-418990	R-HSA-418990	Adherens junctions interactions	3/359	31/8979	0.125343353839602	0.543154533304941	0.498786349231687	CADM1/CDH2/AFDN	3
R-HSA-451326	R-HSA-451326	Activation of kainate receptors upon glutamate binding	3/359	31/8979	0.125343353839602	0.543154533304941	0.498786349231687	GNG7/CALM1/PLCB1	3
R-HSA-5654726	R-HSA-5654726	Negative regulation of FGFR1 signaling	3/359	31/8979	0.125343353839602	0.543154533304941	0.498786349231687	MAPK1/PPP2CB/FGFR1	3
R-HSA-1980143	R-HSA-1980143	Signaling by NOTCH1	5/359	67/8979	0.129183723929028	0.557609433365531	0.51206048465289	MAMLD1/EP300/HDAC2/TLE1/DLK1	5
R-HSA-1227986	R-HSA-1227986	Signaling by ERBB2	4/359	49/8979	0.131241926116215	0.560730849537106	0.514926924461796	ERBB3/ERBB4/PRKCA/NRG1	4
R-HSA-1963640	R-HSA-1963640	GRB2 events in ERBB2 signaling	2/359	16/8979	0.132444119211932	0.560730849537106	0.514926924461796	ERBB4/NRG1	2
R-HSA-210744	R-HSA-210744	Regulation of gene expression in late stage (branching morphogenesis) pancreatic bud precursor cells	2/359	16/8979	0.132444119211932	0.560730849537106	0.514926924461796	MAMLD1/EP300	2
R-HSA-6788467	R-HSA-6788467	IL-6-type cytokine receptor ligand interactions	2/359	16/8979	0.132444119211932	0.560730849537106	0.514926924461796	CNTFR/CRLF1	2
R-HSA-8876725	R-HSA-8876725	Protein methylation	2/359	16/8979	0.132444119211932	0.560730849537106	0.514926924461796	CALM1/EEF2	2
R-HSA-72695	R-HSA-72695	Formation of the ternary complex, and subsequently, the 43S complex	3/359	32/8979	0.134443639934127	0.564867764742245	0.518725911132674	EIF3F/EIF3H/EIF3E	3
R-HSA-9634815	R-HSA-9634815	Transcriptional Regulation by NPAS4	3/359	32/8979	0.134443639934127	0.564867764742245	0.518725911132674	ARNT2/MAPK1/PLK2	3
R-HSA-1638091	R-HSA-1638091	Heparan sulfate/heparin (HS-GAG) metabolism	4/359	50/8979	0.138445324636922	0.569290965517129	0.522787797817111	VCAN/HS6ST1/DCN/BGN	4
R-HSA-432722	R-HSA-432722	Golgi Associated Vesicle Biogenesis	4/359	50/8979	0.138445324636922	0.569290965517129	0.522787797817111	OCRL/CLTC/CPD/DNM2	4
R-HSA-75153	R-HSA-75153	Apoptotic execution phase	4/359	50/8979	0.138445324636922	0.569290965517129	0.522787797817111	LMNA/TJP1/SPTAN1/STK24	4
R-HSA-5654738	R-HSA-5654738	Signaling by FGFR2	5/359	69/8979	0.141276287021567	0.569290965517129	0.522787797817111	POLR2F/MAPK1/PPP2CB/RBFOX2/POLR2C	5
R-HSA-163841	R-HSA-163841	Gamma carboxylation, hypusine formation and arylsulfatase activation	3/359	33/8979	0.14376437258499	0.569290965517129	0.522787797817111	GAS6/FN3K/EEF2	3
R-HSA-2173796	R-HSA-2173796	SMAD2/SMAD3:SMAD4 heterotrimer regulates transcription	3/359	33/8979	0.14376437258499	0.569290965517129	0.522787797817111	WWTR1/MAPK1/EP300	3
R-HSA-8878159	R-HSA-8878159	Transcriptional regulation by RUNX3	6/359	89/8979	0.145169485891557	0.569290965517129	0.522787797817111	CCN2/MAMLD1/CCND1/WWTR1/TEAD1/EP300	6
R-HSA-2151201	R-HSA-2151201	Transcriptional activation of mitochondrial biogenesis	4/359	51/8979	0.145803840745865	0.569290965517129	0.522787797817111	CALM1/CRTC3/NCOA2/IDH2	4
R-HSA-74751	R-HSA-74751	Insulin receptor signalling cascade	4/359	51/8979	0.145803840745865	0.569290965517129	0.522787797817111	MAPK1/INSR/IRS1/FGFR1	4
R-HSA-936837	R-HSA-936837	Ion transport by P-type ATPases	4/359	51/8979	0.145803840745865	0.569290965517129	0.522787797817111	ATP1B1/ATP1A1/CALM1/ATP2C1	4
R-HSA-1181150	R-HSA-1181150	Signaling by NODAL	2/359	17/8979	0.146315506069561	0.569290965517129	0.522787797817111	MAPK1/TDGF1	2
R-HSA-1368082	R-HSA-1368082	RORA activates gene expression	2/359	17/8979	0.146315506069561	0.569290965517129	0.522787797817111	NCOA2/EP300	2
R-HSA-1369062	R-HSA-1369062	ABC transporters in lipid homeostasis	2/359	17/8979	0.146315506069561	0.569290965517129	0.522787797817111	APOA1/ABCD3	2
R-HSA-1482922	R-HSA-1482922	Acyl chain remodelling of PI	2/359	17/8979	0.146315506069561	0.569290965517129	0.522787797817111	PLAAT3/MBOAT7	2
R-HSA-389977	R-HSA-389977	Post-chaperonin tubulin folding pathway	2/359	17/8979	0.146315506069561	0.569290965517129	0.522787797817111	TUBB4B/TUBB2B	2
R-HSA-432142	R-HSA-432142	Platelet sensitization by LDL	2/359	17/8979	0.146315506069561	0.569290965517129	0.522787797817111	LRP8/PPP2CB	2
R-HSA-446353	R-HSA-446353	Cell-extracellular matrix interactions	2/359	17/8979	0.146315506069561	0.569290965517129	0.522787797817111	FLNA/LIMS2	2
R-HSA-5625900	R-HSA-5625900	RHO GTPases activate CIT	2/359	17/8979	0.146315506069561	0.569290965517129	0.522787797817111	RHOB/CDKN1B	2
R-HSA-8851708	R-HSA-8851708	Signaling by FGFR2 IIIa TM	2/359	17/8979	0.146315506069561	0.569290965517129	0.522787797817111	POLR2F/POLR2C	2
R-HSA-9725371	R-HSA-9725371	Nuclear events stimulated by ALK signaling in cancer	2/359	17/8979	0.146315506069561	0.569290965517129	0.522787797817111	CLTC/MAPK1	2
R-HSA-9758941	R-HSA-9758941	Gastrulation	2/359	17/8979	0.146315506069561	0.569290965517129	0.522787797817111	BMP4/FGFR1	2
R-HSA-2173782	R-HSA-2173782	Binding and Uptake of Ligands by Scavenger Receptors	3/359	34/8979	0.15329160077326	0.590275536553953	0.542058220755428	APOA1/COL1A1/COL3A1	3
R-HSA-9706574	R-HSA-9706574	RHOBTB GTPase Cycle	3/359	34/8979	0.15329160077326	0.590275536553953	0.542058220755428	MYO6/HSP90AB1/RBMX	3
R-HSA-112040	R-HSA-112040	G-protein mediated events	4/359	52/8979	0.153311383702248	0.590275536553953	0.542058220755428	CALM1/MAPK1/PRKCA/PLCB1	4
R-HSA-2243919	R-HSA-2243919	Crosslinking of collagen fibrils	2/359	18/8979	0.160466754580414	0.604975250928255	0.555557172559979	PCOLCE/COL1A1	2
R-HSA-392851	R-HSA-392851	Prostacyclin signalling through prostacyclin receptor	2/359	18/8979	0.160466754580414	0.604975250928255	0.555557172559979	GNG7/GNAS	2
R-HSA-3928664	R-HSA-3928664	Ephrin signaling	2/359	18/8979	0.160466754580414	0.604975250928255	0.555557172559979	EPHB1/EPHB6	2
R-HSA-881907	R-HSA-881907	Gastrin-CREB signalling pathway via PKC and MAPK	2/359	18/8979	0.160466754580414	0.604975250928255	0.555557172559979	MAPK1/PRKCA	2
R-HSA-8964038	R-HSA-8964038	LDL clearance	2/359	18/8979	0.160466754580414	0.604975250928255	0.555557172559979	CLTC/LSR	2
R-HSA-9671555	R-HSA-9671555	Signaling by PDGFR in disease	2/359	18/8979	0.160466754580414	0.604975250928255	0.555557172559979	KDR/PDGFRA	2
R-HSA-1236394	R-HSA-1236394	Signaling by ERBB4	4/359	53/8979	0.160961740970957	0.604975250928255	0.555557172559979	ERBB3/ERBB4/CXCL12/NRG1	4
R-HSA-8964043	R-HSA-8964043	Plasma lipoprotein clearance	3/359	35/8979	0.163011410509522	0.610602063094989	0.560724352296803	APOA1/CLTC/LSR	3
R-HSA-5668914	R-HSA-5668914	Diseases of metabolism	12/359	220/8979	0.170875991865979	0.635569430203692	0.583652232166096	VCAN/HPRT1/NOTCH2/CYP27A1/CYP11A1/CHST3/CYP17A1/GYG1/POMGNT1/POMC/DCN/BGN	12
R-HSA-111996	R-HSA-111996	Ca-dependent events	3/359	36/8979	0.172909972642002	0.635569430203692	0.583652232166096	CALM1/MAPK1/PRKCA	3
R-HSA-5362517	R-HSA-5362517	Signaling by Retinoic Acid	3/359	36/8979	0.172909972642002	0.635569430203692	0.583652232166096	PDK3/ALDH1A2/CRABP2	3
R-HSA-74158	R-HSA-74158	RNA Polymerase III Transcription	3/359	36/8979	0.172909972642002	0.635569430203692	0.583652232166096	POLR2F/NFIC/NFIB	3
R-HSA-749476	R-HSA-749476	RNA Polymerase III Abortive And Retractive Initiation	3/359	36/8979	0.172909972642002	0.635569430203692	0.583652232166096	POLR2F/NFIC/NFIB	3
R-HSA-68875	R-HSA-68875	Mitotic Prophase	6/359	94/8979	0.173592735951446	0.635569430203692	0.583652232166096	LMNA/MAPK1/PRKCA/PPP2CB/RB1/RANBP2	6
R-HSA-140875	R-HSA-140875	Common Pathway of Fibrin Clot Formation	2/359	19/8979	0.174853490300382	0.635569430203692	0.583652232166096	SERPINA5/PROCR	2
R-HSA-418217	R-HSA-418217	G beta:gamma signalling through PLC beta	2/359	19/8979	0.174853490300382	0.635569430203692	0.583652232166096	GNG7/PLCB1	2
R-HSA-6804115	R-HSA-6804115	TP53 regulates transcription of additional cell cycle genes whose exact role in the p53 pathway remain uncertain	2/359	19/8979	0.174853490300382	0.635569430203692	0.583652232166096	PLAGL1/PLK2	2
R-HSA-380108	R-HSA-380108	Chemokine receptors bind chemokines	3/359	37/8979	0.182973585685189	0.662904302236506	0.608754224678249	CCL2/CXCL12/CXCR4	3
R-HSA-6806834	R-HSA-6806834	Signaling by MET	5/359	76/8979	0.187144122164398	0.670913577830244	0.616109253658829	COL2A1/LAMA1/LAMC1/COL1A1/COL3A1	5
R-HSA-193368	R-HSA-193368	Synthesis of bile acids and bile salts via 7alpha-hydroxycholesterol	2/359	20/8979	0.189434421975598	0.670913577830244	0.616109253658829	CYP27A1/NCOA2	2
R-HSA-203927	R-HSA-203927	MicroRNA (miRNA) biogenesis	2/359	20/8979	0.189434421975598	0.670913577830244	0.616109253658829	POLR2F/POLR2C	2
R-HSA-500657	R-HSA-500657	Presynaptic function of Kainate receptors	2/359	20/8979	0.189434421975598	0.670913577830244	0.616109253658829	GNG7/PLCB1	2
R-HSA-5205685	R-HSA-5205685	PINK1-PRKN Mediated Mitophagy	2/359	20/8979	0.189434421975598	0.670913577830244	0.616109253658829	TOMM5/MAP1LC3A	2
R-HSA-9609523	R-HSA-9609523	Insertion of tail-anchored proteins into the endoplasmic reticulum membrane	2/359	20/8979	0.189434421975598	0.670913577830244	0.616109253658829	PRNP/CYB5A	2
R-HSA-9613829	R-HSA-9613829	Chaperone Mediated Autophagy	2/359	20/8979	0.189434421975598	0.670913577830244	0.616109253658829	RNASE1/HSP90AB1	2
R-HSA-1169408	R-HSA-1169408	ISG15 antiviral mechanism	4/359	57/8979	0.192863877985453	0.677693742875107	0.622335573357088	FLNB/RANBP2/EIF4A2/ISG15	4
R-HSA-9645723	R-HSA-9645723	Diseases of programmed cell death	4/359	57/8979	0.192863877985453	0.677693742875107	0.622335573357088	LMNA/PRDX1/CAST/PRDX2	4
R-HSA-168325	R-HSA-168325	Viral Messenger RNA Synthesis	3/359	38/8979	0.19318871403227	0.677693742875107	0.622335573357088	POLR2F/RANBP2/POLR2C	3
R-HSA-9679506	R-HSA-9679506	SARS-CoV Infections	17/359	339/8979	0.198807526537	0.695197205137295	0.638409245775044	ATP1B1/ATP1A1/TJP1/TAB3/CHMP4B/IL6R/EP300/RB1/RANBP2/HDAC2/CNBP/HSP90AB1/FKBP4/YWHAQ/TUBB/ISG15/BST2	17
R-HSA-168928	R-HSA-168928	DDX58/IFIH1-mediated induction of interferon-alpha/beta	4/359	58/8979	0.201132186421193	0.701107463707943	0.643836718280026	TAX1BP1/EP300/HSP90AB1/ISG15	4
R-HSA-9696270	R-HSA-9696270	RND2 GTPase cycle	3/359	39/8979	0.203542021892031	0.702832210603883	0.645420577301399	KTN1/CKAP4/RBMX	3
R-HSA-6785807	R-HSA-6785807	Interleukin-4 and Interleukin-13 signaling	6/359	99/8979	0.204096244477702	0.702832210603883	0.645420577301399	CCND1/IL6R/POMC/CCL2/MMP2/SOCS3	6
R-HSA-167242	R-HSA-167242	Abortive elongation of HIV-1 transcript in the absence of Tat	2/359	21/8979	0.204171167062305	0.702832210603883	0.645420577301399	POLR2F/POLR2C	2
R-HSA-5620971	R-HSA-5620971	Pyroptosis	2/359	21/8979	0.204171167062305	0.702832210603883	0.645420577301399	CHMP4B/IRF1	2
R-HSA-2980736	R-HSA-2980736	Peptide hormone metabolism	5/359	79/8979	0.208273708692352	0.714728099705122	0.656344737428662	INHA/CPE/GATA4/POMC/KIF5C	5
R-HSA-450294	R-HSA-450294	MAP kinase activation	4/359	60/8979	0.217974316610346	0.735641444561843	0.675549752376868	TAB3/MAPK1/PPP2CB/ELK1	4
R-HSA-112409	R-HSA-112409	RAF-independent MAPK1/3 activation	2/359	22/8979	0.219028086208911	0.735641444561843	0.675549752376868	IL6R/MAPK1	2
R-HSA-162588	R-HSA-162588	Budding and maturation of HIV virion	2/359	22/8979	0.219028086208911	0.735641444561843	0.675549752376868	CHMP4B/MVB12A	2
R-HSA-202040	R-HSA-202040	G-protein activation	2/359	22/8979	0.219028086208911	0.735641444561843	0.675549752376868	GNG7/POMC	2
R-HSA-373753	R-HSA-373753	Nephrin family interactions	2/359	22/8979	0.219028086208911	0.735641444561843	0.675549752376868	SPTAN1/ACTN4	2
R-HSA-8956321	R-HSA-8956321	Nucleotide salvage	2/359	22/8979	0.219028086208911	0.735641444561843	0.675549752376868	HPRT1/GMPR	2
R-HSA-9013422	R-HSA-9013422	RHOBTB1 GTPase cycle	2/359	22/8979	0.219028086208911	0.735641444561843	0.675549752376868	MYO6/RBMX	2
R-HSA-112314	R-HSA-112314	Neurotransmitter receptors and postsynaptic signal transmission	10/359	188/8979	0.220098286255884	0.736995776705309	0.676793454388109	GNG7/CALM1/ERBB4/MAPK1/PRKCA/MYO6/TUBB4B/NRG1/PLCB1/TUBB2B	10
R-HSA-390466	R-HSA-390466	Chaperonin-mediated protein folding	5/359	81/8979	0.22277431297695	0.743702766886796	0.682952576593352	GNG7/TUBB4B/SPHK1/TCP1/TUBB2B	5
R-HSA-3928662	R-HSA-3928662	EPHB-mediated forward signaling	3/359	41/8979	0.224611008289942	0.745330823304462	0.68444764340605	EPHB1/ARPC5/EPHB6	3
R-HSA-5675221	R-HSA-5675221	Negative regulation of MAPK pathway	3/359	41/8979	0.224611008289942	0.745330823304462	0.68444764340605	MAPK1/PPP2CB/MARK3	3
R-HSA-400253	R-HSA-400253	Circadian Clock	4/359	61/8979	0.226535028687206	0.749464690716654	0.688243831246349	CRTC3/NRIP1/NCOA2/EP300	4
R-HSA-196854	R-HSA-196854	Metabolism of vitamins and cofactors	9/359	168/8979	0.229943342295032	0.758469830555253	0.696513376189821	APOA1/CYB5A/PDXK/CALM1/SLC52A3/NAXE/LRP8/MTHFD1L/QPRT	9
R-HSA-210500	R-HSA-210500	Glutamate Neurotransmitter Release Cycle	2/359	23/8979	0.233972126265572	0.76248650759643	0.700201946485314	SLC1A6/SYT1	2
R-HSA-210991	R-HSA-210991	Basigin interactions	2/359	23/8979	0.233972126265572	0.76248650759643	0.700201946485314	ITGA6/ATP1B1	2
R-HSA-5668599	R-HSA-5668599	RHO GTPases Activate NADPH Oxidases	2/359	23/8979	0.233972126265572	0.76248650759643	0.700201946485314	MAPK1/PRKCA	2
R-HSA-198933	R-HSA-198933	Immunoregulatory interactions between a Lymphoid and a non-Lymphoid cell	4/359	62/8979	0.235180132406849	0.76248650759643	0.700201946485314	COL2A1/CD81/COL1A1/COL3A1	4
R-HSA-877300	R-HSA-877300	Interferon gamma signaling	4/359	62/8979	0.235180132406849	0.76248650759643	0.700201946485314	TRIM8/IRF1/IRF9/SOCS3	4
R-HSA-381038	R-HSA-381038	XBP1(S) activates chaperone genes	3/359	42/8979	0.235301266145143	0.76248650759643	0.700201946485314	TSPYL2/LMNA/TLN1	3
R-HSA-3700989	R-HSA-3700989	Transcriptional Regulation by TP53	16/359	328/8979	0.239779708622685	0.774726836339377	0.711442410317847	SESN1/POLR2F/LAMTOR2/PRDX1/CDKN1B/PPP2CB/EP300/TP53INP1/HDAC2/POLR2C/YWHAQ/PRDX2/IGFBP3/PLAGL1/PLK2/DDIT4	16
R-HSA-2995410	R-HSA-2995410	Nuclear Envelope (NE) Reassembly	4/359	63/8979	0.243903141853574	0.785752104222155	0.721567066892268	LMNA/CHMP4B/TUBB4B/TUBB2B	4
R-HSA-381119	R-HSA-381119	Unfolded Protein Response (UPR)	5/359	84/8979	0.245067176781387	0.787207064951838	0.722903177531386	TSPYL2/LMNA/TLN1/CCL2/CREB3L1	5
R-HSA-167160	R-HSA-167160	RNA Pol II CTD phosphorylation and interaction with CE during HIV infection	2/359	24/8979	0.248972671406902	0.790559775588006	0.725982018258479	POLR2F/POLR2C	2
R-HSA-264876	R-HSA-264876	Insulin processing	2/359	24/8979	0.248972671406902	0.790559775588006	0.725982018258479	CPE/KIF5C	2
R-HSA-5674400	R-HSA-5674400	Constitutive Signaling by AKT1 E17K in Cancer	2/359	24/8979	0.248972671406902	0.790559775588006	0.725982018258479	NR4A1/CDKN1B	2
R-HSA-77075	R-HSA-77075	RNA Pol II CTD phosphorylation and interaction with CE	2/359	24/8979	0.248972671406902	0.790559775588006	0.725982018258479	POLR2F/POLR2C	2
R-HSA-983231	R-HSA-983231	Factors involved in megakaryocyte development and platelet production	7/359	128/8979	0.251475706447778	0.796219643624053	0.73117955365905	KIF1B/GATA5/GATA4/TUBB4B/IRF1/HDAC2/TUBB2B	7
R-HSA-2559582	R-HSA-2559582	Senescence-Associated Secretory Phenotype (SASP)	4/359	64/8979	0.252697620102462	0.797802486323486	0.732633100086536	IGFBP7/MAPK1/CDKN1B/CDK4	4
R-HSA-3214858	R-HSA-3214858	RMTs methylate histone arginines	3/359	44/8979	0.256931968587693	0.804277125465725	0.738578851106415	CCND1/CDK4/SMARCC1	3
R-HSA-381070	R-HSA-381070	IRE1alpha activates chaperones	3/359	44/8979	0.256931968587693	0.804277125465725	0.738578851106415	TSPYL2/LMNA/TLN1	3
R-HSA-6811436	R-HSA-6811436	COPI-independent Golgi-to-ER retrograde traffic	3/359	44/8979	0.256931968587693	0.804277125465725	0.738578851106415	TUBB4B/PAFAH1B3/TUBB2B	3
R-HSA-391251	R-HSA-391251	Protein folding	5/359	86/8979	0.260243655693213	0.808085995054218	0.742076588932857	GNG7/TUBB4B/SPHK1/TCP1/TUBB2B	5
R-HSA-1445148	R-HSA-1445148	Translocation of SLC2A4 (GLUT4) to the plasma membrane	4/359	65/8979	0.261557189926521	0.808085995054218	0.742076588932857	CALM1/TUBB4B/YWHAQ/TUBB2B	4
R-HSA-2173788	R-HSA-2173788	Downregulation of TGF-beta receptor signaling	2/359	25/8979	0.264001401972792	0.808085995054218	0.742076588932857	MTMR4/PPP1R15A	2
R-HSA-8982491	R-HSA-8982491	Glycogen metabolism	2/359	25/8979	0.264001401972792	0.808085995054218	0.742076588932857	CALM1/GYG1	2
R-HSA-9013508	R-HSA-9013508	NOTCH3 Intracellular Domain Regulates Transcription	2/359	25/8979	0.264001401972792	0.808085995054218	0.742076588932857	MAMLD1/EP300	2
R-HSA-75893	R-HSA-75893	TNF signaling	3/359	45/8979	0.267848831269505	0.808085995054218	0.742076588932857	TAB3/TAX1BP1/CFLAR	3
R-HSA-199992	R-HSA-199992	trans-Golgi Network Vesicle Budding	4/359	66/8979	0.270475543762943	0.808085995054218	0.742076588932857	OCRL/CLTC/CPD/DNM2	4
R-HSA-2187338	R-HSA-2187338	Visual phototransduction	5/359	88/8979	0.275634403655478	0.808085995054218	0.742076588932857	APOA1/CALM1/LRP8/PRKCA/STRA6	5
R-HSA-196849	R-HSA-196849	Metabolism of water-soluble vitamins and cofactors	6/359	110/8979	0.27695684465472	0.808085995054218	0.742076588932857	CYB5A/PDXK/SLC52A3/NAXE/MTHFD1L/QPRT	6
R-HSA-418597	R-HSA-418597	G alpha (z) signalling events	3/359	46/8979	0.278818209198104	0.808085995054218	0.742076588932857	GNG7/GNAS/PRKCA	3
R-HSA-5218859	R-HSA-5218859	Regulated Necrosis	3/359	46/8979	0.278818209198104	0.808085995054218	0.742076588932857	CHMP4B/CFLAR/IRF1	3
R-HSA-9616222	R-HSA-9616222	Transcriptional regulation of granulopoiesis	3/359	46/8979	0.278818209198104	0.808085995054218	0.742076588932857	IL6R/EP300/CDK4	3
R-HSA-1482839	R-HSA-1482839	Acyl chain remodelling of PE	2/359	26/8979	0.279032160650821	0.808085995054218	0.742076588932857	PLAAT3/PLAAT1	2
R-HSA-420029	R-HSA-420029	Tight junction interactions	2/359	26/8979	0.279032160650821	0.808085995054218	0.742076588932857	CLDN11/PRKCI	2
R-HSA-425410	R-HSA-425410	Metal ion SLC transporters	2/359	26/8979	0.279032160650821	0.808085995054218	0.742076588932857	SLC41A1/SLC39A14	2
R-HSA-5205647	R-HSA-5205647	Mitophagy	2/359	26/8979	0.279032160650821	0.808085995054218	0.742076588932857	TOMM5/MAP1LC3A	2
R-HSA-72086	R-HSA-72086	mRNA Capping	2/359	26/8979	0.279032160650821	0.808085995054218	0.742076588932857	POLR2F/POLR2C	2
R-HSA-73887	R-HSA-73887	Death Receptor Signalling	7/359	133/8979	0.28253977258727	0.808085995054218	0.742076588932857	TAB3/PRKCI/TAX1BP1/ARHGEF10/PREX1/CFLAR/HDAC2	7
R-HSA-1234174	R-HSA-1234174	Cellular response to hypoxia	4/359	68/8979	0.288463776317051	0.808085995054218	0.742076588932857	PSME4/EP300/CITED2/HIF3A	4
R-HSA-448424	R-HSA-448424	Interleukin-17 signaling	4/359	68/8979	0.288463776317051	0.808085995054218	0.742076588932857	TAB3/MAPK1/PPP2CB/ELK1	4
R-HSA-8852276	R-HSA-8852276	The role of GTSE1 in G2/M progression after G2 checkpoint	4/359	68/8979	0.288463776317051	0.808085995054218	0.742076588932857	PSME4/TUBB4B/HSP90AB1/TUBB2B	4
R-HSA-1483249	R-HSA-1483249	Inositol phosphate metabolism	3/359	47/8979	0.289829170360254	0.808085995054218	0.742076588932857	CALM1/OCRL/PLCB1	3
R-HSA-5601884	R-HSA-5601884	PIWI-interacting RNA (piRNA) biogenesis	2/359	27/8979	0.29404082564135	0.808085995054218	0.742076588932857	POLR2F/POLR2C	2
R-HSA-917729	R-HSA-917729	Endosomal Sorting Complex Required For Transport (ESCRT)	2/359	27/8979	0.29404082564135	0.808085995054218	0.742076588932857	CHMP4B/MVB12A	2
R-HSA-375276	R-HSA-375276	Peptide ligand-binding receptors	8/359	158/8979	0.297729463570486	0.808085995054218	0.742076588932857	POMC/CCL2/CXCL12/CXCR4/NPY1R/NPW/TAC1/NPY	8
R-HSA-112315	R-HSA-112315	Transmission across Chemical Synapses	12/359	250/8979	0.298625339278609	0.808085995054218	0.742076588932857	GNG7/SLC1A6/CALM1/ERBB4/MAPK1/PRKCA/MYO6/TUBB4B/NRG1/PLCB1/TUBB2B/SYT1	12
R-HSA-5625740	R-HSA-5625740	RHO GTPases activate PKNs	3/359	48/8979	0.300871142140992	0.808085995054218	0.742076588932857	RHOB/NCOA2/YWHAQ	3
R-HSA-5654736	R-HSA-5654736	Signaling by FGFR1	3/359	48/8979	0.300871142140992	0.808085995054218	0.742076588932857	MAPK1/PPP2CB/FGFR1	3
R-HSA-6781823	R-HSA-6781823	Formation of TC-NER Pre-Incision Complex	3/359	48/8979	0.300871142140992	0.808085995054218	0.742076588932857	POLR2F/EP300/POLR2C	3
R-HSA-71406	R-HSA-71406	Pyruvate metabolism and Citric Acid (TCA) cycle	3/359	48/8979	0.300871142140992	0.808085995054218	0.742076588932857	PDK3/MPC2/IDH2	3
R-HSA-75815	R-HSA-75815	Ubiquitin-dependent degradation of Cyclin D	3/359	48/8979	0.300871142140992	0.808085995054218	0.742076588932857	PSME4/CCND1/CDK4	3
R-HSA-156827	R-HSA-156827	L13a-mediated translational silencing of Ceruloplasmin expression	4/359	70/8979	0.306613584573015	0.808085995054218	0.742076588932857	EIF3F/EIF3H/EIF4A2/EIF3E	4
R-HSA-167238	R-HSA-167238	Pausing and recovery of Tat-mediated HIV elongation	2/359	28/8979	0.30900519046325	0.808085995054218	0.742076588932857	POLR2F/POLR2C	2
R-HSA-167243	R-HSA-167243	Tat-mediated HIV elongation arrest and recovery	2/359	28/8979	0.30900519046325	0.808085995054218	0.742076588932857	POLR2F/POLR2C	2
R-HSA-399719	R-HSA-399719	Trafficking of AMPA receptors	2/359	28/8979	0.30900519046325	0.808085995054218	0.742076588932857	PRKCA/MYO6	2
R-HSA-399721	R-HSA-399721	Glutamate binding, activation of AMPA receptors and synaptic plasticity	2/359	28/8979	0.30900519046325	0.808085995054218	0.742076588932857	PRKCA/MYO6	2
R-HSA-442742	R-HSA-442742	CREB1 phosphorylation through NMDA receptor-mediated activation of RAS signaling	2/359	28/8979	0.30900519046325	0.808085995054218	0.742076588932857	CALM1/MAPK1	2
R-HSA-5654732	R-HSA-5654732	Negative regulation of FGFR3 signaling	2/359	28/8979	0.30900519046325	0.808085995054218	0.742076588932857	MAPK1/PPP2CB	2
R-HSA-6804758	R-HSA-6804758	Regulation of TP53 Activity through Acetylation	2/359	28/8979	0.30900519046325	0.808085995054218	0.742076588932857	EP300/HDAC2	2
R-HSA-936440	R-HSA-936440	Negative regulators of DDX58/IFIH1 signaling	2/359	28/8979	0.30900519046325	0.808085995054218	0.742076588932857	TAX1BP1/ISG15	2
R-HSA-2980766	R-HSA-2980766	Nuclear Envelope Breakdown	3/359	49/8979	0.311933917099129	0.808085995054218	0.742076588932857	LMNA/PRKCA/RANBP2	3
R-HSA-373752	R-HSA-373752	Netrin-1 signaling	3/359	49/8979	0.311933917099129	0.808085995054218	0.742076588932857	UNC5B/ROBO1/MYO10	3
R-HSA-5578775	R-HSA-5578775	Ion homeostasis	3/359	49/8979	0.311933917099129	0.808085995054218	0.742076588932857	ATP1B1/ATP1A1/CALM1	3
R-HSA-8856828	R-HSA-8856828	Clathrin-mediated endocytosis	7/359	138/8979	0.314480113231258	0.808085995054218	0.742076588932857	CTTN/OCRL/CLTC/ARPC5/RAB5B/DNM2/SYT1	7
R-HSA-9662851	R-HSA-9662851	Anti-inflammatory response favouring Leishmania parasite infection	4/359	71/8979	0.315734291927385	0.808085995054218	0.742076588932857	GNG7/CALM1/GNAS/PLK2	4
R-HSA-9664433	R-HSA-9664433	Leishmania parasite growth and survival	4/359	71/8979	0.315734291927385	0.808085995054218	0.742076588932857	GNG7/CALM1/GNAS/PLK2	4
R-HSA-5607764	R-HSA-5607764	CLEC7A (Dectin-1) signaling	5/359	94/8979	0.322776186835256	0.808085995054218	0.742076588932857	PSME4/CALM1/PPP3CA/TAB3/UBE2M	5
R-HSA-2428928	R-HSA-2428928	IRS-related events triggered by IGF1R	3/359	50/8979	0.323007657043526	0.808085995054218	0.742076588932857	IGF1R/IRS1/FGFR1	3
R-HSA-70268	R-HSA-70268	Pyruvate metabolism	2/359	29/8979	0.323904850074316	0.808085995054218	0.742076588932857	PDK3/MPC2	2
R-HSA-9772572	R-HSA-9772572	Early SARS-CoV-2 Infection Events	2/359	29/8979	0.323904850074316	0.808085995054218	0.742076588932857	CHMP4B/RB1	2
R-HSA-72706	R-HSA-72706	GTP hydrolysis and joining of the 60S ribosomal subunit	4/359	72/8979	0.324877870914775	0.808085995054218	0.742076588932857	EIF3F/EIF3H/EIF4A2/EIF3E	4
R-HSA-9663891	R-HSA-9663891	Selective autophagy	4/359	72/8979	0.324877870914775	0.808085995054218	0.742076588932857	TOMM5/TUBB4B/TUBB2B/MAP1LC3A	4
R-HSA-2428924	R-HSA-2428924	IGF1R signaling cascade	3/359	51/8979	0.334082895562129	0.808085995054218	0.742076588932857	IGF1R/IRS1/FGFR1	3
R-HSA-2644602	R-HSA-2644602	Signaling by NOTCH1 PEST Domain Mutants in Cancer	3/359	51/8979	0.334082895562129	0.808085995054218	0.742076588932857	MAMLD1/EP300/HDAC2	3
R-HSA-2644603	R-HSA-2644603	Signaling by NOTCH1 in Cancer	3/359	51/8979	0.334082895562129	0.808085995054218	0.742076588932857	MAMLD1/EP300/HDAC2	3
R-HSA-2644606	R-HSA-2644606	Constitutive Signaling by NOTCH1 PEST Domain Mutants	3/359	51/8979	0.334082895562129	0.808085995054218	0.742076588932857	MAMLD1/EP300/HDAC2	3
R-HSA-2894858	R-HSA-2894858	Signaling by NOTCH1 HD+PEST Domain Mutants in Cancer	3/359	51/8979	0.334082895562129	0.808085995054218	0.742076588932857	MAMLD1/EP300/HDAC2	3
R-HSA-2894862	R-HSA-2894862	Constitutive Signaling by NOTCH1 HD+PEST Domain Mutants	3/359	51/8979	0.334082895562129	0.808085995054218	0.742076588932857	MAMLD1/EP300/HDAC2	3
R-HSA-983189	R-HSA-983189	Kinesins	3/359	51/8979	0.334082895562129	0.808085995054218	0.742076588932857	KIF1B/TUBB4B/TUBB2B	3
R-HSA-110056	R-HSA-110056	MAPK3 (ERK1) activation	1/359	10/8979	0.335182826186622	0.808085995054218	0.742076588932857	IL6R	1
R-HSA-111932	R-HSA-111932	CaMK IV-mediated phosphorylation of CREB	1/359	10/8979	0.335182826186622	0.808085995054218	0.742076588932857	CALM1	1
R-HSA-193775	R-HSA-193775	Synthesis of bile acids and bile salts via 24-hydroxycholesterol	1/359	10/8979	0.335182826186622	0.808085995054218	0.742076588932857	CYP27A1	1
R-HSA-196108	R-HSA-196108	Pregnenolone biosynthesis	1/359	10/8979	0.335182826186622	0.808085995054218	0.742076588932857	CYP11A1	1
R-HSA-2465910	R-HSA-2465910	MASTL Facilitates Mitotic Progression	1/359	10/8979	0.335182826186622	0.808085995054218	0.742076588932857	PPP2CB	1
R-HSA-390450	R-HSA-390450	Folding of actin by CCT/TriC	1/359	10/8979	0.335182826186622	0.808085995054218	0.742076588932857	TCP1	1
R-HSA-419812	R-HSA-419812	Calcitonin-like ligand receptors	1/359	10/8979	0.335182826186622	0.808085995054218	0.742076588932857	RAMP2	1
R-HSA-428542	R-HSA-428542	Regulation of commissural axon pathfinding by SLIT and ROBO	1/359	10/8979	0.335182826186622	0.808085995054218	0.742076588932857	ROBO1	1
R-HSA-442380	R-HSA-442380	Zinc influx into cells by the SLC39 gene family	1/359	10/8979	0.335182826186622	0.808085995054218	0.742076588932857	SLC39A14	1
R-HSA-446107	R-HSA-446107	Type I hemidesmosome assembly	1/359	10/8979	0.335182826186622	0.808085995054218	0.742076588932857	ITGA6	1
R-HSA-450341	R-HSA-450341	Activation of the AP-1 family of transcription factors	1/359	10/8979	0.335182826186622	0.808085995054218	0.742076588932857	MAPK1	1
R-HSA-5210891	R-HSA-5210891	Uptake and function of anthrax toxins	1/359	10/8979	0.335182826186622	0.808085995054218	0.742076588932857	CALM1	1
R-HSA-71336	R-HSA-71336	Pentose phosphate pathway	1/359	10/8979	0.335182826186622	0.808085995054218	0.742076588932857	PRPS2	1
R-HSA-77286	R-HSA-77286	mitochondrial fatty acid beta-oxidation of saturated fatty acids	1/359	10/8979	0.335182826186622	0.808085995054218	0.742076588932857	ACSM3	1
R-HSA-8964539	R-HSA-8964539	Glutamate and glutamine metabolism	1/359	10/8979	0.335182826186622	0.808085995054218	0.742076588932857	PYCR1	1
R-HSA-9014325	R-HSA-9014325	TICAM1,TRAF6-dependent induction of TAK1 complex	1/359	10/8979	0.335182826186622	0.808085995054218	0.742076588932857	TAB3	1
R-HSA-9614399	R-HSA-9614399	Regulation of localization of FOXO transcription factors	1/359	10/8979	0.335182826186622	0.808085995054218	0.742076588932857	YWHAQ	1
R-HSA-9645460	R-HSA-9645460	Alpha-protein kinase 1 signaling pathway	1/359	10/8979	0.335182826186622	0.808085995054218	0.742076588932857	TAB3	1
R-HSA-9679504	R-HSA-9679504	Translation of Replicase and Assembly of the Replication Transcription Complex	1/359	10/8979	0.335182826186622	0.808085995054218	0.742076588932857	CHMP4B	1
R-HSA-9694676	R-HSA-9694676	Translation of Replicase and Assembly of the Replication Transcription Complex	1/359	10/8979	0.335182826186622	0.808085995054218	0.742076588932857	CHMP4B	1
R-HSA-9700645	R-HSA-9700645	ALK mutants bind TKIs	1/359	10/8979	0.335182826186622	0.808085995054218	0.742076588932857	CLTC	1
R-HSA-113418	R-HSA-113418	Formation of the Early Elongation Complex	2/359	30/8979	0.338721092995699	0.808085995054218	0.742076588932857	POLR2F/POLR2C	2
R-HSA-163359	R-HSA-163359	Glucagon signaling in metabolic regulation	2/359	30/8979	0.338721092995699	0.808085995054218	0.742076588932857	GNG7/GNAS	2
R-HSA-167158	R-HSA-167158	Formation of the HIV-1 Early Elongation Complex	2/359	30/8979	0.338721092995699	0.808085995054218	0.742076588932857	POLR2F/POLR2C	2
R-HSA-167287	R-HSA-167287	HIV elongation arrest and recovery	2/359	30/8979	0.338721092995699	0.808085995054218	0.742076588932857	POLR2F/POLR2C	2
R-HSA-167290	R-HSA-167290	Pausing and recovery of HIV elongation	2/359	30/8979	0.338721092995699	0.808085995054218	0.742076588932857	POLR2F/POLR2C	2
R-HSA-192105	R-HSA-192105	Synthesis of bile acids and bile salts	2/359	30/8979	0.338721092995699	0.808085995054218	0.742076588932857	CYP27A1/NCOA2	2
R-HSA-196807	R-HSA-196807	Nicotinate metabolism	2/359	30/8979	0.338721092995699	0.808085995054218	0.742076588932857	NAXE/QPRT	2
R-HSA-456926	R-HSA-456926	Thrombin signalling through proteinase activated receptors (PARs)	2/359	30/8979	0.338721092995699	0.808085995054218	0.742076588932857	GNG7/MAPK1	2
R-HSA-5654733	R-HSA-5654733	Negative regulation of FGFR4 signaling	2/359	30/8979	0.338721092995699	0.808085995054218	0.742076588932857	MAPK1/PPP2CB	2
R-HSA-8864260	R-HSA-8864260	Transcriptional regulation by the AP-2 (TFAP2) family of transcription factors	2/359	30/8979	0.338721092995699	0.808085995054218	0.742076588932857	EP300/CITED2	2
R-HSA-2404192	R-HSA-2404192	Signaling by Type 1 Insulin-like Growth Factor 1 Receptor (IGF1R)	3/359	52/8979	0.345150539145387	0.808085995054218	0.742076588932857	IGF1R/IRS1/FGFR1	3
R-HSA-9705671	R-HSA-9705671	SARS-CoV-2 activates/modulates innate and adaptive immune responses	5/359	97/8979	0.346702088453055	0.808085995054218	0.742076588932857	TAB3/RANBP2/CNBP/HSP90AB1/ISG15	5
R-HSA-69206	R-HSA-69206	G1/S Transition	6/359	120/8979	0.347572893073046	0.808085995054218	0.742076588932857	CCND1/ORC6/CDKN1B/PPP2CB/RB1/CDK4	6
R-HSA-74752	R-HSA-74752	Signaling by Insulin receptor	4/359	75/8979	0.352390482263234	0.808085995054218	0.742076588932857	MAPK1/INSR/IRS1/FGFR1	4
R-HSA-1839126	R-HSA-1839126	FGFR2 mutant receptor activation	2/359	31/8979	0.353436799144396	0.808085995054218	0.742076588932857	POLR2F/POLR2C	2
R-HSA-397795	R-HSA-397795	G-protein beta:gamma signalling	2/359	31/8979	0.353436799144396	0.808085995054218	0.742076588932857	GNG7/PLCB1	2
R-HSA-420092	R-HSA-420092	Glucagon-type ligand receptors	2/359	31/8979	0.353436799144396	0.808085995054218	0.742076588932857	GNG7/GNAS	2
R-HSA-432720	R-HSA-432720	Lysosome Vesicle Biogenesis	2/359	31/8979	0.353436799144396	0.808085995054218	0.742076588932857	CLTC/DNM2	2
R-HSA-9022692	R-HSA-9022692	Regulation of MECP2 expression and activity	2/359	31/8979	0.353436799144396	0.808085995054218	0.742076588932857	CALM1/HDAC2	2
R-HSA-2672351	R-HSA-2672351	Stimuli-sensing channels	5/359	98/8979	0.354705228459356	0.808085995054218	0.742076588932857	CALM1/UNC80/WNK1/CLCN3/TSC22D3	5
R-HSA-1632852	R-HSA-1632852	Macroautophagy	6/359	121/8979	0.354753406757324	0.808085995054218	0.742076588932857	CHMP4B/LAMTOR2/TOMM5/TUBB4B/TUBB2B/MAP1LC3A	6
R-HSA-983712	R-HSA-983712	Ion channel transport	8/359	168/8979	0.357848720783752	0.808085995054218	0.742076588932857	ATP1B1/ATP1A1/CALM1/UNC80/WNK1/CLCN3/ATP2C1/TSC22D3	8
R-HSA-416482	R-HSA-416482	G alpha (12/13) signalling events	4/359	76/8979	0.361570835602059	0.808085995054218	0.742076588932857	GNG7/RHOB/ARHGEF10/PREX1	4
R-HSA-111461	R-HSA-111461	Cytochrome c-mediated apoptotic response	1/359	11/8979	0.361793302872875	0.808085995054218	0.742076588932857	MAPK1	1
R-HSA-1474151	R-HSA-1474151	Tetrahydrobiopterin (BH4) synthesis, recycling, salvage and regulation	1/359	11/8979	0.361793302872875	0.808085995054218	0.742076588932857	CALM1	1
R-HSA-1660517	R-HSA-1660517	Synthesis of PIPs at the late endosome membrane	1/359	11/8979	0.361793302872875	0.808085995054218	0.742076588932857	MTMR4	1
R-HSA-170968	R-HSA-170968	Frs2-mediated activation	1/359	11/8979	0.361793302872875	0.808085995054218	0.742076588932857	MAPK1	1
R-HSA-176974	R-HSA-176974	Unwinding of DNA	1/359	11/8979	0.361793302872875	0.808085995054218	0.742076588932857	GINS2	1
R-HSA-1839122	R-HSA-1839122	Signaling by activated point mutants of FGFR1	1/359	11/8979	0.361793302872875	0.808085995054218	0.742076588932857	FGFR1	1
R-HSA-190373	R-HSA-190373	FGFR1c ligand binding and activation	1/359	11/8979	0.361793302872875	0.808085995054218	0.742076588932857	FGFR1	1
R-HSA-210990	R-HSA-210990	PECAM1 interactions	1/359	11/8979	0.361793302872875	0.808085995054218	0.742076588932857	ITGAV	1
R-HSA-2453864	R-HSA-2453864	Retinoid cycle disease events	1/359	11/8979	0.361793302872875	0.808085995054218	0.742076588932857	STRA6	1
R-HSA-2474795	R-HSA-2474795	Diseases associated with visual transduction	1/359	11/8979	0.361793302872875	0.808085995054218	0.742076588932857	STRA6	1
R-HSA-2564830	R-HSA-2564830	Cytosolic iron-sulfur cluster assembly	1/359	11/8979	0.361793302872875	0.808085995054218	0.742076588932857	CIAO2B	1
R-HSA-5625970	R-HSA-5625970	RHO GTPases activate KTN1	1/359	11/8979	0.361793302872875	0.808085995054218	0.742076588932857	KTN1	1
R-HSA-75205	R-HSA-75205	Dissolution of Fibrin Clot	1/359	11/8979	0.361793302872875	0.808085995054218	0.742076588932857	S100A10	1
R-HSA-8963693	R-HSA-8963693	Aspartate and asparagine metabolism	1/359	11/8979	0.361793302872875	0.808085995054218	0.742076588932857	NAT8L	1
R-HSA-9020956	R-HSA-9020956	Interleukin-27 signaling	1/359	11/8979	0.361793302872875	0.808085995054218	0.742076588932857	CRLF1	1
R-HSA-9028731	R-HSA-9028731	Activated NTRK2 signals through FRS2 and FRS3	1/359	11/8979	0.361793302872875	0.808085995054218	0.742076588932857	NTRK2	1
R-HSA-9634600	R-HSA-9634600	Regulation of glycolysis by fructose 2,6-bisphosphate metabolism	1/359	11/8979	0.361793302872875	0.808085995054218	0.742076588932857	PPP2CB	1
R-HSA-9673767	R-HSA-9673767	Signaling by PDGFRA transmembrane, juxtamembrane and kinase domain mutants	1/359	11/8979	0.361793302872875	0.808085995054218	0.742076588932857	PDGFRA	1
R-HSA-9673770	R-HSA-9673770	Signaling by PDGFRA extracellular domain mutants	1/359	11/8979	0.361793302872875	0.808085995054218	0.742076588932857	PDGFRA	1
R-HSA-9675143	R-HSA-9675143	Diseases of the neuronal system	1/359	11/8979	0.361793302872875	0.808085995054218	0.742076588932857	STRA6	1
R-HSA-9013409	R-HSA-9013409	RHOJ GTPase cycle	3/359	54/8979	0.367228529926656	0.808085995054218	0.742076588932857	OCRL/PREX1/SLC4A7	3
R-HSA-2514859	R-HSA-2514859	Inactivation, recovery and regulation of the phototransduction cascade	2/359	32/8979	0.368036343091747	0.808085995054218	0.742076588932857	CALM1/PRKCA	2
R-HSA-2871809	R-HSA-2871809	FCERI mediated Ca+2 mobilization	2/359	32/8979	0.368036343091747	0.808085995054218	0.742076588932857	CALM1/PPP3CA	2
R-HSA-3299685	R-HSA-3299685	Detoxification of Reactive Oxygen Species	2/359	32/8979	0.368036343091747	0.808085995054218	0.742076588932857	PRDX1/PRDX2	2
R-HSA-4085001	R-HSA-4085001	Sialic acid metabolism	2/359	32/8979	0.368036343091747	0.808085995054218	0.742076588932857	CMAS/NANS	2
R-HSA-381340	R-HSA-381340	Transcriptional regulation of white adipocyte differentiation	4/359	77/8979	0.370747360962697	0.808085995054218	0.742076588932857	MED25/NCOA2/EP300/CDK4	4
R-HSA-69202	R-HSA-69202	Cyclin E associated events during G1/S transition	4/359	78/8979	0.379915124195098	0.808085995054218	0.742076588932857	CCND1/CDKN1B/RB1/CDK4	4
R-HSA-72613	R-HSA-72613	Eukaryotic Translation Initiation	4/359	78/8979	0.379915124195098	0.808085995054218	0.742076588932857	EIF3F/EIF3H/EIF4A2/EIF3E	4
R-HSA-72737	R-HSA-72737	Cap-dependent Translation Initiation	4/359	78/8979	0.379915124195098	0.808085995054218	0.742076588932857	EIF3F/EIF3H/EIF4A2/EIF3E	4
R-HSA-114604	R-HSA-114604	GPVI-mediated activation cascade	2/359	33/8979	0.38250550247928	0.808085995054218	0.742076588932857	RHOB/COL1A1	2
R-HSA-2514856	R-HSA-2514856	The phototransduction cascade	2/359	33/8979	0.38250550247928	0.808085995054218	0.742076588932857	CALM1/PRKCA	2
R-HSA-5654727	R-HSA-5654727	Negative regulation of FGFR2 signaling	2/359	33/8979	0.38250550247928	0.808085995054218	0.742076588932857	MAPK1/PPP2CB	2
R-HSA-1614558	R-HSA-1614558	Degradation of cysteine and homocysteine	1/359	12/8979	0.387341496926023	0.808085995054218	0.742076588932857	TSTD1	1
R-HSA-2046104	R-HSA-2046104	alpha-linolenic (omega3) and linoleic (omega6) acid metabolism	1/359	12/8979	0.387341496926023	0.808085995054218	0.742076588932857	ELOVL2	1
R-HSA-2046106	R-HSA-2046106	alpha-linolenic acid (ALA) metabolism	1/359	12/8979	0.387341496926023	0.808085995054218	0.742076588932857	ELOVL2	1
R-HSA-209543	R-HSA-209543	p75NTR recruits signalling complexes	1/359	12/8979	0.387341496926023	0.808085995054218	0.742076588932857	PRKCI	1
R-HSA-264870	R-HSA-264870	Caspase-mediated cleavage of cytoskeletal proteins	1/359	12/8979	0.387341496926023	0.808085995054218	0.742076588932857	SPTAN1	1
R-HSA-3322077	R-HSA-3322077	Glycogen synthesis	1/359	12/8979	0.387341496926023	0.808085995054218	0.742076588932857	GYG1	1
R-HSA-3371511	R-HSA-3371511	HSF1 activation	1/359	12/8979	0.387341496926023	0.808085995054218	0.742076588932857	HSP90AB1	1
R-HSA-400511	R-HSA-400511	Synthesis, secretion, and inactivation of Glucose-dependent Insulinotropic Polypeptide (GIP)	1/359	12/8979	0.387341496926023	0.808085995054218	0.742076588932857	GATA4	1
R-HSA-451306	R-HSA-451306	Ionotropic activity of kainate receptors	1/359	12/8979	0.387341496926023	0.808085995054218	0.742076588932857	CALM1	1
R-HSA-451308	R-HSA-451308	Activation of Ca-permeable Kainate Receptor	1/359	12/8979	0.387341496926023	0.808085995054218	0.742076588932857	CALM1	1
R-HSA-4641265	R-HSA-4641265	Repression of WNT target genes	1/359	12/8979	0.387341496926023	0.808085995054218	0.742076588932857	TLE1	1
R-HSA-9018677	R-HSA-9018677	Biosynthesis of DHA-derived SPMs	1/359	12/8979	0.387341496926023	0.808085995054218	0.742076588932857	GSTM4	1
R-HSA-912694	R-HSA-912694	Regulation of IFNA/IFNB signaling	1/359	12/8979	0.387341496926023	0.808085995054218	0.742076588932857	SOCS3	1
R-HSA-918233	R-HSA-918233	TRAF3-dependent IRF activation pathway	1/359	12/8979	0.387341496926023	0.808085995054218	0.742076588932857	EP300	1
R-HSA-9755779	R-HSA-9755779	SARS-CoV-2 targets host intracellular signalling and regulatory pathways	1/359	12/8979	0.387341496926023	0.808085995054218	0.742076588932857	YWHAQ	1
R-HSA-187577	R-HSA-187577	SCF(Skp2)-mediated degradation of p27/p21	3/359	56/8979	0.389176305771676	0.808085995054218	0.742076588932857	CCND1/CDKN1B/CDK4	3
R-HSA-9705683	R-HSA-9705683	SARS-CoV-2-host interactions	7/359	150/8979	0.393174027787695	0.808085995054218	0.742076588932857	TJP1/TAB3/RANBP2/CNBP/HSP90AB1/YWHAQ/ISG15	7
R-HSA-111933	R-HSA-111933	Calmodulin induced events	2/359	34/8979	0.396831371335906	0.808085995054218	0.742076588932857	CALM1/PRKCA	2
R-HSA-111997	R-HSA-111997	CaM pathway	2/359	34/8979	0.396831371335906	0.808085995054218	0.742076588932857	CALM1/PRKCA	2
R-HSA-168276	R-HSA-168276	NS1 Mediated Effects on Host Pathways	2/359	34/8979	0.396831371335906	0.808085995054218	0.742076588932857	RANBP2/ISG15	2
R-HSA-5621481	R-HSA-5621481	C-type lectin receptors (CLRs)	6/359	127/8979	0.397979490961617	0.808085995054218	0.742076588932857	PSME4/CALM1/PPP3CA/TAB3/EP300/UBE2M	6
R-HSA-69656	R-HSA-69656	Cyclin A:Cdk2-associated events at S phase entry	4/359	80/8979	0.398205338994094	0.808085995054218	0.742076588932857	CCND1/CDKN1B/RB1/CDK4	4
R-HSA-69242	R-HSA-69242	S Phase	7/359	151/8979	0.399783753629672	0.808085995054218	0.742076588932857	PSME4/CCND1/ORC6/CDKN1B/RB1/CDK4/GINS2	7
R-HSA-6782135	R-HSA-6782135	Dual incision in TC-NER	3/359	57/8979	0.400082551759799	0.808085995054218	0.742076588932857	POLR2F/EP300/POLR2C	3
R-HSA-6782210	R-HSA-6782210	Gap-filling DNA repair synthesis and ligation in TC-NER	3/359	57/8979	0.400082551759799	0.808085995054218	0.742076588932857	POLR2F/EP300/POLR2C	3
R-HSA-8943724	R-HSA-8943724	Regulation of PTEN gene transcription	3/359	57/8979	0.400082551759799	0.808085995054218	0.742076588932857	LAMTOR2/MAPK1/HDAC2	3
R-HSA-425393	R-HSA-425393	Transport of inorganic cations/anions and amino acids/oligopeptides	5/359	104/8979	0.402772250148918	0.808085995054218	0.742076588932857	SLC1A6/CALM1/SLC12A5/SLC4A2/SLC4A7	5
R-HSA-5578749	R-HSA-5578749	Transcriptional regulation by small RNAs	3/359	58/8979	0.410934389869178	0.808085995054218	0.742076588932857	POLR2F/RANBP2/POLR2C	3
R-HSA-977225	R-HSA-977225	Amyloid fiber formation	3/359	58/8979	0.410934389869178	0.808085995054218	0.742076588932857	APOA1/TSPAN5/USP9X	3
R-HSA-110313	R-HSA-110313	Translesion synthesis by Y family DNA polymerases bypasses lesions on DNA template	2/359	35/8979	0.411002278052656	0.808085995054218	0.742076588932857	MAD2L2/ISG15	2
R-HSA-140877	R-HSA-140877	Formation of Fibrin Clot (Clotting Cascade)	2/359	35/8979	0.411002278052656	0.808085995054218	0.742076588932857	SERPINA5/PROCR	2
R-HSA-5633008	R-HSA-5633008	TP53 Regulates Transcription of Cell Death Genes	2/359	35/8979	0.411002278052656	0.808085995054218	0.742076588932857	TP53INP1/IGFBP3	2
R-HSA-6814122	R-HSA-6814122	Cooperation of PDCL (PhLP1) and TRiC/CCT in G-protein beta folding	2/359	35/8979	0.411002278052656	0.808085995054218	0.742076588932857	GNG7/TCP1	2
R-HSA-8939243	R-HSA-8939243	RUNX1 interacts with co-factors whose precise effect on RUNX1 targets is not known	2/359	35/8979	0.411002278052656	0.808085995054218	0.742076588932857	EP300/SMARCC1	2
R-HSA-8955332	R-HSA-8955332	Carboxyterminal post-translational modifications of tubulin	2/359	35/8979	0.411002278052656	0.808085995054218	0.742076588932857	TUBB4B/TUBB2B	2
R-HSA-9609736	R-HSA-9609736	Assembly and cell surface presentation of NMDA receptors	2/359	35/8979	0.411002278052656	0.808085995054218	0.742076588932857	TUBB4B/TUBB2B	2
R-HSA-9670095	R-HSA-9670095	Inhibition of DNA recombination at telomere	2/359	35/8979	0.411002278052656	0.808085995054218	0.742076588932857	POLR2F/POLR2C	2
R-HSA-140534	R-HSA-140534	Caspase activation via Death Receptors in the presence of ligand	1/359	13/8979	0.411869700628885	0.808085995054218	0.742076588932857	CFLAR	1
R-HSA-162594	R-HSA-162594	Early Phase of HIV Life Cycle	1/359	13/8979	0.411869700628885	0.808085995054218	0.742076588932857	CXCR4	1
R-HSA-162658	R-HSA-162658	Golgi Cisternae Pericentriolar Stack Reorganization	1/359	13/8979	0.411869700628885	0.808085995054218	0.742076588932857	MAPK1	1
R-HSA-169893	R-HSA-169893	Prolonged ERK activation events	1/359	13/8979	0.411869700628885	0.808085995054218	0.742076588932857	MAPK1	1
R-HSA-174490	R-HSA-174490	Membrane binding and targetting of GAG proteins	1/359	13/8979	0.411869700628885	0.808085995054218	0.742076588932857	MVB12A	1
R-HSA-174495	R-HSA-174495	Synthesis And Processing Of GAG, GAGPOL Polyproteins	1/359	13/8979	0.411869700628885	0.808085995054218	0.742076588932857	MVB12A	1
R-HSA-196757	R-HSA-196757	Metabolism of folate and pterines	1/359	13/8979	0.411869700628885	0.808085995054218	0.742076588932857	MTHFD1L	1
R-HSA-3229121	R-HSA-3229121	Glycogen storage diseases	1/359	13/8979	0.411869700628885	0.808085995054218	0.742076588932857	GYG1	1
R-HSA-418457	R-HSA-418457	cGMP effects	1/359	13/8979	0.411869700628885	0.808085995054218	0.742076588932857	PRKG1	1
R-HSA-425561	R-HSA-425561	Sodium/Calcium exchangers	1/359	13/8979	0.411869700628885	0.808085995054218	0.742076588932857	CALM1	1
R-HSA-428540	R-HSA-428540	Activation of RAC1	1/359	13/8979	0.411869700628885	0.808085995054218	0.742076588932857	ROBO1	1
R-HSA-442720	R-HSA-442720	CREB1 phosphorylation through the activation of Adenylate Cyclase	1/359	13/8979	0.411869700628885	0.808085995054218	0.742076588932857	CALM1	1
R-HSA-5140745	R-HSA-5140745	WNT5A-dependent internalization of FZD2, FZD5 and ROR2	1/359	13/8979	0.411869700628885	0.808085995054218	0.742076588932857	CLTC	1
R-HSA-75035	R-HSA-75035	Chk1/Chk2(Cds1) mediated inactivation of Cyclin B:Cdk1 complex	1/359	13/8979	0.411869700628885	0.808085995054218	0.742076588932857	YWHAQ	1
R-HSA-9005891	R-HSA-9005891	Loss of function of MECP2 in Rett syndrome	1/359	13/8979	0.411869700628885	0.808085995054218	0.742076588932857	CALM1	1
R-HSA-9005895	R-HSA-9005895	Pervasive developmental disorders	1/359	13/8979	0.411869700628885	0.808085995054218	0.742076588932857	CALM1	1
R-HSA-9675151	R-HSA-9675151	Disorders of Developmental Biology	1/359	13/8979	0.411869700628885	0.808085995054218	0.742076588932857	CALM1	1
R-HSA-9697154	R-HSA-9697154	Disorders of Nervous System Development	1/359	13/8979	0.411869700628885	0.808085995054218	0.742076588932857	CALM1	1
R-HSA-975163	R-HSA-975163	IRAK2 mediated activation of TAK1 complex upon TLR7/8 or 9 stimulation	1/359	13/8979	0.411869700628885	0.808085995054218	0.742076588932857	TAB3	1
R-HSA-5663220	R-HSA-5663220	RHO GTPases Activate Formins	6/359	129/8979	0.41238355092526	0.808085995054218	0.742076588932857	RHOB/PPP2CB/TUBB4B/RANBP2/DIAPH2/TUBB2B	6
R-HSA-1989781	R-HSA-1989781	PPARA activates gene expression	5/359	106/8979	0.418733997303285	0.808085995054218	0.742076588932857	APOA1/ARNT2/MED25/NCOA2/EP300	5
R-HSA-69275	R-HSA-69275	G2/M Transition	8/359	178/8979	0.419139293706901	0.808085995054218	0.742076588932857	PSME4/PPP2CB/EP300/TUBB4B/HSP90AB1/TUBB/TUBB2B/PHLDA1	8
R-HSA-162587	R-HSA-162587	HIV Life Cycle	6/359	130/8979	0.419574063998638	0.808085995054218	0.742076588932857	POLR2F/CHMP4B/RANBP2/POLR2C/CXCR4/MVB12A	6
R-HSA-3781865	R-HSA-3781865	Diseases of glycosylation	6/359	130/8979	0.419574063998638	0.808085995054218	0.742076588932857	VCAN/NOTCH2/CHST3/POMGNT1/DCN/BGN	6
R-HSA-390471	R-HSA-390471	Association of TriC/CCT with target proteins during biosynthesis	2/359	36/8979	0.425007707782695	0.808085995054218	0.742076588932857	SPHK1/TCP1	2
R-HSA-5357905	R-HSA-5357905	Regulation of TNFR1 signaling	2/359	36/8979	0.425007707782695	0.808085995054218	0.742076588932857	TAX1BP1/CFLAR	2
R-HSA-8853659	R-HSA-8853659	RET signaling	2/359	36/8979	0.425007707782695	0.808085995054218	0.742076588932857	PRKCA/GFRA1	2
R-HSA-9646399	R-HSA-9646399	Aggrephagy	2/359	36/8979	0.425007707782695	0.808085995054218	0.742076588932857	TUBB4B/TUBB2B	2
R-HSA-1592230	R-HSA-1592230	Mitochondrial biogenesis	4/359	83/8979	0.425459842768618	0.808085995054218	0.742076588932857	CALM1/CRTC3/NCOA2/IDH2	4
R-HSA-157118	R-HSA-157118	Signaling by NOTCH	8/359	180/8979	0.431402225277071	0.808085995054218	0.742076588932857	NOTCH2/PRKCI/MAMLD1/CCND1/EP300/HDAC2/TLE1/DLK1	8
R-HSA-201681	R-HSA-201681	TCF dependent signaling in response to WNT	8/359	180/8979	0.431402225277071	0.808085995054218	0.742076588932857	SFRP1/PSME4/SRY/PPP2CB/SOX6/EP300/TLE1/SOX4	8
R-HSA-453274	R-HSA-453274	Mitotic G2-G2/M phases	8/359	180/8979	0.431402225277071	0.808085995054218	0.742076588932857	PSME4/PPP2CB/EP300/TUBB4B/HSP90AB1/TUBB/TUBB2B/PHLDA1	8
R-HSA-427413	R-HSA-427413	NoRC negatively regulates rRNA expression	3/359	60/8979	0.432449010468528	0.808085995054218	0.742076588932857	POLR2F/BAZ2A/HDAC2	3
R-HSA-8873719	R-HSA-8873719	RAB geranylgeranylation	3/359	60/8979	0.432449010468528	0.808085995054218	0.742076588932857	CHML/RAB5B/RAB34	3
R-HSA-168255	R-HSA-168255	Influenza Infection	5/359	108/8979	0.434624213840986	0.808085995054218	0.742076588932857	POLR2F/CLTC/RANBP2/POLR2C/ISG15	5
R-HSA-400206	R-HSA-400206	Regulation of lipid metabolism by PPARalpha	5/359	108/8979	0.434624213840986	0.808085995054218	0.742076588932857	APOA1/ARNT2/MED25/NCOA2/EP300	5
R-HSA-111447	R-HSA-111447	Activation of BAD and translocation to mitochondria	1/359	14/8979	0.435418527025743	0.808085995054218	0.742076588932857	YWHAQ	1
R-HSA-175474	R-HSA-175474	Assembly Of The HIV Virion	1/359	14/8979	0.435418527025743	0.808085995054218	0.742076588932857	MVB12A	1
R-HSA-1855183	R-HSA-1855183	Synthesis of IP2, IP, and Ins in the cytosol	1/359	14/8979	0.435418527025743	0.808085995054218	0.742076588932857	OCRL	1
R-HSA-198323	R-HSA-198323	AKT phosphorylates targets in the cytosol	1/359	14/8979	0.435418527025743	0.808085995054218	0.742076588932857	CDKN1B	1
R-HSA-2214320	R-HSA-2214320	Anchoring fibril formation	1/359	14/8979	0.435418527025743	0.808085995054218	0.742076588932857	COL1A1	1
R-HSA-354194	R-HSA-354194	GRB2:SOS provides linkage to MAPK signaling for Integrins	1/359	14/8979	0.435418527025743	0.808085995054218	0.742076588932857	TLN1	1
R-HSA-372708	R-HSA-372708	p130Cas linkage to MAPK signaling for integrins	1/359	14/8979	0.435418527025743	0.808085995054218	0.742076588932857	TLN1	1
R-HSA-399955	R-HSA-399955	SEMA3A-Plexin repulsion signaling by inhibiting Integrin adhesion	1/359	14/8979	0.435418527025743	0.808085995054218	0.742076588932857	TLN1	1
R-HSA-418359	R-HSA-418359	Reduction of cytosolic Ca++ levels	1/359	14/8979	0.435418527025743	0.808085995054218	0.742076588932857	CALM1	1
R-HSA-4839735	R-HSA-4839735	Signaling by AXIN mutants	1/359	14/8979	0.435418527025743	0.808085995054218	0.742076588932857	PPP2CB	1
R-HSA-4839744	R-HSA-4839744	Signaling by APC mutants	1/359	14/8979	0.435418527025743	0.808085995054218	0.742076588932857	PPP2CB	1
R-HSA-4839748	R-HSA-4839748	Signaling by AMER1 mutants	1/359	14/8979	0.435418527025743	0.808085995054218	0.742076588932857	PPP2CB	1
R-HSA-5467337	R-HSA-5467337	APC truncation mutants have impaired AXIN binding	1/359	14/8979	0.435418527025743	0.808085995054218	0.742076588932857	PPP2CB	1
R-HSA-5467340	R-HSA-5467340	AXIN missense mutants destabilize the destruction complex	1/359	14/8979	0.435418527025743	0.808085995054218	0.742076588932857	PPP2CB	1
R-HSA-5467348	R-HSA-5467348	Truncations of AMER1 destabilize the destruction complex	1/359	14/8979	0.435418527025743	0.808085995054218	0.742076588932857	PPP2CB	1
R-HSA-6804116	R-HSA-6804116	TP53 Regulates Transcription of Genes Involved in G1 Cell Cycle Arrest	1/359	14/8979	0.435418527025743	0.808085995054218	0.742076588932857	CDKN1B	1
R-HSA-75892	R-HSA-75892	Platelet Adhesion to exposed collagen	1/359	14/8979	0.435418527025743	0.808085995054218	0.742076588932857	COL1A1	1
R-HSA-877312	R-HSA-877312	Regulation of IFNG signaling	1/359	14/8979	0.435418527025743	0.808085995054218	0.742076588932857	SOCS3	1
R-HSA-9018678	R-HSA-9018678	Biosynthesis of specialized proresolving mediators (SPMs)	1/359	14/8979	0.435418527025743	0.808085995054218	0.742076588932857	GSTM4	1
R-HSA-9037629	R-HSA-9037629	Lewis blood group biosynthesis	1/359	14/8979	0.435418527025743	0.808085995054218	0.742076588932857	FUT9	1
R-HSA-933541	R-HSA-933541	TRAF6 mediated IRF7 activation	1/359	14/8979	0.435418527025743	0.808085995054218	0.742076588932857	EP300	1
R-HSA-937072	R-HSA-937072	TRAF6-mediated induction of TAK1 complex within TLR4 complex	1/359	14/8979	0.435418527025743	0.808085995054218	0.742076588932857	TAB3	1
R-HSA-9648895	R-HSA-9648895	Response of EIF2AK1 (HRI) to heme deficiency	1/359	14/8979	0.435418527025743	0.808085995054218	0.742076588932857	PPP1R15A	1
R-HSA-9013407	R-HSA-9013407	RHOH GTPase cycle	2/359	37/8979	0.438838229045409	0.808085995054218	0.742076588932857	OSBPL11/SLC4A7	2
R-HSA-975634	R-HSA-975634	Retinoid metabolism and transport	2/359	37/8979	0.438838229045409	0.808085995054218	0.742076588932857	APOA1/LRP8	2
R-HSA-1226099	R-HSA-1226099	Signaling by FGFR in disease	3/359	61/8979	0.443099733664113	0.808085995054218	0.742076588932857	POLR2F/POLR2C/FGFR1	3
R-HSA-5250913	R-HSA-5250913	Positive epigenetic regulation of rRNA expression	3/359	61/8979	0.443099733664113	0.808085995054218	0.742076588932857	POLR2F/EP300/HDAC2	3
R-HSA-194068	R-HSA-194068	Bile acid and bile salt metabolism	2/359	38/8979	0.452485424323917	0.808085995054218	0.742076588932857	CYP27A1/NCOA2	2
R-HSA-76009	R-HSA-76009	Platelet Aggregation (Plug Formation)	2/359	38/8979	0.452485424323917	0.808085995054218	0.742076588932857	TLN1/COL1A1	2
R-HSA-72689	R-HSA-72689	Formation of a pool of free 40S subunits	3/359	62/8979	0.453671916778889	0.808085995054218	0.742076588932857	EIF3F/EIF3H/EIF3E	3
R-HSA-9610379	R-HSA-9610379	HCMV Late Events	3/359	62/8979	0.453671916778889	0.808085995054218	0.742076588932857	CHMP4B/RANBP2/MVB12A	3
R-HSA-110312	R-HSA-110312	Translesion synthesis by REV1	1/359	15/8979	0.458026976417573	0.808085995054218	0.742076588932857	MAD2L2	1
R-HSA-159418	R-HSA-159418	Recycling of bile acids and salts	1/359	15/8979	0.458026976417573	0.808085995054218	0.742076588932857	NCOA2	1
R-HSA-1660514	R-HSA-1660514	Synthesis of PIPs at the Golgi membrane	1/359	15/8979	0.458026976417573	0.808085995054218	0.742076588932857	OCRL	1
R-HSA-1660516	R-HSA-1660516	Synthesis of PIPs at the early endosome membrane	1/359	15/8979	0.458026976417573	0.808085995054218	0.742076588932857	MTMR4	1
R-HSA-190242	R-HSA-190242	FGFR1 ligand binding and activation	1/359	15/8979	0.458026976417573	0.808085995054218	0.742076588932857	FGFR1	1
R-HSA-193639	R-HSA-193639	p75NTR signals via NF-kB	1/359	15/8979	0.458026976417573	0.808085995054218	0.742076588932857	PRKCI	1
R-HSA-2559584	R-HSA-2559584	Formation of Senescence-Associated Heterochromatin Foci (SAHF)	1/359	15/8979	0.458026976417573	0.808085995054218	0.742076588932857	RB1	1
R-HSA-3772470	R-HSA-3772470	Negative regulation of TCF-dependent signaling by WNT ligand antagonists	1/359	15/8979	0.458026976417573	0.808085995054218	0.742076588932857	SFRP1	1
R-HSA-392517	R-HSA-392517	Rap1 signalling	1/359	15/8979	0.458026976417573	0.808085995054218	0.742076588932857	PRKG1	1
R-HSA-416993	R-HSA-416993	Trafficking of GluR2-containing AMPA receptors	1/359	15/8979	0.458026976417573	0.808085995054218	0.742076588932857	PRKCA	1
R-HSA-4839743	R-HSA-4839743	Signaling by CTNNB1 phospho-site mutants	1/359	15/8979	0.458026976417573	0.808085995054218	0.742076588932857	PPP2CB	1
R-HSA-5339716	R-HSA-5339716	Signaling by GSK3beta mutants	1/359	15/8979	0.458026976417573	0.808085995054218	0.742076588932857	PPP2CB	1
R-HSA-5358747	R-HSA-5358747	CTNNB1 S33 mutants aren't phosphorylated	1/359	15/8979	0.458026976417573	0.808085995054218	0.742076588932857	PPP2CB	1
R-HSA-5358749	R-HSA-5358749	CTNNB1 S37 mutants aren't phosphorylated	1/359	15/8979	0.458026976417573	0.808085995054218	0.742076588932857	PPP2CB	1
R-HSA-5358751	R-HSA-5358751	CTNNB1 S45 mutants aren't phosphorylated	1/359	15/8979	0.458026976417573	0.808085995054218	0.742076588932857	PPP2CB	1
R-HSA-5358752	R-HSA-5358752	CTNNB1 T41 mutants aren't phosphorylated	1/359	15/8979	0.458026976417573	0.808085995054218	0.742076588932857	PPP2CB	1
R-HSA-5365859	R-HSA-5365859	RA biosynthesis pathway	1/359	15/8979	0.458026976417573	0.808085995054218	0.742076588932857	ALDH1A2	1
R-HSA-73780	R-HSA-73780	RNA Polymerase III Chain Elongation	1/359	15/8979	0.458026976417573	0.808085995054218	0.742076588932857	POLR2F	1
R-HSA-8866427	R-HSA-8866427	VLDLR internalisation and degradation	1/359	15/8979	0.458026976417573	0.808085995054218	0.742076588932857	CLTC	1
R-HSA-9617828	R-HSA-9617828	FOXO-mediated transcription of cell cycle genes	1/359	15/8979	0.458026976417573	0.808085995054218	0.742076588932857	CDKN1B	1
R-HSA-9754189	R-HSA-9754189	Germ layer formation at gastrulation	1/359	15/8979	0.458026976417573	0.808085995054218	0.742076588932857	BMP4	1
R-HSA-975577	R-HSA-975577	N-Glycan antennae elongation	1/359	15/8979	0.458026976417573	0.808085995054218	0.742076588932857	B4GALT5	1
R-HSA-453279	R-HSA-453279	Mitotic G1 phase and G1/S transition	6/359	136/8979	0.462416980732249	0.808085995054218	0.742076588932857	CCND1/ORC6/CDKN1B/PPP2CB/RB1/CDK4	6
R-HSA-3371453	R-HSA-3371453	Regulation of HSF1-mediated heat shock response	3/359	63/8979	0.464160355525155	0.808085995054218	0.742076588932857	MAPK1/RANBP2/HSPA4L	3
R-HSA-5250941	R-HSA-5250941	Negative epigenetic regulation of rRNA expression	3/359	63/8979	0.464160355525155	0.808085995054218	0.742076588932857	POLR2F/BAZ2A/HDAC2	3
R-HSA-167169	R-HSA-167169	HIV Transcription Elongation	2/359	39/8979	0.465941824455371	0.808085995054218	0.742076588932857	POLR2F/POLR2C	2
R-HSA-167200	R-HSA-167200	Formation of HIV-1 elongation complex containing HIV-1 Tat	2/359	39/8979	0.465941824455371	0.808085995054218	0.742076588932857	POLR2F/POLR2C	2
R-HSA-167246	R-HSA-167246	Tat-mediated elongation of the HIV-1 transcript	2/359	39/8979	0.465941824455371	0.808085995054218	0.742076588932857	POLR2F/POLR2C	2
R-HSA-432040	R-HSA-432040	Vasopressin regulates renal water homeostasis via Aquaporins	2/359	39/8979	0.465941824455371	0.808085995054218	0.742076588932857	GNG7/GNAS	2
R-HSA-5654741	R-HSA-5654741	Signaling by FGFR3	2/359	39/8979	0.465941824455371	0.808085995054218	0.742076588932857	MAPK1/PPP2CB	2
R-HSA-9035034	R-HSA-9035034	RHOF GTPase cycle	2/359	39/8979	0.465941824455371	0.808085995054218	0.742076588932857	SLC4A7/DIAPH2	2
R-HSA-168142	R-HSA-168142	Toll Like Receptor 10 (TLR10) Cascade	4/359	88/8979	0.470128633004744	0.808085995054218	0.742076588932857	TAB3/MAPK1/PPP2CB/ELK1	4
R-HSA-168176	R-HSA-168176	Toll Like Receptor 5 (TLR5) Cascade	4/359	88/8979	0.470128633004744	0.808085995054218	0.742076588932857	TAB3/MAPK1/PPP2CB/ELK1	4
R-HSA-4086400	R-HSA-4086400	PCP/CE pathway	4/359	88/8979	0.470128633004744	0.808085995054218	0.742076588932857	PSME4/RAC3/CLTC/PRKCA	4
R-HSA-975871	R-HSA-975871	MyD88 cascade initiated on plasma membrane	4/359	88/8979	0.470128633004744	0.808085995054218	0.742076588932857	TAB3/MAPK1/PPP2CB/ELK1	4
R-HSA-9678108	R-HSA-9678108	SARS-CoV-1 Infection	5/359	113/8979	0.473889442826159	0.808085995054218	0.742076588932857	CHMP4B/EP300/RB1/YWHAQ/BST2	5
R-HSA-1489509	R-HSA-1489509	DAG and IP3 signaling	2/359	40/8979	0.479200846623045	0.808085995054218	0.742076588932857	CALM1/PRKCA	2
R-HSA-167161	R-HSA-167161	HIV Transcription Initiation	2/359	40/8979	0.479200846623045	0.808085995054218	0.742076588932857	POLR2F/POLR2C	2
R-HSA-167162	R-HSA-167162	RNA Polymerase II HIV Promoter Escape	2/359	40/8979	0.479200846623045	0.808085995054218	0.742076588932857	POLR2F/POLR2C	2
R-HSA-186712	R-HSA-186712	Regulation of beta-cell development	2/359	40/8979	0.479200846623045	0.808085995054218	0.742076588932857	MAMLD1/EP300	2
R-HSA-381676	R-HSA-381676	Glucagon-like Peptide-1 (GLP1) regulates insulin secretion	2/359	40/8979	0.479200846623045	0.808085995054218	0.742076588932857	GNG7/GNAS	2
R-HSA-5654743	R-HSA-5654743	Signaling by FGFR4	2/359	40/8979	0.479200846623045	0.808085995054218	0.742076588932857	MAPK1/PPP2CB	2
R-HSA-6806667	R-HSA-6806667	Metabolism of fat-soluble vitamins	2/359	40/8979	0.479200846623045	0.808085995054218	0.742076588932857	APOA1/LRP8	2
R-HSA-73776	R-HSA-73776	RNA Polymerase II Promoter Escape	2/359	40/8979	0.479200846623045	0.808085995054218	0.742076588932857	POLR2F/POLR2C	2
R-HSA-73779	R-HSA-73779	RNA Polymerase II Transcription Pre-Initiation And Promoter Opening	2/359	40/8979	0.479200846623045	0.808085995054218	0.742076588932857	POLR2F/POLR2C	2
R-HSA-75953	R-HSA-75953	RNA Polymerase II Transcription Initiation	2/359	40/8979	0.479200846623045	0.808085995054218	0.742076588932857	POLR2F/POLR2C	2
R-HSA-76042	R-HSA-76042	RNA Polymerase II Transcription Initiation And Promoter Clearance	2/359	40/8979	0.479200846623045	0.808085995054218	0.742076588932857	POLR2F/POLR2C	2
R-HSA-9696273	R-HSA-9696273	RND1 GTPase cycle	2/359	40/8979	0.479200846623045	0.808085995054218	0.742076588932857	CPD/RBMX	2
R-HSA-111471	R-HSA-111471	Apoptotic factor-mediated response	1/359	16/8979	0.479732500231282	0.808085995054218	0.742076588932857	MAPK1	1
R-HSA-1433559	R-HSA-1433559	Regulation of KIT signaling	1/359	16/8979	0.479732500231282	0.808085995054218	0.742076588932857	PRKCA	1
R-HSA-156711	R-HSA-156711	Polo-like kinase mediated events	1/359	16/8979	0.479732500231282	0.808085995054218	0.742076588932857	EP300	1
R-HSA-164378	R-HSA-164378	PKA activation in glucagon signalling	1/359	16/8979	0.479732500231282	0.808085995054218	0.742076588932857	GNAS	1
R-HSA-196299	R-HSA-196299	Beta-catenin phosphorylation cascade	1/359	16/8979	0.479732500231282	0.808085995054218	0.742076588932857	PPP2CB	1
R-HSA-204174	R-HSA-204174	Regulation of pyruvate dehydrogenase (PDH) complex	1/359	16/8979	0.479732500231282	0.808085995054218	0.742076588932857	PDK3	1
R-HSA-264642	R-HSA-264642	Acetylcholine Neurotransmitter Release Cycle	1/359	16/8979	0.479732500231282	0.808085995054218	0.742076588932857	SYT1	1
R-HSA-399954	R-HSA-399954	Sema3A PAK dependent Axon repulsion	1/359	16/8979	0.479732500231282	0.808085995054218	0.742076588932857	HSP90AB1	1
R-HSA-5654219	R-HSA-5654219	Phospholipase C-mediated cascade: FGFR1	1/359	16/8979	0.479732500231282	0.808085995054218	0.742076588932857	FGFR1	1
R-HSA-5655862	R-HSA-5655862	Translesion synthesis by POLK	1/359	16/8979	0.479732500231282	0.808085995054218	0.742076588932857	MAD2L2	1
R-HSA-5656121	R-HSA-5656121	Translesion synthesis by POLI	1/359	16/8979	0.479732500231282	0.808085995054218	0.742076588932857	MAD2L2	1
R-HSA-6804760	R-HSA-6804760	Regulation of TP53 Activity through Methylation	1/359	16/8979	0.479732500231282	0.808085995054218	0.742076588932857	EP300	1
R-HSA-844456	R-HSA-844456	The NLRP3 inflammasome	1/359	16/8979	0.479732500231282	0.808085995054218	0.742076588932857	HSP90AB1	1
R-HSA-8934593	R-HSA-8934593	Regulation of RUNX1 Expression and Activity	1/359	16/8979	0.479732500231282	0.808085995054218	0.742076588932857	CCND1	1
R-HSA-9022699	R-HSA-9022699	MECP2 regulates neuronal receptors and channels	1/359	16/8979	0.479732500231282	0.808085995054218	0.742076588932857	HDAC2	1
R-HSA-9033658	R-HSA-9033658	Blood group systems biosynthesis	1/359	16/8979	0.479732500231282	0.808085995054218	0.742076588932857	FUT9	1
R-HSA-156580	R-HSA-156580	Phase II - Conjugation of compounds	3/359	65/8979	0.484866757617163	0.815491274226735	0.748876959613787	GSTM4/PAPSS1/UGDH	3
R-HSA-167152	R-HSA-167152	Formation of HIV elongation complex in the absence of HIV Tat	2/359	41/8979	0.492256735768332	0.818241159637369	0.751402217566491	POLR2F/POLR2C	2
R-HSA-5655253	R-HSA-5655253	Signaling by FGFR2 in disease	2/359	41/8979	0.492256735768332	0.818241159637369	0.751402217566491	POLR2F/POLR2C	2
R-HSA-9024446	R-HSA-9024446	NR1H2 and NR1H3-mediated signaling	2/359	41/8979	0.492256735768332	0.818241159637369	0.751402217566491	NRIP1/EP300	2
R-HSA-9660821	R-HSA-9660821	ADORA2B mediated anti-inflammatory cytokines production	2/359	41/8979	0.492256735768332	0.818241159637369	0.751402217566491	GNG7/GNAS	2
R-HSA-193704	R-HSA-193704	p75 NTR receptor-mediated signalling	4/359	91/8979	0.496317445116118	0.818241159637369	0.751402217566491	PRKCI/ARHGEF10/PREX1/HDAC2	4
R-HSA-9755511	R-HSA-9755511	KEAP1-NFE2L2 pathway	4/359	91/8979	0.496317445116118	0.818241159637369	0.751402217566491	PSME4/SESN1/PRDX1/EP300	4
R-HSA-2559583	R-HSA-2559583	Cellular Senescence	6/359	141/8979	0.497501841933771	0.818241159637369	0.751402217566491	IGFBP7/MAPK1/CDKN1B/RB1/ERF/CDK4	6
R-HSA-156584	R-HSA-156584	Cytosolic sulfonation of small molecules	1/359	17/8979	0.50057106236639	0.818241159637369	0.751402217566491	PAPSS1	1
R-HSA-181429	R-HSA-181429	Serotonin Neurotransmitter Release Cycle	1/359	17/8979	0.50057106236639	0.818241159637369	0.751402217566491	SYT1	1
R-HSA-181430	R-HSA-181430	Norepinephrine Neurotransmitter Release Cycle	1/359	17/8979	0.50057106236639	0.818241159637369	0.751402217566491	SYT1	1
R-HSA-1912420	R-HSA-1912420	Pre-NOTCH Processing in Golgi	1/359	17/8979	0.50057106236639	0.818241159637369	0.751402217566491	NOTCH2	1
R-HSA-2979096	R-HSA-2979096	NOTCH2 Activation and Transmission of Signal to the Nucleus	1/359	17/8979	0.50057106236639	0.818241159637369	0.751402217566491	NOTCH2	1
R-HSA-435354	R-HSA-435354	Zinc transporters	1/359	17/8979	0.50057106236639	0.818241159637369	0.751402217566491	SLC39A14	1
R-HSA-450513	R-HSA-450513	Tristetraprolin (TTP, ZFP36) binds and destabilizes mRNA	1/359	17/8979	0.50057106236639	0.818241159637369	0.751402217566491	ZFP36	1
R-HSA-5627117	R-HSA-5627117	RHO GTPases Activate ROCKs	1/359	17/8979	0.50057106236639	0.818241159637369	0.751402217566491	RHOB	1
R-HSA-6803204	R-HSA-6803204	TP53 Regulates Transcription of Genes Involved in Cytochrome C Release	1/359	17/8979	0.50057106236639	0.818241159637369	0.751402217566491	TP53INP1	1
R-HSA-8963898	R-HSA-8963898	Plasma lipoprotein assembly	1/359	17/8979	0.50057106236639	0.818241159637369	0.751402217566491	APOA1	1
R-HSA-8964315	R-HSA-8964315	G beta:gamma signalling through BTK	1/359	17/8979	0.50057106236639	0.818241159637369	0.751402217566491	GNG7	1
R-HSA-9034015	R-HSA-9034015	Signaling by NTRK3 (TRKC)	1/359	17/8979	0.50057106236639	0.818241159637369	0.751402217566491	IRS1	1
R-HSA-162599	R-HSA-162599	Late Phase of HIV Life Cycle	5/359	117/8979	0.50465994287979	0.822003656436949	0.754857370617022	POLR2F/CHMP4B/RANBP2/POLR2C/MVB12A	5
R-HSA-975138	R-HSA-975138	TRAF6 mediated induction of NFkB and MAP kinases upon TLR7/8 or 9 activation	4/359	92/8979	0.504925882225707	0.822003656436949	0.754857370617022	TAB3/MAPK1/PPP2CB/ELK1	4
R-HSA-109704	R-HSA-109704	PI3K Cascade	2/359	42/8979	0.505104509249492	0.822003656436949	0.754857370617022	IRS1/FGFR1	2
R-HSA-975155	R-HSA-975155	MyD88 dependent cascade initiated on endosome	4/359	93/8979	0.513469027633845	0.832471496267655	0.76447013327175	TAB3/MAPK1/PPP2CB/ELK1	4
R-HSA-72165	R-HSA-72165	mRNA Splicing - Minor Pathway	2/359	43/8979	0.517739904582324	0.832471496267655	0.76447013327175	POLR2F/POLR2C	2
R-HSA-9634597	R-HSA-9634597	GPER1 signaling	2/359	43/8979	0.517739904582324	0.832471496267655	0.76447013327175	GNG7/GNAS	2
R-HSA-69278	R-HSA-69278	Cell Cycle, Mitotic	19/359	471/8979	0.518674180618889	0.832471496267655	0.76447013327175	PSME4/LMNA/CHMP4B/CCND1/ORC6/MAPK1/PRKCA/CDKN1B/PPP2CB/EP300/TUBB4B/RB1/RANBP2/CDK4/HSP90AB1/GINS2/TUBB/TUBB2B/PHLDA1	19
R-HSA-197264	R-HSA-197264	Nicotinamide salvaging	1/359	18/8979	0.520577198118506	0.832471496267655	0.76447013327175	NAXE	1
R-HSA-416572	R-HSA-416572	Sema4D induced cell migration and growth-cone collapse	1/359	18/8979	0.520577198118506	0.832471496267655	0.76447013327175	RHOB	1
R-HSA-5621575	R-HSA-5621575	CD209 (DC-SIGN) signaling	1/359	18/8979	0.520577198118506	0.832471496267655	0.76447013327175	EP300	1
R-HSA-6804114	R-HSA-6804114	TP53 Regulates Transcription of Genes Involved in G2 Cell Cycle Arrest	1/359	18/8979	0.520577198118506	0.832471496267655	0.76447013327175	EP300	1
R-HSA-71403	R-HSA-71403	Citric acid cycle (TCA cycle)	1/359	18/8979	0.520577198118506	0.832471496267655	0.76447013327175	IDH2	1
R-HSA-888590	R-HSA-888590	GABA synthesis, release, reuptake and degradation	1/359	18/8979	0.520577198118506	0.832471496267655	0.76447013327175	SYT1	1
R-HSA-9603798	R-HSA-9603798	Class I peroxisomal membrane protein import	1/359	18/8979	0.520577198118506	0.832471496267655	0.76447013327175	ABCD3	1
R-HSA-9687136	R-HSA-9687136	Aberrant regulation of mitotic exit in cancer due to RB1 defects	1/359	18/8979	0.520577198118506	0.832471496267655	0.76447013327175	RB1	1
R-HSA-168181	R-HSA-168181	Toll Like Receptor 7/8 (TLR7/8) Cascade	4/359	94/8979	0.521944265002672	0.833451463624209	0.765370050901393	TAB3/MAPK1/PPP2CB/ELK1	4
R-HSA-9013148	R-HSA-9013148	CDC42 GTPase cycle	6/359	145/8979	0.524999562171619	0.834839074159808	0.766644312922177	ARAP2/SRGAP3/KTN1/PLEKHG1/ARHGEF10/PREX1	6
R-HSA-174824	R-HSA-174824	Plasma lipoprotein assembly, remodeling, and clearance	3/359	69/8979	0.525079779675173	0.834839074159808	0.766644312922177	APOA1/CLTC/LSR	3
R-HSA-6807505	R-HSA-6807505	RNA polymerase II transcribes snRNA genes	3/359	69/8979	0.525079779675173	0.834839074159808	0.766644312922177	POLR2F/NABP1/POLR2C	3
R-HSA-5576891	R-HSA-5576891	Cardiac conduction	5/359	120/8979	0.527268290612646	0.837114168285882	0.768733563446145	ATP1B1/ATP1A1/CALM1/WWTR1/GATA4	5
R-HSA-73762	R-HSA-73762	RNA Polymerase I Transcription Initiation	2/359	44/8979	0.530159330105878	0.838091644874099	0.769631193768642	POLR2F/HDAC2	2
R-HSA-73893	R-HSA-73893	DNA Damage Bypass	2/359	44/8979	0.530159330105878	0.838091644874099	0.769631193768642	MAD2L2/ISG15	2
R-HSA-9012852	R-HSA-9012852	Signaling by NOTCH3	2/359	44/8979	0.530159330105878	0.838091644874099	0.769631193768642	MAMLD1/EP300	2
R-HSA-6781827	R-HSA-6781827	Transcription-Coupled Nucleotide Excision Repair (TC-NER)	3/359	70/8979	0.534861848112583	0.844095210363878	0.775144351312958	POLR2F/EP300/POLR2C	3
R-HSA-168164	R-HSA-168164	Toll Like Receptor 3 (TLR3) Cascade	4/359	96/8979	0.538681229642098	0.844095210363878	0.775144351312958	TAB3/MAPK1/PPP2CB/ELK1	4
R-HSA-163615	R-HSA-163615	PKA activation	1/359	19/8979	0.539784070775069	0.844095210363878	0.775144351312958	CALM1	1
R-HSA-2995383	R-HSA-2995383	Initiation of Nuclear Envelope (NE) Reformation	1/359	19/8979	0.539784070775069	0.844095210363878	0.775144351312958	LMNA	1
R-HSA-392154	R-HSA-392154	Nitric oxide stimulates guanylate cyclase	1/359	19/8979	0.539784070775069	0.844095210363878	0.775144351312958	PRKG1	1
R-HSA-8964616	R-HSA-8964616	G beta:gamma signalling through CDC42	1/359	19/8979	0.539784070775069	0.844095210363878	0.775144351312958	GNG7	1
R-HSA-8978934	R-HSA-8978934	Metabolism of cofactors	1/359	19/8979	0.539784070775069	0.844095210363878	0.775144351312958	CALM1	1
R-HSA-191859	R-HSA-191859	snRNP Assembly	2/359	45/8979	0.542359818423849	0.844095210363878	0.775144351312958	RANBP2/CLNS1A	2
R-HSA-194441	R-HSA-194441	Metabolism of non-coding RNA	2/359	45/8979	0.542359818423849	0.844095210363878	0.775144351312958	RANBP2/CLNS1A	2
R-HSA-445717	R-HSA-445717	Aquaporin-mediated transport	2/359	45/8979	0.542359818423849	0.844095210363878	0.775144351312958	GNG7/GNAS	2
R-HSA-5620924	R-HSA-5620924	Intraflagellar transport	2/359	45/8979	0.542359818423849	0.844095210363878	0.775144351312958	TUBB4B/TUBB2B	2
R-HSA-168138	R-HSA-168138	Toll Like Receptor 9 (TLR9) Cascade	4/359	97/8979	0.546938397005068	0.85002380969142	0.780588666389644	TAB3/MAPK1/PPP2CB/ELK1	4
R-HSA-112399	R-HSA-112399	IRS-mediated signalling	2/359	46/8979	0.554338982479565	0.854344870086455	0.784556756145123	IRS1/FGFR1	2
R-HSA-1187000	R-HSA-1187000	Fertilization	1/359	20/8979	0.558223525975041	0.854344870086455	0.784556756145123	CD9	1
R-HSA-1266695	R-HSA-1266695	Interleukin-7 signaling	1/359	20/8979	0.558223525975041	0.854344870086455	0.784556756145123	IRS1	1
R-HSA-2453902	R-HSA-2453902	The canonical retinoid cycle in rods (twilight vision)	1/359	20/8979	0.558223525975041	0.854344870086455	0.784556756145123	STRA6	1
R-HSA-388844	R-HSA-388844	Receptor-type tyrosine-protein phosphatases	1/359	20/8979	0.558223525975041	0.854344870086455	0.784556756145123	SLITRK2	1
R-HSA-442982	R-HSA-442982	Ras activation upon Ca2+ influx through NMDA receptor	1/359	20/8979	0.558223525975041	0.854344870086455	0.784556756145123	CALM1	1
R-HSA-450321	R-HSA-450321	JNK (c-Jun kinases) phosphorylation and activation mediated by activated human TAK1	1/359	20/8979	0.558223525975041	0.854344870086455	0.784556756145123	TAB3	1
R-HSA-622312	R-HSA-622312	Inflammasomes	1/359	20/8979	0.558223525975041	0.854344870086455	0.784556756145123	HSP90AB1	1
R-HSA-70895	R-HSA-70895	Branched-chain amino acid catabolism	1/359	20/8979	0.558223525975041	0.854344870086455	0.784556756145123	PPM1K	1
R-HSA-9637690	R-HSA-9637690	Response of Mtb to phagocytosis	1/359	20/8979	0.558223525975041	0.854344870086455	0.784556756145123	MAPK1	1
R-HSA-9748787	R-HSA-9748787	Azathioprine ADME	1/359	20/8979	0.558223525975041	0.854344870086455	0.784556756145123	HPRT1	1
R-HSA-166166	R-HSA-166166	MyD88-independent TLR4 cascade	4/359	99/8979	0.563219676561356	0.857097634543599	0.78708465796621	TAB3/MAPK1/PPP2CB/ELK1	4
R-HSA-212165	R-HSA-212165	Epigenetic regulation of gene expression	4/359	99/8979	0.563219676561356	0.857097634543599	0.78708465796621	POLR2F/BAZ2A/EP300/HDAC2	4
R-HSA-937061	R-HSA-937061	TRIF(TICAM1)-mediated TLR4 signaling	4/359	99/8979	0.563219676561356	0.857097634543599	0.78708465796621	TAB3/MAPK1/PPP2CB/ELK1	4
R-HSA-9692914	R-HSA-9692914	SARS-CoV-1-host interactions	3/359	73/8979	0.563509610275384	0.857097634543599	0.78708465796621	EP300/YWHAQ/BST2	3
R-HSA-2454202	R-HSA-2454202	Fc epsilon receptor (FCERI) signaling	5/359	125/8979	0.563900434672576	0.857097634543599	0.78708465796621	PSME4/CALM1/PPP3CA/TAB3/MAPK1	5
R-HSA-109606	R-HSA-109606	Intrinsic Pathway for Apoptosis	2/359	47/8979	0.566094974129312	0.858072628824266	0.787980008751219	MAPK1/YWHAQ	2
R-HSA-201722	R-HSA-201722	Formation of the beta-catenin:TCF transactivating complex	2/359	47/8979	0.566094974129312	0.858072628824266	0.787980008751219	EP300/TLE1	2
R-HSA-9013694	R-HSA-9013694	Signaling by NOTCH4	3/359	74/8979	0.572817986431031	0.859997823016688	0.789747941308013	NOTCH2/MAMLD1/EP300	3
R-HSA-111931	R-HSA-111931	PKA-mediated phosphorylation of CREB	1/359	21/8979	0.575926143920678	0.859997823016688	0.789747941308013	CALM1	1
R-HSA-140837	R-HSA-140837	Intrinsic Pathway of Fibrin Clot Formation	1/359	21/8979	0.575926143920678	0.859997823016688	0.789747941308013	SERPINA5	1
R-HSA-1482801	R-HSA-1482801	Acyl chain remodelling of PS	1/359	21/8979	0.575926143920678	0.859997823016688	0.789747941308013	PLAAT3	1
R-HSA-389513	R-HSA-389513	CTLA4 inhibitory signaling	1/359	21/8979	0.575926143920678	0.859997823016688	0.789747941308013	PPP2CB	1
R-HSA-392170	R-HSA-392170	ADP signalling through P2Y purinoceptor 12	1/359	21/8979	0.575926143920678	0.859997823016688	0.789747941308013	GNG7	1
R-HSA-438066	R-HSA-438066	Unblocking of NMDA receptors, glutamate binding and activation	1/359	21/8979	0.575926143920678	0.859997823016688	0.789747941308013	CALM1	1
R-HSA-5620922	R-HSA-5620922	BBSome-mediated cargo-targeting to cilium	1/359	21/8979	0.575926143920678	0.859997823016688	0.789747941308013	TCP1	1
R-HSA-5654688	R-HSA-5654688	SHC-mediated cascade:FGFR1	1/359	21/8979	0.575926143920678	0.859997823016688	0.789747941308013	FGFR1	1
R-HSA-5654689	R-HSA-5654689	PI-3K cascade:FGFR1	1/359	21/8979	0.575926143920678	0.859997823016688	0.789747941308013	FGFR1	1
R-HSA-9617324	R-HSA-9617324	Negative regulation of NMDA receptor-mediated neuronal transmission	1/359	21/8979	0.575926143920678	0.859997823016688	0.789747941308013	CALM1	1
R-HSA-2559586	R-HSA-2559586	DNA Damage/Telomere Stress Induced Senescence	2/359	48/8979	0.577626445085326	0.86021188924432	0.789944521296998	CDKN1B/RB1	2
R-HSA-5250924	R-HSA-5250924	B-WICH complex positively regulates rRNA expression	2/359	48/8979	0.577626445085326	0.86021188924432	0.789944521296998	POLR2F/EP300	2
R-HSA-5617472	R-HSA-5617472	Activation of anterior HOX genes in hindbrain development during early embryogenesis	3/359	75/8979	0.582002465771356	0.86439882349106	0.793789441148256	POLR2F/EP300/POLR2C	3
R-HSA-5619507	R-HSA-5619507	Activation of HOX genes during differentiation	3/359	75/8979	0.582002465771356	0.86439882349106	0.793789441148256	POLR2F/EP300/POLR2C	3
R-HSA-2132295	R-HSA-2132295	MHC class II antigen presentation	4/359	102/8979	0.587031444253503	0.867785463478451	0.796899439669661	CLTC/TUBB4B/DNM2/TUBB2B	4
R-HSA-1660499	R-HSA-1660499	Synthesis of PIPs at the plasma membrane	2/359	49/8979	0.588932510106015	0.867785463478451	0.796899439669661	PLEKHA2/OCRL	2
R-HSA-1168372	R-HSA-1168372	Downstream signaling events of B Cell Receptor (BCR)	3/359	76/8979	0.591061299887902	0.867785463478451	0.796899439669661	PSME4/CALM1/PPP3CA	3
R-HSA-1614635	R-HSA-1614635	Sulfur amino acid metabolism	1/359	22/8979	0.592921289526	0.867785463478451	0.796899439669661	TSTD1	1
R-HSA-212676	R-HSA-212676	Dopamine Neurotransmitter Release Cycle	1/359	22/8979	0.592921289526	0.867785463478451	0.796899439669661	SYT1	1
R-HSA-400685	R-HSA-400685	Sema4D in semaphorin signaling	1/359	22/8979	0.592921289526	0.867785463478451	0.796899439669661	RHOB	1
R-HSA-428930	R-HSA-428930	Thromboxane signalling through TP receptor	1/359	22/8979	0.592921289526	0.867785463478451	0.796899439669661	GNG7	1
R-HSA-429947	R-HSA-429947	Deadenylation of mRNA	1/359	22/8979	0.592921289526	0.867785463478451	0.796899439669661	EIF4A2	1
R-HSA-450302	R-HSA-450302	activated TAK1 mediates p38 MAPK activation	1/359	22/8979	0.592921289526	0.867785463478451	0.796899439669661	TAB3	1
R-HSA-5683826	R-HSA-5683826	Surfactant metabolism	1/359	22/8979	0.592921289526	0.867785463478451	0.796899439669661	CKAP4	1
R-HSA-5689901	R-HSA-5689901	Metalloprotease DUBs	1/359	22/8979	0.592921289526	0.867785463478451	0.796899439669661	EP300	1
R-HSA-8957322	R-HSA-8957322	Metabolism of steroids	5/359	130/8979	0.599049270310148	0.868302354534466	0.797374107903048	CYP27A1/CYP11A1/CYP17A1/POMC/NCOA2	5
R-HSA-112310	R-HSA-112310	Neurotransmitter release cycle	2/359	50/8979	0.600012712316952	0.868302354534466	0.797374107903048	SLC1A6/SYT1	2
R-HSA-166016	R-HSA-166016	Toll Like Receptor 4 (TLR4) Cascade	5/359	131/8979	0.605886388833164	0.868302354534466	0.797374107903048	TAB3/MAPK1/PPP2CB/DNM2/ELK1	5
R-HSA-6807070	R-HSA-6807070	PTEN Regulation	5/359	131/8979	0.605886388833164	0.868302354534466	0.797374107903048	PSME4/USP13/LAMTOR2/MAPK1/HDAC2	5
R-HSA-8878171	R-HSA-8878171	Transcriptional regulation by RUNX1	7/359	184/8979	0.607837622574384	0.868302354534466	0.797374107903048	PSME4/TJP1/CCND1/EP300/LGALS3/SMARCC1/SOCS3	7
R-HSA-1483255	R-HSA-1483255	PI Metabolism	3/359	78/8979	0.608796058935164	0.868302354534466	0.797374107903048	PLEKHA2/OCRL/MTMR4	3
R-HSA-195253	R-HSA-195253	Degradation of beta-catenin by the destruction complex	3/359	78/8979	0.608796058935164	0.868302354534466	0.797374107903048	PSME4/PPP2CB/TLE1	3
R-HSA-166208	R-HSA-166208	mTORC1-mediated signalling	1/359	23/8979	0.609237160583292	0.868302354534466	0.797374107903048	LAMTOR2	1
R-HSA-379716	R-HSA-379716	Cytosolic tRNA aminoacylation	1/359	23/8979	0.609237160583292	0.868302354534466	0.797374107903048	PPA1	1
R-HSA-400508	R-HSA-400508	Incretin synthesis, secretion, and inactivation	1/359	23/8979	0.609237160583292	0.868302354534466	0.797374107903048	GATA4	1
R-HSA-418592	R-HSA-418592	ADP signalling through P2Y purinoceptor 1	1/359	23/8979	0.609237160583292	0.868302354534466	0.797374107903048	GNG7	1
R-HSA-5625886	R-HSA-5625886	Activated PKN1 stimulates transcription of AR (androgen receptor) regulated genes KLK2 and KLK3	1/359	23/8979	0.609237160583292	0.868302354534466	0.797374107903048	NCOA2	1
R-HSA-5654693	R-HSA-5654693	FRS-mediated FGFR1 signaling	1/359	23/8979	0.609237160583292	0.868302354534466	0.797374107903048	FGFR1	1
R-HSA-76066	R-HSA-76066	RNA Polymerase III Transcription Initiation From Type 2 Promoter	1/359	23/8979	0.609237160583292	0.868302354534466	0.797374107903048	POLR2F	1
R-HSA-9648002	R-HSA-9648002	RAS processing	1/359	23/8979	0.609237160583292	0.868302354534466	0.797374107903048	CALM1	1
R-HSA-9705462	R-HSA-9705462	Inactivation of CSF3 (G-CSF) signaling	1/359	23/8979	0.609237160583292	0.868302354534466	0.797374107903048	SOCS3	1
R-HSA-166058	R-HSA-166058	MyD88:MAL(TIRAP) cascade initiated on plasma membrane	4/359	105/8979	0.610073462000574	0.868302354534466	0.797374107903048	TAB3/MAPK1/PPP2CB/ELK1	4
R-HSA-168188	R-HSA-168188	Toll Like Receptor TLR6:TLR2 Cascade	4/359	105/8979	0.610073462000574	0.868302354534466	0.797374107903048	TAB3/MAPK1/PPP2CB/ELK1	4
R-HSA-5610787	R-HSA-5610787	Hedgehog 'off' state	4/359	105/8979	0.610073462000574	0.868302354534466	0.797374107903048	PSME4/GNAS/TUBB4B/TUBB2B	4
R-HSA-447115	R-HSA-447115	Interleukin-12 family signaling	2/359	51/8979	0.610866990551843	0.868302354534466	0.797374107903048	TCP1/CRLF1	2
R-HSA-9013405	R-HSA-9013405	RHOD GTPase cycle	2/359	51/8979	0.610866990551843	0.868302354534466	0.797374107903048	SLC4A7/DIAPH2	2
R-HSA-9639288	R-HSA-9639288	Amino acids regulate mTORC1	2/359	51/8979	0.610866990551843	0.868302354534466	0.797374107903048	SESN1/LAMTOR2	2
R-HSA-9694516	R-HSA-9694516	SARS-CoV-2 Infection	9/359	237/8979	0.611347721111144	0.868302354534466	0.797374107903048	TJP1/TAB3/CHMP4B/RB1/RANBP2/CNBP/HSP90AB1/YWHAQ/ISG15	9
R-HSA-3108232	R-HSA-3108232	SUMO E3 ligases SUMOylate target proteins	6/359	159/8979	0.615825481466151	0.869666777831797	0.798627076760993	TRIM28/NRIP1/NCOA2/EP300/RANBP2/HDAC2	6
R-HSA-450531	R-HSA-450531	Regulation of mRNA stability by proteins that bind AU-rich elements	3/359	79/8979	0.617469482326477	0.869666777831797	0.798627076760993	PSME4/PRKCA/ZFP36	3
R-HSA-168179	R-HSA-168179	Toll Like Receptor TLR1:TLR2 Cascade	4/359	106/8979	0.617576970420075	0.869666777831797	0.798627076760993	TAB3/MAPK1/PPP2CB/ELK1	4
R-HSA-181438	R-HSA-181438	Toll Like Receptor 2 (TLR2) Cascade	4/359	106/8979	0.617576970420075	0.869666777831797	0.798627076760993	TAB3/MAPK1/PPP2CB/ELK1	4
R-HSA-383280	R-HSA-383280	Nuclear Receptor transcription pathway	2/359	52/8979	0.621495648608101	0.869666777831797	0.798627076760993	NR4A1/NR6A1	2
R-HSA-6794361	R-HSA-6794361	Neurexins and neuroligins	2/359	52/8979	0.621495648608101	0.869666777831797	0.798627076760993	NRXN3/SYT1	2
R-HSA-1368108	R-HSA-1368108	BMAL1:CLOCK,NPAS2 activates circadian gene expression	1/359	24/8979	0.624900834025744	0.869666777831797	0.798627076760993	NCOA2	1
R-HSA-156590	R-HSA-156590	Glutathione conjugation	1/359	24/8979	0.624900834025744	0.869666777831797	0.798627076760993	GSTM4	1
R-HSA-2022854	R-HSA-2022854	Keratan sulfate biosynthesis	1/359	24/8979	0.624900834025744	0.869666777831797	0.798627076760993	B4GALT5	1
R-HSA-392451	R-HSA-392451	G beta:gamma signalling through PI3Kgamma	1/359	24/8979	0.624900834025744	0.869666777831797	0.798627076760993	GNG7	1
R-HSA-69273	R-HSA-69273	Cyclin A/B1/B2 associated events during G2/M transition	1/359	24/8979	0.624900834025744	0.869666777831797	0.798627076760993	PPP2CB	1
R-HSA-76061	R-HSA-76061	RNA Polymerase III Transcription Initiation From Type 1 Promoter	1/359	24/8979	0.624900834025744	0.869666777831797	0.798627076760993	POLR2F	1
R-HSA-76071	R-HSA-76071	RNA Polymerase III Transcription Initiation From Type 3 Promoter	1/359	24/8979	0.624900834025744	0.869666777831797	0.798627076760993	POLR2F	1
R-HSA-8866652	R-HSA-8866652	Synthesis of active ubiquitin: roles of E1 and E2 enzymes	1/359	24/8979	0.624900834025744	0.869666777831797	0.798627076760993	USP9X	1
R-HSA-9635486	R-HSA-9635486	Infection with Mycobacterium tuberculosis	1/359	24/8979	0.624900834025744	0.869666777831797	0.798627076760993	MAPK1	1
R-HSA-975576	R-HSA-975576	N-glycan antennae elongation in the medial/trans-Golgi	1/359	24/8979	0.624900834025744	0.869666777831797	0.798627076760993	B4GALT5	1
R-HSA-112382	R-HSA-112382	Formation of RNA Pol II elongation complex	2/359	53/8979	0.631899326316816	0.875569652628114	0.804047768643489	POLR2F/POLR2C	2
R-HSA-168643	R-HSA-168643	Nucleotide-binding domain, leucine rich repeat containing receptor (NLR) signaling pathways	2/359	53/8979	0.631899326316816	0.875569652628114	0.804047768643489	TAB3/HSP90AB1	2
R-HSA-75955	R-HSA-75955	RNA Polymerase II Transcription Elongation	2/359	53/8979	0.631899326316816	0.875569652628114	0.804047768643489	POLR2F/POLR2C	2
R-HSA-9648025	R-HSA-9648025	EML4 and NUDC in mitotic spindle formation	4/359	108/8979	0.632311839635507	0.875569652628114	0.804047768643489	PPP2CB/TUBB4B/RANBP2/TUBB2B	4
R-HSA-201451	R-HSA-201451	Signaling by BMP	1/359	25/8979	0.639938310361284	0.87951720516072	0.807672860943018	BMPR2	1
R-HSA-5213460	R-HSA-5213460	RIPK1-mediated regulated necrosis	1/359	25/8979	0.639938310361284	0.87951720516072	0.807672860943018	CFLAR	1
R-HSA-5223345	R-HSA-5223345	Miscellaneous transport and binding events	1/359	25/8979	0.639938310361284	0.87951720516072	0.807672860943018	ANKH	1
R-HSA-5675482	R-HSA-5675482	Regulation of necroptotic cell death	1/359	25/8979	0.639938310361284	0.87951720516072	0.807672860943018	CFLAR	1
R-HSA-77387	R-HSA-77387	Insulin receptor recycling	1/359	25/8979	0.639938310361284	0.87951720516072	0.807672860943018	INSR	1
R-HSA-9006115	R-HSA-9006115	Signaling by NTRK2 (TRKB)	1/359	25/8979	0.639938310361284	0.87951720516072	0.807672860943018	NTRK2	1
R-HSA-351202	R-HSA-351202	Metabolism of polyamines	2/359	54/8979	0.642078972331823	0.881363061399583	0.809367936355511	PSME4/SAT1	2
R-HSA-380320	R-HSA-380320	Recruitment of NuMA to mitotic centrosomes	3/359	83/8979	0.650849331058283	0.887219490510946	0.81474597652065	TUBB4B/TUBB/TUBB2B	3
R-HSA-6794362	R-HSA-6794362	Protein-protein interactions at synapses	3/359	83/8979	0.650849331058283	0.887219490510946	0.81474597652065	SLITRK2/NRXN3/SYT1	3
R-HSA-2990846	R-HSA-2990846	SUMOylation	6/359	165/8979	0.651638311505901	0.887219490510946	0.81474597652065	TRIM28/NRIP1/NCOA2/EP300/RANBP2/HDAC2	6
R-HSA-4551638	R-HSA-4551638	SUMOylation of chromatin organization proteins	2/359	55/8979	0.652035818547255	0.887219490510946	0.81474597652065	RANBP2/HDAC2	2
R-HSA-5676590	R-HSA-5676590	NIK-->noncanonical NF-kB signaling	2/359	55/8979	0.652035818547255	0.887219490510946	0.81474597652065	PSME4/UBE2M	2
R-HSA-1482788	R-HSA-1482788	Acyl chain remodelling of PC	1/359	26/8979	0.654374556349702	0.887219490510946	0.81474597652065	PLAAT3	1
R-HSA-354192	R-HSA-354192	Integrin signaling	1/359	26/8979	0.654374556349702	0.887219490510946	0.81474597652065	TLN1	1
R-HSA-380994	R-HSA-380994	ATF4 activates genes in response to endoplasmic reticulum stress	1/359	26/8979	0.654374556349702	0.887219490510946	0.81474597652065	CCL2	1
R-HSA-9660826	R-HSA-9660826	Purinergic signaling in leishmaniasis infection	1/359	26/8979	0.654374556349702	0.887219490510946	0.81474597652065	HSP90AB1	1
R-HSA-9664424	R-HSA-9664424	Cell recruitment (pro-inflammatory response)	1/359	26/8979	0.654374556349702	0.887219490510946	0.81474597652065	HSP90AB1	1
R-HSA-5607761	R-HSA-5607761	Dectin-1 mediated noncanonical NF-kB signaling	2/359	56/8979	0.661771356057462	0.887781585548797	0.815262156198181	PSME4/UBE2M	2
R-HSA-9609507	R-HSA-9609507	Protein localization	5/359	140/8979	0.664309910766349	0.887781585548797	0.815262156198181	PRNP/CYB5A/ABCD3/USP9X/TOMM5	5
R-HSA-114452	R-HSA-114452	Activation of BH3-only proteins	1/359	27/8979	0.668233545992331	0.887781585548797	0.815262156198181	YWHAQ	1
R-HSA-1296041	R-HSA-1296041	Activation of G protein gated Potassium channels	1/359	27/8979	0.668233545992331	0.887781585548797	0.815262156198181	GNG7	1
R-HSA-1296059	R-HSA-1296059	G protein gated Potassium channels	1/359	27/8979	0.668233545992331	0.887781585548797	0.815262156198181	GNG7	1
R-HSA-168274	R-HSA-168274	Export of Viral Ribonucleoproteins from Nucleus	1/359	27/8979	0.668233545992331	0.887781585548797	0.815262156198181	RANBP2	1
R-HSA-168333	R-HSA-168333	NEP/NS2 Interacts with the Cellular Export Machinery	1/359	27/8979	0.668233545992331	0.887781585548797	0.815262156198181	RANBP2	1
R-HSA-2022928	R-HSA-2022928	HS-GAG biosynthesis	1/359	27/8979	0.668233545992331	0.887781585548797	0.815262156198181	HS6ST1	1
R-HSA-2122948	R-HSA-2122948	Activated NOTCH1 Transmits Signal to the Nucleus	1/359	27/8979	0.668233545992331	0.887781585548797	0.815262156198181	DLK1	1
R-HSA-400042	R-HSA-400042	Adrenaline,noradrenaline inhibits insulin secretion	1/359	27/8979	0.668233545992331	0.887781585548797	0.815262156198181	GNG7	1
R-HSA-68616	R-HSA-68616	Assembly of the ORC complex at the origin of replication	1/359	27/8979	0.668233545992331	0.887781585548797	0.815262156198181	ORC6	1
R-HSA-69190	R-HSA-69190	DNA strand elongation	1/359	27/8979	0.668233545992331	0.887781585548797	0.815262156198181	GINS2	1
R-HSA-997272	R-HSA-997272	Inhibition of voltage gated Ca2+ channels via Gbeta/gamma subunits	1/359	27/8979	0.668233545992331	0.887781585548797	0.815262156198181	GNG7	1
R-HSA-193648	R-HSA-193648	NRAGE signals death through JNK	2/359	57/8979	0.671287312577377	0.887781585548797	0.815262156198181	ARHGEF10/PREX1	2
R-HSA-9013406	R-HSA-9013406	RHOQ GTPase cycle	2/359	57/8979	0.671287312577377	0.887781585548797	0.815262156198181	PREX1/SLC4A7	2
R-HSA-6807878	R-HSA-6807878	COPI-mediated anterograde transport	3/359	86/8979	0.674491093039003	0.887781585548797	0.815262156198181	SPTAN1/TUBB4B/TUBB2B	3
R-HSA-9013404	R-HSA-9013404	RAC2 GTPase cycle	3/359	86/8979	0.674491093039003	0.887781585548797	0.815262156198181	TAOK3/NCKAP1/PREX1	3
R-HSA-112316	R-HSA-112316	Neuronal System	14/359	383/8979	0.675034434857965	0.887781585548797	0.815262156198181	GNG7/SLC1A6/CALM1/ERBB4/MAPK1/PRKCA/MYO6/TUBB4B/NRG1/PLCB1/SLITRK2/NRXN3/TUBB2B/SYT1	14
R-HSA-1483257	R-HSA-1483257	Phospholipid metabolism	7/359	197/8979	0.678746532402526	0.887781585548797	0.815262156198181	PLAAT3/MBOAT7/GPAT3/PLEKHA2/OCRL/MTMR4/PLAAT1	7
R-HSA-9711123	R-HSA-9711123	Cellular response to chemical stress	6/359	170/8979	0.679879742646038	0.887781585548797	0.815262156198181	PSME4/SESN1/PRDX1/NCOA2/EP300/PRDX2	6
R-HSA-1834949	R-HSA-1834949	Cytosolic sensors of pathogen-associated DNA	2/359	58/8979	0.680585631245527	0.887781585548797	0.815262156198181	POLR2F/EP300	2
R-HSA-6796648	R-HSA-6796648	TP53 Regulates Transcription of DNA Repair Genes	2/359	58/8979	0.680585631245527	0.887781585548797	0.815262156198181	POLR2F/POLR2C	2
R-HSA-8986944	R-HSA-8986944	Transcriptional Regulation by MECP2	2/359	58/8979	0.680585631245527	0.887781585548797	0.815262156198181	CALM1/HDAC2	2
R-HSA-168271	R-HSA-168271	Transport of Ribonucleoproteins into the Host Nucleus	1/359	28/8979	0.681538299900815	0.887781585548797	0.815262156198181	RANBP2	1
R-HSA-170822	R-HSA-170822	Regulation of Glucokinase by Glucokinase Regulatory Protein	1/359	28/8979	0.681538299900815	0.887781585548797	0.815262156198181	RANBP2	1
R-HSA-180746	R-HSA-180746	Nuclear import of Rev protein	1/359	28/8979	0.681538299900815	0.887781585548797	0.815262156198181	RANBP2	1
R-HSA-186763	R-HSA-186763	Downstream signal transduction	1/359	28/8979	0.681538299900815	0.887781585548797	0.815262156198181	PDGFRA	1
R-HSA-3928663	R-HSA-3928663	EPHA-mediated growth cone collapse	1/359	28/8979	0.681538299900815	0.887781585548797	0.815262156198181	EPHA4	1
R-HSA-5218920	R-HSA-5218920	VEGFR2 mediated vascular permeability	1/359	28/8979	0.681538299900815	0.887781585548797	0.815262156198181	CALM1	1
R-HSA-5357956	R-HSA-5357956	TNFR1-induced NFkappaB signaling pathway	1/359	28/8979	0.681538299900815	0.887781585548797	0.815262156198181	TAB3	1
R-HSA-5619107	R-HSA-5619107	Defective TPR may confer susceptibility towards thyroid papillary carcinoma (TPC)	1/359	28/8979	0.681538299900815	0.887781585548797	0.815262156198181	RANBP2	1
R-HSA-5656169	R-HSA-5656169	Termination of translesion DNA synthesis	1/359	28/8979	0.681538299900815	0.887781585548797	0.815262156198181	ISG15	1
R-HSA-9674555	R-HSA-9674555	Signaling by CSF3 (G-CSF)	1/359	28/8979	0.681538299900815	0.887781585548797	0.815262156198181	SOCS3	1
R-HSA-211000	R-HSA-211000	Gene Silencing by RNA	3/359	87/8979	0.682105489711248	0.887781585548797	0.815262156198181	POLR2F/RANBP2/POLR2C	3
R-HSA-449147	R-HSA-449147	Signaling by Interleukins	15/359	412/8979	0.684572232863796	0.889596362412094	0.816928690988577	PSME4/CNTFR/TAB3/CCND1/IL6R/MAPK1/POMC/PPP2CB/CCL2/ELK1/IRS1/TCP1/CRLF1/MMP2/SOCS3	15
R-HSA-2500257	R-HSA-2500257	Resolution of Sister Chromatid Cohesion	4/359	116/8979	0.687516297181904	0.889596362412094	0.816928690988577	PPP2CB/TUBB4B/RANBP2/TUBB2B	4
R-HSA-373080	R-HSA-373080	Class B/2 (Secretin family receptors)	3/359	88/8979	0.689587025830301	0.889596362412094	0.816928690988577	GNG7/GNAS/RAMP2	3
R-HSA-1234176	R-HSA-1234176	Oxygen-dependent proline hydroxylation of Hypoxia-inducible Factor Alpha	2/359	59/8979	0.689668450735699	0.889596362412094	0.816928690988577	PSME4/HIF3A	2
R-HSA-446219	R-HSA-446219	Synthesis of substrates in N-glycan biosythesis	2/359	59/8979	0.689668450735699	0.889596362412094	0.816928690988577	CMAS/NANS	2
R-HSA-1638074	R-HSA-1638074	Keratan sulfate/keratin metabolism	1/359	29/8979	0.694310923108905	0.889596362412094	0.816928690988577	B4GALT5	1
R-HSA-380972	R-HSA-380972	Energy dependent regulation of mTOR by LKB1-AMPK	1/359	29/8979	0.694310923108905	0.889596362412094	0.816928690988577	LAMTOR2	1
R-HSA-418360	R-HSA-418360	Platelet calcium homeostasis	1/359	29/8979	0.694310923108905	0.889596362412094	0.816928690988577	CALM1	1
R-HSA-525793	R-HSA-525793	Myogenesis	1/359	29/8979	0.694310923108905	0.889596362412094	0.816928690988577	CDH2	1
R-HSA-68962	R-HSA-68962	Activation of the pre-replicative complex	1/359	29/8979	0.694310923108905	0.889596362412094	0.816928690988577	ORC6	1
R-HSA-73863	R-HSA-73863	RNA Polymerase I Transcription Termination	1/359	29/8979	0.694310923108905	0.889596362412094	0.816928690988577	POLR2F	1
R-HSA-376176	R-HSA-376176	Signaling by ROBO receptors	6/359	173/8979	0.696099292439872	0.889596362412094	0.816928690988577	PSME4/SRGAP3/PRKCA/ROBO1/CXCL12/CXCR4	6
R-HSA-6811434	R-HSA-6811434	COPI-dependent Golgi-to-ER retrograde traffic	3/359	89/8979	0.696936020173023	0.889596362412094	0.816928690988577	KIF1B/TUBB4B/TUBB2B	3
R-HSA-983168	R-HSA-983168	Antigen processing: Ubiquitination & Proteasome degradation	10/359	282/8979	0.697094727154505	0.889596362412094	0.816928690988577	HUWE1/PSME4/RNF19A/FBXL19/KLHL42/ZNRF1/PJA2/HECW2/UBE2M/SOCS3	10
R-HSA-8852135	R-HSA-8852135	Protein ubiquitination	2/359	60/8979	0.698538086606981	0.889596362412094	0.816928690988577	HLTF/USP9X	2
R-HSA-8978868	R-HSA-8978868	Fatty acid metabolism	5/359	146/8979	0.699992822527032	0.889596362412094	0.816928690988577	SLC27A3/ACSM3/ELOVL2/ACSL4/HACD3	5
R-HSA-1474165	R-HSA-1474165	Reproduction	3/359	90/8979	0.704152901179902	0.889596362412094	0.816928690988577	LMNA/CD9/CDK4	3
R-HSA-159227	R-HSA-159227	Transport of the SLBP independent Mature mRNA	1/359	30/8979	0.706572641388671	0.889596362412094	0.816928690988577	RANBP2	1
R-HSA-165054	R-HSA-165054	Rev-mediated nuclear export of HIV RNA	1/359	30/8979	0.706572641388671	0.889596362412094	0.816928690988577	RANBP2	1
R-HSA-180910	R-HSA-180910	Vpr-mediated nuclear import of PICs	1/359	30/8979	0.706572641388671	0.889596362412094	0.816928690988577	RANBP2	1
R-HSA-2299718	R-HSA-2299718	Condensation of Prophase Chromosomes	1/359	30/8979	0.706572641388671	0.889596362412094	0.816928690988577	RB1	1
R-HSA-381042	R-HSA-381042	PERK regulates gene expression	1/359	30/8979	0.706572641388671	0.889596362412094	0.816928690988577	CCL2	1
R-HSA-4085377	R-HSA-4085377	SUMOylation of SUMOylation proteins	1/359	30/8979	0.706572641388671	0.889596362412094	0.816928690988577	RANBP2	1
R-HSA-4641262	R-HSA-4641262	Disassembly of the destruction complex and recruitment of AXIN to the membrane	1/359	30/8979	0.706572641388671	0.889596362412094	0.816928690988577	PPP2CB	1
R-HSA-5663084	R-HSA-5663084	Diseases of carbohydrate metabolism	1/359	30/8979	0.706572641388671	0.889596362412094	0.816928690988577	GYG1	1
R-HSA-977606	R-HSA-977606	Regulation of Complement cascade	1/359	30/8979	0.706572641388671	0.889596362412094	0.816928690988577	CD81	1
R-HSA-69563	R-HSA-69563	p53-Dependent G1 DNA Damage Response	2/359	61/8979	0.707197013825383	0.889596362412094	0.816928690988577	PSME4/CDKN1B	2
R-HSA-69580	R-HSA-69580	p53-Dependent G1/S DNA damage checkpoint	2/359	61/8979	0.707197013825383	0.889596362412094	0.816928690988577	PSME4/CDKN1B	2
R-HSA-1236975	R-HSA-1236975	Antigen processing-Cross presentation	3/359	91/8979	0.71123820081844	0.889596362412094	0.816928690988577	PSME4/ITGAV/ITGB5	3
R-HSA-1483206	R-HSA-1483206	Glycerophospholipid biosynthesis	4/359	120/8979	0.712832806891701	0.889596362412094	0.816928690988577	PLAAT3/MBOAT7/GPAT3/PLAAT1	4
R-HSA-162906	R-HSA-162906	HIV Infection	7/359	204/8979	0.713411181287215	0.889596362412094	0.816928690988577	PSME4/POLR2F/CHMP4B/RANBP2/POLR2C/CXCR4/MVB12A	7
R-HSA-167172	R-HSA-167172	Transcription of the HIV genome	2/359	62/8979	0.715647850393599	0.889596362412094	0.816928690988577	POLR2F/POLR2C	2
R-HSA-168898	R-HSA-168898	Toll-like Receptor Cascades	5/359	149/8979	0.716823793522397	0.889596362412094	0.816928690988577	TAB3/MAPK1/PPP2CB/DNM2/ELK1	5
R-HSA-159230	R-HSA-159230	Transport of the SLBP Dependant Mature mRNA	1/359	31/8979	0.718343836130147	0.889596362412094	0.816928690988577	RANBP2	1
R-HSA-177243	R-HSA-177243	Interactions of Rev with host cellular proteins	1/359	31/8979	0.718343836130147	0.889596362412094	0.816928690988577	RANBP2	1
R-HSA-1839124	R-HSA-1839124	FGFR1 mutant receptor activation	1/359	31/8979	0.718343836130147	0.889596362412094	0.816928690988577	FGFR1	1
R-HSA-187687	R-HSA-187687	Signalling to ERKs	1/359	31/8979	0.718343836130147	0.889596362412094	0.816928690988577	MAPK1	1
R-HSA-2871796	R-HSA-2871796	FCERI mediated MAPK activation	1/359	31/8979	0.718343836130147	0.889596362412094	0.816928690988577	MAPK1	1
R-HSA-392518	R-HSA-392518	Signal amplification	1/359	31/8979	0.718343836130147	0.889596362412094	0.816928690988577	GNG7	1
R-HSA-445095	R-HSA-445095	Interaction between L1 and Ankyrins	1/359	31/8979	0.718343836130147	0.889596362412094	0.816928690988577	SPTAN1	1
R-HSA-5654687	R-HSA-5654687	Downstream signaling of activated FGFR1	1/359	31/8979	0.718343836130147	0.889596362412094	0.816928690988577	FGFR1	1
R-HSA-76046	R-HSA-76046	RNA Polymerase III Transcription Initiation	1/359	31/8979	0.718343836130147	0.889596362412094	0.816928690988577	POLR2F	1
R-HSA-8963899	R-HSA-8963899	Plasma lipoprotein remodeling	1/359	31/8979	0.718343836130147	0.889596362412094	0.816928690988577	APOA1	1
R-HSA-8856688	R-HSA-8856688	Golgi-to-ER retrograde transport	4/359	121/8979	0.718922671161991	0.889596362412094	0.816928690988577	KIF1B/TUBB4B/PAFAH1B3/TUBB2B	4
R-HSA-983169	R-HSA-983169	Class I MHC mediated antigen processing & presentation	12/359	342/8979	0.721112297248736	0.891307705212364	0.81850024084279	HUWE1/PSME4/RNF19A/ITGAV/FBXL19/KLHL42/ZNRF1/PJA2/HECW2/ITGB5/UBE2M/SOCS3	12
R-HSA-3906995	R-HSA-3906995	Diseases associated with O-glycosylation of proteins	2/359	63/8979	0.723893342028631	0.89171958583482	0.818878476537048	NOTCH2/POMGNT1	2
R-HSA-69615	R-HSA-69615	G1/S DNA Damage Checkpoints	2/359	63/8979	0.723893342028631	0.89171958583482	0.818878476537048	PSME4/CDKN1B	2
R-HSA-176033	R-HSA-176033	Interactions of Vpr with host cellular proteins	1/359	32/8979	0.729644077841063	0.89171958583482	0.818878476537048	RANBP2	1
R-HSA-3301854	R-HSA-3301854	Nuclear Pore Complex (NPC) Disassembly	1/359	32/8979	0.729644077841063	0.89171958583482	0.818878476537048	RANBP2	1
R-HSA-427389	R-HSA-427389	ERCC6 (CSB) and EHMT2 (G9a) positively regulate rRNA expression	1/359	32/8979	0.729644077841063	0.89171958583482	0.818878476537048	HDAC2	1
R-HSA-5576892	R-HSA-5576892	Phase 0 - rapid depolarisation	1/359	32/8979	0.729644077841063	0.89171958583482	0.818878476537048	CALM1	1
R-HSA-77289	R-HSA-77289	Mitochondrial Fatty Acid Beta-Oxidation	1/359	32/8979	0.729644077841063	0.89171958583482	0.818878476537048	ACSM3	1
R-HSA-983695	R-HSA-983695	Antigen activates B Cell Receptor (BCR) leading to generation of second messengers	1/359	32/8979	0.729644077841063	0.89171958583482	0.818878476537048	CALM1	1
R-HSA-168273	R-HSA-168273	Influenza Viral RNA Transcription and Replication	3/359	94/8979	0.731711360541387	0.89171958583482	0.818878476537048	POLR2F/RANBP2/POLR2C	3
R-HSA-3214847	R-HSA-3214847	HATs acetylate histones	3/359	94/8979	0.731711360541387	0.89171958583482	0.818878476537048	ELP1/NCOA2/EP300	3
R-HSA-70171	R-HSA-70171	Glycolysis	2/359	64/8979	0.731936347830029	0.89171958583482	0.818878476537048	PPP2CB/RANBP2	2
R-HSA-73854	R-HSA-73854	RNA Polymerase I Promoter Clearance	2/359	64/8979	0.731936347830029	0.89171958583482	0.818878476537048	POLR2F/HDAC2	2
R-HSA-8948751	R-HSA-8948751	Regulation of PTEN stability and activity	2/359	64/8979	0.731936347830029	0.89171958583482	0.818878476537048	PSME4/USP13	2
R-HSA-382556	R-HSA-382556	ABC-family proteins mediated transport	3/359	95/8979	0.738277520744892	0.896214496106063	0.823006215047626	APOA1/PSME4/ABCD3	3
R-HSA-73864	R-HSA-73864	RNA Polymerase I Transcription	2/359	65/8979	0.739779826884405	0.896214496106063	0.823006215047626	POLR2F/HDAC2	2
R-HSA-1296065	R-HSA-1296065	Inwardly rectifying K+ channels	1/359	33/8979	0.740492158321118	0.896214496106063	0.823006215047626	GNG7	1
R-HSA-4791275	R-HSA-4791275	Signaling by WNT in cancer	1/359	33/8979	0.740492158321118	0.896214496106063	0.823006215047626	PPP2CB	1
R-HSA-8950505	R-HSA-8950505	Gene and protein expression by JAK-STAT signaling after Interleukin-12 stimulation	1/359	33/8979	0.740492158321118	0.896214496106063	0.823006215047626	TCP1	1
R-HSA-9029569	R-HSA-9029569	NR1H3 & NR1H2 regulate gene expression linked to cholesterol transport and efflux	1/359	33/8979	0.740492158321118	0.896214496106063	0.823006215047626	EP300	1
R-HSA-380259	R-HSA-380259	Loss of Nlp from mitotic centrosomes	2/359	66/8979	0.747426825754581	0.900924282657133	0.827331277429365	TUBB4B/TUBB	2
R-HSA-380284	R-HSA-380284	Loss of proteins required for interphase microtubule organization from the centrosome	2/359	66/8979	0.747426825754581	0.900924282657133	0.827331277429365	TUBB4B/TUBB	2
R-HSA-68949	R-HSA-68949	Orc1 removal from chromatin	2/359	66/8979	0.747426825754581	0.900924282657133	0.827331277429365	PSME4/ORC6	2
R-HSA-68882	R-HSA-68882	Mitotic Anaphase	7/359	212/8979	0.749859603402212	0.900924282657133	0.827331277429365	PSME4/LMNA/CHMP4B/PPP2CB/TUBB4B/RANBP2/TUBB2B	7
R-HSA-168638	R-HSA-168638	NOD1/2 Signaling Pathway	1/359	34/8979	0.750906121563095	0.900924282657133	0.827331277429365	TAB3	1
R-HSA-3232142	R-HSA-3232142	SUMOylation of ubiquitinylation proteins	1/359	34/8979	0.750906121563095	0.900924282657133	0.827331277429365	RANBP2	1
R-HSA-6804757	R-HSA-6804757	Regulation of TP53 Degradation	1/359	34/8979	0.750906121563095	0.900924282657133	0.827331277429365	PPP2CB	1
R-HSA-9692916	R-HSA-9692916	SARS-CoV-1 activates/modulates innate immune responses	1/359	34/8979	0.750906121563095	0.900924282657133	0.827331277429365	BST2	1
R-HSA-2555396	R-HSA-2555396	Mitotic Metaphase and Anaphase	7/359	213/8979	0.754175951624015	0.903730136315096	0.829907931800669	PSME4/LMNA/CHMP4B/PPP2CB/TUBB4B/RANBP2/TUBB2B	7
R-HSA-174178	R-HSA-174178	APC/C:Cdh1 mediated degradation of Cdc20 and other APC/C:Cdh1 targeted proteins in late mitosis/early G1	2/359	67/8979	0.754880466804374	0.903730136315096	0.829907931800669	PSME4/RB1	2
R-HSA-6806003	R-HSA-6806003	Regulation of TP53 Expression and Degradation	1/359	35/8979	0.760903293431048	0.908970961341955	0.834720654187802	PPP2CB	1
R-HSA-8853884	R-HSA-8853884	Transcriptional Regulation by VENTX	1/359	35/8979	0.760903293431048	0.908970961341955	0.834720654187802	CCND1	1
R-HSA-72766	R-HSA-72766	Translation	8/359	243/8979	0.762113954571039	0.909130487817948	0.834867149565613	PPA1/MRPL16/EEF2/EIF3F/SRP9/EIF3H/EIF4A2/EIF3E	8
R-HSA-5696398	R-HSA-5696398	Nucleotide Excision Repair	3/359	100/8979	0.769216425462857	0.909130487817948	0.834867149565613	POLR2F/EP300/POLR2C	3
R-HSA-446193	R-HSA-446193	Biosynthesis of the N-glycan precursor (dolichol lipid-linked oligosaccharide, LLO) and transfer to a nascent protein	2/359	69/8979	0.769220479331543	0.909130487817948	0.834867149565613	CMAS/NANS	2
R-HSA-8854518	R-HSA-8854518	AURKA Activation by TPX2	2/359	69/8979	0.769220479331543	0.909130487817948	0.834867149565613	TUBB4B/TUBB	2
R-HSA-373076	R-HSA-373076	Class A/1 (Rhodopsin-like receptors)	9/359	273/8979	0.769863956481373	0.909130487817948	0.834867149565613	OPN3/POMC/CCL2/CXCL12/CXCR4/NPY1R/NPW/TAC1/NPY	9
R-HSA-159231	R-HSA-159231	Transport of Mature mRNA Derived from an Intronless Transcript	1/359	36/8979	0.770500310163859	0.909130487817948	0.834867149565613	RANBP2	1
R-HSA-176187	R-HSA-176187	Activation of ATR in response to replication stress	1/359	36/8979	0.770500310163859	0.909130487817948	0.834867149565613	ORC6	1
R-HSA-6783783	R-HSA-6783783	Interleukin-10 signaling	1/359	36/8979	0.770500310163859	0.909130487817948	0.834867149565613	CCL2	1
R-HSA-9607240	R-HSA-9607240	FLT3 Signaling	1/359	36/8979	0.770500310163859	0.909130487817948	0.834867149565613	CDKN1B	1
R-HSA-9664323	R-HSA-9664323	FCGR3A-mediated IL10 synthesis	1/359	36/8979	0.770500310163859	0.909130487817948	0.834867149565613	CALM1	1
R-HSA-3247509	R-HSA-3247509	Chromatin modifying enzymes	7/359	217/8979	0.770909743968704	0.909130487817948	0.834867149565613	CCND1/ELP1/NCOA2/EP300/CDK4/HDAC2/SMARCC1	7
R-HSA-4839726	R-HSA-4839726	Chromatin organization	7/359	217/8979	0.770909743968704	0.909130487817948	0.834867149565613	CCND1/ELP1/NCOA2/EP300/CDK4/HDAC2/SMARCC1	7
R-HSA-1500620	R-HSA-1500620	Meiosis	2/359	70/8979	0.776113380249747	0.911728069898712	0.837252545255878	LMNA/CDK4	2
R-HSA-204998	R-HSA-204998	Cell death signalling via NRAGE, NRIF and NADE	2/359	70/8979	0.776113380249747	0.911728069898712	0.837252545255878	ARHGEF10/PREX1	2
R-HSA-9759194	R-HSA-9759194	Nuclear events mediated by NFE2L2	2/359	70/8979	0.776113380249747	0.911728069898712	0.837252545255878	PRDX1/EP300	2
R-HSA-948021	R-HSA-948021	Transport to the Golgi and subsequent modification	5/359	161/8979	0.777398734826666	0.911728069898712	0.837252545255878	SPTAN1/MANEA/B4GALT5/TUBB4B/TUBB2B	5
R-HSA-8951664	R-HSA-8951664	Neddylation	7/359	219/8979	0.778959069932623	0.911728069898712	0.837252545255878	PSME4/OBSL1/FBXL19/KLHL42/UBE2M/HIF3A/SOCS3	7
R-HSA-1483166	R-HSA-1483166	Synthesis of PA	1/359	37/8979	0.779713145750482	0.911728069898712	0.837252545255878	GPAT3	1
R-HSA-159234	R-HSA-159234	Transport of Mature mRNAs Derived from Intronless Transcripts	1/359	37/8979	0.779713145750482	0.911728069898712	0.837252545255878	RANBP2	1
R-HSA-1660662	R-HSA-1660662	Glycosphingolipid metabolism	1/359	37/8979	0.779713145750482	0.911728069898712	0.837252545255878	GALC	1
R-HSA-5655302	R-HSA-5655302	Signaling by FGFR1 in disease	1/359	38/8979	0.78855713822147	0.921060770018329	0.845822893353341	FGFR1	1
R-HSA-674695	R-HSA-674695	RNA Polymerase II Pre-transcription Events	2/359	72/8979	0.789361582993084	0.921060770018329	0.845822893353341	POLR2F/POLR2C	2
R-HSA-9013408	R-HSA-9013408	RHOG GTPase cycle	2/359	73/8979	0.795723610393583	0.922969494707963	0.847575701737058	KTN1/PREX1	2
R-HSA-1660661	R-HSA-1660661	Sphingolipid de novo biosynthesis	1/359	39/8979	0.797047014899526	0.922969494707963	0.847575701737058	SPHK1	1
R-HSA-166658	R-HSA-166658	Complement cascade	1/359	39/8979	0.797047014899526	0.922969494707963	0.847575701737058	CD81	1
R-HSA-445989	R-HSA-445989	TAK1-dependent IKK and NF-kappa-B activation	1/359	39/8979	0.797047014899526	0.922969494707963	0.847575701737058	TAB3	1
R-HSA-8854214	R-HSA-8854214	TBC/RABGAPs	1/359	39/8979	0.797047014899526	0.922969494707963	0.847575701737058	RAB5B	1
R-HSA-983705	R-HSA-983705	Signaling by the B Cell Receptor (BCR)	3/359	105/8979	0.797113163446239	0.922969494707963	0.847575701737058	PSME4/CALM1/PPP3CA	3
R-HSA-157579	R-HSA-157579	Telomere Maintenance	2/359	74/8979	0.801915433281431	0.922969494707963	0.847575701737058	POLR2F/POLR2C	2
R-HSA-380270	R-HSA-380270	Recruitment of mitotic centrosome proteins and complexes	2/359	74/8979	0.801915433281431	0.922969494707963	0.847575701737058	TUBB4B/TUBB	2
R-HSA-380287	R-HSA-380287	Centrosome maturation	2/359	74/8979	0.801915433281431	0.922969494707963	0.847575701737058	TUBB4B/TUBB	2
R-HSA-5619084	R-HSA-5619084	ABC transporter disorders	2/359	74/8979	0.801915433281431	0.922969494707963	0.847575701737058	APOA1/PSME4	2
R-HSA-418555	R-HSA-418555	G alpha (s) signalling events	4/359	137/8979	0.803661982751871	0.922969494707963	0.847575701737058	GNG7/GNAS/POMC/RAMP2	4
R-HSA-1433557	R-HSA-1433557	Signaling by SCF-KIT	1/359	40/8979	0.805196916650205	0.922969494707963	0.847575701737058	PRKCA	1
R-HSA-165159	R-HSA-165159	MTOR signalling	1/359	40/8979	0.805196916650205	0.922969494707963	0.847575701737058	LAMTOR2	1
R-HSA-2426168	R-HSA-2426168	Activation of gene expression by SREBF (SREBP)	1/359	40/8979	0.805196916650205	0.922969494707963	0.847575701737058	NCOA2	1
R-HSA-379724	R-HSA-379724	tRNA Aminoacylation	1/359	40/8979	0.805196916650205	0.922969494707963	0.847575701737058	PPA1	1
R-HSA-4570464	R-HSA-4570464	SUMOylation of RNA binding proteins	1/359	40/8979	0.805196916650205	0.922969494707963	0.847575701737058	RANBP2	1
R-HSA-912446	R-HSA-912446	Meiotic recombination	1/359	40/8979	0.805196916650205	0.922969494707963	0.847575701737058	CDK4	1
R-HSA-68886	R-HSA-68886	M Phase	11/359	341/8979	0.809317707686967	0.924204788615313	0.848710089283317	PSME4/LMNA/CHMP4B/MAPK1/PRKCA/PPP2CB/TUBB4B/RB1/RANBP2/TUBB/TUBB2B	11
R-HSA-425407	R-HSA-425407	SLC-mediated transmembrane transport	7/359	228/8979	0.812602704156028	0.924204788615313	0.848710089283317	SLC41A1/SLC1A6/CALM1/SLC12A5/SLC39A14/SLC4A2/SLC4A7	7
R-HSA-5358351	R-HSA-5358351	Signaling by Hedgehog	4/359	139/8979	0.812641552658819	0.924204788615313	0.848710089283317	PSME4/GNAS/TUBB4B/TUBB2B	4
R-HSA-4615885	R-HSA-4615885	SUMOylation of DNA replication proteins	1/359	41/8979	0.813020421172252	0.924204788615313	0.848710089283317	RANBP2	1
R-HSA-9020591	R-HSA-9020591	Interleukin-12 signaling	1/359	41/8979	0.813020421172252	0.924204788615313	0.848710089283317	TCP1	1
R-HSA-977444	R-HSA-977444	GABA B receptor activation	1/359	41/8979	0.813020421172252	0.924204788615313	0.848710089283317	GNG7	1
R-HSA-991365	R-HSA-991365	Activation of GABAB receptors	1/359	41/8979	0.813020421172252	0.924204788615313	0.848710089283317	GNG7	1
R-HSA-2871837	R-HSA-2871837	FCERI mediated NF-kB activation	2/359	76/8979	0.813802044635927	0.924204788615313	0.848710089283317	PSME4/TAB3	2
R-HSA-428157	R-HSA-428157	Sphingolipid metabolism	2/359	76/8979	0.813802044635927	0.924204788615313	0.848710089283317	GALC/SPHK1	2
R-HSA-2559580	R-HSA-2559580	Oxidative Stress Induced Senescence	2/359	77/8979	0.819503620597937	0.929724333429898	0.853778763921336	MAPK1/CDK4	2
R-HSA-69239	R-HSA-69239	Synthesis of DNA	3/359	110/8979	0.822141857484535	0.931760771815806	0.855648853565551	PSME4/ORC6/GINS2	3
R-HSA-425366	R-HSA-425366	Transport of bile salts and organic acids, metal ions and amine compounds	2/359	78/8979	0.825048556431168	0.934096982434878	0.857794228213596	SLC41A1/SLC39A14	2
R-HSA-2467813	R-HSA-2467813	Separation of Sister Chromatids	5/359	174/8979	0.831268030265666	0.940175203115211	0.863375942655931	PSME4/PPP2CB/TUBB4B/RANBP2/TUBB2B	5
R-HSA-3214815	R-HSA-3214815	HDACs deacetylate histones	1/359	44/8979	0.834660344410541	0.942083432659497	0.8651282963408	HDAC2	1
R-HSA-8866654	R-HSA-8866654	E3 ubiquitin ligases ubiquitinate target proteins	1/359	44/8979	0.834660344410541	0.942083432659497	0.8651282963408	HLTF	1
R-HSA-1852241	R-HSA-1852241	Organelle biogenesis and maintenance	8/359	265/8979	0.838092765956899	0.944931646397272	0.867743850561534	CALM1/CRTC3/NCOA2/TUBB4B/TCP1/TUBB/TUBB2B/IDH2	8
R-HSA-174143	R-HSA-174143	APC/C-mediated degradation of cell cycle proteins	2/359	81/8979	0.840777113890608	0.944931646397272	0.867743850561534	PSME4/RB1	2
R-HSA-453276	R-HSA-453276	Regulation of mitotic cell cycle	2/359	81/8979	0.840777113890608	0.944931646397272	0.867743850561534	PSME4/RB1	2
R-HSA-1236978	R-HSA-1236978	Cross-presentation of soluble exogenous antigens (endosomes)	1/359	45/8979	0.841303538182966	0.944931646397272	0.867743850561534	PSME4	1
R-HSA-5633007	R-HSA-5633007	Regulation of TP53 Activity	4/359	146/8979	0.841459493262367	0.944931646397272	0.867743850561534	PPP2CB/EP300/TP53INP1/HDAC2	4
R-HSA-70326	R-HSA-70326	Glucose metabolism	2/359	82/8979	0.845728973661678	0.948761945072237	0.87126126701561	PPP2CB/RANBP2	2
R-HSA-211733	R-HSA-211733	Regulation of activated PAK-2p34 by proteasome mediated degradation	1/359	46/8979	0.847680528309708	0.949024299678042	0.87150219089272	PSME4	1
R-HSA-73772	R-HSA-73772	RNA Polymerase I Promoter Escape	1/359	46/8979	0.847680528309708	0.949024299678042	0.87150219089272	POLR2F	1
R-HSA-2565942	R-HSA-2565942	Regulation of PLK1 Activity at G2/M Transition	2/359	83/8979	0.850540816688922	0.950300912478523	0.872674522152223	TUBB4B/TUBB	2
R-HSA-8876198	R-HSA-8876198	RAB GEFs exchange GTP for GDP on RABs	2/359	83/8979	0.850540816688922	0.950300912478523	0.872674522152223	CHML/RAB5B	2
R-HSA-500792	R-HSA-500792	GPCR ligand binding	12/359	386/8979	0.853256213953007	0.950982892999139	0.873300794333098	GNG7/OPN3/GNAS/POMC/CCL2/RAMP2/CXCL12/CXCR4/NPY1R/NPW/TAC1/NPY	12
R-HSA-1221632	R-HSA-1221632	Meiotic synapsis	1/359	48/8979	0.859678028045592	0.950982892999139	0.873300794333098	LMNA	1
R-HSA-180534	R-HSA-180534	Vpu mediated degradation of CD4	1/359	48/8979	0.859678028045592	0.950982892999139	0.873300794333098	PSME4	1
R-HSA-349425	R-HSA-349425	Autodegradation of the E3 ubiquitin ligase COP1	1/359	48/8979	0.859678028045592	0.950982892999139	0.873300794333098	PSME4	1
R-HSA-350562	R-HSA-350562	Regulation of ornithine decarboxylase (ODC)	1/359	48/8979	0.859678028045592	0.950982892999139	0.873300794333098	PSME4	1
R-HSA-5620920	R-HSA-5620920	Cargo trafficking to the periciliary membrane	1/359	48/8979	0.859678028045592	0.950982892999139	0.873300794333098	TCP1	1
R-HSA-69601	R-HSA-69601	Ubiquitin Mediated Degradation of Phosphorylated Cdc25A	1/359	48/8979	0.859678028045592	0.950982892999139	0.873300794333098	PSME4	1
R-HSA-69610	R-HSA-69610	p53-Independent DNA Damage Response	1/359	48/8979	0.859678028045592	0.950982892999139	0.873300794333098	PSME4	1
R-HSA-69613	R-HSA-69613	p53-Independent G1/S DNA damage checkpoint	1/359	48/8979	0.859678028045592	0.950982892999139	0.873300794333098	PSME4	1
R-HSA-69052	R-HSA-69052	Switching of origins to a post-replicative state	2/359	85/8979	0.859757384711439	0.950982892999139	0.873300794333098	PSME4/ORC6	2
R-HSA-169911	R-HSA-169911	Regulation of Apoptosis	1/359	49/8979	0.865318559669333	0.95426847149163	0.876317986680573	PSME4	1
R-HSA-180585	R-HSA-180585	Vif-mediated degradation of APOBEC3G	1/359	49/8979	0.865318559669333	0.95426847149163	0.876317986680573	PSME4	1
R-HSA-450408	R-HSA-450408	AUF1 (hnRNP D0) binds and destabilizes mRNA	1/359	49/8979	0.865318559669333	0.95426847149163	0.876317986680573	PSME4	1
R-HSA-429914	R-HSA-429914	Deadenylation-dependent mRNA decay	1/359	50/8979	0.870732964717341	0.957373060709116	0.879168974063908	EIF4A2	1
R-HSA-8854050	R-HSA-8854050	FBXL7 down-regulates AURKA during mitotic entry and in early mitosis	1/359	50/8979	0.870732964717341	0.957373060709116	0.879168974063908	PSME4	1
R-HSA-8941858	R-HSA-8941858	Regulation of RUNX3 expression and activity	1/359	50/8979	0.870732964717341	0.957373060709116	0.879168974063908	EP300	1
R-HSA-68877	R-HSA-68877	Mitotic Prometaphase	5/359	187/8979	0.874052889770495	0.958729998659618	0.880415069023932	PPP2CB/TUBB4B/RANBP2/TUBB/TUBB2B	5
R-HSA-1655829	R-HSA-1655829	Regulation of cholesterol biosynthesis by SREBP (SREBF)	1/359	51/8979	0.875930284200651	0.958729998659618	0.880415069023932	NCOA2	1
R-HSA-174113	R-HSA-174113	SCF-beta-TrCP mediated degradation of Emi1	1/359	51/8979	0.875930284200651	0.958729998659618	0.880415069023932	PSME4	1
R-HSA-4641257	R-HSA-4641257	Degradation of AXIN	1/359	51/8979	0.875930284200651	0.958729998659618	0.880415069023932	PSME4	1
R-HSA-71291	R-HSA-71291	Metabolism of amino acids and derivatives	9/359	309/8979	0.876305247643633	0.958729998659618	0.880415069023932	PSME4/SAT1/CKB/TSTD1/PPM1K/ASS1/NAT8L/PAPSS1/PYCR1	9
R-HSA-5362768	R-HSA-5362768	Hh mutants are degraded by ERAD	1/359	52/8979	0.880919198624034	0.959976049782601	0.881559335070662	PSME4	1
R-HSA-6784531	R-HSA-6784531	tRNA processing in the nucleus	1/359	52/8979	0.880919198624034	0.959976049782601	0.881559335070662	RANBP2	1
R-HSA-69541	R-HSA-69541	Stabilization of p53	1/359	52/8979	0.880919198624034	0.959976049782601	0.881559335070662	PSME4	1
R-HSA-8936459	R-HSA-8936459	RUNX1 regulates genes involved in megakaryocyte differentiation and platelet function	1/359	52/8979	0.880919198624034	0.959976049782601	0.881559335070662	EP300	1
R-HSA-416476	R-HSA-416476	G alpha (q) signalling events	5/359	191/8979	0.885220667653725	0.960799332100935	0.882315366654252	GNG7/MAPK1/PRKCA/PLCB1/TAC1	5
R-HSA-1268020	R-HSA-1268020	Mitochondrial protein import	1/359	53/8979	0.88570804232225	0.960799332100935	0.882315366654252	TOMM5	1
R-HSA-156902	R-HSA-156902	Peptide chain elongation	1/359	53/8979	0.88570804232225	0.960799332100935	0.882315366654252	EEF2	1
R-HSA-4641258	R-HSA-4641258	Degradation of DVL	1/359	53/8979	0.88570804232225	0.960799332100935	0.882315366654252	PSME4	1
R-HSA-141424	R-HSA-141424	Amplification of signal from the kinetochores	2/359	92/8979	0.888069106166302	0.960799332100935	0.882315366654252	PPP2CB/RANBP2	2
R-HSA-141444	R-HSA-141444	Amplification of signal from unattached kinetochores via a MAD2 inhibitory signal	2/359	92/8979	0.888069106166302	0.960799332100935	0.882315366654252	PPP2CB/RANBP2	2
R-HSA-9033241	R-HSA-9033241	Peroxisomal protein import	1/359	54/8979	0.89030481722773	0.960799332100935	0.882315366654252	USP9X	1
R-HSA-9662361	R-HSA-9662361	Sensory processing of sound by outer hair cells of the cochlea	1/359	54/8979	0.89030481722773	0.960799332100935	0.882315366654252	SPTAN1	1
R-HSA-15869	R-HSA-15869	Metabolism of nucleotides	2/359	93/8979	0.891652676279783	0.960799332100935	0.882315366654252	HPRT1/GMPR	2
R-HSA-5620912	R-HSA-5620912	Anchoring of the basal body to the plasma membrane	2/359	93/8979	0.891652676279783	0.960799332100935	0.882315366654252	TUBB4B/TUBB	2
R-HSA-5387390	R-HSA-5387390	Hh mutants abrogate ligand secretion	1/359	55/8979	0.894717206092183	0.960799332100935	0.882315366654252	PSME4	1
R-HSA-5610780	R-HSA-5610780	Degradation of GLI1 by the proteasome	1/359	55/8979	0.894717206092183	0.960799332100935	0.882315366654252	PSME4	1
R-HSA-5610783	R-HSA-5610783	Degradation of GLI2 by the proteasome	1/359	55/8979	0.894717206092183	0.960799332100935	0.882315366654252	PSME4	1
R-HSA-5610785	R-HSA-5610785	GLI3 is processed to GLI3R by the proteasome	1/359	55/8979	0.894717206092183	0.960799332100935	0.882315366654252	PSME4	1
R-HSA-9707564	R-HSA-9707564	Cytoprotection by HMOX1	1/359	55/8979	0.894717206092183	0.960799332100935	0.882315366654252	NCOA2	1
R-HSA-913709	R-HSA-913709	O-linked glycosylation of mucins	1/359	56/8979	0.898952585183723	0.963396073309174	0.884699990159603	B4GALT5	1
R-HSA-5668541	R-HSA-5668541	TNFR2 non-canonical NF-kB pathway	2/359	96/8979	0.901774883484458	0.963396073309174	0.884699990159603	PSME4/UBE2M	2
R-HSA-156842	R-HSA-156842	Eukaryotic Translation Elongation	1/359	57/8979	0.903018036480265	0.963396073309174	0.884699990159603	EEF2	1
R-HSA-388841	R-HSA-388841	Costimulation by the CD28 family	1/359	57/8979	0.903018036480265	0.963396073309174	0.884699990159603	PPP2CB	1
R-HSA-5678895	R-HSA-5678895	Defective CFTR causes cystic fibrosis	1/359	57/8979	0.903018036480265	0.963396073309174	0.884699990159603	PSME4	1
R-HSA-9748784	R-HSA-9748784	Drug ADME	1/359	57/8979	0.903018036480265	0.963396073309174	0.884699990159603	HPRT1	1
R-HSA-199977	R-HSA-199977	ER to Golgi Anterograde Transport	3/359	132/8979	0.903238309455479	0.963396073309174	0.884699990159603	SPTAN1/TUBB4B/TUBB2B	3
R-HSA-977443	R-HSA-977443	GABA receptor activation	1/359	58/8979	0.90692035937912	0.96639054687939	0.887449856815177	GNG7	1
R-HSA-69306	R-HSA-69306	DNA Replication	3/359	134/8979	0.908641030858755	0.967261202083123	0.888249391577167	PSME4/ORC6/GINS2	3
R-HSA-73886	R-HSA-73886	Chromosome Maintenance	2/359	99/8979	0.911010802881092	0.967261202083123	0.888249391577167	POLR2F/POLR2C	2
R-HSA-8856825	R-HSA-8856825	Cargo recognition for clathrin-mediated endocytosis	2/359	99/8979	0.911010802881092	0.967261202083123	0.888249391577167	CLTC/SYT1	2
R-HSA-69481	R-HSA-69481	G2/M Checkpoints	3/359	135/8979	0.911238833817675	0.967261202083123	0.888249391577167	PSME4/ORC6/YWHAQ	3
R-HSA-159236	R-HSA-159236	Transport of Mature mRNA derived from an Intron-Containing Transcript	1/359	60/8979	0.914261471693378	0.96860874997237	0.889486863513565	RANBP2	1
R-HSA-4608870	R-HSA-4608870	Asymmetric localization of PCP proteins	1/359	60/8979	0.914261471693378	0.96860874997237	0.889486863513565	PSME4	1
R-HSA-174154	R-HSA-174154	APC/C:Cdc20 mediated degradation of Securin	1/359	61/8979	0.917712545991178	0.970404175426078	0.891135627635855	PSME4	1
R-HSA-5358346	R-HSA-5358346	Hedgehog ligand biogenesis	1/359	61/8979	0.917712545991178	0.970404175426078	0.891135627635855	PSME4	1
R-HSA-446203	R-HSA-446203	Asparagine N-linked glycosylation	7/359	270/8979	0.920103510437761	0.972002274410828	0.89260318412197	CMAS/SPTAN1/NANS/MANEA/B4GALT5/TUBB4B/TUBB2B	7
R-HSA-5658442	R-HSA-5658442	Regulation of RAS by GAPs	1/359	62/8979	0.921025081984581	0.972046528742084	0.892643823488801	PSME4	1
R-HSA-5173105	R-HSA-5173105	O-linked glycosylation	2/359	103/8979	0.92206566729271	0.972216185456531	0.892799621605236	POMGNT1/B4GALT5	2
R-HSA-1169091	R-HSA-1169091	Activation of NF-kappaB in B cells	1/359	63/8979	0.924204626177418	0.973542528051523	0.894017620425499	PSME4	1
R-HSA-1428517	R-HSA-1428517	The citric acid (TCA) cycle and respiratory electron transport	3/359	142/8979	0.927625018693256	0.976214900624808	0.896471697263457	PDK3/MPC2/IDH2	3
R-HSA-9020702	R-HSA-9020702	Interleukin-1 signaling	2/359	106/8979	0.929495486507379	0.977024430981421	0.897215100229664	PSME4/TAB3	2
R-HSA-69618	R-HSA-69618	Mitotic Spindle Checkpoint	2/359	107/8979	0.931820004257941	0.977024430981421	0.897215100229664	PPP2CB/RANBP2	2
R-HSA-174184	R-HSA-174184	Cdc20:Phospho-APC/C mediated degradation of Cyclin A	1/359	67/8979	0.935696246604858	0.977024430981421	0.897215100229664	PSME4	1
R-HSA-69017	R-HSA-69017	CDK-mediated phosphorylation and removal of Cdc6	1/359	67/8979	0.935696246604858	0.977024430981421	0.897215100229664	PSME4	1
R-HSA-69473	R-HSA-69473	G2/M DNA damage checkpoint	1/359	67/8979	0.935696246604858	0.977024430981421	0.897215100229664	YWHAQ	1
R-HSA-5617833	R-HSA-5617833	Cilium Assembly	4/359	182/8979	0.937244545975228	0.977024430981421	0.897215100229664	TUBB4B/TCP1/TUBB/TUBB2B	4
R-HSA-179419	R-HSA-179419	APC:Cdc20 mediated degradation of cell cycle proteins prior to satisfation of the cell cycle checkpoint	1/359	68/8979	0.938286579579371	0.977024430981421	0.897215100229664	PSME4	1
R-HSA-72202	R-HSA-72202	Transport of Mature Transcript to Cytoplasm	1/359	68/8979	0.938286579579371	0.977024430981421	0.897215100229664	RANBP2	1
R-HSA-9662360	R-HSA-9662360	Sensory processing of sound by inner hair cells of the cochlea	1/359	68/8979	0.938286579579371	0.977024430981421	0.897215100229664	SPTAN1	1
R-HSA-9007101	R-HSA-9007101	Rab regulation of trafficking	2/359	111/8979	0.940413539593489	0.977024430981421	0.897215100229664	CHML/RAB5B	2
R-HSA-6811442	R-HSA-6811442	Intra-Golgi and retrograde Golgi-to-ER traffic	4/359	184/8979	0.940567318187862	0.977024430981421	0.897215100229664	KIF1B/TUBB4B/PAFAH1B3/TUBB2B	4
R-HSA-176409	R-HSA-176409	APC/C:Cdc20 mediated degradation of mitotic proteins	1/359	69/8979	0.940772845759486	0.977024430981421	0.897215100229664	PSME4	1
R-HSA-3108214	R-HSA-3108214	SUMOylation of DNA damage response and repair proteins	1/359	69/8979	0.940772845759486	0.977024430981421	0.897215100229664	RANBP2	1
R-HSA-8939902	R-HSA-8939902	Regulation of RUNX2 expression and activity	1/359	69/8979	0.940772845759486	0.977024430981421	0.897215100229664	PSME4	1
R-HSA-176814	R-HSA-176814	Activation of APC/C and APC/C:Cdc20 mediated degradation of mitotic proteins	1/359	70/8979	0.943159214824845	0.978583035099956	0.898646388031777	PSME4	1
R-HSA-69620	R-HSA-69620	Cell Cycle Checkpoints	6/359	254/8979	0.944656445706943	0.979217047379148	0.899228610310549	PSME4/ORC6/CDKN1B/PPP2CB/RANBP2/YWHAQ	6
R-HSA-9711097	R-HSA-9711097	Cellular response to starvation	2/359	115/8979	0.947973541619959	0.981734548725449	0.901540466750496	SESN1/LAMTOR2	2
R-HSA-162909	R-HSA-162909	Host Interactions of HIV factors	2/359	116/8979	0.949715825756754	0.982617965787653	0.902351720904308	PSME4/RANBP2	2
R-HSA-1799339	R-HSA-1799339	SRP-dependent cotranslational protein targeting to membrane	1/359	74/8979	0.951783419481571	0.983181539007298	0.902869258016704	SRP9	1
R-HSA-176408	R-HSA-176408	Regulation of APC/C activators between G1/S and early anaphase	1/359	75/8979	0.953727243446323	0.983181539007298	0.902869258016704	PSME4	1
R-HSA-9659379	R-HSA-9659379	Sensory processing of sound	1/359	75/8979	0.953727243446323	0.983181539007298	0.902869258016704	SPTAN1	1
R-HSA-2408522	R-HSA-2408522	Selenoamino acid metabolism	1/359	77/8979	0.957383561344924	0.983181539007298	0.902869258016704	PAPSS1	1
R-HSA-163125	R-HSA-163125	Post-translational modification: synthesis of GPI-anchored proteins	1/359	78/8979	0.959102197772376	0.983181539007298	0.902869258016704	LY6H	1
R-HSA-5619115	R-HSA-5619115	Disorders of transmembrane transporters	3/359	162/8979	0.960359615186459	0.983181539007298	0.902869258016704	APOA1/PSME4/RANBP2	3
R-HSA-72163	R-HSA-72163	mRNA Splicing - Major Pathway	3/359	162/8979	0.960359615186459	0.983181539007298	0.902869258016704	POLR2F/POLR2C/RBMX	3
R-HSA-1236974	R-HSA-1236974	ER-Phagosome pathway	1/359	79/8979	0.960751710299026	0.983181539007298	0.902869258016704	PSME4	1
R-HSA-5632684	R-HSA-5632684	Hedgehog 'on' state	1/359	79/8979	0.960751710299026	0.983181539007298	0.902869258016704	PSME4	1
R-HSA-5689880	R-HSA-5689880	Ub-specific processing proteases	3/359	163/8979	0.9615607626219	0.983181539007298	0.902869258016704	PSME4/USP13/USP9X	3
R-HSA-5687128	R-HSA-5687128	MAPK6/MAPK4 signaling	1/359	80/8979	0.962334871647639	0.983181539007298	0.902869258016704	PSME4	1
R-HSA-6809371	R-HSA-6809371	Formation of the cornified envelope	1/359	80/8979	0.962334871647639	0.983181539007298	0.902869258016704	KAZN	1
R-HSA-202424	R-HSA-202424	Downstream TCR signaling	1/359	82/8979	0.965312681520317	0.983181539007298	0.902869258016704	PSME4	1
R-HSA-6804756	R-HSA-6804756	Regulation of TP53 Activity through Phosphorylation	1/359	82/8979	0.965312681520317	0.983181539007298	0.902869258016704	TP53INP1	1
R-HSA-5689603	R-HSA-5689603	UCH proteinases	1/359	83/8979	0.966712338408504	0.983181539007298	0.902869258016704	PSME4	1
R-HSA-8939236	R-HSA-8939236	RUNX1 regulates transcription of genes involved in differentiation of HSCs	1/359	83/8979	0.966712338408504	0.983181539007298	0.902869258016704	PSME4	1
R-HSA-9010553	R-HSA-9010553	Regulation of expression of SLITs and ROBOs	2/359	129/8979	0.967861268282246	0.983181539007298	0.902869258016704	PSME4/ROBO1	2
R-HSA-5368286	R-HSA-5368286	Mitochondrial translation initiation	1/359	84/8979	0.968055669176417	0.983181539007298	0.902869258016704	MRPL16	1
R-HSA-5389840	R-HSA-5389840	Mitochondrial translation elongation	1/359	84/8979	0.968055669176417	0.983181539007298	0.902869258016704	MRPL16	1
R-HSA-5419276	R-HSA-5419276	Mitochondrial translation termination	1/359	84/8979	0.968055669176417	0.983181539007298	0.902869258016704	MRPL16	1
R-HSA-72172	R-HSA-72172	mRNA Splicing	3/359	170/8979	0.969059675742529	0.983297467121667	0.902975716413705	POLR2F/POLR2C/RBMX	3
R-HSA-5619102	R-HSA-5619102	SLC transporter disorders	1/359	88/8979	0.972909608145429	0.985394241063885	0.904901213036995	RANBP2	1
R-HSA-6805567	R-HSA-6805567	Keratinization	1/359	88/8979	0.972909608145429	0.985394241063885	0.904901213036995	KAZN	1
R-HSA-5368287	R-HSA-5368287	Mitochondrial translation	1/359	90/8979	0.97505326552717	0.985949187246225	0.905410827821253	MRPL16	1
R-HSA-72203	R-HSA-72203	Processing of Capped Intron-Containing Pre-mRNA	4/359	215/8979	0.975242046751243	0.985949187246225	0.905410827821253	POLR2F/RANBP2/POLR2C/RBMX	4
R-HSA-68867	R-HSA-68867	Assembly of the pre-replicative complex	1/359	94/8979	0.978846323251163	0.98846484004454	0.907720986713919	ORC6	1
R-HSA-446652	R-HSA-446652	Interleukin-1 family signaling	2/359	143/8979	0.980331100518515	0.98846484004454	0.907720986713919	PSME4/TAB3	2
R-HSA-1296071	R-HSA-1296071	Potassium Channels	1/359	97/8979	0.981308533510281	0.98846484004454	0.907720986713919	GNG7	1
R-HSA-72306	R-HSA-72306	tRNA processing	1/359	97/8979	0.981308533510281	0.98846484004454	0.907720986713919	RANBP2	1
R-HSA-5688426	R-HSA-5688426	Deubiquitination	4/359	234/8979	0.985904228295663	0.991381645891696	0.910399530021048	PSME4/USP13/USP9X/EP300	4
R-HSA-202403	R-HSA-202403	TCR signaling	1/359	104/8979	0.985998578131199	0.991381645891696	0.910399530021048	PSME4	1
R-HSA-69002	R-HSA-69002	DNA Replication Pre-Initiation	1/359	108/8979	0.988130595655743	0.992553775242077	0.911475912677649	ORC6	1
R-HSA-73894	R-HSA-73894	DNA Repair	5/359	280/8979	0.988960820399571	0.992553775242077	0.911475912677649	POLR2F/EP300/MAD2L2/POLR2C/ISG15	5
R-HSA-9709957	R-HSA-9709957	Sensory Perception	6/359	338/8979	0.993915490492912	0.99662124954144	0.915211130800618	APOA1/CALM1/SPTAN1/LRP8/PRKCA/STRA6	6
R-HSA-6791226	R-HSA-6791226	Major pathway of rRNA processing in the nucleolus and cytosol	1/359	137/8979	0.996424796060459	0.998231549997105	0.916689892066882	NOB1	1
R-HSA-8868773	R-HSA-8868773	rRNA processing in the nucleus and cytosol	1/359	146/8979	0.997538405300245	0.998305804299497	0.916758080823734	NOB1	1
R-HSA-72312	R-HSA-72312	rRNA processing	1/359	155/8979	0.998305804299497	0.998305804299497	0.916758080823734	NOB1	1
