# Supplementary material for: How relevant is the mouse model for understanding human sex determination?
Source: Int J Biol Sci. 2025 Oct 15;21(15):6599–615. doi: 10.7150/ijbs.90231 (PMC12631067; doi:10.7150/ijbs.90231)
Supplement: Supplementary file 5 — Supplementary tables 11-46. [file ijbsv21p6599s5.zip › Ontology Results/Supplementary Table 28 - GO Analysis - Sertoli Reactome Mouse.csv]

	ID	Description	GeneRatio	BgRatio	pvalue	p.adjust	qvalue	geneID	Count
R-HSA-187577	R-HSA-187577	SCF(Skp2)-mediated degradation of p27/p21	23/498	56/8979	4.49997634037139e-15	5.42697146648789e-12	4.2868195663538e-12	CKS1B/CCNA2/PSMB4/PSMD6/PSMA5/PSMB2/PSMB7/PSMD12/PSMA1/PSMA6/PSMD13/PSMC4/PSMD2/PSMA4/PSMC5/CUL1/PSMD4/PSMB5/PSMC2/UBB/CDKN1A/PSMC6/UBC	23
R-HSA-450408	R-HSA-450408	AUF1 (hnRNP D0) binds and destabilizes mRNA	21/498	49/8979	2.54593569485992e-14	1.53519922400053e-11	1.21266937044644e-11	HSPB1/PSMB4/PSMD6/PSMA5/PSMB2/PSMB7/PSMD12/PSMA1/PSMA6/PSMD13/PSMC4/PSMD2/PSMA4/HSPA8/PSMC5/PSMD4/PSMB5/PSMC2/UBB/PSMC6/UBC	21
R-HSA-5687128	R-HSA-5687128	MAPK6/MAPK4 signaling	26/498	80/8979	5.42430500918637e-14	2.18057061369292e-11	1.72245474853111e-11	PAK3/HSPB1/PSMB4/PSMD6/PSMA5/PSMB2/PSMB7/PSMD12/PSMA1/PSMA6/PSMD13/PSMC4/PSMD2/PSMA4/CDC42EP3/PSMC5/PSMD4/PSMB5/PSMC2/UBB/PSMC6/IGF2BP1/CDC42EP5/UBC/DNAJB1/JUN	26
R-HSA-9759194	R-HSA-9759194	Nuclear events mediated by NFE2L2	24/498	70/8979	1.34193895083824e-13	3.72740979352047e-11	2.94431863763291e-11	PSMB4/PSMD6/PSMA5/PSMB2/TXNRD1/PSMB7/PSMD12/PSMA1/PSMA6/PSMD13/HMOX1/PSMC4/PSMD2/PSMA4/TALDO1/PSMC5/CUL1/PSMD4/PSMB5/PSMC2/UBB/PSMC6/UBC/TKT	24
R-HSA-349425	R-HSA-349425	Autodegradation of the E3 ubiquitin ligase COP1	20/498	48/8979	2.04640874043203e-13	3.72740979352047e-11	2.94431863763291e-11	PSMB4/PSMD6/PSMA5/PSMB2/PSMB7/PSMD12/PSMA1/PSMA6/PSMD13/TP53/PSMC4/PSMD2/PSMA4/PSMC5/PSMD4/PSMB5/PSMC2/UBB/PSMC6/UBC	20
R-HSA-9762114	R-HSA-9762114	GSK3B and BTRC:CUL1-mediated-degradation of NFE2L2	20/498	48/8979	2.04640874043203e-13	3.72740979352047e-11	2.94431863763291e-11	PSMB4/PSMD6/PSMA5/PSMB2/PSMB7/PSMD12/PSMA1/PSMA6/PSMD13/PSMC4/PSMD2/PSMA4/PSMC5/CUL1/PSMD4/PSMB5/PSMC2/UBB/PSMC6/UBC	20
R-HSA-9755511	R-HSA-9755511	KEAP1-NFE2L2 pathway	27/498	91/8979	2.16350485527722e-13	3.72740979352047e-11	2.94431863763291e-11	PSMB4/PRKCD/PSMD6/PSMA5/PSMB2/TXNRD1/PSMB7/PSMD12/PSMA1/PSMA6/PSMD13/HMOX1/PSMC4/PSMD2/CSNK2B/PSMA4/TALDO1/PSMC5/CUL1/PSMD4/PSMB5/PSMC2/VCP/UBB/PSMC6/UBC/TKT	27
R-HSA-9604323	R-HSA-9604323	Negative regulation of NOTCH4 signaling	20/498	49/8979	3.2821433410845e-13	4.94783108668489e-11	3.90834174168615e-11	PSMB4/PSMD6/PSMA5/PSMB2/PSMB7/PSMD12/PSMA1/PSMA6/PSMD13/PSMC4/PSMD2/PSMA4/PSMC5/CUL1/PSMD4/PSMB5/PSMC2/UBB/PSMC6/UBC	20
R-HSA-69563	R-HSA-69563	p53-Dependent G1 DNA Damage Response	22/498	61/8979	4.32851704049864e-13	5.22019155084136e-11	4.12348202279081e-11	CCNA2/PSMB4/PSMD6/PSMA5/PSMB2/PSMB7/PSMD12/PSMA1/PSMA6/PSMD13/TP53/PSMC4/PSMD2/PSMA4/PSMC5/PSMD4/PSMB5/PSMC2/UBB/CDKN1A/PSMC6/UBC	22
R-HSA-69580	R-HSA-69580	p53-Dependent G1/S DNA damage checkpoint	22/498	61/8979	4.32851704049864e-13	5.22019155084136e-11	4.12348202279081e-11	CCNA2/PSMB4/PSMD6/PSMA5/PSMB2/PSMB7/PSMD12/PSMA1/PSMA6/PSMD13/TP53/PSMC4/PSMD2/PSMA4/PSMC5/PSMD4/PSMB5/PSMC2/UBB/CDKN1A/PSMC6/UBC	22
R-HSA-8854050	R-HSA-8854050	FBXL7 down-regulates AURKA during mitotic entry and in early mitosis	20/498	50/8979	5.19247187184598e-13	5.69283734313296e-11	4.49682970719676e-11	PSMB4/PSMD6/PSMA5/PSMB2/PSMB7/PSMD12/PSMA1/PSMA6/PSMD13/PSMC4/PSMD2/PSMA4/PSMC5/CUL1/PSMD4/PSMB5/PSMC2/UBB/PSMC6/UBC	20
R-HSA-174113	R-HSA-174113	SCF-beta-TrCP mediated degradation of Emi1	20/498	51/8979	8.10870105140684e-13	8.14924455666387e-11	6.43717057151157e-11	PSMB4/PSMD6/PSMA5/PSMB2/PSMB7/PSMD12/PSMA1/PSMA6/PSMD13/PSMC4/PSMD2/PSMA4/PSMC5/CUL1/PSMD4/PSMB5/PSMC2/UBB/PSMC6/UBC	20
R-HSA-69615	R-HSA-69615	G1/S DNA Damage Checkpoints	22/498	63/8979	9.28797797989612e-13	8.61638572596517e-11	6.80617009862833e-11	CCNA2/PSMB4/PSMD6/PSMA5/PSMB2/PSMB7/PSMD12/PSMA1/PSMA6/PSMD13/TP53/PSMC4/PSMD2/PSMA4/PSMC5/PSMD4/PSMB5/PSMC2/UBB/CDKN1A/PSMC6/UBC	22
R-HSA-211733	R-HSA-211733	Regulation of activated PAK-2p34 by proteasome mediated degradation	19/498	46/8979	1.0020434507202e-12	8.63188858263262e-11	6.81841596166756e-11	PSMB4/PSMD6/PSMA5/PSMB2/PSMB7/PSMD12/PSMA1/PSMA6/PSMD13/PSMC4/PSMD2/PSMA4/PSMC5/PSMD4/PSMB5/PSMC2/UBB/PSMC6/UBC	19
R-HSA-5362768	R-HSA-5362768	Hh mutants are degraded by ERAD	20/498	52/8979	1.25076039584542e-12	9.42760648368483e-11	7.4469615673691e-11	PSMB4/PSMD6/PSMA5/PSMB2/PSMB7/PSMD12/PSMA1/PSMA6/PSMD13/PSMC4/PSMD2/PSMA4/PSMC5/PSMD4/PSMB5/PSMC2/VCP/UBB/PSMC6/UBC	20
R-HSA-69541	R-HSA-69541	Stabilization of p53	20/498	52/8979	1.25076039584542e-12	9.42760648368483e-11	7.4469615673691e-11	PSMB4/PSMD6/PSMA5/PSMB2/PSMB7/PSMD12/PSMA1/PSMA6/PSMD13/TP53/PSMC4/PSMD2/PSMA4/PSMC5/PSMD4/PSMB5/PSMC2/UBB/PSMC6/UBC	20
R-HSA-69202	R-HSA-69202	Cyclin E associated events during G1/S transition	24/498	78/8979	1.99201194722267e-12	1.37521256966629e-10	1.08629429654184e-10	CKS1B/WEE1/CCNA2/PSMB4/PSMD6/PSMA5/PSMB2/PSMB7/PSMD12/PSMA1/PSMA6/PSMD13/PSMC4/PSMD2/PSMA4/PSMC5/CUL1/PSMD4/PSMB5/PSMC2/UBB/CDKN1A/PSMC6/UBC	24
R-HSA-180534	R-HSA-180534	Vpu mediated degradation of CD4	19/498	48/8979	2.50867964615741e-12	1.37521256966629e-10	1.08629429654184e-10	PSMB4/PSMD6/PSMA5/PSMB2/PSMB7/PSMD12/PSMA1/PSMA6/PSMD13/PSMC4/PSMD2/PSMA4/PSMC5/PSMD4/PSMB5/PSMC2/UBB/PSMC6/UBC	19
R-HSA-69601	R-HSA-69601	Ubiquitin Mediated Degradation of Phosphorylated Cdc25A	19/498	48/8979	2.50867964615741e-12	1.37521256966629e-10	1.08629429654184e-10	PSMB4/PSMD6/PSMA5/PSMB2/PSMB7/PSMD12/PSMA1/PSMA6/PSMD13/PSMC4/PSMD2/PSMA4/PSMC5/PSMD4/PSMB5/PSMC2/UBB/PSMC6/UBC	19
R-HSA-69610	R-HSA-69610	p53-Independent DNA Damage Response	19/498	48/8979	2.50867964615741e-12	1.37521256966629e-10	1.08629429654184e-10	PSMB4/PSMD6/PSMA5/PSMB2/PSMB7/PSMD12/PSMA1/PSMA6/PSMD13/PSMC4/PSMD2/PSMA4/PSMC5/PSMD4/PSMB5/PSMC2/UBB/PSMC6/UBC	19
R-HSA-69613	R-HSA-69613	p53-Independent G1/S DNA damage checkpoint	19/498	48/8979	2.50867964615741e-12	1.37521256966629e-10	1.08629429654184e-10	PSMB4/PSMD6/PSMA5/PSMB2/PSMB7/PSMD12/PSMA1/PSMA6/PSMD13/PSMC4/PSMD2/PSMA4/PSMC5/PSMD4/PSMB5/PSMC2/UBB/PSMC6/UBC	19
R-HSA-75815	R-HSA-75815	Ubiquitin-dependent degradation of Cyclin D	19/498	48/8979	2.50867964615741e-12	1.37521256966629e-10	1.08629429654184e-10	PSMB4/PSMD6/PSMA5/PSMB2/PSMB7/PSMD12/PSMA1/PSMA6/PSMD13/PSMC4/PSMD2/PSMA4/PSMC5/PSMD4/PSMB5/PSMC2/UBB/PSMC6/UBC	19
R-HSA-69656	R-HSA-69656	Cyclin A:Cdk2-associated events at S phase entry	24/498	80/8979	3.68242369890965e-12	1.72379268438935e-10	1.36164124934308e-10	CKS1B/WEE1/CCNA2/PSMB4/PSMD6/PSMA5/PSMB2/PSMB7/PSMD12/PSMA1/PSMA6/PSMD13/PSMC4/PSMD2/PSMA4/PSMC5/CUL1/PSMD4/PSMB5/PSMC2/UBB/CDKN1A/PSMC6/UBC	24
R-HSA-169911	R-HSA-169911	Regulation of Apoptosis	19/498	49/8979	3.88964101045508e-12	1.72379268438935e-10	1.36164124934308e-10	PSMB4/PSMD6/PSMA5/PSMB2/PSMB7/PSMD12/PSMA1/PSMA6/PSMD13/PSMC4/PSMD2/PSMA4/PSMC5/PSMD4/PSMB5/PSMC2/UBB/PSMC6/UBC	19
R-HSA-180585	R-HSA-180585	Vif-mediated degradation of APOBEC3G	19/498	49/8979	3.88964101045508e-12	1.72379268438935e-10	1.36164124934308e-10	PSMB4/PSMD6/PSMA5/PSMB2/PSMB7/PSMD12/PSMA1/PSMA6/PSMD13/PSMC4/PSMD2/PSMA4/PSMC5/PSMD4/PSMB5/PSMC2/UBB/PSMC6/UBC	19
R-HSA-5387390	R-HSA-5387390	Hh mutants abrogate ligand secretion	20/498	55/8979	4.28804150345609e-12	1.72379268438935e-10	1.36164124934308e-10	PSMB4/PSMD6/PSMA5/PSMB2/PSMB7/PSMD12/PSMA1/PSMA6/PSMD13/PSMC4/PSMD2/PSMA4/PSMC5/PSMD4/PSMB5/PSMC2/VCP/UBB/PSMC6/UBC	20
R-HSA-5610780	R-HSA-5610780	Degradation of GLI1 by the proteasome	20/498	55/8979	4.28804150345609e-12	1.72379268438935e-10	1.36164124934308e-10	PSMB4/PSMD6/PSMA5/PSMB2/PSMB7/PSMD12/PSMA1/PSMA6/PSMD13/PSMC4/PSMD2/PSMA4/PSMC5/CUL1/PSMD4/PSMB5/PSMC2/UBB/PSMC6/UBC	20
R-HSA-5610783	R-HSA-5610783	Degradation of GLI2 by the proteasome	20/498	55/8979	4.28804150345609e-12	1.72379268438935e-10	1.36164124934308e-10	PSMB4/PSMD6/PSMA5/PSMB2/PSMB7/PSMD12/PSMA1/PSMA6/PSMD13/PSMC4/PSMD2/PSMA4/PSMC5/CUL1/PSMD4/PSMB5/PSMC2/UBB/PSMC6/UBC	20
R-HSA-5610785	R-HSA-5610785	GLI3 is processed to GLI3R by the proteasome	20/498	55/8979	4.28804150345609e-12	1.72379268438935e-10	1.36164124934308e-10	PSMB4/PSMD6/PSMA5/PSMB2/PSMB7/PSMD12/PSMA1/PSMA6/PSMD13/PSMC4/PSMD2/PSMA4/PSMC5/CUL1/PSMD4/PSMB5/PSMC2/UBB/PSMC6/UBC	20
R-HSA-5676590	R-HSA-5676590	NIK-->noncanonical NF-kB signaling	20/498	55/8979	4.28804150345609e-12	1.72379268438935e-10	1.36164124934308e-10	PSMB4/PSMD6/PSMA5/PSMB2/PSMB7/PSMD12/PSMA1/PSMA6/PSMD13/PSMC4/PSMD2/PSMA4/PSMC5/CUL1/PSMD4/PSMB5/PSMC2/UBB/PSMC6/UBC	20
R-HSA-8852276	R-HSA-8852276	The role of GTSE1 in G2/M progression after G2 checkpoint	22/498	68/8979	5.44179292840211e-12	2.11703299085579e-10	1.67226573860914e-10	PSMB4/PSMD6/PSMA5/PSMB2/PSMB7/PSMD12/PSMA1/HSP90AA1/PSMA6/PSMD13/TP53/PSMC4/PSMD2/PSMA4/PSMC5/PSMD4/PSMB5/PSMC2/UBB/CDKN1A/PSMC6/UBC	22
R-HSA-8941858	R-HSA-8941858	Regulation of RUNX3 expression and activity	19/498	50/8979	5.95536625697573e-12	2.22744880660804e-10	1.75948430652027e-10	PSMB4/PSMD6/PSMA5/PSMB2/PSMB7/PSMD12/PSMA1/PSMA6/PSMD13/PSMC4/PSMD2/PSMA4/PSMC5/PSMD4/PSMB5/PSMC2/UBB/PSMC6/UBC	19
R-HSA-5658442	R-HSA-5658442	Regulation of RAS by GAPs	21/498	62/8979	6.09500917231055e-12	2.22744880660804e-10	1.75948430652027e-10	KRAS/PSMB4/PSMD6/PSMA5/PSMB2/PSMB7/PSMD12/PSMA1/PSMA6/PSMD13/RASA3/PSMC4/PSMD2/PSMA4/PSMC5/PSMD4/PSMB5/PSMC2/UBB/PSMC6/UBC	21
R-HSA-5607761	R-HSA-5607761	Dectin-1 mediated noncanonical NF-kB signaling	20/498	56/8979	6.33165715281535e-12	2.24587603714568e-10	1.77404016201173e-10	PSMB4/PSMD6/PSMA5/PSMB2/PSMB7/PSMD12/PSMA1/PSMA6/PSMD13/PSMC4/PSMD2/PSMA4/PSMC5/CUL1/PSMD4/PSMB5/PSMC2/UBB/PSMC6/UBC	20
R-HSA-8878159	R-HSA-8878159	Transcriptional regulation by RUNX3	25/498	89/8979	6.64149954926683e-12	2.28847098754737e-10	1.80768634348466e-10	TCF7/KRAS/PSMB4/PSMD6/PSMA5/PSMB2/PSMB7/PSMD12/PSMA1/MAML3/PSMA6/PSMD13/TP53/PSMC4/PSMD2/PSMA4/PSMC5/PSMD4/PSMB5/PSMC2/UBB/CDKN1A/PSMC6/UBC/RUNX1	25
R-HSA-4641257	R-HSA-4641257	Degradation of AXIN	19/498	51/8979	9.00991084712768e-12	3.01793503839503e-10	2.38389736383652e-10	PSMB4/PSMD6/PSMA5/PSMB2/PSMB7/PSMD12/PSMA1/PSMA6/PSMD13/PSMC4/PSMD2/PSMA4/PSMC5/PSMD4/PSMB5/PSMC2/UBB/PSMC6/UBC	19
R-HSA-5678895	R-HSA-5678895	Defective CFTR causes cystic fibrosis	20/498	57/8979	9.25900467832637e-12	3.01793503839503e-10	2.38389736383652e-10	PSMB4/PSMD6/PSMA5/PSMB2/PSMB7/PSMD12/PSMA1/PSMA6/PSMD13/PSMC4/PSMD2/PSMA4/PSMC5/PSMD4/PSMB5/PSMC2/VCP/UBB/PSMC6/UBC	20
R-HSA-174084	R-HSA-174084	Autodegradation of Cdh1 by Cdh1:APC/C	20/498	58/8979	1.34147751062711e-11	4.25742599425342e-10	3.36298378702919e-10	PSMB4/PSMD6/PSMA5/PSMB2/PSMB7/PSMD12/PSMA1/PSMA6/CDC16/PSMD13/PSMC4/PSMD2/PSMA4/PSMC5/PSMD4/PSMB5/PSMC2/UBB/PSMC6/UBC	20
R-HSA-4641258	R-HSA-4641258	Degradation of DVL	19/498	53/8979	1.99431654754346e-11	6.16704040086517e-10	4.87140749130049e-10	PSMB4/PSMD6/PSMA5/PSMB2/PSMB7/PSMD12/PSMA1/PSMA6/PSMD13/PSMC4/PSMD2/PSMA4/PSMC5/PSMD4/PSMB5/PSMC2/UBB/PSMC6/UBC	19
R-HSA-450531	R-HSA-450531	Regulation of mRNA stability by proteins that bind AU-rich elements	23/498	79/8979	2.08276894765541e-11	6.27954837718105e-10	4.9602786779688e-10	HSPB1/MAPKAPK2/PSMB4/PRKCD/PSMD6/PSMA5/PSMB2/PSMB7/PSMD12/PSMA1/PSMA6/PSMD13/PSMC4/PSMD2/PSMA4/HSPA8/PSMC5/PSMD4/PSMB5/PSMC2/UBB/PSMC6/UBC	23
R-HSA-68949	R-HSA-68949	Orc1 removal from chromatin	21/498	66/8979	2.39338396869385e-11	7.04005138108485e-10	5.5610076807906e-10	CCNA2/PSMB4/PSMD6/PSMA5/PSMB2/PSMB7/PSMD12/PSMA1/PSMA6/PSMD13/PSMC4/PSMD2/PSMA4/PSMC5/CUL1/PSMD4/PSMB5/PSMC2/UBB/PSMC6/UBC	21
R-HSA-4608870	R-HSA-4608870	Asymmetric localization of PCP proteins	20/498	60/8979	2.74292709755207e-11	7.87611923725666e-10	6.22142612352036e-10	SCRIB/PSMB4/PSMD6/PSMA5/PSMB2/PSMB7/PSMD12/PSMA1/PSMA6/PSMD13/PSMC4/PSMD2/PSMA4/PSMC5/PSMD4/PSMB5/PSMC2/UBB/PSMC6/UBC	20
R-HSA-350562	R-HSA-350562	Regulation of ornithine decarboxylase (ODC)	18/498	48/8979	2.82031920306209e-11	7.91001153230903e-10	6.24819798964796e-10	ODC1/PSMB4/PSMD6/PSMA5/PSMB2/PSMB7/PSMD12/PSMA1/PSMA6/PSMD13/PSMC4/PSMD2/PSMA4/PSMC5/PSMD4/PSMB5/PSMC2/PSMC6	18
R-HSA-174184	R-HSA-174184	Cdc20:Phospho-APC/C mediated degradation of Cyclin A	21/498	67/8979	3.30896270558943e-11	8.86802005097968e-10	7.00493859311915e-10	CCNA2/PSMB4/PSMD6/PSMA5/PSMB2/PSMB7/PSMD12/PSMA1/PSMA6/CDC16/PSMD13/PSMC4/PSMD2/PSMA4/PSMC5/PSMD4/PSMB5/PSMC2/UBB/PSMC6/UBC	21
R-HSA-69017	R-HSA-69017	CDK-mediated phosphorylation and removal of Cdc6	21/498	67/8979	3.30896270558943e-11	8.86802005097968e-10	7.00493859311915e-10	CCNA2/PSMB4/PSMD6/PSMA5/PSMB2/PSMB7/PSMD12/PSMA1/PSMA6/CDC16/PSMD13/PSMC4/PSMD2/PSMA4/PSMC5/PSMD4/PSMB5/PSMC2/UBB/PSMC6/UBC	21
R-HSA-9013694	R-HSA-9013694	Signaling by NOTCH4	22/498	74/8979	3.62125269818367e-11	9.49397990002066e-10	7.49939059921331e-10	PSMB4/PSMD6/PSMA5/PSMB2/PSMB7/PSMD12/PSMA1/MAML3/PSMA6/PSMD13/PSMC4/PSMD2/PSMA4/PSMC5/CUL1/PSMD4/PSMB5/PSMC2/UBB/PSMC6/UBC/HEY1	22
R-HSA-174154	R-HSA-174154	APC/C:Cdc20 mediated degradation of Securin	20/498	61/8979	3.87380528800045e-11	9.73293578610114e-10	7.68814426675529e-10	PSMB4/PSMD6/PSMA5/PSMB2/PSMB7/PSMD12/PSMA1/PSMA6/CDC16/PSMD13/PSMC4/PSMD2/PSMA4/PSMC5/PSMD4/PSMB5/PSMC2/UBB/PSMC6/UBC	20
R-HSA-5358346	R-HSA-5358346	Hedgehog ligand biogenesis	20/498	61/8979	3.87380528800045e-11	9.73293578610114e-10	7.68814426675529e-10	PSMB4/PSMD6/PSMA5/PSMB2/PSMB7/PSMD12/PSMA1/PSMA6/PSMD13/PSMC4/PSMD2/PSMA4/PSMC5/PSMD4/PSMB5/PSMC2/VCP/UBB/PSMC6/UBC	20
R-HSA-179419	R-HSA-179419	APC:Cdc20 mediated degradation of cell cycle proteins prior to satisfation of the cell cycle checkpoint	21/498	68/8979	4.54429146447734e-11	1.11845214411422e-09	8.83476643469816e-10	CCNA2/PSMB4/PSMD6/PSMA5/PSMB2/PSMB7/PSMD12/PSMA1/PSMA6/CDC16/PSMD13/PSMC4/PSMD2/PSMA4/PSMC5/PSMD4/PSMB5/PSMC2/UBB/PSMC6/UBC	21
R-HSA-176408	R-HSA-176408	Regulation of APC/C activators between G1/S and early anaphase	22/498	75/8979	4.86403203693612e-11	1.17320452730899e-09	9.26726103879408e-10	CCNA2/PSMB4/PSMD6/PSMA5/PSMB2/PSMB7/PSMD12/PSMA1/PSMA6/CDC16/PSMD13/PSMC4/PSMD2/PSMA4/PSMC5/CUL1/PSMD4/PSMB5/PSMC2/UBB/PSMC6/UBC	22
R-HSA-176409	R-HSA-176409	APC/C:Cdc20 mediated degradation of mitotic proteins	21/498	69/8979	6.20066155754432e-11	1.43807650738432e-09	1.13595115578494e-09	CCNA2/PSMB4/PSMD6/PSMA5/PSMB2/PSMB7/PSMD12/PSMA1/PSMA6/CDC16/PSMD13/PSMC4/PSMD2/PSMA4/PSMC5/PSMD4/PSMB5/PSMC2/UBB/PSMC6/UBC	21
R-HSA-8939902	R-HSA-8939902	Regulation of RUNX2 expression and activity	21/498	69/8979	6.20066155754432e-11	1.43807650738432e-09	1.13595115578494e-09	PSMB4/PSMD6/PSMA5/PSMB2/PSMB7/PSMD12/PSMA1/PSMA6/PSMD13/PSMC4/PSMD2/PSMA4/PSMC5/CUL1/PSMD4/PSMB5/PSMC2/UBB/PSMC6/UBC/BMP2	21
R-HSA-1169091	R-HSA-1169091	Activation of NF-kappaB in B cells	20/498	63/8979	7.54936359414342e-11	1.71783631972396e-09	1.35693625674276e-09	PSMB4/PSMD6/PSMA5/PSMB2/PSMB7/PSMD12/PSMA1/PSMA6/PSMD13/PSMC4/PSMD2/PSMA4/PSMC5/CUL1/PSMD4/PSMB5/PSMC2/UBB/PSMC6/UBC	20
R-HSA-176814	R-HSA-176814	Activation of APC/C and APC/C:Cdc20 mediated degradation of mitotic proteins	21/498	70/8979	8.40823310211371e-11	1.87783872613873e-09	1.48332377337484e-09	CCNA2/PSMB4/PSMD6/PSMA5/PSMB2/PSMB7/PSMD12/PSMA1/PSMA6/CDC16/PSMD13/PSMC4/PSMD2/PSMA4/PSMC5/PSMD4/PSMB5/PSMC2/UBB/PSMC6/UBC	21
R-HSA-1236978	R-HSA-1236978	Cross-presentation of soluble exogenous antigens (endosomes)	17/498	45/8979	8.81667900340131e-11	1.933257250564e-09	1.52709942546951e-09	PSMB4/PSMD6/PSMA5/PSMB2/PSMB7/PSMD12/PSMA1/PSMA6/PSMD13/PSMC4/PSMD2/PSMA4/PSMC5/PSMD4/PSMB5/PSMC2/PSMC6	17
R-HSA-8948751	R-HSA-8948751	Regulation of PTEN stability and activity	20/498	64/8979	1.04236109476734e-10	2.24479907194538e-09	1.77318945632414e-09	PSMB4/PSMD6/PSMA5/PSMB2/PSMB7/PSMD12/PSMA1/PSMA6/PSMD13/PSMC4/PSMD2/CSNK2B/PSMA4/PSMC5/PSMD4/PSMB5/PSMC2/UBB/PSMC6/UBC	20
R-HSA-195253	R-HSA-195253	Degradation of beta-catenin by the destruction complex	22/498	78/8979	1.14159141042444e-10	2.41536708942435e-09	1.90792285583402e-09	TCF7/PSMB4/PSMD6/PSMA5/PSMB2/PSMB7/PSMD12/PSMA1/PSMA6/PSMD13/PSMC4/PSMD2/HDAC1/PSMA4/PSMC5/CUL1/PSMD4/PSMB5/PSMC2/UBB/PSMC6/UBC	22
R-HSA-1234176	R-HSA-1234176	Oxygen-dependent proline hydroxylation of Hypoxia-inducible Factor Alpha	19/498	59/8979	1.71318764992559e-10	3.56224880312113e-09	2.8138563034168e-09	PSMB4/PSMD6/PSMA5/PSMB2/PSMB7/PSMD12/PSMA1/PSMA6/PSMD13/PSMC4/PSMD2/PSMA4/PSMC5/PSMD4/PSMB5/PSMC2/UBB/PSMC6/UBC	19
R-HSA-4086400	R-HSA-4086400	PCP/CE pathway	23/498	88/8979	2.32781340897002e-10	4.75820842579296e-09	3.75855688691859e-09	CLTB/SCRIB/PSMB4/PSMD6/PSMA5/PSMB2/PSMB7/PSMD12/PSMA1/CLTA/PSMA6/PSMD13/PSMC4/PSMD2/PSMA4/PSMC5/PSMD4/PSMB5/PSMC2/UBB/PSMC6/UBC/WNT4	23
R-HSA-174143	R-HSA-174143	APC/C-mediated degradation of cell cycle proteins	22/498	81/8979	2.56225819460946e-10	5.06571046344099e-09	4.00145585180597e-09	CCNA2/PSMB4/PSMD6/PSMA5/PSMB2/PSMB7/PSMD12/PSMA1/PSMA6/CDC16/PSMD13/PSMC4/PSMD2/PSMA4/PSMC5/CUL1/PSMD4/PSMB5/PSMC2/UBB/PSMC6/UBC	22
R-HSA-453276	R-HSA-453276	Regulation of mitotic cell cycle	22/498	81/8979	2.56225819460946e-10	5.06571046344099e-09	4.00145585180597e-09	CCNA2/PSMB4/PSMD6/PSMA5/PSMB2/PSMB7/PSMD12/PSMA1/PSMA6/CDC16/PSMD13/PSMC4/PSMD2/PSMA4/PSMC5/CUL1/PSMD4/PSMB5/PSMC2/UBB/PSMC6/UBC	22
R-HSA-174178	R-HSA-174178	APC/C:Cdh1 mediated degradation of Cdc20 and other APC/C:Cdh1 targeted proteins in late mitosis/early G1	20/498	67/8979	2.63408662604206e-10	5.12372334033343e-09	4.04728080911387e-09	PSMB4/PSMD6/PSMA5/PSMB2/PSMB7/PSMD12/PSMA1/PSMA6/CDC16/PSMD13/PSMC4/PSMD2/PSMA4/PSMC5/PSMD4/PSMB5/PSMC2/UBB/PSMC6/UBC	20
R-HSA-351202	R-HSA-351202	Metabolism of polyamines	18/498	54/8979	2.73766506304256e-10	5.24067312068148e-09	4.13966062164331e-09	ODC1/PSMB4/PSMD6/PSMA5/PSMB2/PSMB7/PSMD12/PSMA1/PSMA6/PSMD13/PSMC4/PSMD2/PSMA4/PSMC5/PSMD4/PSMB5/PSMC2/PSMC6	18
R-HSA-1234174	R-HSA-1234174	Cellular response to hypoxia	20/498	68/8979	3.54227724253967e-10	6.67497867891069e-09	5.27263306660922e-09	PSMB4/PSMD6/PSMA5/PSMB2/PSMB7/PSMD12/PSMA1/PSMA6/PSMD13/VEGFA/PSMC4/PSMD2/PSMA4/PSMC5/PSMD4/PSMB5/PSMC2/UBB/PSMC6/UBC	20
R-HSA-6807070	R-HSA-6807070	PTEN Regulation	28/498	131/8979	4.27454323348832e-10	7.93092175321064e-09	6.26471518430272e-09	EGR1/MAPK3/PSMB4/PSMD6/PSMA5/PSMB2/MTA3/PSMB7/PSMD12/PSMA1/PSMA6/PSMD13/TP53/PSMC4/PSMD2/HDAC1/CSNK2B/PSMA4/RNF2/PSMC5/HDAC3/PSMD4/PSMB5/PSMC2/UBB/PSMC6/UBC/JUN	28
R-HSA-1168372	R-HSA-1168372	Downstream signaling events of B Cell Receptor (BCR)	21/498	76/8979	4.63825480138996e-10	8.47535650072166e-09	6.69476968940657e-09	KRAS/PSMB4/PSMD6/PSMA5/PSMB2/PSMB7/PSMD12/PSMA1/PSMA6/PSMD13/PSMC4/PSMD2/PSMA4/PSMC5/CUL1/PSMD4/PSMB5/PSMC2/UBB/PSMC6/UBC	21
R-HSA-8878166	R-HSA-8878166	Transcriptional regulation by RUNX2	26/498	115/8979	4.99044668481439e-10	8.9828040326659e-09	7.09560761941402e-09	MAPK3/PSMB4/PSMD6/PSMA5/PSMB2/PSMB7/PSMD12/PSMA1/PSMA6/PSMD13/PSMC4/PSMD2/PSMA4/PSMC5/CUL1/HDAC3/PSMD4/PSMB5/PSMC2/UBB/CDKN1A/PSMC6/UBC/HEY1/BMP2/RUNX1	26
R-HSA-69052	R-HSA-69052	Switching of origins to a post-replicative state	22/498	85/8979	7.07014589892849e-10	1.25391116972173e-08	9.90477095747723e-09	CCNA2/PSMB4/PSMD6/PSMA5/PSMB2/PSMB7/PSMD12/PSMA1/PSMA6/CDC16/PSMD13/PSMC4/PSMD2/PSMA4/PSMC5/CUL1/PSMD4/PSMB5/PSMC2/UBB/PSMC6/UBC	22
R-HSA-9711123	R-HSA-9711123	Cellular response to chemical stress	32/498	170/8979	7.47293403647561e-10	1.30613890550574e-08	1.03173231167207e-08	SIN3B/NCOR2/PSMB4/PRKCD/PSMD6/PSMA5/PSMB2/HMOX2/TXNRD1/PSMB7/PSMD12/PSMA1/PSMA6/PSMD13/HMOX1/PSMC4/PSMD2/CSNK2B/PSMA4/TALDO1/PSMC5/CUL1/HDAC3/PSMD4/PSMB5/PSMC2/VCP/UBB/PSMC6/PRDX3/UBC/TKT	32
R-HSA-202403	R-HSA-202403	TCR signaling	24/498	104/8979	1.5048367690038e-09	2.59261877631226e-08	2.04793575330592e-08	PAK3/EVL/PSMB4/PSMD6/PSMA5/PSMB2/PSMB7/PSMD12/PSMA1/PSMA6/PSMD13/PSMC4/PSMD2/VASP/PSMA4/PIK3R1/PSMC5/CUL1/PSMD4/PSMB5/PSMC2/UBB/PSMC6/UBC	24
R-HSA-5619084	R-HSA-5619084	ABC transporter disorders	20/498	74/8979	1.85908322332688e-09	3.15782305258059e-08	2.49439631891894e-08	PSMB4/PSMD6/PSMA5/PSMB2/PSMB7/PSMD12/PSMA1/PSMA6/PSMD13/PSMC4/PSMD2/PSMA4/PSMC5/PSMD4/PSMB5/PSMC2/VCP/UBB/PSMC6/UBC	20
R-HSA-202424	R-HSA-202424	Downstream TCR signaling	21/498	82/8979	2.13977895214141e-09	3.58412974483686e-08	2.83114028024558e-08	PSMB4/PSMD6/PSMA5/PSMB2/PSMB7/PSMD12/PSMA1/PSMA6/PSMD13/PSMC4/PSMD2/PSMA4/PIK3R1/PSMC5/CUL1/PSMD4/PSMB5/PSMC2/UBB/PSMC6/UBC	21
R-HSA-2871837	R-HSA-2871837	FCERI mediated NF-kB activation	20/498	76/8979	3.10034655529645e-09	5.12194239135277e-08	4.0458740195289e-08	PSMB4/PSMD6/PSMA5/PSMB2/PSMB7/PSMD12/PSMA1/PSMA6/PSMD13/PSMC4/PSMD2/PSMA4/PSMC5/CUL1/PSMD4/PSMB5/PSMC2/UBB/PSMC6/UBC	20
R-HSA-1236974	R-HSA-1236974	ER-Phagosome pathway	20/498	79/8979	6.45146373765461e-09	1.03739536901486e-07	8.1944907825648e-08	TAPBP/PSMB4/PSMD6/PSMA5/PSMB2/PSMB7/PSMD12/PSMA1/PSMA6/PSMD13/PSMC4/PSMD2/PSMA4/PSMC5/PSMD4/PSMB5/PSMC2/UBB/PSMC6/UBC	20
R-HSA-5632684	R-HSA-5632684	Hedgehog 'on' state	20/498	79/8979	6.45146373765461e-09	1.03739536901486e-07	8.1944907825648e-08	PSMB4/PSMD6/PSMA5/PSMB2/PSMB7/PSMD12/PSMA1/PSMA6/PSMD13/PSMC4/PSMD2/PSMA4/PSMC5/PSMD4/PSMB5/PSMC2/UBB/PSMC6/UBC/GAS1	20
R-HSA-69206	R-HSA-69206	G1/S Transition	25/498	120/8979	6.55702379561315e-09	1.04049614440914e-07	8.21898412054003e-08	CKS1B/WEE1/CCNA2/PSMB4/PSMD6/PSMA5/PSMB2/PSMB7/PSMD12/PSMA1/PSMA6/PSMD13/PSMC4/PSMD2/HDAC1/PSMA4/PSMC5/CUL1/PSMD4/PSMB5/PSMC2/UBB/CDKN1A/PSMC6/UBC	25
R-HSA-382556	R-HSA-382556	ABC-family proteins mediated transport	22/498	95/8979	6.82754297899251e-09	1.06935283541103e-07	8.44692603689436e-08	ABCB10/PSMB4/EIF2S1/PSMD6/PSMA5/PSMB2/PSMB7/PSMD12/PSMA1/PSMA6/PSMD13/PSMC4/PSMD2/PSMA4/PSMC5/PSMD4/PSMB5/PSMC2/VCP/UBB/PSMC6/UBC	22
R-HSA-157118	R-HSA-157118	Signaling by NOTCH	31/498	180/8979	1.29006514738273e-08	1.99463918941484e-07	1.57558563884126e-07	TMED2/NCOR2/DTX1/PSMB4/PSMD6/PSMA5/PSMB2/PSMB7/PSMD12/PSMA1/MAML3/PSMA6/PSMD13/TP53/DTX2/PSMC4/PSMD2/HDAC1/PSMA4/PSMC5/CUL1/HDAC3/PSMD4/PSMB5/PSMC2/UBB/PSMC6/UBC/HEY1/JUN/RUNX1	31
R-HSA-109581	R-HSA-109581	Apoptosis	29/498	162/8979	1.56763872758902e-08	2.37212854012543e-07	1.87376828909271e-07	YWHAH/PLEC/LMNB1/MAPK3/PSMB4/PRKCD/PSMD6/PSMA5/PSMB2/PSMB7/PSMD12/PSMA1/PSMA6/PSMD13/FNTA/CASP3/TP53/PSMC4/PSMD2/BAD/PSMA4/PSMC5/PSMD4/PSMB5/PSMC2/UBB/PSMC6/DAPK1/UBC	29
R-HSA-2454202	R-HSA-2454202	Fc epsilon receptor (FCERI) signaling	25/498	125/8979	1.5735512703983e-08	2.37212854012543e-07	1.87376828909271e-07	MAPK3/KRAS/PSMB4/PSMD6/PSMA5/PSMB2/PSMB7/PSMD12/PSMA1/PSMA6/PSMD13/PSMC4/PSMD2/VAV3/PSMA4/PIK3R1/PSMC5/CUL1/PSMD4/PSMB5/PSMC2/UBB/PSMC6/UBC/JUN	25
R-HSA-5689603	R-HSA-5689603	UCH proteinases	20/498	83/8979	1.61628463649156e-08	2.37712106293759e-07	1.87771193327967e-07	SMAD7/PSMB4/PSMD6/PSMA5/PSMB2/PSMB7/PSMD12/PSMA1/PSMA6/PSMD13/PSMC4/PSMD2/PSMA4/PSMC5/PSMD4/PSMB5/PSMC2/UBB/PSMC6/UBC	20
R-HSA-8939236	R-HSA-8939236	RUNX1 regulates transcription of genes involved in differentiation of HSCs	20/498	83/8979	1.61628463649156e-08	2.37712106293759e-07	1.87771193327967e-07	PSMB4/PSMD6/PSMA5/PSMB2/PSMB7/PSMD12/PSMA1/PSMA6/PSMD13/PSMC4/PSMD2/PSMA4/PSMC5/PSMD4/PSMB5/PSMC2/UBB/PSMC6/UBC/RUNX1	20
R-HSA-5357801	R-HSA-5357801	Programmed Cell Death	31/498	186/8979	2.86312242785038e-08	4.16015138311754e-07	3.28614558935269e-07	YWHAH/PLEC/LMNB1/MAPK3/PSMB4/PRKCD/PSMD6/PSMA5/PSMB2/CDC37/PSMB7/PSMD12/PSMA1/HSP90AA1/PSMA6/PSMD13/FNTA/CASP3/TP53/PSMC4/PSMD2/BAD/PSMA4/PSMC5/PSMD4/PSMB5/PSMC2/UBB/PSMC6/DAPK1/UBC	31
R-HSA-5607764	R-HSA-5607764	CLEC7A (Dectin-1) signaling	21/498	94/8979	2.97500726630134e-08	4.27126043233263e-07	3.37391174937683e-07	PSMB4/PRKCD/PSMD6/PSMA5/PSMB2/PSMB7/PSMD12/PSMA1/PSMA6/PSMD13/PSMC4/PSMD2/PSMA4/PSMC5/CUL1/PSMD4/PSMB5/PSMC2/UBB/PSMC6/UBC	21
R-HSA-3858494	R-HSA-3858494	Beta-catenin independent WNT signaling	26/498	140/8979	4.04306811848515e-08	5.73640017752128e-07	4.53124043000503e-07	CLTB/SCRIB/TCF7/KRAS/PSMB4/PSMD6/PSMA5/PSMB2/PSMB7/PSMD12/PSMA1/CLTA/PSMA6/PSMD13/PSMC4/PSMD2/PSMA4/PSMC5/PSMD4/PSMB5/PSMC2/UBB/PSMC6/GNG2/UBC/WNT4	26
R-HSA-983705	R-HSA-983705	Signaling by the B Cell Receptor (BCR)	22/498	105/8979	4.80916480331146e-08	6.7440148288298e-07	5.32716541860083e-07	KRAS/PSMB4/PSMD6/PSMA5/PSMB2/PSMB7/PSMD12/PSMA1/PSMA6/PSMD13/PSMC4/PSMD2/PSMA4/PIK3R1/PSMC5/CUL1/PSMD4/PSMB5/PSMC2/UBB/PSMC6/UBC	22
R-HSA-9020702	R-HSA-9020702	Interleukin-1 signaling	22/498	106/8979	5.76065778203528e-08	7.98546354613166e-07	6.3077982973284e-07	APP/PSMB4/PSMD6/PSMA5/PSMB2/PSMB7/PSMD12/PSMA1/PSMA6/PSMD13/TP53/PSMC4/PSMD2/PSMA4/PSMC5/CUL1/PSMD4/PSMB5/PSMC2/UBB/PSMC6/UBC	22
R-HSA-1236975	R-HSA-1236975	Antigen processing-Cross presentation	20/498	91/8979	8.51617921226847e-08	1.16710365113588e-06	9.2190696017978e-07	TAPBP/PSMB4/PSMD6/PSMA5/PSMB2/PSMB7/PSMD12/PSMA1/PSMA6/PSMD13/PSMC4/PSMD2/PSMA4/PSMC5/PSMD4/PSMB5/PSMC2/UBB/PSMC6/UBC	20
R-HSA-453279	R-HSA-453279	Mitotic G1 phase and G1/S transition	25/498	136/8979	9.1201125461045e-08	1.2358264865845e-06	9.76191821907105e-07	CKS1B/WEE1/CCNA2/PSMB4/PSMD6/PSMA5/PSMB2/PSMB7/PSMD12/PSMA1/PSMA6/PSMD13/PSMC4/PSMD2/HDAC1/PSMA4/PSMC5/CUL1/PSMD4/PSMB5/PSMC2/UBB/CDKN1A/PSMC6/UBC	25
R-HSA-69239	R-HSA-69239	Synthesis of DNA	22/498	110/8979	1.1579594153682e-07	1.55166561659338e-06	1.22567634024353e-06	CCNA2/PSMB4/PSMD6/PSMA5/PSMB2/PSMB7/PSMD12/PSMA1/PSMA6/CDC16/PSMD13/PSMC4/PSMD2/PSMA4/PSMC5/CUL1/PSMD4/PSMB5/PSMC2/UBB/PSMC6/UBC	22
R-HSA-69275	R-HSA-69275	G2/M Transition	29/498	178/8979	1.34622547784861e-07	1.78411860031366e-06	1.40929329954077e-06	TPX2/CENPF/WEE1/CCNA2/PSMB4/PSMD6/PSMA5/PSMB2/PSMB7/PSMD12/PSMA1/HSP90AA1/CSNK1D/PSMA6/PSMD13/TP53/PSMC4/PSMD2/PSMA4/PSMC5/CUL1/PSMD4/DCTN2/PSMB5/PSMC2/UBB/CDKN1A/PSMC6/UBC	29
R-HSA-68867	R-HSA-68867	Assembly of the pre-replicative complex	20/498	94/8979	1.506649262504e-07	1.97502066367372e-06	1.56008876723812e-06	PSMB4/PSMD6/PSMA5/PSMB2/PSMB7/PSMD12/PSMA1/PSMA6/CDC16/PSMD13/PSMC4/PSMD2/PSMA4/PSMC5/PSMD4/PSMB5/PSMC2/UBB/PSMC6/UBC	20
R-HSA-453274	R-HSA-453274	Mitotic G2-G2/M phases	29/498	180/8979	1.72515489462979e-07	2.2371363472296e-06	1.76713659268813e-06	TPX2/CENPF/WEE1/CCNA2/PSMB4/PSMD6/PSMA5/PSMB2/PSMB7/PSMD12/PSMA1/HSP90AA1/CSNK1D/PSMA6/PSMD13/TP53/PSMC4/PSMD2/PSMA4/PSMC5/CUL1/PSMD4/DCTN2/PSMB5/PSMC2/UBB/CDKN1A/PSMC6/UBC	29
R-HSA-68882	R-HSA-68882	Mitotic Anaphase	32/498	212/8979	1.87474297160688e-07	2.40525534442329e-06	1.89993548634292e-06	CENPA/RAD21/BIRC5/RCC2/LMNB1/CDCA8/CENPF/TMPO/SPC25/RANGAP1/PSMB4/PSMD6/PSMA5/PSMB2/PSMB7/PSMD12/PSMA1/PSMA6/CDC16/PSMD13/PSMC4/PSMD2/SIRT2/PSMA4/PSMC5/PSMD4/EMD/PSMB5/PSMC2/UBB/PSMC6/UBC	32
R-HSA-69242	R-HSA-69242	S Phase	26/498	151/8979	1.97175385771027e-07	2.50308963410378e-06	1.97721577975379e-06	RAD21/CKS1B/WEE1/CCNA2/PSMB4/PSMD6/PSMA5/PSMB2/PSMB7/PSMD12/PSMA1/PSMA6/CDC16/PSMD13/PSMC4/PSMD2/PSMA4/PSMC5/CUL1/PSMD4/PSMB5/PSMC2/UBB/CDKN1A/PSMC6/UBC	26
R-HSA-2555396	R-HSA-2555396	Mitotic Metaphase and Anaphase	32/498	213/8979	2.09395586916968e-07	2.63053206064441e-06	2.0778838394721e-06	CENPA/RAD21/BIRC5/RCC2/LMNB1/CDCA8/CENPF/TMPO/SPC25/RANGAP1/PSMB4/PSMD6/PSMA5/PSMB2/PSMB7/PSMD12/PSMA1/PSMA6/CDC16/PSMD13/PSMC4/PSMD2/SIRT2/PSMA4/PSMC5/PSMD4/EMD/PSMB5/PSMC2/UBB/PSMC6/UBC	32
R-HSA-5668541	R-HSA-5668541	TNFR2 non-canonical NF-kB pathway	20/498	96/8979	2.17258888650839e-07	2.70117752281352e-06	2.13368740346185e-06	PSMB4/PSMD6/PSMA5/PSMB2/PSMB7/PSMD12/PSMA1/PSMA6/PSMD13/PSMC4/PSMD2/PSMA4/PSMC5/CUL1/PSMD4/PSMB5/PSMC2/UBB/PSMC6/UBC	20
R-HSA-5610787	R-HSA-5610787	Hedgehog 'off' state	21/498	105/8979	2.25105247471168e-07	2.77017273928805e-06	2.18818742171221e-06	PSMB4/PSMD6/PSMA5/PSMB2/PSMB7/PSMD12/PSMA1/PSMA6/PSMD13/PSMC4/PSMD2/PRKAR1A/PSMA4/PSMC5/CUL1/PSMD4/PSMB5/PSMC2/UBB/PSMC6/UBC	21
R-HSA-5689880	R-HSA-5689880	Ub-specific processing proteases	27/498	163/8979	2.59573978905317e-07	3.16208301575568e-06	2.49776130685074e-06	SMAD7/TAF10/CCNA2/PSMB4/PSMD6/PSMA5/PSMB2/POLB/VDAC1/PSMB7/PSMD12/PSMA1/PSMA6/PSMD13/TP53/PSMC4/PSMD2/USP3/PSMA4/PSMC5/PSMD4/PSMB5/PSMC2/UBB/PSMC6/UBC/RNF128	27
R-HSA-9006925	R-HSA-9006925	Intracellular signaling by second messengers	39/498	293/8979	2.64658753372635e-07	3.19178456567398e-06	2.52122286107616e-06	IER3/EGR1/PDGFA/CAMKK2/MAPK3/PSMB4/PRKCD/PSMD6/PSMA5/PDE1A/PSMB2/MTA3/PSMB7/PSMD12/PSMA1/KITLG/PSMA6/PSMD13/TP53/PSMC4/FGFR2/PSMD2/HDAC1/PRKAR1A/CSNK2B/BAD/PSMA4/PIK3R1/RNF2/PSMC5/HDAC3/PSMD4/PSMB5/PSMC2/UBB/CDKN1A/PSMC6/UBC/JUN	39
R-HSA-2467813	R-HSA-2467813	Separation of Sister Chromatids	28/498	174/8979	2.89557571116241e-07	3.4574894135266e-06	2.7311058036498e-06	CENPA/RAD21/BIRC5/RCC2/CDCA8/CENPF/SPC25/RANGAP1/PSMB4/PSMD6/PSMA5/PSMB2/PSMB7/PSMD12/PSMA1/PSMA6/CDC16/PSMD13/PSMC4/PSMD2/PSMA4/PSMC5/PSMD4/PSMB5/PSMC2/UBB/PSMC6/UBC	28
R-HSA-5621481	R-HSA-5621481	C-type lectin receptors (CLRs)	23/498	127/8979	3.96369894544336e-07	4.68649110608303e-06	3.70190665183307e-06	PAK3/KRAS/PSMB4/PRKCD/PSMD6/PSMA5/PSMB2/PSMB7/PSMD12/PSMA1/PSMA6/PSMD13/PSMC4/PSMD2/PSMA4/PSMC5/CUL1/PSMD4/PSMB5/PSMC2/UBB/PSMC6/UBC	23
R-HSA-5663202	R-HSA-5663202	Diseases of signal transduction by growth factor receptors and second messengers	48/498	406/8979	4.1857454044203e-07	4.90097957061251e-06	3.87133325600447e-06	POLR2L/MYO18A/ZC3HAV1/PDGFA/PPFIBP1/NCOR2/KDM7A/MAPK3/RAP1B/KRAS/PSMB4/PSMD6/PSMA5/PSMB2/CDC37/PSMB7/PSMD12/PSMA1/MAML3/HSP90AA1/KITLG/PSMA6/PSMD13/PSMC4/FGFR2/SND1/PSMD2/HDAC1/PRKAR1A/BAD/PSMA4/ACTG1/PIK3R1/PSMC5/CUL1/HDAC3/PSMD4/TRIM24/PSMB5/PSMC2/VCP/UBB/CDKN1A/PSMC6/UBC/RAP1A/HEY1/POLR2G	48
R-HSA-1257604	R-HSA-1257604	PIP3 activates AKT signaling	35/498	254/8979	4.82155171509642e-07	5.5911455465445e-06	4.41650233012375e-06	IER3/EGR1/PDGFA/MAPK3/PSMB4/PSMD6/PSMA5/PSMB2/MTA3/PSMB7/PSMD12/PSMA1/KITLG/PSMA6/PSMD13/TP53/PSMC4/FGFR2/PSMD2/HDAC1/CSNK2B/BAD/PSMA4/PIK3R1/RNF2/PSMC5/HDAC3/PSMD4/PSMB5/PSMC2/UBB/CDKN1A/PSMC6/UBC/JUN	35
R-HSA-5683057	R-HSA-5683057	MAPK family signaling cascades	39/498	300/8979	4.92126683870146e-07	5.65242648330854e-06	4.46490876092714e-06	PAK3/ABHD17A/HSPB1/PDGFA/MAPK3/GDNF/RAP1B/KRAS/PSMB4/PSMD6/PSMA5/PSMB2/PSMB7/PSMD12/PSMA1/KITLG/PSMA6/PSMD13/RASA3/FNTA/PSMC4/FGFR2/PSMD2/PSMA4/ACTG1/CDC42EP3/PIK3R1/PSMC5/PSMD4/PSMB5/PSMC2/UBB/PSMC6/IGF2BP1/CDC42EP5/UBC/RAP1A/DNAJB1/JUN	39
R-HSA-449147	R-HSA-449147	Signaling by Interleukins	48/498	412/8979	6.47226043377084e-07	7.36372271993173e-06	5.81667893998273e-06	SOCS2/MEF2C/MAPKAPK2/PTK2B/BIRC5/APP/LMNB1/MAPK3/MEF2A/RAP1B/PSMB4/PSMD6/PSMA5/PSMB2/GSTO1/CNN2/PSMB7/PSMD12/PSMA1/HSP90AA1/PTPN2/PSMA6/PSMD13/MAOA/TIMP1/HMOX1/CASP3/VEGFA/TP53/STXBP2/PSMC4/PSMD2/ANXA2/PSMA4/HSPA8/TALDO1/PIK3R1/PSMC5/CUL1/PSMD4/PSMB5/PSMC2/UBB/CDKN1A/PSMC6/CEBPD/UBC/JUN	48
R-HSA-8951664	R-HSA-8951664	Neddylation	31/498	219/8979	1.22943800328061e-06	1.38570302052001e-05	1.09458080961038e-05	SOCS2/BIRC5/WSB2/FBXO17/SPSB4/PSMB4/COPS4/PSMD6/PSMA5/PSMB2/PSMB7/PSMD12/PSMA1/COPS2/PSMA6/PSMD13/PSMC4/PSMD2/PSMA4/COPS5/PSMC5/CUL1/PSMD4/COPS6/PSMB5/PSMC2/VCP/UBB/PSMC6/UBC/KLHL13	31
R-HSA-162909	R-HSA-162909	Host Interactions of HIV factors	21/498	116/8979	1.27881833346359e-06	1.42801380570101e-05	1.1280025261058e-05	PSIP1/RANGAP1/PSMB4/PSMD6/PSMA5/PSMB2/PSMB7/PSMD12/PSMA1/PSMA6/PSMD13/PSMC4/PSMD2/PSMA4/PSMC5/PSMD4/PSMB5/PSMC2/UBB/PSMC6/UBC	21
R-HSA-69002	R-HSA-69002	DNA Replication Pre-Initiation	20/498	108/8979	1.58142446035394e-06	1.74972284329068e-05	1.38212374371831e-05	PSMB4/PSMD6/PSMA5/PSMB2/PSMB7/PSMD12/PSMA1/PSMA6/CDC16/PSMD13/PSMC4/PSMD2/PSMA4/PSMC5/PSMD4/PSMB5/PSMC2/UBB/PSMC6/UBC	20
R-HSA-5358351	R-HSA-5358351	Signaling by Hedgehog	23/498	139/8979	2.05540838930711e-06	2.25347501591306e-05	1.78004267207936e-05	PSMB4/PSMD6/PSMA5/PSMB2/PSMB7/PSMD12/PSMA1/PSMA6/PSMD13/PSMC4/PSMD2/PRKAR1A/PSMA4/PSMC5/CUL1/PSMD4/PSMB5/PSMC2/VCP/UBB/PSMC6/UBC/GAS1	23
R-HSA-162906	R-HSA-162906	HIV Infection	29/498	204/8979	2.49579541844308e-06	2.71164799517329e-05	2.14195813531625e-05	POLR2L/PSIP1/GTF2A2/TAF10/RANGAP1/PSMB4/PSMD6/PSMA5/TAF7/PSMB2/PSMB7/PSMD12/PSMA1/SUPT4H1/PSMA6/PSMD13/PSMC4/PSMD2/PSMA4/PSMC5/PSMD4/PSMB5/PSMC2/UBB/PSMC6/GTF2E2/UBC/POLR2G/GTF2A1	29
R-HSA-446652	R-HSA-446652	Interleukin-1 family signaling	23/498	143/8979	3.39339632844984e-06	3.65396068938438e-05	2.88630044854051e-05	APP/PSMB4/PSMD6/PSMA5/PSMB2/PSMB7/PSMD12/PSMA1/PTPN2/PSMA6/PSMD13/TP53/PSMC4/PSMD2/PSMA4/PSMC5/CUL1/PSMD4/PSMB5/PSMC2/UBB/PSMC6/UBC	23
R-HSA-69306	R-HSA-69306	DNA Replication	22/498	134/8979	3.91392660689262e-06	4.17716414859513e-05	3.29958414460905e-05	CCNA2/PSMB4/PSMD6/PSMA5/PSMB2/PSMB7/PSMD12/PSMA1/PSMA6/CDC16/PSMD13/PSMC4/PSMD2/PSMA4/PSMC5/CUL1/PSMD4/PSMB5/PSMC2/UBB/PSMC6/UBC	22
R-HSA-69481	R-HSA-69481	G2/M Checkpoints	22/498	135/8979	4.43896340537945e-06	4.69595602358563e-05	3.70938308575107e-05	YWHAH/WEE1/PSMB4/PSMD6/PSMA5/PSMB2/PSMB7/PSMD12/PSMA1/PSMA6/PSMD13/TP53/PSMC4/PSMD2/PSMA4/PSMC5/PSMD4/PSMB5/PSMC2/UBB/PSMC6/UBC	22
R-HSA-68886	R-HSA-68886	M Phase	40/498	341/8979	4.90749601087869e-06	5.14646972966931e-05	4.06524841175764e-05	KIF23/CENPA/RAD21/KMT5A/BIRC5/ARPP19/RCC2/LMNB1/CDCA8/MAPK3/CENPF/TMPO/SPC25/RANGAP1/PSMB4/PSMD6/PSMA5/PSMB2/PSMB7/PSMD12/PSMA1/HSP90AA1/CSNK1D/PSMA6/CDC16/PSMD13/PSMC4/PSMD2/SIRT2/CSNK2B/PSMA4/PSMC5/PSMD4/DCTN2/EMD/PSMB5/PSMC2/UBB/PSMC6/UBC	40
R-HSA-6798695	R-HSA-6798695	Neutrophil degranulation	44/498	394/8979	5.98194299606664e-06	6.21915797694514e-05	4.91257569096217e-05	FABP5/VNN1/GM2A/PADI2/VAT1/LAMP1/RAB31/RAB24/MLEC/VAPA/FUCA1/RAP1B/PLD1/PRKCD/PSMD6/CD63/PSMA5/TRAPPC1/HMOX2/PGLYRP1/CNN2/PSMB7/PSMD12/HSP90AA1/LTA4H/PSMD13/PLAC8/COTL1/CCT2/PSMD2/CSNK2B/ATP6AP2/ANXA2/HSPA8/PFKL/C1orf35/STBD1/PSMC2/VCP/RAP1A/PKM/GPI/APRT/ADAM8	44
R-HSA-8878171	R-HSA-8878171	Transcriptional regulation by RUNX1	26/498	184/8979	9.25404904730687e-06	9.53878901799324e-05	7.53478577401054e-05	SIN3B/PSMB4/PSMD6/PSMA5/PSMB2/SMARCB1/PSMB7/PSMD12/PSMA1/PSMA6/PSMD13/PSMC4/PSMD2/HDAC1/CSNK2B/PSMA4/RNF2/PSMC5/PSMD4/PSMB5/PSMC2/UBB/PSMC6/PRMT1/UBC/RUNX1	26
R-HSA-69620	R-HSA-69620	Cell Cycle Checkpoints	32/498	254/8979	1.04087887530621e-05	0.000106381349459262	8.4031702243722e-05	YWHAH/CENPA/BIRC5/RCC2/CDCA8/CENPF/WEE1/SPC25/RANGAP1/CCNA2/PSMB4/PSMD6/PSMA5/PSMB2/PSMB7/PSMD12/PSMA1/PSMA6/CDC16/PSMD13/TP53/PSMC4/PSMD2/PSMA4/PSMC5/PSMD4/PSMB5/PSMC2/UBB/CDKN1A/PSMC6/UBC	32
R-HSA-2173795	R-HSA-2173795	Downregulation of SMAD2/3:SMAD4 transcriptional activity	9/498	28/8979	1.23608048193906e-05	0.000125270005144412	9.89520421189607e-05	SMAD7/PPM1A/NCOR2/MAPK3/TGIF1/TGIF2/HDAC1/UBB/UBC	9
R-HSA-5673001	R-HSA-5673001	RAF/MAP kinase cascade	32/498	260/8979	1.68704678699591e-05	0.000169548202093089	0.000133927837037833	ABHD17A/PDGFA/MAPK3/GDNF/RAP1B/KRAS/PSMB4/PSMD6/PSMA5/PSMB2/PSMB7/PSMD12/PSMA1/KITLG/PSMA6/PSMD13/RASA3/FNTA/PSMC4/FGFR2/PSMD2/PSMA4/ACTG1/PIK3R1/PSMC5/PSMD4/PSMB5/PSMC2/UBB/PSMC6/UBC/RAP1A	32
R-HSA-9010553	R-HSA-9010553	Regulation of expression of SLITs and ROBOs	20/498	129/8979	2.56641564512944e-05	0.000255793162646785	0.000202053602335115	MSI1/PSMB4/PSMD6/PSMA5/PSMB2/PSMB7/PSMD12/PSMA1/PSMA6/PSMD13/PSMC4/PSMD2/PSMA4/PSMC5/PSMD4/PSMB5/PSMC2/UBB/PSMC6/UBC	20
R-HSA-69278	R-HSA-69278	Cell Cycle, Mitotic	48/498	471/8979	2.66759552756389e-05	0.000262874742841353	0.000207647414045059	KIF23/CENPA/RAD21/KMT5A/BIRC5/ARPP19/RCC2/TPX2/LMNB1/CDCA8/MAPK3/CENPF/CKS1B/WEE1/TMPO/SPC25/RANGAP1/CCNA2/PSMB4/PSMD6/PSMA5/PSMB2/PSMB7/PSMD12/PSMA1/HSP90AA1/CSNK1D/PSMA6/CDC16/PSMD13/TP53/PSMC4/PSMD2/SIRT2/HDAC1/CSNK2B/PSMA4/PSMC5/CUL1/PSMD4/DCTN2/EMD/PSMB5/PSMC2/UBB/CDKN1A/PSMC6/UBC	48
R-HSA-5684996	R-HSA-5684996	MAPK1/MAPK3 signaling	32/498	266/8979	2.68196757411907e-05	0.000262874742841353	0.000207647414045059	ABHD17A/PDGFA/MAPK3/GDNF/RAP1B/KRAS/PSMB4/PSMD6/PSMA5/PSMB2/PSMB7/PSMD12/PSMA1/KITLG/PSMA6/PSMD13/RASA3/FNTA/PSMC4/FGFR2/PSMD2/PSMA4/ACTG1/PIK3R1/PSMC5/PSMD4/PSMB5/PSMC2/UBB/PSMC6/UBC/RAP1A	32
R-HSA-9609507	R-HSA-9609507	Protein localization	21/498	140/8979	2.70285805243182e-05	0.000262874742841353	0.000207647414045059	CHCHD10/CHCHD4/DNAJC19/APP/VAPA/GET4/ECH1/HSPD1/VDAC1/PHYH/SGTA/ATP5F1B/HMOX1/PMPCB/SAMM50/PEX2/IDH3G/GSTK1/EMD/UBB/UBC	21
R-HSA-201681	R-HSA-201681	TCF dependent signaling in response to WNT	24/498	180/8979	5.35960002570741e-05	0.000517094210480251	0.000408457938801281	TCF7/PSMB4/PSMD6/PSMA5/PSMB2/PSMB7/PSMD12/PSMA1/PSMA6/PSMD13/PSMC4/PSMD2/HDAC1/CSNK2B/PSMA4/PSMC5/PSMD4/PSMB5/PSMC2/UBB/PSMC6/UBC/WNT4/LGR4	24
R-HSA-376176	R-HSA-376176	Signaling by ROBO receptors	23/498	173/8979	7.9985873449601e-05	0.000765579074446181	0.000604738642204586	PAK3/MSI1/EVL/PSMB4/PSMD6/PSMA5/PSMB2/PSMB7/PSMD12/PSMA1/PSMA6/PSMD13/PSMC4/PSMD2/VASP/PSMA4/PSMC5/PSMD4/PSMB5/PSMC2/UBB/PSMC6/UBC	23
R-HSA-5619115	R-HSA-5619115	Disorders of transmembrane transporters	22/498	162/8979	8.27039975173792e-05	0.000785362370125664	0.000620365667245986	SLC24A5/PSMB4/PSMD6/PSMA5/PSMB2/PSMB7/PSMD12/PSMA1/PSMA6/PSMD13/SLC3A2/PSMC4/PSMD2/PSMA4/PSMC5/PSMD4/PSMB5/PSMC2/VCP/UBB/PSMC6/UBC	22
R-HSA-5688426	R-HSA-5688426	Deubiquitination	28/498	234/8979	9.36947995460434e-05	0.000882780689472877	0.000697317381489879	SMAD7/TAF10/CCNA2/PSMB4/PSMD6/PSMA5/PSMB2/POLB/VDAC1/PSMB7/PSMD12/PSMA1/PSMA6/PSMD13/TP53/PSMC4/PSMD2/USP3/PSMA4/PSMC5/PSMD4/PSMB5/PSMC2/VCP/UBB/PSMC6/UBC/RNF128	28
R-HSA-77286	R-HSA-77286	mitochondrial fatty acid beta-oxidation of saturated fatty acids	5/498	10/8979	0.000102719853114761	0.000960311184933344	0.000758559502805863	ACADVL/ACADL/HADHA/ECHS1/HADHB	5
R-HSA-9006936	R-HSA-9006936	Signaling by TGFB family members	17/498	114/8979	0.000167764985525533	0.00155634286572148	0.00122937094656362	GREM2/SMAD7/PPM1A/NCOR2/MAPK3/ACVRL1/FST/TGIF1/BAMBI/TGIF2/HDAC1/UBB/UBC/F11R/LTBP1/BMP2/AMHR2	17
R-HSA-422475	R-HSA-422475	Axon guidance	46/498	482/8979	0.000191143589793951	0.00175968831520233	0.00138999557061893	PAK3/MAPK13/CLTB/ARPC1B/COL4A1/TIAM1/SH3GL2/PLXNA1/MSI1/EVL/SEMA5A/MAPK3/GDNF/KRAS/PSMB4/PSMD6/PSMA5/PSMB2/PSMB7/PSMD12/PSMA1/HSP90AA1/ARPC4/CLTA/ARPC3/PSMA6/PSMD13/PLXNA4/PSMC4/GRB10/PSMD2/CSNK2B/VAV3/VASP/PSMA4/ACTG1/HSPA8/PIK3R1/PSMC5/PSMD4/PSMB5/PSMC2/UBB/PSMC6/UBC/EFNB1	46
R-HSA-1236382	R-HSA-1236382	Constitutive Signaling by Ligand-Responsive EGFR Cancer Variants	6/498	18/8979	0.000295640120570472	0.00266076108513425	0.00210176205118835	KRAS/CDC37/HSP90AA1/PIK3R1/UBB/UBC	6
R-HSA-5637815	R-HSA-5637815	Signaling by Ligand-Responsive EGFR Variants in Cancer	6/498	18/8979	0.000295640120570472	0.00266076108513425	0.00210176205118835	KRAS/CDC37/HSP90AA1/PIK3R1/UBB/UBC	6
R-HSA-71403	R-HSA-71403	Citric acid cycle (TCA cycle)	6/498	18/8979	0.000295640120570472	0.00266076108513425	0.00210176205118835	IDH3B/SUCLG1/FH/MDH2/IDH3G/ME2	6
R-HSA-195721	R-HSA-195721	Signaling by WNT	30/498	277/8979	0.0003196015637217	0.00285510730258052	0.00225527809097963	CLTB/SCRIB/TCF7/KRAS/PSMB4/PSMD6/PSMA5/PSMB2/PSMB7/PSMD12/PSMA1/CLTA/PSMA6/PSMD13/PSMC4/PSMD2/HDAC1/CSNK2B/PSMA4/PSMC5/CUL1/PSMD4/PSMB5/PSMC2/UBB/PSMC6/GNG2/UBC/WNT4/LGR4	30
R-HSA-9706574	R-HSA-9706574	RHOBTB GTPase Cycle	8/498	34/8979	0.000426652768092544	0.00378340616411477	0.00298855073625196	COPS4/CDC37/COPS2/HSP90AA1/CCT2/TXNL1/ACTG1/CCT7	8
R-HSA-9006934	R-HSA-9006934	Signaling by Receptor Tyrosine Kinases	45/498	489/8979	0.000502157097031549	0.00442044860598576	0.00349175699434155	PAK3/MAPK13/MEF2C/SPINT2/EGR1/COL27A1/ATP6V0E1/POLR2L/COL4A1/HSPB1/TIAM1/SH3GL2/MAPKAPK2/PTK2B/PDGFA/DOCK7/MAPK3/MEF2A/RAP1B/KRAS/MEMO1/PRKCD/CTNNA1/CDC37/HSP90AA1/PTPN2/KITLG/CLTA/VEGFA/GRB10/FGFR2/HDAC1/VAV3/ACTG1/PIK3R1/HDAC3/IGF1/TNS3/UBB/APOE/FOSB/UBC/RAP1A/PDGFC/POLR2G	45
R-HSA-9609523	R-HSA-9609523	Insertion of tail-anchored proteins into the endoplasmic reticulum membrane	6/498	20/8979	0.000561296674059208	0.00490524484721307	0.0038747024410647	APP/VAPA/GET4/SGTA/HMOX1/EMD	6
R-HSA-70263	R-HSA-70263	Gluconeogenesis	7/498	29/8979	0.000829706638274793	0.00719874968172231	0.00568636507109949	SLC25A11/MDH1/MDH2/PCK2/GPI/TPI1/PGK1	7
R-HSA-6806834	R-HSA-6806834	Signaling by MET	12/498	76/8979	0.000892042739315413	0.00768431102581706	0.00606991488030412	SPINT2/COL27A1/SH3GL2/DOCK7/RAP1B/KRAS/PTPN2/PIK3R1/TNS3/UBB/UBC/RAP1A	12
R-HSA-2173793	R-HSA-2173793	Transcriptional activity of SMAD2/SMAD3:SMAD4 heterotrimer	9/498	47/8979	0.000950185508768864	0.00812711860691667	0.00641969306036448	SMAD7/PPM1A/NCOR2/MAPK3/TGIF1/TGIF2/HDAC1/UBB/UBC	9
R-HSA-9013418	R-HSA-9013418	RHOBTB2 GTPase cycle	6/498	22/8979	0.000982723383368533	0.00834622817142571	0.00659276991807652	CDC37/HSP90AA1/CCT2/TXNL1/ACTG1/CCT7	6
R-HSA-9006931	R-HSA-9006931	Signaling by Nuclear Receptors	25/498	234/8979	0.00120442767419816	0.0101576208047761	0.00802360725174337	FABP5/POLR2L/HSPB1/RAD21/FKBP5/GTF2A2/NCOR2/MAPK3/KRAS/HSP90AA1/PPID/HDAC1/PIK3R1/PDHA1/HDAC3/PRMT1/APOE/FOSB/GNG2/DHRS3/JUN/KDM3A/POLR2G/GTF2A1/RUNX1	25
R-HSA-390450	R-HSA-390450	Folding of actin by CCT/TriC	4/498	10/8979	0.00150135230012046	0.0125738255135088	0.00993219175152787	CCT2/CCT5/CCT7/CCT3	4
R-HSA-77289	R-HSA-77289	Mitochondrial Fatty Acid Beta-Oxidation	7/498	32/8979	0.00154856385897608	0.0128797794063803	0.0101738678212221	ECI1/ACADVL/ACADL/HADHA/ECHS1/HADHB/ACAA2	7
R-HSA-1643713	R-HSA-1643713	Signaling by EGFR in Cancer	6/498	24/8979	0.00161268706868625	0.0133212370194221	0.0105225796478807	KRAS/CDC37/HSP90AA1/PIK3R1/UBB/UBC	6
R-HSA-9013405	R-HSA-9013405	RHOD GTPase cycle	9/498	51/8979	0.00174199192196308	0.0142914439312073	0.0112889558852602	MCAM/PLXNA1/LMNB1/AKAP12/TMPO/PIK3R1/STBD1/EMD/CPNE8	9
R-HSA-4420097	R-HSA-4420097	VEGFA-VEGFR2 Pathway	13/498	93/8979	0.0017663186103299	0.0143931097571477	0.0113692627478561	PAK3/MAPK13/HSPB1/MAPKAPK2/PTK2B/KRAS/PRKCD/CTNNA1/HSP90AA1/VEGFA/VAV3/ACTG1/PIK3R1	13
R-HSA-2173796	R-HSA-2173796	SMAD2/SMAD3:SMAD4 heterotrimer regulates transcription	7/498	33/8979	0.00187323386370501	0.0151618794605922	0.0119765217001274	SMAD7/MAPK3/TGIF1/TGIF2/HDAC1/UBB/UBC	7
R-HSA-71291	R-HSA-71291	Metabolism of amino acids and derivatives	30/498	309/8979	0.00190969052645059	0.0153539118326628	0.0121282100100897	ODC1/PSAT1/PSMB4/PSMD6/PSMA5/PSMB2/TXNRD1/PSMB7/RARS1/PSMD12/PSMA1/PSMA6/PSMD13/SLC3A2/HSD17B10/PSMC4/PSMD2/DCT/PSMA4/PDHA1/PSMC5/PSMD4/QARS1/PSMB5/PSMC2/KYAT3/PSMC6/ECHS1/ASNS/GLUL	30
R-HSA-983168	R-HSA-983168	Antigen processing: Ubiquitination & Proteasome degradation	28/498	282/8979	0.00192510239199153	0.0153753210910052	0.0121451213994586	FBXO17/ZNRF2/SPSB4/PSMB4/PSMD6/PSMA5/PSMB2/PSMB7/PSMD12/PSMA1/PSMA6/CDC16/PSMD13/RNF114/PSMC4/PSMD2/PSMA4/BLMH/PSMC5/CUL1/PSMD4/PSMB5/PSMC2/UBA1/UBB/PSMC6/UBC/KLHL13	28
R-HSA-9012999	R-HSA-9012999	RHO GTPase cycle	38/498	424/8979	0.00219467399011954	0.017413005474238	0.0137547088715941	ARHGDIG/PAK3/RND2/MCAM/TIAM1/PTK2B/PLXNA1/PKN2/NISCH/DOCK7/LMNB1/AKAP12/SCRIB/TMPO/TMEM59/PLD1/COPS4/ARMCX3/HMOX2/CDC37/COPS2/HSP90AA1/SAMM50/CCT2/DOCK9/TXNL1/VAV3/ACTG1/CDC42EP3/PIK3R1/STBD1/EMD/VCP/CCT7/NET1/CDC42EP5/CPNE8/DOCK4	38
R-HSA-1268020	R-HSA-1268020	Mitochondrial protein import	9/498	53/8979	0.00229983769500168	0.018128132419425	0.0143195948673995	CHCHD10/CHCHD4/DNAJC19/HSPD1/VDAC1/ATP5F1B/PMPCB/SAMM50/IDH3G	9
R-HSA-196071	R-HSA-196071	Metabolism of steroid hormones	6/498	26/8979	0.00251001321650466	0.0196563372669131	0.0155267393092052	HSD17B3/HSD17B1/AKR1B1/HSD17B11/FDX1/STAR	6
R-HSA-2122947	R-HSA-2122947	NOTCH1 Intracellular Domain Regulates Transcription	8/498	44/8979	0.00255673082793834	0.0198930153451203	0.0157136937133053	NCOR2/MAML3/HDAC1/CUL1/HDAC3/UBB/UBC/HEY1	8
R-HSA-170834	R-HSA-170834	Signaling by TGF-beta Receptor Complex	12/498	87/8979	0.00293503882452286	0.0226901078357344	0.0179231453184426	SMAD7/PPM1A/NCOR2/MAPK3/TGIF1/BAMBI/TGIF2/HDAC1/UBB/UBC/F11R/LTBP1	12
R-HSA-9682385	R-HSA-9682385	FLT3 signaling in disease	6/498	27/8979	0.00307861068655956	0.0236484362292409	0.0186801385942769	MYO18A/KRAS/PIK3R1/UBB/CDKN1A/UBC	6
R-HSA-390471	R-HSA-390471	Association of TriC/CCT with target proteins during biosynthesis	7/498	36/8979	0.00316962154592651	0.024193440407515	0.0191106428984909	TP53/CCT2/HDAC3/CCT5/CCT7/CCT3/FKBP9	7
R-HSA-1980143	R-HSA-1980143	Signaling by NOTCH1	10/498	67/8979	0.00359609800100704	0.02727606408311	0.0215456384701183	NCOR2/DTX1/MAML3/DTX2/HDAC1/CUL1/HDAC3/UBB/UBC/HEY1	10
R-HSA-9613829	R-HSA-9613829	Chaperone Mediated Autophagy	5/498	20/8979	0.00397956754869805	0.0299959903983116	0.0236941357340246	HSP90AA1/PLIN3/HSPA8/UBB/UBC	5
R-HSA-194138	R-HSA-194138	Signaling by VEGF	13/498	102/8979	0.00404475387915132	0.0302979700512825	0.023932672511487	PAK3/MAPK13/HSPB1/MAPKAPK2/PTK2B/KRAS/PRKCD/CTNNA1/HSP90AA1/VEGFA/VAV3/ACTG1/PIK3R1	13
R-HSA-2029480	R-HSA-2029480	Fcgamma receptor (FCGR) dependent phagocytosis	11/498	80/8979	0.00442913611208955	0.0329676839146973	0.02604150645265	ARPC1B/MAPK3/PLD1/PRKCD/HSP90AA1/ARPC4/ARPC3/VAV3/ACTG1/PIK3R1/PLD3	11
R-HSA-6781823	R-HSA-6781823	Formation of TC-NER Pre-Incision Complex	8/498	48/8979	0.00448316763019101	0.0329676839146973	0.02604150645265	POLR2L/COPS4/COPS2/COPS5/COPS6/UBB/UBC/POLR2G	8
R-HSA-71406	R-HSA-71406	Pyruvate metabolism and Citric Acid (TCA) cycle	8/498	48/8979	0.00448316763019101	0.0329676839146973	0.02604150645265	VDAC1/IDH3B/SUCLG1/FH/MDH2/IDH3G/PDHA1/ME2	8
R-HSA-114608	R-HSA-114608	Platelet degranulation	14/498	116/8979	0.00478959073023192	0.0350075540646042	0.0276528204839546	FAM3C/PDGFA/APP/HABP4/CD63/OLA1/CALU/APOOL/TIMP1/WDR1/VEGFA/STXBP2/IGF1/MAGED2	14
R-HSA-1227986	R-HSA-1227986	Signaling by ERBB2	8/498	49/8979	0.00510464754953036	0.0370855719562266	0.0292942678016803	KRAS/MEMO1/PRKCD/CDC37/HSP90AA1/PIK3R1/UBB/UBC	8
R-HSA-1428517	R-HSA-1428517	The citric acid (TCA) cycle and respiratory electron transport	16/498	142/8979	0.00526771995666709	0.0380411393277875	0.0300490801183972	UCP2/ATP5ME/UQCRQ/VDAC1/IDH3B/SUCLG1/ATP5F1B/FH/NDUFA9/MDH2/IDH3G/UQCRC1/PDHA1/NDUFV1/ME2/NDUFS2	16
R-HSA-167161	R-HSA-167161	HIV Transcription Initiation	7/498	40/8979	0.0058465936488871	0.0407571788471552	0.032194507163023	POLR2L/GTF2A2/TAF10/TAF7/GTF2E2/POLR2G/GTF2A1	7
R-HSA-167162	R-HSA-167162	RNA Polymerase II HIV Promoter Escape	7/498	40/8979	0.0058465936488871	0.0407571788471552	0.032194507163023	POLR2L/GTF2A2/TAF10/TAF7/GTF2E2/POLR2G/GTF2A1	7
R-HSA-73776	R-HSA-73776	RNA Polymerase II Promoter Escape	7/498	40/8979	0.0058465936488871	0.0407571788471552	0.032194507163023	POLR2L/GTF2A2/TAF10/TAF7/GTF2E2/POLR2G/GTF2A1	7
R-HSA-73779	R-HSA-73779	RNA Polymerase II Transcription Pre-Initiation And Promoter Opening	7/498	40/8979	0.0058465936488871	0.0407571788471552	0.032194507163023	POLR2L/GTF2A2/TAF10/TAF7/GTF2E2/POLR2G/GTF2A1	7
R-HSA-75953	R-HSA-75953	RNA Polymerase II Transcription Initiation	7/498	40/8979	0.0058465936488871	0.0407571788471552	0.032194507163023	POLR2L/GTF2A2/TAF10/TAF7/GTF2E2/POLR2G/GTF2A1	7
R-HSA-76042	R-HSA-76042	RNA Polymerase II Transcription Initiation And Promoter Clearance	7/498	40/8979	0.0058465936488871	0.0407571788471552	0.032194507163023	POLR2L/GTF2A2/TAF10/TAF7/GTF2E2/POLR2G/GTF2A1	7
R-HSA-9648895	R-HSA-9648895	Response of EIF2AK1 (HRI) to heme deficiency	4/498	14/8979	0.00599244493725797	0.0415338424961673	0.0328080016226162	EIF2S1/GRB10/ATF3/ASNS	4
R-HSA-9013422	R-HSA-9013422	RHOBTB1 GTPase cycle	5/498	22/8979	0.00616731052031186	0.0425015799285492	0.0335724271932766	COPS4/COPS2/CCT2/TXNL1/CCT7	5
R-HSA-8939211	R-HSA-8939211	ESR-mediated signaling	18/498	171/8979	0.0065266729263046	0.0435960731433715	0.0344369784365464	POLR2L/HSPB1/RAD21/FKBP5/GTF2A2/MAPK3/KRAS/HSP90AA1/PPID/HDAC1/PIK3R1/PRMT1/FOSB/GNG2/JUN/POLR2G/GTF2A1/RUNX1	18
R-HSA-2644602	R-HSA-2644602	Signaling by NOTCH1 PEST Domain Mutants in Cancer	8/498	51/8979	0.00654302590294382	0.0435960731433715	0.0344369784365464	NCOR2/MAML3/HDAC1/CUL1/HDAC3/UBB/UBC/HEY1	8
R-HSA-2644603	R-HSA-2644603	Signaling by NOTCH1 in Cancer	8/498	51/8979	0.00654302590294382	0.0435960731433715	0.0344369784365464	NCOR2/MAML3/HDAC1/CUL1/HDAC3/UBB/UBC/HEY1	8
R-HSA-2644606	R-HSA-2644606	Constitutive Signaling by NOTCH1 PEST Domain Mutants	8/498	51/8979	0.00654302590294382	0.0435960731433715	0.0344369784365464	NCOR2/MAML3/HDAC1/CUL1/HDAC3/UBB/UBC/HEY1	8
R-HSA-2894858	R-HSA-2894858	Signaling by NOTCH1 HD+PEST Domain Mutants in Cancer	8/498	51/8979	0.00654302590294382	0.0435960731433715	0.0344369784365464	NCOR2/MAML3/HDAC1/CUL1/HDAC3/UBB/UBC/HEY1	8
R-HSA-2894862	R-HSA-2894862	Constitutive Signaling by NOTCH1 HD+PEST Domain Mutants	8/498	51/8979	0.00654302590294382	0.0435960731433715	0.0344369784365464	NCOR2/MAML3/HDAC1/CUL1/HDAC3/UBB/UBC/HEY1	8
R-HSA-8978868	R-HSA-8978868	Fatty acid metabolism	16/498	146/8979	0.00687589213457199	0.0455622302983177	0.0359900658287314	HSD17B3/ACSBG1/MAPKAPK2/PTGES/PHYH/LTA4H/ECI1/PTGIS/ACADVL/ACADL/HADHA/PLA2G4A/ECHS1/HADHB/ACAA2/PTGR1	16
R-HSA-76005	R-HSA-76005	Response to elevated platelet cytosolic Ca2+	14/498	121/8979	0.00696109282550486	0.0458747428828353	0.0362369226751907	FAM3C/PDGFA/APP/HABP4/CD63/OLA1/CALU/APOOL/TIMP1/WDR1/VEGFA/STXBP2/IGF1/MAGED2	14
R-HSA-6802952	R-HSA-6802952	Signaling by BRAF and RAF1 fusions	9/498	63/8979	0.00752731267195219	0.0490757642369864	0.0387654417687638	ZC3HAV1/KDM7A/MAPK3/RAP1B/KRAS/SND1/ACTG1/TRIM24/RAP1A	9
R-HSA-9648002	R-HSA-9648002	RAS processing	5/498	23/8979	0.00752820595675165	0.0490757642369864	0.0387654417687638	ABHD17A/KRAS/FNTA/UBB/UBC	5
R-HSA-5637810	R-HSA-5637810	Constitutive Signaling by EGFRvIII	4/498	15/8979	0.00781859250075913	0.0504236500316338	0.0398301503697552	KRAS/CDC37/HSP90AA1/PIK3R1	4
R-HSA-5637812	R-HSA-5637812	Signaling by EGFRvIII in Cancer	4/498	15/8979	0.00781859250075913	0.0504236500316338	0.0398301503697552	KRAS/CDC37/HSP90AA1/PIK3R1	4
R-HSA-8950505	R-HSA-8950505	Gene and protein expression by JAK-STAT signaling after Interleukin-12 stimulation	6/498	33/8979	0.00869255043773723	0.0557617863186761	0.0440467981307514	LMNB1/RAP1B/GSTO1/CNN2/ANXA2/TALDO1	6
R-HSA-8949613	R-HSA-8949613	Cristae formation	5/498	24/8979	0.00908492145361095	0.0579704511801842	0.0457914448093451	ATP5ME/APOOL/ATP5F1B/SAMM50/TMEM11	5
R-HSA-199220	R-HSA-199220	Vitamin B5 (pantothenate) metabolism	4/498	16/8979	0.00997547975294216	0.0623338268499909	0.0492381193150404	VNN1/PPCS/AASDHPPT/PANK1	4
R-HSA-399954	R-HSA-399954	Sema3A PAK dependent Axon repulsion	4/498	16/8979	0.00997547975294216	0.0623338268499909	0.0492381193150404	PAK3/PLXNA1/HSP90AA1/PLXNA4	4
R-HSA-6804760	R-HSA-6804760	Regulation of TP53 Activity through Methylation	4/498	16/8979	0.00997547975294216	0.0623338268499909	0.0492381193150404	KMT5A/TP53/UBB/UBC	4
R-HSA-9665348	R-HSA-9665348	Signaling by ERBB2 ECD mutants	4/498	16/8979	0.00997547975294216	0.0623338268499909	0.0492381193150404	KRAS/CDC37/HSP90AA1/PIK3R1	4
R-HSA-201451	R-HSA-201451	Signaling by BMP	5/498	25/8979	0.0108501377396309	0.0674498253298702	0.053279298178871	GREM2/SMAD7/ACVRL1/BMP2/AMHR2	5
R-HSA-6814122	R-HSA-6814122	Cooperation of PDCL (PhLP1) and TRiC/CCT in G-protein beta folding	6/498	35/8979	0.0116034226731054	0.0713965701212504	0.0563968717462963	CCT2/CSNK2B/CCT5/CCT7/CCT3/GNG2	6
R-HSA-8964043	R-HSA-8964043	Plasma lipoprotein clearance	6/498	35/8979	0.0116034226731054	0.0713965701212504	0.0563968717462963	SCARB1/CLTA/UBB/APOE/UBC/SOAT1	6
R-HSA-446353	R-HSA-446353	Cell-extracellular matrix interactions	4/498	17/8979	0.0124837989989004	0.076423662906974	0.0603678231044876	PARVA/VASP/ACTG1/PARVB	4
R-HSA-8943724	R-HSA-8943724	Regulation of PTEN gene transcription	8/498	57/8979	0.0127153816539592	0.0774482337104788	0.0611771419289372	EGR1/MAPK3/MTA3/TP53/HDAC1/RNF2/HDAC3/JUN	8
R-HSA-5205647	R-HSA-5205647	Mitophagy	5/498	26/8979	0.0128358816737085	0.077789313057751	0.0614465639497815	PINK1/VDAC1/CSNK2B/UBB/UBC	5
R-HSA-5696394	R-HSA-5696394	DNA Damage Recognition in GG-NER	6/498	36/8979	0.0132901828985412	0.079741097391247	0.0629882981051572	COPS4/COPS2/COPS5/COPS6/UBB/UBC	6
R-HSA-9607240	R-HSA-9607240	FLT3 Signaling	6/498	36/8979	0.0132901828985412	0.079741097391247	0.0629882981051572	SOCS2/KRAS/GRB10/PIK3R1/UBB/UBC	6
R-HSA-3371497	R-HSA-3371497	HSP90 chaperone cycle for steroid hormone receptors (SHR) in the presence of ligand	7/498	47/8979	0.0141389688668003	0.0839980120855229	0.0663508780111707	FKBP5/DNAJA2/HSP90AA1/HSPA8/DCTN2/DNAJB1/DNAJA1	7
R-HSA-6791312	R-HSA-6791312	TP53 Regulates Transcription of Cell Cycle Genes	7/498	47/8979	0.0141389688668003	0.0839980120855229	0.0663508780111707	CCNA2/CNOT2/GADD45A/TP53/RGCC/CDKN1A/PRMT1	7
R-HSA-983169	R-HSA-983169	Class I MHC mediated antigen processing & presentation	29/498	342/8979	0.0145569561243185	0.0860572994408241	0.0679775298891034	TAPBP/FBXO17/ZNRF2/SPSB4/PSMB4/PSMD6/PSMA5/PSMB2/PSMB7/PSMD12/PSMA1/PSMA6/CDC16/PSMD13/RNF114/PSMC4/PSMD2/PSMA4/BLMH/PSMC5/CUL1/PSMD4/PSMB5/PSMC2/UBA1/UBB/PSMC6/UBC/KLHL13	29
R-HSA-196025	R-HSA-196025	Formation of annular gap junctions	3/498	10/8979	0.0151849424742887	0.088043464538424	0.0695464217572434	CLTB/CLTA/ACTG1	3
R-HSA-196108	R-HSA-196108	Pregnenolone biosynthesis	3/498	10/8979	0.0151849424742887	0.088043464538424	0.0695464217572434	AKR1B1/FDX1/STAR	3
R-HSA-5689877	R-HSA-5689877	Josephin domain DUBs	3/498	10/8979	0.0151849424742887	0.088043464538424	0.0695464217572434	VCP/UBB/UBC	3
R-HSA-9708530	R-HSA-9708530	Regulation of BACH1 activity	3/498	10/8979	0.0151849424742887	0.088043464538424	0.0695464217572434	CUL1/UBB/UBC	3
R-HSA-187037	R-HSA-187037	Signaling by NTRK1 (TRKA)	12/498	108/8979	0.0161968745309435	0.0934613908340565	0.0738260964517946	MAPK13/MEF2C/EGR1/SH3GL2/MAPKAPK2/MAPK3/MEF2A/KRAS/CLTA/PIK3R1/FOSB/RAP1A	12
R-HSA-450294	R-HSA-450294	MAP kinase activation	8/498	60/8979	0.017048183613603	0.0979052830381201	0.0773363717810061	MEF2C/MAPKAPK2/MAPK3/MEF2A/CUL1/UBB/UBC/JUN	8
R-HSA-5173214	R-HSA-5173214	O-glycosylation of TSR domain-containing proteins	6/498	38/8979	0.0171637566183077	0.0981018506240718	0.0774916425022126	SEMA5B/SEMA5A/ADAMTS9/POFUT2/ADAMTS16/ADAMTS1	6
R-HSA-76002	R-HSA-76002	Platelet activation, signaling and aggregation	22/498	245/8979	0.0172529796806147	0.0981466674284025	0.0775270437485417	FAM3C/PDGFA/APP/MAPK3/HABP4/RAP1B/PRKCD/CD63/OLA1/CALU/APOOL/TIMP1/WDR1/VEGFA/STXBP2/VAV3/PIK3R1/IGF1/PLA2G4A/GNG2/RAP1A/MAGED2	22
R-HSA-9663891	R-HSA-9663891	Selective autophagy	9/498	72/8979	0.0174759312227164	0.0989482303032672	0.078160206358084	PINK1/VDAC1/HSP90AA1/CSNK2B/PLIN3/HSPA8/VCP/UBB/UBC	9
R-HSA-2995383	R-HSA-2995383	Initiation of Nuclear Envelope (NE) Reformation	4/498	19/8979	0.0186248515692914	0.104472423221235	0.0825238221307649	LMNB1/TMPO/SIRT2/EMD	4
R-HSA-9703465	R-HSA-9703465	Signaling by FLT3 fusion proteins	4/498	19/8979	0.0186248515692914	0.104472423221235	0.0825238221307649	MYO18A/KRAS/PIK3R1/CDKN1A	4
R-HSA-2682334	R-HSA-2682334	EPH-Ephrin signaling	10/498	85/8979	0.0187331853730376	0.104593618332793	0.0826195553732894	PAK3/CLTB/ARPC1B/TIAM1/ARPC4/CLTA/ARPC3/VAV3/ACTG1/EFNB1	10
R-HSA-9013408	R-HSA-9013408	RHOG GTPase cycle	9/498	73/8979	0.0189911592647653	0.10554533674335	0.0833713273568403	ARHGDIG/MCAM/TMPO/PLD1/VAV3/PIK3R1/STBD1/EMD/DOCK4	9
R-HSA-190873	R-HSA-190873	Gap junction degradation	3/498	11/8979	0.0200330892772727	0.109177186080768	0.0862401618251683	CLTB/CLTA/ACTG1	3
R-HSA-73817	R-HSA-73817	Purine ribonucleoside monophosphate biosynthesis	3/498	11/8979	0.0200330892772727	0.109177186080768	0.0862401618251683	PAICS/GART/GMPS	3
R-HSA-8875555	R-HSA-8875555	MET activates RAP1 and RAC1	3/498	11/8979	0.0200330892772727	0.109177186080768	0.0862401618251683	DOCK7/RAP1B/RAP1A	3
R-HSA-9634285	R-HSA-9634285	Constitutive Signaling by Overexpressed ERBB2	3/498	11/8979	0.0200330892772727	0.109177186080768	0.0862401618251683	KRAS/CDC37/HSP90AA1	3
R-HSA-391251	R-HSA-391251	Protein folding	10/498	86/8979	0.0201878213068087	0.109177186080768	0.0862401618251683	TBCC/TP53/CCT2/CSNK2B/HDAC3/CCT5/CCT7/CCT3/GNG2/FKBP9	10
R-HSA-9013404	R-HSA-9013404	RAC2 GTPase cycle	10/498	86/8979	0.0201878213068087	0.109177186080768	0.0862401618251683	MCAM/TIAM1/TMPO/ARMCX3/SAMM50/VAV3/PIK3R1/STBD1/EMD/DOCK4	10
R-HSA-167172	R-HSA-167172	Transcription of the HIV genome	8/498	62/8979	0.0204708275294254	0.11021347321646	0.0870587354987313	POLR2L/GTF2A2/TAF10/TAF7/SUPT4H1/GTF2E2/POLR2G/GTF2A1	8
R-HSA-8856828	R-HSA-8856828	Clathrin-mediated endocytosis	14/498	138/8979	0.0206456476998665	0.110660671671284	0.0874119820742886	CLTB/SH3GL2/COPS4/COPS2/ARPC4/CLTA/ARPC3/ACTG1/COPS5/HSPA8/PACSIN2/COPS6/UBB/UBC	14
R-HSA-6785807	R-HSA-6785807	Interleukin-4 and Interleukin-13 signaling	11/498	99/8979	0.0208237624775173	0.111121493574716	0.0877759899494789	BIRC5/HSP90AA1/MAOA/TIMP1/HMOX1/VEGFA/TP53/HSPA8/PIK3R1/CDKN1A/CEBPD	11
R-HSA-388844	R-HSA-388844	Receptor-type tyrosine-protein phosphatases	4/498	20/8979	0.0222861725744397	0.116857061412062	0.0923065729055741	PTPRD/PTPRF/PPFIBP1/PPFIBP2	4
R-HSA-5205685	R-HSA-5205685	PINK1-PRKN Mediated Mitophagy	4/498	20/8979	0.0222861725744397	0.116857061412062	0.0923065729055741	PINK1/VDAC1/UBB/UBC	4
R-HSA-6807004	R-HSA-6807004	Negative regulation of MET activity	4/498	20/8979	0.0222861725744397	0.116857061412062	0.0923065729055741	SH3GL2/PTPN2/UBB/UBC	4
R-HSA-9637690	R-HSA-9637690	Response of Mtb to phagocytosis	4/498	20/8979	0.0222861725744397	0.116857061412062	0.0923065729055741	MAPK3/UBB/UBC/PGK1	4
R-HSA-450282	R-HSA-450282	MAPK targets/ Nuclear events mediated by MAP kinases	5/498	30/8979	0.0231974612119385	0.120301146284484	0.0950270903268374	MEF2C/MAPKAPK2/MAPK3/MEF2A/JUN	5
R-HSA-168142	R-HSA-168142	Toll Like Receptor 10 (TLR10) Cascade	10/498	88/8979	0.0233420134581834	0.120301146284484	0.0950270903268374	MEF2C/MAPKAPK2/APP/MAPK3/MEF2A/TP53/CUL1/UBB/UBC/JUN	10
R-HSA-168176	R-HSA-168176	Toll Like Receptor 5 (TLR5) Cascade	10/498	88/8979	0.0233420134581834	0.120301146284484	0.0950270903268374	MEF2C/MAPKAPK2/APP/MAPK3/MEF2A/TP53/CUL1/UBB/UBC/JUN	10
R-HSA-975871	R-HSA-975871	MyD88 cascade initiated on plasma membrane	10/498	88/8979	0.0233420134581834	0.120301146284484	0.0950270903268374	MEF2C/MAPKAPK2/APP/MAPK3/MEF2A/TP53/CUL1/UBB/UBC/JUN	10
R-HSA-166520	R-HSA-166520	Signaling by NTRKs	13/498	127/8979	0.02356816821136	0.12094983345915	0.0955394948769579	MAPK13/MEF2C/EGR1/TIAM1/SH3GL2/MAPKAPK2/MAPK3/MEF2A/KRAS/CLTA/PIK3R1/FOSB/RAP1A	13
R-HSA-3928662	R-HSA-3928662	EPHB-mediated forward signaling	6/498	41/8979	0.024326343642765	0.123787217017614	0.0977807728034748	ARPC1B/TIAM1/ARPC4/ARPC3/ACTG1/EFNB1	6
R-HSA-9020591	R-HSA-9020591	Interleukin-12 signaling	6/498	41/8979	0.024326343642765	0.123787217017614	0.0977807728034748	LMNB1/RAP1B/GSTO1/CNN2/ANXA2/TALDO1	6
R-HSA-9018519	R-HSA-9018519	Estrogen-dependent gene expression	11/498	102/8979	0.0253987944530743	0.128264034585974	0.101317056210445	POLR2L/RAD21/GTF2A2/HSP90AA1/HDAC1/PRMT1/FOSB/JUN/POLR2G/GTF2A1/RUNX1	11
R-HSA-171007	R-HSA-171007	p38MAPK events	3/498	12/8979	0.025631535933018	0.128264034585974	0.101317056210445	MAPK13/MAPKAPK2/KRAS	3
R-HSA-3322077	R-HSA-3322077	Glycogen synthesis	3/498	12/8979	0.025631535933018	0.128264034585974	0.101317056210445	UGP2/UBB/UBC	3
R-HSA-3371568	R-HSA-3371568	Attenuation phase	3/498	12/8979	0.025631535933018	0.128264034585974	0.101317056210445	HSP90AA1/HSPA8/DNAJB1	3
R-HSA-2029485	R-HSA-2029485	Role of phospholipids in phagocytosis	4/498	21/8979	0.0263560966479748	0.130140658047542	0.102799420034063	PLD1/PRKCD/PIK3R1/PLD3	4
R-HSA-389960	R-HSA-389960	Formation of tubulin folding intermediates by CCT/TriC	4/498	21/8979	0.0263560966479748	0.130140658047542	0.102799420034063	CCT2/CCT5/CCT7/CCT3	4
R-HSA-187687	R-HSA-187687	Signalling to ERKs	5/498	31/8979	0.0264381933844509	0.130140658047542	0.102799420034063	MAPK13/MAPKAPK2/MAPK3/KRAS/RAP1A	5
R-HSA-432720	R-HSA-432720	Lysosome Vesicle Biogenesis	5/498	31/8979	0.0264381933844509	0.130140658047542	0.102799420034063	CLTB/SH3GL2/APP/CLTA/HSPA8	5
R-HSA-2142753	R-HSA-2142753	Arachidonic acid metabolism	6/498	42/8979	0.0270989061980845	0.13285073526378	0.104940137395235	MAPKAPK2/PTGES/LTA4H/PTGIS/PLA2G4A/PTGR1	6
R-HSA-6802957	R-HSA-6802957	Oncogenic MAPK signaling	9/498	79/8979	0.0301343340550043	0.147133631053989	0.116222341017596	ZC3HAV1/KDM7A/MAPK3/RAP1B/KRAS/SND1/ACTG1/TRIM24/RAP1A	9
R-HSA-975138	R-HSA-975138	TRAF6 mediated induction of NFkB and MAP kinases upon TLR7/8 or 9 activation	10/498	92/8979	0.0306929039096889	0.149256621431794	0.117899312556318	MEF2C/MAPKAPK2/APP/MAPK3/MEF2A/TP53/CUL1/UBB/UBC/JUN	10
R-HSA-9734009	R-HSA-9734009	Defective Intrinsic Pathway for Apoptosis	4/498	22/8979	0.0308424935652333	0.149381715821973	0.117998125878402	APP/LMNB1/TP53/JUN	4
R-HSA-917937	R-HSA-917937	Iron uptake and transport	7/498	55/8979	0.0312844113406909	0.150650197048711	0.119000112009325	ATP6V0E1/HMOX2/GLRX3/HMOX1/CUL1/UBB/UBC	7
R-HSA-2142691	R-HSA-2142691	Synthesis of Leukotrienes (LT) and Eoxins (EX)	3/498	13/8979	0.0319788146305722	0.150650197048711	0.119000112009325	MAPKAPK2/LTA4H/PTGR1	3
R-HSA-6803205	R-HSA-6803205	TP53 regulates transcription of several additional cell death genes whose specific roles in p53-dependent apoptosis remain uncertain	3/498	13/8979	0.0319788146305722	0.150650197048711	0.119000112009325	BIRC5/RABGGTB/TP53	3
R-HSA-9005891	R-HSA-9005891	Loss of function of MECP2 in Rett syndrome	3/498	13/8979	0.0319788146305722	0.150650197048711	0.119000112009325	NCOR2/HDAC1/HDAC3	3
R-HSA-9005895	R-HSA-9005895	Pervasive developmental disorders	3/498	13/8979	0.0319788146305722	0.150650197048711	0.119000112009325	NCOR2/HDAC1/HDAC3	3
R-HSA-9675151	R-HSA-9675151	Disorders of Developmental Biology	3/498	13/8979	0.0319788146305722	0.150650197048711	0.119000112009325	NCOR2/HDAC1/HDAC3	3
R-HSA-9697154	R-HSA-9697154	Disorders of Nervous System Development	3/498	13/8979	0.0319788146305722	0.150650197048711	0.119000112009325	NCOR2/HDAC1/HDAC3	3
R-HSA-975155	R-HSA-975155	MyD88 dependent cascade initiated on endosome	10/498	93/8979	0.0327602036882752	0.153730761276498	0.121433480802331	MEF2C/MAPKAPK2/APP/MAPK3/MEF2A/TP53/CUL1/UBB/UBC/JUN	10
R-HSA-448424	R-HSA-448424	Interleukin-17 signaling	8/498	68/8979	0.0336158047055072	0.157134342925743	0.12412200431858	MEF2C/MAPKAPK2/MAPK3/MEF2A/CUL1/UBB/UBC/JUN	8
R-HSA-2029482	R-HSA-2029482	Regulation of actin dynamics for phagocytic cup formation	7/498	56/8979	0.034115147026453	0.158852769551746	0.125479406864214	ARPC1B/MAPK3/HSP90AA1/ARPC4/ARPC3/VAV3/ACTG1	7
R-HSA-390466	R-HSA-390466	Chaperonin-mediated protein folding	9/498	81/8979	0.0346936735272533	0.160925270284106	0.127116496122122	TP53/CCT2/CSNK2B/HDAC3/CCT5/CCT7/CCT3/GNG2/FKBP9	9
R-HSA-168181	R-HSA-168181	Toll Like Receptor 7/8 (TLR7/8) Cascade	10/498	94/8979	0.0349233041101167	0.161369750026057	0.127467595158926	MEF2C/MAPKAPK2/APP/MAPK3/MEF2A/TP53/CUL1/UBB/UBC/JUN	10
R-HSA-174824	R-HSA-174824	Plasma lipoprotein assembly, remodeling, and clearance	8/498	69/8979	0.036259326798658	0.166269004255443	0.131337565550472	SCARB1/CLTA/ANGPTL4/UBB/APOE/UBC/LPL/SOAT1	8
R-HSA-5654738	R-HSA-5654738	Signaling by FGFR2	8/498	69/8979	0.036259326798658	0.166269004255443	0.131337565550472	POLR2L/MAPK3/KRAS/FGFR2/PIK3R1/UBB/UBC/POLR2G	8
R-HSA-913531	R-HSA-913531	Interferon Signaling	13/498	135/8979	0.0364611860597293	0.1665613272274	0.131568474418082	EGR1/SMAD7/TRIM35/MAPK3/ARIH1/PRKCD/PTPN2/EIF4A1/IFNAR2/IP6K2/UBB/UBC/IFNAR1	13
R-HSA-3371556	R-HSA-3371556	Cellular response to heat stress	9/498	82/8979	0.0371425263642773	0.168398070659092	0.133019336603368	MAPKAPK2/BAG1/MAPK3/DNAJC7/HSP90AA1/HSPA8/VCP/BAG3/DNAJB1	9
R-HSA-70326	R-HSA-70326	Glucose metabolism	9/498	82/8979	0.0371425263642773	0.168398070659092	0.133019336603368	SLC25A11/MDH1/MDH2/PFKL/PCK2/PKM/GPI/TPI1/PGK1	9
R-HSA-2173782	R-HSA-2173782	Binding and Uptake of Ligands by Scavenger Receptors	5/498	34/8979	0.0378330085142485	0.170248538314118	0.13448103969126	COL4A1/SCARB1/HSP90AA1/APOE/COLEC12	5
R-HSA-6802948	R-HSA-6802948	Signaling by high-kinase activity BRAF mutants	5/498	34/8979	0.0378330085142485	0.170248538314118	0.13448103969126	MAPK3/RAP1B/KRAS/ACTG1/RAP1A	5
R-HSA-6781827	R-HSA-6781827	Transcription-Coupled Nucleotide Excision Repair (TC-NER)	8/498	70/8979	0.0390395184384949	0.171322195186639	0.135329132097327	POLR2L/COPS4/COPS2/COPS5/COPS6/UBB/UBC/POLR2G	8
R-HSA-2173791	R-HSA-2173791	TGF-beta receptor signaling in EMT (epithelial to mesenchymal transition)	3/498	14/8979	0.0390660063651124	0.171322195186639	0.135329132097327	UBB/UBC/F11R	3
R-HSA-6804116	R-HSA-6804116	TP53 Regulates Transcription of Genes Involved in G1 Cell Cycle Arrest	3/498	14/8979	0.0390660063651124	0.171322195186639	0.135329132097327	CCNA2/TP53/CDKN1A	3
R-HSA-8875360	R-HSA-8875360	InlB-mediated entry of Listeria monocytogenes into host cell	3/498	14/8979	0.0390660063651124	0.171322195186639	0.135329132097327	SH3GL2/UBB/UBC	3
R-HSA-8935690	R-HSA-8935690	Digestion	3/498	14/8979	0.0390660063651124	0.171322195186639	0.135329132097327	PNLIPRP1/PNLIP/PNLIPRP2	3
R-HSA-8956320	R-HSA-8956320	Nucleotide biosynthesis	3/498	14/8979	0.0390660063651124	0.171322195186639	0.135329132097327	PAICS/GART/GMPS	3
R-HSA-9706369	R-HSA-9706369	Negative regulation of FLT3	3/498	14/8979	0.0390660063651124	0.171322195186639	0.135329132097327	SOCS2/UBB/UBC	3
R-HSA-168164	R-HSA-168164	Toll Like Receptor 3 (TLR3) Cascade	10/498	96/8979	0.0395442125860948	0.172791015865327	0.136489368384499	MEF2C/MAPKAPK2/APP/MAPK3/MEF2A/TP53/CUL1/UBB/UBC/JUN	10
R-HSA-5218859	R-HSA-5218859	Regulated Necrosis	6/498	46/8979	0.0402468791123356	0.174719359989459	0.138012586881785	CDC37/HSP90AA1/CASP3/TP53/UBB/UBC	6
R-HSA-977225	R-HSA-977225	Amyloid fiber formation	7/498	58/8979	0.0402752753541208	0.174719359989459	0.138012586881785	TSPAN15/APP/SNCA/UBB/APOE/TGFBI/UBC	7
R-HSA-9635486	R-HSA-9635486	Infection with Mycobacterium tuberculosis	4/498	24/8979	0.0410839332781215	0.177588614815106	0.140279040244105	MAPK3/UBB/UBC/PGK1	4
R-HSA-3700989	R-HSA-3700989	Transcriptional Regulation by TP53	26/498	328/8979	0.0414434204315386	0.17850273228727	0.141001110866701	POLR2L/YWHAH/ING2/KMT5A/BIRC5/TPX2/TAF10/CCNA2/SESN3/TAF7/TXNRD1/CNOT2/RABGGTB/SUPT4H1/GADD45A/TP53/HDAC1/CSNK2B/RGCC/UBB/CDKN1A/PRMT1/UBC/GPI/JUN/POLR2G	26
R-HSA-168138	R-HSA-168138	Toll Like Receptor 9 (TLR9) Cascade	10/498	97/8979	0.0420054549617353	0.179854258029164	0.142068694698781	MEF2C/MAPKAPK2/APP/MAPK3/MEF2A/TP53/CUL1/UBB/UBC/JUN	10
R-HSA-5663213	R-HSA-5663213	RHO GTPases Activate WASPs and WAVEs	5/498	35/8979	0.042204606154439	0.179854258029164	0.142068694698781	ARPC1B/MAPK3/ARPC4/ARPC3/ACTG1	5
R-HSA-5689896	R-HSA-5689896	Ovarian tumor domain proteases	5/498	35/8979	0.042204606154439	0.179854258029164	0.142068694698781	TP53/VCP/UBB/UBC/RNF128	5
R-HSA-3928665	R-HSA-3928665	EPH-ephrin mediated repulsion of cells	6/498	47/8979	0.0440675489043652	0.187131915417832	0.147817389764457	CLTB/TIAM1/CLTA/VAV3/ACTG1/EFNB1	6
R-HSA-674695	R-HSA-674695	RNA Polymerase II Pre-transcription Events	8/498	72/8979	0.0450190662646151	0.18907926072384	0.149355617487192	POLR2L/GTF2A2/TAF10/TAF7/SUPT4H1/GTF2E2/POLR2G/GTF2A1	8
R-HSA-2173788	R-HSA-2173788	Downregulation of TGF-beta receptor signaling	4/498	25/8979	0.0468427514759292	0.18907926072384	0.149355617487192	SMAD7/BAMBI/UBB/UBC	4
R-HSA-350054	R-HSA-350054	Notch-HLH transcription pathway	4/498	25/8979	0.0468427514759292	0.18907926072384	0.149355617487192	NCOR2/MAML3/HDAC1/HDAC3	4
R-HSA-389957	R-HSA-389957	Prefoldin mediated transfer of substrate to CCT/TriC	4/498	25/8979	0.0468427514759292	0.18907926072384	0.149355617487192	CCT2/CCT5/CCT7/CCT3	4
R-HSA-5213460	R-HSA-5213460	RIPK1-mediated regulated necrosis	4/498	25/8979	0.0468427514759292	0.18907926072384	0.149355617487192	CDC37/HSP90AA1/UBB/UBC	4
R-HSA-5675482	R-HSA-5675482	Regulation of necroptotic cell death	4/498	25/8979	0.0468427514759292	0.18907926072384	0.149355617487192	CDC37/HSP90AA1/UBB/UBC	4
R-HSA-9664565	R-HSA-9664565	Signaling by ERBB2 KD Mutants	4/498	25/8979	0.0468427514759292	0.18907926072384	0.149355617487192	KRAS/CDC37/HSP90AA1/PIK3R1	4
R-HSA-111465	R-HSA-111465	Apoptotic cleavage of cellular proteins	5/498	36/8979	0.0468682228086162	0.18907926072384	0.149355617487192	PLEC/LMNB1/PRKCD/FNTA/CASP3	5
R-HSA-111996	R-HSA-111996	Ca-dependent events	5/498	36/8979	0.0468682228086162	0.18907926072384	0.149355617487192	CAMKK2/PRKCD/PDE1A/PRKAR1A/PLA2G4A	5
R-HSA-110312	R-HSA-110312	Translesion synthesis by REV1	3/498	15/8979	0.0468778598312008	0.18907926072384	0.149355617487192	REV3L/UBB/UBC	3
R-HSA-1295596	R-HSA-1295596	Spry regulation of FGF signaling	3/498	15/8979	0.0468778598312008	0.18907926072384	0.149355617487192	MAPK3/UBB/UBC	3
R-HSA-4419969	R-HSA-4419969	Depolymerisation of the Nuclear Lamina	3/498	15/8979	0.0468778598312008	0.18907926072384	0.149355617487192	LMNB1/TMPO/EMD	3
R-HSA-5684264	R-HSA-5684264	MAP3K8 (TPL2)-dependent MAPK1/3 activation	3/498	15/8979	0.0468778598312008	0.18907926072384	0.149355617487192	CUL1/UBB/UBC	3
R-HSA-8866427	R-HSA-8866427	VLDLR internalisation and degradation	3/498	15/8979	0.0468778598312008	0.18907926072384	0.149355617487192	CLTA/UBB/UBC	3
R-HSA-9617828	R-HSA-9617828	FOXO-mediated transcription of cell cycle genes	3/498	15/8979	0.0468778598312008	0.18907926072384	0.149355617487192	GADD45A/CCNG2/CDKN1A	3
R-HSA-166166	R-HSA-166166	MyD88-independent TLR4 cascade	10/498	99/8979	0.0472374027359659	0.189263480729485	0.14950113473002	MEF2C/MAPKAPK2/APP/MAPK3/MEF2A/TP53/CUL1/UBB/UBC/JUN	10
R-HSA-937061	R-HSA-937061	TRIF(TICAM1)-mediated TLR4 signaling	10/498	99/8979	0.0472374027359659	0.189263480729485	0.14950113473002	MEF2C/MAPKAPK2/APP/MAPK3/MEF2A/TP53/CUL1/UBB/UBC/JUN	10
R-HSA-1226099	R-HSA-1226099	Signaling by FGFR in disease	7/498	61/8979	0.0508019022246724	0.202871172460116	0.160249987847084	POLR2L/MYO18A/KRAS/FGFR2/PIK3R1/TRIM24/POLR2G	7
R-HSA-5083635	R-HSA-5083635	Defective B3GALTL causes PpS	5/498	37/8979	0.0518255643963128	0.206276008785324	0.162939502444548	SEMA5B/SEMA5A/ADAMTS9/ADAMTS16/ADAMTS1	5
R-HSA-1227990	R-HSA-1227990	Signaling by ERBB2 in Cancer	4/498	26/8979	0.0530258187126966	0.210359004498395	0.166164701990964	KRAS/CDC37/HSP90AA1/PIK3R1	4
R-HSA-5655862	R-HSA-5655862	Translesion synthesis by POLK	3/498	16/8979	0.0553937936954144	0.216197136558802	0.170776301462613	REV3L/UBB/UBC	3
R-HSA-5656121	R-HSA-5656121	Translesion synthesis by POLI	3/498	16/8979	0.0553937936954144	0.216197136558802	0.170776301462613	REV3L/UBB/UBC	3
R-HSA-8876725	R-HSA-8876725	Protein methylation	3/498	16/8979	0.0553937936954144	0.216197136558802	0.170776301462613	ETFBKMT/HSPA8/VCP	3
R-HSA-9703648	R-HSA-9703648	Signaling by FLT3 ITD and TKD mutants	3/498	16/8979	0.0553937936954144	0.216197136558802	0.170776301462613	KRAS/PIK3R1/CDKN1A	3
R-HSA-9758274	R-HSA-9758274	Regulation of NF-kappa B signaling	3/498	16/8979	0.0553937936954144	0.216197136558802	0.170776301462613	TP53/UBB/UBC	3
R-HSA-162587	R-HSA-162587	HIV Life Cycle	12/498	130/8979	0.0566322193867496	0.220317601872323	0.174031098624816	POLR2L/PSIP1/GTF2A2/TAF10/RANGAP1/TAF7/SUPT4H1/UBB/GTF2E2/UBC/POLR2G/GTF2A1	12
R-HSA-5674135	R-HSA-5674135	MAP2K and MAPK activation	5/498	38/8979	0.0570773534535863	0.221335332041881	0.174835013963431	MAPK3/RAP1B/KRAS/ACTG1/RAP1A	5
R-HSA-9679191	R-HSA-9679191	Potential therapeutics for SARS	9/498	89/8979	0.0576204994984114	0.222725392291937	0.175933036592653	ATP1B2/FXYD6/MTA3/HSP90AA1/IFNAR2/FNTA/VEGFA/HDAC1/IFNAR1	9
R-HSA-3371453	R-HSA-3371453	Regulation of HSF1-mediated heat shock response	7/498	63/8979	0.05870080835008	0.225873796707149	0.178419993034799	MAPKAPK2/BAG1/MAPK3/DNAJC7/HSPA8/BAG3/DNAJB1	7
R-HSA-9013148	R-HSA-9013148	CDC42 GTPase cycle	13/498	145/8979	0.0588095954942327	0.225873796707149	0.178419993034799	ARHGDIG/PAK3/TIAM1/DOCK7/SCRIB/TMPO/PLD1/DOCK9/VAV3/CDC42EP3/PIK3R1/CDC42EP5/CPNE8	13
R-HSA-162599	R-HSA-162599	Late Phase of HIV Life Cycle	11/498	117/8979	0.0594798460591379	0.227574146756797	0.179763116710222	POLR2L/GTF2A2/TAF10/RANGAP1/TAF7/SUPT4H1/UBB/GTF2E2/UBC/POLR2G/GTF2A1	11
R-HSA-2122948	R-HSA-2122948	Activated NOTCH1 Transmits Signal to the Nucleus	4/498	27/8979	0.0596297100954791	0.227574146756797	0.179763116710222	DTX1/DTX2/UBB/UBC	4
R-HSA-447115	R-HSA-447115	Interleukin-12 family signaling	6/498	51/8979	0.0615608212470481	0.234202998182776	0.184999313393918	LMNB1/RAP1B/GSTO1/CNN2/ANXA2/TALDO1	6
R-HSA-5654741	R-HSA-5654741	Signaling by FGFR3	5/498	39/8979	0.0626233521585679	0.236011758447603	0.186428071393105	MAPK3/KRAS/PIK3R1/UBB/UBC	5
R-HSA-9035034	R-HSA-9035034	RHOF GTPase cycle	5/498	39/8979	0.0626233521585679	0.236011758447603	0.186428071393105	MCAM/LMNB1/AKAP12/TMPO/PIK3R1	5
R-HSA-9696270	R-HSA-9696270	RND2 GTPase cycle	5/498	39/8979	0.0626233521585679	0.236011758447603	0.186428071393105	RND2/NISCH/SCRIB/TXNL1/PIK3R1	5
R-HSA-2559582	R-HSA-2559582	Senescence-Associated Secretory Phenotype (SASP)	7/498	64/8979	0.0629186963477747	0.236386130203789	0.186723791423958	MAPK3/CCNA2/CDC16/UBB/CDKN1A/UBC/JUN	7
R-HSA-193704	R-HSA-193704	p75 NTR receptor-mediated signalling	9/498	91/8979	0.0645882477787317	0.241158154260363	0.19049326141715	TIAM1/CASP3/HDAC1/VAV3/BAD/HDAC3/UBB/NET1/UBC	9
R-HSA-8851708	R-HSA-8851708	Signaling by FGFR2 IIIa TM	3/498	17/8979	0.064588792558953	0.241158154260363	0.19049326141715	POLR2L/FGFR2/POLR2G	3
R-HSA-166058	R-HSA-166058	MyD88:MAL(TIRAP) cascade initiated on plasma membrane	10/498	105/8979	0.0655023494135336	0.243064102746836	0.191998789374082	MEF2C/MAPKAPK2/APP/MAPK3/MEF2A/TP53/CUL1/UBB/UBC/JUN	10
R-HSA-168188	R-HSA-168188	Toll Like Receptor TLR6:TLR2 Cascade	10/498	105/8979	0.0655023494135336	0.243064102746836	0.191998789374082	MEF2C/MAPKAPK2/APP/MAPK3/MEF2A/TP53/CUL1/UBB/UBC/JUN	10
R-HSA-389958	R-HSA-389958	Cooperation of Prefoldin and TriC/CCT in actin and tubulin folding	4/498	28/8979	0.0666491110650973	0.24505740226984	0.193573316796897	CCT2/CCT5/CCT7/CCT3	4
R-HSA-5218920	R-HSA-5218920	VEGFR2 mediated vascular permeability	4/498	28/8979	0.0666491110650973	0.24505740226984	0.193573316796897	PAK3/CTNNA1/HSP90AA1/VAV3	4
R-HSA-8863795	R-HSA-8863795	Downregulation of ERBB2 signaling	4/498	28/8979	0.0666491110650973	0.24505740226984	0.193573316796897	CDC37/HSP90AA1/UBB/UBC	4
R-HSA-5654743	R-HSA-5654743	Signaling by FGFR4	5/498	40/8979	0.0684623901623333	0.249443028808985	0.197037567488986	MAPK3/KRAS/PIK3R1/UBB/UBC	5
R-HSA-8875878	R-HSA-8875878	MET promotes cell motility	5/498	40/8979	0.0684623901623333	0.249443028808985	0.197037567488986	COL27A1/DOCK7/RAP1B/TNS3/RAP1A	5
R-HSA-9656223	R-HSA-9656223	Signaling by RAF1 mutants	5/498	40/8979	0.0684623901623333	0.249443028808985	0.197037567488986	MAPK3/RAP1B/KRAS/ACTG1/RAP1A	5
R-HSA-168179	R-HSA-168179	Toll Like Receptor TLR1:TLR2 Cascade	10/498	106/8979	0.0689319228764168	0.249645342309185	0.197197376965884	MEF2C/MAPKAPK2/APP/MAPK3/MEF2A/TP53/CUL1/UBB/UBC/JUN	10
R-HSA-181438	R-HSA-181438	Toll Like Receptor 2 (TLR2) Cascade	10/498	106/8979	0.0689319228764168	0.249645342309185	0.197197376965884	MEF2C/MAPKAPK2/APP/MAPK3/MEF2A/TP53/CUL1/UBB/UBC/JUN	10
R-HSA-199992	R-HSA-199992	trans-Golgi Network Vesicle Budding	7/498	66/8979	0.0718948335107358	0.259443312530435	0.204936892589722	CLTB/TPD52L1/SH3GL2/APP/AP3S1/CLTA/HSPA8	7
R-HSA-15869	R-HSA-15869	Metabolism of nucleotides	9/498	93/8979	0.0720675868140098	0.259443312530435	0.204936892589722	NT5E/DUT/CTPS2/TXNRD1/PAICS/ADK/GART/GMPS/APRT	9
R-HSA-525793	R-HSA-525793	Myogenesis	4/498	29/8979	0.0740769563203837	0.2615070649064	0.206567071432567	MEF2C/MEF2A/CTNNA1/TCF4	4
R-HSA-110320	R-HSA-110320	Translesion Synthesis by POLH	3/498	18/8979	0.0744342060932751	0.2615070649064	0.206567071432567	VCP/UBB/UBC	3
R-HSA-167044	R-HSA-167044	Signalling to RAS	3/498	18/8979	0.0744342060932751	0.2615070649064	0.206567071432567	MAPK13/MAPKAPK2/KRAS	3
R-HSA-1839117	R-HSA-1839117	Signaling by cytosolic FGFR1 fusion mutants	3/498	18/8979	0.0744342060932751	0.2615070649064	0.206567071432567	MYO18A/PIK3R1/TRIM24	3
R-HSA-3000480	R-HSA-3000480	Scavenging by Class A Receptors	3/498	18/8979	0.0744342060932751	0.2615070649064	0.206567071432567	COL4A1/APOE/COLEC12	3
R-HSA-6804114	R-HSA-6804114	TP53 Regulates Transcription of Genes Involved in G2 Cell Cycle Arrest	3/498	18/8979	0.0744342060932751	0.2615070649064	0.206567071432567	GADD45A/TP53/PRMT1	3
R-HSA-8876384	R-HSA-8876384	Listeria monocytogenes entry into host cells	3/498	18/8979	0.0744342060932751	0.2615070649064	0.206567071432567	SH3GL2/UBB/UBC	3
R-HSA-8963743	R-HSA-8963743	Digestion and absorption	3/498	18/8979	0.0744342060932751	0.2615070649064	0.206567071432567	PNLIPRP1/PNLIP/PNLIPRP2	3
R-HSA-5655253	R-HSA-5655253	Signaling by FGFR2 in disease	5/498	41/8979	0.0745923966233844	0.2615070649064	0.206567071432567	POLR2L/KRAS/FGFR2/PIK3R1/POLR2G	5
R-HSA-9033241	R-HSA-9033241	Peroxisomal protein import	6/498	54/8979	0.0770276773320902	0.269261967717394	0.212692747476862	ECH1/PHYH/PEX2/GSTK1/UBB/UBC	6
R-HSA-8864260	R-HSA-8864260	Transcriptional regulation by the AP-2 (TFAP2) family of transcription factors	4/498	30/8979	0.0819045709524522	0.284659690399589	0.224855564119427	HSPD1/VEGFA/CDKN1A/APOE	4
R-HSA-9615710	R-HSA-9615710	Late endosomal microautophagy	4/498	30/8979	0.0819045709524522	0.284659690399589	0.224855564119427	PLIN3/HSPA8/UBB/UBC	4
R-HSA-190236	R-HSA-190236	Signaling by FGFR	8/498	82/8979	0.0837055788078308	0.289251942814453	0.228483030677385	POLR2L/MAPK3/KRAS/FGFR2/PIK3R1/UBB/UBC/POLR2G	8
R-HSA-6804756	R-HSA-6804756	Regulation of TP53 Activity through Phosphorylation	8/498	82/8979	0.0837055788078308	0.289251942814453	0.228483030677385	TPX2/TAF10/CCNA2/TAF7/TP53/CSNK2B/UBB/UBC	8
R-HSA-416700	R-HSA-416700	Other semaphorin interactions	3/498	19/8979	0.0848984600665219	0.290049696431233	0.229113184315498	PLXNA1/SEMA5A/PLXNA4	3
R-HSA-4641263	R-HSA-4641263	Regulation of FZD by ubiquitination	3/498	19/8979	0.0848984600665219	0.290049696431233	0.229113184315498	UBB/UBC/LGR4	3
R-HSA-6804115	R-HSA-6804115	TP53 regulates transcription of additional cell cycle genes whose exact role in the p53 pathway remain uncertain	3/498	19/8979	0.0848984600665219	0.290049696431233	0.229113184315498	CNOT2/TP53/RGCC	3
R-HSA-912631	R-HSA-912631	Regulation of signaling by CBL	3/498	19/8979	0.0848984600665219	0.290049696431233	0.229113184315498	PIK3R1/UBB/UBC	3
R-HSA-6807505	R-HSA-6807505	RNA polymerase II transcribes snRNA genes	7/498	69/8979	0.086710462258835	0.293023744734475	0.231462415104041	POLR2L/GTF2A2/PHAX/SUPT4H1/GTF2E2/POLR2G/GTF2A1	7
R-HSA-2173789	R-HSA-2173789	TGF-beta receptor signaling activates SMADs	5/498	43/8979	0.0877127461435701	0.293023744734475	0.231462415104041	SMAD7/BAMBI/UBB/UBC/LTBP1	5
R-HSA-6802946	R-HSA-6802946	Signaling by moderate kinase activity BRAF mutants	5/498	43/8979	0.0877127461435701	0.293023744734475	0.231462415104041	MAPK3/RAP1B/KRAS/ACTG1/RAP1A	5
R-HSA-6802949	R-HSA-6802949	Signaling by RAS mutants	5/498	43/8979	0.0877127461435701	0.293023744734475	0.231462415104041	MAPK3/RAP1B/KRAS/ACTG1/RAP1A	5
R-HSA-6802955	R-HSA-6802955	Paradoxical activation of RAF signaling by kinase inactive BRAF	5/498	43/8979	0.0877127461435701	0.293023744734475	0.231462415104041	MAPK3/RAP1B/KRAS/ACTG1/RAP1A	5
R-HSA-69231	R-HSA-69231	Cyclin D associated events in G1	5/498	43/8979	0.0877127461435701	0.293023744734475	0.231462415104041	CKS1B/CUL1/UBB/CDKN1A/UBC	5
R-HSA-69236	R-HSA-69236	G1 Phase	5/498	43/8979	0.0877127461435701	0.293023744734475	0.231462415104041	CKS1B/CUL1/UBB/CDKN1A/UBC	5
R-HSA-9649948	R-HSA-9649948	Signaling downstream of RAS mutants	5/498	43/8979	0.0877127461435701	0.293023744734475	0.231462415104041	MAPK3/RAP1B/KRAS/ACTG1/RAP1A	5
R-HSA-9664407	R-HSA-9664407	Parasite infection	6/498	56/8979	0.0884505431618729	0.293053173223128	0.231485660964416	ARPC1B/MAPK3/ARPC4/ARPC3/VAV3/ACTG1	6
R-HSA-9664417	R-HSA-9664417	Leishmania phagocytosis	6/498	56/8979	0.0884505431618729	0.293053173223128	0.231485660964416	ARPC1B/MAPK3/ARPC4/ARPC3/VAV3/ACTG1	6
R-HSA-9664422	R-HSA-9664422	FCGR3A-mediated phagocytosis	6/498	56/8979	0.0884505431618729	0.293053173223128	0.231485660964416	ARPC1B/MAPK3/ARPC4/ARPC3/VAV3/ACTG1	6
R-HSA-2559585	R-HSA-2559585	Oncogene Induced Senescence	4/498	31/8979	0.0901218120736376	0.296958757816412	0.234570721675703	MAPK3/TP53/UBB/UBC	4
R-HSA-2871796	R-HSA-2871796	FCERI mediated MAPK activation	4/498	31/8979	0.0901218120736376	0.296958757816412	0.234570721675703	MAPK3/KRAS/VAV3/JUN	4
R-HSA-204998	R-HSA-204998	Cell death signalling via NRAGE, NRIF and NADE	7/498	70/8979	0.0920072337944282	0.302345296883053	0.238825603281106	TIAM1/CASP3/VAV3/BAD/UBB/NET1/UBC	7
R-HSA-73893	R-HSA-73893	DNA Damage Bypass	5/498	44/8979	0.0946947809049859	0.309490259543125	0.244469481440628	USP1/REV3L/VCP/UBB/UBC	5
R-HSA-8866654	R-HSA-8866654	E3 ubiquitin ligases ubiquitinate target proteins	5/498	44/8979	0.0946947809049859	0.309490259543125	0.244469481440628	RNF181/PEX2/VCP/UBB/UBC	5
R-HSA-8862803	R-HSA-8862803	Deregulated CDK5 triggers multiple neurodegenerative pathways in Alzheimer's disease models	3/498	20/8979	0.095947687271007	0.311894638406562	0.246368724585789	APP/LMNB1/JUN	3
R-HSA-8863678	R-HSA-8863678	Neurodegenerative Diseases	3/498	20/8979	0.095947687271007	0.311894638406562	0.246368724585789	APP/LMNB1/JUN	3
R-HSA-8856825	R-HSA-8856825	Cargo recognition for clathrin-mediated endocytosis	9/498	99/8979	0.0976039714814557	0.316425778512461	0.249947917913745	CLTB/SH3GL2/COPS4/COPS2/CLTA/COPS5/COPS6/UBB/UBC	9
R-HSA-983231	R-HSA-983231	Factors involved in megakaryocyte development and platelet production	11/498	128/8979	0.0980273789443429	0.316946431653827	0.250359187087993	KIF23/MAFF/DOCK7/WEE1/TP53/DOCK9/HDAC1/PRKAR1A/KIF26A/GATA6/DOCK4	11
R-HSA-418889	R-HSA-418889	Caspase activation via Dependence Receptors in the absence of ligand	2/498	10/8979	0.102852338998408	0.327282113013404	0.258523446170141	CASP3/DAPK1	2
R-HSA-450341	R-HSA-450341	Activation of the AP-1 family of transcription factors	2/498	10/8979	0.102852338998408	0.327282113013404	0.258523446170141	MAPK3/JUN	2
R-HSA-71336	R-HSA-71336	Pentose phosphate pathway	2/498	10/8979	0.102852338998408	0.327282113013404	0.258523446170141	TALDO1/TKT	2
R-HSA-879415	R-HSA-879415	Advanced glycosylation endproduct receptor signaling	2/498	10/8979	0.102852338998408	0.327282113013404	0.258523446170141	APP/MAPK3	2
R-HSA-9014325	R-HSA-9014325	TICAM1,TRAF6-dependent induction of TAK1 complex	2/498	10/8979	0.102852338998408	0.327282113013404	0.258523446170141	UBB/UBC	2
R-HSA-9645460	R-HSA-9645460	Alpha-protein kinase 1 signaling pathway	2/498	10/8979	0.102852338998408	0.327282113013404	0.258523446170141	UBB/UBC	2
R-HSA-3108232	R-HSA-3108232	SUMO E3 ligases SUMOylate target proteins	13/498	159/8979	0.103260097499147	0.327714941010451	0.258865341375978	THRA/RAD21/ING2/BIRC5/CDCA8/NCOR2/RANGAP1/TOPORS/TP53/NSMCE1/HDAC1/RNF2/SP3	13
R-HSA-198725	R-HSA-198725	Nuclear Events (kinase and transcription factor activation)	6/498	59/8979	0.107214278653479	0.33297382983846	0.263019390768793	MEF2C/EGR1/MAPKAPK2/MAPK3/MEF2A/FOSB	6
R-HSA-163560	R-HSA-163560	Triglyceride catabolism	3/498	21/8979	0.107546285708179	0.33297382983846	0.263019390768793	FABP5/FABP3/PLIN3	3
R-HSA-167242	R-HSA-167242	Abortive elongation of HIV-1 transcript in the absence of Tat	3/498	21/8979	0.107546285708179	0.33297382983846	0.263019390768793	POLR2L/SUPT4H1/POLR2G	3
R-HSA-174048	R-HSA-174048	APC/C:Cdc20 mediated degradation of Cyclin B	3/498	21/8979	0.107546285708179	0.33297382983846	0.263019390768793	CDC16/UBB/UBC	3
R-HSA-198753	R-HSA-198753	ERK/MAPK targets	3/498	21/8979	0.107546285708179	0.33297382983846	0.263019390768793	MEF2C/MAPK3/MEF2A	3
R-HSA-3371571	R-HSA-3371571	HSF1-dependent transactivation	3/498	21/8979	0.107546285708179	0.33297382983846	0.263019390768793	HSP90AA1/HSPA8/DNAJB1	3
R-HSA-5218921	R-HSA-5218921	VEGFR2 mediated cell proliferation	3/498	21/8979	0.107546285708179	0.33297382983846	0.263019390768793	KRAS/PRKCD/VEGFA	3
R-HSA-5620922	R-HSA-5620922	BBSome-mediated cargo-targeting to cilium	3/498	21/8979	0.107546285708179	0.33297382983846	0.263019390768793	CCT2/CCT5/CCT3	3
R-HSA-5654727	R-HSA-5654727	Negative regulation of FGFR2 signaling	4/498	33/8979	0.107678104176616	0.33297382983846	0.263019390768793	MAPK3/FGFR2/UBB/UBC	4
R-HSA-9029569	R-HSA-9029569	NR1H3 & NR1H2 regulate gene expression linked to cholesterol transport and efflux	4/498	33/8979	0.107678104176616	0.33297382983846	0.263019390768793	NCOR2/HDAC3/APOE/KDM3A	4
R-HSA-9009391	R-HSA-9009391	Extra-nuclear estrogen signaling	7/498	73/8979	0.108954704097764	0.33605977785653	0.265457012272113	HSPB1/MAPK3/KRAS/HSP90AA1/PIK3R1/PRMT1/GNG2	7
R-HSA-1500931	R-HSA-1500931	Cell-Cell communication	10/498	116/8979	0.109429694943906	0.336663806383548	0.265934140505465	PTK2B/PLEC/CTNNA1/PARVA/CD2AP/VASP/ACTG1/PIK3R1/F11R/PARVB	10
R-HSA-1474244	R-HSA-1474244	Extracellular matrix organization	20/498	270/8979	0.113600345872914	0.34772976179501	0.274675250435964	FBLN2/COL27A1/COL4A1/COLGALT1/DDR1/PDGFA/PLEC/PLOD2/NID1/APP/ADAMTS9/ADAMTS16/MMP11/TIMP1/CASP3/ADAMTS1/F11R/LTBP1/ADAM8/BMP2	20
R-HSA-8852135	R-HSA-8852135	Protein ubiquitination	6/498	60/8979	0.11389158864762	0.34772976179501	0.274675250435964	RNF181/PEX2/UBA1/VCP/UBB/UBC	6
R-HSA-9614085	R-HSA-9614085	FOXO-mediated transcription	6/498	60/8979	0.11389158864762	0.34772976179501	0.274675250435964	PINK1/PLXNA4/GADD45A/HDAC1/CCNG2/CDKN1A	6
R-HSA-111933	R-HSA-111933	Calmodulin induced events	4/498	34/8979	0.116990783598265	0.349010691544975	0.275687069781096	CAMKK2/PRKCD/PDE1A/PRKAR1A	4
R-HSA-111997	R-HSA-111997	CaM pathway	4/498	34/8979	0.116990783598265	0.349010691544975	0.275687069781096	CAMKK2/PRKCD/PDE1A/PRKAR1A	4
R-HSA-532668	R-HSA-532668	N-glycan trimming in the ER and Calnexin/Calreticulin cycle	4/498	34/8979	0.116990783598265	0.349010691544975	0.275687069781096	MLEC/VCP/UBB/UBC	4
R-HSA-6804757	R-HSA-6804757	Regulation of TP53 Degradation	4/498	34/8979	0.116990783598265	0.349010691544975	0.275687069781096	CCNA2/TP53/UBB/UBC	4
R-HSA-109606	R-HSA-109606	Intrinsic Pathway for Apoptosis	5/498	47/8979	0.117262917063463	0.349010691544975	0.275687069781096	YWHAH/MAPK3/CASP3/TP53/BAD	5
R-HSA-112043	R-HSA-112043	PLC beta mediated events	5/498	47/8979	0.117262917063463	0.349010691544975	0.275687069781096	CAMKK2/PRKCD/PDE1A/PRKAR1A/PLA2G4A	5
R-HSA-1483249	R-HSA-1483249	Inositol phosphate metabolism	5/498	47/8979	0.117262917063463	0.349010691544975	0.275687069781096	ITPKB/NUDT3/INPP1/IP6K2/ISYNA1	5
R-HSA-189445	R-HSA-189445	Metabolism of porphyrins	3/498	22/8979	0.119657410783381	0.349010691544975	0.275687069781096	HMOX2/HMOX1/UROD	3
R-HSA-201556	R-HSA-201556	Signaling by ALK	3/498	22/8979	0.119657410783381	0.349010691544975	0.275687069781096	HDAC1/PIK3R1/HDAC3	3
R-HSA-450302	R-HSA-450302	activated TAK1 mediates p38 MAPK activation	3/498	22/8979	0.119657410783381	0.349010691544975	0.275687069781096	MAPKAPK2/UBB/UBC	3
R-HSA-9665686	R-HSA-9665686	Signaling by ERBB2 TMD/JMD mutants	3/498	22/8979	0.119657410783381	0.349010691544975	0.275687069781096	KRAS/CDC37/HSP90AA1	3
R-HSA-400253	R-HSA-400253	Circadian Clock	6/498	61/8979	0.120774099893759	0.349010691544975	0.275687069781096	MEF2C/CSNK1D/CUL1/HDAC3/UBB/UBC	6
R-HSA-111461	R-HSA-111461	Cytochrome c-mediated apoptotic response	2/498	11/8979	0.121256616714216	0.349010691544975	0.275687069781096	MAPK3/CASP3	2
R-HSA-1474151	R-HSA-1474151	Tetrahydrobiopterin (BH4) synthesis, recycling, salvage and regulation	2/498	11/8979	0.121256616714216	0.349010691544975	0.275687069781096	GCHFR/HSP90AA1	2
R-HSA-170968	R-HSA-170968	Frs2-mediated activation	2/498	11/8979	0.121256616714216	0.349010691544975	0.275687069781096	MAPK3/RAP1A	2
R-HSA-189483	R-HSA-189483	Heme degradation	2/498	11/8979	0.121256616714216	0.349010691544975	0.275687069781096	HMOX2/HMOX1	2
R-HSA-2162123	R-HSA-2162123	Synthesis of Prostaglandins (PG) and Thromboxanes (TX)	2/498	11/8979	0.121256616714216	0.349010691544975	0.275687069781096	PTGES/PTGIS	2
R-HSA-5655291	R-HSA-5655291	Signaling by FGFR4 in disease	2/498	11/8979	0.121256616714216	0.349010691544975	0.275687069781096	KRAS/PIK3R1	2
R-HSA-75205	R-HSA-75205	Dissolution of Fibrin Clot	2/498	11/8979	0.121256616714216	0.349010691544975	0.275687069781096	SERPINE2/ANXA2	2
R-HSA-9013973	R-HSA-9013973	TICAM1-dependent activation of IRF3/IRF7	2/498	11/8979	0.121256616714216	0.349010691544975	0.275687069781096	UBB/UBC	2
R-HSA-9637687	R-HSA-9637687	Suppression of phagosomal maturation	2/498	11/8979	0.121256616714216	0.349010691544975	0.275687069781096	UBB/UBC	2
R-HSA-9673767	R-HSA-9673767	Signaling by PDGFRA transmembrane, juxtamembrane and kinase domain mutants	2/498	11/8979	0.121256616714216	0.349010691544975	0.275687069781096	KRAS/PIK3R1	2
R-HSA-9673770	R-HSA-9673770	Signaling by PDGFRA extracellular domain mutants	2/498	11/8979	0.121256616714216	0.349010691544975	0.275687069781096	KRAS/PIK3R1	2
R-HSA-975110	R-HSA-975110	TRAF6 mediated IRF7 activation in TLR7/8 or 9 signaling	2/498	11/8979	0.121256616714216	0.349010691544975	0.275687069781096	UBB/UBC	2
R-HSA-5654736	R-HSA-5654736	Signaling by FGFR1	5/498	48/8979	0.12530423846723	0.359802170455904	0.284211367951988	MAPK3/KRAS/PIK3R1/UBB/UBC	5
R-HSA-110313	R-HSA-110313	Translesion synthesis by Y family DNA polymerases bypasses lesions on DNA template	4/498	35/8979	0.126640612945856	0.361060470952014	0.285205312220977	REV3L/VCP/UBB/UBC	4
R-HSA-6806003	R-HSA-6806003	Regulation of TP53 Expression and Degradation	4/498	35/8979	0.126640612945856	0.361060470952014	0.285205312220977	CCNA2/TP53/UBB/UBC	4
R-HSA-8939243	R-HSA-8939243	RUNX1 interacts with co-factors whose precise effect on RUNX1 targets is not known	4/498	35/8979	0.126640612945856	0.361060470952014	0.285205312220977	SMARCB1/CSNK2B/RNF2/RUNX1	4
R-HSA-2990846	R-HSA-2990846	SUMOylation	13/498	165/8979	0.127215039370452	0.361842777077277	0.285823263729541	THRA/RAD21/ING2/BIRC5/CDCA8/NCOR2/RANGAP1/TOPORS/TP53/NSMCE1/HDAC1/RNF2/SP3	13
R-HSA-179409	R-HSA-179409	APC-Cdc20 mediated degradation of Nek2A	3/498	23/8979	0.132243407704783	0.373502458295007	0.295033363670229	CDC16/UBB/UBC	3
R-HSA-210991	R-HSA-210991	Basigin interactions	3/498	23/8979	0.132243407704783	0.373502458295007	0.295033363670229	ATP1B2/PPIL2/SLC3A2	3
R-HSA-8940973	R-HSA-8940973	RUNX2 regulates osteoblast differentiation	3/498	23/8979	0.132243407704783	0.373502458295007	0.295033363670229	MAPK3/HDAC3/HEY1	3
R-HSA-177929	R-HSA-177929	Signaling by EGFR	5/498	49/8979	0.133592346691493	0.376430771284908	0.2973464676729	SH3GL2/KRAS/PIK3R1/UBB/UBC	5
R-HSA-2559580	R-HSA-2559580	Oxidative Stress Induced Senescence	7/498	77/8979	0.133940536247717	0.376532136864213	0.297426537367646	MAPKAPK2/MAPK3/TP53/RNF2/UBB/UBC/JUN	7
R-HSA-9646399	R-HSA-9646399	Aggrephagy	4/498	36/8979	0.136612161713011	0.383149458199747	0.302653626316462	HSP90AA1/VCP/UBB/UBC	4
R-HSA-1358803	R-HSA-1358803	Downregulation of ERBB2:ERBB3 signaling	2/498	12/8979	0.140381632870456	0.384773293731294	0.303936310401345	UBB/UBC	2
R-HSA-163210	R-HSA-163210	Formation of ATP by chemiosmotic coupling	2/498	12/8979	0.140381632870456	0.384773293731294	0.303936310401345	ATP5ME/ATP5F1B	2
R-HSA-205043	R-HSA-205043	NRIF signals cell death from the nucleus	2/498	12/8979	0.140381632870456	0.384773293731294	0.303936310401345	UBB/UBC	2
R-HSA-209543	R-HSA-209543	p75NTR recruits signalling complexes	2/498	12/8979	0.140381632870456	0.384773293731294	0.303936310401345	UBB/UBC	2
R-HSA-209560	R-HSA-209560	NF-kB is activated and signals survival	2/498	12/8979	0.140381632870456	0.384773293731294	0.303936310401345	UBB/UBC	2
R-HSA-264870	R-HSA-264870	Caspase-mediated cleavage of cytoskeletal proteins	2/498	12/8979	0.140381632870456	0.384773293731294	0.303936310401345	PLEC/CASP3	2
R-HSA-3371511	R-HSA-3371511	HSF1 activation	2/498	12/8979	0.140381632870456	0.384773293731294	0.303936310401345	HSP90AA1/VCP	2
R-HSA-4641265	R-HSA-4641265	Repression of WNT target genes	2/498	12/8979	0.140381632870456	0.384773293731294	0.303936310401345	TCF7/HDAC1	2
R-HSA-74217	R-HSA-74217	Purine salvage	2/498	12/8979	0.140381632870456	0.384773293731294	0.303936310401345	ADK/APRT	2
R-HSA-912694	R-HSA-912694	Regulation of IFNA/IFNB signaling	2/498	12/8979	0.140381632870456	0.384773293731294	0.303936310401345	IFNAR2/IFNAR1	2
R-HSA-432722	R-HSA-432722	Golgi Associated Vesicle Biogenesis	5/498	50/8979	0.142118940408843	0.387772493513722	0.306305408597293	TPD52L1/SH3GL2/AP3S1/CLTA/HSPA8	5
R-HSA-75153	R-HSA-75153	Apoptotic execution phase	5/498	50/8979	0.142118940408843	0.387772493513722	0.306305408597293	PLEC/LMNB1/PRKCD/FNTA/CASP3	5
R-HSA-156590	R-HSA-156590	Glutathione conjugation	3/498	24/8979	0.145266189765734	0.39457438030963	0.311678287667116	GSTM2/GSTO1/GSTK1	3
R-HSA-8866652	R-HSA-8866652	Synthesis of active ubiquitin: roles of E1 and E2 enzymes	3/498	24/8979	0.145266189765734	0.39457438030963	0.311678287667116	UBA1/UBB/UBC	3
R-HSA-9658195	R-HSA-9658195	Leishmania infection	12/498	154/8979	0.146880081195885	0.398061523420757	0.314432817225962	ARPC1B/NT5E/APP/MAPK3/ARPC4/ARPC3/HMOX1/PRKAR1A/VAV3/ACTG1/GNG2/JUN	12
R-HSA-74751	R-HSA-74751	Insulin receptor signalling cascade	5/498	51/8979	0.150875257709038	0.40615080535067	0.320822622713063	MAPK3/KRAS/GRB10/FGFR2/PIK3R1	5
R-HSA-9700206	R-HSA-9700206	Signaling by ALK in cancer	5/498	51/8979	0.150875257709038	0.40615080535067	0.320822622713063	PPFIBP1/MAPK3/PRKAR1A/PIK3R1/CUL1	5
R-HSA-9725370	R-HSA-9725370	Signaling by ALK fusions and activated point mutants	5/498	51/8979	0.150875257709038	0.40615080535067	0.320822622713063	PPFIBP1/MAPK3/PRKAR1A/PIK3R1/CUL1	5
R-HSA-195258	R-HSA-195258	RHO GTPase Effectors	19/498	266/8979	0.1539226361491	0.410787299662294	0.324485036392054	PAK3/ARPC1B/YWHAH/CENPA/PRC1/PKN2/EVL/BIRC5/RCC2/CDCA8/MAPK3/CENPF/SPC25/RANGAP1/PRKCD/CTNNA1/ARPC4/ARPC3/ACTG1	19
R-HSA-5655302	R-HSA-5655302	Signaling by FGFR1 in disease	4/498	38/8979	0.157455439326542	0.410787299662294	0.324485036392054	MYO18A/KRAS/PIK3R1/TRIM24	4
R-HSA-9013420	R-HSA-9013420	RHOU GTPase cycle	4/498	38/8979	0.157455439326542	0.410787299662294	0.324485036392054	PAK3/PTK2B/TXNL1/PIK3R1	4
R-HSA-202433	R-HSA-202433	Generation of second messenger molecules	3/498	25/8979	0.158687567714344	0.410787299662294	0.324485036392054	PAK3/EVL/VASP	3
R-HSA-8982491	R-HSA-8982491	Glycogen metabolism	3/498	25/8979	0.158687567714344	0.410787299662294	0.324485036392054	UGP2/UBB/UBC	3
R-HSA-9006115	R-HSA-9006115	Signaling by NTRK2 (TRKB)	3/498	25/8979	0.158687567714344	0.410787299662294	0.324485036392054	TIAM1/KRAS/PIK3R1	3
R-HSA-2559583	R-HSA-2559583	Cellular Senescence	11/498	141/8979	0.159038933428061	0.410787299662294	0.324485036392054	MAPKAPK2/LMNB1/MAPK3/CCNA2/CDC16/TP53/RNF2/UBB/CDKN1A/UBC/JUN	11
R-HSA-112040	R-HSA-112040	G-protein mediated events	5/498	52/8979	0.159852123123571	0.410787299662294	0.324485036392054	CAMKK2/PRKCD/PDE1A/PRKAR1A/PLA2G4A	5
R-HSA-169893	R-HSA-169893	Prolonged ERK activation events	2/498	13/8979	0.160091236186798	0.410787299662294	0.324485036392054	MAPK3/RAP1A	2
R-HSA-174490	R-HSA-174490	Membrane binding and targetting of GAG proteins	2/498	13/8979	0.160091236186798	0.410787299662294	0.324485036392054	UBB/UBC	2
R-HSA-174495	R-HSA-174495	Synthesis And Processing Of GAG, GAGPOL Polyproteins	2/498	13/8979	0.160091236186798	0.410787299662294	0.324485036392054	UBB/UBC	2
R-HSA-177504	R-HSA-177504	Retrograde neurotrophin signalling	2/498	13/8979	0.160091236186798	0.410787299662294	0.324485036392054	SH3GL2/CLTA	2
R-HSA-3134975	R-HSA-3134975	Regulation of innate immune responses to cytosolic DNA	2/498	13/8979	0.160091236186798	0.410787299662294	0.324485036392054	UBB/UBC	2
R-HSA-3229121	R-HSA-3229121	Glycogen storage diseases	2/498	13/8979	0.160091236186798	0.410787299662294	0.324485036392054	UBB/UBC	2
R-HSA-418457	R-HSA-418457	cGMP effects	2/498	13/8979	0.160091236186798	0.410787299662294	0.324485036392054	PDE10A/PDE1A	2
R-HSA-5140745	R-HSA-5140745	WNT5A-dependent internalization of FZD2, FZD5 and ROR2	2/498	13/8979	0.160091236186798	0.410787299662294	0.324485036392054	CLTB/CLTA	2
R-HSA-68884	R-HSA-68884	Mitotic Telophase/Cytokinesis	2/498	13/8979	0.160091236186798	0.410787299662294	0.324485036392054	KIF23/RAD21	2
R-HSA-71240	R-HSA-71240	Tryptophan catabolism	2/498	13/8979	0.160091236186798	0.410787299662294	0.324485036392054	SLC3A2/KYAT3	2
R-HSA-75035	R-HSA-75035	Chk1/Chk2(Cds1) mediated inactivation of Cyclin B:Cdk1 complex	2/498	13/8979	0.160091236186798	0.410787299662294	0.324485036392054	YWHAH/WEE1	2
R-HSA-937039	R-HSA-937039	IRAK1 recruits IKK complex	2/498	13/8979	0.160091236186798	0.410787299662294	0.324485036392054	UBB/UBC	2
R-HSA-975144	R-HSA-975144	IRAK1 recruits IKK complex upon TLR7/8 or 9 stimulation	2/498	13/8979	0.160091236186798	0.410787299662294	0.324485036392054	UBB/UBC	2
R-HSA-975163	R-HSA-975163	IRAK2 mediated activation of TAK1 complex upon TLR7/8 or 9 stimulation	2/498	13/8979	0.160091236186798	0.410787299662294	0.324485036392054	UBB/UBC	2
R-HSA-163200	R-HSA-163200	Respiratory electron transport, ATP synthesis by chemiosmotic coupling, and heat production by uncoupling proteins.	8/498	96/8979	0.162586030187586	0.416303083665029	0.328842009877674	UCP2/ATP5ME/UQCRQ/ATP5F1B/NDUFA9/UQCRC1/NDUFV1/NDUFS2	8
R-HSA-445989	R-HSA-445989	TAK1-dependent IKK and NF-kappa-B activation	4/498	39/8979	0.168293392145739	0.429094779974126	0.338946299970834	APP/TP53/UBB/UBC	4
R-HSA-9696264	R-HSA-9696264	RND3 GTPase cycle	4/498	39/8979	0.168293392145739	0.429094779974126	0.338946299970834	NISCH/SCRIB/TXNL1/PIK3R1	4
R-HSA-1236394	R-HSA-1236394	Signaling by ERBB4	5/498	53/8979	0.169039993981457	0.42918364787713	0.33901649762486	KRAS/PIK3R1/UBB/APOE/UBC	5
R-HSA-168643	R-HSA-168643	Nucleotide-binding domain, leucine rich repeat containing receptor (NLR) signaling pathways	5/498	53/8979	0.169039993981457	0.42918364787713	0.33901649762486	MAPK13/APP/HMOX1/UBB/UBC	5
R-HSA-2424491	R-HSA-2424491	DAP12 signaling	3/498	26/8979	0.172469534975428	0.435142801632566	0.343723693355567	KRAS/VAV3/PIK3R1	3
R-HSA-9660826	R-HSA-9660826	Purinergic signaling in leishmaniasis infection	3/498	26/8979	0.172469534975428	0.435142801632566	0.343723693355567	NT5E/APP/HMOX1	3
R-HSA-9664424	R-HSA-9664424	Cell recruitment (pro-inflammatory response)	3/498	26/8979	0.172469534975428	0.435142801632566	0.343723693355567	NT5E/APP/HMOX1	3
R-HSA-1592230	R-HSA-1592230	Mitochondrial biogenesis	7/498	83/8979	0.176147327031946	0.436538357500878	0.344826057029147	MEF2C/ATP5ME/APOOL/ATP5F1B/SAMM50/TMEM11/HDAC3	7
R-HSA-6794362	R-HSA-6794362	Protein-protein interactions at synapses	7/498	83/8979	0.176147327031946	0.436538357500878	0.344826057029147	PTPRD/PTPRF/PPFIBP1/SYT7/PPFIBP2/EPB41L2/DLGAP4	7
R-HSA-9013409	R-HSA-9013409	RHOJ GTPase cycle	5/498	54/8979	0.178429005884453	0.436538357500878	0.344826057029147	PAK3/SCRIB/TMPO/PIK3R1/CPNE8	5
R-HSA-9013149	R-HSA-9013149	RAC1 GTPase cycle	13/498	176/8979	0.178495819155508	0.436538357500878	0.344826057029147	PAK3/MCAM/TIAM1/PKN2/NISCH/DOCK7/TMPO/PLD1/DOCK9/VAV3/PIK3R1/EMD/DOCK4	13
R-HSA-1433557	R-HSA-1433557	Signaling by SCF-KIT	4/498	40/8979	0.179385725699451	0.436538357500878	0.344826057029147	KRAS/KITLG/GRB10/PIK3R1	4
R-HSA-1489509	R-HSA-1489509	DAG and IP3 signaling	4/498	40/8979	0.179385725699451	0.436538357500878	0.344826057029147	CAMKK2/PRKCD/PDE1A/PRKAR1A	4
R-HSA-3899300	R-HSA-3899300	SUMOylation of transcription cofactors	4/498	40/8979	0.179385725699451	0.436538357500878	0.344826057029147	ING2/NCOR2/TOPORS/RNF2	4
R-HSA-909733	R-HSA-909733	Interferon alpha/beta signaling	4/498	40/8979	0.179385725699451	0.436538357500878	0.344826057029147	EGR1/IFNAR2/IP6K2/IFNAR1	4
R-HSA-9696273	R-HSA-9696273	RND1 GTPase cycle	4/498	40/8979	0.179385725699451	0.436538357500878	0.344826057029147	PLXNA1/TMEM59/TXNL1/PIK3R1	4
R-HSA-111447	R-HSA-111447	Activation of BAD and translocation to mitochondria	2/498	14/8979	0.180262107823745	0.436538357500878	0.344826057029147	YWHAH/BAD	2
R-HSA-175474	R-HSA-175474	Assembly Of The HIV Virion	2/498	14/8979	0.180262107823745	0.436538357500878	0.344826057029147	UBB/UBC	2
R-HSA-1855183	R-HSA-1855183	Synthesis of IP2, IP, and Ins in the cytosol	2/498	14/8979	0.180262107823745	0.436538357500878	0.344826057029147	INPP1/ISYNA1	2
R-HSA-198323	R-HSA-198323	AKT phosphorylates targets in the cytosol	2/498	14/8979	0.180262107823745	0.436538357500878	0.344826057029147	BAD/CDKN1A	2
R-HSA-2691230	R-HSA-2691230	Signaling by NOTCH1 HD Domain Mutants in Cancer	2/498	14/8979	0.180262107823745	0.436538357500878	0.344826057029147	UBB/UBC	2
R-HSA-2691232	R-HSA-2691232	Constitutive Signaling by NOTCH1 HD Domain Mutants	2/498	14/8979	0.180262107823745	0.436538357500878	0.344826057029147	UBB/UBC	2
R-HSA-354194	R-HSA-354194	GRB2:SOS provides linkage to MAPK signaling for Integrins	2/498	14/8979	0.180262107823745	0.436538357500878	0.344826057029147	RAP1B/RAP1A	2
R-HSA-372708	R-HSA-372708	p130Cas linkage to MAPK signaling for integrins	2/498	14/8979	0.180262107823745	0.436538357500878	0.344826057029147	RAP1B/RAP1A	2
R-HSA-399955	R-HSA-399955	SEMA3A-Plexin repulsion signaling by inhibiting Integrin adhesion	2/498	14/8979	0.180262107823745	0.436538357500878	0.344826057029147	PLXNA1/PLXNA4	2
R-HSA-9018678	R-HSA-9018678	Biosynthesis of specialized proresolving mediators (SPMs)	2/498	14/8979	0.180262107823745	0.436538357500878	0.344826057029147	LTA4H/PTGR1	2
R-HSA-937072	R-HSA-937072	TRAF6-mediated induction of TAK1 complex within TLR4 complex	2/498	14/8979	0.180262107823745	0.436538357500878	0.344826057029147	UBB/UBC	2
R-HSA-381119	R-HSA-381119	Unfolded Protein Response (UPR)	7/498	84/8979	0.183684184031061	0.44304625188292	0.349966708522338	CREB3L2/EIF2S1/XBP1/ACADVL/ATF3/ASNS/DNAJB9	7
R-HSA-446728	R-HSA-446728	Cell junction organization	7/498	84/8979	0.183684184031061	0.44304625188292	0.349966708522338	PLEC/CTNNA1/PARVA/VASP/ACTG1/F11R/PARVB	7
R-HSA-110314	R-HSA-110314	Recognition of DNA damage by PCNA-containing replication complex	3/498	27/8979	0.186574513085422	0.445775564270353	0.352122619939487	USP1/UBB/UBC	3
R-HSA-114452	R-HSA-114452	Activation of BH3-only proteins	3/498	27/8979	0.186574513085422	0.445775564270353	0.352122619939487	YWHAH/TP53/BAD	3
R-HSA-1980145	R-HSA-1980145	Signaling by NOTCH2	3/498	27/8979	0.186574513085422	0.445775564270353	0.352122619939487	MAML3/UBB/UBC	3
R-HSA-5601884	R-HSA-5601884	PIWI-interacting RNA (piRNA) biogenesis	3/498	27/8979	0.186574513085422	0.445775564270353	0.352122619939487	POLR2L/HSP90AA1/POLR2G	3
R-HSA-5633007	R-HSA-5633007	Regulation of TP53 Activity	11/498	146/8979	0.186663897144717	0.445775564270353	0.352122619939487	ING2/KMT5A/TPX2/TAF10/CCNA2/TAF7/TP53/HDAC1/CSNK2B/UBB/UBC	11
R-HSA-186797	R-HSA-186797	Signaling by PDGF	5/498	55/8979	0.188009017115305	0.446336367403657	0.352565603997827	COL4A1/PDGFA/KRAS/PIK3R1/PDGFC	5
R-HSA-9694635	R-HSA-9694635	Translation of Structural Proteins	5/498	55/8979	0.188009017115305	0.446336367403657	0.352565603997827	ZDHHC2/MGAT4B/UBB/PRMT1/UBC	5
R-HSA-9707564	R-HSA-9707564	Cytoprotection by HMOX1	5/498	55/8979	0.188009017115305	0.446336367403657	0.352565603997827	SIN3B/NCOR2/HMOX2/HMOX1/HDAC3	5
R-HSA-5696398	R-HSA-5696398	Nucleotide Excision Repair	8/498	100/8979	0.189914640016204	0.448346919109839	0.354153759094356	POLR2L/COPS4/COPS2/COPS5/COPS6/UBB/UBC/POLR2G	8
R-HSA-166016	R-HSA-166016	Toll Like Receptor 4 (TLR4) Cascade	10/498	131/8979	0.190512307901436	0.448346919109839	0.354153759094356	MEF2C/MAPKAPK2/APP/MAPK3/MEF2A/TP53/CUL1/UBB/UBC/JUN	10
R-HSA-3769402	R-HSA-3769402	Deactivation of the beta-catenin transactivating complex	4/498	41/8979	0.190714734248215	0.448346919109839	0.354153759094356	TCF7/HDAC1/UBB/UBC	4
R-HSA-5675221	R-HSA-5675221	Negative regulation of MAPK pathway	4/498	41/8979	0.190714734248215	0.448346919109839	0.354153759094356	MAPK3/KRAS/UBB/UBC	4
R-HSA-9024446	R-HSA-9024446	NR1H2 and NR1H3-mediated signaling	4/498	41/8979	0.190714734248215	0.448346919109839	0.354153759094356	NCOR2/HDAC3/APOE/KDM3A	4
R-HSA-1502540	R-HSA-1502540	Signaling by Activin	2/498	15/8979	0.20078276136106	0.459894624215181	0.363275407973064	MAPK3/FST	2
R-HSA-193639	R-HSA-193639	p75NTR signals via NF-kB	2/498	15/8979	0.20078276136106	0.459894624215181	0.363275407973064	UBB/UBC	2
R-HSA-2559584	R-HSA-2559584	Formation of Senescence-Associated Heterochromatin Foci (SAHF)	2/498	15/8979	0.20078276136106	0.459894624215181	0.363275407973064	LMNB1/TP53	2
R-HSA-392517	R-HSA-392517	Rap1 signalling	2/498	15/8979	0.20078276136106	0.459894624215181	0.363275407973064	RAP1B/RAP1A	2
R-HSA-430039	R-HSA-430039	mRNA decay by 5' to 3' exoribonuclease	2/498	15/8979	0.20078276136106	0.459894624215181	0.363275407973064	LSM6/LSM3	2
R-HSA-5099900	R-HSA-5099900	WNT5A-dependent internalization of FZD4	2/498	15/8979	0.20078276136106	0.459894624215181	0.363275407973064	CLTB/CLTA	2
R-HSA-936964	R-HSA-936964	Activation of IRF3/IRF7 mediated by TBK1/IKK epsilon	2/498	15/8979	0.20078276136106	0.459894624215181	0.363275407973064	UBB/UBC	2
R-HSA-9735871	R-HSA-9735871	SARS-CoV-1 targets host intracellular signalling and regulatory pathways	2/498	15/8979	0.20078276136106	0.459894624215181	0.363275407973064	YWHAH/PSMC6	2
R-HSA-167238	R-HSA-167238	Pausing and recovery of Tat-mediated HIV elongation	3/498	28/8979	0.200965561327861	0.459894624215181	0.363275407973064	POLR2L/SUPT4H1/POLR2G	3
R-HSA-167243	R-HSA-167243	Tat-mediated HIV elongation arrest and recovery	3/498	28/8979	0.200965561327861	0.459894624215181	0.363275407973064	POLR2L/SUPT4H1/POLR2G	3
R-HSA-186763	R-HSA-186763	Downstream signal transduction	3/498	28/8979	0.200965561327861	0.459894624215181	0.363275407973064	PDGFA/KRAS/PIK3R1	3
R-HSA-5654732	R-HSA-5654732	Negative regulation of FGFR3 signaling	3/498	28/8979	0.200965561327861	0.459894624215181	0.363275407973064	MAPK3/UBB/UBC	3
R-HSA-6804758	R-HSA-6804758	Regulation of TP53 Activity through Acetylation	3/498	28/8979	0.200965561327861	0.459894624215181	0.363275407973064	ING2/TP53/HDAC1	3
R-HSA-9674555	R-HSA-9674555	Signaling by CSF3 (G-CSF)	3/498	28/8979	0.200965561327861	0.459894624215181	0.363275407973064	KRAS/UBB/UBC	3
R-HSA-1169408	R-HSA-1169408	ISG15 antiviral mechanism	5/498	57/8979	0.207700341800582	0.474406462521784	0.37473845560113	MAPK3/ARIH1/EIF4A1/UBB/UBC	5
R-HSA-72165	R-HSA-72165	mRNA Splicing - Minor Pathway	4/498	43/8979	0.214011253487723	0.487897110975793	0.385394855052014	POLR2L/ZCRB1/SF3B4/POLR2G	4
R-HSA-2187338	R-HSA-2187338	Visual phototransduction	7/498	88/8979	0.215100135134392	0.489454269758636	0.386624870499752	HSD17B1/MYO7A/FNTA/APOE/DHRS3/LPL/PNLIP	7
R-HSA-499943	R-HSA-499943	Interconversion of nucleotide di- and triphosphates	3/498	29/8979	0.215606554213339	0.489682682450635	0.386805295991817	DUT/CTPS2/TXNRD1	3
R-HSA-6796648	R-HSA-6796648	TP53 Regulates Transcription of DNA Repair Genes	5/498	58/8979	0.217790366870822	0.492786458623285	0.389257000134479	POLR2L/SUPT4H1/TP53/JUN/POLR2G	5
R-HSA-8986944	R-HSA-8986944	Transcriptional Regulation by MECP2	5/498	58/8979	0.217790366870822	0.492786458623285	0.389257000134479	MEF2C/FKBP5/NCOR2/HDAC1/HDAC3	5
R-HSA-111471	R-HSA-111471	Apoptotic factor-mediated response	2/498	16/8979	0.221552613884724	0.494800837675883	0.390848178490595	MAPK3/CASP3	2
R-HSA-1362300	R-HSA-1362300	Transcription of E2F targets under negative control by p107 (RBL1) and p130 (RBL2) in complex with HDAC1	2/498	16/8979	0.221552613884724	0.494800837675883	0.390848178490595	CCNA2/HDAC1	2
R-HSA-156711	R-HSA-156711	Polo-like kinase mediated events	2/498	16/8979	0.221552613884724	0.494800837675883	0.390848178490595	CENPF/WEE1	2
R-HSA-399956	R-HSA-399956	CRMPs in Sema3A signaling	2/498	16/8979	0.221552613884724	0.494800837675883	0.390848178490595	PLXNA1/PLXNA4	2
R-HSA-422085	R-HSA-422085	Synthesis, secretion, and deacylation of Ghrelin	2/498	16/8979	0.221552613884724	0.494800837675883	0.390848178490595	SEC11A/IGF1	2
R-HSA-844456	R-HSA-844456	The NLRP3 inflammasome	2/498	16/8979	0.221552613884724	0.494800837675883	0.390848178490595	APP/HMOX1	2
R-HSA-9022699	R-HSA-9022699	MECP2 regulates neuronal receptors and channels	2/498	16/8979	0.221552613884724	0.494800837675883	0.390848178490595	FKBP5/HDAC1	2
R-HSA-196854	R-HSA-196854	Metabolism of vitamins and cofactors	12/498	168/8979	0.22207946571221	0.495060694360304	0.391053441909816	VNN1/GCHFR/NT5E/GSTO1/HSP90AA1/PPCS/PTGIS/AASDHPPT/PANK1/APOE/LPL/PNLIP	12
R-HSA-3214815	R-HSA-3214815	HDACs deacetylate histones	4/498	44/8979	0.225942900745997	0.500788414663506	0.395577826019441	NCOR2/MTA3/HDAC1/HDAC3	4
R-HSA-73762	R-HSA-73762	RNA Polymerase I Transcription Initiation	4/498	44/8979	0.225942900745997	0.500788414663506	0.395577826019441	POLR2L/POLR1A/MTA3/HDAC1	4
R-HSA-9012852	R-HSA-9012852	Signaling by NOTCH3	4/498	44/8979	0.225942900745997	0.500788414663506	0.395577826019441	MAML3/UBB/UBC/HEY1	4
R-HSA-1632852	R-HSA-1632852	Macroautophagy	9/498	121/8979	0.22826252694906	0.500788414663506	0.395577826019441	PINK1/VDAC1/HSP90AA1/CSNK2B/PLIN3/HSPA8/VCP/UBB/UBC	9
R-HSA-113418	R-HSA-113418	Formation of the Early Elongation Complex	3/498	30/8979	0.230462330131216	0.500788414663506	0.395577826019441	POLR2L/SUPT4H1/POLR2G	3
R-HSA-167158	R-HSA-167158	Formation of the HIV-1 Early Elongation Complex	3/498	30/8979	0.230462330131216	0.500788414663506	0.395577826019441	POLR2L/SUPT4H1/POLR2G	3
R-HSA-167287	R-HSA-167287	HIV elongation arrest and recovery	3/498	30/8979	0.230462330131216	0.500788414663506	0.395577826019441	POLR2L/SUPT4H1/POLR2G	3
R-HSA-167290	R-HSA-167290	Pausing and recovery of HIV elongation	3/498	30/8979	0.230462330131216	0.500788414663506	0.395577826019441	POLR2L/SUPT4H1/POLR2G	3
R-HSA-182971	R-HSA-182971	EGFR downregulation	3/498	30/8979	0.230462330131216	0.500788414663506	0.395577826019441	SH3GL2/UBB/UBC	3
R-HSA-381042	R-HSA-381042	PERK regulates gene expression	3/498	30/8979	0.230462330131216	0.500788414663506	0.395577826019441	EIF2S1/ATF3/ASNS	3
R-HSA-5654696	R-HSA-5654696	Downstream signaling of activated FGFR2	3/498	30/8979	0.230462330131216	0.500788414663506	0.395577826019441	KRAS/FGFR2/PIK3R1	3
R-HSA-5654733	R-HSA-5654733	Negative regulation of FGFR4 signaling	3/498	30/8979	0.230462330131216	0.500788414663506	0.395577826019441	MAPK3/UBB/UBC	3
R-HSA-5663084	R-HSA-5663084	Diseases of carbohydrate metabolism	3/498	30/8979	0.230462330131216	0.500788414663506	0.395577826019441	TALDO1/UBB/UBC	3
R-HSA-8941326	R-HSA-8941326	RUNX2 regulates bone development	3/498	30/8979	0.230462330131216	0.500788414663506	0.395577826019441	MAPK3/HDAC3/HEY1	3
R-HSA-72172	R-HSA-72172	mRNA Splicing	12/498	170/8979	0.233956982006357	0.507467842265587	0.40085397333539	SRSF9/POLR2L/ZCRB1/HNRNPA0/LSM6/SNRNP27/LSM3/CRNKL1/PRPF38A/HSPA8/SF3B4/POLR2G	12
R-HSA-8980692	R-HSA-8980692	RHOA GTPase cycle	10/498	138/8979	0.235541659378273	0.509401268307632	0.402381206090955	MCAM/TIAM1/PKN2/TMPO/PLD1/HMOX2/VAV3/PIK3R1/STBD1/NET1	10
R-HSA-74752	R-HSA-74752	Signaling by Insulin receptor	6/498	75/8979	0.235693124142337	0.509401268307632	0.402381206090955	ATP6V0E1/MAPK3/KRAS/GRB10/FGFR2/PIK3R1	6
R-HSA-69618	R-HSA-69618	Mitotic Spindle Checkpoint	8/498	107/8979	0.241886577943521	0.514986860395183	0.406793321687737	CENPA/BIRC5/RCC2/CDCA8/CENPF/SPC25/RANGAP1/CDC16	8
R-HSA-1482922	R-HSA-1482922	Acyl chain remodelling of PI	2/498	17/8979	0.242481123394826	0.514986860395183	0.406793321687737	PLA2G5/PLA2G4A	2
R-HSA-1482925	R-HSA-1482925	Acyl chain remodelling of PG	2/498	17/8979	0.242481123394826	0.514986860395183	0.406793321687737	PLA2G5/PLA2G4A	2
R-HSA-168927	R-HSA-168927	TICAM1, RIP1-mediated IKK complex recruitment	2/498	17/8979	0.242481123394826	0.514986860395183	0.406793321687737	UBB/UBC	2
R-HSA-181430	R-HSA-181430	Norepinephrine Neurotransmitter Release Cycle	2/498	17/8979	0.242481123394826	0.514986860395183	0.406793321687737	UNC13B/MAOA	2
R-HSA-210993	R-HSA-210993	Tie2 Signaling	2/498	17/8979	0.242481123394826	0.514986860395183	0.406793321687737	KRAS/PIK3R1	2
R-HSA-2979096	R-HSA-2979096	NOTCH2 Activation and Transmission of Signal to the Nucleus	2/498	17/8979	0.242481123394826	0.514986860395183	0.406793321687737	UBB/UBC	2
R-HSA-9034015	R-HSA-9034015	Signaling by NTRK3 (TRKC)	2/498	17/8979	0.242481123394826	0.514986860395183	0.406793321687737	KRAS/PIK3R1	2
R-HSA-9725371	R-HSA-9725371	Nuclear events stimulated by ALK signaling in cancer	2/498	17/8979	0.242481123394826	0.514986860395183	0.406793321687737	MAPK3/CUL1	2
R-HSA-1474228	R-HSA-1474228	Degradation of the extracellular matrix	9/498	123/8979	0.242547708710169	0.514986860395183	0.406793321687737	COL4A1/NID1/ADAMTS9/ADAMTS16/MMP11/TIMP1/CASP3/ADAMTS1/ADAM8	9
R-HSA-1839124	R-HSA-1839124	FGFR1 mutant receptor activation	3/498	31/8979	0.245498814208813	0.515804128808064	0.407438890260363	MYO18A/PIK3R1/TRIM24	3
R-HSA-1839126	R-HSA-1839126	FGFR2 mutant receptor activation	3/498	31/8979	0.245498814208813	0.515804128808064	0.407438890260363	POLR2L/FGFR2/POLR2G	3
R-HSA-2172127	R-HSA-2172127	DAP12 interactions	3/498	31/8979	0.245498814208813	0.515804128808064	0.407438890260363	KRAS/VAV3/PIK3R1	3
R-HSA-5654726	R-HSA-5654726	Negative regulation of FGFR1 signaling	3/498	31/8979	0.245498814208813	0.515804128808064	0.407438890260363	MAPK3/UBB/UBC	3
R-HSA-8963899	R-HSA-8963899	Plasma lipoprotein remodeling	3/498	31/8979	0.245498814208813	0.515804128808064	0.407438890260363	ANGPTL4/APOE/LPL	3
R-HSA-9022692	R-HSA-9022692	Regulation of MECP2 expression and activity	3/498	31/8979	0.245498814208813	0.515804128808064	0.407438890260363	NCOR2/HDAC1/HDAC3	3
R-HSA-141424	R-HSA-141424	Amplification of signal from the kinetochores	7/498	92/8979	0.248301621982736	0.519881521026353	0.410659663549663	CENPA/BIRC5/RCC2/CDCA8/CENPF/SPC25/RANGAP1	7
R-HSA-141444	R-HSA-141444	Amplification of signal from unattached kinetochores via a MAD2 inhibitory signal	7/498	92/8979	0.248301621982736	0.519881521026353	0.410659663549663	CENPA/BIRC5/RCC2/CDCA8/CENPF/SPC25/RANGAP1	7
R-HSA-381340	R-HSA-381340	Transcriptional regulation of white adipocyte differentiation	6/498	77/8979	0.25435436160121	0.530711695659273	0.41921452786213	NCOR2/MED22/HDAC3/ANGPTL4/CEBPD/LPL	6
R-HSA-5696399	R-HSA-5696399	Global Genome Nucleotide Excision Repair (GG-NER)	6/498	77/8979	0.25435436160121	0.530711695659273	0.41921452786213	COPS4/COPS2/COPS5/COPS6/UBB/UBC	6
R-HSA-373755	R-HSA-373755	Semaphorin interactions	5/498	62/8979	0.259526215782333	0.538585267114185	0.425433941466647	PAK3/PLXNA1/SEMA5A/HSP90AA1/PLXNA4	5
R-HSA-8979227	R-HSA-8979227	Triglyceride metabolism	3/498	32/8979	0.260683118145528	0.538585267114185	0.425433941466647	FABP5/FABP3/PLIN3	3
R-HSA-3232118	R-HSA-3232118	SUMOylation of transcription factors	2/498	18/8979	0.26348698805752	0.538585267114185	0.425433941466647	TP53/SP3	2
R-HSA-3928664	R-HSA-3928664	Ephrin signaling	2/498	18/8979	0.26348698805752	0.538585267114185	0.425433941466647	PAK3/EFNB1	2
R-HSA-445144	R-HSA-445144	Signal transduction by L1	2/498	18/8979	0.26348698805752	0.538585267114185	0.425433941466647	MAPK3/CSNK2B	2
R-HSA-5621575	R-HSA-5621575	CD209 (DC-SIGN) signaling	2/498	18/8979	0.26348698805752	0.538585267114185	0.425433941466647	PAK3/KRAS	2
R-HSA-881907	R-HSA-881907	Gastrin-CREB signalling pathway via PKC and MAPK	2/498	18/8979	0.26348698805752	0.538585267114185	0.425433941466647	MAPK3/KRAS	2
R-HSA-8963889	R-HSA-8963889	Assembly of active LPL and LIPC lipase complexes	2/498	18/8979	0.26348698805752	0.538585267114185	0.425433941466647	ANGPTL4/LPL	2
R-HSA-8964038	R-HSA-8964038	LDL clearance	2/498	18/8979	0.26348698805752	0.538585267114185	0.425433941466647	CLTA/SOAT1	2
R-HSA-9669938	R-HSA-9669938	Signaling by KIT in disease	2/498	18/8979	0.26348698805752	0.538585267114185	0.425433941466647	KRAS/PIK3R1	2
R-HSA-9670439	R-HSA-9670439	Signaling by phosphorylated juxtamembrane, extracellular and kinase domain KIT mutants	2/498	18/8979	0.26348698805752	0.538585267114185	0.425433941466647	KRAS/PIK3R1	2
R-HSA-9671555	R-HSA-9671555	Signaling by PDGFR in disease	2/498	18/8979	0.26348698805752	0.538585267114185	0.425433941466647	KRAS/PIK3R1	2
R-HSA-2995410	R-HSA-2995410	Nuclear Envelope (NE) Reassembly	5/498	63/8979	0.270249409479632	0.550541871338575	0.434878583888811	LMNB1/TMPO/RANGAP1/SIRT2/EMD	5
R-HSA-3906995	R-HSA-3906995	Diseases associated with O-glycosylation of proteins	5/498	63/8979	0.270249409479632	0.550541871338575	0.434878583888811	SEMA5B/SEMA5A/ADAMTS9/ADAMTS16/ADAMTS1	5
R-HSA-381426	R-HSA-381426	Regulation of Insulin-like Growth Factor (IGF) transport and uptake by Insulin-like Growth Factor Binding Proteins (IGFBPs)	8/498	111/8979	0.273522417583358	0.556269874545582	0.439403191467009	PAPPA/APP/CALU/TIMP1/IGF1/APOE/LTBP1/IGFBP4	8
R-HSA-2559586	R-HSA-2559586	DNA Damage/Telomere Stress Induced Senescence	4/498	48/8979	0.275144510837457	0.558626734124534	0.441264898649475	LMNB1/CCNA2/TP53/CDKN1A	4
R-HSA-71387	R-HSA-71387	Metabolism of carbohydrates	17/498	261/8979	0.280291002621694	0.566833056735203	0.447747155752255	AKR1B1/SLC25A11/MDH1/HS3ST1/MDH2/UGP2/TALDO1/PFKL/PCK2/GALK1/UBB/UBC/PKM/GPI/TPI1/PGK1/TKT	17
R-HSA-1169410	R-HSA-1169410	Antiviral mechanism by IFN-stimulated genes	5/498	64/8979	0.2810664742352	0.566833056735203	0.447747155752255	MAPK3/ARIH1/EIF4A1/UBB/UBC	5
R-HSA-70171	R-HSA-70171	Glycolysis	5/498	64/8979	0.2810664742352	0.566833056735203	0.447747155752255	PFKL/PKM/GPI/TPI1/PGK1	5
R-HSA-73854	R-HSA-73854	RNA Polymerase I Promoter Clearance	5/498	64/8979	0.2810664742352	0.566833056735203	0.447747155752255	POLR2L/MAPK3/POLR1A/MTA3/HDAC1	5
R-HSA-392154	R-HSA-392154	Nitric oxide stimulates guanylate cyclase	2/498	19/8979	0.284497403115285	0.569939980327298	0.450201346073322	PDE10A/PDE1A	2
R-HSA-8978934	R-HSA-8978934	Metabolism of cofactors	2/498	19/8979	0.284497403115285	0.569939980327298	0.450201346073322	GCHFR/HSP90AA1	2
R-HSA-9013695	R-HSA-9013695	NOTCH4 Intracellular Domain Regulates Transcription	2/498	19/8979	0.284497403115285	0.569939980327298	0.450201346073322	MAML3/HEY1	2
R-HSA-982772	R-HSA-982772	Growth hormone receptor signaling	2/498	19/8979	0.284497403115285	0.569939980327298	0.450201346073322	SOCS2/MAPK3	2
R-HSA-5663220	R-HSA-5663220	RHO GTPases Activate Formins	9/498	129/8979	0.287104916976668	0.574115347487695	0.453499510758806	CENPA/EVL/BIRC5/RCC2/CDCA8/CENPF/SPC25/RANGAP1/ACTG1	9
R-HSA-72163	R-HSA-72163	mRNA Splicing - Major Pathway	11/498	162/8979	0.287533722954036	0.574115347487695	0.453499510758806	SRSF9/POLR2L/HNRNPA0/LSM6/SNRNP27/LSM3/CRNKL1/PRPF38A/HSPA8/SF3B4/POLR2G	11
R-HSA-168638	R-HSA-168638	NOD1/2 Signaling Pathway	3/498	34/8979	0.291370023020885	0.578899913942649	0.457278888119138	MAPK13/UBB/UBC	3
R-HSA-2129379	R-HSA-2129379	Molecules associated with elastic fibres	3/498	34/8979	0.291370023020885	0.578899913942649	0.457278888119138	FBLN2/LTBP1/BMP2	3
R-HSA-9692916	R-HSA-9692916	SARS-CoV-1 activates/modulates innate immune responses	3/498	34/8979	0.291370023020885	0.578899913942649	0.457278888119138	UBB/UBC/RUNX1	3
R-HSA-73864	R-HSA-73864	RNA Polymerase I Transcription	5/498	65/8979	0.291966613400968	0.579131144344683	0.457461539348816	POLR2L/MAPK3/POLR1A/MTA3/HDAC1	5
R-HSA-112310	R-HSA-112310	Neurotransmitter release cycle	4/498	50/8979	0.300388489342937	0.588449728562566	0.464822383127452	UNC13B/MAOA/HSPA8/NAAA	4
R-HSA-1912408	R-HSA-1912408	Pre-NOTCH Transcription and Translation	4/498	50/8979	0.300388489342937	0.588449728562566	0.464822383127452	MAML3/TP53/JUN/RUNX1	4
R-HSA-2428928	R-HSA-2428928	IRS-related events triggered by IGF1R	4/498	50/8979	0.300388489342937	0.588449728562566	0.464822383127452	KRAS/FGFR2/PIK3R1/IGF1	4
R-HSA-429914	R-HSA-429914	Deadenylation-dependent mRNA decay	4/498	50/8979	0.300388489342937	0.588449728562566	0.464822383127452	LSM6/LSM3/CNOT2/EIF4A1	4
R-HSA-1912422	R-HSA-1912422	Pre-NOTCH Expression and Processing	5/498	66/8979	0.302939138981415	0.588449728562566	0.464822383127452	TMED2/MAML3/TP53/JUN/RUNX1	5
R-HSA-1266695	R-HSA-1266695	Interleukin-7 signaling	2/498	20/8979	0.305447371542426	0.588449728562566	0.464822383127452	SOCS2/PIK3R1	2
R-HSA-203927	R-HSA-203927	MicroRNA (miRNA) biogenesis	2/498	20/8979	0.305447371542426	0.588449728562566	0.464822383127452	POLR2L/POLR2G	2
R-HSA-2453902	R-HSA-2453902	The canonical retinoid cycle in rods (twilight vision)	2/498	20/8979	0.305447371542426	0.588449728562566	0.464822383127452	HSD17B1/MYO7A	2
R-HSA-379726	R-HSA-379726	Mitochondrial tRNA aminoacylation	2/498	20/8979	0.305447371542426	0.588449728562566	0.464822383127452	NARS2/QARS1	2
R-HSA-449836	R-HSA-449836	Other interleukin signaling	2/498	20/8979	0.305447371542426	0.588449728562566	0.464822383127452	CASP3/STXBP2	2
R-HSA-450321	R-HSA-450321	JNK (c-Jun kinases) phosphorylation and activation mediated by activated human TAK1	2/498	20/8979	0.305447371542426	0.588449728562566	0.464822383127452	UBB/UBC	2
R-HSA-622312	R-HSA-622312	Inflammasomes	2/498	20/8979	0.305447371542426	0.588449728562566	0.464822383127452	APP/HMOX1	2
R-HSA-70895	R-HSA-70895	Branched-chain amino acid catabolism	2/498	20/8979	0.305447371542426	0.588449728562566	0.464822383127452	HSD17B10/ECHS1	2
R-HSA-901032	R-HSA-901032	ER Quality Control Compartment (ERQC)	2/498	20/8979	0.305447371542426	0.588449728562566	0.464822383127452	UBB/UBC	2
R-HSA-9013507	R-HSA-9013507	NOTCH3 Activation and Transmission of Signal to the Nucleus	2/498	20/8979	0.305447371542426	0.588449728562566	0.464822383127452	UBB/UBC	2
R-HSA-937041	R-HSA-937041	IKK complex recruitment mediated by RIP1	2/498	20/8979	0.305447371542426	0.588449728562566	0.464822383127452	UBB/UBC	2
R-HSA-9748787	R-HSA-9748787	Azathioprine ADME	2/498	20/8979	0.305447371542426	0.588449728562566	0.464822383127452	VAV3/GMPS	2
R-HSA-9768919	R-HSA-9768919	NPAS4 regulates expression of target genes	2/498	20/8979	0.305447371542426	0.588449728562566	0.464822383127452	MAPK3/GEM	2
R-HSA-5633008	R-HSA-5633008	TP53 Regulates Transcription of Cell Death Genes	3/498	35/8979	0.30681340521542	0.589198991544261	0.465414233523223	BIRC5/RABGGTB/TP53	3
R-HSA-6783310	R-HSA-6783310	Fanconi Anemia Pathway	3/498	35/8979	0.30681340521542	0.589198991544261	0.465414233523223	USP1/UBB/UBC	3
R-HSA-2565942	R-HSA-2565942	Regulation of PLK1 Activity at G2/M Transition	6/498	83/8979	0.312423505617578	0.59843787916304	0.472712124153401	HSP90AA1/CSNK1D/CUL1/DCTN2/UBB/UBC	6
R-HSA-168898	R-HSA-168898	Toll-like Receptor Cascades	10/498	149/8979	0.312991102940926	0.59843787916304	0.472712124153401	MEF2C/MAPKAPK2/APP/MAPK3/MEF2A/TP53/CUL1/UBB/UBC/JUN	10
R-HSA-2428924	R-HSA-2428924	IGF1R signaling cascade	4/498	51/8979	0.313113019694758	0.59843787916304	0.472712124153401	KRAS/FGFR2/PIK3R1/IGF1	4
R-HSA-9013026	R-HSA-9013026	RHOB GTPase cycle	5/498	67/8979	0.313973496037918	0.599132968705267	0.473261182402258	ARHGDIG/MCAM/PKN2/PIK3R1/NET1	5
R-HSA-2500257	R-HSA-2500257	Resolution of Sister Chromatid Cohesion	8/498	116/8979	0.314537279199425	0.59926059828516	0.473361998296299	CENPA/RAD21/BIRC5/RCC2/CDCA8/CENPF/SPC25/RANGAP1	8
R-HSA-73887	R-HSA-73887	Death Receptor Signalling	9/498	133/8979	0.317949359288959	0.604805879026001	0.477742271553226	TIAM1/CASP3/HDAC1/VAV3/BAD/HDAC3/UBB/NET1/UBC	9
R-HSA-5362517	R-HSA-5362517	Signaling by Retinoic Acid	3/498	36/8979	0.32228624553382	0.609121597731413	0.481151301341476	FABP5/PDHA1/DHRS3	3
R-HSA-8853659	R-HSA-8853659	RET signaling	3/498	36/8979	0.32228624553382	0.609121597731413	0.481151301341476	GDNF/GRB10/PIK3R1	3
R-HSA-211945	R-HSA-211945	Phase I - Functionalization of compounds	5/498	68/8979	0.325059285285754	0.609121597731413	0.481151301341476	ALDH1B1/MAOA/PTGIS/FDX1/POR	5
R-HSA-9662360	R-HSA-9662360	Sensory processing of sound by inner hair cells of the cochlea	5/498	68/8979	0.325059285285754	0.609121597731413	0.481151301341476	ESPN/MYO7A/ATP2B1/TWF2/ACTG1	5
R-HSA-9772573	R-HSA-9772573	Late SARS-CoV-2 Infection Events	5/498	68/8979	0.325059285285754	0.609121597731413	0.481151301341476	ZDHHC2/MGAT4B/UBB/PRMT1/UBC	5
R-HSA-2404192	R-HSA-2404192	Signaling by Type 1 Insulin-like Growth Factor 1 Receptor (IGF1R)	4/498	52/8979	0.32588476107569	0.609121597731413	0.481151301341476	KRAS/FGFR2/PIK3R1/IGF1	4
R-HSA-8936459	R-HSA-8936459	RUNX1 regulates genes involved in megakaryocyte differentiation and platelet function	4/498	52/8979	0.32588476107569	0.609121597731413	0.481151301341476	SIN3B/HDAC1/PRMT1/RUNX1	4
R-HSA-1482801	R-HSA-1482801	Acyl chain remodelling of PS	2/498	21/8979	0.326279064788137	0.609121597731413	0.481151301341476	PLA2G5/PLA2G4A	2
R-HSA-211976	R-HSA-211976	Endogenous sterols	2/498	21/8979	0.326279064788137	0.609121597731413	0.481151301341476	PTGIS/FDX1	2
R-HSA-5620971	R-HSA-5620971	Pyroptosis	2/498	21/8979	0.326279064788137	0.609121597731413	0.481151301341476	CASP3/TP53	2
R-HSA-8849932	R-HSA-8849932	Synaptic adhesion-like molecules	2/498	21/8979	0.326279064788137	0.609121597731413	0.481151301341476	PTPRD/PTPRF	2
R-HSA-8949215	R-HSA-8949215	Mitochondrial calcium ion transport	2/498	21/8979	0.326279064788137	0.609121597731413	0.481151301341476	VDAC1/PMPCB	2
R-HSA-111885	R-HSA-111885	Opioid Signalling	6/498	85/8979	0.332273904881953	0.619354450212729	0.489234334854255	CAMKK2/PRKCD/PDE1A/PRKAR1A/PLA2G4A/GNG2	6
R-HSA-9612973	R-HSA-9612973	Autophagy	9/498	135/8979	0.33362790782592	0.620918606231574	0.490469877489373	PINK1/VDAC1/HSP90AA1/CSNK2B/PLIN3/HSPA8/VCP/UBB/UBC	9
R-HSA-1483166	R-HSA-1483166	Synthesis of PA	3/498	37/8979	0.337762444402323	0.625716602072505	0.494259862857308	PLA2G5/PLD1/PLA2G4A	3
R-HSA-9013407	R-HSA-9013407	RHOH GTPase cycle	3/498	37/8979	0.337762444402323	0.625716602072505	0.494259862857308	ARHGDIG/TMEM59/VCP	3
R-HSA-975634	R-HSA-975634	Retinoid metabolism and transport	3/498	37/8979	0.337762444402323	0.625716602072505	0.494259862857308	APOE/LPL/PNLIP	3
R-HSA-211859	R-HSA-211859	Biological oxidations	9/498	136/8979	0.341518686440598	0.631704809581843	0.498990008441624	GSTM2/GSTO1/ALDH1B1/MAOA/UGP2/GSTK1/PTGIS/FDX1/POR	9
R-HSA-68877	R-HSA-68877	Mitotic Prometaphase	12/498	187/8979	0.343129750795238	0.632040972216717	0.499255546701692	CENPA/RAD21/BIRC5/RCC2/CDCA8/CENPF/SPC25/RANGAP1/HSP90AA1/CSNK1D/CSNK2B/DCTN2	12
R-HSA-1250196	R-HSA-1250196	SHC1 events in ERBB2 signaling	2/498	22/8979	0.346941230188612	0.632040972216717	0.499255546701692	KRAS/PRKCD	2
R-HSA-162588	R-HSA-162588	Budding and maturation of HIV virion	2/498	22/8979	0.346941230188612	0.632040972216717	0.499255546701692	UBB/UBC	2
R-HSA-373753	R-HSA-373753	Nephrin family interactions	2/498	22/8979	0.346941230188612	0.632040972216717	0.499255546701692	CD2AP/PIK3R1	2
R-HSA-429947	R-HSA-429947	Deadenylation of mRNA	2/498	22/8979	0.346941230188612	0.632040972216717	0.499255546701692	CNOT2/EIF4A1	2
R-HSA-5655332	R-HSA-5655332	Signaling by FGFR3 in disease	2/498	22/8979	0.346941230188612	0.632040972216717	0.499255546701692	KRAS/PIK3R1	2
R-HSA-5683826	R-HSA-5683826	Surfactant metabolism	2/498	22/8979	0.346941230188612	0.632040972216717	0.499255546701692	ZDHHC2/GATA6	2
R-HSA-5689901	R-HSA-5689901	Metalloprotease DUBs	2/498	22/8979	0.346941230188612	0.632040972216717	0.499255546701692	UBB/UBC	2
R-HSA-5696397	R-HSA-5696397	Gap-filling DNA repair synthesis and ligation in GG-NER	2/498	22/8979	0.346941230188612	0.632040972216717	0.499255546701692	UBB/UBC	2
R-HSA-8956321	R-HSA-8956321	Nucleotide salvage	2/498	22/8979	0.346941230188612	0.632040972216717	0.499255546701692	ADK/APRT	2
R-HSA-1483206	R-HSA-1483206	Glycerophospholipid biosynthesis	8/498	120/8979	0.348181206321292	0.633343189779002	0.500284181504754	CHKA/PLA2G5/PLD1/CSNK2B/PLD3/HADHA/PLA2G4A/HADHB	8
R-HSA-9662361	R-HSA-9662361	Sensory processing of sound by outer hair cells of the cochlea	4/498	54/8979	0.351509168304195	0.63843382074527	0.504305322313406	ESPN/MYO7A/TWF2/ACTG1	4
R-HSA-1592389	R-HSA-1592389	Activation of Matrix Metalloproteinases	2/498	23/8979	0.367388641853739	0.654734840140083	0.517181662151327	MMP11/TIMP1	2
R-HSA-379716	R-HSA-379716	Cytosolic tRNA aminoacylation	2/498	23/8979	0.367388641853739	0.654734840140083	0.517181662151327	RARS1/QARS1	2
R-HSA-418592	R-HSA-418592	ADP signalling through P2Y purinoceptor 1	2/498	23/8979	0.367388641853739	0.654734840140083	0.517181662151327	PLA2G4A/GNG2	2
R-HSA-5357769	R-HSA-5357769	Caspase activation via extrinsic apoptotic signalling pathway	2/498	23/8979	0.367388641853739	0.654734840140083	0.517181662151327	CASP3/DAPK1	2
R-HSA-5654695	R-HSA-5654695	PI-3K cascade:FGFR2	2/498	23/8979	0.367388641853739	0.654734840140083	0.517181662151327	FGFR2/PIK3R1	2
R-HSA-5654699	R-HSA-5654699	SHC-mediated cascade:FGFR2	2/498	23/8979	0.367388641853739	0.654734840140083	0.517181662151327	KRAS/FGFR2	2
R-HSA-5668599	R-HSA-5668599	RHO GTPases Activate NADPH Oxidases	2/498	23/8979	0.367388641853739	0.654734840140083	0.517181662151327	MAPK3/PRKCD	2
R-HSA-75876	R-HSA-75876	Synthesis of very long-chain fatty acyl-CoAs	2/498	23/8979	0.367388641853739	0.654734840140083	0.517181662151327	HSD17B3/ACSBG1	2
R-HSA-9705462	R-HSA-9705462	Inactivation of CSF3 (G-CSF) signaling	2/498	23/8979	0.367388641853739	0.654734840140083	0.517181662151327	UBB/UBC	2
R-HSA-167169	R-HSA-167169	HIV Transcription Elongation	3/498	39/8979	0.36862765875217	0.654734840140083	0.517181662151327	POLR2L/SUPT4H1/POLR2G	3
R-HSA-167200	R-HSA-167200	Formation of HIV-1 elongation complex containing HIV-1 Tat	3/498	39/8979	0.36862765875217	0.654734840140083	0.517181662151327	POLR2L/SUPT4H1/POLR2G	3
R-HSA-167246	R-HSA-167246	Tat-mediated elongation of the HIV-1 transcript	3/498	39/8979	0.36862765875217	0.654734840140083	0.517181662151327	POLR2L/SUPT4H1/POLR2G	3
R-HSA-190828	R-HSA-190828	Gap junction trafficking	3/498	39/8979	0.36862765875217	0.654734840140083	0.517181662151327	CLTB/CLTA/ACTG1	3
R-HSA-211897	R-HSA-211897	Cytochrome P450 - arranged by substrate type	3/498	39/8979	0.36862765875217	0.654734840140083	0.517181662151327	PTGIS/FDX1/POR	3
R-HSA-72662	R-HSA-72662	Activation of the mRNA upon binding of the cap-binding complex and eIFs, and subsequent binding to 43S	3/498	39/8979	0.36862765875217	0.654734840140083	0.517181662151327	EIF4EBP1/EIF2S1/EIF4A1	3
R-HSA-9692914	R-HSA-9692914	SARS-CoV-1-host interactions	5/498	73/8979	0.380909113185313	0.675553515443364	0.53362654401348	YWHAH/UBB/PSMC6/UBC/RUNX1	5
R-HSA-379724	R-HSA-379724	tRNA Aminoacylation	3/498	40/8979	0.383971599269958	0.6779937755777	0.535554130136876	RARS1/NARS2/QARS1	3
R-HSA-381676	R-HSA-381676	Glucagon-like Peptide-1 (GLP1) regulates insulin secretion	3/498	40/8979	0.383971599269958	0.6779937755777	0.535554130136876	PRKAR1A/GNG2/RAP1A	3
R-HSA-6806667	R-HSA-6806667	Metabolism of fat-soluble vitamins	3/498	40/8979	0.383971599269958	0.6779937755777	0.535554130136876	APOE/LPL/PNLIP	3
R-HSA-167160	R-HSA-167160	RNA Pol II CTD phosphorylation and interaction with CE during HIV infection	2/498	24/8979	0.387581592043558	0.678408418003673	0.535881660376472	POLR2L/POLR2G	2
R-HSA-5674400	R-HSA-5674400	Constitutive Signaling by AKT1 E17K in Cancer	2/498	24/8979	0.387581592043558	0.678408418003673	0.535881660376472	BAD/CDKN1A	2
R-HSA-6803529	R-HSA-6803529	FGFR2 alternative splicing	2/498	24/8979	0.387581592043558	0.678408418003673	0.535881660376472	POLR2L/POLR2G	2
R-HSA-69273	R-HSA-69273	Cyclin A/B1/B2 associated events during G2/M transition	2/498	24/8979	0.387581592043558	0.678408418003673	0.535881660376472	WEE1/CCNA2	2
R-HSA-77075	R-HSA-77075	RNA Pol II CTD phosphorylation and interaction with CE	2/498	24/8979	0.387581592043558	0.678408418003673	0.535881660376472	POLR2L/POLR2G	2
R-HSA-975576	R-HSA-975576	N-glycan antennae elongation in the medial/trans-Golgi	2/498	24/8979	0.387581592043558	0.678408418003673	0.535881660376472	MGAT4B/FUCA1	2
R-HSA-193648	R-HSA-193648	NRAGE signals death through JNK	4/498	57/8979	0.389933547623808	0.678585654306368	0.536021661121815	TIAM1/VAV3/BAD/NET1	4
R-HSA-6782135	R-HSA-6782135	Dual incision in TC-NER	4/498	57/8979	0.389933547623808	0.678585654306368	0.536021661121815	POLR2L/UBB/UBC/POLR2G	4
R-HSA-6782210	R-HSA-6782210	Gap-filling DNA repair synthesis and ligation in TC-NER	4/498	57/8979	0.389933547623808	0.678585654306368	0.536021661121815	POLR2L/UBB/UBC/POLR2G	4
R-HSA-9645723	R-HSA-9645723	Diseases of programmed cell death	4/498	57/8979	0.389933547623808	0.678585654306368	0.536021661121815	APP/LMNB1/TP53/JUN	4
R-HSA-400206	R-HSA-400206	Regulation of lipid metabolism by PPARalpha	7/498	108/8979	0.391929511887555	0.68008686342913	0.537207481368039	SIN3B/NCOR2/TXNRD1/FHL2/MED22/HDAC3/ANGPTL4	7
R-HSA-9648025	R-HSA-9648025	EML4 and NUDC in mitotic spindle formation	7/498	108/8979	0.391929511887555	0.68008686342913	0.537207481368039	CENPA/BIRC5/RCC2/CDCA8/CENPF/SPC25/RANGAP1	7
R-HSA-9013423	R-HSA-9013423	RAC3 GTPase cycle	6/498	91/8979	0.392487941083478	0.68008686342913	0.537207481368039	MCAM/TIAM1/TMPO/PIK3R1/STBD1/EMD	6
R-HSA-1566948	R-HSA-1566948	Elastic fibre formation	3/498	41/8979	0.399228720192727	0.686832862414306	0.542536214091775	FBLN2/LTBP1/BMP2	3
R-HSA-157858	R-HSA-157858	Gap junction trafficking and regulation	3/498	41/8979	0.399228720192727	0.686832862414306	0.542536214091775	CLTB/CLTA/ACTG1	3
R-HSA-167152	R-HSA-167152	Formation of HIV elongation complex in the absence of HIV Tat	3/498	41/8979	0.399228720192727	0.686832862414306	0.542536214091775	POLR2L/SUPT4H1/POLR2G	3
R-HSA-437239	R-HSA-437239	Recycling pathway of L1	3/498	41/8979	0.399228720192727	0.686832862414306	0.542536214091775	SH3GL2/CLTA/ACTG1	3
R-HSA-4615885	R-HSA-4615885	SUMOylation of DNA replication proteins	3/498	41/8979	0.399228720192727	0.686832862414306	0.542536214091775	BIRC5/CDCA8/RANGAP1	3
R-HSA-168928	R-HSA-168928	DDX58/IFIH1-mediated induction of interferon-alpha/beta	4/498	58/8979	0.402684894346252	0.689845487891799	0.544915917379836	APP/HSP90AA1/UBB/UBC	4
R-HSA-5617472	R-HSA-5617472	Activation of anterior HOX genes in hindbrain development during early embryogenesis	5/498	75/8979	0.403267884712868	0.689845487891799	0.544915917379836	POLR2L/HDAC3/MEIS1/JUN/POLR2G	5
R-HSA-5619507	R-HSA-5619507	Activation of HOX genes during differentiation	5/498	75/8979	0.403267884712868	0.689845487891799	0.544915917379836	POLR2L/HDAC3/MEIS1/JUN/POLR2G	5
R-HSA-9659379	R-HSA-9659379	Sensory processing of sound	5/498	75/8979	0.403267884712868	0.689845487891799	0.544915917379836	ESPN/MYO7A/ATP2B1/TWF2/ACTG1	5
R-HSA-5654700	R-HSA-5654700	FRS-mediated FGFR2 signaling	2/498	25/8979	0.407485420246098	0.69215129129126	0.546737294770525	KRAS/FGFR2	2
R-HSA-5654708	R-HSA-5654708	Downstream signaling of activated FGFR3	2/498	25/8979	0.407485420246098	0.69215129129126	0.546737294770525	KRAS/PIK3R1	2
R-HSA-9006335	R-HSA-9006335	Signaling by Erythropoietin	2/498	25/8979	0.407485420246098	0.69215129129126	0.546737294770525	KRAS/PIK3R1	2
R-HSA-901042	R-HSA-901042	Calnexin/calreticulin cycle	2/498	25/8979	0.407485420246098	0.69215129129126	0.546737294770525	UBB/UBC	2
R-HSA-9013508	R-HSA-9013508	NOTCH3 Intracellular Domain Regulates Transcription	2/498	25/8979	0.407485420246098	0.69215129129126	0.546737294770525	MAML3/HEY1	2
R-HSA-196849	R-HSA-196849	Metabolism of water-soluble vitamins and cofactors	7/498	110/8979	0.410370267466965	0.696071086589536	0.549833580661194	VNN1/NT5E/GSTO1/PPCS/PTGIS/AASDHPPT/PANK1	7
R-HSA-381038	R-HSA-381038	XBP1(S) activates chaperone genes	3/498	42/8979	0.414379963659081	0.699919098281304	0.552873163956167	XBP1/ACADVL/DNAJB9	3
R-HSA-512988	R-HSA-512988	Interleukin-3, Interleukin-5 and GM-CSF signaling	3/498	42/8979	0.414379963659081	0.699919098281304	0.552873163956167	PIK3R1/UBB/UBC	3
R-HSA-9707616	R-HSA-9707616	Heme signaling	3/498	42/8979	0.414379963659081	0.699919098281304	0.552873163956167	MEF2C/HMOX1/HDAC3	3
R-HSA-204005	R-HSA-204005	COPII-mediated vesicle transport	4/498	59/8979	0.415387148949062	0.700383364685413	0.553239892677227	TMED2/FOLR1/TRAPPC1/CSNK1D	4
R-HSA-68875	R-HSA-68875	Mitotic Prophase	6/498	94/8979	0.422627861321149	0.700383364685413	0.553239892677227	KMT5A/ARPP19/LMNB1/MAPK3/TMPO/EMD	6
R-HSA-1482788	R-HSA-1482788	Acyl chain remodelling of PC	2/498	26/8979	0.427070077351987	0.700383364685413	0.553239892677227	PLA2G5/PLA2G4A	2
R-HSA-1482839	R-HSA-1482839	Acyl chain remodelling of PE	2/498	26/8979	0.427070077351987	0.700383364685413	0.553239892677227	PLA2G5/PLA2G4A	2
R-HSA-1483191	R-HSA-1483191	Synthesis of PC	2/498	26/8979	0.427070077351987	0.700383364685413	0.553239892677227	CHKA/CSNK2B	2
R-HSA-1538133	R-HSA-1538133	G0 and Early G1	2/498	26/8979	0.427070077351987	0.700383364685413	0.553239892677227	CCNA2/HDAC1	2
R-HSA-354192	R-HSA-354192	Integrin signaling	2/498	26/8979	0.427070077351987	0.700383364685413	0.553239892677227	RAP1B/RAP1A	2
R-HSA-380994	R-HSA-380994	ATF4 activates genes in response to endoplasmic reticulum stress	2/498	26/8979	0.427070077351987	0.700383364685413	0.553239892677227	ATF3/ASNS	2
R-HSA-5579029	R-HSA-5579029	Metabolic disorders of biological oxidation enzymes	2/498	26/8979	0.427070077351987	0.700383364685413	0.553239892677227	MAOA/FDX1	2
R-HSA-5694530	R-HSA-5694530	Cargo concentration in the ER	2/498	26/8979	0.427070077351987	0.700383364685413	0.553239892677227	TMED2/FOLR1	2
R-HSA-72086	R-HSA-72086	mRNA Capping	2/498	26/8979	0.427070077351987	0.700383364685413	0.553239892677227	POLR2L/POLR2G	2
R-HSA-9615017	R-HSA-9615017	FOXO-mediated transcription of oxidative stress, metabolic and neuronal genes	2/498	26/8979	0.427070077351987	0.700383364685413	0.553239892677227	PLXNA4/HDAC1	2
R-HSA-9619665	R-HSA-9619665	EGR2 and SOX10-mediated initiation of Schwann cell myelination	2/498	26/8979	0.427070077351987	0.700383364685413	0.553239892677227	MBP/DRP2	2
R-HSA-375165	R-HSA-375165	NCAM signaling for neurite out-growth	4/498	60/8979	0.428028730146438	0.700383364685413	0.553239892677227	COL4A1/MAPK3/GDNF/KRAS	4
R-HSA-427413	R-HSA-427413	NoRC negatively regulates rRNA expression	4/498	60/8979	0.428028730146438	0.700383364685413	0.553239892677227	POLR2L/SIN3B/POLR1A/HDAC1	4
R-HSA-8873719	R-HSA-8873719	RAB geranylgeranylation	4/498	60/8979	0.428028730146438	0.700383364685413	0.553239892677227	RAB20/RAB31/RAB24/RABGGTB	4
R-HSA-6799198	R-HSA-6799198	Complex I biogenesis	3/498	43/8979	0.429407616921933	0.700383364685413	0.553239892677227	NDUFA9/NDUFV1/NDUFS2	3
R-HSA-8957322	R-HSA-8957322	Metabolism of steroids	8/498	130/8979	0.433602687329232	0.700383364685413	0.553239892677227	HSD17B3/HSD17B1/AKR1B1/HSD17B11/PTGIS/FDX1/STAR/IDI1	8
R-HSA-110056	R-HSA-110056	MAPK3 (ERK1) activation	1/498	10/8979	0.434981044899979	0.700383364685413	0.553239892677227	MAPK3	1
R-HSA-111932	R-HSA-111932	CaMK IV-mediated phosphorylation of CREB	1/498	10/8979	0.434981044899979	0.700383364685413	0.553239892677227	CAMKK2	1
R-HSA-1170546	R-HSA-1170546	Prolactin receptor signaling	1/498	10/8979	0.434981044899979	0.700383364685413	0.553239892677227	CUL1	1
R-HSA-1250342	R-HSA-1250342	PI3K events in ERBB4 signaling	1/498	10/8979	0.434981044899979	0.700383364685413	0.553239892677227	PIK3R1	1
R-HSA-193775	R-HSA-193775	Synthesis of bile acids and bile salts via 24-hydroxycholesterol	1/498	10/8979	0.434981044899979	0.700383364685413	0.553239892677227	PTGIS	1
R-HSA-2465910	R-HSA-2465910	MASTL Facilitates Mitotic Progression	1/498	10/8979	0.434981044899979	0.700383364685413	0.553239892677227	ARPP19	1
R-HSA-2470946	R-HSA-2470946	Cohesin Loading onto Chromatin	1/498	10/8979	0.434981044899979	0.700383364685413	0.553239892677227	RAD21	1
R-HSA-2514853	R-HSA-2514853	Condensation of Prometaphase Chromosomes	1/498	10/8979	0.434981044899979	0.700383364685413	0.553239892677227	CSNK2B	1
R-HSA-381183	R-HSA-381183	ATF6 (ATF6-alpha) activates chaperone genes	1/498	10/8979	0.434981044899979	0.700383364685413	0.553239892677227	XBP1	1
R-HSA-419812	R-HSA-419812	Calcitonin-like ligand receptors	1/498	10/8979	0.434981044899979	0.700383364685413	0.553239892677227	ADM	1
R-HSA-446107	R-HSA-446107	Type I hemidesmosome assembly	1/498	10/8979	0.434981044899979	0.700383364685413	0.553239892677227	PLEC	1
R-HSA-8877330	R-HSA-8877330	RUNX1 and FOXP3 control the development of regulatory T lymphocytes (Tregs)	1/498	10/8979	0.434981044899979	0.700383364685413	0.553239892677227	RUNX1	1
R-HSA-8964539	R-HSA-8964539	Glutamate and glutamine metabolism	1/498	10/8979	0.434981044899979	0.700383364685413	0.553239892677227	GLUL	1
R-HSA-9690406	R-HSA-9690406	Transcriptional regulation of testis differentiation	1/498	10/8979	0.434981044899979	0.700383364685413	0.553239892677227	WT1	1
R-HSA-9700645	R-HSA-9700645	ALK mutants bind TKIs	1/498	10/8979	0.434981044899979	0.700383364685413	0.553239892677227	PRKAR1A	1
R-HSA-9702518	R-HSA-9702518	STAT5 activation downstream of FLT3 ITD mutants	1/498	10/8979	0.434981044899979	0.700383364685413	0.553239892677227	CDKN1A	1
R-HSA-9755088	R-HSA-9755088	Ribavirin ADME	1/498	10/8979	0.434981044899979	0.700383364685413	0.553239892677227	ADK	1
R-HSA-611105	R-HSA-611105	Respiratory electron transport	5/498	78/8979	0.436605989112894	0.702062430493534	0.554566203715326	UQCRQ/NDUFA9/UQCRC1/NDUFV1/NDUFS2	5
R-HSA-9678108	R-HSA-9678108	SARS-CoV-1 Infection	7/498	113/8979	0.437959908062442	0.703301796435825	0.555545191389039	YWHAH/ZCRB1/VCP/UBB/PSMC6/UBC/RUNX1	7
R-HSA-1650814	R-HSA-1650814	Collagen biosynthesis and modifying enzymes	4/498	61/8979	0.44059862193132	0.70565994428841	0.557407916191857	COL27A1/COL4A1/COLGALT1/PLOD2	4
R-HSA-5250913	R-HSA-5250913	Positive epigenetic regulation of rRNA expression	4/498	61/8979	0.44059862193132	0.70565994428841	0.557407916191857	POLR2L/POLR1A/MTA3/HDAC1	4
R-HSA-381070	R-HSA-381070	IRE1alpha activates chaperones	3/498	44/8979	0.444295279081148	0.709156159851034	0.56016961217176	XBP1/ACADVL/DNAJB9	3
R-HSA-3214842	R-HSA-3214842	HDMs demethylate histones	2/498	27/8979	0.446309722493312	0.709156159851034	0.56016961217176	KDM7A/KDM3A	2
R-HSA-5339562	R-HSA-5339562	Uptake and actions of bacterial toxins	2/498	27/8979	0.446309722493312	0.709156159851034	0.56016961217176	TXNRD1/HSP90AA1	2
R-HSA-5626467	R-HSA-5626467	RHO GTPases activate IQGAPs	2/498	27/8979	0.446309722493312	0.709156159851034	0.56016961217176	CTNNA1/ACTG1	2
R-HSA-5654716	R-HSA-5654716	Downstream signaling of activated FGFR4	2/498	27/8979	0.446309722493312	0.709156159851034	0.56016961217176	KRAS/PIK3R1	2
R-HSA-917729	R-HSA-917729	Endosomal Sorting Complex Required For Transport (ESCRT)	2/498	27/8979	0.446309722493312	0.709156159851034	0.56016961217176	UBB/UBC	2
R-HSA-877300	R-HSA-877300	Interferon gamma signaling	4/498	62/8979	0.453086374079526	0.718976535710406	0.567926826235418	SMAD7/TRIM35/PRKCD/PTPN2	4
R-HSA-202733	R-HSA-202733	Cell surface interactions at the vascular wall	6/498	98/8979	0.462465085501263	0.720130993839408	0.568838744369961	ATP1B2/KRAS/PPIL2/SLC3A2/PIK3R1/F11R	6
R-HSA-442742	R-HSA-442742	CREB1 phosphorylation through NMDA receptor-mediated activation of RAS signaling	2/498	28/8979	0.46518235027527	0.720130993839408	0.568838744369961	MAPK3/KRAS	2
R-HSA-5357956	R-HSA-5357956	TNFR1-induced NFkappaB signaling pathway	2/498	28/8979	0.46518235027527	0.720130993839408	0.568838744369961	UBB/UBC	2
R-HSA-5656169	R-HSA-5656169	Termination of translesion DNA synthesis	2/498	28/8979	0.46518235027527	0.720130993839408	0.568838744369961	UBB/UBC	2
R-HSA-936440	R-HSA-936440	Negative regulators of DDX58/IFIH1 signaling	2/498	28/8979	0.46518235027527	0.720130993839408	0.568838744369961	UBB/UBC	2
R-HSA-9683701	R-HSA-9683701	Translation of Structural Proteins	2/498	28/8979	0.46518235027527	0.720130993839408	0.568838744369961	UBB/UBC	2
R-HSA-5250941	R-HSA-5250941	Negative epigenetic regulation of rRNA expression	4/498	63/8979	0.465482100493079	0.720130993839408	0.568838744369961	POLR2L/SIN3B/POLR1A/HDAC1	4
R-HSA-1234158	R-HSA-1234158	Regulation of gene expression by Hypoxia-inducible Factor	1/498	11/8979	0.466353487718555	0.720130993839408	0.568838744369961	VEGFA	1
R-HSA-1483213	R-HSA-1483213	Synthesis of PE	1/498	11/8979	0.466353487718555	0.720130993839408	0.568838744369961	CHKA	1
R-HSA-193807	R-HSA-193807	Synthesis of bile acids and bile salts via 27-hydroxycholesterol	1/498	11/8979	0.466353487718555	0.720130993839408	0.568838744369961	PTGIS	1
R-HSA-2197563	R-HSA-2197563	NOTCH2 intracellular domain regulates transcription	1/498	11/8979	0.466353487718555	0.720130993839408	0.568838744369961	MAML3	1
R-HSA-2468052	R-HSA-2468052	Establishment of Sister Chromatid Cohesion	1/498	11/8979	0.466353487718555	0.720130993839408	0.568838744369961	RAD21	1
R-HSA-376172	R-HSA-376172	DSCAM interactions	1/498	11/8979	0.466353487718555	0.720130993839408	0.568838744369961	MAPK13	1
R-HSA-391160	R-HSA-391160	Signal regulatory protein family interactions	1/498	11/8979	0.466353487718555	0.720130993839408	0.568838744369961	PTK2B	1
R-HSA-4755510	R-HSA-4755510	SUMOylation of immune response proteins	1/498	11/8979	0.466353487718555	0.720130993839408	0.568838744369961	TOPORS	1
R-HSA-6803207	R-HSA-6803207	TP53 Regulates Transcription of Caspase Activators and Caspases	1/498	11/8979	0.466353487718555	0.720130993839408	0.568838744369961	TP53	1
R-HSA-8851805	R-HSA-8851805	MET activates RAS signaling	1/498	11/8979	0.466353487718555	0.720130993839408	0.568838744369961	KRAS	1
R-HSA-8866910	R-HSA-8866910	TFAP2 (AP-2) family regulates transcription of growth factors and their receptors	1/498	11/8979	0.466353487718555	0.720130993839408	0.568838744369961	VEGFA	1
R-HSA-8963693	R-HSA-8963693	Aspartate and asparagine metabolism	1/498	11/8979	0.466353487718555	0.720130993839408	0.568838744369961	ASNS	1
R-HSA-9020558	R-HSA-9020558	Interleukin-2 signaling	1/498	11/8979	0.466353487718555	0.720130993839408	0.568838744369961	PTK2B	1
R-HSA-9028731	R-HSA-9028731	Activated NTRK2 signals through FRS2 and FRS3	1/498	11/8979	0.466353487718555	0.720130993839408	0.568838744369961	KRAS	1
R-HSA-5628897	R-HSA-5628897	TP53 Regulates Metabolic Genes	5/498	81/8979	0.469514614092998	0.724085197693294	0.571962209926185	YWHAH/SESN3/TXNRD1/TP53/GPI	5
R-HSA-112399	R-HSA-112399	IRS-mediated signalling	3/498	46/8979	0.47359136171139	0.729439568612946	0.576191681587428	KRAS/FGFR2/PIK3R1	3
R-HSA-1474290	R-HSA-1474290	Collagen formation	5/498	82/8979	0.480355029579599	0.73891347662372	0.583675217198627	COL27A1/COL4A1/COLGALT1/PLEC/PLOD2	5
R-HSA-8957275	R-HSA-8957275	Post-translational protein phosphorylation	6/498	100/8979	0.482131620002746	0.739297024351722	0.583978185422282	APP/CALU/TIMP1/APOE/LTBP1/IGFBP4	6
R-HSA-3000157	R-HSA-3000157	Laminin interactions	2/498	29/8979	0.483669446279858	0.739297024351722	0.583978185422282	COL4A1/NID1	2
R-HSA-70268	R-HSA-70268	Pyruvate metabolism	2/498	29/8979	0.483669446279858	0.739297024351722	0.583978185422282	VDAC1/PDHA1	2
R-HSA-73863	R-HSA-73863	RNA Polymerase I Transcription Termination	2/498	29/8979	0.483669446279858	0.739297024351722	0.583978185422282	POLR2L/POLR1A	2
R-HSA-9772572	R-HSA-9772572	Early SARS-CoV-2 Infection Events	2/498	29/8979	0.483669446279858	0.739297024351722	0.583978185422282	ZCRB1/VCP	2
R-HSA-73894	R-HSA-73894	DNA Repair	16/498	280/8979	0.488303336006024	0.743056739132824	0.586948022095842	POLR2L/RIF1/USP1/CCNA2/COPS4/POLB/REV3L/COPS2/TP53/COPS5/SPIDR/COPS6/VCP/UBB/UBC/POLR2G	16
R-HSA-156580	R-HSA-156580	Phase II - Conjugation of compounds	4/498	65/8979	0.489960728834378	0.743056739132824	0.586948022095842	GSTM2/GSTO1/UGP2/GSTK1	4
R-HSA-418346	R-HSA-418346	Platelet homeostasis	5/498	83/8979	0.491119870859216	0.743056739132824	0.586948022095842	ATP2B1/PDE10A/PDE1A/PLA2G4A/GNG2	5
R-HSA-2219528	R-HSA-2219528	PI3K/AKT Signaling in Cancer	6/498	101/8979	0.491883576818402	0.743056739132824	0.586948022095842	PDGFA/KITLG/FGFR2/BAD/PIK3R1/CDKN1A	6
R-HSA-202670	R-HSA-202670	ERKs are inactivated	1/498	12/8979	0.495987292704746	0.743056739132824	0.586948022095842	MAPK3	1
R-HSA-381033	R-HSA-381033	ATF6 (ATF6-alpha) activates chaperones	1/498	12/8979	0.495987292704746	0.743056739132824	0.586948022095842	XBP1	1
R-HSA-389359	R-HSA-389359	CD28 dependent Vav1 pathway	1/498	12/8979	0.495987292704746	0.743056739132824	0.586948022095842	PAK3	1
R-HSA-400511	R-HSA-400511	Synthesis, secretion, and inactivation of Glucose-dependent Insulinotropic Polypeptide (GIP)	1/498	12/8979	0.495987292704746	0.743056739132824	0.586948022095842	SEC11A	1
R-HSA-430116	R-HSA-430116	GP1b-IX-V activation signalling	1/498	12/8979	0.495987292704746	0.743056739132824	0.586948022095842	PIK3R1	1
R-HSA-549132	R-HSA-549132	Organic cation/anion/zwitterion transport	1/498	12/8979	0.495987292704746	0.743056739132824	0.586948022095842	RUNX1	1
R-HSA-73621	R-HSA-73621	Pyrimidine catabolism	1/498	12/8979	0.495987292704746	0.743056739132824	0.586948022095842	NT5E	1
R-HSA-9018677	R-HSA-9018677	Biosynthesis of DHA-derived SPMs	1/498	12/8979	0.495987292704746	0.743056739132824	0.586948022095842	LTA4H	1
R-HSA-9027276	R-HSA-9027276	Erythropoietin activates Phosphoinositide-3-kinase (PI3K)	1/498	12/8979	0.495987292704746	0.743056739132824	0.586948022095842	PIK3R1	1
R-HSA-9664420	R-HSA-9664420	Killing mechanisms	1/498	12/8979	0.495987292704746	0.743056739132824	0.586948022095842	JUN	1
R-HSA-9673324	R-HSA-9673324	WNT5:FZD7-mediated leishmania damping	1/498	12/8979	0.495987292704746	0.743056739132824	0.586948022095842	JUN	1
R-HSA-9755779	R-HSA-9755779	SARS-CoV-2 targets host intracellular signalling and regulatory pathways	1/498	12/8979	0.495987292704746	0.743056739132824	0.586948022095842	YWHAH	1
R-HSA-163685	R-HSA-163685	Integration of energy metabolism	6/498	102/8979	0.501574867667815	0.743989063993517	0.587684474918506	ADIPOR1/PRKAR1A/TALDO1/GNG2/RAP1A/TKT	6
R-HSA-2132295	R-HSA-2132295	MHC class II antigen presentation	6/498	102/8979	0.501574867667815	0.743989063993517	0.587684474918506	KIF23/SH3GL2/CTSF/CLTA/KIF26A/DCTN2	6
R-HSA-163359	R-HSA-163359	Glucagon signaling in metabolic regulation	2/498	30/8979	0.501755668861904	0.743989063993517	0.587684474918506	PRKAR1A/GNG2	2
R-HSA-196807	R-HSA-196807	Nicotinate metabolism	2/498	30/8979	0.501755668861904	0.743989063993517	0.587684474918506	NT5E/PTGIS	2
R-HSA-456926	R-HSA-456926	Thrombin signalling through proteinase activated receptors (PARs)	2/498	30/8979	0.501755668861904	0.743989063993517	0.587684474918506	MAPK3/GNG2	2
R-HSA-1221632	R-HSA-1221632	Meiotic synapsis	3/498	48/8979	0.502161772877879	0.743989063993517	0.587684474918506	RAD21/SYCE2/LMNB1	3
R-HSA-5620920	R-HSA-5620920	Cargo trafficking to the periciliary membrane	3/498	48/8979	0.502161772877879	0.743989063993517	0.587684474918506	CCT2/CCT5/CCT3	3
R-HSA-5693565	R-HSA-5693565	Recruitment and ATM-mediated phosphorylation of repair and signaling proteins at DNA double strand breaks	3/498	48/8979	0.502161772877879	0.743989063993517	0.587684474918506	TP53/UBB/UBC	3
R-HSA-5693606	R-HSA-5693606	DNA Double Strand Break Response	3/498	48/8979	0.502161772877879	0.743989063993517	0.587684474918506	TP53/UBB/UBC	3
R-HSA-8856688	R-HSA-8856688	Golgi-to-ER retrograde transport	7/498	121/8979	0.5102455133546	0.754600091312415	0.596066232554539	KIF23/TMED2/KDELR1/KIF26A/DCTN2/STX18/PLA2G4A	7
R-HSA-5173105	R-HSA-5173105	O-linked glycosylation	6/498	103/8979	0.511200891046636	0.754600091312415	0.596066232554539	SEMA5B/SEMA5A/ADAMTS9/POFUT2/ADAMTS16/ADAMTS1	6
R-HSA-6811558	R-HSA-6811558	PI5P, PP2A and IER3 Regulate PI3K/AKT Signaling	6/498	103/8979	0.511200891046636	0.754600091312415	0.596066232554539	IER3/PDGFA/MAPK3/KITLG/FGFR2/PIK3R1	6
R-HSA-9679506	R-HSA-9679506	SARS-CoV Infections	19/498	339/8979	0.515844871372125	0.754979962583007	0.596366296707359	ATP1B2/ZDHHC2/FXYD6/YWHAH/ZCRB1/MGAT4B/MTA3/HSP90AA1/IFNAR2/FNTA/VEGFA/HDAC1/VCP/UBB/PSMC6/PRMT1/UBC/IFNAR1/RUNX1	19
R-HSA-2980766	R-HSA-2980766	Nuclear Envelope Breakdown	3/498	49/8979	0.516146654233293	0.754979962583007	0.596366296707359	LMNB1/TMPO/EMD	3
R-HSA-5578775	R-HSA-5578775	Ion homeostasis	3/498	49/8979	0.516146654233293	0.754979962583007	0.596366296707359	ATP1B2/FXYD6/ATP2B1	3
R-HSA-389356	R-HSA-389356	CD28 co-stimulation	2/498	31/8979	0.519428555389703	0.754979962583007	0.596366296707359	PAK3/PIK3R1	2
R-HSA-392518	R-HSA-392518	Signal amplification	2/498	31/8979	0.519428555389703	0.754979962583007	0.596366296707359	PLA2G4A/GNG2	2
R-HSA-418990	R-HSA-418990	Adherens junctions interactions	2/498	31/8979	0.519428555389703	0.754979962583007	0.596366296707359	CTNNA1/ACTG1	2
R-HSA-5654687	R-HSA-5654687	Downstream signaling of activated FGFR1	2/498	31/8979	0.519428555389703	0.754979962583007	0.596366296707359	KRAS/PIK3R1	2
R-HSA-140342	R-HSA-140342	Apoptosis induced DNA fragmentation	1/498	13/8979	0.523978630747908	0.754979962583007	0.596366296707359	CASP3	1
R-HSA-156581	R-HSA-156581	Methylation	1/498	13/8979	0.523978630747908	0.754979962583007	0.596366296707359	GSTO1	1
R-HSA-162594	R-HSA-162594	Early Phase of HIV Life Cycle	1/498	13/8979	0.523978630747908	0.754979962583007	0.596366296707359	PSIP1	1
R-HSA-162658	R-HSA-162658	Golgi Cisternae Pericentriolar Stack Reorganization	1/498	13/8979	0.523978630747908	0.754979962583007	0.596366296707359	MAPK3	1
R-HSA-179812	R-HSA-179812	GRB2 events in EGFR signaling	1/498	13/8979	0.523978630747908	0.754979962583007	0.596366296707359	KRAS	1
R-HSA-189451	R-HSA-189451	Heme biosynthesis	1/498	13/8979	0.523978630747908	0.754979962583007	0.596366296707359	UROD	1
R-HSA-190375	R-HSA-190375	FGFR2c ligand binding and activation	1/498	13/8979	0.523978630747908	0.754979962583007	0.596366296707359	FGFR2	1
R-HSA-203615	R-HSA-203615	eNOS activation	1/498	13/8979	0.523978630747908	0.754979962583007	0.596366296707359	HSP90AA1	1
R-HSA-425561	R-HSA-425561	Sodium/Calcium exchangers	1/498	13/8979	0.523978630747908	0.754979962583007	0.596366296707359	SLC24A5	1
R-HSA-428540	R-HSA-428540	Activation of RAC1	1/498	13/8979	0.523978630747908	0.754979962583007	0.596366296707359	PAK3	1
R-HSA-442720	R-HSA-442720	CREB1 phosphorylation through the activation of Adenylate Cyclase	1/498	13/8979	0.523978630747908	0.754979962583007	0.596366296707359	PRKAR1A	1
R-HSA-5578768	R-HSA-5578768	Physiological factors	1/498	13/8979	0.523978630747908	0.754979962583007	0.596366296707359	NPPC	1
R-HSA-5609975	R-HSA-5609975	Diseases associated with glycosylation precursor biosynthesis	1/498	13/8979	0.523978630747908	0.754979962583007	0.596366296707359	GALK1	1
R-HSA-72203	R-HSA-72203	Processing of Capped Intron-Containing Pre-mRNA	12/498	215/8979	0.534034842429804	0.768551336480124	0.607086462000971	SRSF9/POLR2L/ZCRB1/HNRNPA0/LSM6/SNRNP27/LSM3/CRNKL1/PRPF38A/HSPA8/SF3B4/POLR2G	12
R-HSA-3299685	R-HSA-3299685	Detoxification of Reactive Oxygen Species	2/498	32/8979	0.536678251205981	0.769600441087293	0.607915160324693	TXNRD1/PRDX3	2
R-HSA-427389	R-HSA-427389	ERCC6 (CSB) and EHMT2 (G9a) positively regulate rRNA expression	2/498	32/8979	0.536678251205981	0.769600441087293	0.607915160324693	MTA3/HDAC1	2
R-HSA-9634815	R-HSA-9634815	Transcriptional Regulation by NPAS4	2/498	32/8979	0.536678251205981	0.769600441087293	0.607915160324693	MAPK3/GEM	2
R-HSA-8854518	R-HSA-8854518	AURKA Activation by TPX2	4/498	69/8979	0.53744011053956	0.769777640511532	0.60805513193937	TPX2/HSP90AA1/CSNK1D/DCTN2	4
R-HSA-948021	R-HSA-948021	Transport to the Golgi and subsequent modification	9/498	161/8979	0.539637171114268	0.771103073883165	0.609102105144684	TMED2/MGAT4B/FOLR1/FUCA1/TRAPPC1/CSNK1D/MAN1A1/KDELR1/DCTN2	9
R-HSA-1989781	R-HSA-1989781	PPARA activates gene expression	6/498	106/8979	0.539644273928185	0.771103073883165	0.609102105144684	NCOR2/TXNRD1/FHL2/MED22/HDAC3/ANGPTL4	6
R-HSA-2151201	R-HSA-2151201	Transcriptional activation of mitochondrial biogenesis	3/498	51/8979	0.543468791510845	0.771865751298054	0.609704551736701	MEF2C/ATP5F1B/HDAC3	3
R-HSA-936837	R-HSA-936837	Ion transport by P-type ATPases	3/498	51/8979	0.543468791510845	0.771865751298054	0.609704551736701	ATP1B2/FXYD6/ATP2B1	3
R-HSA-1250347	R-HSA-1250347	SHC1 events in ERBB4 signaling	1/498	14/8979	0.550418363280536	0.771865751298054	0.609704551736701	KRAS	1
R-HSA-180336	R-HSA-180336	SHC1 events in EGFR signaling	1/498	14/8979	0.550418363280536	0.771865751298054	0.609704551736701	KRAS	1
R-HSA-2214320	R-HSA-2214320	Anchoring fibril formation	1/498	14/8979	0.550418363280536	0.771865751298054	0.609704551736701	COL4A1	1
R-HSA-418359	R-HSA-418359	Reduction of cytosolic Ca++ levels	1/498	14/8979	0.550418363280536	0.771865751298054	0.609704551736701	ATP2B1	1
R-HSA-419408	R-HSA-419408	Lysosphingolipid and LPA receptors	1/498	14/8979	0.550418363280536	0.771865751298054	0.609704551736701	PLPPR4	1
R-HSA-4655427	R-HSA-4655427	SUMOylation of DNA methylation proteins	1/498	14/8979	0.550418363280536	0.771865751298054	0.609704551736701	RNF2	1
R-HSA-6804759	R-HSA-6804759	Regulation of TP53 Activity through Association with Co-factors	1/498	14/8979	0.550418363280536	0.771865751298054	0.609704551736701	TP53	1
R-HSA-74259	R-HSA-74259	Purine catabolism	1/498	14/8979	0.550418363280536	0.771865751298054	0.609704551736701	NT5E	1
R-HSA-877312	R-HSA-877312	Regulation of IFNG signaling	1/498	14/8979	0.550418363280536	0.771865751298054	0.609704551736701	PTPN2	1
R-HSA-8849471	R-HSA-8849471	PTK6 Regulates RHO GTPases, RAS GTPase and MAP kinases	1/498	14/8979	0.550418363280536	0.771865751298054	0.609704551736701	KRAS	1
R-HSA-8941856	R-HSA-8941856	RUNX3 regulates NOTCH signaling	1/498	14/8979	0.550418363280536	0.771865751298054	0.609704551736701	MAML3	1
R-HSA-8949664	R-HSA-8949664	Processing of SMDT1	1/498	14/8979	0.550418363280536	0.771865751298054	0.609704551736701	PMPCB	1
R-HSA-9027284	R-HSA-9027284	Erythropoietin activates RAS	1/498	14/8979	0.550418363280536	0.771865751298054	0.609704551736701	KRAS	1
R-HSA-9614657	R-HSA-9614657	FOXO-mediated transcription of cell death genes	1/498	14/8979	0.550418363280536	0.771865751298054	0.609704551736701	PINK1	1
R-HSA-114604	R-HSA-114604	GPVI-mediated activation cascade	2/498	33/8979	0.553497259700405	0.773011442683952	0.610609544932335	VAV3/PIK3R1	2
R-HSA-75105	R-HSA-75105	Fatty acyl-CoA biosynthesis	2/498	33/8979	0.553497259700405	0.773011442683952	0.610609544932335	HSD17B3/ACSBG1	2
R-HSA-9687139	R-HSA-9687139	Aberrant regulation of mitotic cell cycle due to RB1 defects	2/498	33/8979	0.553497259700405	0.773011442683952	0.610609544932335	CDC16/CDKN1A	2
R-HSA-6811434	R-HSA-6811434	COPI-dependent Golgi-to-ER retrograde traffic	5/498	89/8979	0.553799242519846	0.773011442683952	0.610609544932335	KIF23/TMED2/KDELR1/KIF26A/STX18	5
R-HSA-383280	R-HSA-383280	Nuclear Receptor transcription pathway	3/498	52/8979	0.556790262761977	0.775391520659289	0.61248959256058	THRA/NCOR2/NR0B1	3
R-HSA-6794361	R-HSA-6794361	Neurexins and neuroligins	3/498	52/8979	0.556790262761977	0.775391520659289	0.61248959256058	SYT7/EPB41L2/DLGAP4	3
R-HSA-373760	R-HSA-373760	L1CAM interactions	6/498	108/8979	0.558204629869962	0.776464571653027	0.613337206376878	SH3GL2/MAPK3/CLTA/CSNK2B/ACTG1/HSPA8	6
R-HSA-9013106	R-HSA-9013106	RHOC GTPase cycle	4/498	71/8979	0.56033043463443	0.778523622314658	0.614963671288091	MCAM/PKN2/TMPO/PIK3R1	4
R-HSA-5668914	R-HSA-5668914	Diseases of metabolism	12/498	220/8979	0.566793195665817	0.784093961383653	0.619363738371481	SEMA5B/SEMA5A/ADAMTS9/ADAMTS16/MAOA/TALDO1/FDX1/GALK1/UBB/UBC/ADAMTS1/APRT	12
R-HSA-112382	R-HSA-112382	Formation of RNA Pol II elongation complex	3/498	53/8979	0.569876373595754	0.784093961383653	0.619363738371481	POLR2L/SUPT4H1/POLR2G	3
R-HSA-75955	R-HSA-75955	RNA Polymerase II Transcription Elongation	3/498	53/8979	0.569876373595754	0.784093961383653	0.619363738371481	POLR2L/SUPT4H1/POLR2G	3
R-HSA-8848021	R-HSA-8848021	Signaling by PTK6	3/498	53/8979	0.569876373595754	0.784093961383653	0.619363738371481	KRAS/UBB/UBC	3
R-HSA-9006927	R-HSA-9006927	Signaling by Non-Receptor Tyrosine Kinases	3/498	53/8979	0.569876373595754	0.784093961383653	0.619363738371481	KRAS/UBB/UBC	3
R-HSA-438064	R-HSA-438064	Post NMDA receptor activation events	4/498	72/8979	0.571543087045183	0.784093961383653	0.619363738371481	CAMKK2/MAPK3/KRAS/PRKAR1A	4
R-HSA-6811442	R-HSA-6811442	Intra-Golgi and retrograde Golgi-to-ER traffic	10/498	184/8979	0.573185394275349	0.784093961383653	0.619363738371481	KIF23/TMED2/RHOBTB3/MAN1A1/KDELR1/PLIN3/KIF26A/DCTN2/STX18/PLA2G4A	10
R-HSA-2022377	R-HSA-2022377	Metabolism of Angiotensinogen to Angiotensins	1/498	15/8979	0.575392334846213	0.784093961383653	0.619363738371481	ATP6AP2	1
R-HSA-2730905	R-HSA-2730905	Role of LAT2/NTAL/LAB on calcium mobilization	1/498	15/8979	0.575392334846213	0.784093961383653	0.619363738371481	PIK3R1	1
R-HSA-3772470	R-HSA-3772470	Negative regulation of TCF-dependent signaling by WNT ligand antagonists	1/498	15/8979	0.575392334846213	0.784093961383653	0.619363738371481	WNT4	1
R-HSA-418038	R-HSA-418038	Nucleotide-like (purinergic) receptors	1/498	15/8979	0.575392334846213	0.784093961383653	0.619363738371481	ADORA1	1
R-HSA-5365859	R-HSA-5365859	RA biosynthesis pathway	1/498	15/8979	0.575392334846213	0.784093961383653	0.619363738371481	DHRS3	1
R-HSA-6785631	R-HSA-6785631	ERBB2 Regulates Cell Motility	1/498	15/8979	0.575392334846213	0.784093961383653	0.619363738371481	MEMO1	1
R-HSA-73780	R-HSA-73780	RNA Polymerase III Chain Elongation	1/498	15/8979	0.575392334846213	0.784093961383653	0.619363738371481	POLR2L	1
R-HSA-9694631	R-HSA-9694631	Maturation of nucleoprotein	1/498	15/8979	0.575392334846213	0.784093961383653	0.619363738371481	PRMT1	1
R-HSA-9754189	R-HSA-9754189	Germ layer formation at gastrulation	1/498	15/8979	0.575392334846213	0.784093961383653	0.619363738371481	TCF7	1
R-HSA-975577	R-HSA-975577	N-Glycan antennae elongation	1/498	15/8979	0.575392334846213	0.784093961383653	0.619363738371481	MGAT4B	1
R-HSA-199418	R-HSA-199418	Negative regulation of the PI3K/AKT network	6/498	110/8979	0.576410078761602	0.784594305853829	0.619758965521267	IER3/PDGFA/MAPK3/KITLG/FGFR2/PIK3R1	6
R-HSA-8853884	R-HSA-8853884	Transcriptional Regulation by VENTX	2/498	35/8979	0.585823654827872	0.794716904074706	0.627754908080308	CDC16/TP53	2
R-HSA-9670095	R-HSA-9670095	Inhibition of DNA recombination at telomere	2/498	35/8979	0.585823654827872	0.794716904074706	0.627754908080308	POLR2L/POLR2G	2
R-HSA-9675126	R-HSA-9675126	Diseases of mitotic cell cycle	2/498	35/8979	0.585823654827872	0.794716904074706	0.627754908080308	CDC16/CDKN1A	2
R-HSA-2022090	R-HSA-2022090	Assembly of collagen fibrils and other multimeric structures	3/498	55/8979	0.595320856804068	0.80085573103086	0.632604029486714	COL27A1/COL4A1/PLEC	3
R-HSA-1433559	R-HSA-1433559	Regulation of KIT signaling	1/498	16/8979	0.598981649576979	0.80085573103086	0.632604029486714	KITLG	1
R-HSA-1461957	R-HSA-1461957	Beta defensins	1/498	16/8979	0.598981649576979	0.80085573103086	0.632604029486714	DEFB123	1
R-HSA-164378	R-HSA-164378	PKA activation in glucagon signalling	1/498	16/8979	0.598981649576979	0.80085573103086	0.632604029486714	PRKAR1A	1
R-HSA-1963640	R-HSA-1963640	GRB2 events in ERBB2 signaling	1/498	16/8979	0.598981649576979	0.80085573103086	0.632604029486714	KRAS	1
R-HSA-1963642	R-HSA-1963642	PI3K events in ERBB2 signaling	1/498	16/8979	0.598981649576979	0.80085573103086	0.632604029486714	PIK3R1	1
R-HSA-204174	R-HSA-204174	Regulation of pyruvate dehydrogenase (PDH) complex	1/498	16/8979	0.598981649576979	0.80085573103086	0.632604029486714	PDHA1	1
R-HSA-210744	R-HSA-210744	Regulation of gene expression in late stage (branching morphogenesis) pancreatic bud precursor cells	1/498	16/8979	0.598981649576979	0.80085573103086	0.632604029486714	MAML3	1
R-HSA-264642	R-HSA-264642	Acetylcholine Neurotransmitter Release Cycle	1/498	16/8979	0.598981649576979	0.80085573103086	0.632604029486714	UNC13B	1
R-HSA-8934593	R-HSA-8934593	Regulation of RUNX1 Expression and Activity	1/498	16/8979	0.598981649576979	0.80085573103086	0.632604029486714	RUNX1	1
R-HSA-9659787	R-HSA-9659787	Aberrant regulation of mitotic G1/S transition in cancer due to RB1 defects	1/498	16/8979	0.598981649576979	0.80085573103086	0.632604029486714	CDKN1A	1
R-HSA-9661069	R-HSA-9661069	Defective binding of RB1 mutants to E2F1,(E2F2, E2F3)	1/498	16/8979	0.598981649576979	0.80085573103086	0.632604029486714	CDKN1A	1
R-HSA-9694614	R-HSA-9694614	Attachment and Entry	1/498	16/8979	0.598981649576979	0.80085573103086	0.632604029486714	VCP	1
R-HSA-5357905	R-HSA-5357905	Regulation of TNFR1 signaling	2/498	36/8979	0.601325855374581	0.80132484152679	0.632974584604822	UBB/UBC	2
R-HSA-5696400	R-HSA-5696400	Dual Incision in GG-NER	2/498	36/8979	0.601325855374581	0.80132484152679	0.632974584604822	UBB/UBC	2
R-HSA-9694548	R-HSA-9694548	Maturation of spike protein	2/498	36/8979	0.601325855374581	0.80132484152679	0.632974584604822	ZDHHC2/MGAT4B	2
R-HSA-3000171	R-HSA-3000171	Non-integrin membrane-ECM interactions	3/498	56/8979	0.607670419313073	0.806504947848026	0.637066402899942	COL4A1/DDR1/PDGFA	3
R-HSA-2219530	R-HSA-2219530	Constitutive Signaling by Aberrant PI3K in Cancer	4/498	76/8979	0.614739475581307	0.806504947848026	0.637066402899942	PDGFA/KITLG/FGFR2/PIK3R1	4
R-HSA-416482	R-HSA-416482	G alpha (12/13) signalling events	4/498	76/8979	0.614739475581307	0.806504947848026	0.637066402899942	TIAM1/VAV3/NET1/GNG2	4
R-HSA-9013424	R-HSA-9013424	RHOV GTPase cycle	2/498	37/8979	0.616386621715853	0.806504947848026	0.637066402899942	TXNL1/PIK3R1	2
R-HSA-9013406	R-HSA-9013406	RHOQ GTPase cycle	3/498	57/8979	0.619766912184699	0.806504947848026	0.637066402899942	SCRIB/CDC42EP3/CPNE8	3
R-HSA-9748784	R-HSA-9748784	Drug ADME	3/498	57/8979	0.619766912184699	0.806504947848026	0.637066402899942	VAV3/ADK/GMPS	3
R-HSA-1181150	R-HSA-1181150	Signaling by NODAL	1/498	17/8979	0.621262932463363	0.806504947848026	0.637066402899942	MAPK3	1
R-HSA-162710	R-HSA-162710	Synthesis of glycosylphosphatidylinositol (GPI)	1/498	17/8979	0.621262932463363	0.806504947848026	0.637066402899942	PIGX	1
R-HSA-180292	R-HSA-180292	GAB1 signalosome	1/498	17/8979	0.621262932463363	0.806504947848026	0.637066402899942	PIK3R1	1
R-HSA-181429	R-HSA-181429	Serotonin Neurotransmitter Release Cycle	1/498	17/8979	0.621262932463363	0.806504947848026	0.637066402899942	UNC13B	1
R-HSA-1912420	R-HSA-1912420	Pre-NOTCH Processing in Golgi	1/498	17/8979	0.621262932463363	0.806504947848026	0.637066402899942	TMED2	1
R-HSA-202131	R-HSA-202131	Metabolism of nitric oxide: NOS3 activation and regulation	1/498	17/8979	0.621262932463363	0.806504947848026	0.637066402899942	HSP90AA1	1
R-HSA-2033519	R-HSA-2033519	Activated point mutants of FGFR2	1/498	17/8979	0.621262932463363	0.806504947848026	0.637066402899942	FGFR2	1
R-HSA-389977	R-HSA-389977	Post-chaperonin tubulin folding pathway	1/498	17/8979	0.621262932463363	0.806504947848026	0.637066402899942	TBCC	1
R-HSA-432142	R-HSA-432142	Platelet sensitization by LDL	1/498	17/8979	0.621262932463363	0.806504947848026	0.637066402899942	PLA2G4A	1
R-HSA-435354	R-HSA-435354	Zinc transporters	1/498	17/8979	0.621262932463363	0.806504947848026	0.637066402899942	SLC30A2	1
R-HSA-450385	R-HSA-450385	Butyrate Response Factor 1 (BRF1) binds and destabilizes mRNA	1/498	17/8979	0.621262932463363	0.806504947848026	0.637066402899942	MAPKAPK2	1
R-HSA-450513	R-HSA-450513	Tristetraprolin (TTP, ZFP36) binds and destabilizes mRNA	1/498	17/8979	0.621262932463363	0.806504947848026	0.637066402899942	MAPKAPK2	1
R-HSA-5625900	R-HSA-5625900	RHO GTPases activate CIT	1/498	17/8979	0.621262932463363	0.806504947848026	0.637066402899942	PRC1	1
R-HSA-5635838	R-HSA-5635838	Activation of SMO	1/498	17/8979	0.621262932463363	0.806504947848026	0.637066402899942	GAS1	1
R-HSA-6803204	R-HSA-6803204	TP53 Regulates Transcription of Genes Involved in Cytochrome C Release	1/498	17/8979	0.621262932463363	0.806504947848026	0.637066402899942	TP53	1
R-HSA-8963898	R-HSA-8963898	Plasma lipoprotein assembly	1/498	17/8979	0.621262932463363	0.806504947848026	0.637066402899942	APOE	1
R-HSA-8964315	R-HSA-8964315	G beta:gamma signalling through BTK	1/498	17/8979	0.621262932463363	0.806504947848026	0.637066402899942	GNG2	1
R-HSA-9758941	R-HSA-9758941	Gastrulation	1/498	17/8979	0.621262932463363	0.806504947848026	0.637066402899942	TCF7	1
R-HSA-9705671	R-HSA-9705671	SARS-CoV-2 activates/modulates innate and adaptive immune responses	5/498	97/8979	0.631000748690579	0.811364873620753	0.64090530734641	HSP90AA1/IFNAR2/UBB/UBC/IFNAR1	5
R-HSA-168325	R-HSA-168325	Viral Messenger RNA Synthesis	2/498	38/8979	0.631007137891641	0.811364873620753	0.64090530734641	POLR2L/POLR2G	2
R-HSA-451927	R-HSA-451927	Interleukin-2 family signaling	2/498	38/8979	0.631007137891641	0.811364873620753	0.64090530734641	PTK2B/PIK3R1	2
R-HSA-72649	R-HSA-72649	Translation initiation complex formation	2/498	38/8979	0.631007137891641	0.811364873620753	0.64090530734641	EIF2S1/EIF4A1	2
R-HSA-76009	R-HSA-76009	Platelet Aggregation (Plug Formation)	2/498	38/8979	0.631007137891641	0.811364873620753	0.64090530734641	RAP1B/RAP1A	2
R-HSA-8948216	R-HSA-8948216	Collagen chain trimerization	2/498	38/8979	0.631007137891641	0.811364873620753	0.64090530734641	COL27A1/COL4A1	2
R-HSA-9031628	R-HSA-9031628	NGF-stimulated transcription	2/498	38/8979	0.631007137891641	0.811364873620753	0.64090530734641	EGR1/FOSB	2
R-HSA-1834949	R-HSA-1834949	Cytosolic sensors of pathogen-associated DNA	3/498	58/8979	0.631607749521341	0.811364873620753	0.64090530734641	POLR2L/UBB/UBC	3
R-HSA-1362277	R-HSA-1362277	Transcription of E2F targets under negative control by DREAM complex	1/498	18/8979	0.642308576251942	0.811364873620753	0.64090530734641	HDAC1	1
R-HSA-1461973	R-HSA-1461973	Defensins	1/498	18/8979	0.642308576251942	0.811364873620753	0.64090530734641	DEFB123	1
R-HSA-176407	R-HSA-176407	Conversion from APC/C:Cdc20 to APC/C:Cdh1 in late anaphase	1/498	18/8979	0.642308576251942	0.811364873620753	0.64090530734641	CDC16	1
R-HSA-176412	R-HSA-176412	Phosphorylation of the APC/C	1/498	18/8979	0.642308576251942	0.811364873620753	0.64090530734641	CDC16	1
R-HSA-197264	R-HSA-197264	Nicotinamide salvaging	1/498	18/8979	0.642308576251942	0.811364873620753	0.64090530734641	PTGIS	1
R-HSA-2028269	R-HSA-2028269	Signaling by Hippo	1/498	18/8979	0.642308576251942	0.811364873620753	0.64090530734641	CASP3	1
R-HSA-2243919	R-HSA-2243919	Crosslinking of collagen fibrils	1/498	18/8979	0.642308576251942	0.811364873620753	0.64090530734641	COL4A1	1
R-HSA-392851	R-HSA-392851	Prostacyclin signalling through prostacyclin receptor	1/498	18/8979	0.642308576251942	0.811364873620753	0.64090530734641	GNG2	1
R-HSA-5654221	R-HSA-5654221	Phospholipase C-mediated cascade; FGFR2	1/498	18/8979	0.642308576251942	0.811364873620753	0.64090530734641	FGFR2	1
R-HSA-5654704	R-HSA-5654704	SHC-mediated cascade:FGFR3	1/498	18/8979	0.642308576251942	0.811364873620753	0.64090530734641	KRAS	1
R-HSA-5654710	R-HSA-5654710	PI-3K cascade:FGFR3	1/498	18/8979	0.642308576251942	0.811364873620753	0.64090530734641	PIK3R1	1
R-HSA-888590	R-HSA-888590	GABA synthesis, release, reuptake and degradation	1/498	18/8979	0.642308576251942	0.811364873620753	0.64090530734641	HSPA8	1
R-HSA-9603798	R-HSA-9603798	Class I peroxisomal membrane protein import	1/498	18/8979	0.642308576251942	0.811364873620753	0.64090530734641	PEX2	1
R-HSA-9687136	R-HSA-9687136	Aberrant regulation of mitotic exit in cancer due to RB1 defects	1/498	18/8979	0.642308576251942	0.811364873620753	0.64090530734641	CDC16	1
R-HSA-446203	R-HSA-446203	Asparagine N-linked glycosylation	14/498	270/8979	0.642709108759093	0.811364873620753	0.64090530734641	TMED2/MGAT4B/FOLR1/MLEC/ST3GAL5/FUCA1/TRAPPC1/CSNK1D/MAN1A1/KDELR1/DCTN2/VCP/UBB/UBC	14
R-HSA-421270	R-HSA-421270	Cell-cell junction organization	3/498	59/8979	0.64319099598057	0.811364873620753	0.64090530734641	CTNNA1/ACTG1/F11R	3
R-HSA-1660661	R-HSA-1660661	Sphingolipid de novo biosynthesis	2/498	39/8979	0.64518981243972	0.811364873620753	0.64090530734641	VAPA/CERS5	2
R-HSA-419037	R-HSA-419037	NCAM1 interactions	2/498	39/8979	0.64518981243972	0.811364873620753	0.64090530734641	COL4A1/GDNF	2
R-HSA-432040	R-HSA-432040	Vasopressin regulates renal water homeostasis via Aquaporins	2/498	39/8979	0.64518981243972	0.811364873620753	0.64090530734641	PRKAR1A/GNG2	2
R-HSA-445355	R-HSA-445355	Smooth Muscle Contraction	2/498	39/8979	0.64518981243972	0.811364873620753	0.64090530734641	ANXA2/CALD1	2
R-HSA-5696395	R-HSA-5696395	Formation of Incision Complex in GG-NER	2/498	39/8979	0.64518981243972	0.811364873620753	0.64090530734641	UBB/UBC	2
R-HSA-72702	R-HSA-72702	Ribosomal scanning and start codon recognition	2/498	39/8979	0.64518981243972	0.811364873620753	0.64090530734641	EIF2S1/EIF4A1	2
R-HSA-212165	R-HSA-212165	Epigenetic regulation of gene expression	5/498	99/8979	0.648984040566429	0.814437828223844	0.643332665220021	POLR2L/SIN3B/POLR1A/MTA3/HDAC1	5
R-HSA-73886	R-HSA-73886	Chromosome Maintenance	5/498	99/8979	0.648984040566429	0.814437828223844	0.643332665220021	POLR2L/CENPA/CENPW/CCNA2/POLR2G	5
R-HSA-4086398	R-HSA-4086398	Ca2+ pathway	3/498	60/8979	0.654515325761315	0.819673398616973	0.647468295145641	TCF7/KRAS/GNG2	3
R-HSA-5685942	R-HSA-5685942	HDR through Homologous Recombination (HRR)	3/498	60/8979	0.654515325761315	0.819673398616973	0.647468295145641	SPIDR/UBB/UBC	3
R-HSA-165159	R-HSA-165159	MTOR signalling	2/498	40/8979	0.658938139448655	0.819915289075974	0.647659366861968	EIF4EBP1/PPM1A	2
R-HSA-1483257	R-HSA-1483257	Phospholipid metabolism	10/498	197/8979	0.659834022689361	0.819915289075974	0.647659366861968	CHKA/PLA2G5/PLD1/CSNK2B/PIK3R1/PLD3/HADHA/PLA2G4A/HADHB/GDPD1	10
R-HSA-140875	R-HSA-140875	Common Pathway of Fibrin Clot Formation	1/498	19/8979	0.662186974759534	0.819915289075974	0.647659366861968	SERPINE2	1
R-HSA-141405	R-HSA-141405	Inhibition of the proteolytic activity of APC/C required for the onset of anaphase by mitotic spindle checkpoint components	1/498	19/8979	0.662186974759534	0.819915289075974	0.647659366861968	CDC16	1
R-HSA-141430	R-HSA-141430	Inactivation of APC/C via direct inhibition of the APC/C complex	1/498	19/8979	0.662186974759534	0.819915289075974	0.647659366861968	CDC16	1
R-HSA-163615	R-HSA-163615	PKA activation	1/498	19/8979	0.662186974759534	0.819915289075974	0.647659366861968	PRKAR1A	1
R-HSA-190241	R-HSA-190241	FGFR2 ligand binding and activation	1/498	19/8979	0.662186974759534	0.819915289075974	0.647659366861968	FGFR2	1
R-HSA-418217	R-HSA-418217	G beta:gamma signalling through PLC beta	1/498	19/8979	0.662186974759534	0.819915289075974	0.647659366861968	GNG2	1
R-HSA-5651801	R-HSA-5651801	PCNA-Dependent Long Patch Base Excision Repair	1/498	19/8979	0.662186974759534	0.819915289075974	0.647659366861968	POLB	1
R-HSA-8964616	R-HSA-8964616	G beta:gamma signalling through CDC42	1/498	19/8979	0.662186974759534	0.819915289075974	0.647659366861968	GNG2	1
R-HSA-933542	R-HSA-933542	TRAF6 mediated NF-kB activation	1/498	19/8979	0.662186974759534	0.819915289075974	0.647659366861968	APP	1
R-HSA-3247509	R-HSA-3247509	Chromatin modifying enzymes	11/498	217/8979	0.665141787710027	0.821886266371201	0.649216261731638	PADI2/KMT5A/TAF10/NCOR2/KDM7A/MTA3/SMARCB1/HDAC1/HDAC3/PRMT1/KDM3A	11
R-HSA-4839726	R-HSA-4839726	Chromatin organization	11/498	217/8979	0.665141787710027	0.821886266371201	0.649216261731638	PADI2/KMT5A/TAF10/NCOR2/KDM7A/MTA3/SMARCB1/HDAC1/HDAC3/PRMT1/KDM3A	11
R-HSA-9660821	R-HSA-9660821	ADORA2B mediated anti-inflammatory cytokines production	2/498	41/8979	0.672256571205369	0.82982745637019	0.655489087906975	PRKAR1A/GNG2	2
R-HSA-193368	R-HSA-193368	Synthesis of bile acids and bile salts via 7alpha-hydroxycholesterol	1/498	20/8979	0.680962743349908	0.831215656356265	0.656585641094894	PTGIS	1
R-HSA-381771	R-HSA-381771	Synthesis, secretion, and inactivation of Glucagon-like Peptide-1 (GLP-1)	1/498	20/8979	0.680962743349908	0.831215656356265	0.656585641094894	SEC11A	1
R-HSA-389357	R-HSA-389357	CD28 dependent PI3K/Akt signaling	1/498	20/8979	0.680962743349908	0.831215656356265	0.656585641094894	PIK3R1	1
R-HSA-442982	R-HSA-442982	Ras activation upon Ca2+ influx through NMDA receptor	1/498	20/8979	0.680962743349908	0.831215656356265	0.656585641094894	KRAS	1
R-HSA-500657	R-HSA-500657	Presynaptic function of Kainate receptors	1/498	20/8979	0.680962743349908	0.831215656356265	0.656585641094894	GNG2	1
R-HSA-5654706	R-HSA-5654706	FRS-mediated FGFR3 signaling	1/498	20/8979	0.680962743349908	0.831215656356265	0.656585641094894	KRAS	1
R-HSA-5654719	R-HSA-5654719	SHC-mediated cascade:FGFR4	1/498	20/8979	0.680962743349908	0.831215656356265	0.656585641094894	KRAS	1
R-HSA-5654720	R-HSA-5654720	PI-3K cascade:FGFR4	1/498	20/8979	0.680962743349908	0.831215656356265	0.656585641094894	PIK3R1	1
R-HSA-73980	R-HSA-73980	RNA Polymerase III Transcription Termination	1/498	20/8979	0.680962743349908	0.831215656356265	0.656585641094894	POLR2L	1
R-HSA-9008059	R-HSA-9008059	Interleukin-37 signaling	1/498	20/8979	0.680962743349908	0.831215656356265	0.656585641094894	PTPN2	1
R-HSA-983170	R-HSA-983170	Antigen Presentation: Folding, assembly and peptide loading of class I MHC	1/498	20/8979	0.680962743349908	0.831215656356265	0.656585641094894	TAPBP	1
R-HSA-109704	R-HSA-109704	PI3K Cascade	2/498	42/8979	0.685150401582684	0.835481682819733	0.659955418479409	FGFR2/PIK3R1	2
R-HSA-9633012	R-HSA-9633012	Response of EIF2AK4 (GCN2) to amino acid deficiency	3/498	64/8979	0.697216107476095	0.842628494297264	0.665600757038513	EIF2S1/ATF3/ASNS	3
R-HSA-606279	R-HSA-606279	Deposition of new CENPA-containing nucleosomes at the centromere	2/498	43/8979	0.697625659371013	0.842628494297264	0.665600757038513	CENPA/CENPW	2
R-HSA-774815	R-HSA-774815	Nucleosome assembly	2/498	43/8979	0.697625659371013	0.842628494297264	0.665600757038513	CENPA/CENPW	2
R-HSA-9634597	R-HSA-9634597	GPER1 signaling	2/498	43/8979	0.697625659371013	0.842628494297264	0.665600757038513	PRKAR1A/GNG2	2
R-HSA-111931	R-HSA-111931	PKA-mediated phosphorylation of CREB	1/498	21/8979	0.698696927277997	0.842628494297264	0.665600757038513	PRKAR1A	1
R-HSA-140837	R-HSA-140837	Intrinsic Pathway of Fibrin Clot Formation	1/498	21/8979	0.698696927277997	0.842628494297264	0.665600757038513	SERPINE2	1
R-HSA-171319	R-HSA-171319	Telomere Extension By Telomerase	1/498	21/8979	0.698696927277997	0.842628494297264	0.665600757038513	CCNA2	1
R-HSA-392170	R-HSA-392170	ADP signalling through P2Y purinoceptor 12	1/498	21/8979	0.698696927277997	0.842628494297264	0.665600757038513	GNG2	1
R-HSA-5654688	R-HSA-5654688	SHC-mediated cascade:FGFR1	1/498	21/8979	0.698696927277997	0.842628494297264	0.665600757038513	KRAS	1
R-HSA-5654689	R-HSA-5654689	PI-3K cascade:FGFR1	1/498	21/8979	0.698696927277997	0.842628494297264	0.665600757038513	PIK3R1	1
R-HSA-73728	R-HSA-73728	RNA Polymerase I Promoter Opening	1/498	21/8979	0.698696927277997	0.842628494297264	0.665600757038513	MAPK3	1
R-HSA-442755	R-HSA-442755	Activation of NMDA receptors and postsynaptic events	4/498	85/8979	0.701485786464799	0.845146711764783	0.667589922446652	CAMKK2/MAPK3/KRAS/PRKAR1A	4
R-HSA-3214858	R-HSA-3214858	RMTs methylate histone arginines	2/498	44/8979	0.709689010813388	0.852783386424897	0.673622208880624	SMARCB1/PRMT1	2
R-HSA-6811436	R-HSA-6811436	COPI-independent Golgi-to-ER retrograde traffic	2/498	44/8979	0.709689010813388	0.852783386424897	0.673622208880624	DCTN2/PLA2G4A	2
R-HSA-6807878	R-HSA-6807878	COPI-mediated anterograde transport	4/498	86/8979	0.710197237252722	0.852783386424897	0.673622208880624	TMED2/FOLR1/KDELR1/DCTN2	4
R-HSA-112409	R-HSA-112409	RAF-independent MAPK1/3 activation	1/498	22/8979	0.715447198567968	0.852783386424897	0.673622208880624	MAPK3	1
R-HSA-202040	R-HSA-202040	G-protein activation	1/498	22/8979	0.715447198567968	0.852783386424897	0.673622208880624	GNG2	1
R-HSA-212676	R-HSA-212676	Dopamine Neurotransmitter Release Cycle	1/498	22/8979	0.715447198567968	0.852783386424897	0.673622208880624	UNC13B	1
R-HSA-428930	R-HSA-428930	Thromboxane signalling through TP receptor	1/498	22/8979	0.715447198567968	0.852783386424897	0.673622208880624	GNG2	1
R-HSA-5627123	R-HSA-5627123	RHO GTPases activate PAKs	1/498	22/8979	0.715447198567968	0.852783386424897	0.673622208880624	PAK3	1
R-HSA-5654712	R-HSA-5654712	FRS-mediated FGFR4 signaling	1/498	22/8979	0.715447198567968	0.852783386424897	0.673622208880624	KRAS	1
R-HSA-912526	R-HSA-912526	Interleukin receptor SHC signaling	1/498	22/8979	0.715447198567968	0.852783386424897	0.673622208880624	PIK3R1	1
R-HSA-1852241	R-HSA-1852241	Organelle biogenesis and maintenance	13/498	265/8979	0.716913657420762	0.852783386424897	0.673622208880624	MEF2C/ATP5ME/HSP90AA1/CSNK1D/APOOL/ATP5F1B/SAMM50/TMEM11/CCT2/HDAC3/CCT5/DCTN2/CCT3	13
R-HSA-380259	R-HSA-380259	Loss of Nlp from mitotic centrosomes	3/498	66/8979	0.717016877143321	0.852783386424897	0.673622208880624	HSP90AA1/CSNK1D/DCTN2	3
R-HSA-380284	R-HSA-380284	Loss of proteins required for interphase microtubule organization from the centrosome	3/498	66/8979	0.717016877143321	0.852783386424897	0.673622208880624	HSP90AA1/CSNK1D/DCTN2	3
R-HSA-445717	R-HSA-445717	Aquaporin-mediated transport	2/498	45/8979	0.721347670654297	0.856245364969569	0.676356860694301	PRKAR1A/GNG2	2
R-HSA-75893	R-HSA-75893	TNF signaling	2/498	45/8979	0.721347670654297	0.856245364969569	0.676356860694301	UBB/UBC	2
R-HSA-5693607	R-HSA-5693607	Processing of DNA double-strand break ends	3/498	67/8979	0.72653486264016	0.858626667832183	0.678237875873375	CCNA2/UBB/UBC	3
R-HSA-69473	R-HSA-69473	G2/M DNA damage checkpoint	3/498	67/8979	0.72653486264016	0.858626667832183	0.678237875873375	YWHAH/WEE1/TP53	3
R-HSA-166208	R-HSA-166208	mTORC1-mediated signalling	1/498	23/8979	0.731268042054978	0.858626667832183	0.678237875873375	EIF4EBP1	1
R-HSA-180024	R-HSA-180024	DARPP-32 events	1/498	23/8979	0.731268042054978	0.858626667832183	0.678237875873375	PRKAR1A	1
R-HSA-210500	R-HSA-210500	Glutamate Neurotransmitter Release Cycle	1/498	23/8979	0.731268042054978	0.858626667832183	0.678237875873375	UNC13B	1
R-HSA-400508	R-HSA-400508	Incretin synthesis, secretion, and inactivation	1/498	23/8979	0.731268042054978	0.858626667832183	0.678237875873375	SEC11A	1
R-HSA-5654693	R-HSA-5654693	FRS-mediated FGFR1 signaling	1/498	23/8979	0.731268042054978	0.858626667832183	0.678237875873375	KRAS	1
R-HSA-76066	R-HSA-76066	RNA Polymerase III Transcription Initiation From Type 2 Promoter	1/498	23/8979	0.731268042054978	0.858626667832183	0.678237875873375	POLR2L	1
R-HSA-9634638	R-HSA-9634638	Estrogen-dependent nuclear events downstream of ESR-membrane signaling	1/498	23/8979	0.731268042054978	0.858626667832183	0.678237875873375	MAPK3	1
R-HSA-418597	R-HSA-418597	G alpha (z) signalling events	2/498	46/8979	0.732609321060793	0.858626667832183	0.678237875873375	PRKCD/GNG2	2
R-HSA-6811440	R-HSA-6811440	Retrograde transport at the Trans-Golgi-Network	2/498	46/8979	0.732609321060793	0.858626667832183	0.678237875873375	RHOBTB3/PLIN3	2
R-HSA-73772	R-HSA-73772	RNA Polymerase I Promoter Escape	2/498	46/8979	0.732609321060793	0.858626667832183	0.678237875873375	POLR2L/POLR1A	2
R-HSA-9616222	R-HSA-9616222	Transcriptional regulation of granulopoiesis	2/498	46/8979	0.732609321060793	0.858626667832183	0.678237875873375	CDKN1A/RUNX1	2
R-HSA-3781865	R-HSA-3781865	Diseases of glycosylation	6/498	130/8979	0.734810328720107	0.859535651247769	0.678955891052833	SEMA5B/SEMA5A/ADAMTS9/ADAMTS16/GALK1/ADAMTS1	6
R-HSA-5693532	R-HSA-5693532	DNA Double-Strand Break Repair	6/498	130/8979	0.734810328720107	0.859535651247769	0.678955891052833	RIF1/CCNA2/TP53/SPIDR/UBB/UBC	6
R-HSA-416476	R-HSA-416476	G alpha (q) signalling events	9/498	191/8979	0.73995200587874	0.863656797514594	0.682211226106928	EDN1/APP/MAPK3/KRAS/PRKCD/RGS3/PIK3R1/GNG2/RGS2	9
R-HSA-201722	R-HSA-201722	Formation of the beta-catenin:TCF transactivating complex	2/498	47/8979	0.743482037819035	0.863656797514594	0.682211226106928	TCF7/HDAC1	2
R-HSA-6803157	R-HSA-6803157	Antimicrobial peptides	2/498	47/8979	0.743482037819035	0.863656797514594	0.682211226106928	DEFB123/PGLYRP1	2
R-HSA-3108214	R-HSA-3108214	SUMOylation of DNA damage response and repair proteins	3/498	69/8979	0.744817178785609	0.863656797514594	0.682211226106928	RAD21/NSMCE1/RNF2	3
R-HSA-110373	R-HSA-110373	Resolution of AP sites via the multiple-nucleotide patch replacement pathway	1/498	24/8979	0.74621093118591	0.863656797514594	0.682211226106928	POLB	1
R-HSA-191273	R-HSA-191273	Cholesterol biosynthesis	1/498	24/8979	0.74621093118591	0.863656797514594	0.682211226106928	IDI1	1
R-HSA-392451	R-HSA-392451	G beta:gamma signalling through PI3Kgamma	1/498	24/8979	0.74621093118591	0.863656797514594	0.682211226106928	GNG2	1
R-HSA-76061	R-HSA-76061	RNA Polymerase III Transcription Initiation From Type 1 Promoter	1/498	24/8979	0.74621093118591	0.863656797514594	0.682211226106928	POLR2L	1
R-HSA-76071	R-HSA-76071	RNA Polymerase III Transcription Initiation From Type 3 Promoter	1/498	24/8979	0.74621093118591	0.863656797514594	0.682211226106928	POLR2L	1
R-HSA-9615933	R-HSA-9615933	Postmitotic nuclear pore complex (NPC) reformation	1/498	24/8979	0.74621093118591	0.863656797514594	0.682211226106928	RANGAP1	1
R-HSA-9619483	R-HSA-9619483	Activation of AMPK downstream of NMDARs	1/498	24/8979	0.74621093118591	0.863656797514594	0.682211226106928	CAMKK2	1
R-HSA-199977	R-HSA-199977	ER to Golgi Anterograde Transport	6/498	132/8979	0.748057411692963	0.864963795303657	0.683243636859395	TMED2/FOLR1/TRAPPC1/CSNK1D/KDELR1/DCTN2	6
R-HSA-1500620	R-HSA-1500620	Meiosis	3/498	70/8979	0.753586855800989	0.869304888375734	0.686672710116121	RAD21/SYCE2/LMNB1	3
R-HSA-5250924	R-HSA-5250924	B-WICH complex positively regulates rRNA expression	2/498	48/8979	0.753974223251259	0.869304888375734	0.686672710116121	POLR2L/POLR1A	2
R-HSA-5625740	R-HSA-5625740	RHO GTPases activate PKNs	2/498	48/8979	0.753974223251259	0.869304888375734	0.686672710116121	YWHAH/PKN2	2
R-HSA-77387	R-HSA-77387	Insulin receptor recycling	1/498	25/8979	0.760324494141735	0.875789245401081	0.691794769213563	ATP6V0E1	1
R-HSA-9694516	R-HSA-9694516	SARS-CoV-2 Infection	11/498	237/8979	0.771455455047558	0.886066033239193	0.699912507708361	ZDHHC2/YWHAH/ZCRB1/MGAT4B/HSP90AA1/IFNAR2/VCP/UBB/PRMT1/UBC/IFNAR1	11
R-HSA-114508	R-HSA-114508	Effects of PIP2 hydrolysis	1/498	26/8979	0.773654670813325	0.886066033239193	0.699912507708361	PRKCD	1
R-HSA-3238698	R-HSA-3238698	WNT ligand biogenesis and trafficking	1/498	26/8979	0.773654670813325	0.886066033239193	0.699912507708361	WNT4	1
R-HSA-390918	R-HSA-390918	Peroxisomal lipid metabolism	1/498	26/8979	0.773654670813325	0.886066033239193	0.699912507708361	PHYH	1
R-HSA-420029	R-HSA-420029	Tight junction interactions	1/498	26/8979	0.773654670813325	0.886066033239193	0.699912507708361	F11R	1
R-HSA-425410	R-HSA-425410	Metal ion SLC transporters	1/498	26/8979	0.773654670813325	0.886066033239193	0.699912507708361	SLC30A2	1
R-HSA-422356	R-HSA-422356	Regulation of insulin secretion	3/498	73/8979	0.778447268112531	0.890709113229329	0.703580123481315	PRKAR1A/GNG2/RAP1A	3
R-HSA-983189	R-HSA-983189	Kinesins	2/498	51/8979	0.78325527403122	0.891196356845769	0.703965002134434	KIF23/KIF26A	2
R-HSA-1296041	R-HSA-1296041	Activation of G protein gated Potassium channels	1/498	27/8979	0.786244861133325	0.891196356845769	0.703965002134434	GNG2	1
R-HSA-1296059	R-HSA-1296059	G protein gated Potassium channels	1/498	27/8979	0.786244861133325	0.891196356845769	0.703965002134434	GNG2	1
R-HSA-2022928	R-HSA-2022928	HS-GAG biosynthesis	1/498	27/8979	0.786244861133325	0.891196356845769	0.703965002134434	HS3ST1	1
R-HSA-400042	R-HSA-400042	Adrenaline,noradrenaline inhibits insulin secretion	1/498	27/8979	0.786244861133325	0.891196356845769	0.703965002134434	GNG2	1
R-HSA-69205	R-HSA-69205	G1/S-Specific Transcription	1/498	27/8979	0.786244861133325	0.891196356845769	0.703965002134434	HDAC1	1
R-HSA-997272	R-HSA-997272	Inhibition of voltage gated Ca2+ channels via Gbeta/gamma subunits	1/498	27/8979	0.786244861133325	0.891196356845769	0.703965002134434	GNG2	1
R-HSA-157579	R-HSA-157579	Telomere Maintenance	3/498	74/8979	0.786262789124293	0.891196356845769	0.703965002134434	POLR2L/CCNA2/POLR2G	3
R-HSA-380270	R-HSA-380270	Recruitment of mitotic centrosome proteins and complexes	3/498	74/8979	0.786262789124293	0.891196356845769	0.703965002134434	HSP90AA1/CSNK1D/DCTN2	3
R-HSA-380287	R-HSA-380287	Centrosome maturation	3/498	74/8979	0.786262789124293	0.891196356845769	0.703965002134434	HSP90AA1/CSNK1D/DCTN2	3
R-HSA-5693567	R-HSA-5693567	HDR through Homologous Recombination (HRR) or Single Strand Annealing (SSA)	4/498	96/8979	0.787198186025976	0.891418790936457	0.704140705068948	CCNA2/SPIDR/UBB/UBC	4
R-HSA-6784531	R-HSA-6784531	tRNA processing in the nucleus	2/498	52/8979	0.79231387448199	0.896370105652233	0.708051798564433	TSEN34/RPP25	2
R-HSA-1251985	R-HSA-1251985	Nuclear signaling by ERBB4	1/498	28/8979	0.798136065239179	0.900422913637465	0.711253152519775	APOE	1
R-HSA-1855204	R-HSA-1855204	Synthesis of IP3 and IP4 in the cytosol	1/498	28/8979	0.798136065239179	0.900422913637465	0.711253152519775	ITPKB	1
R-HSA-389661	R-HSA-389661	Glyoxylate metabolism and glycine degradation	1/498	28/8979	0.798136065239179	0.900422913637465	0.711253152519775	PDHA1	1
R-HSA-112316	R-HSA-112316	Neuronal System	18/498	383/8979	0.801204635841728	0.902202364028635	0.71265875835377	UNC13B/PTPRD/PTPRF/PPFIBP1/CAMKK2/SYT7/MAPK3/PPFIBP2/EPB41L2/KRAS/MAOA/PRKAR1A/HSPA8/DLGAP4/GNG2/GABRA4/GLUL/NAAA	18
R-HSA-428157	R-HSA-428157	Sphingolipid metabolism	3/498	76/8979	0.801209562085131	0.902202364028635	0.71265875835377	GM2A/VAPA/CERS5	3
R-HSA-2408522	R-HSA-2408522	Selenoamino acid metabolism	3/498	77/8979	0.80834885230612	0.907152993675702	0.716569310706564	TXNRD1/RARS1/QARS1	3
R-HSA-380972	R-HSA-380972	Energy dependent regulation of mTOR by LKB1-AMPK	1/498	29/8979	0.809367015916298	0.907152993675702	0.716569310706564	PPM1A	1
R-HSA-4090294	R-HSA-4090294	SUMOylation of intracellular receptors	1/498	29/8979	0.809367015916298	0.907152993675702	0.716569310706564	THRA	1
R-HSA-418360	R-HSA-418360	Platelet calcium homeostasis	1/498	29/8979	0.809367015916298	0.907152993675702	0.716569310706564	ATP2B1	1
R-HSA-8874081	R-HSA-8874081	MET activates PTK2 signaling	1/498	29/8979	0.809367015916298	0.907152993675702	0.716569310706564	COL27A1	1
R-HSA-163125	R-HSA-163125	Post-translational modification: synthesis of GPI-anchored proteins	3/498	78/8979	0.815270953695118	0.908070716544891	0.71729422926868	VNN1/RTN4RL1/PIGX	3
R-HSA-425366	R-HSA-425366	Transport of bile salts and organic acids, metal ions and amine compounds	3/498	78/8979	0.815270953695118	0.908070716544891	0.71729422926868	SLC30A2/EMB/RUNX1	3
R-HSA-72613	R-HSA-72613	Eukaryotic Translation Initiation	3/498	78/8979	0.815270953695118	0.908070716544891	0.71729422926868	EIF4EBP1/EIF2S1/EIF4A1	3
R-HSA-72737	R-HSA-72737	Cap-dependent Translation Initiation	3/498	78/8979	0.815270953695118	0.908070716544891	0.71729422926868	EIF4EBP1/EIF2S1/EIF4A1	3
R-HSA-4551638	R-HSA-4551638	SUMOylation of chromatin organization proteins	2/498	55/8979	0.817513388720112	0.908070716544891	0.71729422926868	HDAC1/RNF2	2
R-HSA-165054	R-HSA-165054	Rev-mediated nuclear export of HIV RNA	1/498	30/8979	0.81997430374576	0.908070716544891	0.71729422926868	RANGAP1	1
R-HSA-180910	R-HSA-180910	Vpr-mediated nuclear import of PICs	1/498	30/8979	0.81997430374576	0.908070716544891	0.71729422926868	PSIP1	1
R-HSA-192105	R-HSA-192105	Synthesis of bile acids and bile salts	1/498	30/8979	0.81997430374576	0.908070716544891	0.71729422926868	PTGIS	1
R-HSA-2299718	R-HSA-2299718	Condensation of Prophase Chromosomes	1/498	30/8979	0.81997430374576	0.908070716544891	0.71729422926868	KMT5A	1
R-HSA-4085377	R-HSA-4085377	SUMOylation of SUMOylation proteins	1/498	30/8979	0.81997430374576	0.908070716544891	0.71729422926868	TOPORS	1
R-HSA-5693537	R-HSA-5693537	Resolution of D-Loop Structures	1/498	30/8979	0.81997430374576	0.908070716544891	0.71729422926868	SPIDR	1
R-HSA-5693568	R-HSA-5693568	Resolution of D-loop Structures through Holliday Junction Intermediates	1/498	30/8979	0.81997430374576	0.908070716544891	0.71729422926868	SPIDR	1
R-HSA-917977	R-HSA-917977	Transferrin endocytosis and recycling	1/498	30/8979	0.81997430374576	0.908070716544891	0.71729422926868	ATP6V0E1	1
R-HSA-2980736	R-HSA-2980736	Peptide hormone metabolism	3/498	79/8979	0.821980135356436	0.909147093007538	0.718144469906452	SEC11A/ATP6AP2/IGF1	3
R-HSA-5693538	R-HSA-5693538	Homology Directed Repair	4/498	102/8979	0.824985887566763	0.909147093007538	0.718144469906452	CCNA2/SPIDR/UBB/UBC	4
R-HSA-1442490	R-HSA-1442490	Collagen degradation	2/498	56/8979	0.825285350550003	0.909147093007538	0.718144469906452	COL4A1/MMP11	2
R-HSA-112315	R-HSA-112315	Transmission across Chemical Synapses	11/498	250/8979	0.826517892327248	0.909147093007538	0.718144469906452	UNC13B/CAMKK2/MAPK3/KRAS/MAOA/PRKAR1A/HSPA8/GNG2/GABRA4/GLUL/NAAA	11
R-HSA-177243	R-HSA-177243	Interactions of Rev with host cellular proteins	1/498	31/8979	0.829992495357628	0.909147093007538	0.718144469906452	RANGAP1	1
R-HSA-352230	R-HSA-352230	Amino acid transport across the plasma membrane	1/498	31/8979	0.829992495357628	0.909147093007538	0.718144469906452	SLC3A2	1
R-HSA-397795	R-HSA-397795	G-protein beta:gamma signalling	1/498	31/8979	0.829992495357628	0.909147093007538	0.718144469906452	GNG2	1
R-HSA-420092	R-HSA-420092	Glucagon-type ligand receptors	1/498	31/8979	0.829992495357628	0.909147093007538	0.718144469906452	GNG2	1
R-HSA-445095	R-HSA-445095	Interaction between L1 and Ankyrins	1/498	31/8979	0.829992495357628	0.909147093007538	0.718144469906452	ACTG1	1
R-HSA-451326	R-HSA-451326	Activation of kainate receptors upon glutamate binding	1/498	31/8979	0.829992495357628	0.909147093007538	0.718144469906452	GNG2	1
R-HSA-76046	R-HSA-76046	RNA Polymerase III Transcription Initiation	1/498	31/8979	0.829992495357628	0.909147093007538	0.718144469906452	POLR2L	1
R-HSA-8956319	R-HSA-8956319	Nucleotide catabolism	1/498	31/8979	0.829992495357628	0.909147093007538	0.718144469906452	NT5E	1
R-HSA-983712	R-HSA-983712	Ion channel transport	7/498	168/8979	0.830848931273544	0.909259356729486	0.718233148154128	ATP1B2/ATP6V0E1/TTYH3/FXYD6/ATP2B1/UBB/UBC	7
R-HSA-388841	R-HSA-388841	Costimulation by the CD28 family	2/498	57/8979	0.832758748308741	0.910523164515269	0.719231442686845	PAK3/PIK3R1	2
R-HSA-176033	R-HSA-176033	Interactions of Vpr with host cellular proteins	1/498	32/8979	0.839454245168972	0.910945064151695	0.719564705470266	PSIP1	1
R-HSA-2514859	R-HSA-2514859	Inactivation, recovery and regulation of the phototransduction cascade	1/498	32/8979	0.839454245168972	0.910945064151695	0.719564705470266	FNTA	1
R-HSA-2871809	R-HSA-2871809	FCERI mediated Ca+2 mobilization	1/498	32/8979	0.839454245168972	0.910945064151695	0.719564705470266	VAV3	1
R-HSA-4085001	R-HSA-4085001	Sialic acid metabolism	1/498	32/8979	0.839454245168972	0.910945064151695	0.719564705470266	ST3GAL5	1
R-HSA-72695	R-HSA-72695	Formation of the ternary complex, and subsequently, the 43S complex	1/498	32/8979	0.839454245168972	0.910945064151695	0.719564705470266	EIF2S1	1
R-HSA-8953750	R-HSA-8953750	Transcriptional Regulation by E2F6	1/498	32/8979	0.839454245168972	0.910945064151695	0.719564705470266	RNF2	1
R-HSA-983695	R-HSA-983695	Antigen activates B Cell Receptor (BCR) leading to generation of second messengers	1/498	32/8979	0.839454245168972	0.910945064151695	0.719564705470266	PIK3R1	1
R-HSA-5578749	R-HSA-5578749	Transcriptional regulation by small RNAs	2/498	58/8979	0.839942712551148	0.910945064151695	0.719564705470266	POLR2L/POLR2G	2
R-HSA-977443	R-HSA-977443	GABA receptor activation	2/498	58/8979	0.839942712551148	0.910945064151695	0.719564705470266	GNG2/GABRA4	2
R-HSA-9705683	R-HSA-9705683	SARS-CoV-2-host interactions	6/498	150/8979	0.846128518572338	0.915988203727508	0.72354833235	YWHAH/HSP90AA1/IFNAR2/UBB/UBC/IFNAR1	6
R-HSA-380320	R-HSA-380320	Recruitment of NuMA to mitotic centrosomes	3/498	83/8979	0.846775267475284	0.915988203727508	0.72354833235	HSP90AA1/CSNK1D/DCTN2	3
R-HSA-1296065	R-HSA-1296065	Inwardly rectifying K+ channels	1/498	33/8979	0.848390400964864	0.915988203727508	0.72354833235	GNG2	1
R-HSA-2514856	R-HSA-2514856	The phototransduction cascade	1/498	33/8979	0.848390400964864	0.915988203727508	0.72354833235	FNTA	1
R-HSA-5673000	R-HSA-5673000	RAF activation	1/498	33/8979	0.848390400964864	0.915988203727508	0.72354833235	KRAS	1
R-HSA-425397	R-HSA-425397	Transport of vitamins, nucleosides, and related molecules	1/498	34/8979	0.856830103660985	0.92368620764124	0.729629063380747	SLCO3A1	1
R-HSA-168255	R-HSA-168255	Influenza Infection	4/498	108/8979	0.857052127985529	0.92368620764124	0.729629063380747	POLR2L/HSP90AA1/CLTA/POLR2G	4
R-HSA-1222556	R-HSA-1222556	ROS and RNS production in phagocytes	1/498	35/8979	0.864800881567842	0.928717598549258	0.733603409869144	ATP6V0E1	1
R-HSA-140877	R-HSA-140877	Formation of Fibrin Clot (Clotting Cascade)	1/498	35/8979	0.864800881567842	0.928717598549258	0.733603409869144	SERPINE2	1
R-HSA-390522	R-HSA-390522	Striated Muscle Contraction	1/498	35/8979	0.864800881567842	0.928717598549258	0.733603409869144	MYBPC3	1
R-HSA-8955332	R-HSA-8955332	Carboxyterminal post-translational modifications of tubulin	1/498	35/8979	0.864800881567842	0.928717598549258	0.733603409869144	TPGS1	1
R-HSA-211000	R-HSA-211000	Gene Silencing by RNA	3/498	87/8979	0.868518345819242	0.931823259333612	0.736056602685623	POLR2L/HSP90AA1/POLR2G	3
R-HSA-6783783	R-HSA-6783783	Interleukin-10 signaling	1/498	36/8979	0.872328739459078	0.931823259333612	0.736056602685623	TIMP1	1
R-HSA-73933	R-HSA-73933	Resolution of Abasic Sites (AP sites)	1/498	36/8979	0.872328739459078	0.931823259333612	0.736056602685623	POLB	1
R-HSA-74158	R-HSA-74158	RNA Polymerase III Transcription	1/498	36/8979	0.872328739459078	0.931823259333612	0.736056602685623	POLR2L	1
R-HSA-749476	R-HSA-749476	RNA Polymerase III Abortive And Retractive Initiation	1/498	36/8979	0.872328739459078	0.931823259333612	0.736056602685623	POLR2L	1
R-HSA-9664323	R-HSA-9664323	FCGR3A-mediated IL10 synthesis	1/498	36/8979	0.872328739459078	0.931823259333612	0.736056602685623	PRKAR1A	1
R-HSA-373080	R-HSA-373080	Class B/2 (Secretin family receptors)	3/498	88/8979	0.873510957649552	0.932260367190583	0.736401878596036	ADM/GNG2/WNT4	3
R-HSA-1660662	R-HSA-1660662	Glycosphingolipid metabolism	1/498	37/8979	0.879438242729723	0.936928021848097	0.740088906146921	GM2A	1
R-HSA-380108	R-HSA-380108	Chemokine receptors bind chemokines	1/498	37/8979	0.879438242729723	0.936928021848097	0.740088906146921	CCL17	1
R-HSA-1445148	R-HSA-1445148	Translocation of SLC2A4 (GLUT4) to the plasma membrane	2/498	65/8979	0.882869867824314	0.939058872422608	0.741772086534398	YWHAH/ACTG1	2
R-HSA-1474165	R-HSA-1474165	Reproduction	3/498	90/8979	0.882995656158571	0.939058872422608	0.741772086534398	RAD21/SYCE2/LMNB1	3
R-HSA-418555	R-HSA-418555	G alpha (s) signalling events	5/498	137/8979	0.883873189465246	0.939163935237962	0.741855076713237	PDE10A/PDE1A/PRKAR1A/ADM/GNG2	5
R-HSA-194068	R-HSA-194068	Bile acid and bile salt metabolism	1/498	38/8979	0.886152596914536	0.94075707031596	0.743113510199828	PTGIS	1
R-HSA-9711097	R-HSA-9711097	Cellular response to starvation	4/498	115/8979	0.888015101318259	0.941905199815145	0.74402042928577	ATP6V0E1/EIF2S1/ATF3/ASNS	4
R-HSA-5620912	R-HSA-5620912	Anchoring of the basal body to the plasma membrane	3/498	93/8979	0.896037180042734	0.948835102446158	0.749494429356527	HSP90AA1/CSNK1D/DCTN2	3
R-HSA-186712	R-HSA-186712	Regulation of beta-cell development	1/498	40/8979	0.898482327523642	0.948835102446158	0.749494429356527	MAML3	1
R-HSA-2426168	R-HSA-2426168	Activation of gene expression by SREBF (SREBP)	1/498	40/8979	0.898482327523642	0.948835102446158	0.749494429356527	IDI1	1
R-HSA-4570464	R-HSA-4570464	SUMOylation of RNA binding proteins	1/498	40/8979	0.898482327523642	0.948835102446158	0.749494429356527	RNF2	1
R-HSA-6811438	R-HSA-6811438	Intra-Golgi traffic	1/498	40/8979	0.898482327523642	0.948835102446158	0.749494429356527	MAN1A1	1
R-HSA-168273	R-HSA-168273	Influenza Viral RNA Transcription and Replication	3/498	94/8979	0.900085441705724	0.949470584073902	0.749996402711776	POLR2L/HSP90AA1/POLR2G	3
R-HSA-397014	R-HSA-397014	Muscle contraction	7/498	187/8979	0.900658663499622	0.949470584073902	0.749996402711776	ATP1B2/FXYD6/MYBPC3/ATP2B1/ANXA2/CALD1/NPPC	7
R-HSA-5693571	R-HSA-5693571	Nonhomologous End-Joining (NHEJ)	1/498	41/8979	0.904137971431599	0.950645504399746	0.750924484142245	RIF1	1
R-HSA-977444	R-HSA-977444	GABA B receptor activation	1/498	41/8979	0.904137971431599	0.950645504399746	0.750924484142245	GNG2	1
R-HSA-991365	R-HSA-991365	Activation of GABAB receptors	1/498	41/8979	0.904137971431599	0.950645504399746	0.750924484142245	GNG2	1
R-HSA-5576891	R-HSA-5576891	Cardiac conduction	4/498	120/8979	0.906391731529543	0.951709902540219	0.751765262982367	ATP1B2/FXYD6/ATP2B1/NPPC	4
R-HSA-156827	R-HSA-156827	L13a-mediated translational silencing of Ceruloplasmin expression	2/498	70/8979	0.906728588738567	0.951709902540219	0.751765262982367	EIF2S1/EIF4A1	2
R-HSA-9662851	R-HSA-9662851	Anti-inflammatory response favouring Leishmania parasite infection	2/498	71/8979	0.910920348574993	0.954113560544003	0.753663936713209	PRKAR1A/GNG2	2
R-HSA-9664433	R-HSA-9664433	Leishmania parasite growth and survival	2/498	71/8979	0.910920348574993	0.954113560544003	0.753663936713209	PRKAR1A/GNG2	2
R-HSA-72306	R-HSA-72306	tRNA processing	3/498	97/8979	0.911392057833078	0.954113560544003	0.753663936713209	HSD17B10/TSEN34/RPP25	3
R-HSA-2672351	R-HSA-2672351	Stimuli-sensing channels	3/498	98/8979	0.914895069423141	0.956162843324005	0.75528268587608	TTYH3/UBB/UBC	3
R-HSA-72706	R-HSA-72706	GTP hydrolysis and joining of the 60S ribosomal subunit	2/498	72/8979	0.91493525803972	0.956162843324005	0.75528268587608	EIF2S1/EIF4A1	2
R-HSA-3000178	R-HSA-3000178	ECM proteoglycans	2/498	73/8979	0.918779990150345	0.959048391121218	0.757562009221177	COL4A1/APP	2
R-HSA-180786	R-HSA-180786	Extension of Telomeres	1/498	44/8979	0.91928684920077	0.959048391121218	0.757562009221177	CCNA2	1
R-HSA-9609646	R-HSA-9609646	HCMV Infection	3/498	100/8979	0.921525935981786	0.960553395673323	0.758750827515368	NCOR2/HDAC3/CEBPD	3
R-HSA-191859	R-HSA-191859	snRNP Assembly	1/498	45/8979	0.923785466895008	0.961247000065038	0.759298712628838	PHAX	1
R-HSA-194441	R-HSA-194441	Metabolism of non-coding RNA	1/498	45/8979	0.923785466895008	0.961247000065038	0.759298712628838	PHAX	1
R-HSA-3214841	R-HSA-3214841	PKMTs methylate histone lysines	1/498	46/8979	0.928033825691324	0.964547739263191	0.761905999854401	KMT5A	1
R-HSA-72766	R-HSA-72766	Translation	9/498	243/8979	0.928667950372948	0.964547739263191	0.761905999854401	EIF4EBP1/MRPS24/EIF2S1/RARS1/OXA1L/EIF4A1/SEC11A/NARS2/QARS1	9
R-HSA-216083	R-HSA-216083	Integrin cell surface interactions	2/498	76/8979	0.929356942805827	0.964547739263191	0.761905999854401	COL4A1/F11R	2
R-HSA-72187	R-HSA-72187	mRNA 3'-end processing	1/498	47/8979	0.932045821079852	0.966506672590113	0.763453381071879	SRSF9	1
R-HSA-425393	R-HSA-425393	Transport of inorganic cations/anions and amino acids/oligopeptides	3/498	104/8979	0.933392212669747	0.967071313126903	0.763899396333985	SLC20A1/SLC24A5/SLC3A2	3
R-HSA-1483255	R-HSA-1483255	PI Metabolism	2/498	78/8979	0.935671006048733	0.968600200253023	0.765107079714572	PIK3R1/GDPD1	2
R-HSA-1660499	R-HSA-1660499	Synthesis of PIPs at the plasma membrane	1/498	49/8979	0.939412495837613	0.970806743770489	0.766850050722085	PIK3R1	1
R-HSA-373752	R-HSA-373752	Netrin-1 signaling	1/498	49/8979	0.939412495837613	0.970806743770489	0.766850050722085	MAPK13	1
R-HSA-6809371	R-HSA-6809371	Formation of the cornified envelope	2/498	80/8979	0.941448202281007	0.97124596402985	0.767196995240477	KRT18/PKP2	2
R-HSA-9609690	R-HSA-9609690	HCMV Early Events	2/498	80/8979	0.941448202281007	0.97124596402985	0.767196995240477	NCOR2/HDAC3	2
R-HSA-1638091	R-HSA-1638091	Heparan sulfate/heparin (HS-GAG) metabolism	1/498	50/8979	0.94279128386369	0.97148540808786	0.767386134519955	HS3ST1	1
R-HSA-5617833	R-HSA-5617833	Cilium Assembly	6/498	182/8979	0.943291387123452	0.97148540808786	0.767386134519955	HSP90AA1/CSNK1D/CCT2/CCT5/DCTN2/CCT3	6
R-HSA-1655829	R-HSA-1655829	Regulation of cholesterol biosynthesis by SREBP (SREBF)	1/498	51/8979	0.945982004060339	0.972595308522395	0.768262856081668	IDI1	1
R-HSA-9639288	R-HSA-9639288	Amino acids regulate mTORC1	1/498	51/8979	0.945982004060339	0.972595308522395	0.768262856081668	ATP6V0E1	1
R-HSA-8876198	R-HSA-8876198	RAB GEFs exchange GTP for GDP on RABs	2/498	83/8979	0.949198640310698	0.974464845573296	0.769739622277938	RAB31/TRAPPC1	2
R-HSA-5368286	R-HSA-5368286	Mitochondrial translation initiation	2/498	84/8979	0.951557487070595	0.974464845573296	0.769739622277938	MRPS24/OXA1L	2
R-HSA-5389840	R-HSA-5389840	Mitochondrial translation elongation	2/498	84/8979	0.951557487070595	0.974464845573296	0.769739622277938	MRPS24/OXA1L	2
R-HSA-5419276	R-HSA-5419276	Mitochondrial translation termination	2/498	84/8979	0.951557487070595	0.974464845573296	0.769739622277938	MRPS24/OXA1L	2
R-HSA-73856	R-HSA-73856	RNA Polymerase II Transcription Termination	1/498	53/8979	0.951840454465458	0.974464845573296	0.769739622277938	SRSF9	1
R-HSA-112314	R-HSA-112314	Neurotransmitter receptors and postsynaptic signal transmission	6/498	188/8979	0.953657832373467	0.975497324717898	0.770555187980883	CAMKK2/MAPK3/KRAS/PRKAR1A/GNG2/GABRA4	6
R-HSA-6790901	R-HSA-6790901	rRNA modification in the nucleus and cytosol	1/498	55/8979	0.957064671154602	0.977931563739647	0.772478017966641	IMP3	1
R-HSA-418594	R-HSA-418594	G alpha (i) signalling events	9/498	261/8979	0.957659350560964	0.977931563739647	0.772478017966641	ADORA1/APP/CAMKK2/PRKCD/PDE1A/PRKAR1A/RGS3/PLA2G4A/GNG2	9
R-HSA-5619102	R-HSA-5619102	SLC transporter disorders	2/498	88/8979	0.95998838791963	0.978652574667011	0.773047551779388	SLC24A5/SLC3A2	2
R-HSA-6805567	R-HSA-6805567	Keratinization	2/498	88/8979	0.95998838791963	0.978652574667011	0.773047551779388	KRT18/PKP2	2
R-HSA-5368287	R-HSA-5368287	Mitochondrial translation	2/498	90/8979	0.963657967295807	0.98156377412056	0.775347137626871	MRPS24/OXA1L	2
R-HSA-446219	R-HSA-446219	Synthesis of substrates in N-glycan biosythesis	1/498	59/8979	0.965877165177256	0.982165144353939	0.775822166047233	ST3GAL5	1
R-HSA-73884	R-HSA-73884	Base Excision Repair	1/498	59/8979	0.965877165177256	0.982165144353939	0.775822166047233	POLB	1
R-HSA-159236	R-HSA-159236	Transport of Mature mRNA derived from an Intron-Containing Transcript	1/498	60/8979	0.967782229273862	0.983273267484649	0.776697483698706	SRSF9	1
R-HSA-198933	R-HSA-198933	Immunoregulatory interactions between a Lymphoid and a non-Lymphoid cell	1/498	62/8979	0.971279789841925	0.98516688523916	0.778193271485939	COLEC12	1
R-HSA-9610379	R-HSA-9610379	HCMV Late Events	1/498	62/8979	0.971279789841925	0.98516688523916	0.778193271485939	CEBPD	1
R-HSA-425407	R-HSA-425407	SLC-mediated transmembrane transport	7/498	228/8979	0.972972464629968	0.986054447347682	0.778894365758621	SLC20A1/SLC24A5/SLCO3A1/SLC30A2/EMB/SLC3A2/RUNX1	7
R-HSA-72312	R-HSA-72312	rRNA processing	4/498	155/8979	0.975717367319676	0.988005999149899	0.780435916235191	CSNK1D/HSD17B10/IMP3/RPP25	4
R-HSA-72202	R-HSA-72202	Transport of Mature Transcript to Cytoplasm	1/498	68/8979	0.979657944337661	0.991163994019479	0.782930448274094	SRSF9	1
R-HSA-446193	R-HSA-446193	Biosynthesis of the N-glycan precursor (dolichol lipid-linked oligosaccharide, LLO) and transfer to a nascent protein	1/498	69/8979	0.980794780127118	0.991482401369073	0.783181961455015	ST3GAL5	1
R-HSA-9709957	R-HSA-9709957	Sensory Perception	11/498	338/8979	0.983259958498351	0.992924884836294	0.784321393712879	ESPN/HSD17B1/MYO7A/ATP2B1/TWF2/FNTA/ACTG1/APOE/DHRS3/LPL/PNLIP	11
R-HSA-6791226	R-HSA-6791226	Major pathway of rRNA processing in the nucleolus and cytosol	3/498	137/8979	0.983988474663203	0.992924884836294	0.784321393712879	CSNK1D/IMP3/RPP25	3
R-HSA-1799339	R-HSA-1799339	SRP-dependent cotranslational protein targeting to membrane	1/498	74/8979	0.985595499020999	0.992924884836294	0.784321393712879	SEC11A	1
R-HSA-9007101	R-HSA-9007101	Rab regulation of trafficking	2/498	111/8979	0.987032789259735	0.992924884836294	0.784321393712879	RAB31/TRAPPC1	2
R-HSA-927802	R-HSA-927802	Nonsense-Mediated Decay (NMD)	1/498	76/8979	0.987161639236083	0.992924884836294	0.784321393712879	PNRC2	1
R-HSA-975957	R-HSA-975957	Nonsense Mediated Decay (NMD) enhanced by the Exon Junction Complex (EJC)	1/498	76/8979	0.987161639236083	0.992924884836294	0.784321393712879	PNRC2	1
R-HSA-8868773	R-HSA-8868773	rRNA processing in the nucleus and cytosol	3/498	146/8979	0.98934528596717	0.994292012397006	0.785401301579201	CSNK1D/IMP3/RPP25	3
R-HSA-375276	R-HSA-375276	Peptide ligand-binding receptors	3/498	158/8979	0.99387142340494	0.998009106266742	0.78833747156446	CCL17/EDN1/APP	3
R-HSA-3214847	R-HSA-3214847	HATs acetylate histones	1/498	94/8979	0.995449166309756	0.998656590916252	0.788848926227816	TAF10	1
R-HSA-1296071	R-HSA-1296071	Potassium Channels	1/498	97/8979	0.996172370540839	0.998656590916252	0.788848926227816	GNG2	1
R-HSA-1630316	R-HSA-1630316	Glycosaminoglycan metabolism	1/498	114/8979	0.998566086664872	0.999823415513417	0.789770612760445	HS3ST1	1
R-HSA-373076	R-HSA-373076	Class A/1 (Rhodopsin-like receptors)	5/498	273/8979	0.999474013764088	0.999823415513417	0.789770612760445	CCL17/EDN1/PLPPR4/ADORA1/APP	5
R-HSA-500792	R-HSA-500792	GPCR ligand binding	8/498	386/8979	0.999823415513417	0.999823415513417	0.789770612760445	CCL17/EDN1/PLPPR4/ADORA1/APP/ADM/GNG2/WNT4	8
