# Supplementary material for: How relevant is the mouse model for understanding human sex determination?
Source: Int J Biol Sci. 2025 Oct 15;21(15):6599–615. doi: 10.7150/ijbs.90231 (PMC12631067; doi:10.7150/ijbs.90231)
Supplement: Supplementary file 5 — Supplementary tables 11-46. [file ijbsv21p6599s5.zip › Ontology Results/Supplementary Table 35 - GO Analysis - SLC Biological Processes Common.csv]

	ID	Description	GeneRatio	BgRatio	pvalue	p.adjust	qvalue	geneID	Count
GO:0048568	GO:0048568	embryonic organ development	6/26	434/14661	9.04337517328164e-05	0.0570110661860748	0.0406869099162046	PAX8/ID3/MFAP2/CITED2/ID2/TUBB2B	6
GO:0032922	GO:0032922	circadian regulation of gene expression	3/26	64/14661	0.000192004688692208	0.0570110661860748	0.0406869099162046	ID3/ID1/ID2	3
GO:1905939	GO:1905939	regulation of gonad development	2/26	13/14661	0.000233074908710974	0.0570110661860748	0.0406869099162046	CITED2/DMRT1	2
GO:0038092	GO:0038092	nodal signaling pathway	2/26	14/14661	0.000271624210795088	0.0570110661860748	0.0406869099162046	CITED2/DMRT1	2
GO:0007178	GO:0007178	transmembrane receptor protein serine/threonine kinase signaling pathway	5/26	362/14661	0.000382890126390433	0.0570110661860748	0.0406869099162046	ID1/LTBP1/CITED2/CDKN1C/DMRT1	5
GO:0007179	GO:0007179	transforming growth factor beta receptor signaling pathway	4/26	202/14661	0.000412308379376602	0.0570110661860748	0.0406869099162046	ID1/LTBP1/CITED2/CDKN1C	4
GO:0072079	GO:0072079	nephron tubule formation	2/26	19/14661	0.000507638595852596	0.0570110661860748	0.0406869099162046	PAX8/WNT6	2
GO:0007530	GO:0007530	sex determination	2/26	22/14661	0.000683517846595376	0.0570110661860748	0.0406869099162046	CITED2/DMRT1	2
GO:0008211	GO:0008211	glucocorticoid metabolic process	2/26	22/14661	0.000683517846595376	0.0570110661860748	0.0406869099162046	ATP1A1/STAR	2
GO:0007411	GO:0007411	axon guidance	4/26	231/14661	0.000683525958044965	0.0570110661860748	0.0406869099162046	NCAM1/TUBB2B/EPHA4/LHX9	4
GO:0097485	GO:0097485	neuron projection guidance	4/26	232/14661	0.0006946816572526	0.0570110661860748	0.0406869099162046	NCAM1/TUBB2B/EPHA4/LHX9	4
GO:0071560	GO:0071560	cellular response to transforming growth factor beta stimulus	4/26	254/14661	0.000974226277265223	0.0570110661860748	0.0406869099162046	ID1/LTBP1/CITED2/CDKN1C	4
GO:0071559	GO:0071559	response to transforming growth factor beta	4/26	259/14661	0.00104739914088761	0.0570110661860748	0.0406869099162046	ID1/LTBP1/CITED2/CDKN1C	4
GO:0090092	GO:0090092	regulation of transmembrane receptor protein serine/threonine kinase signaling pathway	4/26	270/14661	0.00122190094761153	0.0570110661860748	0.0406869099162046	LTBP1/CITED2/CDKN1C/DMRT1	4
GO:0001838	GO:0001838	embryonic epithelial tube formation	3/26	124/14661	0.00133190737201721	0.0570110661860748	0.0406869099162046	PAX8/CITED2/WNT6	3
GO:0048710	GO:0048710	regulation of astrocyte differentiation	2/26	31/14661	0.0013624830761381	0.0570110661860748	0.0406869099162046	ID2/EPHA4	2
GO:0030511	GO:0030511	positive regulation of transforming growth factor beta receptor signaling pathway	2/26	32/14661	0.00145173298505224	0.0570110661860748	0.0406869099162046	CITED2/CDKN1C	2
GO:1903846	GO:1903846	positive regulation of cellular response to transforming growth factor beta stimulus	2/26	32/14661	0.00145173298505224	0.0570110661860748	0.0406869099162046	CITED2/CDKN1C	2
GO:0048562	GO:0048562	embryonic organ morphogenesis	4/26	287/14661	0.00153040064504423	0.0570110661860748	0.0406869099162046	PAX8/MFAP2/CITED2/ID2	4
GO:0008584	GO:0008584	male gonad development	3/26	131/14661	0.00155963744820868	0.0570110661860748	0.0406869099162046	CITED2/DMRT1/LHX9	3
GO:0046546	GO:0046546	development of primary male sexual characteristics	3/26	132/14661	0.00159403629356655	0.0570110661860748	0.0406869099162046	CITED2/DMRT1/LHX9	3
GO:0071634	GO:0071634	regulation of transforming growth factor beta production	2/26	34/14661	0.00163840725554337	0.0570110661860748	0.0406869099162046	LTBP1/LAPTM4B	2
GO:0001822	GO:0001822	kidney development	4/26	297/14661	0.00173535375655205	0.0570110661860748	0.0406869099162046	PAX8/ID3/EPHA4/WNT6	4
GO:0032350	GO:0032350	regulation of hormone metabolic process	2/26	35/14661	0.0017358132360943	0.0570110661860748	0.0406869099162046	PAX8/ATP1A1	2
GO:0048048	GO:0048048	embryonic eye morphogenesis	2/26	35/14661	0.0017358132360943	0.0570110661860748	0.0406869099162046	MFAP2/CITED2	2
GO:0072175	GO:0072175	epithelial tube formation	3/26	136/14661	0.00173639516726133	0.0570110661860748	0.0406869099162046	PAX8/CITED2/WNT6	3
GO:0017015	GO:0017015	regulation of transforming growth factor beta receptor signaling pathway	3/26	137/14661	0.00177318782553687	0.0570110661860748	0.0406869099162046	LTBP1/CITED2/CDKN1C	3
GO:0071604	GO:0071604	transforming growth factor beta production	2/26	36/14661	0.00183591956262033	0.0570110661860748	0.0406869099162046	LTBP1/LAPTM4B	2
GO:0106106	GO:0106106	cold-induced thermogenesis	3/26	140/14661	0.0018864909176724	0.0570110661860748	0.0406869099162046	ID1/MFAP2/GADD45G	3
GO:0120161	GO:0120161	regulation of cold-induced thermogenesis	3/26	140/14661	0.0018864909176724	0.0570110661860748	0.0406869099162046	ID1/MFAP2/GADD45G	3
GO:1903844	GO:1903844	regulation of cellular response to transforming growth factor beta stimulus	3/26	140/14661	0.0018864909176724	0.0570110661860748	0.0406869099162046	LTBP1/CITED2/CDKN1C	3
GO:0072073	GO:0072073	kidney epithelium development	3/26	141/14661	0.00192524146941329	0.0570110661860748	0.0406869099162046	PAX8/EPHA4/WNT6	3
GO:0072001	GO:0072001	renal system development	4/26	306/14661	0.0019355608890334	0.0570110661860748	0.0406869099162046	PAX8/ID3/EPHA4/WNT6	4
GO:0016331	GO:0016331	morphogenesis of embryonic epithelium	3/26	149/14661	0.00225326783127422	0.062646335181707	0.0447086147766351	PAX8/CITED2/WNT6	3
GO:0035148	GO:0035148	tube formation	3/26	151/14661	0.00234036277710397	0.062646335181707	0.0447086147766351	PAX8/CITED2/WNT6	3
GO:0060562	GO:0060562	epithelial tube morphogenesis	4/26	324/14661	0.00238328242042959	0.062646335181707	0.0447086147766351	PAX8/CITED2/EPHA4/WNT6	4
GO:1990845	GO:1990845	adaptive thermogenesis	3/26	152/14661	0.00238468559848061	0.062646335181707	0.0447086147766351	ID1/MFAP2/GADD45G	3
GO:0032924	GO:0032924	activin receptor signaling pathway	2/26	42/14661	0.00249275469836939	0.0628256245478721	0.0448365676597875	CITED2/DMRT1	2
GO:0046661	GO:0046661	male sex differentiation	3/26	155/14661	0.00252078123185907	0.0628256245478721	0.0448365676597875	CITED2/DMRT1/LHX9	3
GO:0001655	GO:0001655	urogenital system development	4/26	346/14661	0.00302220050522975	0.0734394722770829	0.0524113192880633	PAX8/ID3/EPHA4/WNT6	4
GO:0043433	GO:0043433	negative regulation of DNA-binding transcription factor activity	3/26	168/14661	0.00316595890776671	0.0750563916670546	0.053565261109583	ID3/ID1/ID2	3
GO:0001659	GO:0001659	temperature homeostasis	3/26	171/14661	0.00332794295519031	0.0770181083915472	0.0549652733701858	ID1/MFAP2/GADD45G	3
GO:0045668	GO:0045668	negative regulation of osteoblast differentiation	2/26	53/14661	0.00394211122809414	0.0891100491559884	0.0635948910480792	ID3/IGFBP5	2
GO:0007626	GO:0007626	locomotory behavior	3/26	192/14661	0.00460516486485874	0.101732278378243	0.0726029580368878	ID2/EPHA4/GPR37	3
GO:0001658	GO:0001658	branching involved in ureteric bud morphogenesis	2/26	59/14661	0.00486292104506627	0.103067791543095	0.073556069554797	PAX8/WNT6	2
GO:0007623	GO:0007623	circadian rhythm	3/26	196/14661	0.00487769383845922	0.103067791543095	0.073556069554797	ID3/ID1/ID2	3
GO:0060537	GO:0060537	muscle tissue development	4/26	404/14661	0.00525216188410515	0.108619177688302	0.0775179100028061	SORBS2/CITED2/ID2/IGFBP5	4
GO:0048814	GO:0048814	regulation of dendrite morphogenesis	2/26	63/14661	0.00552665042434968	0.110430987108551	0.0788109383848116	ID1/EPHA4	2
GO:0008406	GO:0008406	gonad development	3/26	206/14661	0.00560128071093214	0.110430987108551	0.0788109383848116	CITED2/DMRT1/LHX9	3
GO:0060675	GO:0060675	ureteric bud morphogenesis	2/26	64/14661	0.0056987357706612	0.110430987108551	0.0788109383848116	PAX8/WNT6	2
GO:0072171	GO:0072171	mesonephric tubule morphogenesis	2/26	65/14661	0.00587326520116505	0.110430987108551	0.0788109383848116	PAX8/WNT6	2
GO:0045137	GO:0045137	development of primary sexual characteristics	3/26	211/14661	0.00598606889748238	0.110430987108551	0.0788109383848116	CITED2/DMRT1/LHX9	3
GO:0048732	GO:0048732	gland development	4/26	420/14661	0.00602144271270905	0.110430987108551	0.0788109383848116	PAX8/CITED2/ID2/IGFBP5	4
GO:0048645	GO:0048645	animal organ formation	2/26	67/14661	0.00622962224662328	0.111284156396135	0.0794198170511731	PAX8/CITED2	2
GO:0007409	GO:0007409	axonogenesis	4/26	427/14661	0.00638059801108963	0.111284156396135	0.0794198170511731	NCAM1/TUBB2B/EPHA4/LHX9	4
GO:0050810	GO:0050810	regulation of steroid biosynthetic process	2/26	68/14661	0.00641143287878969	0.111284156396135	0.0794198170511731	ATP1A1/STAR	2
GO:0003281	GO:0003281	ventricular septum development	2/26	70/14661	0.006782276058416	0.115655654890883	0.0825396107570848	PAX8/CITED2	2
GO:0050673	GO:0050673	epithelial cell proliferation	4/26	442/14661	0.00719802962829009	0.116526051699921	0.0831607841349882	ID1/ID2/IGFBP5/CDKN1C	4
GO:0033002	GO:0033002	muscle cell proliferation	3/26	227/14661	0.00732280553494039	0.116526051699921	0.0831607841349882	CITED2/ID2/IGFBP5	3
GO:0072078	GO:0072078	nephron tubule morphogenesis	2/26	73/14661	0.00735646931666227	0.116526051699921	0.0831607841349882	PAX8/WNT6	2
GO:0016358	GO:0016358	dendrite development	3/26	228/14661	0.00741176529036297	0.116526051699921	0.0831607841349882	ID1/EPHA4/GPR37	3
GO:0048738	GO:0048738	cardiac muscle tissue development	3/26	229/14661	0.00750136928208973	0.116526051699921	0.0831607841349882	SORBS2/CITED2/ID2	3
GO:0045685	GO:0045685	regulation of glial cell differentiation	2/26	74/14661	0.00755261446203193	0.116526051699921	0.0831607841349882	ID2/EPHA4	2
GO:0072088	GO:0072088	nephron epithelium morphogenesis	2/26	75/14661	0.00775111938868305	0.117720125715624	0.0840129552161534	PAX8/WNT6	2
GO:0061333	GO:0061333	renal tubule morphogenesis	2/26	77/14661	0.00815517533090021	0.121951237255923	0.0870325594018338	PAX8/WNT6	2
GO:0072028	GO:0072028	nephron morphogenesis	2/26	78/14661	0.00836070976924488	0.123130452965243	0.0878741266017923	PAX8/WNT6	2
GO:0048708	GO:0048708	astrocyte differentiation	2/26	79/14661	0.00856857083434658	0.124308221656491	0.0887146611128735	ID2/EPHA4	2
GO:0014706	GO:0014706	striated muscle tissue development	3/26	244/14661	0.00892350545958286	0.126659205696687	0.0903924805654283	SORBS2/CITED2/ID2	3
GO:2000243	GO:2000243	positive regulation of reproductive process	2/26	81/14661	0.00899123991056726	0.126659205696687	0.0903924805654283	CITED2/DMRT1	2
GO:0061564	GO:0061564	axon development	4/26	475/14661	0.009235882196387	0.128246821355545	0.0915255092844968	NCAM1/TUBB2B/EPHA4/LHX9	4
GO:0055017	GO:0055017	cardiac muscle tissue growth	2/26	86/14661	0.0100880543096265	0.138106884351506	0.0985623097115471	SORBS2/CITED2	2
GO:0007548	GO:0007548	sex differentiation	3/26	260/14661	0.0106045606413192	0.138107456699714	0.0985627181775088	CITED2/DMRT1/LHX9	3
GO:0001656	GO:0001656	metanephros development	2/26	89/14661	0.0107733433192062	0.138107456699714	0.0985627181775088	PAX8/ID3	2
GO:0090398	GO:0090398	cellular senescence	2/26	89/14661	0.0107733433192062	0.138107456699714	0.0985627181775088	CITED2/ID2	2
GO:0048661	GO:0048661	positive regulation of smooth muscle cell proliferation	2/26	91/14661	0.0112414015594802	0.138107456699714	0.0985627181775088	ID2/IGFBP5	2
GO:0009798	GO:0009798	axis specification	2/26	92/14661	0.0114787662857885	0.138107456699714	0.0985627181775088	CITED2/WNT6	2
GO:0072080	GO:0072080	nephron tubule development	2/26	92/14661	0.0114787662857885	0.138107456699714	0.0985627181775088	PAX8/WNT6	2
GO:0090596	GO:0090596	sensory organ morphogenesis	3/26	268/14661	0.0115097825057904	0.138107456699714	0.0985627181775088	PAX8/MFAP2/CITED2	3
GO:0019218	GO:0019218	regulation of steroid metabolic process	2/26	94/14661	0.0119601270390106	0.138107456699714	0.0985627181775088	ATP1A1/STAR	2
GO:0060993	GO:0060993	kidney morphogenesis	2/26	94/14661	0.0119601270390106	0.138107456699714	0.0985627181775088	PAX8/WNT6	2
GO:0120162	GO:0120162	positive regulation of cold-induced thermogenesis	2/26	94/14661	0.0119601270390106	0.138107456699714	0.0985627181775088	MFAP2/GADD45G	2
GO:0001657	GO:0001657	ureteric bud development	2/26	95/14661	0.0122041071594914	0.138107456699714	0.0985627181775088	PAX8/WNT6	2
GO:0060419	GO:0060419	heart growth	2/26	95/14661	0.0122041071594914	0.138107456699714	0.0985627181775088	SORBS2/CITED2	2
GO:0061326	GO:0061326	renal tubule development	2/26	95/14661	0.0122041071594914	0.138107456699714	0.0985627181775088	PAX8/WNT6	2
GO:0072163	GO:0072163	mesonephric epithelium development	2/26	96/14661	0.0124502765372049	0.138107456699714	0.0985627181775088	PAX8/WNT6	2
GO:0072164	GO:0072164	mesonephric tubule development	2/26	96/14661	0.0124502765372049	0.138107456699714	0.0985627181775088	PAX8/WNT6	2
GO:0048608	GO:0048608	reproductive structure development	3/26	276/14661	0.0124586916726737	0.138107456699714	0.0985627181775088	CITED2/DMRT1/LHX9	3
GO:0061458	GO:0061458	reproductive system development	3/26	279/14661	0.0128258722248966	0.138107456699714	0.0985627181775088	CITED2/DMRT1/LHX9	3
GO:0014897	GO:0014897	striated muscle hypertrophy	2/26	98/14661	0.0129491514641483	0.138107456699714	0.0985627181775088	SORBS2/IGFBP5	2
GO:0048511	GO:0048511	rhythmic process	3/26	281/14661	0.013074110286888	0.138107456699714	0.0985627181775088	ID3/ID1/ID2	3
GO:0050773	GO:0050773	regulation of dendrite development	2/26	99/14661	0.0132018412614235	0.138107456699714	0.0985627181775088	ID1/EPHA4	2
GO:0001823	GO:0001823	mesonephros development	2/26	100/14661	0.0134566888119435	0.138107456699714	0.0985627181775088	PAX8/WNT6	2
GO:0014896	GO:0014896	muscle hypertrophy	2/26	100/14661	0.0134566888119435	0.138107456699714	0.0985627181775088	SORBS2/IGFBP5	2
GO:0018958	GO:0018958	phenol-containing compound metabolic process	2/26	101/14661	0.0137136862876905	0.138107456699714	0.0985627181775088	PAX8/GPR37	2
GO:0003279	GO:0003279	cardiac septum development	2/26	102/14661	0.0139728258797601	0.138107456699714	0.0985627181775088	PAX8/CITED2	2
GO:0072009	GO:0072009	nephron epithelium development	2/26	112/14661	0.016680333827194	0.138107456699714	0.0985627181775088	PAX8/WNT6	2
GO:0090287	GO:0090287	regulation of cellular response to growth factor stimulus	3/26	313/14661	0.017425281000578	0.138107456699714	0.0985627181775088	LTBP1/CITED2/CDKN1C	3
GO:0090100	GO:0090100	positive regulation of transmembrane receptor protein serine/threonine kinase signaling pathway	2/26	115/14661	0.0175330546557323	0.138107456699714	0.0985627181775088	CITED2/CDKN1C	2
GO:0032351	GO:0032351	negative regulation of hormone metabolic process	1/26	10/14661	0.0175986264246051	0.138107456699714	0.0985627181775088	ATP1A1	1
GO:0035581	GO:0035581	sequestering of extracellular ligand from receptor	1/26	10/14661	0.0175986264246051	0.138107456699714	0.0985627181775088	LTBP1	1
GO:0036363	GO:0036363	transforming growth factor beta activation	1/26	10/14661	0.0175986264246051	0.138107456699714	0.0985627181775088	LTBP1	1
GO:0043353	GO:0043353	enucleate erythrocyte differentiation	1/26	10/14661	0.0175986264246051	0.138107456699714	0.0985627181775088	ID2	1
GO:0045602	GO:0045602	negative regulation of endothelial cell differentiation	1/26	10/14661	0.0175986264246051	0.138107456699714	0.0985627181775088	ID1	1
GO:0061418	GO:0061418	regulation of transcription from RNA polymerase II promoter in response to hypoxia	1/26	10/14661	0.0175986264246051	0.138107456699714	0.0985627181775088	CITED2	1
GO:0071635	GO:0071635	negative regulation of transforming growth factor beta production	1/26	10/14661	0.0175986264246051	0.138107456699714	0.0985627181775088	LAPTM4B	1
GO:0072173	GO:0072173	metanephric tubule morphogenesis	1/26	10/14661	0.0175986264246051	0.138107456699714	0.0985627181775088	PAX8	1
GO:0098883	GO:0098883	synapse pruning	1/26	10/14661	0.0175986264246051	0.138107456699714	0.0985627181775088	EPHA4	1
GO:1902959	GO:1902959	regulation of aspartic-type endopeptidase activity involved in amyloid precursor protein catabolic process	1/26	10/14661	0.0175986264246051	0.138107456699714	0.0985627181775088	EPHA4	1
GO:1904672	GO:1904672	regulation of somatic stem cell population maintenance	1/26	10/14661	0.0175986264246051	0.138107456699714	0.0985627181775088	PAX8	1
GO:2001054	GO:2001054	negative regulation of mesenchymal cell apoptotic process	1/26	10/14661	0.0175986264246051	0.138107456699714	0.0985627181775088	PAX8	1
GO:0030336	GO:0030336	negative regulation of cell migration	3/26	316/14661	0.0178701330436437	0.138107456699714	0.0985627181775088	CITED2/IGFBP5/EPHA4	3
GO:0019216	GO:0019216	regulation of lipid metabolic process	3/26	324/14661	0.0190876061469302	0.138107456699714	0.0985627181775088	ATP1A1/ID2/STAR	3
GO:0003231	GO:0003231	cardiac ventricle development	2/26	121/14661	0.0192932328933405	0.138107456699714	0.0985627181775088	PAX8/CITED2	2
GO:0030218	GO:0030218	erythrocyte differentiation	2/26	121/14661	0.0192932328933405	0.138107456699714	0.0985627181775088	CITED2/ID2	2
GO:0031943	GO:0031943	regulation of glucocorticoid metabolic process	1/26	11/14661	0.0193420183919084	0.138107456699714	0.0985627181775088	ATP1A1	1
GO:0031987	GO:0031987	locomotion involved in locomotory behavior	1/26	11/14661	0.0193420183919084	0.138107456699714	0.0985627181775088	GPR37	1
GO:0042416	GO:0042416	dopamine biosynthetic process	1/26	11/14661	0.0193420183919084	0.138107456699714	0.0985627181775088	GPR37	1
GO:0048563	GO:0048563	post-embryonic animal organ morphogenesis	1/26	11/14661	0.0193420183919084	0.138107456699714	0.0985627181775088	MFAP2	1
GO:0061303	GO:0061303	cornea development in camera-type eye	1/26	11/14661	0.0193420183919084	0.138107456699714	0.0985627181775088	WNT6	1
GO:0070170	GO:0070170	regulation of tooth mineralization	1/26	11/14661	0.0193420183919084	0.138107456699714	0.0985627181775088	WNT6	1
GO:0070857	GO:0070857	regulation of bile acid biosynthetic process	1/26	11/14661	0.0193420183919084	0.138107456699714	0.0985627181775088	STAR	1
GO:0071679	GO:0071679	commissural neuron axon guidance	1/26	11/14661	0.0193420183919084	0.138107456699714	0.0985627181775088	NCAM1	1
GO:0072182	GO:0072182	regulation of nephron tubule epithelial cell differentiation	1/26	11/14661	0.0193420183919084	0.138107456699714	0.0985627181775088	PAX8	1
GO:0072205	GO:0072205	metanephric collecting duct development	1/26	11/14661	0.0193420183919084	0.138107456699714	0.0985627181775088	PAX8	1
GO:0097212	GO:0097212	lysosomal membrane organization	1/26	11/14661	0.0193420183919084	0.138107456699714	0.0985627181775088	LAPTM4B	1
GO:1904350	GO:1904350	regulation of protein catabolic process in the vacuole	1/26	11/14661	0.0193420183919084	0.138107456699714	0.0985627181775088	LAPTM4B	1
GO:1905245	GO:1905245	regulation of aspartic-type peptidase activity	1/26	11/14661	0.0193420183919084	0.138107456699714	0.0985627181775088	EPHA4	1
GO:2000146	GO:2000146	negative regulation of cell motility	3/26	327/14661	0.0195558822787281	0.138107456699714	0.0985627181775088	CITED2/IGFBP5/EPHA4	3
GO:0003337	GO:0003337	mesenchymal to epithelial transition involved in metanephros morphogenesis	1/26	12/14661	0.0210824352875949	0.138107456699714	0.0985627181775088	PAX8	1
GO:0014745	GO:0014745	negative regulation of muscle adaptation	1/26	12/14661	0.0210824352875949	0.138107456699714	0.0985627181775088	IGFBP5	1
GO:0032908	GO:0032908	regulation of transforming growth factor beta1 production	1/26	12/14661	0.0210824352875949	0.138107456699714	0.0985627181775088	LAPTM4B	1
GO:0043568	GO:0043568	positive regulation of insulin-like growth factor receptor signaling pathway	1/26	12/14661	0.0210824352875949	0.138107456699714	0.0985627181775088	IGFBP5	1
GO:0072017	GO:0072017	distal tubule development	1/26	12/14661	0.0210824352875949	0.138107456699714	0.0985627181775088	PAX8	1
GO:0072178	GO:0072178	nephric duct morphogenesis	1/26	12/14661	0.0210824352875949	0.138107456699714	0.0985627181775088	EPHA4	1
GO:1900115	GO:1900115	extracellular regulation of signal transduction	1/26	12/14661	0.0210824352875949	0.138107456699714	0.0985627181775088	LTBP1	1
GO:1900116	GO:1900116	extracellular negative regulation of signal transduction	1/26	12/14661	0.0210824352875949	0.138107456699714	0.0985627181775088	LTBP1	1
GO:1900272	GO:1900272	negative regulation of long-term synaptic potentiation	1/26	12/14661	0.0210824352875949	0.138107456699714	0.0985627181775088	EPHA4	1
GO:1901862	GO:1901862	negative regulation of muscle tissue development	1/26	12/14661	0.0210824352875949	0.138107456699714	0.0985627181775088	IGFBP5	1
GO:1902337	GO:1902337	regulation of apoptotic process involved in morphogenesis	1/26	12/14661	0.0210824352875949	0.138107456699714	0.0985627181775088	PAX8	1
GO:1902667	GO:1902667	regulation of axon guidance	1/26	12/14661	0.0210824352875949	0.138107456699714	0.0985627181775088	TUBB2B	1
GO:0030183	GO:0030183	B cell differentiation	2/26	127/14661	0.02112504917821	0.138107456699714	0.0985627181775088	ID2/KLF6	2
GO:2000027	GO:2000027	regulation of animal organ morphogenesis	2/26	128/14661	0.021437204564573	0.138107456699714	0.0985627181775088	PAX8/CITED2	2
GO:0034101	GO:0034101	erythrocyte homeostasis	2/26	129/14661	0.0217512983105438	0.138107456699714	0.0985627181775088	CITED2/ID2	2
GO:0042476	GO:0042476	odontogenesis	2/26	129/14661	0.0217512983105438	0.138107456699714	0.0985627181775088	ID3/WNT6	2
GO:0035270	GO:0035270	endocrine system development	2/26	130/14661	0.0220673231267814	0.138107456699714	0.0985627181775088	PAX8/CITED2	2
GO:0030879	GO:0030879	mammary gland development	2/26	132/14661	0.0227051369026975	0.138107456699714	0.0985627181775088	ID2/IGFBP5	2
GO:0014733	GO:0014733	regulation of skeletal muscle adaptation	1/26	13/14661	0.0228198819858353	0.138107456699714	0.0985627181775088	IGFBP5	1
GO:0030007	GO:0030007	cellular potassium ion homeostasis	1/26	13/14661	0.0228198819858353	0.138107456699714	0.0985627181775088	ATP1A1	1
GO:0060009	GO:0060009	Sertoli cell development	1/26	13/14661	0.0228198819858353	0.138107456699714	0.0985627181775088	DMRT1	1
GO:0072160	GO:0072160	nephron tubule epithelial cell differentiation	1/26	13/14661	0.0228198819858353	0.138107456699714	0.0985627181775088	PAX8	1
GO:1904748	GO:1904748	regulation of apoptotic process involved in development	1/26	13/14661	0.0228198819858353	0.138107456699714	0.0985627181775088	PAX8	1
GO:2001053	GO:2001053	regulation of mesenchymal cell apoptotic process	1/26	13/14661	0.0228198819858353	0.138107456699714	0.0985627181775088	PAX8	1
GO:0071456	GO:0071456	cellular response to hypoxia	2/26	133/14661	0.0230269113735877	0.138107456699714	0.0985627181775088	CITED2/EPHA4	2
GO:0045667	GO:0045667	regulation of osteoblast differentiation	2/26	134/14661	0.0233505879370943	0.138107456699714	0.0985627181775088	ID3/IGFBP5	2
GO:0048813	GO:0048813	dendrite morphogenesis	2/26	136/14661	0.0240036185611049	0.138107456699714	0.0985627181775088	ID1/EPHA4	2
GO:0006704	GO:0006704	glucocorticoid biosynthetic process	1/26	14/14661	0.0245543633531463	0.138107456699714	0.0985627181775088	ATP1A1	1
GO:0030238	GO:0030238	male sex determination	1/26	14/14661	0.0245543633531463	0.138107456699714	0.0985627181775088	DMRT1	1
GO:0032352	GO:0032352	positive regulation of hormone metabolic process	1/26	14/14661	0.0245543633531463	0.138107456699714	0.0985627181775088	PAX8	1
GO:0032905	GO:0032905	transforming growth factor beta1 production	1/26	14/14661	0.0245543633531463	0.138107456699714	0.0985627181775088	LAPTM4B	1
GO:0036376	GO:0036376	sodium ion export across plasma membrane	1/26	14/14661	0.0245543633531463	0.138107456699714	0.0985627181775088	ATP1A1	1
GO:0048681	GO:0048681	negative regulation of axon regeneration	1/26	14/14661	0.0245543633531463	0.138107456699714	0.0985627181775088	EPHA4	1
GO:0048711	GO:0048711	positive regulation of astrocyte differentiation	1/26	14/14661	0.0245543633531463	0.138107456699714	0.0985627181775088	ID2	1
GO:0061307	GO:0061307	cardiac neural crest cell differentiation involved in heart development	1/26	14/14661	0.0245543633531463	0.138107456699714	0.0985627181775088	CITED2	1
GO:0061308	GO:0061308	cardiac neural crest cell development involved in heart development	1/26	14/14661	0.0245543633531463	0.138107456699714	0.0985627181775088	CITED2	1
GO:0070986	GO:0070986	left/right axis specification	1/26	14/14661	0.0245543633531463	0.138107456699714	0.0985627181775088	CITED2	1
GO:0090030	GO:0090030	regulation of steroid hormone biosynthetic process	1/26	14/14661	0.0245543633531463	0.138107456699714	0.0985627181775088	ATP1A1	1
GO:1904251	GO:1904251	regulation of bile acid metabolic process	1/26	14/14661	0.0245543633531463	0.138107456699714	0.0985627181775088	STAR	1
GO:1904424	GO:1904424	regulation of GTP binding	1/26	14/14661	0.0245543633531463	0.138107456699714	0.0985627181775088	EPHA4	1
GO:0050767	GO:0050767	regulation of neurogenesis	3/26	361/14661	0.025311929106413	0.138107456699714	0.0985627181775088	ID1/ID2/EPHA4	3
GO:0036294	GO:0036294	cellular response to decreased oxygen levels	2/26	140/14661	0.025332189327233	0.138107456699714	0.0985627181775088	CITED2/EPHA4	2
GO:0040013	GO:0040013	negative regulation of locomotion	3/26	363/14661	0.0256762718545183	0.138107456699714	0.0985627181775088	CITED2/IGFBP5/EPHA4	3
GO:0009886	GO:0009886	post-embryonic animal morphogenesis	1/26	15/14661	0.0262858842484024	0.138107456699714	0.0985627181775088	MFAP2	1
GO:0035358	GO:0035358	regulation of peroxisome proliferator activated receptor signaling pathway	1/26	15/14661	0.0262858842484024	0.138107456699714	0.0985627181775088	CITED2	1
GO:0045475	GO:0045475	locomotor rhythm	1/26	15/14661	0.0262858842484024	0.138107456699714	0.0985627181775088	ID2	1
GO:0045651	GO:0045651	positive regulation of macrophage differentiation	1/26	15/14661	0.0262858842484024	0.138107456699714	0.0985627181775088	ID2	1
GO:0045836	GO:0045836	positive regulation of meiotic nuclear division	1/26	15/14661	0.0262858842484024	0.138107456699714	0.0985627181775088	DMRT1	1
GO:0045989	GO:0045989	positive regulation of striated muscle contraction	1/26	15/14661	0.0262858842484024	0.138107456699714	0.0985627181775088	ATP1A1	1
GO:0048368	GO:0048368	lateral mesoderm development	1/26	15/14661	0.0262858842484024	0.138107456699714	0.0985627181775088	CITED2	1
GO:0070571	GO:0070571	negative regulation of neuron projection regeneration	1/26	15/14661	0.0262858842484024	0.138107456699714	0.0985627181775088	EPHA4	1
GO:0071599	GO:0071599	otic vesicle development	1/26	15/14661	0.0262858842484024	0.138107456699714	0.0985627181775088	PAX8	1
GO:0072283	GO:0072283	metanephric renal vesicle morphogenesis	1/26	15/14661	0.0262858842484024	0.138107456699714	0.0985627181775088	PAX8	1
GO:0097152	GO:0097152	mesenchymal cell apoptotic process	1/26	15/14661	0.0262858842484024	0.138107456699714	0.0985627181775088	PAX8	1
GO:1900037	GO:1900037	regulation of cellular response to hypoxia	1/26	15/14661	0.0262858842484024	0.138107456699714	0.0985627181775088	EPHA4	1
GO:1990403	GO:1990403	embryonic brain development	1/26	15/14661	0.0262858842484024	0.138107456699714	0.0985627181775088	TUBB2B	1
GO:2000696	GO:2000696	regulation of epithelial cell differentiation involved in kidney development	1/26	15/14661	0.0262858842484024	0.138107456699714	0.0985627181775088	PAX8	1
GO:0072006	GO:0072006	nephron development	2/26	147/14661	0.0277282220609832	0.142887969504446	0.101974411851235	PAX8/WNT6	2
GO:0051447	GO:0051447	negative regulation of meiotic cell cycle	1/26	16/14661	0.0280144495228491	0.142887969504446	0.101974411851235	DMRT1	1
GO:0055119	GO:0055119	relaxation of cardiac muscle	1/26	16/14661	0.0280144495228491	0.142887969504446	0.101974411851235	ATP1A1	1
GO:0072044	GO:0072044	collecting duct development	1/26	16/14661	0.0280144495228491	0.142887969504446	0.101974411851235	PAX8	1
GO:0072176	GO:0072176	nephric duct development	1/26	16/14661	0.0280144495228491	0.142887969504446	0.101974411851235	EPHA4	1
GO:0030856	GO:0030856	regulation of epithelial cell differentiation	2/26	148/14661	0.0280777800157914	0.142887969504446	0.101974411851235	PAX8/ID1	2
GO:0001654	GO:0001654	eye development	3/26	379/14661	0.0286940936335094	0.143817623022628	0.102637874780065	MFAP2/CITED2/WNT6	3
GO:0035051	GO:0035051	cardiocyte differentiation	2/26	151/14661	0.0291372018677306	0.143817623022628	0.102637874780065	SORBS2/CITED2	2
GO:0048754	GO:0048754	branching morphogenesis of an epithelial tube	2/26	151/14661	0.0291372018677306	0.143817623022628	0.102637874780065	PAX8/WNT6	2
GO:0150063	GO:0150063	visual system development	3/26	382/14661	0.0292803239958349	0.143817623022628	0.102637874780065	MFAP2/CITED2/WNT6	3
GO:0042053	GO:0042053	regulation of dopamine metabolic process	1/26	17/14661	0.0297400640201113	0.143817623022628	0.102637874780065	GPR37	1
GO:0042069	GO:0042069	regulation of catecholamine metabolic process	1/26	17/14661	0.0297400640201113	0.143817623022628	0.102637874780065	GPR37	1
GO:0048557	GO:0048557	embryonic digestive tract morphogenesis	1/26	17/14661	0.0297400640201113	0.143817623022628	0.102637874780065	ID2	1
GO:0060044	GO:0060044	negative regulation of cardiac muscle cell proliferation	1/26	17/14661	0.0297400640201113	0.143817623022628	0.102637874780065	CITED2	1
GO:0060644	GO:0060644	mammary gland epithelial cell differentiation	1/26	17/14661	0.0297400640201113	0.143817623022628	0.102637874780065	ID2	1
GO:1905146	GO:1905146	lysosomal protein catabolic process	1/26	17/14661	0.0297400640201113	0.143817623022628	0.102637874780065	LAPTM4B	1
GO:0048880	GO:0048880	sensory system development	3/26	388/14661	0.0304720767927306	0.144253660679592	0.102949060415693	MFAP2/CITED2/WNT6	3
GO:0006694	GO:0006694	steroid biosynthetic process	2/26	156/14661	0.0309383174801824	0.144253660679592	0.102949060415693	ATP1A1/STAR	2
GO:0071453	GO:0071453	cellular response to oxygen levels	2/26	156/14661	0.0309383174801824	0.144253660679592	0.102949060415693	CITED2/EPHA4	2
GO:0042692	GO:0042692	muscle cell differentiation	3/26	392/14661	0.0312808561205749	0.144253660679592	0.102949060415693	SORBS2/ID2/IGFBP5	3
GO:0048592	GO:0048592	eye morphogenesis	2/26	157/14661	0.0313037907532338	0.144253660679592	0.102949060415693	MFAP2/CITED2	2
GO:0030903	GO:0030903	notochord development	1/26	18/14661	0.0314627325762072	0.144253660679592	0.102949060415693	ID3	1
GO:0048569	GO:0048569	post-embryonic animal organ development	1/26	18/14661	0.0314627325762072	0.144253660679592	0.102949060415693	MFAP2	1
GO:0072077	GO:0072077	renal vesicle morphogenesis	1/26	18/14661	0.0314627325762072	0.144253660679592	0.102949060415693	PAX8	1
GO:0090190	GO:0090190	positive regulation of branching involved in ureteric bud morphogenesis	1/26	18/14661	0.0314627325762072	0.144253660679592	0.102949060415693	PAX8	1
GO:1902004	GO:1902004	positive regulation of amyloid-beta formation	1/26	18/14661	0.0314627325762072	0.144253660679592	0.102949060415693	EPHA4	1
GO:1904754	GO:1904754	positive regulation of vascular associated smooth muscle cell migration	1/26	18/14661	0.0314627325762072	0.144253660679592	0.102949060415693	IGFBP5	1
GO:0002262	GO:0002262	myeloid cell homeostasis	2/26	159/14661	0.0320399329563659	0.144633861609922	0.103220397228654	CITED2/ID2	2
GO:0003205	GO:0003205	cardiac chamber development	2/26	161/14661	0.032782957574311	0.144633861609922	0.103220397228654	PAX8/CITED2	2
GO:0048660	GO:0048660	regulation of smooth muscle cell proliferation	2/26	161/14661	0.032782957574311	0.144633861609922	0.103220397228654	ID2/IGFBP5	2
GO:0001829	GO:0001829	trophectodermal cell differentiation	1/26	19/14661	0.0331824600195604	0.144633861609922	0.103220397228654	CITED2	1
GO:0060749	GO:0060749	mammary gland alveolus development	1/26	19/14661	0.0331824600195604	0.144633861609922	0.103220397228654	ID2	1
GO:0061377	GO:0061377	mammary gland lobule development	1/26	19/14661	0.0331824600195604	0.144633861609922	0.103220397228654	ID2	1
GO:0071371	GO:0071371	cellular response to gonadotropin stimulus	1/26	19/14661	0.0331824600195604	0.144633861609922	0.103220397228654	PAX8	1
GO:0072087	GO:0072087	renal vesicle development	1/26	19/14661	0.0331824600195604	0.144633861609922	0.103220397228654	PAX8	1
GO:0072234	GO:0072234	metanephric nephron tubule development	1/26	19/14661	0.0331824600195604	0.144633861609922	0.103220397228654	PAX8	1
GO:0099563	GO:0099563	modification of synaptic structure	1/26	19/14661	0.0331824600195604	0.144633861609922	0.103220397228654	EPHA4	1
GO:1903206	GO:1903206	negative regulation of hydrogen peroxide-induced cell death	1/26	19/14661	0.0331824600195604	0.144633861609922	0.103220397228654	GPR37	1
GO:0007565	GO:0007565	female pregnancy	2/26	163/14661	0.0335328106904567	0.145508446388946	0.103844559422044	CITED2/IGFBP5	2
GO:0048659	GO:0048659	smooth muscle cell proliferation	2/26	165/14661	0.0342894386578788	0.146215828181981	0.104349394381553	ID2/IGFBP5	2
GO:0006883	GO:0006883	cellular sodium ion homeostasis	1/26	20/14661	0.0348992511710079	0.146215828181981	0.104349394381553	ATP1A1	1
GO:0009713	GO:0009713	catechol-containing compound biosynthetic process	1/26	20/14661	0.0348992511710079	0.146215828181981	0.104349394381553	GPR37	1
GO:0042423	GO:0042423	catecholamine biosynthetic process	1/26	20/14661	0.0348992511710079	0.146215828181981	0.104349394381553	GPR37	1
GO:0060008	GO:0060008	Sertoli cell differentiation	1/26	20/14661	0.0348992511710079	0.146215828181981	0.104349394381553	DMRT1	1
GO:0060231	GO:0060231	mesenchymal to epithelial transition	1/26	20/14661	0.0348992511710079	0.146215828181981	0.104349394381553	PAX8	1
GO:0150146	GO:0150146	cell junction disassembly	1/26	20/14661	0.0348992511710079	0.146215828181981	0.104349394381553	EPHA4	1
GO:1901032	GO:1901032	negative regulation of response to reactive oxygen species	1/26	20/14661	0.0348992511710079	0.146215828181981	0.104349394381553	GPR37	1
GO:0051090	GO:0051090	regulation of DNA-binding transcription factor activity	3/26	411/14661	0.035278123620254	0.146452443375256	0.104518258809068	ID3/ID1/ID2	3
GO:0035265	GO:0035265	organ growth	2/26	168/14661	0.0354369667631682	0.146452443375256	0.104518258809068	SORBS2/CITED2	2
GO:0046890	GO:0046890	regulation of lipid biosynthetic process	2/26	168/14661	0.0354369667631682	0.146452443375256	0.104518258809068	ATP1A1/STAR	2
GO:0000083	GO:0000083	regulation of transcription involved in G1/S transition of mitotic cell cycle	1/26	21/14661	0.036613110843814	0.146452443375256	0.104518258809068	ID2	1
GO:0002089	GO:0002089	lens morphogenesis in camera-type eye	1/26	21/14661	0.036613110843814	0.146452443375256	0.104518258809068	CITED2	1
GO:0006590	GO:0006590	thyroid hormone generation	1/26	21/14661	0.036613110843814	0.146452443375256	0.104518258809068	PAX8	1
GO:0007039	GO:0007039	protein catabolic process in the vacuole	1/26	21/14661	0.036613110843814	0.146452443375256	0.104518258809068	LAPTM4B	1
GO:0007413	GO:0007413	axonal fasciculation	1/26	21/14661	0.036613110843814	0.146452443375256	0.104518258809068	EPHA4	1
GO:0072170	GO:0072170	metanephric tubule development	1/26	21/14661	0.036613110843814	0.146452443375256	0.104518258809068	PAX8	1
GO:0090189	GO:0090189	regulation of branching involved in ureteric bud morphogenesis	1/26	21/14661	0.036613110843814	0.146452443375256	0.104518258809068	PAX8	1
GO:0106030	GO:0106030	neuron projection fasciculation	1/26	21/14661	0.036613110843814	0.146452443375256	0.104518258809068	EPHA4	1
GO:0003012	GO:0003012	muscle system process	3/26	420/14661	0.0372609373293506	0.148432914279216	0.10593165530648	SORBS2/ATP1A1/IGFBP5	3
GO:0008217	GO:0008217	regulation of blood pressure	2/26	174/14661	0.0377766783504882	0.149003882464233	0.10633913639152	ATP1A1/ID2	2
GO:0010893	GO:0010893	positive regulation of steroid biosynthetic process	1/26	22/14661	0.0383240438436814	0.149003882464233	0.10633913639152	STAR	1
GO:0046885	GO:0046885	regulation of hormone biosynthetic process	1/26	22/14661	0.0383240438436814	0.149003882464233	0.10633913639152	ATP1A1	1
GO:0060972	GO:0060972	left/right pattern formation	1/26	22/14661	0.0383240438436814	0.149003882464233	0.10633913639152	CITED2	1
GO:0072243	GO:0072243	metanephric nephron epithelium development	1/26	22/14661	0.0383240438436814	0.149003882464233	0.10633913639152	PAX8	1
GO:1903077	GO:1903077	negative regulation of protein localization to plasma membrane	1/26	22/14661	0.0383240438436814	0.149003882464233	0.10633913639152	LYPD1	1
GO:0031345	GO:0031345	negative regulation of cell projection organization	2/26	178/14661	0.0393689963067488	0.149743085408895	0.106866681053131	ID1/EPHA4	2
GO:0010975	GO:0010975	regulation of neuron projection development	3/26	431/14661	0.0397619562493631	0.149743085408895	0.106866681053131	ID1/TUBB2B/EPHA4	3
GO:0018279	GO:0018279	protein N-linked glycosylation via asparagine	1/26	23/14661	0.0400320549687629	0.149743085408895	0.106866681053131	STT3B	1
GO:0032925	GO:0032925	regulation of activin receptor signaling pathway	1/26	23/14661	0.0400320549687629	0.149743085408895	0.106866681053131	DMRT1	1
GO:0086013	GO:0086013	membrane repolarization during cardiac muscle cell action potential	1/26	23/14661	0.0400320549687629	0.149743085408895	0.106866681053131	ATP1A1	1
GO:0086064	GO:0086064	cell communication by electrical coupling involved in cardiac conduction	1/26	23/14661	0.0400320549687629	0.149743085408895	0.106866681053131	ATP1A1	1
GO:1902993	GO:1902993	positive regulation of amyloid precursor protein catabolic process	1/26	23/14661	0.0400320549687629	0.149743085408895	0.106866681053131	EPHA4	1
GO:0044703	GO:0044703	multi-organism reproductive process	2/26	180/14661	0.0401747525899543	0.149743085408895	0.106866681053131	CITED2/IGFBP5	2
GO:0061138	GO:0061138	morphogenesis of a branching epithelium	2/26	182/14661	0.0409868384573916	0.149743085408895	0.106866681053131	PAX8/WNT6	2
GO:0051960	GO:0051960	regulation of nervous system development	3/26	439/14661	0.0416342168716616	0.149743085408895	0.106866681053131	ID1/ID2/EPHA4	3
GO:0018196	GO:0018196	peptidyl-asparagine modification	1/26	24/14661	0.0417371490096711	0.149743085408895	0.106866681053131	STT3B	1
GO:0035357	GO:0035357	peroxisome proliferator activated receptor signaling pathway	1/26	24/14661	0.0417371490096711	0.149743085408895	0.106866681053131	CITED2	1
GO:0043153	GO:0043153	entrainment of circadian clock by photoperiod	1/26	24/14661	0.0417371490096711	0.149743085408895	0.106866681053131	ID2	1
GO:0043501	GO:0043501	skeletal muscle adaptation	1/26	24/14661	0.0417371490096711	0.149743085408895	0.106866681053131	IGFBP5	1
GO:0043567	GO:0043567	regulation of insulin-like growth factor receptor signaling pathway	1/26	24/14661	0.0417371490096711	0.149743085408895	0.106866681053131	IGFBP5	1
GO:0045649	GO:0045649	regulation of macrophage differentiation	1/26	24/14661	0.0417371490096711	0.149743085408895	0.106866681053131	ID2	1
GO:0051446	GO:0051446	positive regulation of meiotic cell cycle	1/26	24/14661	0.0417371490096711	0.149743085408895	0.106866681053131	DMRT1	1
GO:0072202	GO:0072202	cell differentiation involved in metanephros development	1/26	24/14661	0.0417371490096711	0.149743085408895	0.106866681053131	PAX8	1
GO:1904376	GO:1904376	negative regulation of protein localization to cell periphery	1/26	24/14661	0.0417371490096711	0.149743085408895	0.106866681053131	LYPD1	1
GO:0043410	GO:0043410	positive regulation of MAPK cascade	3/26	441/14661	0.0421092715963274	0.149743085408895	0.106866681053131	GADD45G/EPHA4/GPR37	3
GO:0007389	GO:0007389	pattern specification process	3/26	443/14661	0.0425871151764805	0.149743085408895	0.106866681053131	PAX8/CITED2/WNT6	3
GO:2000241	GO:2000241	regulation of reproductive process	2/26	186/14661	0.0426297946429274	0.149743085408895	0.106866681053131	CITED2/DMRT1	2
GO:0002026	GO:0002026	regulation of the force of heart contraction	1/26	25/14661	0.0434393307494915	0.149743085408895	0.106866681053131	ATP1A1	1
GO:0030325	GO:0030325	adrenal gland development	1/26	25/14661	0.0434393307494915	0.149743085408895	0.106866681053131	CITED2	1
GO:0045662	GO:0045662	negative regulation of myoblast differentiation	1/26	25/14661	0.0434393307494915	0.149743085408895	0.106866681053131	ID3	1
GO:0046697	GO:0046697	decidualization	1/26	25/14661	0.0434393307494915	0.149743085408895	0.106866681053131	CITED2	1
GO:0072207	GO:0072207	metanephric epithelium development	1/26	25/14661	0.0434393307494915	0.149743085408895	0.106866681053131	PAX8	1
GO:0072273	GO:0072273	metanephric nephron morphogenesis	1/26	25/14661	0.0434393307494915	0.149743085408895	0.106866681053131	PAX8	1
GO:1902883	GO:1902883	negative regulation of response to oxidative stress	1/26	25/14661	0.0434393307494915	0.149743085408895	0.106866681053131	GPR37	1
GO:0044706	GO:0044706	multi-multicellular organism process	2/26	188/14661	0.0434605634543273	0.149743085408895	0.106866681053131	CITED2/IGFBP5	2
GO:0042445	GO:0042445	hormone metabolic process	2/26	190/14661	0.0442974588344155	0.149743085408895	0.106866681053131	PAX8/ATP1A1	2
GO:0048839	GO:0048839	inner ear development	2/26	190/14661	0.0442974588344155	0.149743085408895	0.106866681053131	PAX8/EPHA4	2
GO:0010894	GO:0010894	negative regulation of steroid biosynthetic process	1/26	26/14661	0.0451386049637923	0.149743085408895	0.106866681053131	ATP1A1	1
GO:0032367	GO:0032367	intracellular cholesterol transport	1/26	26/14661	0.0451386049637923	0.149743085408895	0.106866681053131	STAR	1
GO:0033598	GO:0033598	mammary gland epithelial cell proliferation	1/26	26/14661	0.0451386049637923	0.149743085408895	0.106866681053131	ID2	1
GO:0042403	GO:0042403	thyroid hormone metabolic process	1/26	26/14661	0.0451386049637923	0.149743085408895	0.106866681053131	PAX8	1
GO:0044342	GO:0044342	type B pancreatic cell proliferation	1/26	26/14661	0.0451386049637923	0.149743085408895	0.106866681053131	IGFBP5	1
GO:0045822	GO:0045822	negative regulation of heart contraction	1/26	26/14661	0.0451386049637923	0.149743085408895	0.106866681053131	ATP1A1	1
GO:0048596	GO:0048596	embryonic camera-type eye morphogenesis	1/26	26/14661	0.0451386049637923	0.149743085408895	0.106866681053131	CITED2	1
GO:0060561	GO:0060561	apoptotic process involved in morphogenesis	1/26	26/14661	0.0451386049637923	0.149743085408895	0.106866681053131	PAX8	1
GO:0095500	GO:0095500	acetylcholine receptor signaling pathway	1/26	26/14661	0.0451386049637923	0.149743085408895	0.106866681053131	LYPD1	1
GO:1902455	GO:1902455	negative regulation of stem cell population maintenance	1/26	26/14661	0.0451386049637923	0.149743085408895	0.106866681053131	PAX8	1
GO:1903205	GO:1903205	regulation of hydrogen peroxide-induced cell death	1/26	26/14661	0.0451386049637923	0.149743085408895	0.106866681053131	GPR37	1
GO:0006516	GO:0006516	glycoprotein catabolic process	1/26	27/14661	0.0468349764206381	0.151123520910378	0.107851852155013	STT3B	1
GO:0009649	GO:0009649	entrainment of circadian clock	1/26	27/14661	0.0468349764206381	0.151123520910378	0.107851852155013	ID2	1
GO:0030878	GO:0030878	thyroid gland development	1/26	27/14661	0.0468349764206381	0.151123520910378	0.107851852155013	PAX8	1
GO:0055022	GO:0055022	negative regulation of cardiac muscle tissue growth	1/26	27/14661	0.0468349764206381	0.151123520910378	0.107851852155013	CITED2	1
GO:0061117	GO:0061117	negative regulation of heart growth	1/26	27/14661	0.0468349764206381	0.151123520910378	0.107851852155013	CITED2	1
GO:1903523	GO:1903523	negative regulation of blood circulation	1/26	27/14661	0.0468349764206381	0.151123520910378	0.107851852155013	ATP1A1	1
GO:0001763	GO:0001763	morphogenesis of a branching structure	2/26	196/14661	0.0468444045166252	0.151123520910378	0.107851852155013	PAX8/WNT6	2
GO:0007271	GO:0007271	synaptic transmission, cholinergic	1/26	28/14661	0.0485284498805986	0.151123520910378	0.107851852155013	LYPD1	1
GO:0009648	GO:0009648	photoperiodism	1/26	28/14661	0.0485284498805986	0.151123520910378	0.107851852155013	ID2	1
GO:0021952	GO:0021952	central nervous system projection neuron axonogenesis	1/26	28/14661	0.0485284498805986	0.151123520910378	0.107851852155013	EPHA4	1
GO:0033238	GO:0033238	regulation of cellular amine metabolic process	1/26	28/14661	0.0485284498805986	0.151123520910378	0.107851852155013	GPR37	1
GO:0034698	GO:0034698	response to gonadotropin	1/26	28/14661	0.0485284498805986	0.151123520910378	0.107851852155013	PAX8	1
GO:0045939	GO:0045939	negative regulation of steroid metabolic process	1/26	28/14661	0.0485284498805986	0.151123520910378	0.107851852155013	ATP1A1	1
GO:0045940	GO:0045940	positive regulation of steroid metabolic process	1/26	28/14661	0.0485284498805986	0.151123520910378	0.107851852155013	STAR	1
GO:0086011	GO:0086011	membrane repolarization during action potential	1/26	28/14661	0.0485284498805986	0.151123520910378	0.107851852155013	ATP1A1	1
GO:1905145	GO:1905145	cellular response to acetylcholine	1/26	28/14661	0.0485284498805986	0.151123520910378	0.107851852155013	LYPD1	1
GO:1905476	GO:1905476	negative regulation of protein localization to membrane	1/26	28/14661	0.0485284498805986	0.151123520910378	0.107851852155013	LYPD1	1
GO:1901652	GO:1901652	response to peptide	3/26	468/14661	0.0487939086049602	0.151123520910378	0.107851852155013	ID1/IGFBP5/EPHA4	3
GO:0002573	GO:0002573	myeloid leukocyte differentiation	2/26	201/14661	0.0490076691036446	0.151123520910378	0.107851852155013	CITED2/ID2	2
GO:0007346	GO:0007346	regulation of mitotic cell cycle	3/26	471/14661	0.0495675966530786	0.151123520910378	0.107851852155013	ID2/CDKN1C/DMRT1	3
GO:0003156	GO:0003156	regulation of animal organ formation	1/26	29/14661	0.0502190300967613	0.151123520910378	0.107851852155013	CITED2	1
GO:0003298	GO:0003298	physiological muscle hypertrophy	1/26	29/14661	0.0502190300967613	0.151123520910378	0.107851852155013	SORBS2	1
GO:0003301	GO:0003301	physiological cardiac muscle hypertrophy	1/26	29/14661	0.0502190300967613	0.151123520910378	0.107851852155013	SORBS2	1
GO:0021602	GO:0021602	cranial nerve morphogenesis	1/26	29/14661	0.0502190300967613	0.151123520910378	0.107851852155013	CITED2	1
GO:0032366	GO:0032366	intracellular sterol transport	1/26	29/14661	0.0502190300967613	0.151123520910378	0.107851852155013	STAR	1
GO:0034505	GO:0034505	tooth mineralization	1/26	29/14661	0.0502190300967613	0.151123520910378	0.107851852155013	WNT6	1
GO:0045577	GO:0045577	regulation of B cell differentiation	1/26	29/14661	0.0502190300967613	0.151123520910378	0.107851852155013	ID2	1
GO:0061049	GO:0061049	cell growth involved in cardiac muscle cell development	1/26	29/14661	0.0502190300967613	0.151123520910378	0.107851852155013	SORBS2	1
GO:0071398	GO:0071398	cellular response to fatty acid	1/26	29/14661	0.0502190300967613	0.151123520910378	0.107851852155013	ID3	1
GO:1900745	GO:1900745	positive regulation of p38MAPK cascade	1/26	29/14661	0.0502190300967613	0.151123520910378	0.107851852155013	GADD45G	1
GO:1901615	GO:1901615	organic hydroxy compound metabolic process	3/26	477/14661	0.0511333647757444	0.151967872300991	0.108454437780326	PAX8/STAR/GPR37	3
GO:0007628	GO:0007628	adult walking behavior	1/26	30/14661	0.0519067218147417	0.151967872300991	0.108454437780326	EPHA4	1
GO:0008045	GO:0008045	motor neuron axon guidance	1/26	30/14661	0.0519067218147417	0.151967872300991	0.108454437780326	EPHA4	1
GO:0010644	GO:0010644	cell communication by electrical coupling	1/26	30/14661	0.0519067218147417	0.151967872300991	0.108454437780326	ATP1A1	1
GO:0031069	GO:0031069	hair follicle morphogenesis	1/26	30/14661	0.0519067218147417	0.151967872300991	0.108454437780326	IGFBP5	1
GO:0036474	GO:0036474	cell death in response to hydrogen peroxide	1/26	30/14661	0.0519067218147417	0.151967872300991	0.108454437780326	GPR37	1
GO:0045736	GO:0045736	negative regulation of cyclin-dependent protein serine/threonine kinase activity	1/26	30/14661	0.0519067218147417	0.151967872300991	0.108454437780326	CDKN1C	1
GO:0048679	GO:0048679	regulation of axon regeneration	1/26	30/14661	0.0519067218147417	0.151967872300991	0.108454437780326	EPHA4	1
GO:1904030	GO:1904030	negative regulation of cyclin-dependent protein kinase activity	1/26	30/14661	0.0519067218147417	0.151967872300991	0.108454437780326	CDKN1C	1
GO:0010667	GO:0010667	negative regulation of cardiac muscle cell apoptotic process	1/26	31/14661	0.0535915297726949	0.154572602193055	0.110313347244123	PAX8	1
GO:0040020	GO:0040020	regulation of meiotic nuclear division	1/26	31/14661	0.0535915297726949	0.154572602193055	0.110313347244123	DMRT1	1
GO:0090075	GO:0090075	relaxation of muscle	1/26	31/14661	0.0535915297726949	0.154572602193055	0.110313347244123	ATP1A1	1
GO:0090659	GO:0090659	walking behavior	1/26	31/14661	0.0535915297726949	0.154572602193055	0.110313347244123	EPHA4	1
GO:1905144	GO:1905144	response to acetylcholine	1/26	31/14661	0.0535915297726949	0.154572602193055	0.110313347244123	LYPD1	1
GO:0048871	GO:0048871	multicellular organismal homeostasis	3/26	490/14661	0.0546094450209974	0.156179656563057	0.111460248727588	ID1/MFAP2/GADD45G	3
GO:0060284	GO:0060284	regulation of cell development	3/26	491/14661	0.0548815442214636	0.156179656563057	0.111460248727588	ID1/ID2/EPHA4	3
GO:0003338	GO:0003338	metanephros morphogenesis	1/26	32/14661	0.0552734587013288	0.156179656563057	0.111460248727588	PAX8	1
GO:0048566	GO:0048566	embryonic digestive tract development	1/26	32/14661	0.0552734587013288	0.156179656563057	0.111460248727588	ID2	1
GO:0055075	GO:0055075	potassium ion homeostasis	1/26	32/14661	0.0552734587013288	0.156179656563057	0.111460248727588	ATP1A1	1
GO:0060416	GO:0060416	response to growth hormone	1/26	32/14661	0.0552734587013288	0.156179656563057	0.111460248727588	IGFBP5	1
GO:0090183	GO:0090183	regulation of kidney development	1/26	32/14661	0.0552734587013288	0.156179656563057	0.111460248727588	PAX8	1
GO:0010001	GO:0010001	glial cell differentiation	2/26	218/14661	0.0566296775777401	0.156821084846577	0.111918014851521	ID2/EPHA4	2
GO:0043583	GO:0043583	ear development	2/26	218/14661	0.0566296775777401	0.156821084846577	0.111918014851521	PAX8/EPHA4	2
GO:0010664	GO:0010664	negative regulation of striated muscle cell apoptotic process	1/26	33/14661	0.0569525133239113	0.156821084846577	0.111918014851521	PAX8	1
GO:0021772	GO:0021772	olfactory bulb development	1/26	33/14661	0.0569525133239113	0.156821084846577	0.111918014851521	ID2	1
GO:0034405	GO:0034405	response to fluid shear stress	1/26	33/14661	0.0569525133239113	0.156821084846577	0.111918014851521	CITED2	1
GO:0048536	GO:0048536	spleen development	1/26	33/14661	0.0569525133239113	0.156821084846577	0.111918014851521	CITED2	1
GO:0050775	GO:0050775	positive regulation of dendrite morphogenesis	1/26	33/14661	0.0569525133239113	0.156821084846577	0.111918014851521	EPHA4	1
GO:0050869	GO:0050869	negative regulation of B cell activation	1/26	33/14661	0.0569525133239113	0.156821084846577	0.111918014851521	ID2	1
GO:0070570	GO:0070570	regulation of neuron projection regeneration	1/26	33/14661	0.0569525133239113	0.156821084846577	0.111918014851521	EPHA4	1
GO:0045926	GO:0045926	negative regulation of growth	2/26	221/14661	0.0580160692200169	0.158415032401859	0.113055562435374	CITED2/IGFBP5	2
GO:0006699	GO:0006699	bile acid biosynthetic process	1/26	34/14661	0.0586286983562859	0.158415032401859	0.113055562435374	STAR	1
GO:0046621	GO:0046621	negative regulation of organ growth	1/26	34/14661	0.0586286983562859	0.158415032401859	0.113055562435374	CITED2	1
GO:0048730	GO:0048730	epidermis morphogenesis	1/26	34/14661	0.0586286983562859	0.158415032401859	0.113055562435374	IGFBP5	1
GO:0098926	GO:0098926	postsynaptic signal transduction	1/26	34/14661	0.0586286983562859	0.158415032401859	0.113055562435374	LYPD1	1
GO:1901031	GO:1901031	regulation of response to reactive oxygen species	1/26	34/14661	0.0586286983562859	0.158415032401859	0.113055562435374	GPR37	1
GO:0050769	GO:0050769	positive regulation of neurogenesis	2/26	223/14661	0.0589470043392622	0.158415032401859	0.113055562435374	ID2/EPHA4	2
GO:1901617	GO:1901617	organic hydroxy compound biosynthetic process	2/26	223/14661	0.0589470043392622	0.158415032401859	0.113055562435374	STAR/GPR37	2
GO:0001662	GO:0001662	behavioral fear response	1/26	35/14661	0.0603020185068803	0.158415032401859	0.113055562435374	LYPD1	1
GO:0001893	GO:0001893	maternal placenta development	1/26	35/14661	0.0603020185068803	0.158415032401859	0.113055562435374	CITED2	1
GO:0009309	GO:0009309	amine biosynthetic process	1/26	35/14661	0.0603020185068803	0.158415032401859	0.113055562435374	GPR37	1
GO:0021988	GO:0021988	olfactory lobe development	1/26	35/14661	0.0603020185068803	0.158415032401859	0.113055562435374	ID2	1
GO:0030851	GO:0030851	granulocyte differentiation	1/26	35/14661	0.0603020185068803	0.158415032401859	0.113055562435374	CITED2	1
GO:0042401	GO:0042401	cellular biogenic amine biosynthetic process	1/26	35/14661	0.0603020185068803	0.158415032401859	0.113055562435374	GPR37	1
GO:0042417	GO:0042417	dopamine metabolic process	1/26	35/14661	0.0603020185068803	0.158415032401859	0.113055562435374	GPR37	1
GO:0045777	GO:0045777	positive regulation of blood pressure	1/26	35/14661	0.0603020185068803	0.158415032401859	0.113055562435374	ID2	1
GO:1905332	GO:1905332	positive regulation of morphogenesis of an epithelium	1/26	35/14661	0.0603020185068803	0.158415032401859	0.113055562435374	PAX8	1
GO:0002209	GO:0002209	behavioral defense response	1/26	36/14661	0.0619724784767157	0.160632664211647	0.114638212817279	LYPD1	1
GO:0014741	GO:0014741	negative regulation of muscle hypertrophy	1/26	36/14661	0.0619724784767157	0.160632664211647	0.114638212817279	IGFBP5	1
GO:0014912	GO:0014912	negative regulation of smooth muscle cell migration	1/26	36/14661	0.0619724784767157	0.160632664211647	0.114638212817279	IGFBP5	1
GO:0032509	GO:0032509	endosome transport via multivesicular body sorting pathway	1/26	36/14661	0.0619724784767157	0.160632664211647	0.114638212817279	LAPTM4B	1
GO:0048821	GO:0048821	erythrocyte development	1/26	36/14661	0.0619724784767157	0.160632664211647	0.114638212817279	CITED2	1
GO:0001649	GO:0001649	osteoblast differentiation	2/26	231/14661	0.0627231422912367	0.161088959991042	0.114963856004003	ID3/IGFBP5	2
GO:0003161	GO:0003161	cardiac conduction system development	1/26	37/14661	0.0636400829594239	0.161088959991042	0.114963856004003	ID2	1
GO:0010092	GO:0010092	specification of animal organ identity	1/26	37/14661	0.0636400829594239	0.161088959991042	0.114963856004003	PAX8	1
GO:0010719	GO:0010719	negative regulation of epithelial to mesenchymal transition	1/26	37/14661	0.0636400829594239	0.161088959991042	0.114963856004003	EPHA4	1
GO:0014911	GO:0014911	positive regulation of smooth muscle cell migration	1/26	37/14661	0.0636400829594239	0.161088959991042	0.114963856004003	IGFBP5	1
GO:0021955	GO:0021955	central nervous system neuron axonogenesis	1/26	37/14661	0.0636400829594239	0.161088959991042	0.114963856004003	EPHA4	1
GO:0031076	GO:0031076	embryonic camera-type eye development	1/26	37/14661	0.0636400829594239	0.161088959991042	0.114963856004003	CITED2	1
GO:0048009	GO:0048009	insulin-like growth factor receptor signaling pathway	1/26	37/14661	0.0636400829594239	0.161088959991042	0.114963856004003	IGFBP5	1
GO:0099622	GO:0099622	cardiac muscle cell membrane repolarization	1/26	37/14661	0.0636400829594239	0.161088959991042	0.114963856004003	ATP1A1	1
GO:0043618	GO:0043618	regulation of transcription from RNA polymerase II promoter in response to stress	1/26	38/14661	0.0653048366412523	0.163598714472416	0.116754984662467	CITED2	1
GO:0045823	GO:0045823	positive regulation of heart contraction	1/26	38/14661	0.0653048366412523	0.163598714472416	0.116754984662467	ATP1A1	1
GO:1904646	GO:1904646	cellular response to amyloid-beta	1/26	38/14661	0.0653048366412523	0.163598714472416	0.116754984662467	EPHA4	1
GO:1904752	GO:1904752	regulation of vascular associated smooth muscle cell migration	1/26	38/14661	0.0653048366412523	0.163598714472416	0.116754984662467	IGFBP5	1
GO:0090257	GO:0090257	regulation of muscle system process	2/26	238/14661	0.066094349277096	0.165150919016291	0.117862741641473	ATP1A1/IGFBP5	2
GO:0043507	GO:0043507	positive regulation of JUN kinase activity	1/26	39/14661	0.0669667442010775	0.166474873052295	0.118807603791924	EPHA4	1
GO:1903524	GO:1903524	positive regulation of blood circulation	1/26	39/14661	0.0669667442010775	0.166474873052295	0.118807603791924	ATP1A1	1
GO:0048762	GO:0048762	mesenchymal cell differentiation	2/26	241/14661	0.0675578164617295	0.167515810206125	0.119550486166165	CITED2/EPHA4	2
GO:0042596	GO:0042596	fear response	1/26	40/14661	0.0686258103104178	0.168445170761935	0.120213740017452	LYPD1	1
GO:0045840	GO:0045840	positive regulation of mitotic nuclear division	1/26	40/14661	0.0686258103104178	0.168445170761935	0.120213740017452	DMRT1	1
GO:0072210	GO:0072210	metanephric nephron development	1/26	40/14661	0.0686258103104178	0.168445170761935	0.120213740017452	PAX8	1
GO:1904738	GO:1904738	vascular associated smooth muscle cell migration	1/26	40/14661	0.0686258103104178	0.168445170761935	0.120213740017452	IGFBP5	1
GO:0042113	GO:0042113	B cell activation	2/26	244/14661	0.0690322670098882	0.169016029051918	0.120621142674046	ID2/KLF6	2
GO:0045601	GO:0045601	regulation of endothelial cell differentiation	1/26	41/14661	0.0702820396334412	0.170785356309262	0.121883852943257	ID1	1
GO:0060412	GO:0060412	ventricular septum morphogenesis	1/26	41/14661	0.0702820396334412	0.170785356309262	0.121883852943257	CITED2	1
GO:1902742	GO:1902742	apoptotic process involved in development	1/26	41/14661	0.0702820396334412	0.170785356309262	0.121883852943257	PAX8	1
GO:0001825	GO:0001825	blastocyst formation	1/26	42/14661	0.0719354368269799	0.17221981427543	0.122907578089136	CITED2	1
GO:0045687	GO:0045687	positive regulation of glial cell differentiation	1/26	42/14661	0.0719354368269799	0.17221981427543	0.122907578089136	ID2	1
GO:0048512	GO:0048512	circadian behavior	1/26	42/14661	0.0719354368269799	0.17221981427543	0.122907578089136	ID2	1
GO:0061001	GO:0061001	regulation of dendritic spine morphogenesis	1/26	42/14661	0.0719354368269799	0.17221981427543	0.122907578089136	EPHA4	1
GO:0071364	GO:0071364	cellular response to epidermal growth factor stimulus	1/26	42/14661	0.0719354368269799	0.17221981427543	0.122907578089136	ID1	1
GO:0071985	GO:0071985	multivesicular body sorting pathway	1/26	42/14661	0.0719354368269799	0.17221981427543	0.122907578089136	LAPTM4B	1
GO:0008206	GO:0008206	bile acid metabolic process	1/26	43/14661	0.0735860065405376	0.173605821255831	0.123896725371012	STAR	1
GO:0032365	GO:0032365	intracellular lipid transport	1/26	43/14661	0.0735860065405376	0.173605821255831	0.123896725371012	STAR	1
GO:1900271	GO:1900271	regulation of long-term synaptic potentiation	1/26	43/14661	0.0735860065405376	0.173605821255831	0.123896725371012	EPHA4	1
GO:1900744	GO:1900744	regulation of p38MAPK cascade	1/26	43/14661	0.0735860065405376	0.173605821255831	0.123896725371012	GADD45G	1
GO:1902003	GO:1902003	regulation of amyloid-beta formation	1/26	43/14661	0.0735860065405376	0.173605821255831	0.123896725371012	EPHA4	1
GO:1990090	GO:1990090	cellular response to nerve growth factor stimulus	1/26	43/14661	0.0735860065405376	0.173605821255831	0.123896725371012	ID1	1
GO:0007622	GO:0007622	rhythmic behavior	1/26	44/14661	0.0752337534163029	0.175786558463092	0.125453045296922	ID2	1
GO:0043620	GO:0043620	regulation of DNA-templated transcription in response to stress	1/26	44/14661	0.0752337534163029	0.175786558463092	0.125453045296922	CITED2	1
GO:0071526	GO:0071526	semaphorin-plexin signaling pathway	1/26	44/14661	0.0752337534163029	0.175786558463092	0.125453045296922	NCAM1	1
GO:0120163	GO:0120163	negative regulation of cold-induced thermogenesis	1/26	44/14661	0.0752337534163029	0.175786558463092	0.125453045296922	ID1	1
GO:0046189	GO:0046189	phenol-containing compound biosynthetic process	1/26	45/14661	0.0768786820891622	0.177076016565558	0.126373288842	GPR37	1
GO:0060043	GO:0060043	regulation of cardiac muscle cell proliferation	1/26	45/14661	0.0768786820891622	0.177076016565558	0.126373288842	CITED2	1
GO:0060443	GO:0060443	mammary gland morphogenesis	1/26	45/14661	0.0768786820891622	0.177076016565558	0.126373288842	IGFBP5	1
GO:1901861	GO:1901861	regulation of muscle tissue development	1/26	45/14661	0.0768786820891622	0.177076016565558	0.126373288842	IGFBP5	1
GO:1990089	GO:1990089	response to nerve growth factor	1/26	45/14661	0.0768786820891622	0.177076016565558	0.126373288842	ID1	1
GO:1990573	GO:1990573	potassium ion import across plasma membrane	1/26	45/14661	0.0768786820891622	0.177076016565558	0.126373288842	ATP1A1	1
GO:0008202	GO:0008202	steroid metabolic process	2/26	260/14661	0.0770754655567801	0.177109580428346	0.126397242259346	ATP1A1/STAR	2
GO:0010665	GO:0010665	regulation of cardiac muscle cell apoptotic process	1/26	46/14661	0.0785207971867047	0.177907260758688	0.126966520294537	PAX8	1
GO:0035094	GO:0035094	response to nicotine	1/26	46/14661	0.0785207971867047	0.177907260758688	0.126966520294537	LYPD1	1
GO:0043392	GO:0043392	negative regulation of DNA binding	1/26	46/14661	0.0785207971867047	0.177907260758688	0.126966520294537	ID1	1
GO:0048286	GO:0048286	lung alveolus development	1/26	46/14661	0.0785207971867047	0.177907260758688	0.126966520294537	IGFBP5	1
GO:0048538	GO:0048538	thymus development	1/26	46/14661	0.0785207971867047	0.177907260758688	0.126966520294537	CITED2	1
GO:0070849	GO:0070849	response to epidermal growth factor	1/26	46/14661	0.0785207971867047	0.177907260758688	0.126966520294537	ID1	1
GO:0006584	GO:0006584	catecholamine metabolic process	1/26	47/14661	0.0801601033292394	0.17826524705419	0.127222003258297	GPR37	1
GO:0009712	GO:0009712	catechol-containing compound metabolic process	1/26	47/14661	0.0801601033292394	0.17826524705419	0.127222003258297	GPR37	1
GO:0035850	GO:0035850	epithelial cell differentiation involved in kidney development	1/26	47/14661	0.0801601033292394	0.17826524705419	0.127222003258297	PAX8	1
GO:1904645	GO:1904645	response to amyloid-beta	1/26	47/14661	0.0801601033292394	0.17826524705419	0.127222003258297	EPHA4	1
GO:1904707	GO:1904707	positive regulation of vascular associated smooth muscle cell proliferation	1/26	47/14661	0.0801601033292394	0.17826524705419	0.127222003258297	IGFBP5	1
GO:0001666	GO:0001666	response to hypoxia	2/26	269/14661	0.081727019726678	0.17826524705419	0.127222003258297	CITED2/EPHA4	2
GO:0003197	GO:0003197	endocardial cushion development	1/26	48/14661	0.0817966051298034	0.17826524705419	0.127222003258297	CITED2	1
GO:0008038	GO:0008038	neuron recognition	1/26	48/14661	0.0817966051298034	0.17826524705419	0.127222003258297	EPHA4	1
GO:0010662	GO:0010662	regulation of striated muscle cell apoptotic process	1/26	48/14661	0.0817966051298034	0.17826524705419	0.127222003258297	PAX8	1
GO:0030225	GO:0030225	macrophage differentiation	1/26	48/14661	0.0817966051298034	0.17826524705419	0.127222003258297	ID2	1
GO:0030857	GO:0030857	negative regulation of epithelial cell differentiation	1/26	48/14661	0.0817966051298034	0.17826524705419	0.127222003258297	ID1	1
GO:0034205	GO:0034205	amyloid-beta formation	1/26	48/14661	0.0817966051298034	0.17826524705419	0.127222003258297	EPHA4	1
GO:0045933	GO:0045933	positive regulation of muscle contraction	1/26	48/14661	0.0817966051298034	0.17826524705419	0.127222003258297	ATP1A1	1
GO:0048599	GO:0048599	oocyte development	1/26	48/14661	0.0817966051298034	0.17826524705419	0.127222003258297	DMRT1	1
GO:0055078	GO:0055078	sodium ion homeostasis	1/26	48/14661	0.0817966051298034	0.17826524705419	0.127222003258297	ATP1A1	1
GO:0120009	GO:0120009	intermembrane lipid transfer	1/26	48/14661	0.0817966051298034	0.17826524705419	0.127222003258297	STAR	1
GO:1902991	GO:1902991	regulation of amyloid precursor protein catabolic process	1/26	48/14661	0.0817966051298034	0.17826524705419	0.127222003258297	EPHA4	1
GO:0051962	GO:0051962	positive regulation of nervous system development	2/26	271/14661	0.0827726261323119	0.178621714961972	0.127476402599025	ID2/EPHA4	2
GO:0045165	GO:0045165	cell fate commitment	2/26	272/14661	0.0832970251983125	0.178621714961972	0.127476402599025	ID2/WNT6	2
GO:0010656	GO:0010656	negative regulation of muscle cell apoptotic process	1/26	49/14661	0.083430307194172	0.178621714961972	0.127476402599025	PAX8	1
GO:0048546	GO:0048546	digestive tract morphogenesis	1/26	49/14661	0.083430307194172	0.178621714961972	0.127476402599025	ID2	1
GO:0086009	GO:0086009	membrane repolarization	1/26	49/14661	0.083430307194172	0.178621714961972	0.127476402599025	ATP1A1	1
GO:0090102	GO:0090102	cochlea development	1/26	49/14661	0.083430307194172	0.178621714961972	0.127476402599025	EPHA4	1
GO:1903202	GO:1903202	negative regulation of oxidative stress-induced cell death	1/26	49/14661	0.083430307194172	0.178621714961972	0.127476402599025	GPR37	1
GO:2000272	GO:2000272	negative regulation of signaling receptor activity	1/26	49/14661	0.083430307194172	0.178621714961972	0.127476402599025	LYPD1	1
GO:0010659	GO:0010659	cardiac muscle cell apoptotic process	1/26	50/14661	0.0850612141208731	0.180522926038185	0.1288332339822	PAX8	1
GO:0044088	GO:0044088	regulation of vacuole organization	1/26	50/14661	0.0850612141208731	0.180522926038185	0.1288332339822	LAPTM4B	1
GO:0060688	GO:0060688	regulation of morphogenesis of a branching structure	1/26	50/14661	0.0850612141208731	0.180522926038185	0.1288332339822	PAX8	1
GO:0071320	GO:0071320	cellular response to cAMP	1/26	50/14661	0.0850612141208731	0.180522926038185	0.1288332339822	IGFBP5	1
GO:0048872	GO:0048872	homeostasis of number of cells	2/26	277/14661	0.0859347771626412	0.181599200963706	0.129601335753825	CITED2/ID2	2
GO:0009994	GO:0009994	oocyte differentiation	1/26	51/14661	0.086689330501193	0.181599200963706	0.129601335753825	DMRT1	1
GO:0034332	GO:0034332	adherens junction organization	1/26	51/14661	0.086689330501193	0.181599200963706	0.129601335753825	EPHA4	1
GO:0043687	GO:0043687	post-translational protein modification	1/26	51/14661	0.086689330501193	0.181599200963706	0.129601335753825	STT3B	1
GO:0048013	GO:0048013	ephrin receptor signaling pathway	1/26	51/14661	0.086689330501193	0.181599200963706	0.129601335753825	EPHA4	1
GO:0086002	GO:0086002	cardiac muscle cell action potential involved in contraction	1/26	51/14661	0.086689330501193	0.181599200963706	0.129601335753825	ATP1A1	1
GO:0051146	GO:0051146	striated muscle cell differentiation	2/26	280/14661	0.0875298531670299	0.182965628555598	0.130576509874528	SORBS2/IGFBP5	2
GO:0036293	GO:0036293	response to decreased oxygen levels	2/26	281/14661	0.0880635860909019	0.183422757293707	0.130902747516302	CITED2/EPHA4	2
GO:0010658	GO:0010658	striated muscle cell apoptotic process	1/26	52/14661	0.0883146609191923	0.183422757293707	0.130902747516302	PAX8	1
GO:0031103	GO:0031103	axon regeneration	1/26	52/14661	0.0883146609191923	0.183422757293707	0.130902747516302	EPHA4	1
GO:0008347	GO:0008347	glial cell migration	1/26	53/14661	0.0899372099517136	0.185602904613727	0.132458646459223	EPHA4	1
GO:0014888	GO:0014888	striated muscle adaptation	1/26	53/14661	0.0899372099517136	0.185602904613727	0.132458646459223	IGFBP5	1
GO:0043506	GO:0043506	regulation of JUN kinase activity	1/26	53/14661	0.0899372099517136	0.185602904613727	0.132458646459223	EPHA4	1
GO:0003229	GO:0003229	ventricular cardiac muscle tissue development	1/26	54/14661	0.0915569821683929	0.186960896360668	0.133427800196751	ID2	1
GO:0038066	GO:0038066	p38MAPK cascade	1/26	54/14661	0.0915569821683929	0.186960896360668	0.133427800196751	GADD45G	1
GO:0045620	GO:0045620	negative regulation of lymphocyte differentiation	1/26	54/14661	0.0915569821683929	0.186960896360668	0.133427800196751	ID2	1
GO:0051785	GO:0051785	positive regulation of nuclear division	1/26	54/14661	0.0915569821683929	0.186960896360668	0.133427800196751	DMRT1	1
GO:0070169	GO:0070169	positive regulation of biomineral tissue development	1/26	54/14661	0.0915569821683929	0.186960896360668	0.133427800196751	WNT6	1
GO:0002763	GO:0002763	positive regulation of myeloid leukocyte differentiation	1/26	55/14661	0.0931739821316727	0.188285053288952	0.134372807144704	ID2	1
GO:0021545	GO:0021545	cranial nerve development	1/26	55/14661	0.0931739821316727	0.188285053288952	0.134372807144704	CITED2	1
GO:0061098	GO:0061098	positive regulation of protein tyrosine kinase activity	1/26	55/14661	0.0931739821316727	0.188285053288952	0.134372807144704	EPHA4	1
GO:0070542	GO:0070542	response to fatty acid	1/26	55/14661	0.0931739821316727	0.188285053288952	0.134372807144704	ID3	1
GO:0110151	GO:0110151	positive regulation of biomineralization	1/26	55/14661	0.0931739821316727	0.188285053288952	0.134372807144704	WNT6	1
GO:0050435	GO:0050435	amyloid-beta metabolic process	1/26	56/14661	0.0947882143968087	0.189187154812522	0.135016607127412	EPHA4	1
GO:0051055	GO:0051055	negative regulation of lipid biosynthetic process	1/26	56/14661	0.0947882143968087	0.189187154812522	0.135016607127412	ATP1A1	1
GO:0060135	GO:0060135	maternal process involved in female pregnancy	1/26	56/14661	0.0947882143968087	0.189187154812522	0.135016607127412	CITED2	1
GO:0060997	GO:0060997	dendritic spine morphogenesis	1/26	56/14661	0.0947882143968087	0.189187154812522	0.135016607127412	EPHA4	1
GO:0086065	GO:0086065	cell communication involved in cardiac conduction	1/26	56/14661	0.0947882143968087	0.189187154812522	0.135016607127412	ATP1A1	1
GO:1903051	GO:1903051	negative regulation of proteolysis involved in protein catabolic process	1/26	56/14661	0.0947882143968087	0.189187154812522	0.135016607127412	EPHA4	1
GO:0060485	GO:0060485	mesenchyme development	2/26	294/14661	0.0950924450328562	0.189405443794951	0.135172392745151	CITED2/EPHA4	2
GO:0042063	GO:0042063	gliogenesis	2/26	295/14661	0.0956399052757505	0.190061850656291	0.135640848584033	ID2/EPHA4	2
GO:0010720	GO:0010720	positive regulation of cell development	2/26	296/14661	0.0961883099242589	0.190061850656291	0.135640848584033	ID2/EPHA4	2
GO:0042987	GO:0042987	amyloid precursor protein catabolic process	1/26	57/14661	0.0963996835118844	0.190061850656291	0.135640848584033	EPHA4	1
GO:0060038	GO:0060038	cardiac muscle cell proliferation	1/26	57/14661	0.0963996835118844	0.190061850656291	0.135640848584033	CITED2	1
GO:0061005	GO:0061005	cell differentiation involved in kidney development	1/26	57/14661	0.0963996835118844	0.190061850656291	0.135640848584033	PAX8	1
GO:0042446	GO:0042446	hormone biosynthetic process	1/26	58/14661	0.0980083940178208	0.192842427095793	0.137625253905271	ATP1A1	1
GO:0031102	GO:0031102	neuron projection regeneration	1/26	59/14661	0.0996143504483851	0.195606360880465	0.139597781914909	EPHA4	1
GO:0045787	GO:0045787	positive regulation of cell cycle	2/26	306/14661	0.101723260545212	0.199344776713601	0.142265765490863	CITED2/DMRT1	2
GO:0070482	GO:0070482	response to oxygen levels	2/26	307/14661	0.102281743103022	0.199878229291322	0.142646472929371	CITED2/EPHA4	2
GO:0006487	GO:0006487	protein N-linked glycosylation	1/26	61/14661	0.102818019182779	0.199878229291322	0.142646472929371	STT3B	1
GO:0032233	GO:0032233	positive regulation of actin filament bundle assembly	1/26	61/14661	0.102818019182779	0.199878229291322	0.142646472929371	ID1	1
GO:0051445	GO:0051445	regulation of meiotic cell cycle	1/26	61/14661	0.102818019182779	0.199878229291322	0.142646472929371	DMRT1	1
GO:0001947	GO:0001947	heart looping	1/26	62/14661	0.10441574051848	0.201373213857069	0.143713393904926	CITED2	1
GO:0051784	GO:0051784	negative regulation of nuclear division	1/26	62/14661	0.10441574051848	0.201373213857069	0.143713393904926	DMRT1	1
GO:0055021	GO:0055021	regulation of cardiac muscle tissue growth	1/26	62/14661	0.10441574051848	0.201373213857069	0.143713393904926	CITED2	1
GO:0090559	GO:0090559	regulation of membrane permeability	1/26	62/14661	0.10441574051848	0.201373213857069	0.143713393904926	LAPTM4B	1
GO:0030858	GO:0030858	positive regulation of epithelial cell differentiation	1/26	63/14661	0.106010725842579	0.203239498065063	0.145045299138918	PAX8	1
GO:0035019	GO:0035019	somatic stem cell population maintenance	1/26	63/14661	0.106010725842579	0.203239498065063	0.145045299138918	PAX8	1
GO:1905330	GO:1905330	regulation of morphogenesis of an epithelium	1/26	63/14661	0.106010725842579	0.203239498065063	0.145045299138918	PAX8	1
GO:0051148	GO:0051148	negative regulation of muscle cell differentiation	1/26	64/14661	0.107602979653245	0.20548152499598	0.146645359510884	ID2	1
GO:0071300	GO:0071300	cellular response to retinoic acid	1/26	64/14661	0.107602979653245	0.20548152499598	0.146645359510884	WNT6	1
GO:0043627	GO:0043627	response to estrogen	1/26	65/14661	0.109192506441558	0.207700814601164	0.148229193006462	CITED2	1
GO:0070373	GO:0070373	negative regulation of ERK1 and ERK2 cascade	1/26	65/14661	0.109192506441558	0.207700814601164	0.148229193006462	EPHA4	1
GO:0043087	GO:0043087	regulation of GTPase activity	2/26	321/14661	0.110191692135176	0.209192040537872	0.149293431572946	ARHGAP29/EPHA4	2
GO:0061371	GO:0061371	determination of heart left/right asymmetry	1/26	66/14661	0.110779310691526	0.209897641310259	0.149796995476999	CITED2	1
GO:0014015	GO:0014015	positive regulation of gliogenesis	1/26	67/14661	0.112363396880084	0.211251879627548	0.150763470516086	ID2	1
GO:0048662	GO:0048662	negative regulation of smooth muscle cell proliferation	1/26	67/14661	0.112363396880084	0.211251879627548	0.150763470516086	IGFBP5	1
GO:0061180	GO:0061180	mammary gland epithelium development	1/26	67/14661	0.112363396880084	0.211251879627548	0.150763470516086	ID2	1
GO:2000242	GO:2000242	negative regulation of reproductive process	1/26	67/14661	0.112363396880084	0.211251879627548	0.150763470516086	DMRT1	1
GO:0003143	GO:0003143	embryonic heart tube morphogenesis	1/26	68/14661	0.113944769477119	0.212580260905488	0.151711492242492	CITED2	1
GO:0045600	GO:0045600	positive regulation of fat cell differentiation	1/26	68/14661	0.113944769477119	0.212580260905488	0.151711492242492	ID2	1
GO:0048663	GO:0048663	neuron fate commitment	1/26	68/14661	0.113944769477119	0.212580260905488	0.151711492242492	ID2	1
GO:0140115	GO:0140115	export across plasma membrane	1/26	68/14661	0.113944769477119	0.212580260905488	0.151711492242492	ATP1A1	1
GO:0014743	GO:0014743	regulation of muscle hypertrophy	1/26	69/14661	0.115523432945466	0.213883384424749	0.152641488342982	IGFBP5	1
GO:0035914	GO:0035914	skeletal muscle cell differentiation	1/26	69/14661	0.115523432945466	0.213883384424749	0.152641488342982	CITED2	1
GO:0060420	GO:0060420	regulation of heart growth	1/26	69/14661	0.115523432945466	0.213883384424749	0.152641488342982	CITED2	1
GO:2000036	GO:2000036	regulation of stem cell population maintenance	1/26	69/14661	0.115523432945466	0.213883384424749	0.152641488342982	PAX8	1
GO:0060411	GO:0060411	cardiac septum morphogenesis	1/26	70/14661	0.11709939174093	0.216388990061187	0.154429656108211	CITED2	1
GO:0043010	GO:0043010	camera-type eye development	2/26	334/14661	0.117681727721771	0.217052446576017	0.154903143051327	CITED2/WNT6	2
GO:0007193	GO:0007193	adenylate cyclase-inhibiting G protein-coupled receptor signaling pathway	1/26	71/14661	0.118672650312292	0.217958720610063	0.155549920816582	GPR37	1
GO:0086003	GO:0086003	cardiac muscle cell contraction	1/26	71/14661	0.118672650312292	0.217958720610063	0.155549920816582	ATP1A1	1
GO:0007517	GO:0007517	muscle organ development	2/26	336/14661	0.118845804447874	0.217958720610063	0.155549920816582	ID3/CITED2	2
GO:1903201	GO:1903201	regulation of oxidative stress-induced cell death	1/26	72/14661	0.120243213101318	0.220106220592242	0.157082520435659	GPR37	1
GO:0051098	GO:0051098	regulation of binding	2/26	339/14661	0.12059760798814	0.220339990534722	0.157249354301908	ID1/EPHA4	2
GO:1901653	GO:1901653	cellular response to peptide	2/26	340/14661	0.121183042459015	0.220896220476816	0.157646317191057	ID1/EPHA4	2
GO:0045661	GO:0045661	regulation of myoblast differentiation	1/26	73/14661	0.121811084542771	0.220896220476816	0.157646317191057	ID3	1
GO:0086001	GO:0086001	cardiac muscle cell action potential	1/26	73/14661	0.121811084542771	0.220896220476816	0.157646317191057	ATP1A1	1
GO:1903351	GO:1903351	cellular response to dopamine	1/26	73/14661	0.121811084542771	0.220896220476816	0.157646317191057	ID1	1
GO:0031346	GO:0031346	positive regulation of cell projection organization	2/26	342/14661	0.122356136031556	0.221471441755443	0.158056833568158	TUBB2B/EPHA4	2
GO:0048844	GO:0048844	artery morphogenesis	1/26	74/14661	0.123376269064425	0.221946889309054	0.158396144741896	CITED2	1
GO:1903350	GO:1903350	response to dopamine	1/26	74/14661	0.123376269064425	0.221946889309054	0.158396144741896	ID1	1
GO:0003002	GO:0003002	regionalization	2/26	344/14661	0.123532167815019	0.221946889309054	0.158396144741896	PAX8/CITED2	2
GO:0071900	GO:0071900	regulation of protein serine/threonine kinase activity	2/26	344/14661	0.123532167815019	0.221946889309054	0.158396144741896	CDKN1C/EPHA4	2
GO:0031589	GO:0031589	cell-substrate adhesion	2/26	346/14661	0.124711104413862	0.222826578892904	0.159023950065436	BCAM/ID1	2
GO:0014855	GO:0014855	striated muscle cell proliferation	1/26	75/14661	0.124938771087071	0.222826578892904	0.159023950065436	CITED2	1
GO:0014910	GO:0014910	regulation of smooth muscle cell migration	1/26	75/14661	0.124938771087071	0.222826578892904	0.159023950065436	IGFBP5	1
GO:0097061	GO:0097061	dendritic spine organization	1/26	75/14661	0.124938771087071	0.222826578892904	0.159023950065436	EPHA4	1
GO:0008344	GO:0008344	adult locomotory behavior	1/26	76/14661	0.126498595024526	0.224783609440292	0.16042061795663	EPHA4	1
GO:0010770	GO:0010770	positive regulation of cell morphogenesis involved in differentiation	1/26	76/14661	0.126498595024526	0.224783609440292	0.16042061795663	EPHA4	1
GO:0007422	GO:0007422	peripheral nervous system development	1/26	77/14661	0.128055745283653	0.226309426210383	0.161509542855363	CITED2	1
GO:0033555	GO:0033555	multicellular organismal response to stress	1/26	77/14661	0.128055745283653	0.226309426210383	0.161509542855363	LYPD1	1
GO:0061515	GO:0061515	myeloid cell development	1/26	77/14661	0.128055745283653	0.226309426210383	0.161509542855363	CITED2	1
GO:0001570	GO:0001570	vasculogenesis	1/26	78/14661	0.12961022626436	0.227813996254896	0.162583304669674	CITED2	1
GO:0003151	GO:0003151	outflow tract morphogenesis	1/26	78/14661	0.12961022626436	0.227813996254896	0.162583304669674	CITED2	1
GO:0010660	GO:0010660	regulation of muscle cell apoptotic process	1/26	78/14661	0.12961022626436	0.227813996254896	0.162583304669674	PAX8	1
GO:0035050	GO:0035050	embryonic heart tube development	1/26	80/14661	0.132711197955464	0.231589379556034	0.165277670703299	CITED2	1
GO:0042982	GO:0042982	amyloid precursor protein metabolic process	1/26	80/14661	0.132711197955464	0.231589379556034	0.165277670703299	EPHA4	1
GO:0055013	GO:0055013	cardiac muscle cell development	1/26	80/14661	0.132711197955464	0.231589379556034	0.165277670703299	SORBS2	1
GO:0099175	GO:0099175	regulation of postsynapse organization	1/26	80/14661	0.132711197955464	0.231589379556034	0.165277670703299	EPHA4	1
GO:0002028	GO:0002028	regulation of sodium ion transport	1/26	81/14661	0.134257697431025	0.233868247137915	0.166904023027817	ATP1A1	1
GO:0014032	GO:0014032	neural crest cell development	1/26	82/14661	0.135801545158514	0.23550342534126	0.168070995559768	CITED2	1
GO:0045786	GO:0045786	negative regulation of cell cycle	2/26	366/14661	0.136653017947349	0.23550342534126	0.168070995559768	CDKN1C/DMRT1	2
GO:0007032	GO:0007032	endosome organization	1/26	83/14661	0.137342745503249	0.23550342534126	0.168070995559768	LAPTM4B	1
GO:0010657	GO:0010657	muscle cell apoptotic process	1/26	83/14661	0.137342745503249	0.23550342534126	0.168070995559768	PAX8	1
GO:0014909	GO:0014909	smooth muscle cell migration	1/26	83/14661	0.137342745503249	0.23550342534126	0.168070995559768	IGFBP5	1
GO:0021675	GO:0021675	nerve development	1/26	83/14661	0.137342745503249	0.23550342534126	0.168070995559768	CITED2	1
GO:0030433	GO:0030433	ubiquitin-dependent ERAD pathway	1/26	83/14661	0.137342745503249	0.23550342534126	0.168070995559768	STT3B	1
GO:0106027	GO:0106027	neuron projection organization	1/26	83/14661	0.137342745503249	0.23550342534126	0.168070995559768	EPHA4	1
GO:0001892	GO:0001892	embryonic placenta development	1/26	84/14661	0.138881302823657	0.23550342534126	0.168070995559768	CITED2	1
GO:0002088	GO:0002088	lens development in camera-type eye	1/26	84/14661	0.138881302823657	0.23550342534126	0.168070995559768	CITED2	1
GO:0021954	GO:0021954	central nervous system neuron development	1/26	84/14661	0.138881302823657	0.23550342534126	0.168070995559768	EPHA4	1
GO:0032091	GO:0032091	negative regulation of protein binding	1/26	84/14661	0.138881302823657	0.23550342534126	0.168070995559768	ID1	1
GO:0046889	GO:0046889	positive regulation of lipid biosynthetic process	1/26	84/14661	0.138881302823657	0.23550342534126	0.168070995559768	STAR	1
GO:1900407	GO:1900407	regulation of cellular response to oxidative stress	1/26	84/14661	0.138881302823657	0.23550342534126	0.168070995559768	GPR37	1
GO:1904705	GO:1904705	regulation of vascular associated smooth muscle cell proliferation	1/26	84/14661	0.138881302823657	0.23550342534126	0.168070995559768	IGFBP5	1
GO:0030099	GO:0030099	myeloid cell differentiation	2/26	370/14661	0.139073010438151	0.23550342534126	0.168070995559768	CITED2/ID2	2
GO:0007040	GO:0007040	lysosome organization	1/26	85/14661	0.140417221471293	0.235726319982896	0.16823006808396	LAPTM4B	1
GO:0051591	GO:0051591	response to cAMP	1/26	85/14661	0.140417221471293	0.235726319982896	0.16823006808396	IGFBP5	1
GO:0070301	GO:0070301	cellular response to hydrogen peroxide	1/26	85/14661	0.140417221471293	0.235726319982896	0.16823006808396	GPR37	1
GO:0080171	GO:0080171	lytic vacuole organization	1/26	85/14661	0.140417221471293	0.235726319982896	0.16823006808396	LAPTM4B	1
GO:1903035	GO:1903035	negative regulation of response to wounding	1/26	85/14661	0.140417221471293	0.235726319982896	0.16823006808396	EPHA4	1
GO:0030098	GO:0030098	lymphocyte differentiation	2/26	374/14661	0.141502951207001	0.236260088405305	0.168611000930362	ID2/KLF6	2
GO:0006576	GO:0006576	cellular biogenic amine metabolic process	1/26	86/14661	0.141950505790842	0.236260088405305	0.168611000930362	GPR37	1
GO:0045185	GO:0045185	maintenance of protein location	1/26	86/14661	0.141950505790842	0.236260088405305	0.168611000930362	LTBP1	1
GO:0048678	GO:0048678	response to axon injury	1/26	86/14661	0.141950505790842	0.236260088405305	0.168611000930362	EPHA4	1
GO:1990874	GO:1990874	vascular associated smooth muscle cell proliferation	1/26	86/14661	0.141950505790842	0.236260088405305	0.168611000930362	IGFBP5	1
GO:0009791	GO:0009791	post-embryonic development	1/26	87/14661	0.143481160120134	0.236379131587747	0.168695958107348	MFAP2	1
GO:0055006	GO:0055006	cardiac cell development	1/26	87/14661	0.143481160120134	0.236379131587747	0.168695958107348	SORBS2	1
GO:0060996	GO:0060996	dendritic spine development	1/26	87/14661	0.143481160120134	0.236379131587747	0.168695958107348	EPHA4	1
GO:0071868	GO:0071868	cellular response to monoamine stimulus	1/26	87/14661	0.143481160120134	0.236379131587747	0.168695958107348	ID1	1
GO:0071870	GO:0071870	cellular response to catecholamine stimulus	1/26	87/14661	0.143481160120134	0.236379131587747	0.168695958107348	ID1	1
GO:2000177	GO:2000177	regulation of neural precursor cell proliferation	1/26	87/14661	0.143481160120134	0.236379131587747	0.168695958107348	ID2	1
GO:0050678	GO:0050678	regulation of epithelial cell proliferation	2/26	379/14661	0.14455399156377	0.237287763474798	0.169344418594209	ID1/CDKN1C	2
GO:0000079	GO:0000079	regulation of cyclin-dependent protein serine/threonine kinase activity	1/26	88/14661	0.145009188790155	0.237287763474798	0.169344418594209	CDKN1C	1
GO:0048864	GO:0048864	stem cell development	1/26	88/14661	0.145009188790155	0.237287763474798	0.169344418594209	CITED2	1
GO:0060291	GO:0060291	long-term synaptic potentiation	1/26	88/14661	0.145009188790155	0.237287763474798	0.169344418594209	EPHA4	1
GO:0001942	GO:0001942	hair follicle development	1/26	89/14661	0.146534596125052	0.238578940424707	0.170265888823784	IGFBP5	1
GO:0042475	GO:0042475	odontogenesis of dentin-containing tooth	1/26	89/14661	0.146534596125052	0.238578940424707	0.170265888823784	WNT6	1
GO:0061097	GO:0061097	regulation of protein tyrosine kinase activity	1/26	89/14661	0.146534596125052	0.238578940424707	0.170265888823784	EPHA4	1
GO:0001843	GO:0001843	neural tube closure	1/26	90/14661	0.14805738644215	0.239453876242545	0.17089030154195	CITED2	1
GO:0043502	GO:0043502	regulation of muscle adaptation	1/26	90/14661	0.14805738644215	0.239453876242545	0.17089030154195	IGFBP5	1
GO:0071867	GO:0071867	response to monoamine	1/26	90/14661	0.14805738644215	0.239453876242545	0.17089030154195	ID1	1
GO:0071869	GO:0071869	response to catecholamine	1/26	90/14661	0.14805738644215	0.239453876242545	0.17089030154195	ID1	1
GO:0036473	GO:0036473	cell death in response to oxidative stress	1/26	91/14661	0.149577564051957	0.239916488875416	0.171220452857807	GPR37	1
GO:0046330	GO:0046330	positive regulation of JNK cascade	1/26	91/14661	0.149577564051957	0.239916488875416	0.171220452857807	GADD45G	1
GO:0048477	GO:0048477	oogenesis	1/26	91/14661	0.149577564051957	0.239916488875416	0.171220452857807	DMRT1	1
GO:0060606	GO:0060606	tube closure	1/26	91/14661	0.149577564051957	0.239916488875416	0.171220452857807	CITED2	1
GO:1904029	GO:1904029	regulation of cyclin-dependent protein kinase activity	1/26	91/14661	0.149577564051957	0.239916488875416	0.171220452857807	CDKN1C	1
GO:0006942	GO:0006942	regulation of striated muscle contraction	1/26	92/14661	0.151095133258178	0.239974623410048	0.171261941549948	ATP1A1	1
GO:0010769	GO:0010769	regulation of cell morphogenesis involved in differentiation	1/26	92/14661	0.151095133258178	0.239974623410048	0.171261941549948	EPHA4	1
GO:0022404	GO:0022404	molting cycle process	1/26	92/14661	0.151095133258178	0.239974623410048	0.171261941549948	IGFBP5	1
GO:0022405	GO:0022405	hair cycle process	1/26	92/14661	0.151095133258178	0.239974623410048	0.171261941549948	IGFBP5	1
GO:0030512	GO:0030512	negative regulation of transforming growth factor beta receptor signaling pathway	1/26	92/14661	0.151095133258178	0.239974623410048	0.171261941549948	LTBP1	1
GO:1902882	GO:1902882	regulation of response to oxidative stress	1/26	92/14661	0.151095133258178	0.239974623410048	0.171261941549948	GPR37	1
GO:0060349	GO:0060349	bone morphogenesis	1/26	93/14661	0.152610098357725	0.241591230624932	0.172415660582446	CITED2	1
GO:0098773	GO:0098773	skin epidermis development	1/26	93/14661	0.152610098357725	0.241591230624932	0.172415660582446	IGFBP5	1
GO:0045639	GO:0045639	positive regulation of myeloid cell differentiation	1/26	94/14661	0.154122463640721	0.242799083725739	0.173277665340332	ID2	1
GO:0046620	GO:0046620	regulation of organ growth	1/26	94/14661	0.154122463640721	0.242799083725739	0.173277665340332	CITED2	1
GO:0061337	GO:0061337	cardiac conduction	1/26	94/14661	0.154122463640721	0.242799083725739	0.173277665340332	ATP1A1	1
GO:0003300	GO:0003300	cardiac muscle hypertrophy	1/26	95/14661	0.155632233390521	0.243598278350381	0.173848024077216	SORBS2	1
GO:0014033	GO:0014033	neural crest cell differentiation	1/26	95/14661	0.155632233390521	0.243598278350381	0.173848024077216	CITED2	1
GO:0044106	GO:0044106	cellular amine metabolic process	1/26	95/14661	0.155632233390521	0.243598278350381	0.173848024077216	GPR37	1
GO:0045833	GO:0045833	negative regulation of lipid metabolic process	1/26	95/14661	0.155632233390521	0.243598278350381	0.173848024077216	ATP1A1	1
GO:0014020	GO:0014020	primary neural tube formation	1/26	96/14661	0.157139411883715	0.243992824841806	0.174129598842051	CITED2	1
GO:0014812	GO:0014812	muscle cell migration	1/26	96/14661	0.157139411883715	0.243992824841806	0.174129598842051	IGFBP5	1
GO:0070252	GO:0070252	actin-mediated cell contraction	1/26	96/14661	0.157139411883715	0.243992824841806	0.174129598842051	ATP1A1	1
GO:1902106	GO:1902106	negative regulation of leukocyte differentiation	1/26	96/14661	0.157139411883715	0.243992824841806	0.174129598842051	ID2	1
GO:1903076	GO:1903076	regulation of protein localization to plasma membrane	1/26	96/14661	0.157139411883715	0.243992824841806	0.174129598842051	LYPD1	1
GO:0007218	GO:0007218	neuropeptide signaling pathway	1/26	97/14661	0.158644003390136	0.245544540279	0.175237006761816	GPR37	1
GO:0070167	GO:0070167	regulation of biomineral tissue development	1/26	97/14661	0.158644003390136	0.245544540279	0.175237006761816	WNT6	1
GO:0001503	GO:0001503	ossification	2/26	404/14661	0.160020165467226	0.247280764442199	0.176476092449003	ID3/IGFBP5	2
GO:0008585	GO:0008585	female gonad development	1/26	99/14661	0.161645442488301	0.248606598257323	0.17742229613556	LHX9	1
GO:0090630	GO:0090630	activation of GTPase activity	1/26	99/14661	0.161645442488301	0.248606598257323	0.17742229613556	ARHGAP29	1
GO:0110149	GO:0110149	regulation of biomineralization	1/26	99/14661	0.161645442488301	0.248606598257323	0.17742229613556	WNT6	1
GO:0010717	GO:0010717	regulation of epithelial to mesenchymal transition	1/26	100/14661	0.163142298586042	0.250117214866928	0.178500373183134	EPHA4	1
GO:0042177	GO:0042177	negative regulation of protein catabolic process	1/26	100/14661	0.163142298586042	0.250117214866928	0.178500373183134	LAPTM4B	1
GO:0042472	GO:0042472	inner ear morphogenesis	1/26	101/14661	0.164636584709025	0.251614403045869	0.179568866804448	PAX8	1
GO:0060840	GO:0060840	artery development	1/26	101/14661	0.164636584709025	0.251614403045869	0.179568866804448	CITED2	1
GO:1903707	GO:1903707	negative regulation of hemopoiesis	1/26	102/14661	0.166128305093474	0.253495624098675	0.180911431969923	ID2	1
GO:0050804	GO:0050804	modulation of chemical synaptic transmission	2/26	416/14661	0.167557542155167	0.253775973485649	0.181111508043148	TUBB2B/EPHA4	2
GO:0009308	GO:0009308	amine metabolic process	1/26	103/14661	0.167617463968916	0.253775973485649	0.181111508043148	GPR37	1
GO:0014013	GO:0014013	regulation of gliogenesis	1/26	103/14661	0.167617463968916	0.253775973485649	0.181111508043148	ID2	1
GO:0032231	GO:0032231	regulation of actin filament bundle assembly	1/26	103/14661	0.167617463968916	0.253775973485649	0.181111508043148	ID1	1
GO:0046545	GO:0046545	development of primary female sexual characteristics	1/26	103/14661	0.167617463968916	0.253775973485649	0.181111508043148	LHX9	1
GO:0099177	GO:0099177	regulation of trans-synaptic signaling	2/26	417/14661	0.168188693502495	0.254244805730055	0.181446098089784	TUBB2B/EPHA4	2
GO:0001841	GO:0001841	neural tube formation	1/26	104/14661	0.169104065558201	0.255231602053682	0.182150341946477	CITED2	1
GO:0030004	GO:0030004	cellular monovalent inorganic cation homeostasis	1/26	105/14661	0.170588114077503	0.256674375980392	0.183180001917997	ATP1A1	1
GO:0032526	GO:0032526	response to retinoic acid	1/26	105/14661	0.170588114077503	0.256674375980392	0.183180001917997	WNT6	1
GO:1903131	GO:1903131	mononuclear cell differentiation	2/26	423/14661	0.171984958467915	0.257310253156492	0.183633806400399	ID2/KLF6	2
GO:0042303	GO:0042303	molting cycle	1/26	106/14661	0.172069613736337	0.257310253156492	0.183633806400399	IGFBP5	1
GO:0042633	GO:0042633	hair cycle	1/26	106/14661	0.172069613736337	0.257310253156492	0.183633806400399	IGFBP5	1
GO:0048640	GO:0048640	negative regulation of developmental growth	1/26	106/14661	0.172069613736337	0.257310253156492	0.183633806400399	CITED2	1
GO:0007015	GO:0007015	actin filament organization	2/26	426/14661	0.173888954973139	0.259631435075101	0.185290357065726	SORBS2/ID1	2
GO:0045785	GO:0045785	positive regulation of cell adhesion	2/26	427/14661	0.174524467008029	0.259731730909368	0.185361934881171	CITED2/EPHA4	2
GO:0030301	GO:0030301	cholesterol transport	1/26	108/14661	0.175024983277403	0.259731730909368	0.185361934881171	STAR	1
GO:0036503	GO:0036503	ERAD pathway	1/26	108/14661	0.175024983277403	0.259731730909368	0.185361934881171	STT3B	1
GO:0045445	GO:0045445	myoblast differentiation	1/26	108/14661	0.175024983277403	0.259731730909368	0.185361934881171	ID3	1
GO:0002761	GO:0002761	regulation of myeloid leukocyte differentiation	1/26	109/14661	0.176498861545444	0.2611216033823	0.186353840837054	ID2	1
GO:0042752	GO:0042752	regulation of circadian rhythm	1/26	109/14661	0.176498861545444	0.2611216033823	0.186353840837054	ID2	1
GO:0043406	GO:0043406	positive regulation of MAP kinase activity	1/26	110/14661	0.177970207724651	0.262898239982311	0.187621767542065	EPHA4	1
GO:0001824	GO:0001824	blastocyst development	1/26	111/14661	0.179439025991378	0.263466364446555	0.188027219157765	CITED2	1
GO:0045446	GO:0045446	endothelial cell differentiation	1/26	111/14661	0.179439025991378	0.263466364446555	0.188027219157765	ID1	1
GO:0051897	GO:0051897	positive regulation of protein kinase B signaling	1/26	111/14661	0.179439025991378	0.263466364446555	0.188027219157765	IGFBP5	1
GO:0071901	GO:0071901	negative regulation of protein serine/threonine kinase activity	1/26	111/14661	0.179439025991378	0.263466364446555	0.188027219157765	CDKN1C	1
GO:0007088	GO:0007088	regulation of mitotic nuclear division	1/26	112/14661	0.18090532051538	0.265218659941101	0.189277774421903	DMRT1	1
GO:0043500	GO:0043500	muscle adaptation	1/26	113/14661	0.182369095459816	0.26696198913696	0.190521930735604	IGFBP5	1
GO:0010817	GO:0010817	regulation of hormone levels	2/26	441/14661	0.183464015555749	0.267089843111794	0.190613175883336	PAX8/ATP1A1	2
GO:0007368	GO:0007368	determination of left/right symmetry	1/26	114/14661	0.183830354981266	0.267089843111794	0.190613175883336	CITED2	1
GO:0051101	GO:0051101	regulation of DNA binding	1/26	114/14661	0.183830354981266	0.267089843111794	0.190613175883336	ID1	1
GO:0098659	GO:0098659	inorganic cation import across plasma membrane	1/26	114/14661	0.183830354981266	0.267089843111794	0.190613175883336	ATP1A1	1
GO:0099587	GO:0099587	inorganic ion import across plasma membrane	1/26	114/14661	0.183830354981266	0.267089843111794	0.190613175883336	ATP1A1	1
GO:0042542	GO:0042542	response to hydrogen peroxide	1/26	115/14661	0.185289103229735	0.268807475133288	0.191838992974699	GPR37	1
GO:0007127	GO:0007127	meiosis I	1/26	118/14661	0.189650321738966	0.273501650935125	0.195189070788659	DMRT1	1
GO:0046660	GO:0046660	female sex differentiation	1/26	118/14661	0.189650321738966	0.273501650935125	0.195189070788659	LHX9	1
GO:0055007	GO:0055007	cardiac muscle cell differentiation	1/26	118/14661	0.189650321738966	0.273501650935125	0.195189070788659	SORBS2	1
GO:1904375	GO:1904375	regulation of protein localization to cell periphery	1/26	118/14661	0.189650321738966	0.273501650935125	0.195189070788659	LYPD1	1
GO:0022612	GO:0022612	gland morphogenesis	1/26	119/14661	0.191099066264496	0.27477558048682	0.196098232121306	IGFBP5	1
GO:0046683	GO:0046683	response to organophosphorus	1/26	119/14661	0.191099066264496	0.27477558048682	0.196098232121306	IGFBP5	1
GO:0008203	GO:0008203	cholesterol metabolic process	1/26	120/14661	0.192545320168851	0.276038423604901	0.19699948143343	STAR	1
GO:0046718	GO:0046718	viral entry into host cell	1/26	120/14661	0.192545320168851	0.276038423604901	0.19699948143343	NCAM1	1
GO:0015918	GO:0015918	sterol transport	1/26	121/14661	0.193989087562813	0.277698664375632	0.198184340289735	STAR	1
GO:0032874	GO:0032874	positive regulation of stress-activated MAPK cascade	1/26	122/14661	0.195430372550665	0.278931886330465	0.199064449958606	GADD45G	1
GO:0042471	GO:0042471	ear morphogenesis	1/26	122/14661	0.195430372550665	0.278931886330465	0.199064449958606	PAX8	1
GO:0016049	GO:0016049	cell growth	2/26	460/14661	0.195711467569318	0.278931886330465	0.199064449958606	SORBS2/IGFBP5	2
GO:0003206	GO:0003206	cardiac chamber morphogenesis	1/26	123/14661	0.196869179230195	0.279353054323721	0.199365023607681	CITED2	1
GO:0009855	GO:0009855	determination of bilateral symmetry	1/26	123/14661	0.196869179230195	0.279353054323721	0.199365023607681	CITED2	1
GO:0061982	GO:0061982	meiosis I cell cycle process	1/26	123/14661	0.196869179230195	0.279353054323721	0.199365023607681	DMRT1	1
GO:0009799	GO:0009799	specification of symmetry	1/26	124/14661	0.198305511692707	0.280558773916751	0.20022550575172	CITED2	1
GO:0070304	GO:0070304	positive regulation of stress-activated protein kinase signaling cascade	1/26	124/14661	0.198305511692707	0.280558773916751	0.20022550575172	GADD45G	1
GO:0007498	GO:0007498	mesoderm development	1/26	125/14661	0.199739374023036	0.280558773916751	0.20022550575172	CITED2	1
GO:0010565	GO:0010565	regulation of cellular ketone metabolic process	1/26	125/14661	0.199739374023036	0.280558773916751	0.20022550575172	STAR	1
GO:0030048	GO:0030048	actin filament-based movement	1/26	125/14661	0.199739374023036	0.280558773916751	0.20022550575172	ATP1A1	1
GO:0044409	GO:0044409	entry into host	1/26	125/14661	0.199739374023036	0.280558773916751	0.20022550575172	NCAM1	1
GO:0050864	GO:0050864	regulation of B cell activation	1/26	125/14661	0.199739374023036	0.280558773916751	0.20022550575172	ID2	1
GO:0003158	GO:0003158	endothelium development	1/26	127/14661	0.202599704594164	0.28375635859586	0.202507516043613	ID1	1
GO:0048593	GO:0048593	camera-type eye morphogenesis	1/26	127/14661	0.202599704594164	0.28375635859586	0.202507516043613	CITED2	1
GO:1902652	GO:1902652	secondary alcohol metabolic process	1/26	128/14661	0.204026180972349	0.285343090510969	0.203639914064034	STAR	1
GO:0010638	GO:0010638	positive regulation of organelle organization	2/26	474/14661	0.204809654717778	0.285616907296528	0.203835328035967	ID1/DMRT1	2
GO:0043065	GO:0043065	positive regulation of apoptotic process	2/26	474/14661	0.204809654717778	0.285616907296528	0.203835328035967	ID3/GADD45G	2
GO:0034248	GO:0034248	regulation of cellular amide metabolic process	2/26	475/14661	0.205461667114936	0.286030393279242	0.204130419288521	IGFBP5/EPHA4	2
GO:0008015	GO:0008015	blood circulation	2/26	477/14661	0.206766499489257	0.286030393279242	0.204130419288521	ATP1A1/ID2	2
GO:0002244	GO:0002244	hematopoietic progenitor cell differentiation	1/26	130/14661	0.206871776209164	0.286030393279242	0.204130419288521	CITED2	1
GO:0046328	GO:0046328	regulation of JNK cascade	1/26	130/14661	0.206871776209164	0.286030393279242	0.204130419288521	GADD45G	1
GO:0048565	GO:0048565	digestive tract development	1/26	130/14661	0.206871776209164	0.286030393279242	0.204130419288521	ID2	1
GO:1902600	GO:1902600	proton transmembrane transport	1/26	130/14661	0.206871776209164	0.286030393279242	0.204130419288521	ATP1A1	1
GO:0001889	GO:0001889	liver development	1/26	132/14661	0.209707588405259	0.287903638319084	0.205467292237683	CITED2	1
GO:0006275	GO:0006275	regulation of DNA replication	1/26	132/14661	0.209707588405259	0.287903638319084	0.205467292237683	ID3	1
GO:0006986	GO:0006986	response to unfolded protein	1/26	132/14661	0.209707588405259	0.287903638319084	0.205467292237683	STT3B	1
GO:0007266	GO:0007266	Rho protein signal transduction	1/26	132/14661	0.209707588405259	0.287903638319084	0.205467292237683	ARHGAP29	1
GO:0060048	GO:0060048	cardiac muscle contraction	1/26	132/14661	0.209707588405259	0.287903638319084	0.205467292237683	ATP1A1	1
GO:0014074	GO:0014074	response to purine-containing compound	1/26	133/14661	0.211121835958529	0.289436423909295	0.206561190552551	IGFBP5	1
GO:0010977	GO:0010977	negative regulation of neuron projection development	1/26	134/14661	0.212533649853427	0.290144252327993	0.207066344254004	EPHA4	1
GO:0016125	GO:0016125	sterol metabolic process	1/26	134/14661	0.212533649853427	0.290144252327993	0.207066344254004	STAR	1
GO:0034614	GO:0034614	cellular response to reactive oxygen species	1/26	134/14661	0.212533649853427	0.290144252327993	0.207066344254004	GPR37	1
GO:0030534	GO:0030534	adult behavior	1/26	135/14661	0.213943034110591	0.290461537768594	0.207292780365501	EPHA4	1
GO:0045598	GO:0045598	regulation of fat cell differentiation	1/26	135/14661	0.213943034110591	0.290461537768594	0.207292780365501	ID2	1
GO:0061008	GO:0061008	hepaticobiliary system development	1/26	135/14661	0.213943034110591	0.290461537768594	0.207292780365501	CITED2	1
GO:0043068	GO:0043068	positive regulation of programmed cell death	2/26	488/14661	0.213961379673162	0.290461537768594	0.207292780365501	ID3/GADD45G	2
GO:0001508	GO:0001508	action potential	1/26	136/14661	0.215349992744291	0.291938902297699	0.208347126504423	ATP1A1	1
GO:0062013	GO:0062013	positive regulation of small molecule metabolic process	1/26	137/14661	0.216754529762441	0.293433708814893	0.209413920412621	STAR	1
GO:0051783	GO:0051783	regulation of nuclear division	1/26	138/14661	0.218156649166613	0.294921088998536	0.210475414392501	DMRT1	1
GO:0051345	GO:0051345	positive regulation of hydrolase activity	2/26	495/14661	0.218554894938301	0.295049108166706	0.210566777433246	ARHGAP29/EPHA4	2
GO:0050768	GO:0050768	negative regulation of neurogenesis	1/26	139/14661	0.219556354952034	0.29598998198804	0.211238247920856	ID1	1
GO:0055123	GO:0055123	digestive system development	1/26	140/14661	0.220953651107607	0.297461148028524	0.212288170403723	ID2	1
GO:0001890	GO:0001890	placenta development	1/26	141/14661	0.22234854161592	0.298512130456732	0.21303822175762	CITED2	1
GO:0008037	GO:0008037	cell recognition	1/26	141/14661	0.22234854161592	0.298512130456732	0.21303822175762	EPHA4	1
GO:0007292	GO:0007292	female gamete generation	1/26	142/14661	0.223741030453247	0.299142065475318	0.213487785518989	DMRT1	1
GO:0051100	GO:0051100	negative regulation of binding	1/26	142/14661	0.223741030453247	0.299142065475318	0.213487785518989	ID1	1
GO:0061351	GO:0061351	neural precursor cell proliferation	1/26	142/14661	0.223741030453247	0.299142065475318	0.213487785518989	ID2	1
GO:0044000	GO:0044000	movement in host	1/26	143/14661	0.225131121589566	0.300174828786088	0.214224834492129	NCAM1	1
GO:1901136	GO:1901136	carbohydrate derivative catabolic process	1/26	143/14661	0.225131121589566	0.300174828786088	0.214224834492129	STT3B	1
GO:0006575	GO:0006575	cellular modified amino acid metabolic process	1/26	144/14661	0.226518818988565	0.300787284230718	0.214661923660432	PAX8	1
GO:0010950	GO:0010950	positive regulation of endopeptidase activity	1/26	144/14661	0.226518818988565	0.300787284230718	0.214661923660432	EPHA4	1
GO:0051961	GO:0051961	negative regulation of nervous system development	1/26	144/14661	0.226518818988565	0.300787284230718	0.214661923660432	ID1	1
GO:0051250	GO:0051250	negative regulation of lymphocyte activation	1/26	146/14661	0.229287048397967	0.303220423187516	0.216398374356263	ID2	1
GO:0055067	GO:0055067	monovalent inorganic cation homeostasis	1/26	146/14661	0.229287048397967	0.303220423187516	0.216398374356263	ATP1A1	1
GO:0090101	GO:0090101	negative regulation of transmembrane receptor protein serine/threonine kinase signaling pathway	1/26	146/14661	0.229287048397967	0.303220423187516	0.216398374356263	LTBP1	1
GO:0034250	GO:0034250	positive regulation of cellular amide metabolic process	1/26	147/14661	0.230667588304385	0.304218311847845	0.217110534446318	EPHA4	1
GO:0045834	GO:0045834	positive regulation of lipid metabolic process	1/26	147/14661	0.230667588304385	0.304218311847845	0.217110534446318	STAR	1
GO:0010976	GO:0010976	positive regulation of neuron projection development	1/26	152/14661	0.237534697211658	0.311583975289786	0.222367164518052	TUBB2B	1
GO:0050770	GO:0050770	regulation of axonogenesis	1/26	152/14661	0.237534697211658	0.311583975289786	0.222367164518052	EPHA4	1
GO:0050806	GO:0050806	positive regulation of synaptic transmission	1/26	152/14661	0.237534697211658	0.311583975289786	0.222367164518052	EPHA4	1
GO:0051147	GO:0051147	regulation of muscle cell differentiation	1/26	152/14661	0.237534697211658	0.311583975289786	0.222367164518052	ID2	1
GO:0035966	GO:0035966	response to topologically incorrect protein	1/26	153/14661	0.238901028307702	0.312953907702272	0.223344839913144	STT3B	1
GO:0043534	GO:0043534	blood vessel endothelial cell migration	1/26	154/14661	0.24026500495948	0.313894603253514	0.224016183175294	ID1	1
GO:0099173	GO:0099173	postsynapse organization	1/26	154/14661	0.24026500495948	0.313894603253514	0.224016183175294	EPHA4	1
GO:0007568	GO:0007568	aging	1/26	155/14661	0.241626631062124	0.314827192214993	0.224681741032792	IGFBP5	1
GO:0051017	GO:0051017	actin filament bundle assembly	1/26	155/14661	0.241626631062124	0.314827192214993	0.224681741032792	ID1	1
GO:0010469	GO:0010469	regulation of signaling receptor activity	1/26	156/14661	0.242985910504588	0.314909740013946	0.224740652663191	LYPD1	1
GO:0043409	GO:0043409	negative regulation of MAPK cascade	1/26	156/14661	0.242985910504588	0.314909740013946	0.224740652663191	EPHA4	1
GO:1903034	GO:1903034	regulation of response to wounding	1/26	156/14661	0.242985910504588	0.314909740013946	0.224740652663191	EPHA4	1
GO:1905475	GO:1905475	regulation of protein localization to membrane	1/26	156/14661	0.242985910504588	0.314909740013946	0.224740652663191	LYPD1	1
GO:0061572	GO:0061572	actin filament bundle organization	1/26	158/14661	0.245697444933973	0.317999888782719	0.226945989503803	ID1	1
GO:0001837	GO:0001837	epithelial to mesenchymal transition	1/26	159/14661	0.247049707668009	0.318056047487821	0.226986068111841	EPHA4	1
GO:0007519	GO:0007519	skeletal muscle tissue development	1/26	159/14661	0.247049707668009	0.318056047487821	0.226986068111841	CITED2	1
GO:0050680	GO:0050680	negative regulation of epithelial cell proliferation	1/26	159/14661	0.247049707668009	0.318056047487821	0.226986068111841	CDKN1C	1
GO:0051701	GO:0051701	biological process involved in interaction with host	1/26	159/14661	0.247049707668009	0.318056047487821	0.226986068111841	NCAM1	1
GO:0007254	GO:0007254	JNK cascade	1/26	160/14661	0.248399639236112	0.318949074422062	0.227623391860666	GADD45G	1
GO:0035637	GO:0035637	multicellular organismal signaling	1/26	160/14661	0.248399639236112	0.318949074422062	0.227623391860666	ATP1A1	1
GO:0021915	GO:0021915	neural tube development	1/26	161/14661	0.249747243496498	0.320256359734296	0.228556358094976	CITED2	1
GO:0031214	GO:0031214	biomineral tissue development	1/26	163/14661	0.252435485496392	0.322867014732929	0.230419496111111	WNT6	1
GO:0006937	GO:0006937	regulation of muscle contraction	1/26	164/14661	0.253776130921767	0.322867014732929	0.230419496111111	ATP1A1	1
GO:0010952	GO:0010952	positive regulation of peptidase activity	1/26	164/14661	0.253776130921767	0.322867014732929	0.230419496111111	EPHA4	1
GO:0051099	GO:0051099	positive regulation of binding	1/26	164/14661	0.253776130921767	0.322867014732929	0.230419496111111	EPHA4	1
GO:0090276	GO:0090276	regulation of peptide hormone secretion	1/26	164/14661	0.253776130921767	0.322867014732929	0.230419496111111	PAX8	1
GO:2000045	GO:2000045	regulation of G1/S transition of mitotic cell cycle	1/26	164/14661	0.253776130921767	0.322867014732929	0.230419496111111	ID2	1
GO:0002791	GO:0002791	regulation of peptide secretion	1/26	167/14661	0.257784210886885	0.327109990838188	0.233447567643888	PAX8	1
GO:0035725	GO:0035725	sodium ion transmembrane transport	1/26	167/14661	0.257784210886885	0.327109990838188	0.233447567643888	ATP1A1	1
GO:0048771	GO:0048771	tissue remodeling	1/26	168/14661	0.25911563151038	0.327943221130325	0.234042216509513	IGFBP5	1
GO:1902905	GO:1902905	positive regulation of supramolecular fiber organization	1/26	168/14661	0.25911563151038	0.327943221130325	0.234042216509513	ID1	1
GO:0001764	GO:0001764	neuron migration	1/26	169/14661	0.260444755472343	0.328279123258237	0.234281938734219	TUBB2B	1
GO:0043405	GO:0043405	regulation of MAP kinase activity	1/26	169/14661	0.260444755472343	0.328279123258237	0.234281938734219	EPHA4	1
GO:0090087	GO:0090087	regulation of peptide transport	1/26	169/14661	0.260444755472343	0.328279123258237	0.234281938734219	PAX8	1
GO:0006941	GO:0006941	striated muscle contraction	1/26	170/14661	0.261771586576243	0.328279123258237	0.234281938734219	ATP1A1	1
GO:0110148	GO:0110148	biomineralization	1/26	170/14661	0.261771586576243	0.328279123258237	0.234281938734219	WNT6	1
GO:0007219	GO:0007219	Notch signaling pathway	1/26	171/14661	0.263096128619513	0.328279123258237	0.234281938734219	SORBS2	1
GO:0019827	GO:0019827	stem cell population maintenance	1/26	171/14661	0.263096128619513	0.328279123258237	0.234281938734219	PAX8	1
GO:0051896	GO:0051896	regulation of protein kinase B signaling	1/26	171/14661	0.263096128619513	0.328279123258237	0.234281938734219	IGFBP5	1
GO:0060538	GO:0060538	skeletal muscle organ development	1/26	171/14661	0.263096128619513	0.328279123258237	0.234281938734219	CITED2	1
GO:1902107	GO:1902107	positive regulation of leukocyte differentiation	1/26	171/14661	0.263096128619513	0.328279123258237	0.234281938734219	ID2	1
GO:1903708	GO:1903708	positive regulation of hemopoiesis	1/26	171/14661	0.263096128619513	0.328279123258237	0.234281938734219	ID2	1
GO:0021953	GO:0021953	central nervous system neuron differentiation	1/26	173/14661	0.265738360683761	0.331150880236686	0.236331416586502	EPHA4	1
GO:0098727	GO:0098727	maintenance of cell number	1/26	174/14661	0.267056058269502	0.332366822839892	0.237199194554352	PAX8	1
GO:0002695	GO:0002695	negative regulation of leukocyte activation	1/26	176/14661	0.269684635415112	0.334780926722208	0.238922060547905	ID2	1
GO:0032872	GO:0032872	regulation of stress-activated MAPK cascade	1/26	176/14661	0.269684635415112	0.334780926722208	0.238922060547905	GADD45G	1
GO:0010721	GO:0010721	negative regulation of cell development	1/26	177/14661	0.27099552250377	0.335551143788107	0.239471738960757	ID1	1
GO:0050731	GO:0050731	positive regulation of peptidyl-tyrosine phosphorylation	1/26	177/14661	0.27099552250377	0.335551143788107	0.239471738960757	EPHA4	1
GO:0070302	GO:0070302	regulation of stress-activated protein kinase signaling cascade	1/26	179/14661	0.273610512489952	0.337928104371326	0.241168097011808	GADD45G	1
GO:0140013	GO:0140013	meiotic nuclear division	1/26	179/14661	0.273610512489952	0.337928104371326	0.241168097011808	DMRT1	1
GO:0000302	GO:0000302	response to reactive oxygen species	1/26	180/14661	0.274914622880455	0.339107885075891	0.242010067430162	GPR37	1
GO:0030324	GO:0030324	lung development	1/26	181/14661	0.276216481854635	0.339421517525544	0.242233896522995	IGFBP5	1
GO:0031099	GO:0031099	regeneration	1/26	181/14661	0.276216481854635	0.339421517525544	0.242233896522995	EPHA4	1
GO:0043393	GO:0043393	regulation of protein binding	1/26	181/14661	0.276216481854635	0.339421517525544	0.242233896522995	ID1	1
GO:1903828	GO:1903828	negative regulation of protein localization	1/26	184/14661	0.280108587565906	0.343189757520911	0.244923164615855	LYPD1	1
GO:0030323	GO:0030323	respiratory tube development	1/26	185/14661	0.281401478131858	0.343189757520911	0.244923164615855	IGFBP5	1
GO:0045637	GO:0045637	regulation of myeloid cell differentiation	1/26	185/14661	0.281401478131858	0.343189757520911	0.244923164615855	ID2	1
GO:0051495	GO:0051495	positive regulation of cytoskeleton organization	1/26	185/14661	0.281401478131858	0.343189757520911	0.244923164615855	ID1	1
GO:0055001	GO:0055001	muscle cell development	1/26	185/14661	0.281401478131858	0.343189757520911	0.244923164615855	SORBS2	1
GO:0098739	GO:0098739	import across plasma membrane	1/26	185/14661	0.281401478131858	0.343189757520911	0.244923164615855	ATP1A1	1
GO:0050821	GO:0050821	protein stabilization	1/26	186/14661	0.282692135880447	0.343900821121145	0.245430627159231	EPHA4	1
GO:1902806	GO:1902806	regulation of cell cycle G1/S phase transition	1/26	186/14661	0.282692135880447	0.343900821121145	0.245430627159231	ID2	1
GO:0048167	GO:0048167	regulation of synaptic plasticity	1/26	187/14661	0.283980564513753	0.34503638588421	0.246241042124426	EPHA4	1
GO:0042180	GO:0042180	cellular ketone metabolic process	1/26	189/14661	0.286550749213435	0.346858441140049	0.247541382619983	STAR	1
GO:0045664	GO:0045664	regulation of neuron differentiation	1/26	189/14661	0.286550749213435	0.346858441140049	0.247541382619983	ID2	1
GO:0071383	GO:0071383	cellular response to steroid hormone stimulus	1/26	189/14661	0.286550749213435	0.346858441140049	0.247541382619983	ATP1A1	1
GO:0045216	GO:0045216	cell-cell junction organization	1/26	190/14661	0.287832512654594	0.34797661977645	0.248339389682348	EPHA4	1
GO:0007033	GO:0007033	vacuole organization	1/26	191/14661	0.289112061730054	0.349089346585855	0.249133505956333	LAPTM4B	1
GO:0072330	GO:0072330	monocarboxylic acid biosynthetic process	1/26	192/14661	0.290389400112571	0.350196646289602	0.249923749084739	STAR	1
GO:0045619	GO:0045619	regulation of lymphocyte differentiation	1/26	193/14661	0.291664531469063	0.351298543479466	0.250710136617899	ID2	1
GO:0006469	GO:0006469	negative regulation of protein kinase activity	1/26	195/14661	0.294208187742501	0.35348622804167	0.252271414640958	CDKN1C	1
GO:0071902	GO:0071902	positive regulation of protein serine/threonine kinase activity	1/26	195/14661	0.294208187742501	0.35348622804167	0.252271414640958	EPHA4	1
GO:1903046	GO:1903046	meiotic cell cycle process	1/26	196/14661	0.295476719964172	0.354572063957007	0.253046339774385	DMRT1	1
GO:0043491	GO:0043491	protein kinase B signaling	1/26	197/14661	0.296743059769284	0.355652594446046	0.253817478600763	IGFBP5	1
GO:0050866	GO:0050866	negative regulation of cell activation	1/26	199/14661	0.299269176675477	0.358238472572123	0.255662934183484	ID2	1
GO:0008016	GO:0008016	regulation of heart contraction	1/26	200/14661	0.300528961034933	0.358862592292327	0.256108347758982	ATP1A1	1
GO:0009612	GO:0009612	response to mechanical stimulus	1/26	200/14661	0.300528961034933	0.358862592292327	0.256108347758982	CITED2	1
GO:0050807	GO:0050807	regulation of synapse organization	1/26	201/14661	0.301786567494589	0.359922139392319	0.256864511435498	EPHA4	1
GO:0050679	GO:0050679	positive regulation of epithelial cell proliferation	1/26	202/14661	0.303041999669218	0.36097649960598	0.257616973403012	ID1	1
GO:1903050	GO:1903050	regulation of proteolysis involved in protein catabolic process	1/26	203/14661	0.304295261167842	0.362025696273124	0.258365750318377	EPHA4	1
GO:0006486	GO:0006486	protein glycosylation	1/26	204/14661	0.30554635559374	0.362626444001362	0.258794484077212	STT3B	1
GO:0043413	GO:0043413	macromolecule glycosylation	1/26	204/14661	0.30554635559374	0.362626444001362	0.258794484077212	STT3B	1
GO:0002064	GO:0002064	epithelial cell development	1/26	205/14661	0.30679528654446	0.363221703436316	0.259219301022885	DMRT1	1
GO:0060541	GO:0060541	respiratory system development	1/26	205/14661	0.30679528654446	0.363221703436316	0.259219301022885	IGFBP5	1
GO:0030072	GO:0030072	peptide hormone secretion	1/26	206/14661	0.308042057611826	0.363811518831951	0.259640232737985	PAX8	1
GO:0071805	GO:0071805	potassium ion transmembrane transport	1/26	206/14661	0.308042057611826	0.363811518831951	0.259640232737985	ATP1A1	1
GO:0050803	GO:0050803	regulation of synapse structure or activity	1/26	207/14661	0.309286672381947	0.364395934006367	0.260057310494039	EPHA4	1
GO:0050920	GO:0050920	regulation of chemotaxis	1/26	207/14661	0.309286672381947	0.364395934006367	0.260057310494039	TUBB2B	1
GO:0002790	GO:0002790	peptide secretion	1/26	211/14661	0.314243640012605	0.369787915365922	0.263905389025496	PAX8	1
GO:0046883	GO:0046883	regulation of hormone secretion	1/26	214/14661	0.317938899486882	0.373683930231256	0.266685845811564	PAX8	1
GO:0017148	GO:0017148	negative regulation of translation	1/26	215/14661	0.319166392296001	0.374221632462862	0.267069586087314	IGFBP5	1
GO:0033673	GO:0033673	negative regulation of kinase activity	1/26	215/14661	0.319166392296001	0.374221632462862	0.267069586087314	CDKN1C	1
GO:0016197	GO:0016197	endosomal transport	1/26	217/14661	0.321615008609623	0.376185064222086	0.268470822311408	LAPTM4B	1
GO:0046777	GO:0046777	protein autophosphorylation	1/26	217/14661	0.321615008609623	0.376185064222086	0.268470822311408	EPHA4	1
GO:0048705	GO:0048705	skeletal system morphogenesis	1/26	218/14661	0.322836139167373	0.376706755426995	0.268843136047639	CITED2	1
GO:0051403	GO:0051403	stress-activated MAPK cascade	1/26	218/14661	0.322836139167373	0.376706755426995	0.268843136047639	GADD45G	1
GO:0060348	GO:0060348	bone development	1/26	219/14661	0.324055156018557	0.377223487006033	0.269211910263132	CITED2	1
GO:0070085	GO:0070085	glycosylation	1/26	219/14661	0.324055156018557	0.377223487006033	0.269211910263132	STT3B	1
GO:0007160	GO:0007160	cell-matrix adhesion	1/26	222/14661	0.327699559430736	0.380554327080855	0.271589020517959	BCAM	1
GO:0048588	GO:0048588	developmental cell growth	1/26	222/14661	0.327699559430736	0.380554327080855	0.271589020517959	SORBS2	1
GO:0000082	GO:0000082	G1/S transition of mitotic cell cycle	1/26	223/14661	0.328910156525743	0.381049668823626	0.27194252951567	ID2	1
GO:0042593	GO:0042593	glucose homeostasis	1/26	223/14661	0.328910156525743	0.381049668823626	0.27194252951567	IGFBP5	1
GO:0033500	GO:0033500	carbohydrate homeostasis	1/26	224/14661	0.330118657421319	0.381540231882904	0.272292628125226	IGFBP5	1
GO:0045930	GO:0045930	negative regulation of mitotic cell cycle	1/26	224/14661	0.330118657421319	0.381540231882904	0.272292628125226	CDKN1C	1
GO:0031098	GO:0031098	stress-activated protein kinase signaling cascade	1/26	225/14661	0.331325065602177	0.382479766942181	0.272963143182691	GADD45G	1
GO:0045444	GO:0045444	fat cell differentiation	1/26	228/14661	0.334931768620331	0.386184672715257	0.275607211738525	ID2	1
GO:0006813	GO:0006813	potassium ion transport	1/26	229/14661	0.336129840678522	0.386648763478726	0.275938417947239	ATP1A1	1
GO:0090068	GO:0090068	positive regulation of cell cycle process	1/26	229/14661	0.336129840678522	0.386648763478726	0.275938417947239	DMRT1	1
GO:0007188	GO:0007188	adenylate cyclase-modulating G protein-coupled receptor signaling pathway	1/26	230/14661	0.337325837362444	0.38756585569302	0.276592916289474	GPR37	1
GO:0043547	GO:0043547	positive regulation of GTPase activity	1/26	231/14661	0.338519762123623	0.388478404703851	0.277244172297853	ARHGAP29	1
GO:0006814	GO:0006814	sodium ion transport	1/26	232/14661	0.339711618408085	0.38892778927286	0.277564883182602	ATP1A1	1
GO:0015833	GO:0015833	peptide transport	1/26	232/14661	0.339711618408085	0.38892778927286	0.277564883182602	PAX8	1
GO:0098657	GO:0098657	import into cell	1/26	233/14661	0.340901409656362	0.389830788454098	0.278209323793861	ATP1A1	1
GO:0060047	GO:0060047	heart contraction	1/26	235/14661	0.343274810779076	0.392083567658357	0.279817057707231	ATP1A1	1
GO:2000113	GO:2000113	negative regulation of cellular macromolecule biosynthetic process	1/26	237/14661	0.345639992906482	0.39432168204824	0.281414325828233	IGFBP5	1
GO:0034249	GO:0034249	negative regulation of cellular amide metabolic process	1/26	238/14661	0.34681951039015	0.394740707376142	0.281713370328003	IGFBP5	1
GO:0048863	GO:0048863	stem cell differentiation	1/26	238/14661	0.34681951039015	0.394740707376142	0.281713370328003	CITED2	1
GO:0021537	GO:0021537	telencephalon development	1/26	239/14661	0.347996983365943	0.395617623194966	0.282339196107302	ID2	1
GO:0044403	GO:0044403	biological process involved in symbiotic interaction	1/26	241/14661	0.350345809397735	0.397822577960979	0.283912799302887	NCAM1	1
GO:0050730	GO:0050730	regulation of peptidyl-tyrosine phosphorylation	1/26	245/14661	0.355019076705575	0.402101309827303	0.286966388538221	EPHA4	1
GO:0003015	GO:0003015	heart process	1/26	246/14661	0.356182333087766	0.402101309827303	0.286966388538221	ATP1A1	1
GO:0030522	GO:0030522	intracellular receptor signaling pathway	1/26	246/14661	0.356182333087766	0.402101309827303	0.286966388538221	CITED2	1
GO:0043542	GO:0043542	endothelial cell migration	1/26	246/14661	0.356182333087766	0.402101309827303	0.286966388538221	ID1	1
GO:0051348	GO:0051348	negative regulation of transferase activity	1/26	246/14661	0.356182333087766	0.402101309827303	0.286966388538221	CDKN1C	1
GO:0044843	GO:0044843	cell cycle G1/S phase transition	1/26	247/14661	0.357343572029126	0.402477348797579	0.287234755098121	ID2	1
GO:1903522	GO:1903522	regulation of blood circulation	1/26	247/14661	0.357343572029126	0.402477348797579	0.287234755098121	ATP1A1	1
GO:0034976	GO:0034976	response to endoplasmic reticulum stress	1/26	248/14661	0.358502796888793	0.403315646499893	0.287833020406573	STT3B	1
GO:0003007	GO:0003007	heart morphogenesis	1/26	249/14661	0.359660011020542	0.403683060868322	0.288095231873754	CITED2	1
GO:0043588	GO:0043588	skin development	1/26	249/14661	0.359660011020542	0.403683060868322	0.288095231873754	IGFBP5	1
GO:0019058	GO:0019058	viral life cycle	1/26	255/14661	0.366561257662791	0.410954489559668	0.293284609724736	NCAM1	1
GO:0015850	GO:0015850	organic hydroxy compound transport	1/26	258/14661	0.369985006179922	0.413362558628602	0.295003168871831	STAR	1
GO:0034599	GO:0034599	cellular response to oxidative stress	1/26	258/14661	0.369985006179922	0.413362558628602	0.295003168871831	GPR37	1
GO:0110053	GO:0110053	regulation of actin filament organization	1/26	258/14661	0.369985006179922	0.413362558628602	0.295003168871831	ID1	1
GO:0006260	GO:0006260	DNA replication	1/26	262/14661	0.374522334754824	0.41747214378634	0.297936043702836	ID3	1
GO:0051321	GO:0051321	meiotic cell cycle	1/26	262/14661	0.374522334754824	0.41747214378634	0.297936043702836	DMRT1	1
GO:0072659	GO:0072659	protein localization to plasma membrane	1/26	263/14661	0.375651747859649	0.418251430606619	0.298492194899028	LYPD1	1
GO:0042886	GO:0042886	amide transport	1/26	265/14661	0.377904694161383	0.419798128828416	0.299596022198317	PAX8	1
GO:0070372	GO:0070372	regulation of ERK1 and ERK2 cascade	1/26	265/14661	0.377904694161383	0.419798128828416	0.299596022198317	EPHA4	1
GO:0046879	GO:0046879	hormone secretion	1/26	268/14661	0.381269462802588	0.423052417630269	0.301918500344755	PAX8	1
GO:0007281	GO:0007281	germ cell development	1/26	271/14661	0.384616728522286	0.42627988611592	0.304221837719722	DMRT1	1
GO:0009914	GO:0009914	hormone transport	1/26	275/14661	0.389052673756887	0.430215243335261	0.307030371840954	PAX8	1
GO:0022409	GO:0022409	positive regulation of cell-cell adhesion	1/26	275/14661	0.389052673756887	0.430215243335261	0.307030371840954	CITED2	1
GO:0007162	GO:0007162	negative regulation of cell adhesion	1/26	276/14661	0.39015684659731	0.430456815996124	0.307202774248912	EPHA4	1
GO:0046394	GO:0046394	carboxylic acid biosynthetic process	1/26	276/14661	0.39015684659731	0.430456815996124	0.307202774248912	STAR	1
GO:0016053	GO:0016053	organic acid biosynthetic process	1/26	278/14661	0.392359438583011	0.43239611598944	0.308586788430844	STAR	1
GO:0006790	GO:0006790	sulfur compound metabolic process	1/26	279/14661	0.393457864126836	0.433115565041093	0.309100235393199	PAX8	1
GO:0045861	GO:0045861	negative regulation of proteolysis	1/26	281/14661	0.395648990274452	0.435034862609465	0.310469974506863	EPHA4	1
GO:0009416	GO:0009416	response to light stimulus	1/26	283/14661	0.397832504386525	0.436941462444861	0.31183065166901	ID2	1
GO:0051056	GO:0051056	regulation of small GTPase mediated signal transduction	1/26	285/14661	0.400008431853238	0.438835435396554	0.313182317442418	ARHGAP29	1
GO:0010948	GO:0010948	negative regulation of cell cycle process	1/26	286/14661	0.401093558506814	0.439034841068269	0.313324626666655	DMRT1	1
GO:0070371	GO:0070371	ERK1 and ERK2 cascade	1/26	286/14661	0.401093558506814	0.439034841068269	0.313324626666655	EPHA4	1
GO:1902105	GO:1902105	regulation of leukocyte differentiation	1/26	287/14661	0.402176797983602	0.439725362924703	0.313817429247757	ID2	1
GO:0009101	GO:0009101	glycoprotein biosynthetic process	1/26	288/14661	0.403258153434584	0.439917985565001	0.313954897647104	STT3B	1
GO:0060070	GO:0060070	canonical Wnt signaling pathway	1/26	288/14661	0.403258153434584	0.439917985565001	0.313954897647104	WNT6	1
GO:0031647	GO:0031647	regulation of protein stability	1/26	289/14661	0.404337628005704	0.440601092400834	0.314442408373565	EPHA4	1
GO:0009895	GO:0009895	negative regulation of catabolic process	1/26	291/14661	0.406490947066955	0.441956600166756	0.315409789376102	LAPTM4B	1
GO:0022604	GO:0022604	regulation of cell morphogenesis	1/26	291/14661	0.406490947066955	0.441956600166756	0.315409789376102	EPHA4	1
GO:0001818	GO:0001818	negative regulation of cytokine production	1/26	295/14661	0.410775152494641	0.446115584608705	0.318377918840304	LAPTM4B	1
GO:0140014	GO:0140014	mitotic nuclear division	1/26	296/14661	0.41184154857115	0.446774537066025	0.318848191386734	DMRT1	1
GO:0006066	GO:0006066	alcohol metabolic process	1/26	301/14661	0.417145752503482	0.451520792242076	0.322235436525372	STAR	1
GO:0008544	GO:0008544	epidermis development	1/26	301/14661	0.417145752503482	0.451520792242076	0.322235436525372	IGFBP5	1
GO:0062012	GO:0062012	regulation of small molecule metabolic process	1/26	307/14661	0.423450096227117	0.457834809268918	0.326741541377753	STAR	1
GO:0001933	GO:0001933	negative regulation of protein phosphorylation	1/26	309/14661	0.425536935084151	0.459579889890883	0.327986947626264	CDKN1C	1
GO:0048545	GO:0048545	response to steroid hormone	1/26	310/14661	0.426577629042332	0.460192514349774	0.328424157414448	ATP1A1	1
GO:0051235	GO:0051235	maintenance of location	1/26	311/14661	0.427616510071173	0.460291525790897	0.328494818601041	LTBP1	1
GO:1901342	GO:1901342	regulation of vasculature development	1/26	311/14661	0.427616510071173	0.460291525790897	0.328494818601041	ID1	1
GO:0016050	GO:0016050	vesicle organization	1/26	313/14661	0.429688845464284	0.461500063857773	0.329357312196526	LAPTM4B	1
GO:0062197	GO:0062197	cellular response to chemical stress	1/26	313/14661	0.429688845464284	0.461500063857773	0.329357312196526	GPR37	1
GO:1990778	GO:1990778	protein localization to cell periphery	1/26	314/14661	0.430722305878134	0.462099427498396	0.329785058177868	LYPD1	1
GO:0048638	GO:0048638	regulation of developmental growth	1/26	315/14661	0.431753965461822	0.46269553961289	0.330210483652691	CITED2	1
GO:1901990	GO:1901990	regulation of mitotic cell cycle phase transition	1/26	320/14661	0.436885356202752	0.467679037697219	0.333767041198253	ID2	1
GO:0006936	GO:0006936	muscle contraction	1/26	325/14661	0.441972176044423	0.472603911017799	0.33728176019139	ATP1A1	1
GO:0071692	GO:0071692	protein localization to extracellular region	1/26	327/14661	0.443994507508914	0.474244682745786	0.338452724636639	LTBP1	1
GO:0010631	GO:0010631	epithelial cell migration	1/26	328/14661	0.44500302870361	0.474800157958188	0.338849148900201	ID1	1
GO:0010639	GO:0010639	negative regulation of organelle organization	1/26	329/14661	0.446009790808801	0.474861620175572	0.33889301244932	DMRT1	1
GO:0007265	GO:0007265	Ras protein signal transduction	1/26	330/14661	0.447014796770214	0.474861620175572	0.33889301244932	ARHGAP29	1
GO:0045862	GO:0045862	positive regulation of proteolysis	1/26	330/14661	0.447014796770214	0.474861620175572	0.33889301244932	EPHA4	1
GO:0090132	GO:0090132	epithelium migration	1/26	330/14661	0.447014796770214	0.474861620175572	0.33889301244932	ID1	1
GO:0042176	GO:0042176	regulation of protein catabolic process	1/26	334/14661	0.451017317927294	0.478590429066953	0.341554139869095	LAPTM4B	1
GO:0090130	GO:0090130	tissue migration	1/26	335/14661	0.452013587190495	0.479124543892215	0.341935319931741	ID1	1
GO:0032956	GO:0032956	regulation of actin cytoskeleton organization	1/26	339/14661	0.455981307663296	0.482803737525843	0.344561038585153	ID1	1
GO:0052548	GO:0052548	regulation of endopeptidase activity	1/26	340/14661	0.456968913165374	0.483322941889819	0.344931577545366	EPHA4	1
GO:0016032	GO:0016032	viral process	1/26	347/14661	0.463834039731604	0.489518660824233	0.349353256966829	NCAM1	1
GO:0042326	GO:0042326	negative regulation of phosphorylation	1/26	347/14661	0.463834039731604	0.489518660824233	0.349353256966829	CDKN1C	1
GO:0009100	GO:0009100	glycoprotein metabolic process	1/26	355/14661	0.471577719237842	0.49661272275101	0.354416054031748	STT3B	1
GO:0018108	GO:0018108	peptidyl-tyrosine phosphorylation	1/26	355/14661	0.471577719237842	0.49661272275101	0.354416054031748	EPHA4	1
GO:0018212	GO:0018212	peptidyl-tyrosine modification	1/26	357/14661	0.473496770531036	0.497555525358018	0.355088901029818	EPHA4	1
GO:1902903	GO:1902903	regulation of supramolecular fiber organization	1/26	357/14661	0.473496770531036	0.497555525358018	0.355088901029818	ID1	1
GO:0009410	GO:0009410	response to xenobiotic stimulus	1/26	365/14661	0.481106177775805	0.503917246549658	0.359629050764809	ATP1A1	1
GO:0030900	GO:0030900	forebrain development	1/26	365/14661	0.481106177775805	0.503917246549658	0.359629050764809	ID2	1
GO:0045860	GO:0045860	positive regulation of protein kinase activity	1/26	365/14661	0.481106177775805	0.503917246549658	0.359629050764809	EPHA4	1
GO:1903706	GO:1903706	regulation of hemopoiesis	1/26	368/14661	0.48393235116355	0.506331803370259	0.361352240005416	ID2	1
GO:0010959	GO:0010959	regulation of metal ion transport	1/26	370/14661	0.485808237750593	0.507202585492564	0.361973688368637	ATP1A1	1
GO:0052547	GO:0052547	regulation of peptidase activity	1/26	370/14661	0.485808237750593	0.507202585492564	0.361973688368637	EPHA4	1
GO:0006875	GO:0006875	cellular metal ion homeostasis	1/26	373/14661	0.488609779323173	0.509033982317389	0.363280695632618	ATP1A1	1
GO:0032102	GO:0032102	negative regulation of response to external stimulus	1/26	373/14661	0.488609779323173	0.509033982317389	0.363280695632618	EPHA4	1
GO:0022412	GO:0022412	cellular process involved in reproduction in multicellular organism	1/26	374/14661	0.489540360631796	0.509457420272061	0.363582889277982	DMRT1	1
GO:0001701	GO:0001701	in utero embryonic development	1/26	378/14661	0.493246429492983	0.512217446011944	0.365552628245475	CITED2	1
GO:0032970	GO:0032970	regulation of actin filament-based process	1/26	378/14661	0.493246429492983	0.512217446011944	0.365552628245475	ID1	1
GO:0006869	GO:0006869	lipid transport	1/26	382/14661	0.496926618991216	0.515488445741155	0.367887032427357	STAR	1
GO:0043434	GO:0043434	response to peptide hormone	1/26	389/14661	0.503305199726548	0.521374650468398	0.372087821809264	IGFBP5	1
GO:0001558	GO:0001558	regulation of cell growth	1/26	390/14661	0.504210052922114	0.521374650468398	0.372087821809264	IGFBP5	1
GO:0006979	GO:0006979	response to oxidative stress	1/26	390/14661	0.504210052922114	0.521374650468398	0.372087821809264	GPR37	1
GO:0002683	GO:0002683	negative regulation of immune system process	1/26	393/14661	0.506915112413657	0.523614760112726	0.373686513877286	ID2	1
GO:0045936	GO:0045936	negative regulation of phosphate metabolic process	1/26	400/14661	0.513171841426034	0.529514893700748	0.377897243825854	CDKN1C	1
GO:0010563	GO:0010563	negative regulation of phosphorus metabolic process	1/26	401/14661	0.514059404158165	0.529868229948819	0.378149408204756	CDKN1C	1
GO:0042391	GO:0042391	regulation of membrane potential	1/26	403/14661	0.515829864134529	0.531129902477502	0.379049822105993	ATP1A1	1
GO:0009314	GO:0009314	response to radiation	1/26	407/14661	0.519352195320978	0.533062654542757	0.380429163248513	ID2	1
GO:0050808	GO:0050808	synapse organization	1/26	407/14661	0.519352195320978	0.533062654542757	0.380429163248513	EPHA4	1
GO:1901987	GO:1901987	regulation of cell cycle phase transition	1/26	407/14661	0.519352195320978	0.533062654542757	0.380429163248513	ID2	1
GO:0043161	GO:0043161	proteasome-mediated ubiquitin-dependent protein catabolic process	1/26	410/14661	0.521977760542225	0.535192387391395	0.381949083052772	STT3B	1
GO:0006417	GO:0006417	regulation of translation	1/26	416/14661	0.527187579862857	0.539964518047099	0.385354794664325	IGFBP5	1
GO:0022407	GO:0022407	regulation of cell-cell adhesion	1/26	425/14661	0.534900069722281	0.54728722923164	0.390580771132392	CITED2	1
GO:0016055	GO:0016055	Wnt signaling pathway	1/26	426/14661	0.535749507639338	0.547579938407399	0.390789667977557	WNT6	1
GO:0010876	GO:0010876	lipid localization	1/26	427/14661	0.536597453744107	0.547584361694426	0.390792824731023	STAR	1
GO:0044772	GO:0044772	mitotic cell cycle phase transition	1/26	428/14661	0.537443910551937	0.547584361694426	0.390792824731023	ID2	1
GO:0198738	GO:0198738	cell-cell signaling by wnt	1/26	428/14661	0.537443910551937	0.547584361694426	0.390792824731023	WNT6	1
GO:0022411	GO:0022411	cellular component disassembly	1/26	438/14661	0.545827117777481	0.554382401755184	0.395644360793444	EPHA4	1
GO:0023061	GO:0023061	signal release	1/26	438/14661	0.545827117777481	0.554382401755184	0.395644360793444	PAX8	1
GO:0033674	GO:0033674	positive regulation of kinase activity	1/26	438/14661	0.545827117777481	0.554382401755184	0.395644360793444	EPHA4	1
GO:0051249	GO:0051249	regulation of lymphocyte activation	1/26	439/14661	0.546657357174077	0.554646086819627	0.395832544091547	ID2	1
GO:0000280	GO:0000280	nuclear division	1/26	442/14661	0.54913932864391	0.556583344569218	0.397215100791764	DMRT1	1
GO:0030003	GO:0030003	cellular cation homeostasis	1/26	445/14661	0.551608231631375	0.558503334526767	0.398585334040654	ATP1A1	1
GO:0001667	GO:0001667	ameboidal-type cell migration	1/26	450/14661	0.555694208181228	0.562054911916913	0.401119977207327	ID1	1
GO:0006873	GO:0006873	cellular ion homeostasis	1/26	462/14661	0.565355004203907	0.571231875349478	0.407669272098014	ATP1A1	1
GO:0055065	GO:0055065	metal ion homeostasis	1/26	464/14661	0.566945372628243	0.572243927512619	0.408391540210977	ATP1A1	1
GO:0007264	GO:0007264	small GTPase mediated signal transduction	1/26	467/14661	0.569320438412143	0.573450223975755	0.409252434048107	ARHGAP29	1
GO:0031400	GO:0031400	negative regulation of protein modification process	1/26	467/14661	0.569320438412143	0.573450223975755	0.409252434048107	CDKN1C	1
GO:0010498	GO:0010498	proteasomal protein catabolic process	1/26	472/14661	0.573251073680765	0.576811639355801	0.411651364885719	STT3B	1
GO:0044089	GO:0044089	positive regulation of cellular component biogenesis	1/26	475/14661	0.575592873449308	0.578569051698788	0.412905571875137	ID1	1
GO:0048285	GO:0048285	organelle fission	1/26	486/14661	0.584074209309353	0.586487739099887	0.41855687683217	DMRT1	1
GO:1902532	GO:1902532	negative regulation of intracellular signal transduction	1/26	488/14661	0.585598658504095	0.587411657446832	0.419216246759219	EPHA4	1
GO:0007283	GO:0007283	spermatogenesis	1/26	490/14661	0.587117734437531	0.588328286467299	0.419870414535358	DMRT1	1
GO:2000112	GO:2000112	regulation of cellular macromolecule biosynthetic process	1/26	494/14661	0.590139839198508	0.59074760422343	0.421597001497986	IGFBP5	1
GO:0051052	GO:0051052	regulation of DNA metabolic process	1/26	498/14661	0.593140668359599	0.593140668359599	0.423304852121482	ID3	1
