# Supplementary material for: How relevant is the mouse model for understanding human sex determination?
Source: Int J Biol Sci. 2025 Oct 15;21(15):6599–615. doi: 10.7150/ijbs.90231 (PMC12631067; doi:10.7150/ijbs.90231)
Supplement: Supplementary file 5 — Supplementary tables 11-46. [file ijbsv21p6599s5.zip › Ontology Results/Supplementary Table 36 - GO Analysis - SLC Biological Processes Human.csv]

	ID	Description	GeneRatio	BgRatio	pvalue	p.adjust	qvalue	geneID	Count
GO:1901890	GO:1901890	positive regulation of cell junction assembly	9/155	103/14661	1.40690190155099e-06	0.00406594649548237	0.00358982127301011	S100A10/LRRTM1/SFRP1/NTRK2/CAV1/MAP4K4/GRID2/LRRN3/HOPX	9
GO:1901888	GO:1901888	regulation of cell junction assembly	11/155	198/14661	8.21287682030321e-06	0.0118676070053381	0.0104779017960079	S100A10/LRRTM1/SFRP1/NTRK2/CAV1/TJP1/MAP4K4/SNAI2/GRID2/LRRN3/HOPX	11
GO:0001657	GO:0001657	ureteric bud development	7/155	95/14661	6.53969497385241e-05	0.0404150514773155	0.0356824202444046	SFRP1/SPRY1/WNT2B/WT1/MAGED1/CRLF1/TMEM59L	7
GO:0072163	GO:0072163	mesonephric epithelium development	7/155	96/14661	6.99222343898193e-05	0.0404150514773155	0.0356824202444046	SFRP1/SPRY1/WNT2B/WT1/MAGED1/CRLF1/TMEM59L	7
GO:0072164	GO:0072164	mesonephric tubule development	7/155	96/14661	6.99222343898193e-05	0.0404150514773155	0.0356824202444046	SFRP1/SPRY1/WNT2B/WT1/MAGED1/CRLF1/TMEM59L	7
GO:0001823	GO:0001823	mesonephros development	7/155	100/14661	9.06575612404852e-05	0.0436667253308337	0.0385533207801643	SFRP1/SPRY1/WNT2B/WT1/MAGED1/CRLF1/TMEM59L	7
GO:0060343	GO:0060343	trabecula formation	4/155	24/14661	0.000108292437080647	0.0447093061661527	0.039473814659171	SFRP1/COL1A1/SLC40A1/HEY2	4
GO:0030325	GO:0030325	adrenal gland development	4/155	25/14661	0.00012786333616769	0.0449057450623712	0.039647250421121	APOA1/CYP1B1/DKK3/WT1	4
GO:0043065	GO:0043065	positive regulation of apoptotic process	15/155	474/14661	0.000151847898341172	0.0449057450623712	0.039647250421121	GRN/TXNIP/AKAP12/SFRP1/CYP1B1/IGFBP3/CCN1/G0S2/CAV1/GRIN2A/STK17B/TOP2A/MAGED1/MLLT11/ITM2C	15
GO:0044089	GO:0044089	positive regulation of cellular component biogenesis	15/155	475/14661	0.000155383200907859	0.0449057450623712	0.039647250421121	S100A10/CCN2/CALY/LRRTM1/LGALS3/SFRP1/APOA1/NTRK2/CAV1/CD47/MAP4K4/GRID2/LRRN3/ISG15/HOPX	15
GO:0051496	GO:0051496	positive regulation of stress fiber assembly	5/155	51/14661	0.000196504200946126	0.0455305690210048	0.0401989070504154	S100A10/CCN2/SFRP1/APOA1/CD47	5
GO:0043068	GO:0043068	positive regulation of programmed cell death	15/155	488/14661	0.000208295599550291	0.0455305690210048	0.0401989070504154	GRN/TXNIP/AKAP12/SFRP1/CYP1B1/IGFBP3/CCN1/G0S2/CAV1/GRIN2A/STK17B/TOP2A/MAGED1/MLLT11/ITM2C	15
GO:0031032	GO:0031032	actomyosin structure organization	9/155	195/14661	0.000229060067396075	0.0455305690210048	0.0401989070504154	S100A10/CCN2/MYL9/SFRP1/APOA1/CD47/KRT19/TJP1/ACTC1	9
GO:0031638	GO:0031638	zymogen activation	5/155	53/14661	0.000236015831346965	0.0455305690210048	0.0401989070504154	S100A10/PLAU/PERP/PLAT/GRIN2A	5
GO:0014909	GO:0014909	smooth muscle cell migration	6/155	83/14661	0.000244653804989406	0.0455305690210048	0.0401989070504154	PLAU/PLAT/CYP1B1/IGFBP3/S100A11/PRKG1	6
GO:1903034	GO:1903034	regulation of response to wounding	8/155	156/14661	0.000252072354441549	0.0455305690210048	0.0401989070504154	GRN/PLAU/PLAT/CAV1/WFDC1/MYLK/PRKG1/TSPAN8	8
GO:0060291	GO:0060291	long-term synaptic potentiation	6/155	88/14661	0.000336388484560431	0.0543925294909383	0.0480231256550845	NRGN/LRRTM1/NTRK2/GRIN2A/NSG1/MME	6
GO:0061041	GO:0061041	regulation of wound healing	7/155	124/14661	0.000345250461780952	0.0543925294909383	0.0480231256550845	PLAU/PLAT/CAV1/WFDC1/MYLK/PRKG1/TSPAN8	7
GO:0051492	GO:0051492	regulation of stress fiber assembly	6/155	89/14661	0.000357597944750114	0.0543925294909383	0.0480231256550845	S100A10/CCN2/SFRP1/APOA1/CD47/TJP1	6
GO:2000811	GO:2000811	negative regulation of anoikis	3/155	14/14661	0.000387286346891074	0.0553065516694236	0.0488301151872821	NTRK2/CAV1/SNAI2	3
GO:2000027	GO:2000027	regulation of animal organ morphogenesis	7/155	128/14661	0.000418592214851217	0.0553065516694236	0.0488301151872821	SFRP1/SPRY1/WNT2B/TBX1/WT1/MAGED1/SNAI2	7
GO:0060317	GO:0060317	cardiac epithelial to mesenchymal transition	4/155	34/14661	0.000435354639468919	0.0553065516694236	0.0488301151872821	TMEM100/SPRY1/HEY2/SNAI2	4
GO:0032233	GO:0032233	positive regulation of actin filament bundle assembly	5/155	61/14661	0.000457204046257294	0.0553065516694236	0.0488301151872821	S100A10/CCN2/SFRP1/APOA1/CD47	5
GO:0048545	GO:0048545	response to steroid hormone	11/155	310/14661	0.000459454521420808	0.0553065516694236	0.0488301151872821	IGFBP7/SST/CCN2/FBXO32/TXNIP/SFRP1/PLAT/CYP1B1/COL1A1/CAV1/ATP1A2	11
GO:0014812	GO:0014812	muscle cell migration	6/155	96/14661	0.000536972105120719	0.0553065516694236	0.0488301151872821	PLAU/PLAT/CYP1B1/IGFBP3/S100A11/PRKG1	6
GO:0008015	GO:0008015	blood circulation	14/155	477/14661	0.000540222715469638	0.0553065516694236	0.0488301151872821	ATP1B1/CCN2/AKAP12/PTGS1/CAV1/TJP1/HEY2/ATP1A2/ACSM3/NPY1R/PRKG1/ACTC1/NPY/HOPX	14
GO:0019233	GO:0019233	sensory perception of pain	6/155	97/14661	0.000567451574282259	0.0553065516694236	0.0488301151872821	TMEM100/GRIN2A/NPY1R/UCHL1/MME/TAC1	6
GO:0030193	GO:0030193	regulation of blood coagulation	5/155	64/14661	0.000571263302491168	0.0553065516694236	0.0488301151872821	PLAU/PLAT/CAV1/PRKG1/TSPAN8	5
GO:0110020	GO:0110020	regulation of actomyosin structure organization	6/155	98/14661	0.00059925876275806	0.0553065516694236	0.0488301151872821	S100A10/CCN2/SFRP1/APOA1/CD47/TJP1	6
GO:0032102	GO:0032102	negative regulation of response to external stimulus	12/155	373/14661	0.00061082966662288	0.0553065516694236	0.0488301151872821	GRN/PLAU/PLAT/APOA1/WFDC1/SIGIRR/SOCS3/PRKG1/GRID2/TSPAN8/NPY/ISG15	12
GO:1900046	GO:1900046	regulation of hemostasis	5/155	66/14661	0.00065835862128261	0.0553065516694236	0.0488301151872821	PLAU/PLAT/CAV1/PRKG1/TSPAN8	5
GO:0061138	GO:0061138	morphogenesis of a branching epithelium	8/155	182/14661	0.000705576104403222	0.0553065516694236	0.0488301151872821	SFRP1/SPRY1/WNT2B/WT1/MAGED1/SNAI2/SOCS3/TMEM59L	8
GO:0003198	GO:0003198	epithelial to mesenchymal transition involved in endocardial cushion formation	3/155	17/14661	0.00070684669972625	0.0553065516694236	0.0488301151872821	TMEM100/HEY2/SNAI2	3
GO:0010755	GO:0010755	regulation of plasminogen activation	3/155	17/14661	0.00070684669972625	0.0553065516694236	0.0488301151872821	S100A10/PLAU/PLAT	3
GO:0001890	GO:0001890	placenta development	7/155	141/14661	0.000746721177339672	0.0553065516694236	0.0488301151872821	CCN1/NDP/KRT19/HEY2/IGF2/SOCS3/MME	7
GO:0072073	GO:0072073	kidney epithelium development	7/155	141/14661	0.000746721177339672	0.0553065516694236	0.0488301151872821	SFRP1/SPRY1/WNT2B/WT1/MAGED1/CRLF1/TMEM59L	7
GO:0032231	GO:0032231	regulation of actin filament bundle assembly	6/155	103/14661	0.000779608856532631	0.0553065516694236	0.0488301151872821	S100A10/CCN2/SFRP1/APOA1/CD47/TJP1	6
GO:0001649	GO:0001649	osteoblast differentiation	9/155	231/14661	0.000786095108270066	0.0553065516694236	0.0488301151872821	SFRP1/COL1A1/IGFBP3/CCN1/PDLIM7/SUCO/IGF2/VCAN/SNAI2	9
GO:0050818	GO:0050818	regulation of coagulation	5/155	69/14661	0.000807168553621697	0.0553065516694236	0.0488301151872821	PLAU/PLAT/CAV1/PRKG1/TSPAN8	5
GO:2001236	GO:2001236	regulation of extrinsic apoptotic signaling pathway	7/155	143/14661	0.000811528539470895	0.0553065516694236	0.0488301151872821	LGALS3/SFRP1/G0S2/CAV1/FGFR1/SNAI2/ITM2C	7
GO:0030038	GO:0030038	contractile actin filament bundle assembly	6/155	104/14661	0.000820228794555449	0.0553065516694236	0.0488301151872821	S100A10/CCN2/SFRP1/APOA1/CD47/TJP1	6
GO:0043149	GO:0043149	stress fiber assembly	6/155	104/14661	0.000820228794555449	0.0553065516694236	0.0488301151872821	S100A10/CCN2/SFRP1/APOA1/CD47/TJP1	6
GO:0050673	GO:0050673	epithelial cell proliferation	13/155	442/14661	0.000838231168341746	0.0553065516694236	0.0488301151872821	GRN/SFRP1/APOA1/SPARC/IGFBP3/IGFBP4/TBX1/CAV1/CNMD/IGF2/MAGED1/FGFR1/SNAI2	13
GO:0048167	GO:0048167	regulation of synaptic plasticity	8/155	187/14661	0.000842037464863197	0.0553065516694236	0.0488301151872821	NRGN/LRRTM1/PLAT/NTRK2/GRIN2A/GRID2/NSG1/MME	8
GO:0044344	GO:0044344	cellular response to fibroblast growth factor stimulus	6/155	106/14661	0.000906355946254826	0.0577645670558444	0.0510002952261398	CCN2/SFRP1/COL1A1/SPRY1/TBX1/FGFR1	6
GO:0061045	GO:0061045	negative regulation of wound healing	5/155	71/14661	0.000919436015421744	0.0577645670558444	0.0510002952261398	PLAU/PLAT/WFDC1/PRKG1/TSPAN8	5
GO:0071371	GO:0071371	cellular response to gonadotropin stimulus	3/155	19/14661	0.000991757067569327	0.0609825090484118	0.0538414139258242	PLAT/CYP1B1/WT1	3
GO:0034329	GO:0034329	cell junction assembly	12/155	400/14661	0.00112096356478189	0.0642520911106298	0.0567281256063255	S100A10/LRRTM1/SFRP1/CLDN11/NTRK2/CAV1/TJP1/MAP4K4/SNAI2/GRID2/LRRN3/HOPX	12
GO:0001763	GO:0001763	morphogenesis of a branching structure	8/155	196/14661	0.00114066195254639	0.0642520911106298	0.0567281256063255	SFRP1/SPRY1/WNT2B/WT1/MAGED1/SNAI2/SOCS3/TMEM59L	8
GO:0060485	GO:0060485	mesenchyme development	10/155	294/14661	0.00114832135984507	0.0642520911106298	0.0567281256063255	TMEM100/SFRP1/COL1A1/SPRY1/TBX1/WT1/HEY2/FGFR1/SNAI2/ACTC1	10
GO:2000209	GO:2000209	regulation of anoikis	3/155	20/14661	0.00115776775386399	0.0642520911106298	0.0567281256063255	NTRK2/CAV1/SNAI2	3
GO:0050806	GO:0050806	positive regulation of synaptic transmission	7/155	152/14661	0.00116022509155897	0.0642520911106298	0.0567281256063255	NRGN/LRRTM1/NTRK2/GRIN2A/SYT1/NSG1/MME	7
GO:0014910	GO:0014910	regulation of smooth muscle cell migration	5/155	75/14661	0.00117832554631951	0.0642520911106298	0.0567281256063255	PLAU/CYP1B1/IGFBP3/S100A11/PRKG1	5
GO:0071774	GO:0071774	response to fibroblast growth factor	6/155	112/14661	0.00120699504957268	0.0645965869123158	0.0570322807049548	CCN2/SFRP1/COL1A1/SPRY1/TBX1/FGFR1	6
GO:0030195	GO:0030195	negative regulation of blood coagulation	4/155	45/14661	0.00127821775081752	0.0658845935989646	0.0581694608937863	PLAU/PLAT/PRKG1/TSPAN8	4
GO:0061383	GO:0061383	trabecula morphogenesis	4/155	45/14661	0.00127821775081752	0.0658845935989646	0.0581694608937863	SFRP1/COL1A1/SLC40A1/HEY2	4
GO:0051017	GO:0051017	actin filament bundle assembly	7/155	155/14661	0.00129945392219411	0.0658845935989646	0.0581694608937863	S100A10/CCN2/SFRP1/APOA1/EZR/CD47/TJP1	7
GO:0003007	GO:0003007	heart morphogenesis	9/155	249/14661	0.0013309059627236	0.0660614699751609	0.058325624920703	CPE/TMEM100/CCN1/SPRY1/TBX1/HEY2/SNAI2/NPY1R/ACTC1	9
GO:0043409	GO:0043409	negative regulation of MAPK cascade	7/155	156/14661	0.00134865976765899	0.0660614699751609	0.058325624920703	SFRP1/SPRY1/EZR/CAV1/NDRG2/UCHL1/DUSP2	7
GO:1900047	GO:1900047	negative regulation of hemostasis	4/155	46/14661	0.0013885584465613	0.0665766566380527	0.0587804828594572	PLAU/PLAT/PRKG1/TSPAN8	4
GO:0001570	GO:0001570	vasculogenesis	5/155	78/14661	0.00140525123007654	0.0665766566380527	0.0587804828594572	TMEM100/NTRK2/CAV1/WT1/HEY2	5
GO:0061572	GO:0061572	actin filament bundle organization	7/155	158/14661	0.00145143889498504	0.0676557807501092	0.0597332407715406	S100A10/CCN2/SFRP1/APOA1/EZR/CD47/TJP1	7
GO:0001837	GO:0001837	epithelial to mesenchymal transition	7/155	159/14661	0.00150507079925793	0.0679772149373782	0.0600170347871807	TMEM100/SFRP1/COL1A1/SPRY1/HEY2/FGFR1/SNAI2	7
GO:2001238	GO:2001238	positive regulation of extrinsic apoptotic signaling pathway	4/155	47/14661	0.00150537777023952	0.0679772149373782	0.0600170347871807	SFRP1/G0S2/CAV1/ITM2C	4
GO:0008211	GO:0008211	glucocorticoid metabolic process	3/155	22/14661	0.00153997055134307	0.0680952129440124	0.0601212151434296	APOA1/DKK3/CYP17A1	3
GO:0097191	GO:0097191	extrinsic apoptotic signaling pathway	8/155	206/14661	0.00156593511242147	0.0680952129440124	0.0601212151434296	LGALS3/SFRP1/G0S2/CAV1/FGFR1/SNAI2/MLLT11/ITM2C	8
GO:0010811	GO:0010811	positive regulation of cell-substrate adhesion	6/155	118/14661	0.00157867794714492	0.0680952129440124	0.0601212151434296	S100A10/SFRP1/APOA1/CCN1/MAP4K4/NPY	6
GO:0010810	GO:0010810	regulation of cell-substrate adhesion	8/155	207/14661	0.00161457031659977	0.06822379888914	0.0602347435830542	S100A10/PLAU/SFRP1/APOA1/COL1A1/CCN1/MAP4K4/NPY	8
GO:0032964	GO:0032964	collagen biosynthetic process	4/155	48/14661	0.00162887270704175	0.06822379888914	0.0602347435830542	CCN2/COL1A1/SUCO/PCOLCE	4
GO:0032355	GO:0032355	response to estradiol	6/155	120/14661	0.00172012409297856	0.0706139172142293	0.0623449773546865	CCN2/TXNIP/SFRP1/CYP1B1/COL1A1/FAM210B	6
GO:0086064	GO:0086064	cell communication by electrical coupling involved in cardiac conduction	3/155	23/14661	0.00175731772454721	0.0706139172142293	0.0623449773546865	ATP1B1/CAV1/ATP1A2	3
GO:0050819	GO:0050819	negative regulation of coagulation	4/155	49/14661	0.00175923946000848	0.0706139172142293	0.0623449773546865	PLAU/PLAT/PRKG1/TSPAN8	4
GO:0010952	GO:0010952	positive regulation of peptidase activity	7/155	164/14661	0.0017968492635745	0.0711355393387713	0.0628055171579609	GRN/CCN2/PERP/CCN1/CAV1/GRIN2A/PCOLCE	7
GO:1990778	GO:1990778	protein localization to cell periphery	10/155	314/14661	0.00187273661968655	0.0730851454507139	0.0645268230094812	S100A10/ATP1B1/LGALS3/TSPAN5/EZR/CAV1/GRIN2A/SLMAP/DPP10/NSG1	10
GO:0060688	GO:0060688	regulation of morphogenesis of a branching structure	4/155	50/14661	0.00189667332484552	0.0730851454507139	0.0645268230094812	SFRP1/WNT2B/MAGED1/SNAI2	4
GO:0001892	GO:0001892	embryonic placenta development	5/155	84/14661	0.00195361049180422	0.0742886094909764	0.0655893605558648	CCN1/KRT19/HEY2/IGF2/SOCS3	5
GO:0051591	GO:0051591	response to cAMP	5/155	85/14661	0.00205829760214146	0.0762625650024209	0.067332164474911	PLAT/CYP1B1/COL1A1/EZR/WT1	5
GO:1903035	GO:1903035	negative regulation of response to wounding	5/155	85/14661	0.00205829760214146	0.0762625650024209	0.067332164474911	PLAU/PLAT/WFDC1/PRKG1/TSPAN8	5
GO:0043407	GO:0043407	negative regulation of MAP kinase activity	4/155	52/14661	0.00219351831791517	0.0801784103204419	0.0707894615249503	SFRP1/SPRY1/CAV1/UCHL1	4
GO:0051894	GO:0051894	positive regulation of focal adhesion assembly	3/155	25/14661	0.00224721496053834	0.0801784103204419	0.0707894615249503	S100A10/SFRP1/MAP4K4	3
GO:0060669	GO:0060669	embryonic placenta morphogenesis	3/155	25/14661	0.00224721496053834	0.0801784103204419	0.0707894615249503	CCN1/IGF2/SOCS3	3
GO:0003158	GO:0003158	endothelium development	6/155	127/14661	0.00229204748665954	0.0803174750833827	0.0709122417053796	TMEM100/EZR/SLC40A1/TJP1/COL18A1/HEY2	6
GO:0051345	GO:0051345	positive regulation of hydrolase activity	13/155	495/14661	0.00230669565118366	0.0803174750833827	0.0709122417053796	S100A10/GRN/CCN2/RASGEF1B/PERP/SFRP1/APOA1/CCN1/CAV1/GRIN2A/FGFR1/MAP4K4/PCOLCE	13
GO:0031639	GO:0031639	plasminogen activation	3/155	26/14661	0.00252078123185907	0.0837418172672266	0.0739355909873455	S100A10/PLAU/PLAT	3
GO:0044342	GO:0044342	type B pancreatic cell proliferation	3/155	26/14661	0.00252078123185907	0.0837418172672266	0.0739355909873455	SFRP1/IGFBP3/IGFBP4	3
GO:0050858	GO:0050858	negative regulation of antigen receptor-mediated signaling pathway	3/155	26/14661	0.00252078123185907	0.0837418172672266	0.0739355909873455	LGALS3/CD22/EZR	3
GO:0072132	GO:0072132	mesenchyme morphogenesis	4/155	54/14661	0.00252094744022447	0.0837418172672266	0.0739355909873455	TMEM100/HEY2/SNAI2/ACTC1	4
GO:0003272	GO:0003272	endocardial cushion formation	3/155	28/14661	0.0031275248968048	0.101556707323212	0.0896643447646936	TMEM100/HEY2/SNAI2	3
GO:0034698	GO:0034698	response to gonadotropin	3/155	28/14661	0.0031275248968048	0.101556707323212	0.0896643447646936	PLAT/CYP1B1/WT1	3
GO:0002698	GO:0002698	negative regulation of immune effector process	5/155	94/14661	0.00319319533704199	0.102537050267237	0.0905298888536818	GRN/LGALS3/APOA1/CD22/CD47	5
GO:0042060	GO:0042060	wound healing	11/155	396/14661	0.00326003815682915	0.103533079925673	0.0914092827316816	S100A10/PLAU/MYL9/PLAT/COL1A1/CCN1/CAV1/WFDC1/MYLK/PRKG1/TSPAN8	11
GO:0003156	GO:0003156	regulation of animal organ formation	3/155	29/14661	0.00346158881723237	0.104859598264038	0.09258046483046	SPRY1/WNT2B/WT1	3
GO:0060674	GO:0060674	placenta blood vessel development	3/155	29/14661	0.00346158881723237	0.104859598264038	0.09258046483046	CCN1/HEY2/SOCS3	3
GO:0071295	GO:0071295	cellular response to vitamin	3/155	29/14661	0.00346158881723237	0.104859598264038	0.09258046483046	SFRP1/COL1A1/SNAI2	3
GO:0150117	GO:0150117	positive regulation of cell-substrate junction organization	3/155	29/14661	0.00346158881723237	0.104859598264038	0.09258046483046	S100A10/SFRP1/MAP4K4	3
GO:0001658	GO:0001658	branching involved in ureteric bud morphogenesis	4/155	59/14661	0.00348322540946285	0.104859598264038	0.09258046483046	WNT2B/WT1/MAGED1/TMEM59L	4
GO:1901654	GO:1901654	response to ketone	7/155	186/14661	0.00363599838899411	0.107806363817031	0.0951821620442482	IGFBP7/FBXO32/TXNIP/SFRP1/PLAT/CYP1B1/CAV1	7
GO:0007218	GO:0007218	neuropeptide signaling pathway	5/155	97/14661	0.00365571752735953	0.107806363817031	0.0951821620442482	CPE/PNOC/NPY1R/NPY/TAC1	5
GO:0001503	GO:0001503	ossification	11/155	404/14661	0.00379158025966607	0.10823455924277	0.0955602154815056	CCN2/SFRP1/COL1A1/IGFBP3/CCN1/PDLIM7/SUCO/IGF2/VCAN/SNAI2/ISG15	11
GO:0010644	GO:0010644	cell communication by electrical coupling	3/155	30/14661	0.00381667083297145	0.10823455924277	0.0955602154815056	ATP1B1/CAV1/ATP1A2	3
GO:0043276	GO:0043276	anoikis	3/155	30/14661	0.00381667083297145	0.10823455924277	0.0955602154815056	NTRK2/CAV1/SNAI2	3
GO:0032963	GO:0032963	collagen metabolic process	5/155	98/14661	0.00382004326739187	0.10823455924277	0.0955602154815056	CCN2/COL1A1/SUCO/MFAP4/PCOLCE	5
GO:0051965	GO:0051965	positive regulation of synapse assembly	4/155	61/14661	0.0039294819603305	0.110254396751021	0.0973435285829447	LRRTM1/NTRK2/GRID2/LRRN3	4
GO:0048762	GO:0048762	mesenchymal cell differentiation	8/155	241/14661	0.00411891814371971	0.114458398416827	0.101055238667779	TMEM100/SFRP1/COL1A1/SPRY1/TBX1/HEY2/FGFR1/SNAI2	8
GO:0090075	GO:0090075	relaxation of muscle	3/155	31/14661	0.00419316344449245	0.114796612737858	0.1013538478516	ATP1B1/ATP1A2/PRKG1	3
GO:0051216	GO:0051216	cartilage development	7/155	192/14661	0.00432543984148428	0.114796612737858	0.1013538478516	CCN2/COL1A1/CCN1/WNT2B/CNMD/SNAI2/CYTL1	7
GO:0035249	GO:0035249	synaptic transmission, glutamatergic	5/155	101/14661	0.00434475238111024	0.114796612737858	0.1013538478516	PLAT/GRIN2A/ATP1A2/SYT1/GRID2	5
GO:1905330	GO:1905330	regulation of morphogenesis of an epithelium	4/155	63/14661	0.00441293797908845	0.114796612737858	0.1013538478516	SFRP1/WNT2B/MAGED1/SNAI2	4
GO:0090183	GO:0090183	regulation of kidney development	3/155	32/14661	0.0045914396858426	0.114796612737858	0.1013538478516	WNT2B/WT1/MAGED1	3
GO:0060675	GO:0060675	ureteric bud morphogenesis	4/155	64/14661	0.00466904962419495	0.114796612737858	0.1013538478516	WNT2B/WT1/MAGED1/TMEM59L	4
GO:0050804	GO:0050804	modulation of chemical synaptic transmission	11/155	416/14661	0.00471696259966924	0.114796612737858	0.1013538478516	NRGN/AKAP12/LRRTM1/PLAT/NTRK2/GRIN2A/ATP1A2/SYT1/GRID2/NSG1/MME	11
GO:0007584	GO:0007584	response to nutrient	6/155	147/14661	0.0047198276828672	0.114796612737858	0.1013538478516	SST/SFRP1/CYP1B1/COL1A1/AQP3/SNAI2	6
GO:0007631	GO:0007631	feeding behavior	5/155	103/14661	0.00472190924144041	0.114796612737858	0.1013538478516	CNTFR/NTRK2/NPY1R/UCHL1/NPY	5
GO:0002934	GO:0002934	desmosome organization	2/155	10/14661	0.00472691934802944	0.114796612737858	0.1013538478516	PERP/SNAI2	2
GO:0045091	GO:0045091	regulation of single stranded viral RNA replication via double stranded DNA intermediate	2/155	10/14661	0.00472691934802944	0.114796612737858	0.1013538478516	TOP2A/APOBEC3H	2
GO:0060346	GO:0060346	bone trabecula formation	2/155	10/14661	0.00472691934802944	0.114796612737858	0.1013538478516	SFRP1/COL1A1	2
GO:0061299	GO:0061299	retina vasculature morphogenesis in camera-type eye	2/155	10/14661	0.00472691934802944	0.114796612737858	0.1013538478516	CYP1B1/NDP	2
GO:0098976	GO:0098976	excitatory chemical synaptic transmission	2/155	10/14661	0.00472691934802944	0.114796612737858	0.1013538478516	GRIN2A/PDLIM4	2
GO:1903596	GO:1903596	regulation of gap junction assembly	2/155	10/14661	0.00472691934802944	0.114796612737858	0.1013538478516	CAV1/HOPX	2
GO:0099177	GO:0099177	regulation of trans-synaptic signaling	11/155	417/14661	0.00480153499391016	0.115636967770003	0.102095796712616	NRGN/AKAP12/LRRTM1/PLAT/NTRK2/GRIN2A/ATP1A2/SYT1/GRID2/NSG1/MME	11
GO:0043627	GO:0043627	response to estrogen	4/155	65/14661	0.0049349772567686	0.116902330098863	0.103212984214039	SFRP1/CAV1/KRT19/MME	4
GO:0072171	GO:0072171	mesonephric tubule morphogenesis	4/155	65/14661	0.0049349772567686	0.116902330098863	0.103212984214039	WNT2B/WT1/MAGED1/TMEM59L	4
GO:0031960	GO:0031960	response to corticosteroid	6/155	150/14661	0.00520378103353768	0.122267700706698	0.107950066112925	IGFBP7/CCN2/FBXO32/PLAT/CYP1B1/COL1A1	6
GO:0072001	GO:0072001	renal system development	9/155	306/14661	0.00527168941618092	0.122864374296475	0.10847686880155	SFRP1/SPRY1/WNT2B/WT1/MAGED1/CRLF1/EMX2/MME/TMEM59L	9
GO:0070482	GO:0070482	response to oxygen levels	9/155	307/14661	0.00538300121966837	0.124454988198733	0.109881220686115	ATP1B1/CCN2/PLAU/SFRP1/PLAT/COL1A1/CAV1/AQP3/PDK1	9
GO:0033280	GO:0033280	response to vitamin D	3/155	34/14661	0.00545474057160588	0.12511270041223	0.110461914332269	SFRP1/AQP3/SNAI2	3
GO:0045785	GO:0045785	positive regulation of cell adhesion	11/155	427/14661	0.00571534652553207	0.126573460633656	0.111751618494256	S100A10/SFRP1/MYO10/APOA1/CCN1/CAV1/CD47/TJP1/IGF2/MAP4K4/NPY	11
GO:0039692	GO:0039692	single stranded viral RNA replication via double stranded DNA intermediate	2/155	11/14661	0.00573741292145636	0.126573460633656	0.111751618494256	TOP2A/APOBEC3H	2
GO:0051918	GO:0051918	negative regulation of fibrinolysis	2/155	11/14661	0.00573741292145636	0.126573460633656	0.111751618494256	PLAU/PLAT	2
GO:0061314	GO:0061314	Notch signaling involved in heart development	2/155	11/14661	0.00573741292145636	0.126573460633656	0.111751618494256	HEY2/SNAI2	2
GO:2000672	GO:2000672	negative regulation of motor neuron apoptotic process	2/155	11/14661	0.00573741292145636	0.126573460633656	0.111751618494256	CNTFR/CRLF1	2
GO:0052547	GO:0052547	regulation of peptidase activity	10/155	370/14661	0.00599317966343053	0.131214312328138	0.115849023159136	GRN/CCN2/PERP/WFDC2/CCN1/CAV1/SERPINA5/GRIN2A/WFDC1/PCOLCE	10
GO:0035909	GO:0035909	aorta morphogenesis	3/155	36/14661	0.00640918544261364	0.137378967928687	0.121291793210394	TBX1/MYLK/HEY2	3
GO:0060415	GO:0060415	muscle tissue morphogenesis	4/155	70/14661	0.00641762408824656	0.137378967928687	0.121291793210394	TBX1/MYLK/HEY2/ACTC1	4
GO:1903036	GO:1903036	positive regulation of response to wounding	4/155	70/14661	0.00641762408824656	0.137378967928687	0.121291793210394	GRN/PLAU/PLAT/MYLK	4
GO:0045446	GO:0045446	endothelial cell differentiation	5/155	111/14661	0.0064648926084088	0.137378967928687	0.121291793210394	TMEM100/EZR/TJP1/COL18A1/HEY2	5
GO:0061448	GO:0061448	connective tissue development	8/155	262/14661	0.00674604827551194	0.140366459784144	0.123929447647702	CCN2/COL1A1/CCN1/WNT2B/WT1/CNMD/SNAI2/CYTL1	8
GO:0033629	GO:0033629	negative regulation of cell adhesion mediated by integrin	2/155	12/14661	0.0068373472468739	0.140366459784144	0.123929447647702	CYP1B1/SNAI2	2
GO:0043568	GO:0043568	positive regulation of insulin-like growth factor receptor signaling pathway	2/155	12/14661	0.0068373472468739	0.140366459784144	0.123929447647702	IGFBP3/IGFBP4	2
GO:0099550	GO:0099550	trans-synaptic signaling, modulating synaptic transmission	2/155	12/14661	0.0068373472468739	0.140366459784144	0.123929447647702	PLAT/NTRK2	2
GO:0050680	GO:0050680	negative regulation of epithelial cell proliferation	6/155	159/14661	0.00687434501408237	0.140366459784144	0.123929447647702	SFRP1/SPARC/CAV1/CNMD/MAGED1/SNAI2	6
GO:0072659	GO:0072659	protein localization to plasma membrane	8/155	263/14661	0.00689689871603754	0.140366459784144	0.123929447647702	S100A10/ATP1B1/LGALS3/TSPAN5/EZR/SLMAP/DPP10/NSG1	8
GO:0050678	GO:0050678	regulation of epithelial cell proliferation	10/155	379/14661	0.0070548591097832	0.142577222568346	0.125881328539672	GRN/SFRP1/SPARC/TBX1/CAV1/CNMD/IGF2/MAGED1/FGFR1/SNAI2	10
GO:0048639	GO:0048639	positive regulation of developmental growth	6/155	161/14661	0.00729291412983588	0.144637768379646	0.12770058297296	EZR/WT1/HEY2/IGF2/SYT1/HOPX	6
GO:0072078	GO:0072078	nephron tubule morphogenesis	4/155	73/14661	0.00743532705657518	0.144637768379646	0.12770058297296	WNT2B/WT1/MAGED1/TMEM59L	4
GO:0086001	GO:0086001	cardiac muscle cell action potential	4/155	73/14661	0.00743532705657518	0.144637768379646	0.12770058297296	ATP1B1/CAV1/ATP1A2/SLMAP	4
GO:0003203	GO:0003203	endocardial cushion morphogenesis	3/155	38/14661	0.00745710293722051	0.144637768379646	0.12770058297296	TMEM100/HEY2/SNAI2	3
GO:0032570	GO:0032570	response to progesterone	3/155	38/14661	0.00745710293722051	0.144637768379646	0.12770058297296	TXNIP/CYP1B1/CAV1	3
GO:0045823	GO:0045823	positive regulation of heart contraction	3/155	38/14661	0.00745710293722051	0.144637768379646	0.12770058297296	CCN2/HEY2/ATP1A2	3
GO:0046209	GO:0046209	nitric oxide metabolic process	4/155	74/14661	0.0077968259575931	0.147565192164863	0.130285203353717	CYP1B1/CAV1/CD47/NPY	4
GO:0055117	GO:0055117	regulation of cardiac muscle contraction	4/155	74/14661	0.0077968259575931	0.147565192164863	0.130285203353717	ATP1B1/CCN2/CAV1/ATP1A2	4
GO:0006937	GO:0006937	regulation of muscle contraction	6/155	164/14661	0.00795492412558457	0.147565192164863	0.130285203353717	ATP1B1/CCN2/MYL9/CAV1/ATP1A2/PRKG1	6
GO:0071548	GO:0071548	response to dexamethasone	3/155	39/14661	0.00801676744462409	0.147565192164863	0.130285203353717	FBXO32/PLAT/CYP1B1	3
GO:1903524	GO:1903524	positive regulation of blood circulation	3/155	39/14661	0.00801676744462409	0.147565192164863	0.130285203353717	CCN2/HEY2/ATP1A2	3
GO:0030007	GO:0030007	cellular potassium ion homeostasis	2/155	13/14661	0.00802474307144171	0.147565192164863	0.130285203353717	ATP1B1/ATP1A2	2
GO:0060837	GO:0060837	blood vessel endothelial cell differentiation	2/155	13/14661	0.00802474307144171	0.147565192164863	0.130285203353717	TMEM100/HEY2	2
GO:0061430	GO:0061430	bone trabecula morphogenesis	2/155	13/14661	0.00802474307144171	0.147565192164863	0.130285203353717	SFRP1/COL1A1	2
GO:0016485	GO:0016485	protein processing	7/155	216/14661	0.00810897056330446	0.147565192164863	0.130285203353717	S100A10/PLAU/CPE/PERP/PLAT/GRIN2A/MME	7
GO:0072088	GO:0072088	nephron epithelium morphogenesis	4/155	75/14661	0.00816969922020006	0.147565192164863	0.130285203353717	WNT2B/WT1/MAGED1/TMEM59L	4
GO:2001057	GO:2001057	reactive nitrogen species metabolic process	4/155	75/14661	0.00816969922020006	0.147565192164863	0.130285203353717	CYP1B1/CAV1/CD47/NPY	4
GO:0001960	GO:0001960	negative regulation of cytokine-mediated signaling pathway	4/155	76/14661	0.00855408789953666	0.151809128806733	0.134032172000554	APOA1/CAV1/SIGIRR/ISG15	4
GO:0031670	GO:0031670	cellular response to nutrient	3/155	40/14661	0.00860055173017503	0.151809128806733	0.134032172000554	SFRP1/COL1A1/SNAI2	3
GO:0046683	GO:0046683	response to organophosphorus	5/155	119/14661	0.00861645160001554	0.151809128806733	0.134032172000554	PLAT/CYP1B1/COL1A1/EZR/WT1	5
GO:0042692	GO:0042692	muscle cell differentiation	10/155	392/14661	0.00883978265340362	0.151809128806733	0.134032172000554	MYL9/TBX1/KRT19/WT1/HEY2/OLFM2/IGF2/UCHL1/ACTC1/HOPX	10
GO:2001235	GO:2001235	positive regulation of apoptotic signaling pathway	5/155	120/14661	0.00891629192640847	0.151809128806733	0.134032172000554	SFRP1/G0S2/CAV1/MAGED1/ITM2C	5
GO:0048644	GO:0048644	muscle organ morphogenesis	4/155	77/14661	0.00895013021267821	0.151809128806733	0.134032172000554	TBX1/MYLK/HEY2/ACTC1	4
GO:0061333	GO:0061333	renal tubule morphogenesis	4/155	77/14661	0.00895013021267821	0.151809128806733	0.134032172000554	WNT2B/WT1/MAGED1/TMEM59L	4
GO:0002683	GO:0002683	negative regulation of immune system process	10/155	393/14661	0.00899024917036082	0.151809128806733	0.134032172000554	GRN/LGALS3/SFRP1/APOA1/CD22/EZR/CD47/SNAI2/NPY/ISG15	10
GO:0043405	GO:0043405	regulation of MAP kinase activity	6/155	169/14661	0.00915290365981348	0.151809128806733	0.134032172000554	SFRP1/SPRY1/CAV1/MAGED1/FGFR1/UCHL1	6
GO:0006704	GO:0006704	glucocorticoid biosynthetic process	2/155	14/14661	0.0092976525255335	0.151809128806733	0.134032172000554	DKK3/CYP17A1	2
GO:0036376	GO:0036376	sodium ion export across plasma membrane	2/155	14/14661	0.0092976525255335	0.151809128806733	0.134032172000554	ATP1B1/ATP1A2	2
GO:0042532	GO:0042532	negative regulation of tyrosine phosphorylation of STAT protein	2/155	14/14661	0.0092976525255335	0.151809128806733	0.134032172000554	CAV1/SOCS3	2
GO:0042985	GO:0042985	negative regulation of amyloid precursor protein biosynthetic process	2/155	14/14661	0.0092976525255335	0.151809128806733	0.134032172000554	ITM2B/ITM2C	2
GO:0043249	GO:0043249	erythrocyte maturation	2/155	14/14661	0.0092976525255335	0.151809128806733	0.134032172000554	FAM210B/PTBP3	2
GO:0046184	GO:0046184	aldehyde biosynthetic process	2/155	14/14661	0.0092976525255335	0.151809128806733	0.134032172000554	PDXK/DKK3	2
GO:0098814	GO:0098814	spontaneous synaptic transmission	2/155	14/14661	0.0092976525255335	0.151809128806733	0.134032172000554	SYT1/NSG1	2
GO:2000671	GO:2000671	regulation of motor neuron apoptotic process	2/155	14/14661	0.0092976525255335	0.151809128806733	0.134032172000554	CNTFR/CRLF1	2
GO:0072028	GO:0072028	nephron morphogenesis	4/155	78/14661	0.00935796150903506	0.151935442478154	0.134143694251336	WNT2B/WT1/MAGED1/TMEM59L	4
GO:0007517	GO:0007517	muscle organ development	9/155	336/14661	0.0094816577231712	0.153083747597569	0.135157532025681	RBFOX1/CNTFR/TBX1/CAV1/WT1/MYLK/HEY2/IGF2/ACTC1	9
GO:0007219	GO:0007219	Notch signaling pathway	6/155	171/14661	0.00966644428513018	0.154342673944896	0.13626903720358	TMEM100/PERP/TSPAN5/KRT19/HEY2/SNAI2	6
GO:0060538	GO:0060538	skeletal muscle organ development	6/155	171/14661	0.00966644428513018	0.154342673944896	0.13626903720358	RBFOX1/CNTFR/TBX1/CAV1/WT1/IGF2	6
GO:0010712	GO:0010712	regulation of collagen metabolic process	3/155	42/14661	0.00984133339927857	0.155904147340246	0.137647660955293	CCN2/SUCO/MFAP4	3
GO:0051146	GO:0051146	striated muscle cell differentiation	8/155	280/14661	0.00987213112915745	0.155904147340246	0.137647660955293	MYL9/TBX1/KRT19/WT1/HEY2/IGF2/ACTC1/HOPX	8
GO:0036293	GO:0036293	response to decreased oxygen levels	8/155	281/14661	0.0100728311640931	0.157783459211171	0.139306904071345	ATP1B1/CCN2/PLAU/SFRP1/PLAT/CAV1/AQP3/PDK1	8
GO:0001935	GO:0001935	endothelial cell proliferation	6/155	173/14661	0.010200237024543	0.157783459211171	0.139306904071345	APOA1/SPARC/CAV1/CNMD/IGF2/FGFR1	6
GO:0042982	GO:0042982	amyloid precursor protein metabolic process	4/155	80/14661	0.0102095179489581	0.157783459211171	0.139306904071345	NTRK2/ITM2B/ITM2C/NSG1	4
GO:0060761	GO:0060761	negative regulation of response to cytokine stimulus	4/155	80/14661	0.0102095179489581	0.157783459211171	0.139306904071345	APOA1/CAV1/SIGIRR/ISG15	4
GO:1900271	GO:1900271	regulation of long-term synaptic potentiation	3/155	43/14661	0.0104987198159858	0.157900095418337	0.139409882095811	NRGN/NSG1/MME	3
GO:0033273	GO:0033273	response to vitamin	4/155	81/14661	0.0106534992180609	0.157900095418337	0.139409882095811	SFRP1/COL1A1/AQP3/SNAI2	4
GO:0051899	GO:0051899	membrane depolarization	4/155	81/14661	0.0106534992180609	0.157900095418337	0.139409882095811	CAV1/ATP1A2/MLLT11/SLMAP	4
GO:0003214	GO:0003214	cardiac left ventricle morphogenesis	2/155	15/14661	0.0106541586873964	0.157900095418337	0.139409882095811	CPE/HEY2	2
GO:0010224	GO:0010224	response to UV-B	2/155	15/14661	0.0106541586873964	0.157900095418337	0.139409882095811	MFAP4/MME	2
GO:0060353	GO:0060353	regulation of cell adhesion molecule production	2/155	15/14661	0.0106541586873964	0.157900095418337	0.139409882095811	APOA1/CAV1	2
GO:0060413	GO:0060413	atrial septum morphogenesis	2/155	15/14661	0.0106541586873964	0.157900095418337	0.139409882095811	CCN1/HEY2	2
GO:2001212	GO:2001212	regulation of vasculogenesis	2/155	15/14661	0.0106541586873964	0.157900095418337	0.139409882095811	TMEM100/HEY2	2
GO:0006006	GO:0006006	glucose metabolic process	6/155	175/14661	0.010754692767069	0.158120189196194	0.139604202735959	IGFBP3/IGFBP4/IGF2/PDK1/NPY1R/SORD	6
GO:0060537	GO:0060537	muscle tissue development	10/155	404/14661	0.0107784350420935	0.158120189196194	0.139604202735959	RBFOX1/TBX1/CAV1/WT1/MYLK/HEY2/IGF2/DIPK2A/ACTC1/HOPX	10
GO:0071900	GO:0071900	regulation of protein serine/threonine kinase activity	9/155	344/14661	0.0109464635901623	0.159774140280652	0.141064474973703	SFRP1/SPRY1/CAV1/CKS1B/IGF2/MAGED1/FGFR1/DIPK2A/UCHL1	9
GO:0001655	GO:0001655	urogenital system development	9/155	346/14661	0.0113379039195338	0.163832711637263	0.144647784741841	SFRP1/SPRY1/WNT2B/WT1/MAGED1/CRLF1/EMX2/MME/TMEM59L	9
GO:0031589	GO:0031589	cell-substrate adhesion	9/155	346/14661	0.0113379039195338	0.163832711637263	0.144647784741841	S100A10/CCN2/PLAU/SFRP1/APOA1/COL1A1/CCN1/MAP4K4/NPY	9
GO:0060711	GO:0060711	labyrinthine layer development	3/155	45/14661	0.0118883467573385	0.170472996065209	0.150510487146992	CCN1/HEY2/SOCS3	3
GO:0048268	GO:0048268	clathrin coat assembly	2/155	16/14661	0.0120923751534144	0.170472996065209	0.150510487146992	CALY/NSG1	2
GO:0051917	GO:0051917	regulation of fibrinolysis	2/155	16/14661	0.0120923751534144	0.170472996065209	0.150510487146992	PLAU/PLAT	2
GO:0055119	GO:0055119	relaxation of cardiac muscle	2/155	16/14661	0.0120923751534144	0.170472996065209	0.150510487146992	ATP1B1/ATP1A2	2
GO:0097202	GO:0097202	activation of cysteine-type endopeptidase activity	2/155	16/14661	0.0120923751534144	0.170472996065209	0.150510487146992	PERP/GRIN2A	2
GO:0035270	GO:0035270	endocrine system development	5/155	130/14661	0.0123203540699972	0.172843802244136	0.152603670238494	APOA1/CYP1B1/TBX1/DKK3/WT1	5
GO:0051604	GO:0051604	protein maturation	8/155	292/14661	0.0124859192294689	0.173837396748459	0.153480914120657	S100A10/PLAU/CPE/PERP/PLAT/TSPAN5/GRIN2A/MME	8
GO:0060047	GO:0060047	heart contraction	7/155	235/14661	0.0125114804580206	0.173837396748459	0.153480914120657	ATP1B1/CCN2/CAV1/HEY2/ATP1A2/ACTC1/HOPX	7
GO:0033628	GO:0033628	regulation of cell adhesion mediated by integrin	3/155	46/14661	0.0126208901278578	0.174518528562244	0.154082284915272	PLAU/CYP1B1/SNAI2	3
GO:0030198	GO:0030198	extracellular matrix organization	8/155	295/14661	0.0132121637398839	0.181794898593449	0.160506586847759	CCN2/CYP1B1/COL1A1/CCN1/CAV1/WT1/COL18A1/MFAP4	8
GO:0090257	GO:0090257	regulation of muscle system process	7/155	238/14661	0.0133386065677722	0.181794898593449	0.160506586847759	ATP1B1/CCN2/MYL9/FBXO32/CAV1/ATP1A2/PRKG1	7
GO:0043062	GO:0043062	extracellular structure organization	8/155	296/14661	0.0134609965437512	0.181794898593449	0.160506586847759	CCN2/CYP1B1/COL1A1/CCN1/CAV1/WT1/COL18A1/MFAP4	8
GO:0014074	GO:0014074	response to purine-containing compound	5/155	133/14661	0.0134923305726195	0.181794898593449	0.160506586847759	PLAT/CYP1B1/COL1A1/EZR/WT1	5
GO:0090090	GO:0090090	negative regulation of canonical Wnt signaling pathway	5/155	133/14661	0.0134923305726195	0.181794898593449	0.160506586847759	SFRP1/IGFBP4/CAV1/DKK3/SNAI2	5
GO:0060352	GO:0060352	cell adhesion molecule production	2/155	17/14661	0.0136104456139062	0.181794898593449	0.160506586847759	APOA1/CAV1	2
GO:2000269	GO:2000269	regulation of fibroblast apoptotic process	2/155	17/14661	0.0136104456139062	0.181794898593449	0.160506586847759	SFRP1/STK17B	2
GO:0001822	GO:0001822	kidney development	8/155	297/14661	0.0137132484060111	0.181794898593449	0.160506586847759	SFRP1/SPRY1/WNT2B/WT1/MAGED1/CRLF1/MME/TMEM59L	8
GO:0045229	GO:0045229	external encapsulating structure organization	8/155	297/14661	0.0137132484060111	0.181794898593449	0.160506586847759	CCN2/CYP1B1/COL1A1/CCN1/CAV1/WT1/COL18A1/MFAP4	8
GO:0003012	GO:0003012	muscle system process	10/155	420/14661	0.0138479157166714	0.18258405722751	0.161203334445268	ATP1B1/CCN2/MYL9/FBXO32/CAV1/MYLK/HEY2/ATP1A2/PRKG1/SLMAP	10
GO:0045667	GO:0045667	regulation of osteoblast differentiation	5/155	134/14661	0.0138991323841011	0.18258405722751	0.161203334445268	SFRP1/CCN1/PDLIM7/SUCO/SNAI2	5
GO:0071496	GO:0071496	cellular response to external stimulus	8/155	298/14661	0.0139689452687492	0.182670822745181	0.161279939659195	SFRP1/COL1A1/MAG/WNT2B/AQP3/ATP1A2/SNAI2/MAP1LC3A	8
GO:0003197	GO:0003197	endocardial cushion development	3/155	48/14661	0.0141620921879814	0.183535634185051	0.16204348106522	TMEM100/HEY2/SNAI2	3
GO:0046622	GO:0046622	positive regulation of organ growth	3/155	48/14661	0.0141620921879814	0.183535634185051	0.16204348106522	WT1/HEY2/IGF2	3
GO:0060627	GO:0060627	regulation of vesicle-mediated transport	11/155	487/14661	0.0144269323701322	0.186133189953938	0.164336861208649	S100A10/CALY/LRRTM1/LGALS3/APOA1/CD22/EZR/CAV1/CD47/SYT1/VSNL1	11
GO:0001508	GO:0001508	action potential	5/155	136/14661	0.0147373657945757	0.187517873180372	0.165559397045792	ATP1B1/NTRK2/CAV1/ATP1A2/SLMAP	5
GO:0086009	GO:0086009	membrane repolarization	3/155	49/14661	0.0149709738876318	0.187517873180372	0.165559397045792	ATP1B1/CAV1/ATP1A2	3
GO:0071214	GO:0071214	cellular response to abiotic stimulus	8/155	302/14661	0.0150266989513086	0.187517873180372	0.165559397045792	SFRP1/COL1A1/MAG/MYLK/ATP1A2/SNAI2/MFAP4/MME	8
GO:0104004	GO:0104004	cellular response to environmental stimulus	8/155	302/14661	0.0150266989513086	0.187517873180372	0.165559397045792	SFRP1/COL1A1/MAG/MYLK/ATP1A2/SNAI2/MFAP4/MME	8
GO:0045927	GO:0045927	positive regulation of growth	7/155	244/14661	0.0151096970594971	0.187517873180372	0.165559397045792	SFRP1/EZR/WT1/HEY2/IGF2/SYT1/HOPX	7
GO:0016055	GO:0016055	Wnt signaling pathway	10/155	426/14661	0.0151540301557174	0.187517873180372	0.165559397045792	CPE/SFRP1/COL1A1/IGFBP4/NDP/WNT2B/CAV1/DKK3/NDRG2/SNAI2	10
GO:0016264	GO:0016264	gap junction assembly	2/155	18/14661	0.0152065434343906	0.187517873180372	0.165559397045792	CAV1/HOPX	2
GO:0032354	GO:0032354	response to follicle-stimulating hormone	2/155	18/14661	0.0152065434343906	0.187517873180372	0.165559397045792	PLAT/CYP1B1	2
GO:0061298	GO:0061298	retina vasculature development in camera-type eye	2/155	18/14661	0.0152065434343906	0.187517873180372	0.165559397045792	CYP1B1/NDP	2
GO:0090190	GO:0090190	positive regulation of branching involved in ureteric bud morphogenesis	2/155	18/14661	0.0152065434343906	0.187517873180372	0.165559397045792	WNT2B/MAGED1	2
GO:0045664	GO:0045664	regulation of neuron differentiation	6/155	189/14661	0.015247993147885	0.187517873180372	0.165559397045792	SFRP1/MAG/HEY2/FGFR1/TCF4/MMD	6
GO:0009410	GO:0009410	response to xenobiotic stimulus	9/155	365/14661	0.0155996264332321	0.188751676546192	0.166648721161162	SST/TXNIP/SFRP1/CYP1B1/COL1A1/GRIN2A/UCHL1/EMX2/SORD	9
GO:0007043	GO:0007043	cell-cell junction assembly	5/155	138/14661	0.0156088873299006	0.188751676546192	0.166648721161162	CLDN11/CAV1/TJP1/SNAI2/HOPX	5
GO:0198738	GO:0198738	cell-cell signaling by wnt	10/155	428/14661	0.0156092429032264	0.188751676546192	0.166648721161162	CPE/SFRP1/COL1A1/IGFBP4/NDP/WNT2B/CAV1/DKK3/NDRG2/SNAI2	10
GO:0045216	GO:0045216	cell-cell junction organization	6/155	190/14661	0.0156119881550627	0.188751676546192	0.166648721161162	PERP/CLDN11/CAV1/TJP1/SNAI2/HOPX	6
GO:0003015	GO:0003015	heart process	7/155	246/14661	0.015735677527545	0.188751676546192	0.166648721161162	ATP1B1/CCN2/CAV1/HEY2/ATP1A2/ACTC1/HOPX	7
GO:0071320	GO:0071320	cellular response to cAMP	3/155	50/14661	0.0158055037107884	0.188751676546192	0.166648721161162	CYP1B1/EZR/WT1	3
GO:0071385	GO:0071385	cellular response to glucocorticoid stimulus	3/155	50/14661	0.0158055037107884	0.188751676546192	0.166648721161162	FBXO32/PLAT/CYP1B1	3
GO:0006942	GO:0006942	regulation of striated muscle contraction	4/155	92/14661	0.0163742184747168	0.192806078617027	0.17022834986985	ATP1B1/CCN2/CAV1/ATP1A2	4
GO:0072080	GO:0072080	nephron tubule development	4/155	92/14661	0.0163742184747168	0.192806078617027	0.17022834986985	WNT2B/WT1/MAGED1/TMEM59L	4
GO:0062012	GO:0062012	regulation of small molecule metabolic process	8/155	307/14661	0.0164294840061115	0.192806078617027	0.17022834986985	APOA1/IGFBP3/IGFBP4/CAV1/DKK3/IGF2/PDK1/SNAI2	8
GO:0001954	GO:0001954	positive regulation of cell-matrix adhesion	3/155	51/14661	0.0166657621571231	0.192806078617027	0.17022834986985	S100A10/SFRP1/MAP4K4	3
GO:0045806	GO:0045806	negative regulation of endocytosis	3/155	51/14661	0.0166657621571231	0.192806078617027	0.17022834986985	LRRTM1/LGALS3/CAV1	3
GO:0009110	GO:0009110	vitamin biosynthetic process	2/155	19/14661	0.0168788712422519	0.192806078617027	0.17022834986985	PDXK/SNAI2	2
GO:0010561	GO:0010561	negative regulation of glycoprotein biosynthetic process	2/155	19/14661	0.0168788712422519	0.192806078617027	0.17022834986985	ITM2B/ITM2C	2
GO:0055093	GO:0055093	response to hyperoxia	2/155	19/14661	0.0168788712422519	0.192806078617027	0.17022834986985	COL1A1/CAV1	2
GO:0060716	GO:0060716	labyrinthine layer blood vessel development	2/155	19/14661	0.0168788712422519	0.192806078617027	0.17022834986985	CCN1/HEY2	2
GO:0060977	GO:0060977	coronary vasculature morphogenesis	2/155	19/14661	0.0168788712422519	0.192806078617027	0.17022834986985	TBX1/HEY2	2
GO:2001014	GO:2001014	regulation of skeletal muscle cell differentiation	2/155	19/14661	0.0168788712422519	0.192806078617027	0.17022834986985	RBFOX1/TBX1	2
GO:0031667	GO:0031667	response to nutrient levels	10/155	434/14661	0.0170362209381959	0.193837316973961	0.171138829482747	SST/SFRP1/CYP1B1/COL1A1/WNT2B/AQP3/SNAI2/SORD/NPY/MAP1LC3A	10
GO:0034113	GO:0034113	heterotypic cell-cell adhesion	3/155	52/14661	0.0175518179023808	0.196224877558227	0.173246805026823	PERP/APOA1/CD47	3
GO:2000649	GO:2000649	regulation of sodium ion transmembrane transporter activity	3/155	52/14661	0.0175518179023808	0.196224877558227	0.173246805026823	ATP1B1/ATP1A2/SLMAP	3
GO:0019218	GO:0019218	regulation of steroid metabolic process	4/155	94/14661	0.0175855513105816	0.196224877558227	0.173246805026823	IGFBP7/APOA1/DKK3/SNAI2	4
GO:0060993	GO:0060993	kidney morphogenesis	4/155	94/14661	0.0175855513105816	0.196224877558227	0.173246805026823	WNT2B/WT1/MAGED1/TMEM59L	4
GO:1901655	GO:1901655	cellular response to ketone	4/155	94/14661	0.0175855513105816	0.196224877558227	0.173246805026823	FBXO32/SFRP1/PLAT/CYP1B1	4
GO:0061326	GO:0061326	renal tubule development	4/155	95/14661	0.0182116245552089	0.202361499620891	0.178664824287394	WNT2B/WT1/MAGED1/TMEM59L	4
GO:0006883	GO:0006883	cellular sodium ion homeostasis	2/155	20/14661	0.0186256605187394	0.202361499620891	0.178664824287394	ATP1B1/ATP1A2	2
GO:0039694	GO:0039694	viral RNA genome replication	2/155	20/14661	0.0186256605187394	0.202361499620891	0.178664824287394	TOP2A/APOBEC3H	2
GO:0042693	GO:0042693	muscle cell fate commitment	2/155	20/14661	0.0186256605187394	0.202361499620891	0.178664824287394	TBX1/WT1	2
GO:0097049	GO:0097049	motor neuron apoptotic process	2/155	20/14661	0.0186256605187394	0.202361499620891	0.178664824287394	CNTFR/CRLF1	2
GO:0150146	GO:0150146	cell junction disassembly	2/155	20/14661	0.0186256605187394	0.202361499620891	0.178664824287394	MAP4K4/SNAI2	2
GO:2000810	GO:2000810	regulation of bicellular tight junction assembly	2/155	20/14661	0.0186256605187394	0.202361499620891	0.178664824287394	TJP1/SNAI2	2
GO:0043410	GO:0043410	positive regulation of MAPK cascade	10/155	441/14661	0.018820974441242	0.203460471580816	0.179635105850263	CCN2/AKAP12/IGFBP3/IGFBP4/NTRK2/TBX1/IGF2/MAGED1/FGFR1/NPY	10
GO:0048638	GO:0048638	regulation of developmental growth	8/155	315/14661	0.0188676146656259	0.203460471580816	0.179635105850263	MAG/EZR/WT1/HEY2/IGF2/SYT1/NPY1R/HOPX	8
GO:0032970	GO:0032970	regulation of actin filament-based process	9/155	378/14661	0.0191293756041799	0.205516340134126	0.181450230735794	S100A10/CCN2/SFRP1/APOA1/CAV1/CD47/TJP1/ATP1A2/PLEKHH2	9
GO:0050732	GO:0050732	negative regulation of peptidyl-tyrosine phosphorylation	3/155	54/14661	0.0194015387378112	0.206984360687417	0.182746345039628	SFRP1/CAV1/SOCS3	3
GO:1902414	GO:1902414	protein localization to cell junction	4/155	97/14661	0.0195049895659751	0.206984360687417	0.182746345039628	LRRTM1/GRIN2A/TJP1/NSG1	4
GO:0008016	GO:0008016	regulation of heart contraction	6/155	200/14661	0.0195885977580886	0.206984360687417	0.182746345039628	ATP1B1/CCN2/CAV1/HEY2/ATP1A2/HOPX	6
GO:0110053	GO:0110053	regulation of actin filament organization	7/155	258/14661	0.0198840028504517	0.206984360687417	0.182746345039628	S100A10/CCN2/SFRP1/APOA1/CD47/TJP1/PLEKHH2	7
GO:0043524	GO:0043524	negative regulation of neuron apoptotic process	5/155	147/14661	0.0199563342642637	0.206984360687417	0.182746345039628	GRN/MAG/CNTFR/NTRK2/CRLF1	5
GO:0003179	GO:0003179	heart valve morphogenesis	3/155	55/14661	0.0203652848363886	0.206984360687417	0.182746345039628	CCN1/HEY2/SNAI2	3
GO:0006081	GO:0006081	cellular aldehyde metabolic process	3/155	55/14661	0.0203652848363886	0.206984360687417	0.182746345039628	CYP1B1/PDXK/DKK3	3
GO:0050854	GO:0050854	regulation of antigen receptor-mediated signaling pathway	3/155	55/14661	0.0203652848363886	0.206984360687417	0.182746345039628	LGALS3/CD22/EZR	3
GO:0042983	GO:0042983	amyloid precursor protein biosynthetic process	2/155	21/14661	0.020445171196235	0.206984360687417	0.182746345039628	ITM2B/ITM2C	2
GO:0042984	GO:0042984	regulation of amyloid precursor protein biosynthetic process	2/155	21/14661	0.020445171196235	0.206984360687417	0.182746345039628	ITM2B/ITM2C	2
GO:0050860	GO:0050860	negative regulation of T cell receptor signaling pathway	2/155	21/14661	0.020445171196235	0.206984360687417	0.182746345039628	LGALS3/EZR	2
GO:0071305	GO:0071305	cellular response to vitamin D	2/155	21/14661	0.020445171196235	0.206984360687417	0.182746345039628	SFRP1/SNAI2	2
GO:0090189	GO:0090189	regulation of branching involved in ureteric bud morphogenesis	2/155	21/14661	0.020445171196235	0.206984360687417	0.182746345039628	WNT2B/MAGED1	2
GO:1900273	GO:1900273	positive regulation of long-term synaptic potentiation	2/155	21/14661	0.020445171196235	0.206984360687417	0.182746345039628	NRGN/MME	2
GO:1903019	GO:1903019	negative regulation of glycoprotein metabolic process	2/155	21/14661	0.020445171196235	0.206984360687417	0.182746345039628	ITM2B/ITM2C	2
GO:0007596	GO:0007596	blood coagulation	6/155	202/14661	0.0204596055373971	0.206984360687417	0.182746345039628	PLAU/MYL9/PLAT/CAV1/PRKG1/TSPAN8	6
GO:0030856	GO:0030856	regulation of epithelial cell differentiation	5/155	148/14661	0.0204835734105887	0.206984360687417	0.182746345039628	TMEM100/SPRY1/CAV1/AQP3/HEY2	5
GO:0086065	GO:0086065	cell communication involved in cardiac conduction	3/155	56/14661	0.0213549908450153	0.212829672147212	0.18790716637583	ATP1B1/CAV1/ATP1A2	3
GO:0090303	GO:0090303	positive regulation of wound healing	3/155	56/14661	0.0213549908450153	0.212829672147212	0.18790716637583	PLAU/PLAT/MYLK	3
GO:0043523	GO:0043523	regulation of neuron apoptotic process	6/155	204/14661	0.0213566106998932	0.212829672147212	0.18790716637583	GRN/MAG/CNTFR/NTRK2/CRLF1/GRID2	6
GO:1901215	GO:1901215	negative regulation of neuron death	6/155	204/14661	0.0213566106998932	0.212829672147212	0.18790716637583	GRN/MAG/CNTFR/NTRK2/CRLF1/NPY	6
GO:0010906	GO:0010906	regulation of glucose metabolic process	4/155	100/14661	0.0215492061594277	0.214011016497409	0.188950174463566	IGFBP3/IGFBP4/IGF2/PDK1	4
GO:0050817	GO:0050817	coagulation	6/155	205/14661	0.0218149606666396	0.214076949807053	0.189008386935821	PLAU/MYL9/PLAT/CAV1/PRKG1/TSPAN8	6
GO:0060541	GO:0060541	respiratory system development	6/155	205/14661	0.0218149606666396	0.214076949807053	0.189008386935821	CCN2/SPRY1/WNT2B/WT1/MME/HOPX	6
GO:0048754	GO:0048754	branching morphogenesis of an epithelial tube	5/155	151/14661	0.0221197712050297	0.214076949807053	0.189008386935821	SPRY1/WNT2B/WT1/MAGED1/TMEM59L	5
GO:0006936	GO:0006936	muscle contraction	8/155	325/14661	0.0222673356907844	0.214076949807053	0.189008386935821	ATP1B1/CCN2/MYL9/CAV1/MYLK/ATP1A2/PRKG1/SLMAP	8
GO:0009952	GO:0009952	anterior/posterior pattern specification	6/155	206/14661	0.0222799269988613	0.214076949807053	0.189008386935821	SFRP1/WNT2B/TBX1/WT1/HEY2/EMX2	6
GO:0003283	GO:0003283	atrial septum development	2/155	22/14661	0.0223356912607241	0.214076949807053	0.189008386935821	CCN1/HEY2	2
GO:0031145	GO:0031145	anaphase-promoting complex-dependent catabolic process	2/155	22/14661	0.0223356912607241	0.214076949807053	0.189008386935821	ECRG4/UBE2C	2
GO:0044346	GO:0044346	fibroblast apoptotic process	2/155	22/14661	0.0223356912607241	0.214076949807053	0.189008386935821	SFRP1/STK17B	2
GO:0060713	GO:0060713	labyrinthine layer morphogenesis	2/155	22/14661	0.0223356912607241	0.214076949807053	0.189008386935821	CCN1/SOCS3	2
GO:0086012	GO:0086012	membrane depolarization during cardiac muscle cell action potential	2/155	22/14661	0.0223356912607241	0.214076949807053	0.189008386935821	ATP1A2/SLMAP	2
GO:0071384	GO:0071384	cellular response to corticosteroid stimulus	3/155	57/14661	0.0223706708794913	0.214076949807053	0.189008386935821	FBXO32/PLAT/CYP1B1	3
GO:0070372	GO:0070372	regulation of ERK1 and ERK2 cascade	7/155	265/14661	0.0226292247568578	0.21564251958512	0.190390627380926	CCN2/AKAP12/CCN1/SPRY1/EZR/NDRG2/NPY	7
GO:0051147	GO:0051147	regulation of muscle cell differentiation	5/155	152/14661	0.0226835037902687	0.21564251958512	0.190390627380926	TBX1/HEY2/OLFM2/IGF2/HOPX	5
GO:0051963	GO:0051963	regulation of synapse assembly	4/155	102/14661	0.0229822654253764	0.217766383866682	0.192265785646635	LRRTM1/NTRK2/GRID2/LRRN3	4
GO:0007599	GO:0007599	hemostasis	6/155	208/14661	0.0232298599665635	0.219393121906433	0.193702031506536	PLAU/MYL9/PLAT/CAV1/PRKG1/TSPAN8	6
GO:0080164	GO:0080164	regulation of nitric oxide metabolic process	3/155	58/14661	0.0234123290153944	0.219680619657434	0.193955863066699	CAV1/CD47/NPY	3
GO:1903078	GO:1903078	positive regulation of protein localization to plasma membrane	3/155	58/14661	0.0234123290153944	0.219680619657434	0.193955863066699	LGALS3/EZR/DPP10	3
GO:0050728	GO:0050728	negative regulation of inflammatory response	5/155	154/14661	0.0238387686766016	0.221084634827838	0.195195467063442	GRN/APOA1/WFDC1/SOCS3/NPY	5
GO:0045862	GO:0045862	positive regulation of proteolysis	8/155	330/14661	0.0241206503796207	0.221084634827838	0.195195467063442	S100A10/GRN/CCN2/PERP/CCN1/CAV1/GRIN2A/PCOLCE	8
GO:0031669	GO:0031669	cellular response to nutrient levels	6/155	210/14661	0.0242067067274463	0.221084634827838	0.195195467063442	SFRP1/COL1A1/WNT2B/AQP3/SNAI2/MAP1LC3A	6
GO:0010955	GO:0010955	negative regulation of protein processing	2/155	23/14661	0.0242955363594076	0.221084634827838	0.195195467063442	PLAU/PLAT	2
GO:0031579	GO:0031579	membrane raft organization	2/155	23/14661	0.0242955363594076	0.221084634827838	0.195195467063442	S100A10/CAV1	2
GO:0046426	GO:0046426	negative regulation of receptor signaling pathway via JAK-STAT	2/155	23/14661	0.0242955363594076	0.221084634827838	0.195195467063442	CAV1/SOCS3	2
GO:1903318	GO:1903318	negative regulation of protein maturation	2/155	23/14661	0.0242955363594076	0.221084634827838	0.195195467063442	PLAU/PLAT	2
GO:1905564	GO:1905564	positive regulation of vascular endothelial cell proliferation	2/155	23/14661	0.0242955363594076	0.221084634827838	0.195195467063442	IGF2/FGFR1	2
GO:0001666	GO:0001666	response to hypoxia	7/155	269/14661	0.0243106298202232	0.221084634827838	0.195195467063442	ATP1B1/PLAU/SFRP1/PLAT/CAV1/AQP3/PDK1	7
GO:0007229	GO:0007229	integrin-mediated signaling pathway	4/155	104/14661	0.0244721013458227	0.221084634827838	0.195195467063442	CCN2/APOA1/CD47/ISG15	4
GO:0070830	GO:0070830	bicellular tight junction assembly	3/155	59/14661	0.0244799595657122	0.221084634827838	0.195195467063442	CLDN11/TJP1/SNAI2	3
GO:1902305	GO:1902305	regulation of sodium ion transmembrane transport	3/155	59/14661	0.0244799595657122	0.221084634827838	0.195195467063442	ATP1B1/ATP1A2/SLMAP	3
GO:0006694	GO:0006694	steroid biosynthetic process	5/155	156/14661	0.0250314174590845	0.223089773620803	0.196965802679595	IGFBP7/APOA1/DKK3/CYP17A1/SNAI2	5
GO:0019318	GO:0019318	hexose metabolic process	6/155	212/14661	0.0252107558201727	0.223089773620803	0.196965802679595	IGFBP3/IGFBP4/IGF2/PDK1/NPY1R/SORD	6
GO:0032526	GO:0032526	response to retinoic acid	4/155	105/14661	0.0252384503565025	0.223089773620803	0.196965802679595	IGFBP7/COL1A1/TBX1/AQP3	4
GO:0009991	GO:0009991	response to extracellular stimulus	10/155	463/14661	0.0253295999227451	0.223089773620803	0.196965802679595	SST/SFRP1/CYP1B1/COL1A1/WNT2B/AQP3/SNAI2/SORD/NPY/MAP1LC3A	10
GO:0001885	GO:0001885	endothelial cell development	3/155	60/14661	0.0255735473531018	0.223089773620803	0.196965802679595	EZR/TJP1/COL18A1	3
GO:0060193	GO:0060193	positive regulation of lipase activity	3/155	60/14661	0.0255735473531018	0.223089773620803	0.196965802679595	APOA1/CCN1/FGFR1	3
GO:0070613	GO:0070613	regulation of protein processing	3/155	60/14661	0.0255735473531018	0.223089773620803	0.196965802679595	S100A10/PLAU/PLAT	3
GO:0043010	GO:0043010	camera-type eye development	8/155	334/14661	0.0256795298080584	0.223089773620803	0.196965802679595	CYP1B1/NDP/SPRY1/WNT2B/NTRK2/WT1/RCN1/PLAAT1	8
GO:0090130	GO:0090130	tissue migration	8/155	335/14661	0.026080017995679	0.223089773620803	0.196965802679595	GRN/APOA1/CYP1B1/SPARC/FGFR1/MAP4K4/SNAI2/ACTC1	8
GO:0001936	GO:0001936	regulation of endothelial cell proliferation	5/155	158/14661	0.0262618149022271	0.223089773620803	0.196965802679595	SPARC/CAV1/CNMD/IGF2/FGFR1	5
GO:0001759	GO:0001759	organ induction	2/155	24/14661	0.0263230494133889	0.223089773620803	0.196965802679595	SPRY1/WNT2B	2
GO:0001964	GO:0001964	startle response	2/155	24/14661	0.0263230494133889	0.223089773620803	0.196965802679595	GRIN2A/GRID2	2
GO:0003181	GO:0003181	atrioventricular valve morphogenesis	2/155	24/14661	0.0263230494133889	0.223089773620803	0.196965802679595	CCN1/HEY2	2
GO:0010882	GO:0010882	regulation of cardiac muscle contraction by calcium ion signaling	2/155	24/14661	0.0263230494133889	0.223089773620803	0.196965802679595	ATP1B1/ATP1A2	2
GO:0021871	GO:0021871	forebrain regionalization	2/155	24/14661	0.0263230494133889	0.223089773620803	0.196965802679595	WNT2B/EMX2	2
GO:0035235	GO:0035235	ionotropic glutamate receptor signaling pathway	2/155	24/14661	0.0263230494133889	0.223089773620803	0.196965802679595	GRIN2A/GRID2	2
GO:0042537	GO:0042537	benzene-containing compound metabolic process	2/155	24/14661	0.0263230494133889	0.223089773620803	0.196965802679595	FAH/CYP1B1	2
GO:0043567	GO:0043567	regulation of insulin-like growth factor receptor signaling pathway	2/155	24/14661	0.0263230494133889	0.223089773620803	0.196965802679595	IGFBP3/IGFBP4	2
GO:0045932	GO:0045932	negative regulation of muscle contraction	2/155	24/14661	0.0263230494133889	0.223089773620803	0.196965802679595	ATP1A2/PRKG1	2
GO:0097186	GO:0097186	amelogenesis	2/155	24/14661	0.0263230494133889	0.223089773620803	0.196965802679595	PERP/TBX1	2
GO:1990806	GO:1990806	ligand-gated ion channel signaling pathway	2/155	24/14661	0.0263230494133889	0.223089773620803	0.196965802679595	GRIN2A/GRID2	2
GO:0035904	GO:0035904	aorta development	3/155	61/14661	0.0266930679768658	0.225564229395153	0.199150497925278	TBX1/MYLK/HEY2	3
GO:0007162	GO:0007162	negative regulation of cell adhesion	7/155	276/14661	0.0274568046110173	0.229866372959918	0.202948857422998	LGALS3/APOA1/CYP1B1/COL1A1/MAP4K4/SNAI2/PRKG1	7
GO:0035637	GO:0035637	multicellular organismal signaling	5/155	160/14661	0.0275303069209663	0.229866372959918	0.202948857422998	ATP1B1/MAG/NTRK2/CAV1/ATP1A2	5
GO:0006939	GO:0006939	smooth muscle contraction	4/155	108/14661	0.0276238211497353	0.229866372959918	0.202948857422998	CAV1/MYLK/ATP1A2/PRKG1	4
GO:0001937	GO:0001937	negative regulation of endothelial cell proliferation	3/155	62/14661	0.0278384880747306	0.229866372959918	0.202948857422998	SPARC/CAV1/CNMD	3
GO:0040014	GO:0040014	regulation of multicellular organism growth	3/155	62/14661	0.0278384880747306	0.229866372959918	0.202948857422998	EZR/IGF2/NPY1R	3
GO:0045069	GO:0045069	regulation of viral genome replication	3/155	62/14661	0.0278384880747306	0.229866372959918	0.202948857422998	TOP2A/APOBEC3H/ISG15	3
GO:0051893	GO:0051893	regulation of focal adhesion assembly	3/155	62/14661	0.0278384880747306	0.229866372959918	0.202948857422998	S100A10/SFRP1/MAP4K4	3
GO:0090109	GO:0090109	regulation of cell-substrate junction assembly	3/155	62/14661	0.0278384880747306	0.229866372959918	0.202948857422998	S100A10/SFRP1/MAP4K4	3
GO:2001233	GO:2001233	regulation of apoptotic signaling pathway	8/155	340/14661	0.028148123387648	0.231760901966674	0.204621535737468	LGALS3/SFRP1/G0S2/CAV1/MAGED1/FGFR1/SNAI2/ITM2C	8
GO:0002026	GO:0002026	regulation of the force of heart contraction	2/155	25/14661	0.0284166002353759	0.231988629040216	0.204822595808954	CAV1/ATP1A2	2
GO:0042730	GO:0042730	fibrinolysis	2/155	25/14661	0.0284166002353759	0.231988629040216	0.204822595808954	PLAU/PLAT	2
GO:0071549	GO:0071549	cellular response to dexamethasone stimulus	2/155	25/14661	0.0284166002353759	0.231988629040216	0.204822595808954	FBXO32/PLAT	2
GO:0030178	GO:0030178	negative regulation of Wnt signaling pathway	5/155	162/14661	0.0288372204398633	0.234453815483967	0.206999107169236	SFRP1/IGFBP4/CAV1/DKK3/SNAI2	5
GO:0003170	GO:0003170	heart valve development	3/155	63/14661	0.0290097655795127	0.234453815483967	0.206999107169236	CCN1/HEY2/SNAI2	3
GO:0006940	GO:0006940	regulation of smooth muscle contraction	3/155	63/14661	0.0290097655795127	0.234453815483967	0.206999107169236	CAV1/ATP1A2/PRKG1	3
GO:0010638	GO:0010638	positive regulation of organelle organization	10/155	474/14661	0.0291322191818369	0.234453815483967	0.206999107169236	S100A10/GRN/CCN2/SFRP1/APOA1/CD47/IGF2/SMC5/SYT1/MLLT11	10
GO:0002062	GO:0002062	chondrocyte differentiation	4/155	110/14661	0.0292864454635682	0.234453815483967	0.206999107169236	CCN2/WNT2B/SNAI2/CYTL1	4
GO:0031623	GO:0031623	receptor internalization	4/155	110/14661	0.0292864454635682	0.234453815483967	0.206999107169236	CALY/LRRTM1/EZR/CAV1	4
GO:0043200	GO:0043200	response to amino acid	4/155	110/14661	0.0292864454635682	0.234453815483967	0.206999107169236	SST/CCN2/COL1A1/NTRK2	4
GO:0031214	GO:0031214	biomineral tissue development	5/155	163/14661	0.0295051822036627	0.23555242146018	0.207969065605346	COL1A1/CCN1/TBX1/HEY2/ISG15	5
GO:0071901	GO:0071901	negative regulation of protein serine/threonine kinase activity	4/155	111/14661	0.030139587626378	0.237528363145833	0.20971362311619	SFRP1/SPRY1/CAV1/UCHL1	4
GO:0120254	GO:0120254	olefinic compound metabolic process	4/155	111/14661	0.030139587626378	0.237528363145833	0.20971362311619	CYP1B1/PTGS1/DKK3/CYP17A1	4
GO:0010875	GO:0010875	positive regulation of cholesterol efflux	2/155	26/14661	0.0305745851523356	0.237528363145833	0.20971362311619	APOA1/CAV1	2
GO:0010894	GO:0010894	negative regulation of steroid biosynthetic process	2/155	26/14661	0.0305745851523356	0.237528363145833	0.20971362311619	DKK3/SNAI2	2
GO:0030194	GO:0030194	positive regulation of blood coagulation	2/155	26/14661	0.0305745851523356	0.237528363145833	0.20971362311619	PLAU/PLAT	2
GO:0032967	GO:0032967	positive regulation of collagen biosynthetic process	2/155	26/14661	0.0305745851523356	0.237528363145833	0.20971362311619	CCN2/SUCO	2
GO:0035640	GO:0035640	exploration behavior	2/155	26/14661	0.0305745851523356	0.237528363145833	0.20971362311619	LRRTM1/ATP1A2	2
GO:0036296	GO:0036296	response to increased oxygen levels	2/155	26/14661	0.0305745851523356	0.237528363145833	0.20971362311619	COL1A1/CAV1	2
GO:0046688	GO:0046688	response to copper ion	2/155	26/14661	0.0305745851523356	0.237528363145833	0.20971362311619	SORD/MAP1LC3A	2
GO:1900048	GO:1900048	positive regulation of hemostasis	2/155	26/14661	0.0305745851523356	0.237528363145833	0.20971362311619	PLAU/PLAT	2
GO:0010927	GO:0010927	cellular component assembly involved in morphogenesis	4/155	112/14661	0.0310073283252801	0.239602082513528	0.211544508473062	MYL9/MAG/KRT19/ACTC1	4
GO:0072009	GO:0072009	nephron epithelium development	4/155	112/14661	0.0310073283252801	0.239602082513528	0.211544508473062	WNT2B/WT1/MAGED1/TMEM59L	4
GO:0031348	GO:0031348	negative regulation of defense response	6/155	223/14661	0.0312313169454977	0.240295720864938	0.212156921280863	GRN/APOA1/WFDC1/SOCS3/NPY/ISG15	6
GO:0070373	GO:0070373	negative regulation of ERK1 and ERK2 cascade	3/155	65/14661	0.0314296825214347	0.240295720864938	0.212156921280863	SPRY1/EZR/NDRG2	3
GO:0120192	GO:0120192	tight junction assembly	3/155	65/14661	0.0314296825214347	0.240295720864938	0.212156921280863	CLDN11/TJP1/SNAI2	3
GO:1903317	GO:1903317	regulation of protein maturation	3/155	65/14661	0.0314296825214347	0.240295720864938	0.212156921280863	S100A10/PLAU/PLAT	3
GO:0051928	GO:0051928	positive regulation of calcium ion transport	4/155	113/14661	0.0318896978852001	0.243169464085035	0.214694147128802	ATP1B1/LGALS3/CAV1/MYLK	4
GO:0070371	GO:0070371	ERK1 and ERK2 cascade	7/155	286/14661	0.0324165580981299	0.24427521383888	0.215670412801109	CCN2/AKAP12/CCN1/SPRY1/EZR/NDRG2/NPY	7
GO:0043297	GO:0043297	apical junction assembly	3/155	66/14661	0.0326781965397661	0.24427521383888	0.215670412801109	CLDN11/TJP1/SNAI2	3
GO:1904377	GO:1904377	positive regulation of protein localization to cell periphery	3/155	66/14661	0.0326781965397661	0.24427521383888	0.215670412801109	LGALS3/EZR/DPP10	3
GO:0003171	GO:0003171	atrioventricular valve development	2/155	27/14661	0.03279542663304	0.24427521383888	0.215670412801109	CCN1/HEY2	2
GO:0003401	GO:0003401	axis elongation	2/155	27/14661	0.03279542663304	0.24427521383888	0.215670412801109	SFRP1/SPRY1	2
GO:0010714	GO:0010714	positive regulation of collagen metabolic process	2/155	27/14661	0.03279542663304	0.24427521383888	0.215670412801109	CCN2/SUCO	2
GO:0032104	GO:0032104	regulation of response to extracellular stimulus	2/155	27/14661	0.03279542663304	0.24427521383888	0.215670412801109	SNAI2/NPY	2
GO:0032107	GO:0032107	regulation of response to nutrient levels	2/155	27/14661	0.03279542663304	0.24427521383888	0.215670412801109	SNAI2/NPY	2
GO:0050820	GO:0050820	positive regulation of coagulation	2/155	27/14661	0.03279542663304	0.24427521383888	0.215670412801109	PLAU/PLAT	2
GO:0046890	GO:0046890	regulation of lipid biosynthetic process	5/155	168/14661	0.0329914720698824	0.244475267389641	0.215847039938988	IGFBP7/APOA1/CCN1/DKK3/SNAI2	5
GO:1902905	GO:1902905	positive regulation of supramolecular fiber organization	5/155	168/14661	0.0329914720698824	0.244475267389641	0.215847039938988	S100A10/CCN2/SFRP1/APOA1/CD47	5
GO:0060070	GO:0060070	canonical Wnt signaling pathway	7/155	288/14661	0.0334760226602448	0.246538185633515	0.21766838899131	SFRP1/COL1A1/IGFBP4/WNT2B/CAV1/DKK3/SNAI2	7
GO:0042542	GO:0042542	response to hydrogen peroxide	4/155	115/14661	0.033698430733828	0.246538185633515	0.21766838899131	TXNIP/CYP1B1/COL1A1/MAP1LC3A	4
GO:0001764	GO:0001764	neuron migration	5/155	169/14661	0.0337182576921406	0.246538185633515	0.21766838899131	NTRK2/FGFR1/PRKG1/EMX2/GFRA3	5
GO:0030239	GO:0030239	myofibril assembly	3/155	67/14661	0.0339523176062765	0.246538185633515	0.21766838899131	MYL9/KRT19/ACTC1	3
GO:0048645	GO:0048645	animal organ formation	3/155	67/14661	0.0339523176062765	0.246538185633515	0.21766838899131	SPRY1/WNT2B/WT1	3
GO:0048662	GO:0048662	negative regulation of smooth muscle cell proliferation	3/155	67/14661	0.0339523176062765	0.246538185633515	0.21766838899131	IGFBP3/NDRG2/PRKG1	3
GO:0071260	GO:0071260	cellular response to mechanical stimulus	3/155	67/14661	0.0339523176062765	0.246538185633515	0.21766838899131	COL1A1/MAG/ATP1A2	3
GO:0150116	GO:0150116	regulation of cell-substrate junction organization	3/155	67/14661	0.0339523176062765	0.246538185633515	0.21766838899131	S100A10/SFRP1/MAP4K4	3
GO:0110148	GO:0110148	biomineralization	5/155	170/14661	0.0344549573708173	0.249090893397893	0.21992217286341	COL1A1/CCN1/TBX1/HEY2/ISG15	5
GO:0048732	GO:0048732	gland development	9/155	420/14661	0.0344856947554377	0.249090893397893	0.21992217286341	SFRP1/APOA1/CYP1B1/TBX1/CAV1/DKK3/WT1/IGF2/SNAI2	9
GO:0001952	GO:0001952	regulation of cell-matrix adhesion	4/155	116/14661	0.0346248405823043	0.249090893397893	0.21992217286341	S100A10/PLAU/SFRP1/MAP4K4	4
GO:0005996	GO:0005996	monosaccharide metabolic process	6/155	229/14661	0.0348805925878458	0.249090893397893	0.21992217286341	IGFBP3/IGFBP4/IGF2/PDK1/NPY1R/SORD	6
GO:0008207	GO:0008207	C21-steroid hormone metabolic process	2/155	28/14661	0.0350775729204427	0.249090893397893	0.21992217286341	DKK3/CYP17A1	2
GO:0045939	GO:0045939	negative regulation of steroid metabolic process	2/155	28/14661	0.0350775729204427	0.249090893397893	0.21992217286341	DKK3/SNAI2	2
GO:0086011	GO:0086011	membrane repolarization during action potential	2/155	28/14661	0.0350775729204427	0.249090893397893	0.21992217286341	ATP1B1/CAV1	2
GO:0006809	GO:0006809	nitric oxide biosynthetic process	3/155	68/14661	0.0352519638061378	0.249090893397893	0.21992217286341	CYP1B1/CAV1/CD47	3
GO:0050810	GO:0050810	regulation of steroid biosynthetic process	3/155	68/14661	0.0352519638061378	0.249090893397893	0.21992217286341	IGFBP7/DKK3/SNAI2	3
GO:0055002	GO:0055002	striated muscle cell development	3/155	68/14661	0.0352519638061378	0.249090893397893	0.21992217286341	MYL9/KRT19/ACTC1	3
GO:0140115	GO:0140115	export across plasma membrane	3/155	68/14661	0.0352519638061378	0.249090893397893	0.21992217286341	ATP1B1/SLC40A1/ATP1A2	3
GO:0035418	GO:0035418	protein localization to synapse	3/155	69/14661	0.0365770459568882	0.257823567842456	0.227632244928105	LRRTM1/GRIN2A/NSG1	3
GO:0007015	GO:0007015	actin filament organization	9/155	426/14661	0.0372228947586687	0.25804564344735	0.227828315321936	S100A10/CCN2/SFRP1/APOA1/EZR/CD47/TJP1/PLEKHH2/ACTC1	9
GO:0003209	GO:0003209	cardiac atrium morphogenesis	2/155	29/14661	0.0374194976688286	0.25804564344735	0.227828315321936	CCN1/HEY2	2
GO:0010039	GO:0010039	response to iron ion	2/155	29/14661	0.0374194976688286	0.25804564344735	0.227828315321936	SLC40A1/MAP1LC3A	2
GO:0033688	GO:0033688	regulation of osteoblast proliferation	2/155	29/14661	0.0374194976688286	0.25804564344735	0.227828315321936	SFRP1/CCN1	2
GO:0034505	GO:0034505	tooth mineralization	2/155	29/14661	0.0374194976688286	0.25804564344735	0.227828315321936	COL1A1/TBX1	2
GO:0045648	GO:0045648	positive regulation of erythrocyte differentiation	2/155	29/14661	0.0374194976688286	0.25804564344735	0.227828315321936	FAM210B/ISG15	2
GO:0048147	GO:0048147	negative regulation of fibroblast proliferation	2/155	29/14661	0.0374194976688286	0.25804564344735	0.227828315321936	SFRP1/CAV1	2
GO:0060441	GO:0060441	epithelial tube branching involved in lung morphogenesis	2/155	29/14661	0.0374194976688286	0.25804564344735	0.227828315321936	SPRY1/WNT2B	2
GO:1904893	GO:1904893	negative regulation of receptor signaling pathway via STAT	2/155	29/14661	0.0374194976688286	0.25804564344735	0.227828315321936	CAV1/SOCS3	2
GO:0008217	GO:0008217	regulation of blood pressure	5/155	174/14661	0.0375014429923484	0.25804564344735	0.227828315321936	PTGS1/ATP1A2/ACSM3/NPY1R/NPY	5
GO:0045669	GO:0045669	positive regulation of osteoblast differentiation	3/155	70/14661	0.0379274678316035	0.259126198660365	0.228782336752039	CCN1/PDLIM7/SUCO	3
GO:0060411	GO:0060411	cardiac septum morphogenesis	3/155	70/14661	0.0379274678316035	0.259126198660365	0.228782336752039	CCN1/TBX1/HEY2	3
GO:0061035	GO:0061035	regulation of cartilage development	3/155	70/14661	0.0379274678316035	0.259126198660365	0.228782336752039	CCN2/CCN1/SNAI2	3
GO:0120193	GO:0120193	tight junction organization	3/155	71/14661	0.0393031263775958	0.267820281053709	0.236458335922124	CLDN11/TJP1/SNAI2	3
GO:0030218	GO:0030218	erythrocyte differentiation	4/155	121/14661	0.0394780068266022	0.267820281053709	0.236458335922124	SLC25A38/FAM210B/ISG15/PTBP3	4
GO:2001056	GO:2001056	positive regulation of cysteine-type endopeptidase activity	4/155	121/14661	0.0394780068266022	0.267820281053709	0.236458335922124	CCN2/PERP/CCN1/GRIN2A	4
GO:1901214	GO:1901214	regulation of neuron death	7/155	299/14661	0.0397172079113006	0.268249258281124	0.236837079611526	GRN/MAG/CNTFR/NTRK2/CRLF1/GRID2/NPY	7
GO:0040018	GO:0040018	positive regulation of multicellular organism growth	2/155	30/14661	0.0398196995856755	0.268249258281124	0.236837079611526	EZR/IGF2	2
GO:0060325	GO:0060325	face morphogenesis	2/155	30/14661	0.0398196995856755	0.268249258281124	0.236837079611526	COL1A1/TBX1	2
GO:0051402	GO:0051402	neuron apoptotic process	6/155	237/14661	0.0401598737773012	0.269911709805582	0.238304856881709	GRN/MAG/CNTFR/NTRK2/CRLF1/GRID2	6
GO:0031668	GO:0031668	cellular response to extracellular stimulus	6/155	238/14661	0.0408535272396165	0.27393664436773	0.241858468747907	SFRP1/COL1A1/WNT2B/AQP3/SNAI2/MAP1LC3A	6
GO:0003206	GO:0003206	cardiac chamber morphogenesis	4/155	123/14661	0.0415226534805903	0.277778862404875	0.245250760323955	CPE/CCN1/TBX1/HEY2	4
GO:0042509	GO:0042509	regulation of tyrosine phosphorylation of STAT protein	3/155	73/14661	0.0421297084253199	0.280223114595585	0.247408788847094	CAV1/CRLF1/SOCS3	3
GO:0060828	GO:0060828	regulation of canonical Wnt signaling pathway	6/155	240/14661	0.0422635491784288	0.280223114595585	0.247408788847094	SFRP1/COL1A1/IGFBP4/CAV1/DKK3/SNAI2	6
GO:0061311	GO:0061311	cell surface receptor signaling pathway involved in heart development	2/155	31/14661	0.0422767020781709	0.280223114595585	0.247408788847094	HEY2/SNAI2	2
GO:0071425	GO:0071425	hematopoietic stem cell proliferation	2/155	31/14661	0.0422767020781709	0.280223114595585	0.247408788847094	WNT2B/SNAI2	2
GO:0019722	GO:0019722	calcium-mediated signaling	5/155	180/14661	0.0423728377433462	0.280223114595585	0.247408788847094	ATP1B1/TMEM100/CD22/GRIN2A/ATP1A2	5
GO:0001101	GO:0001101	response to acid chemical	4/155	124/14661	0.0425671469986799	0.280865421977591	0.247975881578467	SST/CCN2/COL1A1/NTRK2	4
GO:0030324	GO:0030324	lung development	5/155	181/14661	0.0432201887763691	0.284524705156507	0.251206660098115	CCN2/SPRY1/WNT2B/MME/HOPX	5
GO:0046425	GO:0046425	regulation of receptor signaling pathway via JAK-STAT	3/155	74/14661	0.0435803936000127	0.285249660083161	0.251846722287956	CYP1B1/CAV1/SOCS3	3
GO:0048844	GO:0048844	artery morphogenesis	3/155	74/14661	0.0435803936000127	0.285249660083161	0.251846722287956	TBX1/MYLK/HEY2	3
GO:0010565	GO:0010565	regulation of cellular ketone metabolic process	4/155	125/14661	0.0436264186009541	0.285249660083161	0.251846722287956	APOA1/CAV1/DKK3/PDK1	4
GO:0003180	GO:0003180	aortic valve morphogenesis	2/155	32/14661	0.0447890529043262	0.289575755913876	0.255666229224271	HEY2/SNAI2	2
GO:0010737	GO:0010737	protein kinase A signaling	2/155	32/14661	0.0447890529043262	0.289575755913876	0.255666229224271	AKAP12/EZR	2
GO:0046676	GO:0046676	negative regulation of insulin secretion	2/155	32/14661	0.0447890529043262	0.289575755913876	0.255666229224271	SFRP1/VSNL1	2
GO:0055075	GO:0055075	potassium ion homeostasis	2/155	32/14661	0.0447890529043262	0.289575755913876	0.255666229224271	ATP1B1/ATP1A2	2
GO:0086004	GO:0086004	regulation of cardiac muscle cell contraction	2/155	32/14661	0.0447890529043262	0.289575755913876	0.255666229224271	CAV1/ATP1A2	2
GO:0007260	GO:0007260	tyrosine phosphorylation of STAT protein	3/155	76/14661	0.0465559111703894	0.298004644008735	0.263108088536577	CAV1/CRLF1/SOCS3	3
GO:0045921	GO:0045921	positive regulation of exocytosis	3/155	76/14661	0.0465559111703894	0.298004644008735	0.263108088536577	S100A10/SYT1/VSNL1	3
GO:0043542	GO:0043542	endothelial cell migration	6/155	246/14661	0.0466765763419392	0.298004644008735	0.263108088536577	GRN/APOA1/CYP1B1/SPARC/FGFR1/SNAI2	6
GO:0030323	GO:0030323	respiratory tube development	5/155	185/14661	0.0467114545799159	0.298004644008735	0.263108088536577	CCN2/SPRY1/WNT2B/MME/HOPX	5
GO:0051495	GO:0051495	positive regulation of cytoskeleton organization	5/155	185/14661	0.0467114545799159	0.298004644008735	0.263108088536577	S100A10/CCN2/SFRP1/APOA1/CD47	5
GO:0055001	GO:0055001	muscle cell development	5/155	185/14661	0.0467114545799159	0.298004644008735	0.263108088536577	MYL9/KRT19/HEY2/UCHL1/ACTC1	5
GO:1903522	GO:1903522	regulation of blood circulation	6/155	247/14661	0.04743892687149	0.301979071935256	0.266617108130053	ATP1B1/CCN2/CAV1/HEY2/ATP1A2/HOPX	6
GO:0001701	GO:0001701	in utero embryonic development	8/155	378/14661	0.0476666595130826	0.302761859324854	0.267308230560352	TMEM100/CCN1/KRT19/HEY2/IGF2/SOCS3/RCN1/HOPX	8
GO:0034101	GO:0034101	erythrocyte homeostasis	4/155	129/14661	0.0480111538292494	0.303615392924575	0.268061814769321	SLC25A38/FAM210B/ISG15/PTBP3	4
GO:0042476	GO:0042476	odontogenesis	4/155	129/14661	0.0480111538292494	0.303615392924575	0.268061814769321	PERP/COL1A1/TBX1/AQP3	4
GO:0001654	GO:0001654	eye development	8/155	379/14661	0.0482756854851287	0.304621683519699	0.268950268021034	CYP1B1/NDP/SPRY1/WNT2B/NTRK2/WT1/RCN1/PLAAT1	8
GO:0051384	GO:0051384	response to glucocorticoid	4/155	130/14661	0.0491441950914479	0.309041207776494	0.272852262848378	IGFBP7/FBXO32/PLAT/CYP1B1	4
GO:0003151	GO:0003151	outflow tract morphogenesis	3/155	78/14661	0.0496293701918173	0.309041207776494	0.272852262848378	TBX1/HEY2/NPY1R	3
GO:0051966	GO:0051966	regulation of synaptic transmission, glutamatergic	3/155	78/14661	0.0496293701918173	0.309041207776494	0.272852262848378	GRIN2A/ATP1A2/SYT1	3
GO:0001667	GO:0001667	ameboidal-type cell migration	9/155	450/14661	0.0496568920613898	0.309041207776494	0.272852262848378	GRN/AKAP12/APOA1/CYP1B1/SPARC/TBX1/FGFR1/MAP4K4/SNAI2	9
GO:0033687	GO:0033687	osteoblast proliferation	2/155	34/14661	0.0499741102821956	0.309041207776494	0.272852262848378	SFRP1/CCN1	2
GO:0050654	GO:0050654	chondroitin sulfate proteoglycan metabolic process	2/155	34/14661	0.0499741102821956	0.309041207776494	0.272852262848378	DSEL/CYTL1	2
GO:0110110	GO:0110110	positive regulation of animal organ morphogenesis	2/155	34/14661	0.0499741102821956	0.309041207776494	0.272852262848378	SPRY1/WNT2B	2
GO:0120178	GO:0120178	steroid hormone biosynthetic process	2/155	34/14661	0.0499741102821956	0.309041207776494	0.272852262848378	DKK3/CYP17A1	2
GO:0150063	GO:0150063	visual system development	8/155	382/14661	0.0501332499878925	0.309041207776494	0.272852262848378	CYP1B1/NDP/SPRY1/WNT2B/NTRK2/WT1/RCN1/PLAAT1	8
GO:0008584	GO:0008584	male gonad development	4/155	131/14661	0.0502919488947768	0.309041207776494	0.272852262848378	SFRP1/CYP1B1/WNT2B/WT1	4
GO:0042180	GO:0042180	cellular ketone metabolic process	5/155	189/14661	0.0503662314403906	0.309041207776494	0.272852262848378	APOA1/CAV1/DKK3/CYP17A1/PDK1	5
GO:0071356	GO:0071356	cellular response to tumor necrosis factor	5/155	189/14661	0.0503662314403906	0.309041207776494	0.272852262848378	AKAP12/SFRP1/APOA1/CYP1B1/COL1A1	5
GO:0071383	GO:0071383	cellular response to steroid hormone stimulus	5/155	189/14661	0.0503662314403906	0.309041207776494	0.272852262848378	FBXO32/SFRP1/PLAT/CYP1B1/ATP1A2	5
GO:0006970	GO:0006970	response to osmotic stress	3/155	79/14661	0.0512024618740065	0.311746758788888	0.275240991915594	SST/MYLK/SORD	3
GO:0060191	GO:0060191	regulation of lipase activity	3/155	79/14661	0.0512024618740065	0.311746758788888	0.275240991915594	APOA1/CCN1/FGFR1	3
GO:0098869	GO:0098869	cellular oxidant detoxification	3/155	79/14661	0.0512024618740065	0.311746758788888	0.275240991915594	MGST3/PTGS1/PRXL2A	3
GO:0042445	GO:0042445	hormone metabolic process	5/155	190/14661	0.051305535312967	0.311746758788888	0.275240991915594	CPE/CYP1B1/DKK3/CYP17A1/MME	5
GO:0046546	GO:0046546	development of primary male sexual characteristics	4/155	132/14661	0.0514543958277853	0.311746758788888	0.275240991915594	SFRP1/CYP1B1/WNT2B/WT1	4
GO:0060048	GO:0060048	cardiac muscle contraction	4/155	132/14661	0.0514543958277853	0.311746758788888	0.275240991915594	ATP1B1/CCN2/CAV1/ATP1A2	4
GO:0019369	GO:0019369	arachidonic acid metabolic process	2/155	35/14661	0.0526440310273144	0.313972867956091	0.277206422118217	CYP1B1/PTGS1	2
GO:0031128	GO:0031128	developmental induction	2/155	35/14661	0.0526440310273144	0.313972867956091	0.277206422118217	SPRY1/WNT2B	2
GO:0042417	GO:0042417	dopamine metabolic process	2/155	35/14661	0.0526440310273144	0.313972867956091	0.277206422118217	GRIN2A/NPY	2
GO:0070306	GO:0070306	lens fiber cell differentiation	2/155	35/14661	0.0526440310273144	0.313972867956091	0.277206422118217	SPRY1/PLAAT1	2
GO:0140448	GO:0140448	signaling receptor ligand precursor processing	2/155	35/14661	0.0526440310273144	0.313972867956091	0.277206422118217	CPE/MME	2
GO:1903539	GO:1903539	protein localization to postsynaptic membrane	2/155	35/14661	0.0526440310273144	0.313972867956091	0.277206422118217	GRIN2A/NSG1	2
GO:1905332	GO:1905332	positive regulation of morphogenesis of an epithelium	2/155	35/14661	0.0526440310273144	0.313972867956091	0.277206422118217	WNT2B/MAGED1	2
GO:0033627	GO:0033627	cell adhesion mediated by integrin	3/155	80/14661	0.0527995895593979	0.313972867956091	0.277206422118217	PLAU/CYP1B1/SNAI2	3
GO:0051149	GO:0051149	positive regulation of muscle cell differentiation	3/155	80/14661	0.0527995895593979	0.313972867956091	0.277206422118217	TBX1/OLFM2/HOPX	3
GO:0048880	GO:0048880	sensory system development	8/155	388/14661	0.0539865203709336	0.320316728856308	0.282807412401271	CYP1B1/NDP/SPRY1/WNT2B/NTRK2/WT1/RCN1/PLAAT1	8
GO:0043087	GO:0043087	regulation of GTPase activity	7/155	321/14661	0.0543764919758212	0.320316728856308	0.282807412401271	S100A10/RASGEF1B/SFRP1/SPRY1/NTRK2/MAP4K4/PRKG1	7
GO:0002028	GO:0002028	regulation of sodium ion transport	3/155	81/14661	0.0544205930340647	0.320316728856308	0.282807412401271	ATP1B1/ATP1A2/SLMAP	3
GO:0008543	GO:0008543	fibroblast growth factor receptor signaling pathway	3/155	81/14661	0.0544205930340647	0.320316728856308	0.282807412401271	CCN2/SPRY1/FGFR1	3
GO:0071347	GO:0071347	cellular response to interleukin-1	3/155	81/14661	0.0544205930340647	0.320316728856308	0.282807412401271	AKAP12/SFRP1/CD47	3
GO:0001558	GO:0001558	regulation of cell growth	8/155	390/14661	0.0553121618932732	0.321287496823971	0.28366450275043	IGFBP7/SFRP1/IGFBP3/IGFBP4/MAG/WFDC1/WT1/SYT1	8
GO:0003230	GO:0003230	cardiac atrium development	2/155	36/14661	0.0553637278264145	0.321287496823971	0.28366450275043	CCN1/HEY2	2
GO:0014912	GO:0014912	negative regulation of smooth muscle cell migration	2/155	36/14661	0.0553637278264145	0.321287496823971	0.28366450275043	IGFBP3/PRKG1	2
GO:0048821	GO:0048821	erythrocyte development	2/155	36/14661	0.0553637278264145	0.321287496823971	0.28366450275043	FAM210B/PTBP3	2
GO:0060323	GO:0060323	head morphogenesis	2/155	36/14661	0.0553637278264145	0.321287496823971	0.28366450275043	COL1A1/TBX1	2
GO:0062237	GO:0062237	protein localization to postsynapse	2/155	36/14661	0.0553637278264145	0.321287496823971	0.28366450275043	GRIN2A/NSG1	2
GO:0086010	GO:0086010	membrane depolarization during action potential	2/155	36/14661	0.0553637278264145	0.321287496823971	0.28366450275043	ATP1A2/SLMAP	2
GO:0006690	GO:0006690	icosanoid metabolic process	3/155	82/14661	0.0560653073893736	0.321841168933457	0.284153339462648	CYP1B1/MGST3/PTGS1	3
GO:0008306	GO:0008306	associative learning	3/155	82/14661	0.0560653073893736	0.321841168933457	0.284153339462648	NRGN/GRIN2A/ATP1A2	3
GO:0048041	GO:0048041	focal adhesion assembly	3/155	82/14661	0.0560653073893736	0.321841168933457	0.284153339462648	S100A10/SFRP1/MAP4K4	3
GO:0030100	GO:0030100	regulation of endocytosis	5/155	195/14661	0.0561559153672526	0.321841168933457	0.284153339462648	CALY/LRRTM1/LGALS3/CD22/CAV1	5
GO:0071902	GO:0071902	positive regulation of protein serine/threonine kinase activity	5/155	195/14661	0.0561559153672526	0.321841168933457	0.284153339462648	CKS1B/IGF2/MAGED1/FGFR1/DIPK2A	5
GO:0019216	GO:0019216	regulation of lipid metabolic process	7/155	324/14661	0.0566066571033406	0.321841168933457	0.284153339462648	IGFBP7/APOA1/CCN1/CAV1/DKK3/PDK1/SNAI2	7
GO:0010038	GO:0010038	response to metal ion	7/155	325/14661	0.0573625541155666	0.321841168933457	0.284153339462648	TXNIP/CAV1/SLC40A1/AQP3/SYT1/SORD/MAP1LC3A	7
GO:0007272	GO:0007272	ensheathment of neurons	4/155	137/14661	0.0574861852648038	0.321841168933457	0.284153339462648	CLDN11/MAG/NTRK2/PLLP	4
GO:0008366	GO:0008366	axon ensheathment	4/155	137/14661	0.0574861852648038	0.321841168933457	0.284153339462648	CLDN11/MAG/NTRK2/PLLP	4
GO:0007548	GO:0007548	sex differentiation	6/155	260/14661	0.0580548084877105	0.321841168933457	0.284153339462648	SFRP1/CYP1B1/WNT2B/CNTFR/WT1/CYP17A1	6
GO:0008202	GO:0008202	steroid metabolic process	6/155	260/14661	0.0580548084877105	0.321841168933457	0.284153339462648	IGFBP7/APOA1/CYP1B1/DKK3/CYP17A1/SNAI2	6
GO:0003161	GO:0003161	cardiac conduction system development	2/155	37/14661	0.0581318651153165	0.321841168933457	0.284153339462648	HEY2/HOPX	2
GO:0003176	GO:0003176	aortic valve development	2/155	37/14661	0.0581318651153165	0.321841168933457	0.284153339462648	HEY2/SNAI2	2
GO:0010092	GO:0010092	specification of animal organ identity	2/155	37/14661	0.0581318651153165	0.321841168933457	0.284153339462648	SPRY1/WNT2B	2
GO:0010719	GO:0010719	negative regulation of epithelial to mesenchymal transition	2/155	37/14661	0.0581318651153165	0.321841168933457	0.284153339462648	SFRP1/SPRY1	2
GO:0014911	GO:0014911	positive regulation of smooth muscle cell migration	2/155	37/14661	0.0581318651153165	0.321841168933457	0.284153339462648	CYP1B1/S100A11	2
GO:0032373	GO:0032373	positive regulation of sterol transport	2/155	37/14661	0.0581318651153165	0.321841168933457	0.284153339462648	APOA1/CAV1	2
GO:0032376	GO:0032376	positive regulation of cholesterol transport	2/155	37/14661	0.0581318651153165	0.321841168933457	0.284153339462648	APOA1/CAV1	2
GO:0038179	GO:0038179	neurotrophin signaling pathway	2/155	37/14661	0.0581318651153165	0.321841168933457	0.284153339462648	SPRY1/NTRK2	2
GO:0042755	GO:0042755	eating behavior	2/155	37/14661	0.0581318651153165	0.321841168933457	0.284153339462648	UCHL1/NPY	2
GO:0045071	GO:0045071	negative regulation of viral genome replication	2/155	37/14661	0.0581318651153165	0.321841168933457	0.284153339462648	APOBEC3H/ISG15	2
GO:0048009	GO:0048009	insulin-like growth factor receptor signaling pathway	2/155	37/14661	0.0581318651153165	0.321841168933457	0.284153339462648	IGFBP3/IGFBP4	2
GO:0060421	GO:0060421	positive regulation of heart growth	2/155	37/14661	0.0581318651153165	0.321841168933457	0.284153339462648	WT1/HEY2	2
GO:0090278	GO:0090278	negative regulation of peptide hormone secretion	2/155	37/14661	0.0581318651153165	0.321841168933457	0.284153339462648	SFRP1/VSNL1	2
GO:0007259	GO:0007259	receptor signaling pathway via JAK-STAT	4/155	138/14661	0.0587362538598755	0.323946132929466	0.286011810679667	CYP1B1/CAV1/CRLF1/SOCS3	4
GO:0051592	GO:0051592	response to calcium ion	4/155	138/14661	0.0587362538598755	0.323946132929466	0.286011810679667	TXNIP/CAV1/AQP3/SYT1	4
GO:0002088	GO:0002088	lens development in camera-type eye	3/155	84/14661	0.0594251866535067	0.32649959967421	0.288266264654993	SPRY1/WNT2B/PLAAT1	3
GO:1904892	GO:1904892	regulation of receptor signaling pathway via STAT	3/155	84/14661	0.0594251866535067	0.32649959967421	0.288266264654993	CYP1B1/CAV1/SOCS3	3
GO:0010631	GO:0010631	epithelial cell migration	7/155	328/14661	0.0596678755981784	0.327210930699688	0.288894298312163	GRN/APOA1/CYP1B1/SPARC/FGFR1/MAP4K4/SNAI2	7
GO:0002701	GO:0002701	negative regulation of production of molecular mediator of immune response	2/155	38/14661	0.0609471296807662	0.329844952766694	0.2912198745243	APOA1/CD22	2
GO:0002792	GO:0002792	negative regulation of peptide secretion	2/155	38/14661	0.0609471296807662	0.329844952766694	0.2912198745243	SFRP1/VSNL1	2
GO:0007212	GO:0007212	dopamine receptor signaling pathway	2/155	38/14661	0.0609471296807662	0.329844952766694	0.2912198745243	CALY/NSG1	2
GO:0032965	GO:0032965	regulation of collagen biosynthetic process	2/155	38/14661	0.0609471296807662	0.329844952766694	0.2912198745243	CCN2/SUCO	2
GO:0050856	GO:0050856	regulation of T cell receptor signaling pathway	2/155	38/14661	0.0609471296807662	0.329844952766694	0.2912198745243	LGALS3/EZR	2
GO:1903115	GO:1903115	regulation of actin filament-based movement	2/155	38/14661	0.0609471296807662	0.329844952766694	0.2912198745243	CAV1/ATP1A2	2
GO:1904706	GO:1904706	negative regulation of vascular associated smooth muscle cell proliferation	2/155	38/14661	0.0609471296807662	0.329844952766694	0.2912198745243	NDRG2/PRKG1	2
GO:0006029	GO:0006029	proteoglycan metabolic process	3/155	85/14661	0.0611399997885254	0.330172691888525	0.291509235162187	CNMD/DSEL/CYTL1	3
GO:0090132	GO:0090132	epithelium migration	7/155	330/14661	0.0612361809177333	0.330172691888525	0.291509235162187	GRN/APOA1/CYP1B1/SPARC/FGFR1/MAP4K4/SNAI2	7
GO:0050679	GO:0050679	positive regulation of epithelial cell proliferation	5/155	202/14661	0.0633771089604949	0.341079785653315	0.301139100500323	GRN/SFRP1/TBX1/IGF2/FGFR1	5
GO:0050892	GO:0050892	intestinal absorption	2/155	39/14661	0.0638082303421793	0.342125761946008	0.302062592226233	APOA1/EZR	2
GO:2001239	GO:2001239	regulation of extrinsic apoptotic signaling pathway in absence of ligand	2/155	39/14661	0.0638082303421793	0.342125761946008	0.302062592226233	FGFR1/SNAI2	2
GO:0042391	GO:0042391	regulation of membrane potential	8/155	403/14661	0.0644367773275368	0.344856086067743	0.304473193454092	ATP1B1/NTRK2/CAV1/GRIN2A/ATP1A2/MLLT11/GRID2/SLMAP	8
GO:0055006	GO:0055006	cardiac cell development	3/155	87/14661	0.064638463132984	0.34529604150522	0.30486162979736	SPRY1/HEY2/ACTC1	3
GO:0019217	GO:0019217	regulation of fatty acid metabolic process	3/155	88/14661	0.0664217378286629	0.351189734376163	0.310065167047102	APOA1/CAV1/PDK1	3
GO:0042632	GO:0042632	cholesterol homeostasis	3/155	88/14661	0.0664217378286629	0.351189734376163	0.310065167047102	APOA1/CAV1/ACSM3	3
GO:0045666	GO:0045666	positive regulation of neuron differentiation	3/155	88/14661	0.0664217378286629	0.351189734376163	0.310065167047102	FGFR1/TCF4/MMD	3
GO:0007612	GO:0007612	learning	4/155	144/14661	0.0665396399521237	0.351189734376163	0.310065167047102	NRGN/NTRK2/GRIN2A/ATP1A2	4
GO:0010675	GO:0010675	regulation of cellular carbohydrate metabolic process	4/155	144/14661	0.0665396399521237	0.351189734376163	0.310065167047102	IGFBP3/IGFBP4/IGF2/PDK1	4
GO:0010950	GO:0010950	positive regulation of endopeptidase activity	4/155	144/14661	0.0665396399521237	0.351189734376163	0.310065167047102	CCN2/PERP/CCN1/GRIN2A	4
GO:1901615	GO:1901615	organic hydroxy compound metabolic process	9/155	477/14661	0.0666267576392177	0.351189734376163	0.310065167047102	FAH/APOA1/CYP1B1/PDXK/DKK3/GRIN2A/SNAI2/SORD/NPY	9
GO:0071392	GO:0071392	cellular response to estradiol stimulus	2/155	40/14661	0.066713897637548	0.351189734376163	0.310065167047102	SFRP1/FAM210B	2
GO:0070997	GO:0070997	neuron death	7/155	338/14661	0.0677616900532316	0.355274477044798	0.313671583448038	GRN/MAG/CNTFR/NTRK2/CRLF1/GRID2/NPY	7
GO:0050905	GO:0050905	neuromuscular process	4/155	145/14661	0.0678903028587181	0.355274477044798	0.313671583448038	RBFOX1/GRIN2A/GRID2/UCHL1	4
GO:0051962	GO:0051962	positive regulation of nervous system development	6/155	271/14661	0.0680683673975986	0.355274477044798	0.313671583448038	LRRTM1/MAG/NTRK2/GRID2/LRRN3/MME	6
GO:0097193	GO:0097193	intrinsic apoptotic signaling pathway	6/155	271/14661	0.0680683673975986	0.355274477044798	0.313671583448038	PERP/CYP1B1/CAV1/PDK1/SNAI2/MLLT11	6
GO:0055092	GO:0055092	sterol homeostasis	3/155	89/14661	0.0682274514740009	0.355274477044798	0.313671583448038	APOA1/CAV1/ACSM3	3
GO:1990748	GO:1990748	cellular detoxification	3/155	89/14661	0.0682274514740009	0.355274477044798	0.313671583448038	MGST3/PTGS1/PRXL2A	3
GO:0032956	GO:0032956	regulation of actin cytoskeleton organization	7/155	339/14661	0.0686058228353947	0.356602208622825	0.314843836715253	S100A10/CCN2/SFRP1/APOA1/CD47/TJP1/PLEKHH2	7
GO:0034612	GO:0034612	response to tumor necrosis factor	5/155	207/14661	0.0688417244140751	0.35718596688811	0.315359236473057	AKAP12/SFRP1/APOA1/CYP1B1/COL1A1	5
GO:0001959	GO:0001959	regulation of cytokine-mediated signaling pathway	4/155	146/14661	0.0692551540451302	0.358687088154886	0.316684575373317	APOA1/CAV1/SIGIRR/ISG15	4
GO:0052548	GO:0052548	regulation of endopeptidase activity	7/155	340/14661	0.0694562849859478	0.358869399917816	0.316845538299321	CCN2/PERP/WFDC2/CCN1/SERPINA5/GRIN2A/WFDC1	7
GO:1900026	GO:1900026	positive regulation of substrate adhesion-dependent cell spreading	2/155	41/14661	0.0696628835134584	0.358869399917816	0.316845538299321	S100A10/APOA1	2
GO:1905314	GO:1905314	semi-lunar valve development	2/155	41/14661	0.0696628835134584	0.358869399917816	0.316845538299321	HEY2/SNAI2	2
GO:0002832	GO:0002832	negative regulation of response to biotic stimulus	3/155	90/14661	0.0700554074485781	0.360249337235571	0.318063883977062	GRN/SIGIRR/ISG15	3
GO:0072006	GO:0072006	nephron development	4/155	147/14661	0.0706341420110286	0.362580231637429	0.320121828988938	WNT2B/WT1/MAGED1/TMEM59L	4
GO:0007044	GO:0007044	cell-substrate junction assembly	3/155	91/14661	0.0719054058480832	0.366439698683061	0.323529349702327	S100A10/SFRP1/MAP4K4	3
GO:0097696	GO:0097696	receptor signaling pathway via STAT	4/155	148/14661	0.0720272133610408	0.366439698683061	0.323529349702327	CYP1B1/CAV1/CRLF1/SOCS3	4
GO:0008631	GO:0008631	intrinsic apoptotic signaling pathway in response to oxidative stress	2/155	42/14661	0.0726539610191674	0.366439698683061	0.323529349702327	CYP1B1/PDK1	2
GO:0032873	GO:0032873	negative regulation of stress-activated MAPK cascade	2/155	42/14661	0.0726539610191674	0.366439698683061	0.323529349702327	SFRP1/EZR	2
GO:0043114	GO:0043114	regulation of vascular permeability	2/155	42/14661	0.0726539610191674	0.366439698683061	0.323529349702327	AKAP12/TJP1	2
GO:0045646	GO:0045646	regulation of erythrocyte differentiation	2/155	42/14661	0.0726539610191674	0.366439698683061	0.323529349702327	FAM210B/ISG15	2
GO:0070303	GO:0070303	negative regulation of stress-activated protein kinase signaling cascade	2/155	42/14661	0.0726539610191674	0.366439698683061	0.323529349702327	SFRP1/EZR	2
GO:0071364	GO:0071364	cellular response to epidermal growth factor stimulus	2/155	42/14661	0.0726539610191674	0.366439698683061	0.323529349702327	COL1A1/SNAI2	2
GO:0101023	GO:0101023	vascular endothelial cell proliferation	2/155	42/14661	0.0726539610191674	0.366439698683061	0.323529349702327	IGF2/FGFR1	2
GO:1905562	GO:1905562	regulation of vascular endothelial cell proliferation	2/155	42/14661	0.0726539610191674	0.366439698683061	0.323529349702327	IGF2/FGFR1	2
GO:0003002	GO:0003002	regionalization	7/155	344/14661	0.0729214498179319	0.366568864343715	0.323643389972379	SFRP1/SPRY1/WNT2B/TBX1/WT1/HEY2/EMX2	7
GO:0019932	GO:0019932	second-messenger-mediated signaling	6/155	276/14661	0.0729332515562755	0.366568864343715	0.323643389972379	ATP1B1/TMEM100/CD22/GRIN2A/ATP1A2/PRKG1	6
GO:0009798	GO:0009798	axis specification	3/155	92/14661	0.0737772436247135	0.36952553565931	0.326253832976933	SFRP1/WT1/HEY2	3
GO:1901379	GO:1901379	regulation of potassium ion transmembrane transport	3/155	92/14661	0.0737772436247135	0.36952553565931	0.326253832976933	ATP1B1/CAV1/DPP10	3
GO:1902532	GO:1902532	negative regulation of intracellular signal transduction	9/155	488/14661	0.0744789409883033	0.372394704941516	0.328787020498356	SFRP1/CD22/SPRY1/EZR/CAV1/NDRG2/SNAI2/UCHL1/DUSP2	9
GO:0007009	GO:0007009	plasma membrane organization	4/155	150/14661	0.0748553833420947	0.373630497165205	0.329878100574925	S100A10/CAV1/SERPINA5/A4GALT	4
GO:0003254	GO:0003254	regulation of membrane depolarization	2/155	43/14661	0.0756859240046884	0.375184082973498	0.331249760381628	MLLT11/SLMAP	2
GO:0030261	GO:0030261	chromosome condensation	2/155	43/14661	0.0756859240046884	0.375184082973498	0.331249760381628	TOP2A/SMC5	2
GO:0051150	GO:0051150	regulation of smooth muscle cell differentiation	2/155	43/14661	0.0756859240046884	0.375184082973498	0.331249760381628	HEY2/OLFM2	2
GO:1990090	GO:1990090	cellular response to nerve growth factor stimulus	2/155	43/14661	0.0756859240046884	0.375184082973498	0.331249760381628	NTRK2/TAC1	2
GO:0035051	GO:0035051	cardiocyte differentiation	4/155	151/14661	0.0762903659852801	0.377532804276472	0.333323444751837	SPRY1/WT1/HEY2/ACTC1	4
GO:0046620	GO:0046620	regulation of organ growth	3/155	94/14661	0.0775856102216712	0.381980261568364	0.337250101636028	WT1/HEY2/IGF2	3
GO:0061337	GO:0061337	cardiac conduction	3/155	94/14661	0.0775856102216712	0.381980261568364	0.337250101636028	ATP1B1/CAV1/ATP1A2	3
GO:1905477	GO:1905477	positive regulation of protein localization to membrane	3/155	94/14661	0.0775856102216712	0.381980261568364	0.337250101636028	LGALS3/EZR/DPP10	3
GO:0010874	GO:0010874	regulation of cholesterol efflux	2/155	44/14661	0.0787575868228368	0.386433660302205	0.341182004215095	APOA1/CAV1	2
GO:0046456	GO:0046456	icosanoid biosynthetic process	2/155	44/14661	0.0787575868228368	0.386433660302205	0.341182004215095	MGST3/PTGS1	2
GO:0014033	GO:0014033	neural crest cell differentiation	3/155	95/14661	0.0795217184499254	0.388205686351832	0.342746524755724	SFRP1/TBX1/SNAI2	3
GO:0048144	GO:0048144	fibroblast proliferation	3/155	95/14661	0.0795217184499254	0.388205686351832	0.342746524755724	SFRP1/CAV1/CKS1B	3
GO:0060419	GO:0060419	heart growth	3/155	95/14661	0.0795217184499254	0.388205686351832	0.342746524755724	WT1/HEY2/DIPK2A	3
GO:0050878	GO:0050878	regulation of body fluid levels	7/155	352/14661	0.0801556405037047	0.389980182460259	0.344313226109513	PLAU/MYL9/PLAT/CAV1/AQP3/PRKG1/TSPAN8	7
GO:0060759	GO:0060759	regulation of response to cytokine stimulus	4/155	154/14661	0.080678171397728	0.389980182460259	0.344313226109513	APOA1/CAV1/SIGIRR/ISG15	4
GO:0070252	GO:0070252	actin-mediated cell contraction	3/155	96/14661	0.0814788251309688	0.389980182460259	0.344313226109513	CAV1/ATP1A2/ACTC1	3
GO:0097237	GO:0097237	cellular response to toxic substance	3/155	96/14661	0.0814788251309688	0.389980182460259	0.344313226109513	MGST3/PTGS1/PRXL2A	3
GO:1903076	GO:1903076	regulation of protein localization to plasma membrane	3/155	96/14661	0.0814788251309688	0.389980182460259	0.344313226109513	LGALS3/EZR/DPP10	3
GO:0048705	GO:0048705	skeletal system morphogenesis	5/155	218/14661	0.0817542466187175	0.389980182460259	0.344313226109513	CCN2/SFRP1/COL1A1/TBX1/FGFR1	5
GO:0008542	GO:0008542	visual learning	2/155	45/14661	0.0818677840351857	0.389980182460259	0.344313226109513	GRIN2A/ATP1A2	2
GO:0010559	GO:0010559	regulation of glycoprotein biosynthetic process	2/155	45/14661	0.0818677840351857	0.389980182460259	0.344313226109513	ITM2B/ITM2C	2
GO:0030501	GO:0030501	positive regulation of bone mineralization	2/155	45/14661	0.0818677840351857	0.389980182460259	0.344313226109513	CCN1/ISG15	2
GO:0035272	GO:0035272	exocrine system development	2/155	45/14661	0.0818677840351857	0.389980182460259	0.344313226109513	IGF2/SNAI2	2
GO:0046850	GO:0046850	regulation of bone remodeling	2/155	45/14661	0.0818677840351857	0.389980182460259	0.344313226109513	SFRP1/SUCO	2
GO:0061028	GO:0061028	establishment of endothelial barrier	2/155	45/14661	0.0818677840351857	0.389980182460259	0.344313226109513	EZR/TJP1	2
GO:1990089	GO:1990089	response to nerve growth factor	2/155	45/14661	0.0818677840351857	0.389980182460259	0.344313226109513	NTRK2/TAC1	2
GO:1990573	GO:1990573	potassium ion import across plasma membrane	2/155	45/14661	0.0818677840351857	0.389980182460259	0.344313226109513	ATP1B1/ATP1A2	2
GO:0022407	GO:0022407	regulation of cell-cell adhesion	8/155	425/14661	0.081909332440615	0.389980182460259	0.344313226109513	LGALS3/MYO10/APOA1/CAV1/CD47/TJP1/IGF2/PRKG1	8
GO:0046661	GO:0046661	male sex differentiation	4/155	155/14661	0.0821681786706991	0.390569138747238	0.344833215196978	SFRP1/CYP1B1/WNT2B/WT1	4
GO:0018108	GO:0018108	peptidyl-tyrosine phosphorylation	7/155	355/14661	0.0829727602975934	0.393745939671667	0.347638010476824	SFRP1/NTRK2/CAV1/IGF2/FGFR1/CRLF1/SOCS3	7
GO:0070167	GO:0070167	regulation of biomineral tissue development	3/155	97/14661	0.0834567135000644	0.394746157144331	0.348521101773031	CCN1/HEY2/ISG15	3
GO:0150115	GO:0150115	cell-substrate junction organization	3/155	97/14661	0.0834567135000644	0.394746157144331	0.348521101773031	S100A10/SFRP1/MAP4K4	3
GO:0071453	GO:0071453	cellular response to oxygen levels	4/155	156/14661	0.0836717776499521	0.395116727791441	0.348848278334166	SFRP1/CAV1/AQP3/PDK1	4
GO:0018212	GO:0018212	peptidyl-tyrosine modification	7/155	357/14661	0.084882368866372	0.399503121385756	0.352721022123137	SFRP1/NTRK2/CAV1/IGF2/FGFR1/CRLF1/SOCS3	7
GO:1902903	GO:1902903	regulation of supramolecular fiber organization	7/155	357/14661	0.084882368866372	0.399503121385756	0.352721022123137	S100A10/CCN2/SFRP1/APOA1/CD47/TJP1/PLEKHH2	7
GO:0070849	GO:0070849	response to epidermal growth factor	2/155	46/14661	0.0850153701218824	0.399503121385756	0.352721022123137	COL1A1/SNAI2	2
GO:0050777	GO:0050777	negative regulation of immune response	4/155	158/14661	0.0867194728939194	0.406329172871993	0.358747738132111	GRN/LGALS3/NPY/ISG15	4
GO:0007160	GO:0007160	cell-matrix adhesion	5/155	222/14661	0.0867491694332249	0.406329172871993	0.358747738132111	S100A10/CCN2/PLAU/SFRP1/MAP4K4	5
GO:0019079	GO:0019079	viral genome replication	3/155	99/14661	0.0874739565452384	0.406828232889582	0.359188357867182	TOP2A/APOBEC3H/ISG15	3
GO:0034754	GO:0034754	cellular hormone metabolic process	3/155	99/14661	0.0874739565452384	0.406828232889582	0.359188357867182	CYP1B1/DKK3/CYP17A1	3
GO:0090263	GO:0090263	positive regulation of canonical Wnt signaling pathway	3/155	99/14661	0.0874739565452384	0.406828232889582	0.359188357867182	SFRP1/COL1A1/CAV1	3
GO:0110149	GO:0110149	regulation of biomineralization	3/155	99/14661	0.0874739565452384	0.406828232889582	0.359188357867182	CCN1/HEY2/ISG15	3
GO:0006584	GO:0006584	catecholamine metabolic process	2/155	47/14661	0.0881992191952806	0.406828232889582	0.359188357867182	GRIN2A/NPY	2
GO:0009712	GO:0009712	catechol-containing compound metabolic process	2/155	47/14661	0.0881992191952806	0.406828232889582	0.359188357867182	GRIN2A/NPY	2
GO:0060976	GO:0060976	coronary vasculature development	2/155	47/14661	0.0881992191952806	0.406828232889582	0.359188357867182	TBX1/HEY2	2
GO:1902041	GO:1902041	regulation of extrinsic apoptotic signaling pathway via death domain receptors	2/155	47/14661	0.0881992191952806	0.406828232889582	0.359188357867182	LGALS3/SFRP1	2
GO:0002262	GO:0002262	myeloid cell homeostasis	4/155	159/14661	0.0882634263051101	0.406828232889582	0.359188357867182	SLC25A38/FAM210B/ISG15/PTBP3	4
GO:0007519	GO:0007519	skeletal muscle tissue development	4/155	159/14661	0.0882634263051101	0.406828232889582	0.359188357867182	RBFOX1/TBX1/CAV1/IGF2	4
GO:0022604	GO:0022604	regulation of cell morphogenesis	6/155	291/14661	0.0886954559402411	0.408168579088052	0.360371748573826	S100A10/MYO10/APOA1/SPARC/EZR/SYT1	6
GO:0010717	GO:0010717	regulation of epithelial to mesenchymal transition	3/155	100/14661	0.0895128663509851	0.410231272772035	0.362192899362379	SFRP1/COL1A1/SPRY1	3
GO:0003205	GO:0003205	cardiac chamber development	4/155	161/14661	0.0913911760814972	0.410231272772035	0.362192899362379	CPE/CCN1/TBX1/HEY2	4
GO:0007215	GO:0007215	glutamate receptor signaling pathway	2/155	48/14661	0.0914182247173371	0.410231272772035	0.362192899362379	GRIN2A/GRID2	2
GO:0010171	GO:0010171	body morphogenesis	2/155	48/14661	0.0914182247173371	0.410231272772035	0.362192899362379	COL1A1/TBX1	2
GO:0010574	GO:0010574	regulation of vascular endothelial growth factor production	2/155	48/14661	0.0914182247173371	0.410231272772035	0.362192899362379	CYP1B1/NDRG2	2
GO:0030857	GO:0030857	negative regulation of epithelial cell differentiation	2/155	48/14661	0.0914182247173371	0.410231272772035	0.362192899362379	SPRY1/CAV1	2
GO:0048483	GO:0048483	autonomic nervous system development	2/155	48/14661	0.0914182247173371	0.410231272772035	0.362192899362379	TBX1/GFRA3	2
GO:0055078	GO:0055078	sodium ion homeostasis	2/155	48/14661	0.0914182247173371	0.410231272772035	0.362192899362379	ATP1B1/ATP1A2	2
GO:0018958	GO:0018958	phenol-containing compound metabolic process	3/155	101/14661	0.0915716683360896	0.410231272772035	0.362192899362379	FAH/GRIN2A/NPY	3
GO:0060840	GO:0060840	artery development	3/155	101/14661	0.0915716683360896	0.410231272772035	0.362192899362379	TBX1/MYLK/HEY2	3
GO:0030900	GO:0030900	forebrain development	7/155	365/14661	0.0927720626767142	0.410231272772035	0.362192899362379	NRGN/WNT2B/NTRK2/ATP1A2/PRKG1/EMX2/NPY	7
GO:0045860	GO:0045860	positive regulation of protein kinase activity	7/155	365/14661	0.0927720626767142	0.410231272772035	0.362192899362379	CCN1/CKS1B/IGF2/MAGED1/FGFR1/DIPK2A/MMD	7
GO:0033002	GO:0033002	muscle cell proliferation	5/155	227/14661	0.0932134469141972	0.410231272772035	0.362192899362379	IGFBP3/NDRG2/HEY2/DIPK2A/PRKG1	5
GO:0033674	GO:0033674	positive regulation of kinase activity	8/155	438/14661	0.0934409281651482	0.410231272772035	0.362192899362379	CCN1/NTRK2/CKS1B/IGF2/MAGED1/FGFR1/DIPK2A/MMD	8
GO:0003279	GO:0003279	cardiac septum development	3/155	102/14661	0.0936501350909597	0.410231272772035	0.362192899362379	CCN1/TBX1/HEY2	3
GO:0051960	GO:0051960	regulation of nervous system development	8/155	439/14661	0.0943649847712627	0.410231272772035	0.362192899362379	S100A10/LRRTM1/MAG/NTRK2/HEY2/GRID2/LRRN3/MME	8
GO:0010634	GO:0010634	positive regulation of epithelial cell migration	4/155	163/14661	0.0945715409891134	0.410231272772035	0.362192899362379	GRN/SPARC/FGFR1/MAP4K4	4
GO:0048015	GO:0048015	phosphatidylinositol-mediated signaling	4/155	163/14661	0.0945715409891134	0.410231272772035	0.362192899362379	NTRK2/EZR/FGFR1/DIPK2A	4
GO:0010518	GO:0010518	positive regulation of phospholipase activity	2/155	49/14661	0.0946712992207288	0.410231272772035	0.362192899362379	CCN1/FGFR1	2
GO:0010656	GO:0010656	negative regulation of muscle cell apoptotic process	2/155	49/14661	0.0946712992207288	0.410231272772035	0.362192899362379	HEY2/DIPK2A	2
GO:0090102	GO:0090102	cochlea development	2/155	49/14661	0.0946712992207288	0.410231272772035	0.362192899362379	TBX1/HEY2	2
GO:0014066	GO:0014066	regulation of phosphatidylinositol 3-kinase signaling	3/155	103/14661	0.0957480374158557	0.410231272772035	0.362192899362379	NTRK2/FGFR1/DIPK2A	3
GO:0048738	GO:0048738	cardiac muscle tissue development	5/155	229/14661	0.0958669860529424	0.410231272772035	0.362192899362379	WT1/HEY2/DIPK2A/ACTC1/HOPX	5
GO:0071478	GO:0071478	cellular response to radiation	4/155	165/14661	0.0978038904487645	0.410231272772035	0.362192899362379	SFRP1/SNAI2/MFAP4/MME	4
GO:0097553	GO:0097553	calcium ion transmembrane import into cytosol	4/155	165/14661	0.0978038904487645	0.410231272772035	0.362192899362379	CCN2/CAV1/GRIN2A/ATP1A2	4
GO:0010959	GO:0010959	regulation of metal ion transport	7/155	370/14661	0.0979060790255521	0.410231272772035	0.362192899362379	ATP1B1/LGALS3/CAV1/MYLK/ATP1A2/SLMAP/DPP10	7
GO:0060324	GO:0060324	face development	2/155	50/14661	0.097957374033643	0.410231272772035	0.362192899362379	COL1A1/TBX1	2
GO:0060425	GO:0060425	lung morphogenesis	2/155	50/14661	0.097957374033643	0.410231272772035	0.362192899362379	SPRY1/WNT2B	2
GO:1903018	GO:1903018	regulation of glycoprotein metabolic process	2/155	50/14661	0.097957374033643	0.410231272772035	0.362192899362379	ITM2B/ITM2C	2
GO:0051924	GO:0051924	regulation of calcium ion transport	5/155	232/14661	0.0999191014307864	0.410231272772035	0.362192899362379	ATP1B1/LGALS3/CAV1/MYLK/ATP1A2	5
GO:0021987	GO:0021987	cerebral cortex development	3/155	105/14661	0.100001223665229	0.410231272772035	0.362192899362379	NTRK2/EMX2/NPY	3
GO:0030004	GO:0030004	cellular monovalent inorganic cation homeostasis	3/155	105/14661	0.100001223665229	0.410231272772035	0.362192899362379	GRN/ATP1B1/ATP1A2	3
GO:1903900	GO:1903900	regulation of viral life cycle	3/155	105/14661	0.100001223665229	0.410231272772035	0.362192899362379	TOP2A/APOBEC3H/ISG15	3
GO:0001867	GO:0001867	complement activation, lectin pathway	1/155	10/14661	0.100861603401781	0.410231272772035	0.362192899362379	MFAP4	1
GO:0001886	GO:0001886	endothelial cell morphogenesis	1/155	10/14661	0.100861603401781	0.410231272772035	0.362192899362379	COL18A1	1
GO:0006063	GO:0006063	uronic acid metabolic process	1/155	10/14661	0.100861603401781	0.410231272772035	0.362192899362379	SORD	1
GO:0006705	GO:0006705	mineralocorticoid biosynthetic process	1/155	10/14661	0.100861603401781	0.410231272772035	0.362192899362379	DKK3	1
GO:0008343	GO:0008343	adult feeding behavior	1/155	10/14661	0.100861603401781	0.410231272772035	0.362192899362379	NPY	1
GO:0010992	GO:0010992	ubiquitin recycling	1/155	10/14661	0.100861603401781	0.410231272772035	0.362192899362379	UBE2C	1
GO:0019585	GO:0019585	glucuronate metabolic process	1/155	10/14661	0.100861603401781	0.410231272772035	0.362192899362379	SORD	1
GO:0030300	GO:0030300	regulation of intestinal cholesterol absorption	1/155	10/14661	0.100861603401781	0.410231272772035	0.362192899362379	APOA1	1
GO:0030953	GO:0030953	astral microtubule organization	1/155	10/14661	0.100861603401781	0.410231272772035	0.362192899362379	EZR	1
GO:0032060	GO:0032060	bleb assembly	1/155	10/14661	0.100861603401781	0.410231272772035	0.362192899362379	MYLK	1
GO:0032351	GO:0032351	negative regulation of hormone metabolic process	1/155	10/14661	0.100861603401781	0.410231272772035	0.362192899362379	DKK3	1
GO:0034350	GO:0034350	regulation of glial cell apoptotic process	1/155	10/14661	0.100861603401781	0.410231272772035	0.362192899362379	AKAP12	1
GO:0034370	GO:0034370	triglyceride-rich lipoprotein particle remodeling	1/155	10/14661	0.100861603401781	0.410231272772035	0.362192899362379	APOA1	1
GO:0034372	GO:0034372	very-low-density lipoprotein particle remodeling	1/155	10/14661	0.100861603401781	0.410231272772035	0.362192899362379	APOA1	1
GO:0034650	GO:0034650	cortisol metabolic process	1/155	10/14661	0.100861603401781	0.410231272772035	0.362192899362379	DKK3	1
GO:0035860	GO:0035860	glial cell-derived neurotrophic factor receptor signaling pathway	1/155	10/14661	0.100861603401781	0.410231272772035	0.362192899362379	GFRA3	1
GO:0035907	GO:0035907	dorsal aorta development	1/155	10/14661	0.100861603401781	0.410231272772035	0.362192899362379	HEY2	1
GO:0042428	GO:0042428	serotonin metabolic process	1/155	10/14661	0.100861603401781	0.410231272772035	0.362192899362379	GRIN2A	1
GO:0042762	GO:0042762	regulation of sulfur metabolic process	1/155	10/14661	0.100861603401781	0.410231272772035	0.362192899362379	PDK1	1
GO:0043587	GO:0043587	tongue morphogenesis	1/155	10/14661	0.100861603401781	0.410231272772035	0.362192899362379	TBX1	1
GO:0044557	GO:0044557	relaxation of smooth muscle	1/155	10/14661	0.100861603401781	0.410231272772035	0.362192899362379	PRKG1	1
GO:0044857	GO:0044857	plasma membrane raft organization	1/155	10/14661	0.100861603401781	0.410231272772035	0.362192899362379	CAV1	1
GO:0046135	GO:0046135	pyrimidine nucleoside catabolic process	1/155	10/14661	0.100861603401781	0.410231272772035	0.362192899362379	APOBEC3H	1
GO:0048245	GO:0048245	eosinophil chemotaxis	1/155	10/14661	0.100861603401781	0.410231272772035	0.362192899362379	LGALS3	1
GO:0048703	GO:0048703	embryonic viscerocranium morphogenesis	1/155	10/14661	0.100861603401781	0.410231272772035	0.362192899362379	TBX1	1
GO:0048865	GO:0048865	stem cell fate commitment	1/155	10/14661	0.100861603401781	0.410231272772035	0.362192899362379	SFRP1	1
GO:0051001	GO:0051001	negative regulation of nitric-oxide synthase activity	1/155	10/14661	0.100861603401781	0.410231272772035	0.362192899362379	CAV1	1
GO:0051660	GO:0051660	establishment of centrosome localization	1/155	10/14661	0.100861603401781	0.410231272772035	0.362192899362379	EZR	1
GO:0051933	GO:0051933	amino acid neurotransmitter reuptake	1/155	10/14661	0.100861603401781	0.410231272772035	0.362192899362379	ATP1A2	1
GO:0055015	GO:0055015	ventricular cardiac muscle cell development	1/155	10/14661	0.100861603401781	0.410231272772035	0.362192899362379	HEY2	1
GO:0060452	GO:0060452	positive regulation of cardiac muscle contraction	1/155	10/14661	0.100861603401781	0.410231272772035	0.362192899362379	CCN2	1
GO:0060525	GO:0060525	prostate glandular acinus development	1/155	10/14661	0.100861603401781	0.410231272772035	0.362192899362379	SFRP1	1
GO:0060536	GO:0060536	cartilage morphogenesis	1/155	10/14661	0.100861603401781	0.410231272772035	0.362192899362379	SNAI2	1
GO:0060947	GO:0060947	cardiac vascular smooth muscle cell differentiation	1/155	10/14661	0.100861603401781	0.410231272772035	0.362192899362379	HEY2	1
GO:0072124	GO:0072124	regulation of glomerular mesangial cell proliferation	1/155	10/14661	0.100861603401781	0.410231272772035	0.362192899362379	WT1	1
GO:0090179	GO:0090179	planar cell polarity pathway involved in neural tube closure	1/155	10/14661	0.100861603401781	0.410231272772035	0.362192899362379	SFRP1	1
GO:0098887	GO:0098887	neurotransmitter receptor transport, endosome to postsynaptic membrane	1/155	10/14661	0.100861603401781	0.410231272772035	0.362192899362379	NSG1	1
GO:0099151	GO:0099151	regulation of postsynaptic density assembly	1/155	10/14661	0.100861603401781	0.410231272772035	0.362192899362379	GRID2	1
GO:0099639	GO:0099639	neurotransmitter receptor transport, endosome to plasma membrane	1/155	10/14661	0.100861603401781	0.410231272772035	0.362192899362379	NSG1	1
GO:1901142	GO:1901142	insulin metabolic process	1/155	10/14661	0.100861603401781	0.410231272772035	0.362192899362379	CPE	1
GO:1901844	GO:1901844	regulation of cell communication by electrical coupling involved in cardiac conduction	1/155	10/14661	0.100861603401781	0.410231272772035	0.362192899362379	CAV1	1
GO:1902946	GO:1902946	protein localization to early endosome	1/155	10/14661	0.100861603401781	0.410231272772035	0.362192899362379	EZR	1
GO:1904181	GO:1904181	positive regulation of membrane depolarization	1/155	10/14661	0.100861603401781	0.410231272772035	0.362192899362379	MLLT11	1
GO:1904729	GO:1904729	regulation of intestinal lipid absorption	1/155	10/14661	0.100861603401781	0.410231272772035	0.362192899362379	APOA1	1
GO:2000049	GO:2000049	positive regulation of cell-cell adhesion mediated by cadherin	1/155	10/14661	0.100861603401781	0.410231272772035	0.362192899362379	TJP1	1
GO:2001054	GO:2001054	negative regulation of mesenchymal cell apoptotic process	1/155	10/14661	0.100861603401781	0.410231272772035	0.362192899362379	TBX1	1
GO:0048017	GO:0048017	inositol lipid-mediated signaling	4/155	167/14661	0.101087571874189	0.410231272772035	0.362192899362379	NTRK2/EZR/FGFR1/DIPK2A	4
GO:0007187	GO:0007187	G protein-coupled receptor signaling pathway, coupled to cyclic nucleotide second messenger	2/155	51/14661	0.101275399008195	0.410231272772035	0.362192899362379	NPY1R/NPY	2
GO:0007632	GO:0007632	visual behavior	2/155	51/14661	0.101275399008195	0.410231272772035	0.362192899362379	GRIN2A/ATP1A2	2
GO:0032330	GO:0032330	regulation of chondrocyte differentiation	2/155	51/14661	0.101275399008195	0.410231272772035	0.362192899362379	CCN2/SNAI2	2
GO:0071709	GO:0071709	membrane assembly	2/155	51/14661	0.101275399008195	0.410231272772035	0.362192899362379	S100A10/CAV1	2
GO:0006898	GO:0006898	receptor-mediated endocytosis	5/155	233/14661	0.101288807034651	0.410231272772035	0.362192899362379	CALY/LRRTM1/EZR/CAV1/PDLIM7	5
GO:0051346	GO:0051346	negative regulation of hydrolase activity	6/155	302/14661	0.101351255626032	0.410231272772035	0.362192899362379	WFDC2/LGALS3/APOA1/SPRY1/SERPINA5/WFDC1	6
GO:0035265	GO:0035265	organ growth	4/155	168/14661	0.102748452357221	0.412506011092037	0.36420126420947	WT1/HEY2/IGF2/DIPK2A	4
GO:0043266	GO:0043266	regulation of potassium ion transport	3/155	107/14661	0.104329361685697	0.412506011092037	0.36420126420947	ATP1B1/CAV1/DPP10	3
GO:0010573	GO:0010573	vascular endothelial growth factor production	2/155	52/14661	0.104624342252427	0.412506011092037	0.36420126420947	CYP1B1/NDRG2	2
GO:0031103	GO:0031103	axon regeneration	2/155	52/14661	0.104624342252427	0.412506011092037	0.36420126420947	GRN/MAG	2
GO:0051155	GO:0051155	positive regulation of striated muscle cell differentiation	2/155	52/14661	0.104624342252427	0.412506011092037	0.36420126420947	TBX1/HOPX	2
GO:0045765	GO:0045765	regulation of angiogenesis	6/155	305/14661	0.104960691771356	0.412506011092037	0.36420126420947	GRN/SFRP1/CYP1B1/SPARC/CNMD/TJP1	6
GO:0006941	GO:0006941	striated muscle contraction	4/155	170/14661	0.106107862326672	0.412506011092037	0.36420126420947	ATP1B1/CCN2/CAV1/ATP1A2	4
GO:0031532	GO:0031532	actin cytoskeleton reorganization	3/155	108/14661	0.106520948558153	0.412506011092037	0.36420126420947	EZR/TJP1/PDLIM4	3
GO:0070555	GO:0070555	response to interleukin-1	3/155	108/14661	0.106520948558153	0.412506011092037	0.36420126420947	AKAP12/SFRP1/CD47	3
GO:0000381	GO:0000381	regulation of alternative mRNA splicing, via spliceosome	2/155	53/14661	0.108003189865849	0.412506011092037	0.36420126420947	RBFOX1/MBNL3	2
GO:0007416	GO:0007416	synapse assembly	4/155	172/14661	0.10951688272525	0.412506011092037	0.36420126420947	LRRTM1/NTRK2/GRID2/LRRN3	4
GO:0021537	GO:0021537	telencephalon development	5/155	239/14661	0.10970378486725	0.412506011092037	0.36420126420947	NRGN/NTRK2/ATP1A2/EMX2/NPY	5
GO:0001933	GO:0001933	negative regulation of protein phosphorylation	6/155	309/14661	0.109876796109087	0.412506011092037	0.36420126420947	SFRP1/IGFBP3/SPRY1/CAV1/SOCS3/UCHL1	6
GO:0002638	GO:0002638	negative regulation of immunoglobulin production	1/155	11/14661	0.110374022449814	0.412506011092037	0.36420126420947	CD22	1
GO:0002864	GO:0002864	regulation of acute inflammatory response to antigenic stimulus	1/155	11/14661	0.110374022449814	0.412506011092037	0.36420126420947	NPY	1
GO:0006086	GO:0006086	acetyl-CoA biosynthetic process from pyruvate	1/155	11/14661	0.110374022449814	0.412506011092037	0.36420126420947	PDK1	1
GO:0006527	GO:0006527	arginine catabolic process	1/155	11/14661	0.110374022449814	0.412506011092037	0.36420126420947	FAH	1
GO:0006971	GO:0006971	hypotonic response	1/155	11/14661	0.110374022449814	0.412506011092037	0.36420126420947	MYLK	1
GO:0007320	GO:0007320	insemination	1/155	11/14661	0.110374022449814	0.412506011092037	0.36420126420947	TAC1	1
GO:0010524	GO:0010524	positive regulation of calcium ion transport into cytosol	1/155	11/14661	0.110374022449814	0.412506011092037	0.36420126420947	CAV1	1
GO:0010739	GO:0010739	positive regulation of protein kinase A signaling	1/155	11/14661	0.110374022449814	0.412506011092037	0.36420126420947	AKAP12	1
GO:0014820	GO:0014820	tonic smooth muscle contraction	1/155	11/14661	0.110374022449814	0.412506011092037	0.36420126420947	MYLK	1
GO:0030656	GO:0030656	regulation of vitamin metabolic process	1/155	11/14661	0.110374022449814	0.412506011092037	0.36420126420947	SNAI2	1
GO:0031943	GO:0031943	regulation of glucocorticoid metabolic process	1/155	11/14661	0.110374022449814	0.412506011092037	0.36420126420947	DKK3	1
GO:0032341	GO:0032341	aldosterone metabolic process	1/155	11/14661	0.110374022449814	0.412506011092037	0.36420126420947	DKK3	1
GO:0032836	GO:0032836	glomerular basement membrane development	1/155	11/14661	0.110374022449814	0.412506011092037	0.36420126420947	WT1	1
GO:0034115	GO:0034115	negative regulation of heterotypic cell-cell adhesion	1/155	11/14661	0.110374022449814	0.412506011092037	0.36420126420947	APOA1	1
GO:0042447	GO:0042447	hormone catabolic process	1/155	11/14661	0.110374022449814	0.412506011092037	0.36420126420947	MME	1
GO:0042448	GO:0042448	progesterone metabolic process	1/155	11/14661	0.110374022449814	0.412506011092037	0.36420126420947	CYP17A1	1
GO:0043589	GO:0043589	skin morphogenesis	1/155	11/14661	0.110374022449814	0.412506011092037	0.36420126420947	COL1A1	1
GO:0043696	GO:0043696	dedifferentiation	1/155	11/14661	0.110374022449814	0.412506011092037	0.36420126420947	OLFM2	1
GO:0043697	GO:0043697	cell dedifferentiation	1/155	11/14661	0.110374022449814	0.412506011092037	0.36420126420947	OLFM2	1
GO:0048251	GO:0048251	elastic fiber assembly	1/155	11/14661	0.110374022449814	0.412506011092037	0.36420126420947	MFAP4	1
GO:0051386	GO:0051386	regulation of neurotrophin TRK receptor signaling pathway	1/155	11/14661	0.110374022449814	0.412506011092037	0.36420126420947	SPRY1	1
GO:0060354	GO:0060354	negative regulation of cell adhesion molecule production	1/155	11/14661	0.110374022449814	0.412506011092037	0.36420126420947	APOA1	1
GO:0060923	GO:0060923	cardiac muscle cell fate commitment	1/155	11/14661	0.110374022449814	0.412506011092037	0.36420126420947	WT1	1
GO:0061303	GO:0061303	cornea development in camera-type eye	1/155	11/14661	0.110374022449814	0.412506011092037	0.36420126420947	WNT2B	1
GO:0070561	GO:0070561	vitamin D receptor signaling pathway	1/155	11/14661	0.110374022449814	0.412506011092037	0.36420126420947	SNAI2	1
GO:0070587	GO:0070587	regulation of cell-cell adhesion involved in gastrulation	1/155	11/14661	0.110374022449814	0.412506011092037	0.36420126420947	APOA1	1
GO:0071481	GO:0071481	cellular response to X-ray	1/155	11/14661	0.110374022449814	0.412506011092037	0.36420126420947	SFRP1	1
GO:0072110	GO:0072110	glomerular mesangial cell proliferation	1/155	11/14661	0.110374022449814	0.412506011092037	0.36420126420947	WT1	1
GO:0072584	GO:0072584	caveolin-mediated endocytosis	1/155	11/14661	0.110374022449814	0.412506011092037	0.36420126420947	CAV1	1
GO:0072697	GO:0072697	protein localization to cell cortex	1/155	11/14661	0.110374022449814	0.412506011092037	0.36420126420947	EZR	1
GO:0090178	GO:0090178	regulation of establishment of planar polarity involved in neural tube closure	1/155	11/14661	0.110374022449814	0.412506011092037	0.36420126420947	SFRP1	1
GO:0090331	GO:0090331	negative regulation of platelet aggregation	1/155	11/14661	0.110374022449814	0.412506011092037	0.36420126420947	PRKG1	1
GO:0090677	GO:0090677	reversible differentiation	1/155	11/14661	0.110374022449814	0.412506011092037	0.36420126420947	OLFM2	1
GO:1902563	GO:1902563	regulation of neutrophil activation	1/155	11/14661	0.110374022449814	0.412506011092037	0.36420126420947	GRN	1
GO:1904338	GO:1904338	regulation of dopaminergic neuron differentiation	1/155	11/14661	0.110374022449814	0.412506011092037	0.36420126420947	SFRP1	1
GO:1905245	GO:1905245	regulation of aspartic-type peptidase activity	1/155	11/14661	0.110374022449814	0.412506011092037	0.36420126420947	GRN	1
GO:1905668	GO:1905668	positive regulation of protein localization to endosome	1/155	11/14661	0.110374022449814	0.412506011092037	0.36420126420947	EZR	1
GO:2000253	GO:2000253	positive regulation of feeding behavior	1/155	11/14661	0.110374022449814	0.412506011092037	0.36420126420947	NPY	1
GO:2000303	GO:2000303	regulation of ceramide biosynthetic process	1/155	11/14661	0.110374022449814	0.412506011092037	0.36420126420947	CCN1	1
GO:2001214	GO:2001214	positive regulation of vasculogenesis	1/155	11/14661	0.110374022449814	0.412506011092037	0.36420126420947	TMEM100	1
GO:0098754	GO:0098754	detoxification	3/155	110/14661	0.110957969220436	0.412506011092037	0.36420126420947	MGST3/PTGS1/PRXL2A	3
GO:0030111	GO:0030111	regulation of Wnt signaling pathway	6/155	310/14661	0.111124155874285	0.412506011092037	0.36420126420947	SFRP1/COL1A1/IGFBP4/CAV1/DKK3/SNAI2	6
GO:0030308	GO:0030308	negative regulation of cell growth	4/155	173/14661	0.111239771856172	0.412506011092037	0.36420126420947	SFRP1/MAG/WFDC1/WT1	4
GO:0003229	GO:0003229	ventricular cardiac muscle tissue development	2/155	54/14661	0.111410945678466	0.412506011092037	0.36420126420947	HEY2/HOPX	2
GO:0045604	GO:0045604	regulation of epidermal cell differentiation	2/155	54/14661	0.111410945678466	0.412506011092037	0.36420126420947	AQP3/HEY2	2
GO:0045778	GO:0045778	positive regulation of ossification	2/155	54/14661	0.111410945678466	0.412506011092037	0.36420126420947	CCN1/ISG15	2
GO:0048008	GO:0048008	platelet-derived growth factor receptor signaling pathway	2/155	54/14661	0.111410945678466	0.412506011092037	0.36420126420947	TXNIP/PLAT	2
GO:0070169	GO:0070169	positive regulation of biomineral tissue development	2/155	54/14661	0.111410945678466	0.412506011092037	0.36420126420947	CCN1/ISG15	2
GO:1901342	GO:1901342	regulation of vasculature development	6/155	311/14661	0.112378801075101	0.412506011092037	0.36420126420947	GRN/SFRP1/CYP1B1/SPARC/CNMD/TJP1	6
GO:0006109	GO:0006109	regulation of carbohydrate metabolic process	4/155	175/14661	0.11472184818323	0.412506011092037	0.36420126420947	IGFBP3/IGFBP4/IGF2/PDK1	4
GO:0002931	GO:0002931	response to ischemia	2/155	55/14661	0.114846630993262	0.412506011092037	0.36420126420947	CAV1/UCHL1	2
GO:0009948	GO:0009948	anterior/posterior axis specification	2/155	55/14661	0.114846630993262	0.412506011092037	0.36420126420947	WT1/HEY2	2
GO:0032613	GO:0032613	interleukin-10 production	2/155	55/14661	0.114846630993262	0.412506011092037	0.36420126420947	CD47/ISG15	2
GO:0032653	GO:0032653	regulation of interleukin-10 production	2/155	55/14661	0.114846630993262	0.412506011092037	0.36420126420947	CD47/ISG15	2
GO:0044091	GO:0044091	membrane biogenesis	2/155	55/14661	0.114846630993262	0.412506011092037	0.36420126420947	S100A10/CAV1	2
GO:0045428	GO:0045428	regulation of nitric oxide biosynthetic process	2/155	55/14661	0.114846630993262	0.412506011092037	0.36420126420947	CAV1/CD47	2
GO:0070542	GO:0070542	response to fatty acid	2/155	55/14661	0.114846630993262	0.412506011092037	0.36420126420947	CCN2/PLAT	2
GO:0110151	GO:0110151	positive regulation of biomineralization	2/155	55/14661	0.114846630993262	0.412506011092037	0.36420126420947	CCN1/ISG15	2
GO:0090287	GO:0090287	regulation of cellular response to growth factor stimulus	6/155	313/14661	0.114909847740174	0.412506011092037	0.36420126420947	SFRP1/CCN1/SPRY1/CAV1/DKK3/FGFR1	6
GO:0016049	GO:0016049	cell growth	8/155	460/14661	0.11497714729749	0.412506011092037	0.36420126420947	IGFBP7/SFRP1/IGFBP3/IGFBP4/MAG/WFDC1/WT1/SYT1	8
GO:0021782	GO:0021782	glial cell development	3/155	112/14661	0.11546518837314	0.412506011092037	0.36420126420947	GRN/MAG/NTRK2	3
GO:0032872	GO:0032872	regulation of stress-activated MAPK cascade	4/155	176/14661	0.116480848222586	0.412506011092037	0.36420126420947	CCN2/SFRP1/EZR/MAP4K4	4
GO:0014706	GO:0014706	striated muscle tissue development	5/155	244/14661	0.116969246872927	0.412506011092037	0.36420126420947	WT1/HEY2/DIPK2A/ACTC1/HOPX	5
GO:0050435	GO:0050435	amyloid-beta metabolic process	2/155	56/14661	0.118309284332085	0.412506011092037	0.36420126420947	NTRK2/MME	2
GO:0051055	GO:0051055	negative regulation of lipid biosynthetic process	2/155	56/14661	0.118309284332085	0.412506011092037	0.36420126420947	DKK3/SNAI2	2
GO:1900024	GO:1900024	regulation of substrate adhesion-dependent cell spreading	2/155	56/14661	0.118309284332085	0.412506011092037	0.36420126420947	S100A10/APOA1	2
GO:0050730	GO:0050730	regulation of peptidyl-tyrosine phosphorylation	5/155	245/14661	0.118449399510419	0.412506011092037	0.36420126420947	SFRP1/CAV1/IGF2/CRLF1/SOCS3	5
GO:0043434	GO:0043434	response to peptide hormone	7/155	389/14661	0.118813623007884	0.412506011092037	0.36420126420947	CCN2/PLAT/CYP1B1/COL1A1/CAV1/IGF2/SOCS3	7
GO:0001921	GO:0001921	positive regulation of receptor recycling	1/155	12/14661	0.119786447468263	0.412506011092037	0.36420126420947	NSG1	1
GO:0001967	GO:0001967	suckling behavior	1/155	12/14661	0.119786447468263	0.412506011092037	0.36420126420947	CNTFR	1
GO:0002087	GO:0002087	regulation of respiratory gaseous exchange by nervous system process	1/155	12/14661	0.119786447468263	0.412506011092037	0.36420126420947	ATP1A2	1
GO:0005513	GO:0005513	detection of calcium ion	1/155	12/14661	0.119786447468263	0.412506011092037	0.36420126420947	SYT1	1
GO:0008212	GO:0008212	mineralocorticoid metabolic process	1/155	12/14661	0.119786447468263	0.412506011092037	0.36420126420947	DKK3	1
GO:0009650	GO:0009650	UV protection	1/155	12/14661	0.119786447468263	0.412506011092037	0.36420126420947	MFAP4	1
GO:0009950	GO:0009950	dorsal/ventral axis specification	1/155	12/14661	0.119786447468263	0.412506011092037	0.36420126420947	SFRP1	1
GO:0014854	GO:0014854	response to inactivity	1/155	12/14661	0.119786447468263	0.412506011092037	0.36420126420947	FBXO32	1
GO:0021681	GO:0021681	cerebellar granular layer development	1/155	12/14661	0.119786447468263	0.412506011092037	0.36420126420947	GRID2	1
GO:0031953	GO:0031953	negative regulation of protein autophosphorylation	1/155	12/14661	0.119786447468263	0.412506011092037	0.36420126420947	CAV1	1
GO:0033690	GO:0033690	positive regulation of osteoblast proliferation	1/155	12/14661	0.119786447468263	0.412506011092037	0.36420126420947	CCN1	1
GO:0033700	GO:0033700	phospholipid efflux	1/155	12/14661	0.119786447468263	0.412506011092037	0.36420126420947	APOA1	1
GO:0034086	GO:0034086	maintenance of sister chromatid cohesion	1/155	12/14661	0.119786447468263	0.412506011092037	0.36420126420947	SMC5	1
GO:0034088	GO:0034088	maintenance of mitotic sister chromatid cohesion	1/155	12/14661	0.119786447468263	0.412506011092037	0.36420126420947	SMC5	1
GO:0034309	GO:0034309	primary alcohol biosynthetic process	1/155	12/14661	0.119786447468263	0.412506011092037	0.36420126420947	DKK3	1
GO:0034384	GO:0034384	high-density lipoprotein particle clearance	1/155	12/14661	0.119786447468263	0.412506011092037	0.36420126420947	APOA1	1
GO:0034392	GO:0034392	negative regulation of smooth muscle cell apoptotic process	1/155	12/14661	0.119786447468263	0.412506011092037	0.36420126420947	DIPK2A	1
GO:0036295	GO:0036295	cellular response to increased oxygen levels	1/155	12/14661	0.119786447468263	0.412506011092037	0.36420126420947	CAV1	1
GO:0038063	GO:0038063	collagen-activated tyrosine kinase receptor signaling pathway	1/155	12/14661	0.119786447468263	0.412506011092037	0.36420126420947	COL1A1	1
GO:0042362	GO:0042362	fat-soluble vitamin biosynthetic process	1/155	12/14661	0.119786447468263	0.412506011092037	0.36420126420947	SNAI2	1
GO:0042454	GO:0042454	ribonucleoside catabolic process	1/155	12/14661	0.119786447468263	0.412506011092037	0.36420126420947	APOBEC3H	1
GO:0042574	GO:0042574	retinal metabolic process	1/155	12/14661	0.119786447468263	0.412506011092037	0.36420126420947	CYP1B1	1
GO:0043508	GO:0043508	negative regulation of JUN kinase activity	1/155	12/14661	0.119786447468263	0.412506011092037	0.36420126420947	SFRP1	1
GO:0048548	GO:0048548	regulation of pinocytosis	1/155	12/14661	0.119786447468263	0.412506011092037	0.36420126420947	CAV1	1
GO:0051549	GO:0051549	positive regulation of keratinocyte migration	1/155	12/14661	0.119786447468263	0.412506011092037	0.36420126420947	MAP4K4	1
GO:0060134	GO:0060134	prepulse inhibition	1/155	12/14661	0.119786447468263	0.412506011092037	0.36420126420947	GRID2	1
GO:0060442	GO:0060442	branching involved in prostate gland morphogenesis	1/155	12/14661	0.119786447468263	0.412506011092037	0.36420126420947	SFRP1	1
GO:0070141	GO:0070141	response to UV-A	1/155	12/14661	0.119786447468263	0.412506011092037	0.36420126420947	MME	1
GO:0070586	GO:0070586	cell-cell adhesion involved in gastrulation	1/155	12/14661	0.119786447468263	0.412506011092037	0.36420126420947	APOA1	1
GO:0071372	GO:0071372	cellular response to follicle-stimulating hormone stimulus	1/155	12/14661	0.119786447468263	0.412506011092037	0.36420126420947	PLAT	1
GO:0090153	GO:0090153	regulation of sphingolipid biosynthetic process	1/155	12/14661	0.119786447468263	0.412506011092037	0.36420126420947	CCN1	1
GO:0090177	GO:0090177	establishment of planar polarity involved in neural tube closure	1/155	12/14661	0.119786447468263	0.412506011092037	0.36420126420947	SFRP1	1
GO:0097084	GO:0097084	vascular associated smooth muscle cell development	1/155	12/14661	0.119786447468263	0.412506011092037	0.36420126420947	HEY2	1
GO:0098911	GO:0098911	regulation of ventricular cardiac muscle cell action potential	1/155	12/14661	0.119786447468263	0.412506011092037	0.36420126420947	CAV1	1
GO:0099150	GO:0099150	regulation of postsynaptic specialization assembly	1/155	12/14661	0.119786447468263	0.412506011092037	0.36420126420947	GRID2	1
GO:1900426	GO:1900426	positive regulation of defense response to bacterium	1/155	12/14661	0.119786447468263	0.412506011092037	0.36420126420947	GRN	1
GO:1900452	GO:1900452	regulation of long-term synaptic depression	1/155	12/14661	0.119786447468263	0.412506011092037	0.36420126420947	GRID2	1
GO:1901722	GO:1901722	regulation of cell proliferation involved in kidney development	1/155	12/14661	0.119786447468263	0.412506011092037	0.36420126420947	WT1	1
GO:1904478	GO:1904478	regulation of intestinal absorption	1/155	12/14661	0.119786447468263	0.412506011092037	0.36420126420947	APOA1	1
GO:1905038	GO:1905038	regulation of membrane lipid metabolic process	1/155	12/14661	0.119786447468263	0.412506011092037	0.36420126420947	CCN1	1
GO:1905666	GO:1905666	regulation of protein localization to endosome	1/155	12/14661	0.119786447468263	0.412506011092037	0.36420126420947	EZR	1
GO:1905874	GO:1905874	regulation of postsynaptic density organization	1/155	12/14661	0.119786447468263	0.412506011092037	0.36420126420947	GRID2	1
GO:2001140	GO:2001140	positive regulation of phospholipid transport	1/155	12/14661	0.119786447468263	0.412506011092037	0.36420126420947	APOA1	1
GO:0003018	GO:0003018	vascular process in circulatory system	5/155	246/14661	0.119938462231756	0.412506011092037	0.36420126420947	AKAP12/CAV1/TJP1/ATP1A2/PRKG1	5
GO:0006304	GO:0006304	DNA modification	3/155	114/14661	0.120040676584223	0.412506011092037	0.36420126420947	CYP1B1/WT1/APOBEC3H	3
GO:0007586	GO:0007586	digestion	3/155	114/14661	0.120040676584223	0.412506011092037	0.36420126420947	SST/APOA1/EZR	3
GO:0060038	GO:0060038	cardiac muscle cell proliferation	2/155	57/14661	0.121797961184907	0.416406794174232	0.367645262822196	HEY2/DIPK2A	2
GO:1901616	GO:1901616	organic hydroxy compound catabolic process	2/155	57/14661	0.121797961184907	0.416406794174232	0.367645262822196	FAH/SORD	2
GO:0070302	GO:0070302	regulation of stress-activated protein kinase signaling cascade	4/155	179/14661	0.121828551298173	0.416406794174232	0.367645262822196	CCN2/SFRP1/EZR/MAP4K4	4
GO:0031400	GO:0031400	negative regulation of protein modification process	8/155	467/14661	0.122352252116093	0.416406794174232	0.367645262822196	LGALS3/SFRP1/IGFBP3/SPRY1/CAV1/SOCS3/UCHL1/ISG15	8
GO:0000302	GO:0000302	response to reactive oxygen species	4/155	180/14661	0.123634362969873	0.416406794174232	0.367645262822196	TXNIP/CYP1B1/COL1A1/MAP1LC3A	4
GO:0044703	GO:0044703	multi-organism reproductive process	4/155	180/14661	0.123634362969873	0.416406794174232	0.367645262822196	IGFBP7/PNOC/NDP/TAC1	4
GO:0030278	GO:0030278	regulation of ossification	3/155	116/14661	0.124682492517581	0.416406794174232	0.367645262822196	SFRP1/CCN1/ISG15	3
GO:0010517	GO:0010517	regulation of phospholipase activity	2/155	58/14661	0.12531173376239	0.416406794174232	0.367645262822196	CCN1/FGFR1	2
GO:0030166	GO:0030166	proteoglycan biosynthetic process	2/155	58/14661	0.12531173376239	0.416406794174232	0.367645262822196	DSEL/CYTL1	2
GO:0042446	GO:0042446	hormone biosynthetic process	2/155	58/14661	0.12531173376239	0.416406794174232	0.367645262822196	DKK3/CYP17A1	2
GO:0055008	GO:0055008	cardiac muscle tissue morphogenesis	2/155	58/14661	0.12531173376239	0.416406794174232	0.367645262822196	HEY2/ACTC1	2
GO:0006816	GO:0006816	calcium ion transport	7/155	396/14661	0.127061314963926	0.416406794174232	0.367645262822196	ATP1B1/CCN2/LGALS3/CAV1/GRIN2A/MYLK/ATP1A2	7
GO:0031102	GO:0031102	neuron projection regeneration	2/155	59/14661	0.128849690751747	0.416406794174232	0.367645262822196	GRN/MAG	2
GO:0038034	GO:0038034	signal transduction in absence of ligand	2/155	59/14661	0.128849690751747	0.416406794174232	0.367645262822196	FGFR1/SNAI2	2
GO:0046888	GO:0046888	negative regulation of hormone secretion	2/155	59/14661	0.128849690751747	0.416406794174232	0.367645262822196	SFRP1/VSNL1	2
GO:0097192	GO:0097192	extrinsic apoptotic signaling pathway in absence of ligand	2/155	59/14661	0.128849690751747	0.416406794174232	0.367645262822196	FGFR1/SNAI2	2
GO:0002253	GO:0002253	activation of immune response	5/155	252/14661	0.129057186753809	0.416406794174232	0.367645262822196	LGALS3/CD22/EZR/CD47/MFAP4	5
GO:0006000	GO:0006000	fructose metabolic process	1/155	13/14661	0.129099922834665	0.416406794174232	0.367645262822196	SORD	1
GO:0009404	GO:0009404	toxin metabolic process	1/155	13/14661	0.129099922834665	0.416406794174232	0.367645262822196	CYP1B1	1
GO:0010896	GO:0010896	regulation of triglyceride catabolic process	1/155	13/14661	0.129099922834665	0.416406794174232	0.367645262822196	APOA1	1
GO:0014874	GO:0014874	response to stimulus involved in regulation of muscle adaptation	1/155	13/14661	0.129099922834665	0.416406794174232	0.367645262822196	FBXO32	1
GO:0015816	GO:0015816	glycine transport	1/155	13/14661	0.129099922834665	0.416406794174232	0.367645262822196	SLC25A38	1
GO:0016553	GO:0016553	base conversion or substitution editing	1/155	13/14661	0.129099922834665	0.416406794174232	0.367645262822196	APOBEC3H	1
GO:0018158	GO:0018158	protein oxidation	1/155	13/14661	0.129099922834665	0.416406794174232	0.367645262822196	APOA1	1
GO:0019370	GO:0019370	leukotriene biosynthetic process	1/155	13/14661	0.129099922834665	0.416406794174232	0.367645262822196	MGST3	1
GO:0021978	GO:0021978	telencephalon regionalization	1/155	13/14661	0.129099922834665	0.416406794174232	0.367645262822196	EMX2	1
GO:0032530	GO:0032530	regulation of microvillus organization	1/155	13/14661	0.129099922834665	0.416406794174232	0.367645262822196	EZR	1
GO:0032536	GO:0032536	regulation of cell projection size	1/155	13/14661	0.129099922834665	0.416406794174232	0.367645262822196	EZR	1
GO:0033275	GO:0033275	actin-myosin filament sliding	1/155	13/14661	0.129099922834665	0.416406794174232	0.367645262822196	ACTC1	1
GO:0033605	GO:0033605	positive regulation of catecholamine secretion	1/155	13/14661	0.129099922834665	0.416406794174232	0.367645262822196	SYT1	1
GO:0034111	GO:0034111	negative regulation of homotypic cell-cell adhesion	1/155	13/14661	0.129099922834665	0.416406794174232	0.367645262822196	PRKG1	1
GO:0044849	GO:0044849	estrous cycle	1/155	13/14661	0.129099922834665	0.416406794174232	0.367645262822196	CYP1B1	1
GO:0048680	GO:0048680	positive regulation of axon regeneration	1/155	13/14661	0.129099922834665	0.416406794174232	0.367645262822196	GRN	1
GO:0051481	GO:0051481	negative regulation of cytosolic calcium ion concentration	1/155	13/14661	0.129099922834665	0.416406794174232	0.367645262822196	ATP1A2	1
GO:0060221	GO:0060221	retinal rod cell differentiation	1/155	13/14661	0.129099922834665	0.416406794174232	0.367645262822196	NTRK2	1
GO:0060347	GO:0060347	heart trabecula formation	1/155	13/14661	0.129099922834665	0.416406794174232	0.367645262822196	HEY2	1
GO:0060670	GO:0060670	branching involved in labyrinthine layer morphogenesis	1/155	13/14661	0.129099922834665	0.416406794174232	0.367645262822196	SOCS3	1
GO:0060766	GO:0060766	negative regulation of androgen receptor signaling pathway	1/155	13/14661	0.129099922834665	0.416406794174232	0.367645262822196	SFRP1	1
GO:0070278	GO:0070278	extracellular matrix constituent secretion	1/155	13/14661	0.129099922834665	0.416406794174232	0.367645262822196	CCN2	1
GO:0071280	GO:0071280	cellular response to copper ion	1/155	13/14661	0.129099922834665	0.416406794174232	0.367645262822196	MAP1LC3A	1
GO:0072537	GO:0072537	fibroblast activation	1/155	13/14661	0.129099922834665	0.416406794174232	0.367645262822196	AKAP12	1
GO:0072677	GO:0072677	eosinophil migration	1/155	13/14661	0.129099922834665	0.416406794174232	0.367645262822196	LGALS3	1
GO:0090205	GO:0090205	positive regulation of cholesterol metabolic process	1/155	13/14661	0.129099922834665	0.416406794174232	0.367645262822196	APOA1	1
GO:0099170	GO:0099170	postsynaptic modulation of chemical synaptic transmission	1/155	13/14661	0.129099922834665	0.416406794174232	0.367645262822196	NRGN	1
GO:1901160	GO:1901160	primary amino compound metabolic process	1/155	13/14661	0.129099922834665	0.416406794174232	0.367645262822196	GRIN2A	1
GO:1902043	GO:1902043	positive regulation of extrinsic apoptotic signaling pathway via death domain receptors	1/155	13/14661	0.129099922834665	0.416406794174232	0.367645262822196	SFRP1	1
GO:1902644	GO:1902644	tertiary alcohol metabolic process	1/155	13/14661	0.129099922834665	0.416406794174232	0.367645262822196	DKK3	1
GO:1903651	GO:1903651	positive regulation of cytoplasmic transport	1/155	13/14661	0.129099922834665	0.416406794174232	0.367645262822196	EZR	1
GO:1904889	GO:1904889	regulation of excitatory synapse assembly	1/155	13/14661	0.129099922834665	0.416406794174232	0.367645262822196	GRID2	1
GO:1905064	GO:1905064	negative regulation of vascular associated smooth muscle cell differentiation	1/155	13/14661	0.129099922834665	0.416406794174232	0.367645262822196	HEY2	1
GO:1905208	GO:1905208	negative regulation of cardiocyte differentiation	1/155	13/14661	0.129099922834665	0.416406794174232	0.367645262822196	HEY2	1
GO:1905939	GO:1905939	regulation of gonad development	1/155	13/14661	0.129099922834665	0.416406794174232	0.367645262822196	WT1	1
GO:2001053	GO:2001053	regulation of mesenchymal cell apoptotic process	1/155	13/14661	0.129099922834665	0.416406794174232	0.367645262822196	TBX1	1
GO:2001138	GO:2001138	regulation of phospholipid transport	1/155	13/14661	0.129099922834665	0.416406794174232	0.367645262822196	APOA1	1
GO:0060562	GO:0060562	epithelial tube morphogenesis	6/155	324/14661	0.129340183709282	0.416406794174232	0.367645262822196	SFRP1/SPRY1/WNT2B/WT1/MAGED1/TMEM59L	6
GO:0055007	GO:0055007	cardiac muscle cell differentiation	3/155	118/14661	0.129388685525419	0.416406794174232	0.367645262822196	WT1/HEY2/ACTC1	3
GO:1904375	GO:1904375	regulation of protein localization to cell periphery	3/155	118/14661	0.129388685525419	0.416406794174232	0.367645262822196	LGALS3/EZR/DPP10	3
GO:0010595	GO:0010595	positive regulation of endothelial cell migration	3/155	119/14661	0.131765311917802	0.422370428420719	0.37291055126273	GRN/SPARC/FGFR1	3
GO:0022612	GO:0022612	gland morphogenesis	3/155	119/14661	0.131765311917802	0.422370428420719	0.37291055126273	SFRP1/CAV1/SNAI2	3
GO:0045936	GO:0045936	negative regulation of phosphate metabolic process	7/155	400/14661	0.131902277086603	0.422370428420719	0.37291055126273	LGALS3/SFRP1/IGFBP3/SPRY1/CAV1/SOCS3/UCHL1	7
GO:0071560	GO:0071560	cellular response to transforming growth factor beta stimulus	5/155	254/14661	0.132165766205698	0.422370428420719	0.37291055126273	SFRP1/COL1A1/SPRY1/CAV1/DKK3	5
GO:0010812	GO:0010812	negative regulation of cell-substrate adhesion	2/155	60/14661	0.132410937075838	0.422370428420719	0.37291055126273	COL1A1/MAP4K4	2
GO:0045824	GO:0045824	negative regulation of innate immune response	2/155	60/14661	0.132410937075838	0.422370428420719	0.37291055126273	GRN/ISG15	2
GO:0071677	GO:0071677	positive regulation of mononuclear cell migration	2/155	60/14661	0.132410937075838	0.422370428420719	0.37291055126273	LGALS3/CD47	2
GO:0099072	GO:0099072	regulation of postsynaptic membrane neurotransmitter receptor levels	2/155	60/14661	0.132410937075838	0.422370428420719	0.37291055126273	CALY/NSG1	2
GO:0045637	GO:0045637	regulation of myeloid cell differentiation	4/155	185/14661	0.132833278181169	0.423250467412987	0.373687537063952	SFRP1/PRXL2A/FAM210B/ISG15	4
GO:0010563	GO:0010563	negative regulation of phosphorus metabolic process	7/155	401/14661	0.133126867105217	0.42344464326041	0.373858974781728	LGALS3/SFRP1/IGFBP3/SPRY1/CAV1/SOCS3/UCHL1	7
GO:0033344	GO:0033344	cholesterol efflux	2/155	61/14661	0.135994593655464	0.42344464326041	0.373858974781728	APOA1/CAV1	2
GO:0045670	GO:0045670	regulation of osteoclast differentiation	2/155	61/14661	0.135994593655464	0.42344464326041	0.373858974781728	SFRP1/PRXL2A	2
GO:0045682	GO:0045682	regulation of epidermis development	2/155	61/14661	0.135994593655464	0.42344464326041	0.373858974781728	AQP3/HEY2	2
GO:0046579	GO:0046579	positive regulation of Ras protein signal transduction	2/155	61/14661	0.135994593655464	0.42344464326041	0.373858974781728	APOA1/MAP4K4	2
GO:0050766	GO:0050766	positive regulation of phagocytosis	2/155	61/14661	0.135994593655464	0.42344464326041	0.373858974781728	APOA1/CD47	2
GO:0003231	GO:0003231	cardiac ventricle development	3/155	121/14661	0.136564398739085	0.42344464326041	0.373858974781728	CPE/CCN1/HEY2	3
GO:0007611	GO:0007611	learning or memory	5/155	257/14661	0.13689187432617	0.42344464326041	0.373858974781728	NRGN/NTRK2/GRIN2A/ATP1A2/MME	5
GO:0000722	GO:0000722	telomere maintenance via recombination	1/155	14/14661	0.138315482089213	0.42344464326041	0.373858974781728	SMC5	1
GO:0001771	GO:0001771	immunological synapse formation	1/155	14/14661	0.138315482089213	0.42344464326041	0.373858974781728	LGALS3	1
GO:0002679	GO:0002679	respiratory burst involved in defense response	1/155	14/14661	0.138315482089213	0.42344464326041	0.373858974781728	GRN	1
GO:0003188	GO:0003188	heart valve formation	1/155	14/14661	0.138315482089213	0.42344464326041	0.373858974781728	HEY2	1
GO:0003222	GO:0003222	ventricular trabecula myocardium morphogenesis	1/155	14/14661	0.138315482089213	0.42344464326041	0.373858974781728	HEY2	1
GO:0010649	GO:0010649	regulation of cell communication by electrical coupling	1/155	14/14661	0.138315482089213	0.42344464326041	0.373858974781728	CAV1	1
GO:0018206	GO:0018206	peptidyl-methionine modification	1/155	14/14661	0.138315482089213	0.42344464326041	0.373858974781728	APOA1	1
GO:0019755	GO:0019755	one-carbon compound transport	1/155	14/14661	0.138315482089213	0.42344464326041	0.373858974781728	AQP3	1
GO:0030033	GO:0030033	microvillus assembly	1/155	14/14661	0.138315482089213	0.42344464326041	0.373858974781728	EZR	1
GO:0033689	GO:0033689	negative regulation of osteoblast proliferation	1/155	14/14661	0.138315482089213	0.42344464326041	0.373858974781728	SFRP1	1
GO:0034380	GO:0034380	high-density lipoprotein particle assembly	1/155	14/14661	0.138315482089213	0.42344464326041	0.373858974781728	APOA1	1
GO:0038166	GO:0038166	angiotensin-activated signaling pathway	1/155	14/14661	0.138315482089213	0.42344464326041	0.373858974781728	CAV1	1
GO:0045019	GO:0045019	negative regulation of nitric oxide biosynthetic process	1/155	14/14661	0.138315482089213	0.42344464326041	0.373858974781728	CAV1	1
GO:0045725	GO:0045725	positive regulation of glycogen biosynthetic process	1/155	14/14661	0.138315482089213	0.42344464326041	0.373858974781728	IGF2	1
GO:0048711	GO:0048711	positive regulation of astrocyte differentiation	1/155	14/14661	0.138315482089213	0.42344464326041	0.373858974781728	MAG	1
GO:0048934	GO:0048934	peripheral nervous system neuron differentiation	1/155	14/14661	0.138315482089213	0.42344464326041	0.373858974781728	NTRK2	1
GO:0048935	GO:0048935	peripheral nervous system neuron development	1/155	14/14661	0.138315482089213	0.42344464326041	0.373858974781728	NTRK2	1
GO:0051547	GO:0051547	regulation of keratinocyte migration	1/155	14/14661	0.138315482089213	0.42344464326041	0.373858974781728	MAP4K4	1
GO:0051782	GO:0051782	negative regulation of cell division	1/155	14/14661	0.138315482089213	0.42344464326041	0.373858974781728	TXNIP	1
GO:0055012	GO:0055012	ventricular cardiac muscle cell differentiation	1/155	14/14661	0.138315482089213	0.42344464326041	0.373858974781728	HEY2	1
GO:0060026	GO:0060026	convergent extension	1/155	14/14661	0.138315482089213	0.42344464326041	0.373858974781728	SFRP1	1
GO:0070572	GO:0070572	positive regulation of neuron projection regeneration	1/155	14/14661	0.138315482089213	0.42344464326041	0.373858974781728	GRN	1
GO:0071391	GO:0071391	cellular response to estrogen stimulus	1/155	14/14661	0.138315482089213	0.42344464326041	0.373858974781728	SFRP1	1
GO:0072075	GO:0072075	metanephric mesenchyme development	1/155	14/14661	0.138315482089213	0.42344464326041	0.373858974781728	WT1	1
GO:0090030	GO:0090030	regulation of steroid hormone biosynthetic process	1/155	14/14661	0.138315482089213	0.42344464326041	0.373858974781728	DKK3	1
GO:0090280	GO:0090280	positive regulation of calcium ion import	1/155	14/14661	0.138315482089213	0.42344464326041	0.373858974781728	LGALS3	1
GO:1904294	GO:1904294	positive regulation of ERAD pathway	1/155	14/14661	0.138315482089213	0.42344464326041	0.373858974781728	CAV1	1
GO:1904406	GO:1904406	negative regulation of nitric oxide metabolic process	1/155	14/14661	0.138315482089213	0.42344464326041	0.373858974781728	CAV1	1
GO:2000052	GO:2000052	positive regulation of non-canonical Wnt signaling pathway	1/155	14/14661	0.138315482089213	0.42344464326041	0.373858974781728	SFRP1	1
GO:0044706	GO:0044706	multi-multicellular organism process	4/155	188/14661	0.138484842608488	0.423514492210084	0.373920644369785	IGFBP7/PNOC/NDP/TAC1	4
GO:0019229	GO:0019229	regulation of vasoconstriction	2/155	62/14661	0.139599797174822	0.425234219415512	0.375438990298015	CAV1/ATP1A2	2
GO:0030199	GO:0030199	collagen fibril organization	2/155	62/14661	0.139599797174822	0.425234219415512	0.375438990298015	CYP1B1/COL1A1	2
GO:0098930	GO:0098930	axonal transport	2/155	62/14661	0.139599797174822	0.425234219415512	0.375438990298015	CALY/UCHL1	2
GO:0071559	GO:0071559	response to transforming growth factor beta	5/155	259/14661	0.140084133572214	0.425234219415512	0.375438990298015	SFRP1/COL1A1/SPRY1/CAV1/DKK3	5
GO:0006631	GO:0006631	fatty acid metabolic process	6/155	332/14661	0.140361022140883	0.425234219415512	0.375438990298015	APOA1/CYP1B1/PTGS1/CAV1/PDK1/ACSM3	6
GO:0009314	GO:0009314	response to radiation	7/155	407/14661	0.140593330781561	0.425234219415512	0.375438990298015	SFRP1/GRIN2A/ATP1A2/SNAI2/MFAP4/MME/NPY	7
GO:0050792	GO:0050792	regulation of viral process	3/155	123/14661	0.141422961151553	0.425234219415512	0.375438990298015	TOP2A/APOBEC3H/ISG15	3
GO:0046847	GO:0046847	filopodium assembly	2/155	63/14661	0.143225699850078	0.425234219415512	0.375438990298015	MYO10/EZR	2
GO:1901016	GO:1901016	regulation of potassium ion transmembrane transporter activity	2/155	63/14661	0.143225699850078	0.425234219415512	0.375438990298015	ATP1B1/CAV1	2
GO:0043270	GO:0043270	positive regulation of ion transport	5/155	262/14661	0.144933680220128	0.425234219415512	0.375438990298015	ATP1B1/LGALS3/CAV1/MYLK/SYT1	5
GO:0007626	GO:0007626	locomotory behavior	4/155	192/14661	0.146168664361286	0.425234219415512	0.375438990298015	LRRTM1/ATP1A2/NPY1R/UCHL1	4
GO:0030048	GO:0030048	actin filament-based movement	3/155	125/14661	0.146339034532748	0.425234219415512	0.375438990298015	CAV1/ATP1A2/ACTC1	3
GO:0015800	GO:0015800	acidic amino acid transport	2/155	64/14661	0.146871469201024	0.425234219415512	0.375438990298015	NTRK2/ATP1A2	2
GO:0048525	GO:0048525	negative regulation of viral process	2/155	64/14661	0.146871469201024	0.425234219415512	0.375438990298015	APOBEC3H/ISG15	2
GO:0050709	GO:0050709	negative regulation of protein secretion	2/155	64/14661	0.146871469201024	0.425234219415512	0.375438990298015	SFRP1/VSNL1	2
GO:0051148	GO:0051148	negative regulation of muscle cell differentiation	2/155	64/14661	0.146871469201024	0.425234219415512	0.375438990298015	HEY2/IGF2	2
GO:0070527	GO:0070527	platelet aggregation	2/155	64/14661	0.146871469201024	0.425234219415512	0.375438990298015	MYL9/PRKG1	2
GO:0071300	GO:0071300	cellular response to retinoic acid	2/155	64/14661	0.146871469201024	0.425234219415512	0.375438990298015	COL1A1/TBX1	2
GO:0002693	GO:0002693	positive regulation of cellular extravasation	1/155	15/14661	0.147434148046485	0.425234219415512	0.375438990298015	CD47	1
GO:0003376	GO:0003376	sphingosine-1-phosphate receptor signaling pathway	1/155	15/14661	0.147434148046485	0.425234219415512	0.375438990298015	EZR	1
GO:0006349	GO:0006349	regulation of gene expression by genomic imprinting	1/155	15/14661	0.147434148046485	0.425234219415512	0.375438990298015	IGF2	1
GO:0006570	GO:0006570	tyrosine metabolic process	1/155	15/14661	0.147434148046485	0.425234219415512	0.375438990298015	FAH	1
GO:0007096	GO:0007096	regulation of exit from mitosis	1/155	15/14661	0.147434148046485	0.425234219415512	0.375438990298015	UBE2C	1
GO:0010763	GO:0010763	positive regulation of fibroblast migration	1/155	15/14661	0.147434148046485	0.425234219415512	0.375438990298015	AKAP12	1
GO:0014029	GO:0014029	neural crest formation	1/155	15/14661	0.147434148046485	0.425234219415512	0.375438990298015	SFRP1	1
GO:0021542	GO:0021542	dentate gyrus development	1/155	15/14661	0.147434148046485	0.425234219415512	0.375438990298015	EMX2	1
GO:0032095	GO:0032095	regulation of response to food	1/155	15/14661	0.147434148046485	0.425234219415512	0.375438990298015	NPY	1
GO:0032488	GO:0032488	Cdc42 protein signal transduction	1/155	15/14661	0.147434148046485	0.425234219415512	0.375438990298015	APOA1	1
GO:0032769	GO:0032769	negative regulation of monooxygenase activity	1/155	15/14661	0.147434148046485	0.425234219415512	0.375438990298015	CAV1	1
GO:0034349	GO:0034349	glial cell apoptotic process	1/155	15/14661	0.147434148046485	0.425234219415512	0.375438990298015	AKAP12	1
GO:0034375	GO:0034375	high-density lipoprotein particle remodeling	1/155	15/14661	0.147434148046485	0.425234219415512	0.375438990298015	APOA1	1
GO:0035641	GO:0035641	locomotory exploration behavior	1/155	15/14661	0.147434148046485	0.425234219415512	0.375438990298015	ATP1A2	1
GO:0042249	GO:0042249	establishment of planar polarity of embryonic epithelium	1/155	15/14661	0.147434148046485	0.425234219415512	0.375438990298015	SFRP1	1
GO:0043117	GO:0043117	positive regulation of vascular permeability	1/155	15/14661	0.147434148046485	0.425234219415512	0.375438990298015	TJP1	1
GO:0043518	GO:0043518	negative regulation of DNA damage response, signal transduction by p53 class mediator	1/155	15/14661	0.147434148046485	0.425234219415512	0.375438990298015	SNAI2	1
GO:0044065	GO:0044065	regulation of respiratory system process	1/155	15/14661	0.147434148046485	0.425234219415512	0.375438990298015	ATP1A2	1
GO:0045986	GO:0045986	negative regulation of smooth muscle contraction	1/155	15/14661	0.147434148046485	0.425234219415512	0.375438990298015	PRKG1	1
GO:0045989	GO:0045989	positive regulation of striated muscle contraction	1/155	15/14661	0.147434148046485	0.425234219415512	0.375438990298015	CCN2	1
GO:0055091	GO:0055091	phospholipid homeostasis	1/155	15/14661	0.147434148046485	0.425234219415512	0.375438990298015	APOA1	1
GO:0060263	GO:0060263	regulation of respiratory burst	1/155	15/14661	0.147434148046485	0.425234219415512	0.375438990298015	GRN	1
GO:0060572	GO:0060572	morphogenesis of an epithelial bud	1/155	15/14661	0.147434148046485	0.425234219415512	0.375438990298015	WNT2B	1
GO:0070875	GO:0070875	positive regulation of glycogen metabolic process	1/155	15/14661	0.147434148046485	0.425234219415512	0.375438990298015	IGF2	1
GO:0071360	GO:0071360	cellular response to exogenous dsRNA	1/155	15/14661	0.147434148046485	0.425234219415512	0.375438990298015	CAV1	1
GO:0071380	GO:0071380	cellular response to prostaglandin E stimulus	1/155	15/14661	0.147434148046485	0.425234219415512	0.375438990298015	SFRP1	1
GO:0080154	GO:0080154	regulation of fertilization	1/155	15/14661	0.147434148046485	0.425234219415512	0.375438990298015	PLAT	1
GO:0090594	GO:0090594	inflammatory response to wounding	1/155	15/14661	0.147434148046485	0.425234219415512	0.375438990298015	GRN	1
GO:0097152	GO:0097152	mesenchymal cell apoptotic process	1/155	15/14661	0.147434148046485	0.425234219415512	0.375438990298015	TBX1	1
GO:0097396	GO:0097396	response to interleukin-17	1/155	15/14661	0.147434148046485	0.425234219415512	0.375438990298015	SOCS3	1
GO:0097398	GO:0097398	cellular response to interleukin-17	1/155	15/14661	0.147434148046485	0.425234219415512	0.375438990298015	SOCS3	1
GO:0098969	GO:0098969	neurotransmitter receptor transport to postsynaptic membrane	1/155	15/14661	0.147434148046485	0.425234219415512	0.375438990298015	NSG1	1
GO:0099638	GO:0099638	endosome to plasma membrane protein transport	1/155	15/14661	0.147434148046485	0.425234219415512	0.375438990298015	NSG1	1
GO:1902306	GO:1902306	negative regulation of sodium ion transmembrane transport	1/155	15/14661	0.147434148046485	0.425234219415512	0.375438990298015	ATP1A2	1
GO:1902931	GO:1902931	negative regulation of alcohol biosynthetic process	1/155	15/14661	0.147434148046485	0.425234219415512	0.375438990298015	DKK3	1
GO:2000095	GO:2000095	regulation of Wnt signaling pathway, planar cell polarity pathway	1/155	15/14661	0.147434148046485	0.425234219415512	0.375438990298015	SFRP1	1
GO:2000650	GO:2000650	negative regulation of sodium ion transmembrane transporter activity	1/155	15/14661	0.147434148046485	0.425234219415512	0.375438990298015	ATP1A2	1
GO:2000651	GO:2000651	positive regulation of sodium ion transmembrane transporter activity	1/155	15/14661	0.147434148046485	0.425234219415512	0.375438990298015	ATP1B1	1
GO:2001028	GO:2001028	positive regulation of endothelial cell chemotaxis	1/155	15/14661	0.147434148046485	0.425234219415512	0.375438990298015	FGFR1	1
GO:0002429	GO:0002429	immune response-activating cell surface receptor signaling pathway	4/155	193/14661	0.148115408914234	0.426348139205314	0.376422469289267	LGALS3/CD22/EZR/CD47	4
GO:0002757	GO:0002757	immune response-activating signal transduction	4/155	193/14661	0.148115408914234	0.426348139205314	0.376422469289267	LGALS3/CD22/EZR/CD47	4
GO:0006469	GO:0006469	negative regulation of protein kinase activity	4/155	195/14661	0.152039087190614	0.43560745288864	0.384597510763819	SFRP1/SPRY1/CAV1/UCHL1	4
GO:2000116	GO:2000116	regulation of cysteine-type endopeptidase activity	4/155	195/14661	0.152039087190614	0.43560745288864	0.384597510763819	CCN2/PERP/CCN1/GRIN2A	4
GO:0009636	GO:0009636	response to toxic substance	4/155	196/14661	0.154015802138093	0.43560745288864	0.384597510763819	CYP1B1/MGST3/PTGS1/PRXL2A	4
GO:0019730	GO:0019730	antimicrobial humoral response	2/155	66/14661	0.15421935317846	0.43560745288864	0.384597510763819	CXCL14/WFDC2	2
GO:0042490	GO:0042490	mechanoreceptor differentiation	2/155	66/14661	0.15421935317846	0.43560745288864	0.384597510763819	NTRK2/HEY2	2
GO:0050727	GO:0050727	regulation of inflammatory response	6/155	342/14661	0.154731625063369	0.43560745288864	0.384597510763819	GRN/APOA1/CD47/WFDC1/SOCS3/NPY	6
GO:0051051	GO:0051051	negative regulation of transport	7/155	418/14661	0.154798684499546	0.43560745288864	0.384597510763819	LRRTM1/LGALS3/SFRP1/CAV1/CD47/ATP1A2/VSNL1	7
GO:0043491	GO:0043491	protein kinase B signaling	4/155	197/14661	0.156002287565885	0.43560745288864	0.384597510763819	TMEM100/NTRK2/IGF2/FGFR1	4
GO:0006213	GO:0006213	pyrimidine nucleoside metabolic process	1/155	16/14661	0.156456932906024	0.43560745288864	0.384597510763819	APOBEC3H	1
GO:0006266	GO:0006266	DNA ligation	1/155	16/14661	0.156456932906024	0.43560745288864	0.384597510763819	TOP2A	1
GO:0009074	GO:0009074	aromatic amino acid family catabolic process	1/155	16/14661	0.156456932906024	0.43560745288864	0.384597510763819	FAH	1
GO:0010522	GO:0010522	regulation of calcium ion transport into cytosol	1/155	16/14661	0.156456932906024	0.43560745288864	0.384597510763819	CAV1	1
GO:0010566	GO:0010566	regulation of ketone biosynthetic process	1/155	16/14661	0.156456932906024	0.43560745288864	0.384597510763819	DKK3	1
GO:0015867	GO:0015867	ATP transport	1/155	16/14661	0.156456932906024	0.43560745288864	0.384597510763819	CD47	1
GO:0021783	GO:0021783	preganglionic parasympathetic fiber development	1/155	16/14661	0.156456932906024	0.43560745288864	0.384597510763819	TBX1	1
GO:0034138	GO:0034138	toll-like receptor 3 signaling pathway	1/155	16/14661	0.156456932906024	0.43560745288864	0.384597510763819	CAV1	1
GO:0036166	GO:0036166	phenotypic switching	1/155	16/14661	0.156456932906024	0.43560745288864	0.384597510763819	OLFM2	1
GO:0043116	GO:0043116	negative regulation of vascular permeability	1/155	16/14661	0.156456932906024	0.43560745288864	0.384597510763819	AKAP12	1
GO:0045956	GO:0045956	positive regulation of calcium ion-dependent exocytosis	1/155	16/14661	0.156456932906024	0.43560745288864	0.384597510763819	SYT1	1
GO:0046794	GO:0046794	transport of virus	1/155	16/14661	0.156456932906024	0.43560745288864	0.384597510763819	CAV1	1
GO:0050872	GO:0050872	white fat cell differentiation	1/155	16/14661	0.156456932906024	0.43560745288864	0.384597510763819	SNAI2	1
GO:0060911	GO:0060911	cardiac cell fate commitment	1/155	16/14661	0.156456932906024	0.43560745288864	0.384597510763819	WT1	1
GO:0061469	GO:0061469	regulation of type B pancreatic cell proliferation	1/155	16/14661	0.156456932906024	0.43560745288864	0.384597510763819	SFRP1	1
GO:0061548	GO:0061548	ganglion development	1/155	16/14661	0.156456932906024	0.43560745288864	0.384597510763819	CYP1B1	1
GO:0072109	GO:0072109	glomerular mesangium development	1/155	16/14661	0.156456932906024	0.43560745288864	0.384597510763819	WT1	1
GO:0072189	GO:0072189	ureter development	1/155	16/14661	0.156456932906024	0.43560745288864	0.384597510763819	EMX2	1
GO:0072224	GO:0072224	metanephric glomerulus development	1/155	16/14661	0.156456932906024	0.43560745288864	0.384597510763819	WT1	1
GO:0090399	GO:0090399	replicative senescence	1/155	16/14661	0.156456932906024	0.43560745288864	0.384597510763819	MME	1
GO:0098877	GO:0098877	neurotransmitter receptor transport to plasma membrane	1/155	16/14661	0.156456932906024	0.43560745288864	0.384597510763819	NSG1	1
GO:1902033	GO:1902033	regulation of hematopoietic stem cell proliferation	1/155	16/14661	0.156456932906024	0.43560745288864	0.384597510763819	SNAI2	1
GO:1903540	GO:1903540	establishment of protein localization to postsynaptic membrane	1/155	16/14661	0.156456932906024	0.43560745288864	0.384597510763819	NSG1	1
GO:1903729	GO:1903729	regulation of plasma membrane organization	1/155	16/14661	0.156456932906024	0.43560745288864	0.384597510763819	S100A10	1
GO:1904948	GO:1904948	midbrain dopaminergic neuron differentiation	1/155	16/14661	0.156456932906024	0.43560745288864	0.384597510763819	SFRP1	1
GO:2000641	GO:2000641	regulation of early endosome to late endosome transport	1/155	16/14661	0.156456932906024	0.43560745288864	0.384597510763819	EZR	1
GO:0046626	GO:0046626	regulation of insulin receptor signaling pathway	2/155	67/14661	0.157919877349912	0.438807100767874	0.387422477603834	IGF2/SOCS3	2
GO:2000242	GO:2000242	negative regulation of reproductive process	2/155	67/14661	0.157919877349912	0.438807100767874	0.387422477603834	PLAT/WT1	2
GO:0044262	GO:0044262	cellular carbohydrate metabolic process	5/155	270/14661	0.158213494463711	0.438807100767874	0.387422477603834	IGFBP3/IGFBP4/IGF2/PDK1/SORD	5
GO:0090092	GO:0090092	regulation of transmembrane receptor protein serine/threonine kinase signaling pathway	5/155	270/14661	0.158213494463711	0.438807100767874	0.387422477603834	SFRP1/CCN1/SPRY1/CAV1/DKK3	5
GO:0046328	GO:0046328	regulation of JNK cascade	3/155	130/14661	0.158867948487317	0.440112507242678	0.38857502005327	CCN2/SFRP1/MAP4K4	3
GO:0050866	GO:0050866	negative regulation of cell activation	4/155	199/14661	0.160004126728952	0.440112507242678	0.38857502005327	GRN/LGALS3/SFRP1/PRKG1	4
GO:0045165	GO:0045165	cell fate commitment	5/155	272/14661	0.161609866668123	0.440112507242678	0.38857502005327	SFRP1/WNT2B/TBX1/WT1/HEY2	5
GO:0045600	GO:0045600	positive regulation of fat cell differentiation	2/155	68/14661	0.161637086851239	0.440112507242678	0.38857502005327	SFRP1/SNAI2	2
GO:1900076	GO:1900076	regulation of cellular response to insulin stimulus	2/155	68/14661	0.161637086851239	0.440112507242678	0.38857502005327	IGF2/SOCS3	2
GO:0009612	GO:0009612	response to mechanical stimulus	4/155	200/14661	0.162019257746032	0.440112507242678	0.38857502005327	TXNIP/COL1A1/MAG/ATP1A2	4
GO:0042326	GO:0042326	negative regulation of phosphorylation	6/155	347/14661	0.162154314787513	0.440112507242678	0.38857502005327	SFRP1/IGFBP3/SPRY1/CAV1/SOCS3/UCHL1	6
GO:0050807	GO:0050807	regulation of synapse organization	4/155	201/14661	0.164043713852158	0.440112507242678	0.38857502005327	LRRTM1/NTRK2/GRID2/LRRN3	4
GO:0003208	GO:0003208	cardiac ventricle morphogenesis	2/155	69/14661	0.165370222400324	0.440112507242678	0.38857502005327	CPE/HEY2	2
GO:0035914	GO:0035914	skeletal muscle cell differentiation	2/155	69/14661	0.165370222400324	0.440112507242678	0.38857502005327	RBFOX1/TBX1	2
GO:0051057	GO:0051057	positive regulation of small GTPase mediated signal transduction	2/155	69/14661	0.165370222400324	0.440112507242678	0.38857502005327	APOA1/MAP4K4	2
GO:0060420	GO:0060420	regulation of heart growth	2/155	69/14661	0.165370222400324	0.440112507242678	0.38857502005327	WT1/HEY2	2
GO:0000712	GO:0000712	resolution of meiotic recombination intermediates	1/155	17/14661	0.165384838361782	0.440112507242678	0.38857502005327	TOP2A	1
GO:0001956	GO:0001956	positive regulation of neurotransmitter secretion	1/155	17/14661	0.165384838361782	0.440112507242678	0.38857502005327	SYT1	1
GO:0002091	GO:0002091	negative regulation of receptor internalization	1/155	17/14661	0.165384838361782	0.440112507242678	0.38857502005327	LRRTM1	1
GO:0003091	GO:0003091	renal water homeostasis	1/155	17/14661	0.165384838361782	0.440112507242678	0.38857502005327	AQP3	1
GO:0003184	GO:0003184	pulmonary valve morphogenesis	1/155	17/14661	0.165384838361782	0.440112507242678	0.38857502005327	HEY2	1
GO:0006700	GO:0006700	C21-steroid hormone biosynthetic process	1/155	17/14661	0.165384838361782	0.440112507242678	0.38857502005327	DKK3	1
GO:0009164	GO:0009164	nucleoside catabolic process	1/155	17/14661	0.165384838361782	0.440112507242678	0.38857502005327	APOBEC3H	1
GO:0010831	GO:0010831	positive regulation of myotube differentiation	1/155	17/14661	0.165384838361782	0.440112507242678	0.38857502005327	TBX1	1
GO:0010958	GO:0010958	regulation of amino acid import across plasma membrane	1/155	17/14661	0.165384838361782	0.440112507242678	0.38857502005327	ATP1A2	1
GO:0033033	GO:0033033	negative regulation of myeloid cell apoptotic process	1/155	17/14661	0.165384838361782	0.440112507242678	0.38857502005327	SNAI2	1
GO:0038065	GO:0038065	collagen-activated signaling pathway	1/155	17/14661	0.165384838361782	0.440112507242678	0.38857502005327	COL1A1	1
GO:0042053	GO:0042053	regulation of dopamine metabolic process	1/155	17/14661	0.165384838361782	0.440112507242678	0.38857502005327	NPY	1
GO:0042069	GO:0042069	regulation of catecholamine metabolic process	1/155	17/14661	0.165384838361782	0.440112507242678	0.38857502005327	NPY	1
GO:0042359	GO:0042359	vitamin D metabolic process	1/155	17/14661	0.165384838361782	0.440112507242678	0.38857502005327	SNAI2	1
GO:0043691	GO:0043691	reverse cholesterol transport	1/155	17/14661	0.165384838361782	0.440112507242678	0.38857502005327	APOA1	1
GO:0045217	GO:0045217	cell-cell junction maintenance	1/155	17/14661	0.165384838361782	0.440112507242678	0.38857502005327	TJP1	1
GO:0045603	GO:0045603	positive regulation of endothelial cell differentiation	1/155	17/14661	0.165384838361782	0.440112507242678	0.38857502005327	TMEM100	1
GO:0048791	GO:0048791	calcium ion-regulated exocytosis of neurotransmitter	1/155	17/14661	0.165384838361782	0.440112507242678	0.38857502005327	SYT1	1
GO:0050765	GO:0050765	negative regulation of phagocytosis	1/155	17/14661	0.165384838361782	0.440112507242678	0.38857502005327	CD47	1
GO:0051004	GO:0051004	regulation of lipoprotein lipase activity	1/155	17/14661	0.165384838361782	0.440112507242678	0.38857502005327	APOA1	1
GO:0051580	GO:0051580	regulation of neurotransmitter uptake	1/155	17/14661	0.165384838361782	0.440112507242678	0.38857502005327	ATP1A2	1
GO:0051770	GO:0051770	positive regulation of nitric-oxide synthase biosynthetic process	1/155	17/14661	0.165384838361782	0.440112507242678	0.38857502005327	AKAP12	1
GO:0051900	GO:0051900	regulation of mitochondrial depolarization	1/155	17/14661	0.165384838361782	0.440112507242678	0.38857502005327	MLLT11	1
GO:0090136	GO:0090136	epithelial cell-cell adhesion	1/155	17/14661	0.165384838361782	0.440112507242678	0.38857502005327	CYP1B1	1
GO:0090520	GO:0090520	sphingolipid mediated signaling pathway	1/155	17/14661	0.165384838361782	0.440112507242678	0.38857502005327	EZR	1
GO:0097107	GO:0097107	postsynaptic density assembly	1/155	17/14661	0.165384838361782	0.440112507242678	0.38857502005327	GRID2	1
GO:0098712	GO:0098712	L-glutamate import across plasma membrane	1/155	17/14661	0.165384838361782	0.440112507242678	0.38857502005327	ATP1A2	1
GO:0098884	GO:0098884	postsynaptic neurotransmitter receptor internalization	1/155	17/14661	0.165384838361782	0.440112507242678	0.38857502005327	CALY	1
GO:0140239	GO:0140239	postsynaptic endocytosis	1/155	17/14661	0.165384838361782	0.440112507242678	0.38857502005327	CALY	1
GO:0150079	GO:0150079	negative regulation of neuroinflammatory response	1/155	17/14661	0.165384838361782	0.440112507242678	0.38857502005327	GRN	1
GO:1903789	GO:1903789	regulation of amino acid transmembrane transport	1/155	17/14661	0.165384838361782	0.440112507242678	0.38857502005327	ATP1A2	1
GO:1903817	GO:1903817	negative regulation of voltage-gated potassium channel activity	1/155	17/14661	0.165384838361782	0.440112507242678	0.38857502005327	CAV1	1
GO:0014065	GO:0014065	phosphatidylinositol 3-kinase signaling	3/155	133/14661	0.16653921494168	0.442369789688837	0.390567973121741	NTRK2/FGFR1/DIPK2A	3
GO:0071456	GO:0071456	cellular response to hypoxia	3/155	133/14661	0.16653921494168	0.442369789688837	0.390567973121741	SFRP1/AQP3/PDK1	3
GO:0022409	GO:0022409	positive regulation of cell-cell adhesion	5/155	275/14661	0.166759729630579	0.442548777440197	0.390726001280291	MYO10/CAV1/CD47/TJP1/IGF2	5
GO:0000380	GO:0000380	alternative mRNA splicing, via spliceosome	2/155	70/14661	0.169118538711168	0.446284531213961	0.394024295633816	RBFOX1/MBNL3	2
GO:0003281	GO:0003281	ventricular septum development	2/155	70/14661	0.169118538711168	0.446284531213961	0.394024295633816	CCN1/HEY2	2
GO:0030177	GO:0030177	positive regulation of Wnt signaling pathway	3/155	134/14661	0.169120495900898	0.446284531213961	0.394024295633816	SFRP1/COL1A1/CAV1	3
GO:1904062	GO:1904062	regulation of cation transmembrane transport	6/155	352/14661	0.169728855222517	0.446284531213961	0.394024295633816	ATP1B1/CAV1/GRIN2A/ATP1A2/SLMAP/DPP10	6
GO:0048872	GO:0048872	homeostasis of number of cells	5/155	277/14661	0.170229102159916	0.446284531213961	0.394024295633816	SLC40A1/SLC25A38/FAM210B/ISG15/PTBP3	5
GO:0030534	GO:0030534	adult behavior	3/155	135/14661	0.171713469302409	0.446284531213961	0.394024295633816	ATP1A2/UCHL1/NPY	3
GO:0031644	GO:0031644	regulation of nervous system process	3/155	135/14661	0.171713469302409	0.446284531213961	0.394024295633816	TMEM100/MAG/GRIN2A	3
GO:0035296	GO:0035296	regulation of tube diameter	3/155	135/14661	0.171713469302409	0.446284531213961	0.394024295633816	CAV1/ATP1A2/PRKG1	3
GO:0042552	GO:0042552	myelination	3/155	135/14661	0.171713469302409	0.446284531213961	0.394024295633816	MAG/NTRK2/PLLP	3
GO:0097746	GO:0097746	blood vessel diameter maintenance	3/155	135/14661	0.171713469302409	0.446284531213961	0.394024295633816	CAV1/ATP1A2/PRKG1	3
GO:0007193	GO:0007193	adenylate cyclase-inhibiting G protein-coupled receptor signaling pathway	2/155	71/14661	0.172881304286055	0.446284531213961	0.394024295633816	AKAP12/NPY1R	2
GO:0032371	GO:0032371	regulation of sterol transport	2/155	71/14661	0.172881304286055	0.446284531213961	0.394024295633816	APOA1/CAV1	2
GO:0032374	GO:0032374	regulation of cholesterol transport	2/155	71/14661	0.172881304286055	0.446284531213961	0.394024295633816	APOA1/CAV1	2
GO:0071479	GO:0071479	cellular response to ionizing radiation	2/155	71/14661	0.172881304286055	0.446284531213961	0.394024295633816	SFRP1/SNAI2	2
GO:0086003	GO:0086003	cardiac muscle cell contraction	2/155	71/14661	0.172881304286055	0.446284531213961	0.394024295633816	CAV1/ATP1A2	2
GO:0006085	GO:0006085	acetyl-CoA biosynthetic process	1/155	18/14661	0.174218855710451	0.446284531213961	0.394024295633816	PDK1	1
GO:0007342	GO:0007342	fusion of sperm to egg plasma membrane involved in single fertilization	1/155	18/14661	0.174218855710451	0.446284531213961	0.394024295633816	SERPINA5	1
GO:0010288	GO:0010288	response to lead ion	1/155	18/14661	0.174218855710451	0.446284531213961	0.394024295633816	MAP1LC3A	1
GO:0010544	GO:0010544	negative regulation of platelet activation	1/155	18/14661	0.174218855710451	0.446284531213961	0.394024295633816	PRKG1	1
GO:0019896	GO:0019896	axonal transport of mitochondrion	1/155	18/14661	0.174218855710451	0.446284531213961	0.394024295633816	UCHL1	1
GO:0030299	GO:0030299	intestinal cholesterol absorption	1/155	18/14661	0.174218855710451	0.446284531213961	0.394024295633816	APOA1	1
GO:0031643	GO:0031643	positive regulation of myelination	1/155	18/14661	0.174218855710451	0.446284531213961	0.394024295633816	MAG	1
GO:0032682	GO:0032682	negative regulation of chemokine production	1/155	18/14661	0.174218855710451	0.446284531213961	0.394024295633816	SIGIRR	1
GO:0043031	GO:0043031	negative regulation of macrophage activation	1/155	18/14661	0.174218855710451	0.446284531213961	0.394024295633816	GRN	1
GO:0046851	GO:0046851	negative regulation of bone remodeling	1/155	18/14661	0.174218855710451	0.446284531213961	0.394024295633816	SFRP1	1
GO:0048486	GO:0048486	parasympathetic nervous system development	1/155	18/14661	0.174218855710451	0.446284531213961	0.394024295633816	TBX1	1
GO:0050855	GO:0050855	regulation of B cell receptor signaling pathway	1/155	18/14661	0.174218855710451	0.446284531213961	0.394024295633816	CD22	1
GO:0060339	GO:0060339	negative regulation of type I interferon-mediated signaling pathway	1/155	18/14661	0.174218855710451	0.446284531213961	0.394024295633816	ISG15	1
GO:0060546	GO:0060546	negative regulation of necroptotic process	1/155	18/14661	0.174218855710451	0.446284531213961	0.394024295633816	CAV1	1
GO:0060602	GO:0060602	branch elongation of an epithelium	1/155	18/14661	0.174218855710451	0.446284531213961	0.394024295633816	SPRY1	1
GO:0071379	GO:0071379	cellular response to prostaglandin stimulus	1/155	18/14661	0.174218855710451	0.446284531213961	0.394024295633816	SFRP1	1
GO:0072074	GO:0072074	kidney mesenchyme development	1/155	18/14661	0.174218855710451	0.446284531213961	0.394024295633816	WT1	1
GO:0086103	GO:0086103	G protein-coupled receptor signaling pathway involved in heart process	1/155	18/14661	0.174218855710451	0.446284531213961	0.394024295633816	CAV1	1
GO:1900424	GO:1900424	regulation of defense response to bacterium	1/155	18/14661	0.174218855710451	0.446284531213961	0.394024295633816	GRN	1
GO:2000047	GO:2000047	regulation of cell-cell adhesion mediated by cadherin	1/155	18/14661	0.174218855710451	0.446284531213961	0.394024295633816	TJP1	1
GO:2000678	GO:2000678	negative regulation of transcription regulatory region DNA binding	1/155	18/14661	0.174218855710451	0.446284531213961	0.394024295633816	HEY2	1
GO:0008406	GO:0008406	gonad development	4/155	206/14661	0.174301923525368	0.446284531213961	0.394024295633816	SFRP1/CYP1B1/WNT2B/WT1	4
GO:0071805	GO:0071805	potassium ion transmembrane transport	4/155	206/14661	0.174301923525368	0.446284531213961	0.394024295633816	ATP1B1/CAV1/ATP1A2/DPP10	4
GO:0035150	GO:0035150	regulation of tube size	3/155	136/14661	0.174317893909931	0.446284531213961	0.394024295633816	CAV1/ATP1A2/PRKG1	3
GO:0009100	GO:0009100	glycoprotein metabolic process	6/155	355/14661	0.174344372228568	0.446284531213961	0.394024295633816	ITM2B/CNMD/FBXO17/DSEL/CYTL1/ITM2C	6
GO:0071375	GO:0071375	cellular response to peptide hormone stimulus	5/155	280/14661	0.175486070880789	0.448809508712814	0.39625359647418	PLAT/CYP1B1/CAV1/IGF2/SOCS3	5
GO:0050803	GO:0050803	regulation of synapse structure or activity	4/155	207/14661	0.176379957005393	0.450696795531022	0.397919880665524	LRRTM1/NTRK2/GRID2/LRRN3	4
GO:0046470	GO:0046470	phosphatidylcholine metabolic process	2/155	72/14661	0.176657801210493	0.450770930622846	0.397985334485441	APOA1/PLAAT1	2
GO:0017015	GO:0017015	regulation of transforming growth factor beta receptor signaling pathway	3/155	137/14661	0.176933529178106	0.450770930622846	0.397985334485441	SPRY1/CAV1/DKK3	3
GO:0045861	GO:0045861	negative regulation of proteolysis	5/155	281/14661	0.177252242754413	0.450770930622846	0.397985334485441	PLAU/WFDC2/PLAT/SERPINA5/WFDC1	5
GO:0019226	GO:0019226	transmission of nerve impulse	2/155	73/14661	0.18044732495092	0.450770930622846	0.397985334485441	MAG/NTRK2	2
GO:0045661	GO:0045661	regulation of myoblast differentiation	2/155	73/14661	0.18044732495092	0.450770930622846	0.397985334485441	IGFBP3/MBNL3	2
GO:0050848	GO:0050848	regulation of calcium-mediated signaling	2/155	73/14661	0.18044732495092	0.450770930622846	0.397985334485441	TMEM100/CD22	2
GO:0071230	GO:0071230	cellular response to amino acid stimulus	2/155	73/14661	0.18044732495092	0.450770930622846	0.397985334485441	COL1A1/NTRK2	2
GO:1902475	GO:1902475	L-alpha-amino acid transmembrane transport	2/155	73/14661	0.18044732495092	0.450770930622846	0.397985334485441	ATP1A2/SLC25A38	2
GO:1903351	GO:1903351	cellular response to dopamine	2/155	73/14661	0.18044732495092	0.450770930622846	0.397985334485441	CALY/NSG1	2
GO:0002768	GO:0002768	immune response-regulating cell surface receptor signaling pathway	4/155	209/14661	0.180561502290793	0.450770930622846	0.397985334485441	LGALS3/CD22/EZR/CD47	4
GO:0009416	GO:0009416	response to light stimulus	5/155	283/14661	0.180804965467465	0.450770930622846	0.397985334485441	GRIN2A/ATP1A2/MFAP4/MME/NPY	5
GO:0006865	GO:0006865	amino acid transport	3/155	139/14661	0.182197473231029	0.450770930622846	0.397985334485441	NTRK2/ATP1A2/SLC25A38	3
GO:0035264	GO:0035264	multicellular organism growth	3/155	139/14661	0.182197473231029	0.450770930622846	0.397985334485441	EZR/IGF2/NPY1R	3
GO:0001502	GO:0001502	cartilage condensation	1/155	19/14661	0.182959965958685	0.450770930622846	0.397985334485441	CCN2	1
GO:0001829	GO:0001829	trophectodermal cell differentiation	1/155	19/14661	0.182959965958685	0.450770930622846	0.397985334485441	HOPX	1
GO:0002281	GO:0002281	macrophage activation involved in immune response	1/155	19/14661	0.182959965958685	0.450770930622846	0.397985334485441	GRN	1
GO:0002438	GO:0002438	acute inflammatory response to antigenic stimulus	1/155	19/14661	0.182959965958685	0.450770930622846	0.397985334485441	NPY	1
GO:0003215	GO:0003215	cardiac right ventricle morphogenesis	1/155	19/14661	0.182959965958685	0.450770930622846	0.397985334485441	HEY2	1
GO:0006525	GO:0006525	arginine metabolic process	1/155	19/14661	0.182959965958685	0.450770930622846	0.397985334485441	FAH	1
GO:0007042	GO:0007042	lysosomal lumen acidification	1/155	19/14661	0.182959965958685	0.450770930622846	0.397985334485441	GRN	1
GO:0007351	GO:0007351	tripartite regional subdivision	1/155	19/14661	0.182959965958685	0.450770930622846	0.397985334485441	WT1	1
GO:0007620	GO:0007620	copulation	1/155	19/14661	0.182959965958685	0.450770930622846	0.397985334485441	TAC1	1
GO:0008595	GO:0008595	anterior/posterior axis specification, embryo	1/155	19/14661	0.182959965958685	0.450770930622846	0.397985334485441	WT1	1
GO:0010528	GO:0010528	regulation of transposition	1/155	19/14661	0.182959965958685	0.450770930622846	0.397985334485441	APOBEC3H	1
GO:0010529	GO:0010529	negative regulation of transposition	1/155	19/14661	0.182959965958685	0.450770930622846	0.397985334485441	APOBEC3H	1
GO:0010738	GO:0010738	regulation of protein kinase A signaling	1/155	19/14661	0.182959965958685	0.450770930622846	0.397985334485441	AKAP12	1
GO:0019400	GO:0019400	alditol metabolic process	1/155	19/14661	0.182959965958685	0.450770930622846	0.397985334485441	SORD	1
GO:0031629	GO:0031629	synaptic vesicle fusion to presynaptic active zone membrane	1/155	19/14661	0.182959965958685	0.450770930622846	0.397985334485441	SYT1	1
GO:0034755	GO:0034755	iron ion transmembrane transport	1/155	19/14661	0.182959965958685	0.450770930622846	0.397985334485441	SLC40A1	1
GO:0040037	GO:0040037	negative regulation of fibroblast growth factor receptor signaling pathway	1/155	19/14661	0.182959965958685	0.450770930622846	0.397985334485441	SPRY1	1
GO:0051152	GO:0051152	positive regulation of smooth muscle cell differentiation	1/155	19/14661	0.182959965958685	0.450770930622846	0.397985334485441	OLFM2	1
GO:0051882	GO:0051882	mitochondrial depolarization	1/155	19/14661	0.182959965958685	0.450770930622846	0.397985334485441	MLLT11	1
GO:0055003	GO:0055003	cardiac myofibril assembly	1/155	19/14661	0.182959965958685	0.450770930622846	0.397985334485441	ACTC1	1
GO:0060039	GO:0060039	pericardium development	1/155	19/14661	0.182959965958685	0.450770930622846	0.397985334485441	WT1	1
GO:0062099	GO:0062099	negative regulation of programmed necrotic cell death	1/155	19/14661	0.182959965958685	0.450770930622846	0.397985334485441	CAV1	1
GO:0070166	GO:0070166	enamel mineralization	1/155	19/14661	0.182959965958685	0.450770930622846	0.397985334485441	TBX1	1
GO:0071359	GO:0071359	cellular response to dsRNA	1/155	19/14661	0.182959965958685	0.450770930622846	0.397985334485441	CAV1	1
GO:0072111	GO:0072111	cell proliferation involved in kidney development	1/155	19/14661	0.182959965958685	0.450770930622846	0.397985334485441	WT1	1
GO:0090036	GO:0090036	regulation of protein kinase C signaling	1/155	19/14661	0.182959965958685	0.450770930622846	0.397985334485441	AKAP12	1
GO:1902307	GO:1902307	positive regulation of sodium ion transmembrane transport	1/155	19/14661	0.182959965958685	0.450770930622846	0.397985334485441	ATP1B1	1
GO:1903232	GO:1903232	melanosome assembly	1/155	19/14661	0.182959965958685	0.450770930622846	0.397985334485441	AP1S2	1
GO:1903978	GO:1903978	regulation of microglial cell activation	1/155	19/14661	0.182959965958685	0.450770930622846	0.397985334485441	GRN	1
GO:0034308	GO:0034308	primary alcohol metabolic process	2/155	74/14661	0.184249184155112	0.45233101674632	0.3993627334158	CYP1B1/DKK3	2
GO:0051145	GO:0051145	smooth muscle cell differentiation	2/155	74/14661	0.184249184155112	0.45233101674632	0.3993627334158	HEY2/OLFM2	2
GO:1903350	GO:1903350	response to dopamine	2/155	74/14661	0.184249184155112	0.45233101674632	0.3993627334158	CALY/NSG1	2
GO:0045137	GO:0045137	development of primary sexual characteristics	4/155	211/14661	0.184776253353368	0.45233101674632	0.3993627334158	SFRP1/CYP1B1/WNT2B/WT1	4
GO:0006633	GO:0006633	fatty acid biosynthetic process	3/155	140/14661	0.184845304767268	0.45233101674632	0.3993627334158	APOA1/PTGS1/ACSM3	3
GO:0036294	GO:0036294	cellular response to decreased oxygen levels	3/155	140/14661	0.184845304767268	0.45233101674632	0.3993627334158	SFRP1/AQP3/PDK1	3
GO:0055123	GO:0055123	digestive system development	3/155	140/14661	0.184845304767268	0.45233101674632	0.3993627334158	SFRP1/IGF2/NPY	3
GO:1903844	GO:1903844	regulation of cellular response to transforming growth factor beta stimulus	3/155	140/14661	0.184845304767268	0.45233101674632	0.3993627334158	SPRY1/CAV1/DKK3	3
GO:0007178	GO:0007178	transmembrane receptor protein serine/threonine kinase signaling pathway	6/155	362/14661	0.185313083271262	0.453092056390818	0.400034654777397	TMEM100/SFRP1/CCN1/SPRY1/CAV1/DKK3	6
GO:0010817	GO:0010817	regulation of hormone levels	7/155	441/14661	0.186530007240174	0.454925374824643	0.401653290320501	CPE/SFRP1/CYP1B1/DKK3/CYP17A1/VSNL1/MME	7
GO:0042742	GO:0042742	defense response to bacterium	4/155	212/14661	0.186895793251847	0.454925374824643	0.401653290320501	GRN/WFDC2/ISG15/RNASE1	4
GO:0001676	GO:0001676	long-chain fatty acid metabolic process	2/155	75/14661	0.188062700455275	0.454925374824643	0.401653290320501	CYP1B1/PTGS1	2
GO:0008088	GO:0008088	axo-dendritic transport	2/155	75/14661	0.188062700455275	0.454925374824643	0.401653290320501	CALY/UCHL1	2
GO:0014855	GO:0014855	striated muscle cell proliferation	2/155	75/14661	0.188062700455275	0.454925374824643	0.401653290320501	HEY2/DIPK2A	2
GO:0031397	GO:0031397	negative regulation of protein ubiquitination	2/155	75/14661	0.188062700455275	0.454925374824643	0.401653290320501	CAV1/ISG15	2
GO:0032413	GO:0032413	negative regulation of ion transmembrane transporter activity	2/155	75/14661	0.188062700455275	0.454925374824643	0.401653290320501	CAV1/ATP1A2	2
GO:0007389	GO:0007389	pattern specification process	7/155	443/14661	0.189410617559372	0.454925374824643	0.401653290320501	SFRP1/SPRY1/WNT2B/TBX1/WT1/HEY2/EMX2	7
GO:0006833	GO:0006833	water transport	1/155	20/14661	0.191609139929208	0.454925374824643	0.401653290320501	AQP3	1
GO:0007063	GO:0007063	regulation of sister chromatid cohesion	1/155	20/14661	0.191609139929208	0.454925374824643	0.401653290320501	SMC5	1
GO:0008210	GO:0008210	estrogen metabolic process	1/155	20/14661	0.191609139929208	0.454925374824643	0.401653290320501	CYP1B1	1
GO:0008334	GO:0008334	histone mRNA metabolic process	1/155	20/14661	0.191609139929208	0.454925374824643	0.401653290320501	SLBP	1
GO:0010766	GO:0010766	negative regulation of sodium ion transport	1/155	20/14661	0.191609139929208	0.454925374824643	0.401653290320501	ATP1A2	1
GO:0010881	GO:0010881	regulation of cardiac muscle contraction by regulation of the release of sequestered calcium ion	1/155	20/14661	0.191609139929208	0.454925374824643	0.401653290320501	ATP1A2	1
GO:0019835	GO:0019835	cytolysis	1/155	20/14661	0.191609139929208	0.454925374824643	0.401653290320501	MMD	1
GO:0031338	GO:0031338	regulation of vesicle fusion	1/155	20/14661	0.191609139929208	0.454925374824643	0.401653290320501	SYT1	1
GO:0032288	GO:0032288	myelin assembly	1/155	20/14661	0.191609139929208	0.454925374824643	0.401653290320501	MAG	1
GO:0042474	GO:0042474	middle ear morphogenesis	1/155	20/14661	0.191609139929208	0.454925374824643	0.401653290320501	TBX1	1
GO:0043586	GO:0043586	tongue development	1/155	20/14661	0.191609139929208	0.454925374824643	0.401653290320501	TBX1	1
GO:0048643	GO:0048643	positive regulation of skeletal muscle tissue development	1/155	20/14661	0.191609139929208	0.454925374824643	0.401653290320501	IGF2	1
GO:0050849	GO:0050849	negative regulation of calcium-mediated signaling	1/155	20/14661	0.191609139929208	0.454925374824643	0.401653290320501	CD22	1
GO:0051546	GO:0051546	keratinocyte migration	1/155	20/14661	0.191609139929208	0.454925374824643	0.401653290320501	MAP4K4	1
GO:0051767	GO:0051767	nitric-oxide synthase biosynthetic process	1/155	20/14661	0.191609139929208	0.454925374824643	0.401653290320501	AKAP12	1
GO:0051769	GO:0051769	regulation of nitric-oxide synthase biosynthetic process	1/155	20/14661	0.191609139929208	0.454925374824643	0.401653290320501	AKAP12	1
GO:0060231	GO:0060231	mesenchymal to epithelial transition	1/155	20/14661	0.191609139929208	0.454925374824643	0.401653290320501	WT1	1
GO:0060973	GO:0060973	cell migration involved in heart development	1/155	20/14661	0.191609139929208	0.454925374824643	0.401653290320501	SNAI2	1
GO:0070314	GO:0070314	G1 to G0 transition	1/155	20/14661	0.191609139929208	0.454925374824643	0.401653290320501	ECRG4	1
GO:0098698	GO:0098698	postsynaptic specialization assembly	1/155	20/14661	0.191609139929208	0.454925374824643	0.401653290320501	GRID2	1
GO:0099500	GO:0099500	vesicle fusion to plasma membrane	1/155	20/14661	0.191609139929208	0.454925374824643	0.401653290320501	SYT1	1
GO:0120255	GO:0120255	olefinic compound biosynthetic process	1/155	20/14661	0.191609139929208	0.454925374824643	0.401653290320501	DKK3	1
GO:0150105	GO:0150105	protein localization to cell-cell junction	1/155	20/14661	0.191609139929208	0.454925374824643	0.401653290320501	TJP1	1
GO:1904292	GO:1904292	regulation of ERAD pathway	1/155	20/14661	0.191609139929208	0.454925374824643	0.401653290320501	CAV1	1
GO:1904666	GO:1904666	regulation of ubiquitin protein ligase activity	1/155	20/14661	0.191609139929208	0.454925374824643	0.401653290320501	UBE2C	1
GO:0008344	GO:0008344	adult locomotory behavior	2/155	76/14661	0.191887208273785	0.454925374824643	0.401653290320501	ATP1A2/UCHL1	2
GO:0010770	GO:0010770	positive regulation of cell morphogenesis involved in differentiation	2/155	76/14661	0.191887208273785	0.454925374824643	0.401653290320501	S100A10/APOA1	2
GO:0033559	GO:0033559	unsaturated fatty acid metabolic process	2/155	76/14661	0.191887208273785	0.454925374824643	0.401653290320501	CYP1B1/PTGS1	2
GO:0034644	GO:0034644	cellular response to UV	2/155	76/14661	0.191887208273785	0.454925374824643	0.401653290320501	MFAP4/MME	2
GO:0033673	GO:0033673	negative regulation of kinase activity	4/155	215/14661	0.19330168468379	0.457903171095206	0.404282384532792	SFRP1/SPRY1/CAV1/UCHL1	4
GO:1905039	GO:1905039	carboxylic acid transmembrane transport	3/155	144/14661	0.195536833472064	0.461310692087181	0.407290882396404	SLC16A11/ATP1A2/SLC25A38	3
GO:0007422	GO:0007422	peripheral nervous system development	2/155	77/14661	0.195722054631543	0.461310692087181	0.407290882396404	NTRK2/GFRA3	2
GO:0014068	GO:0014068	positive regulation of phosphatidylinositol 3-kinase signaling	2/155	77/14661	0.195722054631543	0.461310692087181	0.407290882396404	NTRK2/FGFR1	2
GO:0033555	GO:0033555	multicellular organismal response to stress	2/155	77/14661	0.195722054631543	0.461310692087181	0.407290882396404	ATP1A2/TAC1	2
GO:0061515	GO:0061515	myeloid cell development	2/155	77/14661	0.195722054631543	0.461310692087181	0.407290882396404	FAM210B/PTBP3	2
GO:0016197	GO:0016197	endosomal transport	4/155	217/14661	0.197610514491092	0.461310692087181	0.407290882396404	CALY/TINAGL1/TMEM50A/NSG1	4
GO:0046777	GO:0046777	protein autophosphorylation	4/155	217/14661	0.197610514491092	0.461310692087181	0.407290882396404	NTRK2/CAV1/STK17B/FGFR1	4
GO:0030099	GO:0030099	myeloid cell differentiation	6/155	370/14661	0.198174612737315	0.461310692087181	0.407290882396404	SFRP1/SLC25A38/PRXL2A/FAM210B/ISG15/PTBP3	6
GO:1903825	GO:1903825	organic acid transmembrane transport	3/155	145/14661	0.198233591161078	0.461310692087181	0.407290882396404	SLC16A11/ATP1A2/SLC25A38	3
GO:0010660	GO:0010660	regulation of muscle cell apoptotic process	2/155	78/14661	0.199566598958905	0.461310692087181	0.407290882396404	HEY2/DIPK2A	2
GO:0030500	GO:0030500	regulation of bone mineralization	2/155	78/14661	0.199566598958905	0.461310692087181	0.407290882396404	CCN1/ISG15	2
GO:0051403	GO:0051403	stress-activated MAPK cascade	4/155	218/14661	0.199776052208333	0.461310692087181	0.407290882396404	CCN2/SFRP1/EZR/MAP4K4	4
GO:0003177	GO:0003177	pulmonary valve development	1/155	21/14661	0.200167338365857	0.461310692087181	0.407290882396404	HEY2	1
GO:0008090	GO:0008090	retrograde axonal transport	1/155	21/14661	0.200167338365857	0.461310692087181	0.407290882396404	CALY	1
GO:0010804	GO:0010804	negative regulation of tumor necrosis factor-mediated signaling pathway	1/155	21/14661	0.200167338365857	0.461310692087181	0.407290882396404	APOA1	1
GO:0016338	GO:0016338	calcium-independent cell-cell adhesion via plasma membrane cell-adhesion molecules	1/155	21/14661	0.200167338365857	0.461310692087181	0.407290882396404	CLDN11	1
GO:0030728	GO:0030728	ovulation	1/155	21/14661	0.200167338365857	0.461310692087181	0.407290882396404	PLAT	1
GO:0031664	GO:0031664	regulation of lipopolysaccharide-mediated signaling pathway	1/155	21/14661	0.200167338365857	0.461310692087181	0.407290882396404	SIGIRR	1
GO:0032011	GO:0032011	ARF protein signal transduction	1/155	21/14661	0.200167338365857	0.461310692087181	0.407290882396404	MAP4K4	1
GO:0032012	GO:0032012	regulation of ARF protein signal transduction	1/155	21/14661	0.200167338365857	0.461310692087181	0.407290882396404	MAP4K4	1
GO:0032098	GO:0032098	regulation of appetite	1/155	21/14661	0.200167338365857	0.461310692087181	0.407290882396404	NPY	1
GO:0034104	GO:0034104	negative regulation of tissue remodeling	1/155	21/14661	0.200167338365857	0.461310692087181	0.407290882396404	SFRP1	1
GO:0034656	GO:0034656	nucleobase-containing small molecule catabolic process	1/155	21/14661	0.200167338365857	0.461310692087181	0.407290882396404	APOBEC3H	1
GO:0038083	GO:0038083	peptidyl-tyrosine autophosphorylation	1/155	21/14661	0.200167338365857	0.461310692087181	0.407290882396404	CAV1	1
GO:0044090	GO:0044090	positive regulation of vacuole organization	1/155	21/14661	0.200167338365857	0.461310692087181	0.407290882396404	GRN	1
GO:0044241	GO:0044241	lipid digestion	1/155	21/14661	0.200167338365857	0.461310692087181	0.407290882396404	APOA1	1
GO:0045723	GO:0045723	positive regulation of fatty acid biosynthetic process	1/155	21/14661	0.200167338365857	0.461310692087181	0.407290882396404	APOA1	1
GO:0046628	GO:0046628	positive regulation of insulin receptor signaling pathway	1/155	21/14661	0.200167338365857	0.461310692087181	0.407290882396404	IGF2	1
GO:0060445	GO:0060445	branching involved in salivary gland morphogenesis	1/155	21/14661	0.200167338365857	0.461310692087181	0.407290882396404	SNAI2	1
GO:0061318	GO:0061318	renal filtration cell differentiation	1/155	21/14661	0.200167338365857	0.461310692087181	0.407290882396404	WT1	1
GO:0072112	GO:0072112	podocyte differentiation	1/155	21/14661	0.200167338365857	0.461310692087181	0.407290882396404	WT1	1
GO:0098743	GO:0098743	cell aggregation	1/155	21/14661	0.200167338365857	0.461310692087181	0.407290882396404	CCN2	1
GO:0098856	GO:0098856	intestinal lipid absorption	1/155	21/14661	0.200167338365857	0.461310692087181	0.407290882396404	APOA1	1
GO:1904753	GO:1904753	negative regulation of vascular associated smooth muscle cell migration	1/155	21/14661	0.200167338365857	0.461310692087181	0.407290882396404	PRKG1	1
GO:0050890	GO:0050890	cognition	5/155	294/14661	0.200808284705879	0.461984852762621	0.407886098377925	NRGN/NTRK2/GRIN2A/ATP1A2/MME	5
GO:0055067	GO:0055067	monovalent inorganic cation homeostasis	3/155	146/14661	0.200939432499175	0.461984852762621	0.407886098377925	GRN/ATP1B1/ATP1A2	3
GO:0090101	GO:0090101	negative regulation of transmembrane receptor protein serine/threonine kinase signaling pathway	3/155	146/14661	0.200939432499175	0.461984852762621	0.407886098377925	SFRP1/SPRY1/CAV1	3
GO:0008625	GO:0008625	extrinsic apoptotic signaling pathway via death domain receptors	2/155	79/14661	0.203420212909162	0.466574932783712	0.411938676768428	LGALS3/SFRP1	2
GO:0034103	GO:0034103	regulation of tissue remodeling	2/155	79/14661	0.203420212909162	0.466574932783712	0.411938676768428	SFRP1/SUCO	2
GO:0048708	GO:0048708	astrocyte differentiation	2/155	79/14661	0.203420212909162	0.466574932783712	0.411938676768428	GRN/MAG	2
GO:0010720	GO:0010720	positive regulation of cell development	5/155	296/14661	0.204525074415655	0.468134029338867	0.413315202009621	S100A10/APOA1/MAG/NTRK2/MME	5
GO:0045926	GO:0045926	negative regulation of growth	4/155	221/14661	0.206315763322356	0.468134029338867	0.413315202009621	SFRP1/MAG/WFDC1/WT1	4
GO:0019915	GO:0019915	lipid storage	2/155	80/14661	0.20728228017454	0.468134029338867	0.413315202009621	APOA1/CAV1	2
GO:0042310	GO:0042310	vasoconstriction	2/155	80/14661	0.20728228017454	0.468134029338867	0.413315202009621	CAV1/ATP1A2	2
GO:0048145	GO:0048145	regulation of fibroblast proliferation	2/155	80/14661	0.20728228017454	0.468134029338867	0.413315202009621	SFRP1/CAV1	2
GO:0055013	GO:0055013	cardiac muscle cell development	2/155	80/14661	0.20728228017454	0.468134029338867	0.413315202009621	HEY2/ACTC1	2
GO:0001919	GO:0001919	regulation of receptor recycling	1/155	22/14661	0.20863551203753	0.468134029338867	0.413315202009621	NSG1	1
GO:0002053	GO:0002053	positive regulation of mesenchymal cell proliferation	1/155	22/14661	0.20863551203753	0.468134029338867	0.413315202009621	TBX1	1
GO:0006691	GO:0006691	leukotriene metabolic process	1/155	22/14661	0.20863551203753	0.468134029338867	0.413315202009621	MGST3	1
GO:0006907	GO:0006907	pinocytosis	1/155	22/14661	0.20863551203753	0.468134029338867	0.413315202009621	CAV1	1
GO:0007530	GO:0007530	sex determination	1/155	22/14661	0.20863551203753	0.468134029338867	0.413315202009621	WT1	1
GO:0009065	GO:0009065	glutamine family amino acid catabolic process	1/155	22/14661	0.20863551203753	0.468134029338867	0.413315202009621	FAH	1
GO:0021533	GO:0021533	cell differentiation in hindbrain	1/155	22/14661	0.20863551203753	0.468134029338867	0.413315202009621	GRID2	1
GO:0032196	GO:0032196	transposition	1/155	22/14661	0.20863551203753	0.468134029338867	0.413315202009621	APOBEC3H	1
GO:0032528	GO:0032528	microvillus organization	1/155	22/14661	0.20863551203753	0.468134029338867	0.413315202009621	EZR	1
GO:0034695	GO:0034695	response to prostaglandin E	1/155	22/14661	0.20863551203753	0.468134029338867	0.413315202009621	SFRP1	1
GO:0035988	GO:0035988	chondrocyte proliferation	1/155	22/14661	0.20863551203753	0.468134029338867	0.413315202009621	CCN2	1
GO:0036010	GO:0036010	protein localization to endosome	1/155	22/14661	0.20863551203753	0.468134029338867	0.413315202009621	EZR	1
GO:0045026	GO:0045026	plasma membrane fusion	1/155	22/14661	0.20863551203753	0.468134029338867	0.413315202009621	SERPINA5	1
GO:0046885	GO:0046885	regulation of hormone biosynthetic process	1/155	22/14661	0.20863551203753	0.468134029338867	0.413315202009621	DKK3	1
GO:0048485	GO:0048485	sympathetic nervous system development	1/155	22/14661	0.20863551203753	0.468134029338867	0.413315202009621	GFRA3	1
GO:0050650	GO:0050650	chondroitin sulfate proteoglycan biosynthetic process	1/155	22/14661	0.20863551203753	0.468134029338867	0.413315202009621	CYTL1	1
GO:0051131	GO:0051131	chaperone-mediated protein complex assembly	1/155	22/14661	0.20863551203753	0.468134029338867	0.413315202009621	HOPX	1
GO:0051151	GO:0051151	negative regulation of smooth muscle cell differentiation	1/155	22/14661	0.20863551203753	0.468134029338867	0.413315202009621	HEY2	1
GO:0072311	GO:0072311	glomerular epithelial cell differentiation	1/155	22/14661	0.20863551203753	0.468134029338867	0.413315202009621	WT1	1
GO:0097164	GO:0097164	ammonium ion metabolic process	1/155	22/14661	0.20863551203753	0.468134029338867	0.413315202009621	GRIN2A	1
GO:1903861	GO:1903861	positive regulation of dendrite extension	1/155	22/14661	0.20863551203753	0.468134029338867	0.413315202009621	SYT1	1
GO:2001026	GO:2001026	regulation of endothelial cell chemotaxis	1/155	22/14661	0.20863551203753	0.468134029338867	0.413315202009621	FGFR1	1
GO:0050851	GO:0050851	antigen receptor-mediated signaling pathway	3/155	149/14661	0.209109149608928	0.468832771427309	0.413932120903223	LGALS3/CD22/EZR	3
GO:1901617	GO:1901617	organic hydroxy compound biosynthetic process	4/155	223/14661	0.210710323972741	0.471584116940125	0.416361281902336	APOA1/PDXK/DKK3/SNAI2	4
GO:0030901	GO:0030901	midbrain development	2/155	81/14661	0.211152196304679	0.471584116940125	0.416361281902336	SFRP1/NDRG2	2
GO:0034109	GO:0034109	homotypic cell-cell adhesion	2/155	81/14661	0.211152196304679	0.471584116940125	0.416361281902336	MYL9/PRKG1	2
GO:0071229	GO:0071229	cellular response to acid chemical	2/155	81/14661	0.211152196304679	0.471584116940125	0.416361281902336	COL1A1/NTRK2	2
GO:2000243	GO:2000243	positive regulation of reproductive process	2/155	81/14661	0.211152196304679	0.471584116940125	0.416361281902336	PLAT/WT1	2
GO:0014032	GO:0014032	neural crest cell development	2/155	82/14661	0.215029368527561	0.478027590945673	0.422050220525337	TBX1/SNAI2	2
GO:0031098	GO:0031098	stress-activated protein kinase signaling cascade	4/155	225/14661	0.215131602965734	0.478027590945673	0.422050220525337	CCN2/SFRP1/EZR/MAP4K4	4
GO:0021846	GO:0021846	cell proliferation in forebrain	1/155	23/14661	0.217014601841081	0.478027590945673	0.422050220525337	EMX2	1
GO:0030539	GO:0030539	male genitalia development	1/155	23/14661	0.217014601841081	0.478027590945673	0.422050220525337	WT1	1
GO:0032515	GO:0032515	negative regulation of phosphoprotein phosphatase activity	1/155	23/14661	0.217014601841081	0.478027590945673	0.422050220525337	LGALS3	1
GO:0035751	GO:0035751	regulation of lysosomal lumen pH	1/155	23/14661	0.217014601841081	0.478027590945673	0.422050220525337	GRN	1
GO:0042430	GO:0042430	indole-containing compound metabolic process	1/155	23/14661	0.217014601841081	0.478027590945673	0.422050220525337	GRIN2A	1
GO:0046716	GO:0046716	muscle cell cellular homeostasis	1/155	23/14661	0.217014601841081	0.478027590945673	0.422050220525337	CAV1	1
GO:0048143	GO:0048143	astrocyte activation	1/155	23/14661	0.217014601841081	0.478027590945673	0.422050220525337	GRN	1
GO:0051443	GO:0051443	positive regulation of ubiquitin-protein transferase activity	1/155	23/14661	0.217014601841081	0.478027590945673	0.422050220525337	UBE2C	1
GO:0051590	GO:0051590	positive regulation of neurotransmitter transport	1/155	23/14661	0.217014601841081	0.478027590945673	0.422050220525337	SYT1	1
GO:0060155	GO:0060155	platelet dense granule organization	1/155	23/14661	0.217014601841081	0.478027590945673	0.422050220525337	AP1S2	1
GO:0060547	GO:0060547	negative regulation of necrotic cell death	1/155	23/14661	0.217014601841081	0.478027590945673	0.422050220525337	CAV1	1
GO:0060706	GO:0060706	cell differentiation involved in embryonic placenta development	1/155	23/14661	0.217014601841081	0.478027590945673	0.422050220525337	KRT19	1
GO:0070979	GO:0070979	protein K11-linked ubiquitination	1/155	23/14661	0.217014601841081	0.478027590945673	0.422050220525337	UBE2C	1
GO:0086013	GO:0086013	membrane repolarization during cardiac muscle cell action potential	1/155	23/14661	0.217014601841081	0.478027590945673	0.422050220525337	ATP1B1	1
GO:0090103	GO:0090103	cochlea morphogenesis	1/155	23/14661	0.217014601841081	0.478027590945673	0.422050220525337	TBX1	1
GO:0090208	GO:0090208	positive regulation of triglyceride metabolic process	1/155	23/14661	0.217014601841081	0.478027590945673	0.422050220525337	APOA1	1
GO:0007605	GO:0007605	sensory perception of sound	3/155	152/14661	0.217352355802627	0.47840693699131	0.422385144879598	COL1A1/TBX1/SNAI2	3
GO:0010657	GO:0010657	muscle cell apoptotic process	2/155	83/14661	0.218913215572871	0.47861114689931	0.42256544166233	HEY2/DIPK2A	2
GO:0030433	GO:0030433	ubiquitin-dependent ERAD pathway	2/155	83/14661	0.218913215572871	0.47861114689931	0.42256544166233	CAV1/FBXO17	2
GO:0032370	GO:0032370	positive regulation of lipid transport	2/155	83/14661	0.218913215572871	0.47861114689931	0.42256544166233	APOA1/CAV1	2
GO:0032642	GO:0032642	regulation of chemokine production	2/155	83/14661	0.218913215572871	0.47861114689931	0.42256544166233	SIGIRR/SNAI2	2
GO:0006959	GO:0006959	humoral immune response	3/155	153/14661	0.220115366453177	0.47861114689931	0.42256544166233	CXCL14/WFDC2/MFAP4	3
GO:0060560	GO:0060560	developmental growth involved in morphogenesis	4/155	228/14661	0.221811587034536	0.47861114689931	0.42256544166233	SFRP1/MAG/SPRY1/SYT1	4
GO:0002532	GO:0002532	production of molecular mediator involved in inflammatory response	2/155	84/14661	0.222803167497734	0.47861114689931	0.42256544166233	GRN/IL17B	2
GO:0006637	GO:0006637	acyl-CoA metabolic process	2/155	84/14661	0.222803167497734	0.47861114689931	0.42256544166233	PDK1/ACSM3	2
GO:0021954	GO:0021954	central nervous system neuron development	2/155	84/14661	0.222803167497734	0.47861114689931	0.42256544166233	NTRK2/NPY	2
GO:0032602	GO:0032602	chemokine production	2/155	84/14661	0.222803167497734	0.47861114689931	0.42256544166233	SIGIRR/SNAI2	2
GO:0035383	GO:0035383	thioester metabolic process	2/155	84/14661	0.222803167497734	0.47861114689931	0.42256544166233	PDK1/ACSM3	2
GO:0046849	GO:0046849	bone remodeling	2/155	84/14661	0.222803167497734	0.47861114689931	0.42256544166233	SFRP1/SUCO	2
GO:0046889	GO:0046889	positive regulation of lipid biosynthetic process	2/155	84/14661	0.222803167497734	0.47861114689931	0.42256544166233	APOA1/CCN1	2
GO:1903321	GO:1903321	negative regulation of protein modification by small protein conjugation or removal	2/155	84/14661	0.222803167497734	0.47861114689931	0.42256544166233	CAV1/ISG15	2
GO:1904427	GO:1904427	positive regulation of calcium ion transmembrane transport	2/155	84/14661	0.222803167497734	0.47861114689931	0.42256544166233	ATP1B1/CAV1	2
GO:1904705	GO:1904705	regulation of vascular associated smooth muscle cell proliferation	2/155	84/14661	0.222803167497734	0.47861114689931	0.42256544166233	NDRG2/PRKG1	2
GO:0043534	GO:0043534	blood vessel endothelial cell migration	3/155	154/14661	0.22288564185163	0.47861114689931	0.42256544166233	APOA1/CYP1B1/FGFR1	3
GO:0045787	GO:0045787	positive regulation of cell cycle	5/155	306/14661	0.223445536293455	0.47861114689931	0.42256544166233	CCN2/CKS1B/UBE2C/IGF2/SMC5	5
GO:0006813	GO:0006813	potassium ion transport	4/155	229/14661	0.224050602163098	0.47861114689931	0.42256544166233	ATP1B1/CAV1/ATP1A2/DPP10	4
GO:0090068	GO:0090068	positive regulation of cell cycle process	4/155	229/14661	0.224050602163098	0.47861114689931	0.42256544166233	CCN2/UBE2C/IGF2/SMC5	4
GO:0006312	GO:0006312	mitotic recombination	1/155	24/14661	0.225305538903154	0.47861114689931	0.42256544166233	SMC5	1
GO:0007350	GO:0007350	blastoderm segmentation	1/155	24/14661	0.225305538903154	0.47861114689931	0.42256544166233	WT1	1
GO:0008209	GO:0008209	androgen metabolic process	1/155	24/14661	0.225305538903154	0.47861114689931	0.42256544166233	CYP17A1	1
GO:0010839	GO:0010839	negative regulation of keratinocyte proliferation	1/155	24/14661	0.225305538903154	0.47861114689931	0.42256544166233	SNAI2	1
GO:0021697	GO:0021697	cerebellar cortex formation	1/155	24/14661	0.225305538903154	0.47861114689931	0.42256544166233	GRID2	1
GO:0022010	GO:0022010	central nervous system myelination	1/155	24/14661	0.225305538903154	0.47861114689931	0.42256544166233	MAG	1
GO:0032291	GO:0032291	axon ensheathment in central nervous system	1/155	24/14661	0.225305538903154	0.47861114689931	0.42256544166233	MAG	1
GO:0032331	GO:0032331	negative regulation of chondrocyte differentiation	1/155	24/14661	0.225305538903154	0.47861114689931	0.42256544166233	SNAI2	1
GO:0032703	GO:0032703	negative regulation of interleukin-2 production	1/155	24/14661	0.225305538903154	0.47861114689931	0.42256544166233	EZR	1
GO:0034114	GO:0034114	regulation of heterotypic cell-cell adhesion	1/155	24/14661	0.225305538903154	0.47861114689931	0.42256544166233	APOA1	1
GO:0042104	GO:0042104	positive regulation of activated T cell proliferation	1/155	24/14661	0.225305538903154	0.47861114689931	0.42256544166233	IGF2	1
GO:0043171	GO:0043171	peptide catabolic process	1/155	24/14661	0.225305538903154	0.47861114689931	0.42256544166233	MME	1
GO:0043576	GO:0043576	regulation of respiratory gaseous exchange	1/155	24/14661	0.225305538903154	0.47861114689931	0.42256544166233	ATP1A2	1
GO:0044331	GO:0044331	cell-cell adhesion mediated by cadherin	1/155	24/14661	0.225305538903154	0.47861114689931	0.42256544166233	TJP1	1
GO:0046337	GO:0046337	phosphatidylethanolamine metabolic process	1/155	24/14661	0.225305538903154	0.47861114689931	0.42256544166233	PLAAT1	1
GO:0048011	GO:0048011	neurotrophin TRK receptor signaling pathway	1/155	24/14661	0.225305538903154	0.47861114689931	0.42256544166233	SPRY1	1
GO:0048499	GO:0048499	synaptic vesicle membrane organization	1/155	24/14661	0.225305538903154	0.47861114689931	0.42256544166233	SYT1	1
GO:0051503	GO:0051503	adenine nucleotide transport	1/155	24/14661	0.225305538903154	0.47861114689931	0.42256544166233	CD47	1
GO:0051984	GO:0051984	positive regulation of chromosome segregation	1/155	24/14661	0.225305538903154	0.47861114689931	0.42256544166233	SMC5	1
GO:0060571	GO:0060571	morphogenesis of an epithelial fold	1/155	24/14661	0.225305538903154	0.47861114689931	0.42256544166233	WNT2B	1
GO:0099590	GO:0099590	neurotransmitter receptor internalization	1/155	24/14661	0.225305538903154	0.47861114689931	0.42256544166233	CALY	1
GO:0099637	GO:0099637	neurotransmitter receptor transport	1/155	24/14661	0.225305538903154	0.47861114689931	0.42256544166233	NSG1	1
GO:1900078	GO:1900078	positive regulation of cellular response to insulin stimulus	1/155	24/14661	0.225305538903154	0.47861114689931	0.42256544166233	IGF2	1
GO:1901658	GO:1901658	glycosyl compound catabolic process	1/155	24/14661	0.225305538903154	0.47861114689931	0.42256544166233	APOBEC3H	1
GO:1901863	GO:1901863	positive regulation of muscle tissue development	1/155	24/14661	0.225305538903154	0.47861114689931	0.42256544166233	IGF2	1
GO:1903959	GO:1903959	regulation of anion transmembrane transport	1/155	24/14661	0.225305538903154	0.47861114689931	0.42256544166233	ATP1A2	1
GO:2000050	GO:2000050	regulation of non-canonical Wnt signaling pathway	1/155	24/14661	0.225305538903154	0.47861114689931	0.42256544166233	SFRP1	1
GO:0007568	GO:0007568	aging	3/155	155/14661	0.225662960203885	0.47861114689931	0.42256544166233	CCN2/MME/NPY	3
GO:0043484	GO:0043484	regulation of RNA splicing	3/155	155/14661	0.225662960203885	0.47861114689931	0.42256544166233	RBFOX1/MBNL3/PTBP3	3
GO:0051259	GO:0051259	protein complex oligomerization	4/155	230/14661	0.226295601257624	0.47861114689931	0.42256544166233	KCTD8/SYT1/ISG15/KCTD12	4
GO:0070301	GO:0070301	cellular response to hydrogen peroxide	2/155	85/14661	0.226698665514823	0.47861114689931	0.42256544166233	CYP1B1/MAP1LC3A	2
GO:1901652	GO:1901652	response to peptide	7/155	468/14661	0.226881613447071	0.47861114689931	0.42256544166233	CCN2/PLAT/CYP1B1/COL1A1/CAV1/IGF2/SOCS3	7
GO:0009267	GO:0009267	cellular response to starvation	3/155	156/14661	0.228447101038276	0.47861114689931	0.42256544166233	SFRP1/WNT2B/MAP1LC3A	3
GO:0055088	GO:0055088	lipid homeostasis	3/155	156/14661	0.228447101038276	0.47861114689931	0.42256544166233	APOA1/CAV1/ACSM3	3
GO:1905475	GO:1905475	regulation of protein localization to membrane	3/155	156/14661	0.228447101038276	0.47861114689931	0.42256544166233	LGALS3/EZR/DPP10	3
GO:0043547	GO:0043547	positive regulation of GTPase activity	4/155	231/14661	0.228546468753797	0.47861114689931	0.42256544166233	S100A10/RASGEF1B/SFRP1/MAP4K4	4
GO:0002526	GO:0002526	acute inflammatory response	2/155	86/14661	0.230599161822796	0.47861114689931	0.42256544166233	SIGIRR/NPY	2
GO:0006576	GO:0006576	cellular biogenic amine metabolic process	2/155	86/14661	0.230599161822796	0.47861114689931	0.42256544166233	GRIN2A/NPY	2
GO:0048678	GO:0048678	response to axon injury	2/155	86/14661	0.230599161822796	0.47861114689931	0.42256544166233	GRN/MAG	2
GO:0055017	GO:0055017	cardiac muscle tissue growth	2/155	86/14661	0.230599161822796	0.47861114689931	0.42256544166233	HEY2/DIPK2A	2
GO:1990874	GO:1990874	vascular associated smooth muscle cell proliferation	2/155	86/14661	0.230599161822796	0.47861114689931	0.42256544166233	NDRG2/PRKG1	2
GO:0002697	GO:0002697	regulation of immune effector process	5/155	310/14661	0.231160244386991	0.47861114689931	0.42256544166233	GRN/LGALS3/APOA1/CD22/CD47	5
GO:0060041	GO:0060041	retina development in camera-type eye	3/155	157/14661	0.231237845228491	0.47861114689931	0.42256544166233	CYP1B1/NDP/NTRK2	3
GO:0006979	GO:0006979	response to oxidative stress	6/155	390/14661	0.231700946270362	0.47861114689931	0.42256544166233	TXNIP/CYP1B1/COL1A1/PTGS1/PDK1/MAP1LC3A	6
GO:0001778	GO:0001778	plasma membrane repair	1/155	25/14661	0.233509244680978	0.47861114689931	0.42256544166233	S100A10	1
GO:0002433	GO:0002433	immune response-regulating cell surface receptor signaling pathway involved in phagocytosis	1/155	25/14661	0.233509244680978	0.47861114689931	0.42256544166233	CD47	1
GO:0003148	GO:0003148	outflow tract septum morphogenesis	1/155	25/14661	0.233509244680978	0.47861114689931	0.42256544166233	TBX1	1
GO:0006929	GO:0006929	substrate-dependent cell migration	1/155	25/14661	0.233509244680978	0.47861114689931	0.42256544166233	SNAI2	1
GO:0007064	GO:0007064	mitotic sister chromatid cohesion	1/155	25/14661	0.233509244680978	0.47861114689931	0.42256544166233	SMC5	1
GO:0009119	GO:0009119	ribonucleoside metabolic process	1/155	25/14661	0.233509244680978	0.47861114689931	0.42256544166233	APOBEC3H	1
GO:0010954	GO:0010954	positive regulation of protein processing	1/155	25/14661	0.233509244680978	0.47861114689931	0.42256544166233	S100A10	1
GO:0015865	GO:0015865	purine nucleotide transport	1/155	25/14661	0.233509244680978	0.47861114689931	0.42256544166233	CD47	1
GO:0015868	GO:0015868	purine ribonucleotide transport	1/155	25/14661	0.233509244680978	0.47861114689931	0.42256544166233	CD47	1
GO:0030262	GO:0030262	apoptotic nuclear changes	1/155	25/14661	0.233509244680978	0.47861114689931	0.42256544166233	TOP2A	1
GO:0032511	GO:0032511	late endosome to vacuole transport via multivesicular body sorting pathway	1/155	25/14661	0.233509244680978	0.47861114689931	0.42256544166233	TMEM50A	1
GO:0033119	GO:0033119	negative regulation of RNA splicing	1/155	25/14661	0.233509244680978	0.47861114689931	0.42256544166233	PTBP3	1
GO:0034377	GO:0034377	plasma lipoprotein particle assembly	1/155	25/14661	0.233509244680978	0.47861114689931	0.42256544166233	APOA1	1
GO:0034643	GO:0034643	establishment of mitochondrion localization, microtubule-mediated	1/155	25/14661	0.233509244680978	0.47861114689931	0.42256544166233	UCHL1	1
GO:0038096	GO:0038096	Fc-gamma receptor signaling pathway involved in phagocytosis	1/155	25/14661	0.233509244680978	0.47861114689931	0.42256544166233	CD47	1
GO:0044030	GO:0044030	regulation of DNA methylation	1/155	25/14661	0.233509244680978	0.47861114689931	0.42256544166233	WT1	1
GO:0045662	GO:0045662	negative regulation of myoblast differentiation	1/155	25/14661	0.233509244680978	0.47861114689931	0.42256544166233	MBNL3	1
GO:0046697	GO:0046697	decidualization	1/155	25/14661	0.233509244680978	0.47861114689931	0.42256544166233	NDP	1
GO:0047497	GO:0047497	mitochondrion transport along microtubule	1/155	25/14661	0.233509244680978	0.47861114689931	0.42256544166233	UCHL1	1
GO:0048745	GO:0048745	smooth muscle tissue development	1/155	25/14661	0.233509244680978	0.47861114689931	0.42256544166233	MYLK	1
GO:0051307	GO:0051307	meiotic chromosome separation	1/155	25/14661	0.233509244680978	0.47861114689931	0.42256544166233	TOP2A	1
GO:0060575	GO:0060575	intestinal epithelial cell differentiation	1/155	25/14661	0.233509244680978	0.47861114689931	0.42256544166233	NPY	1
GO:0070293	GO:0070293	renal absorption	1/155	25/14661	0.233509244680978	0.47861114689931	0.42256544166233	AQP3	1
GO:0072010	GO:0072010	glomerular epithelium development	1/155	25/14661	0.233509244680978	0.47861114689931	0.42256544166233	WT1	1
GO:0072207	GO:0072207	metanephric epithelium development	1/155	25/14661	0.233509244680978	0.47861114689931	0.42256544166233	WT1	1
GO:0072273	GO:0072273	metanephric nephron morphogenesis	1/155	25/14661	0.233509244680978	0.47861114689931	0.42256544166233	WT1	1
GO:0090200	GO:0090200	positive regulation of release of cytochrome c from mitochondria	1/155	25/14661	0.233509244680978	0.47861114689931	0.42256544166233	MLLT11	1
GO:1901017	GO:1901017	negative regulation of potassium ion transmembrane transporter activity	1/155	25/14661	0.233509244680978	0.47861114689931	0.42256544166233	CAV1	1
GO:1902430	GO:1902430	negative regulation of amyloid-beta formation	1/155	25/14661	0.233509244680978	0.47861114689931	0.42256544166233	NTRK2	1
GO:1903649	GO:1903649	regulation of cytoplasmic transport	1/155	25/14661	0.233509244680978	0.47861114689931	0.42256544166233	EZR	1
GO:1903859	GO:1903859	regulation of dendrite extension	1/155	25/14661	0.233509244680978	0.47861114689931	0.42256544166233	SYT1	1
GO:1904861	GO:1904861	excitatory synapse assembly	1/155	25/14661	0.233509244680978	0.47861114689931	0.42256544166233	GRID2	1
GO:1905063	GO:1905063	regulation of vascular associated smooth muscle cell differentiation	1/155	25/14661	0.233509244680978	0.47861114689931	0.42256544166233	HEY2	1
GO:0030509	GO:0030509	BMP signaling pathway	3/155	158/14661	0.234034975015612	0.47934874400788	0.423216665625606	TMEM100/SFRP1/CCN1	3
GO:0071868	GO:0071868	cellular response to monoamine stimulus	2/155	87/14661	0.234504119439026	0.479629798428016	0.423464808373524	CALY/NSG1	2
GO:0071870	GO:0071870	cellular response to catecholamine stimulus	2/155	87/14661	0.234504119439026	0.479629798428016	0.423464808373524	CALY/NSG1	2
GO:0032103	GO:0032103	positive regulation of response to external stimulus	6/155	392/14661	0.235151073790622	0.480612873589036	0.424332764734956	GRN/PLAU/PLAT/CD47/FGFR1/NPY	6
GO:0062197	GO:0062197	cellular response to chemical stress	5/155	313/14661	0.236997000953464	0.483252887317802	0.426663630981006	CYP1B1/CAV1/MYLK/PDK1/MAP1LC3A	5
GO:0097305	GO:0097305	response to alcohol	4/155	235/14661	0.237606316874712	0.483252887317802	0.426663630981006	IGFBP7/SFRP1/CYP1B1/GRIN2A	4
GO:0006835	GO:0006835	dicarboxylic acid transport	2/155	88/14661	0.238413012034616	0.483252887317802	0.426663630981006	NTRK2/ATP1A2	2
GO:0048864	GO:0048864	stem cell development	2/155	88/14661	0.238413012034616	0.483252887317802	0.426663630981006	TBX1/SNAI2	2
GO:0050764	GO:0050764	regulation of phagocytosis	2/155	88/14661	0.238413012034616	0.483252887317802	0.426663630981006	APOA1/CD47	2
GO:1901019	GO:1901019	regulation of calcium ion transmembrane transporter activity	2/155	88/14661	0.238413012034616	0.483252887317802	0.426663630981006	ATP1B1/ATP1A2	2
GO:0070588	GO:0070588	calcium ion transmembrane transport	5/155	314/14661	0.238951868315786	0.483252887317802	0.426663630981006	ATP1B1/CCN2/CAV1/GRIN2A/ATP1A2	5
GO:0007254	GO:0007254	JNK cascade	3/155	160/14661	0.239647527307991	0.483252887317802	0.426663630981006	CCN2/SFRP1/MAP4K4	3
GO:0021543	GO:0021543	pallium development	3/155	160/14661	0.239647527307991	0.483252887317802	0.426663630981006	NTRK2/EMX2/NPY	3
GO:0006972	GO:0006972	hyperosmotic response	1/155	26/14661	0.241626631062124	0.483252887317802	0.426663630981006	SST	1
GO:0010458	GO:0010458	exit from mitosis	1/155	26/14661	0.241626631062124	0.483252887317802	0.426663630981006	UBE2C	1
GO:0010460	GO:0010460	positive regulation of heart rate	1/155	26/14661	0.241626631062124	0.483252887317802	0.426663630981006	HEY2	1
GO:0010996	GO:0010996	response to auditory stimulus	1/155	26/14661	0.241626631062124	0.483252887317802	0.426663630981006	ATP1A2	1
GO:0014047	GO:0014047	glutamate secretion	1/155	26/14661	0.241626631062124	0.483252887317802	0.426663630981006	NTRK2	1
GO:0034123	GO:0034123	positive regulation of toll-like receptor signaling pathway	1/155	26/14661	0.241626631062124	0.483252887317802	0.426663630981006	CAV1	1
GO:0035774	GO:0035774	positive regulation of insulin secretion involved in cellular response to glucose stimulus	1/155	26/14661	0.241626631062124	0.483252887317802	0.426663630981006	VSNL1	1
GO:0045070	GO:0045070	positive regulation of viral genome replication	1/155	26/14661	0.241626631062124	0.483252887317802	0.426663630981006	TOP2A	1
GO:0045822	GO:0045822	negative regulation of heart contraction	1/155	26/14661	0.241626631062124	0.483252887317802	0.426663630981006	ATP1A2	1
GO:0046174	GO:0046174	polyol catabolic process	1/155	26/14661	0.241626631062124	0.483252887317802	0.426663630981006	SORD	1
GO:0060045	GO:0060045	positive regulation of cardiac muscle cell proliferation	1/155	26/14661	0.241626631062124	0.483252887317802	0.426663630981006	HEY2	1
GO:0060259	GO:0060259	regulation of feeding behavior	1/155	26/14661	0.241626631062124	0.483252887317802	0.426663630981006	NPY	1
GO:0060561	GO:0060561	apoptotic process involved in morphogenesis	1/155	26/14661	0.241626631062124	0.483252887317802	0.426663630981006	CCN1	1
GO:0060740	GO:0060740	prostate gland epithelium morphogenesis	1/155	26/14661	0.241626631062124	0.483252887317802	0.426663630981006	SFRP1	1
GO:0060765	GO:0060765	regulation of androgen receptor signaling pathway	1/155	26/14661	0.241626631062124	0.483252887317802	0.426663630981006	SFRP1	1
GO:0062009	GO:0062009	secondary palate development	1/155	26/14661	0.241626631062124	0.483252887317802	0.426663630981006	TBX1	1
GO:0070168	GO:0070168	negative regulation of biomineral tissue development	1/155	26/14661	0.241626631062124	0.483252887317802	0.426663630981006	HEY2	1
GO:0080111	GO:0080111	DNA demethylation	1/155	26/14661	0.241626631062124	0.483252887317802	0.426663630981006	APOBEC3H	1
GO:1900017	GO:1900017	positive regulation of cytokine production involved in inflammatory response	1/155	26/14661	0.241626631062124	0.483252887317802	0.426663630981006	IL17B	1
GO:1901018	GO:1901018	positive regulation of potassium ion transmembrane transporter activity	1/155	26/14661	0.241626631062124	0.483252887317802	0.426663630981006	ATP1B1	1
GO:2000647	GO:2000647	negative regulation of stem cell proliferation	1/155	26/14661	0.241626631062124	0.483252887317802	0.426663630981006	SNAI2	1
GO:0001656	GO:0001656	metanephros development	2/155	89/14661	0.242325323771642	0.483252887317802	0.426663630981006	SPRY1/WT1	2
GO:0022406	GO:0022406	membrane docking	2/155	89/14661	0.242325323771642	0.483252887317802	0.426663630981006	EZR/SYT1	2
GO:0042475	GO:0042475	odontogenesis of dentin-containing tooth	2/155	89/14661	0.242325323771642	0.483252887317802	0.426663630981006	PERP/TBX1	2
GO:0051153	GO:0051153	regulation of striated muscle cell differentiation	2/155	89/14661	0.242325323771642	0.483252887317802	0.426663630981006	TBX1/HOPX	2
GO:0090398	GO:0090398	cellular senescence	2/155	89/14661	0.242325323771642	0.483252887317802	0.426663630981006	ECRG4/SMC5	2
GO:0048660	GO:0048660	regulation of smooth muscle cell proliferation	3/155	161/14661	0.242462521318621	0.483252887317802	0.426663630981006	IGFBP3/NDRG2/PRKG1	3
GO:0019221	GO:0019221	cytokine-mediated signaling pathway	6/155	397/14661	0.243846345038043	0.484880735900164	0.428100857338189	APOA1/CNTFR/CAV1/SIGIRR/CRLF1/ISG15	6
GO:0008593	GO:0008593	regulation of Notch signaling pathway	2/155	90/14661	0.246240549142621	0.484880735900164	0.428100857338189	TSPAN5/HEY2	2
GO:0071867	GO:0071867	response to monoamine	2/155	90/14661	0.246240549142621	0.484880735900164	0.428100857338189	CALY/NSG1	2
GO:0071869	GO:0071869	response to catecholamine	2/155	90/14661	0.246240549142621	0.484880735900164	0.428100857338189	CALY/NSG1	2
GO:0007565	GO:0007565	female pregnancy	3/155	163/14661	0.248108884656031	0.484880735900164	0.428100857338189	IGFBP7/PNOC/NDP	3
GO:0001958	GO:0001958	endochondral ossification	1/155	27/14661	0.249658600463243	0.484880735900164	0.428100857338189	COL1A1	1
GO:0006516	GO:0006516	glycoprotein catabolic process	1/155	27/14661	0.249658600463243	0.484880735900164	0.428100857338189	FBXO17	1
GO:0006783	GO:0006783	heme biosynthetic process	1/155	27/14661	0.249658600463243	0.484880735900164	0.428100857338189	SLC25A38	1
GO:0006921	GO:0006921	cellular component disassembly involved in execution phase of apoptosis	1/155	27/14661	0.249658600463243	0.484880735900164	0.428100857338189	TOP2A	1
GO:0010447	GO:0010447	response to acidic pH	1/155	27/14661	0.249658600463243	0.484880735900164	0.428100857338189	SST	1
GO:0022011	GO:0022011	myelination in peripheral nervous system	1/155	27/14661	0.249658600463243	0.484880735900164	0.428100857338189	NTRK2	1
GO:0030431	GO:0030431	sleep	1/155	27/14661	0.249658600463243	0.484880735900164	0.428100857338189	GRIN2A	1
GO:0030878	GO:0030878	thyroid gland development	1/155	27/14661	0.249658600463243	0.484880735900164	0.428100857338189	TBX1	1
GO:0032292	GO:0032292	peripheral nervous system axon ensheathment	1/155	27/14661	0.249658600463243	0.484880735900164	0.428100857338189	NTRK2	1
GO:0033137	GO:0033137	negative regulation of peptidyl-serine phosphorylation	1/155	27/14661	0.249658600463243	0.484880735900164	0.428100857338189	CAV1	1
GO:0034368	GO:0034368	protein-lipid complex remodeling	1/155	27/14661	0.249658600463243	0.484880735900164	0.428100857338189	APOA1	1
GO:0034369	GO:0034369	plasma lipoprotein particle remodeling	1/155	27/14661	0.249658600463243	0.484880735900164	0.428100857338189	APOA1	1
GO:0036075	GO:0036075	replacement ossification	1/155	27/14661	0.249658600463243	0.484880735900164	0.428100857338189	COL1A1	1
GO:0043094	GO:0043094	cellular metabolic compound salvage	1/155	27/14661	0.249658600463243	0.484880735900164	0.428100857338189	PDXK	1
GO:0045671	GO:0045671	negative regulation of osteoclast differentiation	1/155	27/14661	0.249658600463243	0.484880735900164	0.428100857338189	SFRP1	1
GO:0048520	GO:0048520	positive regulation of behavior	1/155	27/14661	0.249658600463243	0.484880735900164	0.428100857338189	NPY	1
GO:0048641	GO:0048641	regulation of skeletal muscle tissue development	1/155	27/14661	0.249658600463243	0.484880735900164	0.428100857338189	IGF2	1
GO:0050996	GO:0050996	positive regulation of lipid catabolic process	1/155	27/14661	0.249658600463243	0.484880735900164	0.428100857338189	APOA1	1
GO:0051291	GO:0051291	protein heterooligomerization	1/155	27/14661	0.249658600463243	0.484880735900164	0.428100857338189	SYT1	1
GO:0051354	GO:0051354	negative regulation of oxidoreductase activity	1/155	27/14661	0.249658600463243	0.484880735900164	0.428100857338189	CAV1	1
GO:0060402	GO:0060402	calcium ion transport into cytosol	1/155	27/14661	0.249658600463243	0.484880735900164	0.428100857338189	CAV1	1
GO:0060512	GO:0060512	prostate gland morphogenesis	1/155	27/14661	0.249658600463243	0.484880735900164	0.428100857338189	SFRP1	1
GO:0072012	GO:0072012	glomerulus vasculature development	1/155	27/14661	0.249658600463243	0.484880735900164	0.428100857338189	WT1	1
GO:0090330	GO:0090330	regulation of platelet aggregation	1/155	27/14661	0.249658600463243	0.484880735900164	0.428100857338189	PRKG1	1
GO:0099068	GO:0099068	postsynapse assembly	1/155	27/14661	0.249658600463243	0.484880735900164	0.428100857338189	GRID2	1
GO:0110150	GO:0110150	negative regulation of biomineralization	1/155	27/14661	0.249658600463243	0.484880735900164	0.428100857338189	HEY2	1
GO:1903319	GO:1903319	positive regulation of protein maturation	1/155	27/14661	0.249658600463243	0.484880735900164	0.428100857338189	S100A10	1
GO:1903523	GO:1903523	negative regulation of blood circulation	1/155	27/14661	0.249658600463243	0.484880735900164	0.428100857338189	ATP1A2	1
GO:1903672	GO:1903672	positive regulation of sprouting angiogenesis	1/155	27/14661	0.249658600463243	0.484880735900164	0.428100857338189	TJP1	1
GO:1904385	GO:1904385	cellular response to angiotensin	1/155	27/14661	0.249658600463243	0.484880735900164	0.428100857338189	CAV1	1
GO:0033138	GO:0033138	positive regulation of peptidyl-serine phosphorylation	2/155	91/14661	0.250158192812161	0.484880735900164	0.428100857338189	NTRK2/CAV1	2
GO:0036473	GO:0036473	cell death in response to oxidative stress	2/155	91/14661	0.250158192812161	0.484880735900164	0.428100857338189	CYP1B1/PDK1	2
GO:0048024	GO:0048024	regulation of mRNA splicing, via spliceosome	2/155	91/14661	0.250158192812161	0.484880735900164	0.428100857338189	RBFOX1/MBNL3	2
GO:0060021	GO:0060021	roof of mouth development	2/155	91/14661	0.250158192812161	0.484880735900164	0.428100857338189	TBX1/SNAI2	2
GO:0097306	GO:0097306	cellular response to alcohol	2/155	91/14661	0.250158192812161	0.484880735900164	0.428100857338189	SFRP1/CYP1B1	2
GO:2001237	GO:2001237	negative regulation of extrinsic apoptotic signaling pathway	2/155	91/14661	0.250158192812161	0.484880735900164	0.428100857338189	LGALS3/SNAI2	2
GO:0048659	GO:0048659	smooth muscle cell proliferation	3/155	165/14661	0.25377568503294	0.488504903367005	0.431300632220586	IGFBP3/NDRG2/PRKG1	3
GO:1903169	GO:1903169	regulation of calcium ion transmembrane transport	3/155	165/14661	0.25377568503294	0.488504903367005	0.431300632220586	ATP1B1/CAV1/ATP1A2	3
GO:0006766	GO:0006766	vitamin metabolic process	2/155	92/14661	0.254077769460771	0.488504903367005	0.431300632220586	PDXK/SNAI2	2
GO:0010769	GO:0010769	regulation of cell morphogenesis involved in differentiation	2/155	92/14661	0.254077769460771	0.488504903367005	0.431300632220586	S100A10/APOA1	2
GO:0030316	GO:0030316	osteoclast differentiation	2/155	92/14661	0.254077769460771	0.488504903367005	0.431300632220586	SFRP1/PRXL2A	2
GO:0030512	GO:0030512	negative regulation of transforming growth factor beta receptor signaling pathway	2/155	92/14661	0.254077769460771	0.488504903367005	0.431300632220586	SPRY1/CAV1	2
GO:0044728	GO:0044728	DNA methylation or demethylation	2/155	92/14661	0.254077769460771	0.488504903367005	0.431300632220586	WT1/APOBEC3H	2
GO:0001516	GO:0001516	prostaglandin biosynthetic process	1/155	28/14661	0.257606045927791	0.488504903367005	0.431300632220586	PTGS1	1
GO:0002719	GO:0002719	negative regulation of cytokine production involved in immune response	1/155	28/14661	0.257606045927791	0.488504903367005	0.431300632220586	APOA1	1
GO:0002862	GO:0002862	negative regulation of inflammatory response to antigenic stimulus	1/155	28/14661	0.257606045927791	0.488504903367005	0.431300632220586	NPY	1
GO:0005979	GO:0005979	regulation of glycogen biosynthetic process	1/155	28/14661	0.257606045927791	0.488504903367005	0.431300632220586	IGF2	1
GO:0006656	GO:0006656	phosphatidylcholine biosynthetic process	1/155	28/14661	0.257606045927791	0.488504903367005	0.431300632220586	APOA1	1
GO:0009648	GO:0009648	photoperiodism	1/155	28/14661	0.257606045927791	0.488504903367005	0.431300632220586	NPY	1
GO:0010880	GO:0010880	regulation of release of sequestered calcium ion into cytosol by sarcoplasmic reticulum	1/155	28/14661	0.257606045927791	0.488504903367005	0.431300632220586	ATP1A2	1
GO:0010962	GO:0010962	regulation of glucan biosynthetic process	1/155	28/14661	0.257606045927791	0.488504903367005	0.431300632220586	IGF2	1
GO:0014072	GO:0014072	response to isoquinoline alkaloid	1/155	28/14661	0.257606045927791	0.488504903367005	0.431300632220586	MAP1LC3A	1
GO:0033238	GO:0033238	regulation of cellular amine metabolic process	1/155	28/14661	0.257606045927791	0.488504903367005	0.431300632220586	NPY	1
GO:0034390	GO:0034390	smooth muscle cell apoptotic process	1/155	28/14661	0.257606045927791	0.488504903367005	0.431300632220586	DIPK2A	1
GO:0034391	GO:0034391	regulation of smooth muscle cell apoptotic process	1/155	28/14661	0.257606045927791	0.488504903367005	0.431300632220586	DIPK2A	1
GO:0034694	GO:0034694	response to prostaglandin	1/155	28/14661	0.257606045927791	0.488504903367005	0.431300632220586	SFRP1	1
GO:0035767	GO:0035767	endothelial cell chemotaxis	1/155	28/14661	0.257606045927791	0.488504903367005	0.431300632220586	FGFR1	1
GO:0043278	GO:0043278	response to morphine	1/155	28/14661	0.257606045927791	0.488504903367005	0.431300632220586	MAP1LC3A	1
GO:0045737	GO:0045737	positive regulation of cyclin-dependent protein serine/threonine kinase activity	1/155	28/14661	0.257606045927791	0.488504903367005	0.431300632220586	CKS1B	1
GO:0045940	GO:0045940	positive regulation of steroid metabolic process	1/155	28/14661	0.257606045927791	0.488504903367005	0.431300632220586	APOA1	1
GO:0046457	GO:0046457	prostanoid biosynthetic process	1/155	28/14661	0.257606045927791	0.488504903367005	0.431300632220586	PTGS1	1
GO:0051654	GO:0051654	establishment of mitochondrion localization	1/155	28/14661	0.257606045927791	0.488504903367005	0.431300632220586	UCHL1	1
GO:0060292	GO:0060292	long-term synaptic depression	1/155	28/14661	0.257606045927791	0.488504903367005	0.431300632220586	GRID2	1
GO:0060544	GO:0060544	regulation of necroptotic process	1/155	28/14661	0.257606045927791	0.488504903367005	0.431300632220586	CAV1	1
GO:0065005	GO:0065005	protein-lipid complex assembly	1/155	28/14661	0.257606045927791	0.488504903367005	0.431300632220586	APOA1	1
GO:0090279	GO:0090279	regulation of calcium ion import	1/155	28/14661	0.257606045927791	0.488504903367005	0.431300632220586	LGALS3	1
GO:0098901	GO:0098901	regulation of cardiac muscle cell action potential	1/155	28/14661	0.257606045927791	0.488504903367005	0.431300632220586	CAV1	1
GO:1902992	GO:1902992	negative regulation of amyloid precursor protein catabolic process	1/155	28/14661	0.257606045927791	0.488504903367005	0.431300632220586	NTRK2	1
GO:2000463	GO:2000463	positive regulation of excitatory postsynaptic potential	1/155	28/14661	0.257606045927791	0.488504903367005	0.431300632220586	GRIN2A	1
GO:0022600	GO:0022600	digestive system process	2/155	93/14661	0.257998803630799	0.488928880323284	0.431674961174154	APOA1/EZR	2
GO:0031503	GO:0031503	protein-containing complex localization	3/155	167/14661	0.259461267407503	0.49054211638987	0.433099286151538	CALY/EZR/NSG1	3
GO:0035725	GO:0035725	sodium ion transmembrane transport	3/155	167/14661	0.259461267407503	0.49054211638987	0.433099286151538	ATP1B1/ATP1A2/SLMAP	3
GO:0098742	GO:0098742	cell-cell adhesion via plasma-membrane adhesion molecules	4/155	245/14661	0.260610513356809	0.49054211638987	0.433099286151538	APOA1/CLDN11/MAG/GRID2	4
GO:0048871	GO:0048871	multicellular organismal homeostasis	7/155	490/14661	0.261810554884646	0.49054211638987	0.433099286151538	CCN2/G0S2/CAV1/SLC40A1/AQP3/TJP1/CYTL1	7
GO:0045639	GO:0045639	positive regulation of myeloid cell differentiation	2/155	94/14661	0.261920829574475	0.49054211638987	0.433099286151538	FAM210B/ISG15	2
GO:0051952	GO:0051952	regulation of amine transport	2/155	94/14661	0.261920829574475	0.49054211638987	0.433099286151538	ATP1A2/SYT1	2
GO:0120162	GO:0120162	positive regulation of cold-induced thermogenesis	2/155	94/14661	0.261920829574475	0.49054211638987	0.433099286151538	G0S2/CAV1	2
GO:1904063	GO:1904063	negative regulation of cation transmembrane transport	2/155	94/14661	0.261920829574475	0.49054211638987	0.433099286151538	CAV1/ATP1A2	2
GO:0048771	GO:0048771	tissue remodeling	3/155	168/14661	0.262310591317509	0.49054211638987	0.433099286151538	SFRP1/CAV1/SUCO	3
GO:0051348	GO:0051348	negative regulation of transferase activity	4/155	246/14661	0.262935671226645	0.49054211638987	0.433099286151538	SFRP1/SPRY1/CAV1/UCHL1	4
GO:0060284	GO:0060284	regulation of cell development	7/155	491/14661	0.26343517898167	0.49054211638987	0.433099286151538	S100A10/GRN/APOA1/MAG/NTRK2/HEY2/MME	7
GO:0015711	GO:0015711	organic anion transport	5/155	327/14661	0.264750634628656	0.49054211638987	0.433099286151538	NTRK2/CD47/SLC16A11/ATP1A2/SLC25A38	5
GO:0045766	GO:0045766	positive regulation of angiogenesis	3/155	169/14661	0.265164001191527	0.49054211638987	0.433099286151538	GRN/CYP1B1/TJP1	3
GO:0071772	GO:0071772	response to BMP	3/155	169/14661	0.265164001191527	0.49054211638987	0.433099286151538	TMEM100/SFRP1/CCN1	3
GO:0071773	GO:0071773	cellular response to BMP stimulus	3/155	169/14661	0.265164001191527	0.49054211638987	0.433099286151538	TMEM100/SFRP1/CCN1	3
GO:1904018	GO:1904018	positive regulation of vasculature development	3/155	169/14661	0.265164001191527	0.49054211638987	0.433099286151538	GRN/CYP1B1/TJP1	3
GO:0010165	GO:0010165	response to X-ray	1/155	29/14661	0.265469851222753	0.49054211638987	0.433099286151538	SFRP1	1
GO:0010464	GO:0010464	regulation of mesenchymal cell proliferation	1/155	29/14661	0.265469851222753	0.49054211638987	0.433099286151538	TBX1	1
GO:0010575	GO:0010575	positive regulation of vascular endothelial growth factor production	1/155	29/14661	0.265469851222753	0.49054211638987	0.433099286151538	CYP1B1	1
GO:0015813	GO:0015813	L-glutamate transmembrane transport	1/155	29/14661	0.265469851222753	0.49054211638987	0.433099286151538	ATP1A2	1
GO:0019433	GO:0019433	triglyceride catabolic process	1/155	29/14661	0.265469851222753	0.49054211638987	0.433099286151538	APOA1	1
GO:0021602	GO:0021602	cranial nerve morphogenesis	1/155	29/14661	0.265469851222753	0.49054211638987	0.433099286151538	TBX1	1
GO:0030204	GO:0030204	chondroitin sulfate metabolic process	1/155	29/14661	0.265469851222753	0.49054211638987	0.433099286151538	DSEL	1
GO:0032691	GO:0032691	negative regulation of interleukin-1 beta production	1/155	29/14661	0.265469851222753	0.49054211638987	0.433099286151538	APOA1	1
GO:0033032	GO:0033032	regulation of myeloid cell apoptotic process	1/155	29/14661	0.265469851222753	0.49054211638987	0.433099286151538	SNAI2	1
GO:0034367	GO:0034367	protein-containing complex remodeling	1/155	29/14661	0.265469851222753	0.49054211638987	0.433099286151538	APOA1	1
GO:0042044	GO:0042044	fluid transport	1/155	29/14661	0.265469851222753	0.49054211638987	0.433099286151538	AQP3	1
GO:0045577	GO:0045577	regulation of B cell differentiation	1/155	29/14661	0.265469851222753	0.49054211638987	0.433099286151538	SFRP1	1
GO:0048265	GO:0048265	response to pain	1/155	29/14661	0.265469851222753	0.49054211638987	0.433099286151538	TAC1	1
GO:0048384	GO:0048384	retinoic acid receptor signaling pathway	1/155	29/14661	0.265469851222753	0.49054211638987	0.433099286151538	TBX1	1
GO:0051938	GO:0051938	L-glutamate import	1/155	29/14661	0.265469851222753	0.49054211638987	0.433099286151538	ATP1A2	1
GO:0060037	GO:0060037	pharyngeal system development	1/155	29/14661	0.265469851222753	0.49054211638987	0.433099286151538	TBX1	1
GO:0060219	GO:0060219	camera-type eye photoreceptor cell differentiation	1/155	29/14661	0.265469851222753	0.49054211638987	0.433099286151538	NTRK2	1
GO:0061437	GO:0061437	renal system vasculature development	1/155	29/14661	0.265469851222753	0.49054211638987	0.433099286151538	WT1	1
GO:0061440	GO:0061440	kidney vasculature development	1/155	29/14661	0.265469851222753	0.49054211638987	0.433099286151538	WT1	1
GO:1901099	GO:1901099	negative regulation of signal transduction in absence of ligand	1/155	29/14661	0.265469851222753	0.49054211638987	0.433099286151538	SNAI2	1
GO:1901380	GO:1901380	negative regulation of potassium ion transmembrane transport	1/155	29/14661	0.265469851222753	0.49054211638987	0.433099286151538	CAV1	1
GO:1902230	GO:1902230	negative regulation of intrinsic apoptotic signaling pathway in response to DNA damage	1/155	29/14661	0.265469851222753	0.49054211638987	0.433099286151538	SNAI2	1
GO:2001240	GO:2001240	negative regulation of extrinsic apoptotic signaling pathway in absence of ligand	1/155	29/14661	0.265469851222753	0.49054211638987	0.433099286151538	SNAI2	1
GO:0044106	GO:0044106	cellular amine metabolic process	2/155	95/14661	0.265843391104035	0.49060498102852	0.433154789296351	GRIN2A/NPY	2
GO:0045833	GO:0045833	negative regulation of lipid metabolic process	2/155	95/14661	0.265843391104035	0.49060498102852	0.433154789296351	DKK3/SNAI2	2
GO:0006641	GO:0006641	triglyceride metabolic process	2/155	96/14661	0.269766041443888	0.496351398366027	0.438228297082225	APOA1/CAV1	2
GO:0032410	GO:0032410	negative regulation of transporter activity	2/155	96/14661	0.269766041443888	0.496351398366027	0.438228297082225	CAV1/ATP1A2	2
GO:0062014	GO:0062014	negative regulation of small molecule metabolic process	2/155	96/14661	0.269766041443888	0.496351398366027	0.438228297082225	DKK3/SNAI2	2
GO:0051896	GO:0051896	regulation of protein kinase B signaling	3/155	171/14661	0.270882280691563	0.496351398366027	0.438228297082225	NTRK2/IGF2/FGFR1	3
GO:0032412	GO:0032412	regulation of ion transmembrane transporter activity	4/155	250/14661	0.272275676333884	0.496351398366027	0.438228297082225	ATP1B1/CAV1/ATP1A2/SLMAP	4
GO:0001975	GO:0001975	response to amphetamine	1/155	30/14661	0.273250890934377	0.496351398366027	0.438228297082225	GRIN2A	1
GO:0002431	GO:0002431	Fc receptor mediated stimulatory signaling pathway	1/155	30/14661	0.273250890934377	0.496351398366027	0.438228297082225	CD47	1
GO:0003299	GO:0003299	muscle hypertrophy in response to stress	1/155	30/14661	0.273250890934377	0.496351398366027	0.438228297082225	HEY2	1
GO:0007628	GO:0007628	adult walking behavior	1/155	30/14661	0.273250890934377	0.496351398366027	0.438228297082225	UCHL1	1
GO:0008156	GO:0008156	negative regulation of DNA replication	1/155	30/14661	0.273250890934377	0.496351398366027	0.438228297082225	S100A11	1
GO:0009072	GO:0009072	aromatic amino acid family metabolic process	1/155	30/14661	0.273250890934377	0.496351398366027	0.438228297082225	FAH	1
GO:0014044	GO:0014044	Schwann cell development	1/155	30/14661	0.273250890934377	0.496351398366027	0.438228297082225	NTRK2	1
GO:0014887	GO:0014887	cardiac muscle adaptation	1/155	30/14661	0.273250890934377	0.496351398366027	0.438228297082225	HEY2	1
GO:0014898	GO:0014898	cardiac muscle hypertrophy in response to stress	1/155	30/14661	0.273250890934377	0.496351398366027	0.438228297082225	HEY2	1
GO:0038094	GO:0038094	Fc-gamma receptor signaling pathway	1/155	30/14661	0.273250890934377	0.496351398366027	0.438228297082225	CD47	1
GO:0046685	GO:0046685	response to arsenic-containing substance	1/155	30/14661	0.273250890934377	0.496351398366027	0.438228297082225	CYP1B1	1
GO:0048679	GO:0048679	regulation of axon regeneration	1/155	30/14661	0.273250890934377	0.496351398366027	0.438228297082225	GRN	1
GO:0051497	GO:0051497	negative regulation of stress fiber assembly	1/155	30/14661	0.273250890934377	0.496351398366027	0.438228297082225	TJP1	1
GO:0061036	GO:0061036	positive regulation of cartilage development	1/155	30/14661	0.273250890934377	0.496351398366027	0.438228297082225	CCN1	1
GO:0061099	GO:0061099	negative regulation of protein tyrosine kinase activity	1/155	30/14661	0.273250890934377	0.496351398366027	0.438228297082225	CAV1	1
GO:0061384	GO:0061384	heart trabecula morphogenesis	1/155	30/14661	0.273250890934377	0.496351398366027	0.438228297082225	HEY2	1
GO:0072525	GO:0072525	pyridine-containing compound biosynthetic process	1/155	30/14661	0.273250890934377	0.496351398366027	0.438228297082225	PDXK	1
GO:0072529	GO:0072529	pyrimidine-containing compound catabolic process	1/155	30/14661	0.273250890934377	0.496351398366027	0.438228297082225	APOBEC3H	1
GO:0097106	GO:0097106	postsynaptic density organization	1/155	30/14661	0.273250890934377	0.496351398366027	0.438228297082225	GRID2	1
GO:1900027	GO:1900027	regulation of ruffle assembly	1/155	30/14661	0.273250890934377	0.496351398366027	0.438228297082225	CAV1	1
GO:0003333	GO:0003333	amino acid transmembrane transport	2/155	97/14661	0.27368834308481	0.496627823328149	0.438472352484951	ATP1A2/SLC25A38	2
GO:0071248	GO:0071248	cellular response to metal ion	3/155	172/14661	0.273746755211675	0.496627823328149	0.438472352484951	SLC40A1/SYT1/MAP1LC3A	3
GO:0021953	GO:0021953	central nervous system neuron differentiation	3/155	173/14661	0.276614525506184	0.501201240572334	0.442510219321558	NTRK2/GRID2/NPY	3
GO:0050954	GO:0050954	sensory perception of mechanical stimulus	3/155	173/14661	0.276614525506184	0.501201240572334	0.442510219321558	COL1A1/TBX1/SNAI2	3
GO:0034766	GO:0034766	negative regulation of ion transmembrane transport	2/155	98/14661	0.277609867640143	0.501820511944889	0.443056973576548	CAV1/ATP1A2	2
GO:0048709	GO:0048709	oligodendrocyte differentiation	2/155	98/14661	0.277609867640143	0.501820511944889	0.443056973576548	MAG/NTRK2	2
GO:0000132	GO:0000132	establishment of mitotic spindle orientation	1/155	31/14661	0.280950030562917	0.501820511944889	0.443056973576548	SPRY1	1
GO:0001945	GO:0001945	lymph vessel development	1/155	31/14661	0.280950030562917	0.501820511944889	0.443056973576548	TBX1	1
GO:0002183	GO:0002183	cytoplasmic translational initiation	1/155	31/14661	0.280950030562917	0.501820511944889	0.443056973576548	SLBP	1
GO:0006779	GO:0006779	porphyrin-containing compound biosynthetic process	1/155	31/14661	0.280950030562917	0.501820511944889	0.443056973576548	SLC25A38	1
GO:0006862	GO:0006862	nucleotide transport	1/155	31/14661	0.280950030562917	0.501820511944889	0.443056973576548	CD47	1
GO:0007035	GO:0007035	vacuolar acidification	1/155	31/14661	0.280950030562917	0.501820511944889	0.443056973576548	GRN	1
GO:0007143	GO:0007143	female meiotic nuclear division	1/155	31/14661	0.280950030562917	0.501820511944889	0.443056973576548	TOP2A	1
GO:0010667	GO:0010667	negative regulation of cardiac muscle cell apoptotic process	1/155	31/14661	0.280950030562917	0.501820511944889	0.443056973576548	HEY2	1
GO:0014808	GO:0014808	release of sequestered calcium ion into cytosol by sarcoplasmic reticulum	1/155	31/14661	0.280950030562917	0.501820511944889	0.443056973576548	ATP1A2	1
GO:0019934	GO:0019934	cGMP-mediated signaling	1/155	31/14661	0.280950030562917	0.501820511944889	0.443056973576548	PRKG1	1
GO:0033014	GO:0033014	tetrapyrrole biosynthetic process	1/155	31/14661	0.280950030562917	0.501820511944889	0.443056973576548	SLC25A38	1
GO:0035308	GO:0035308	negative regulation of protein dephosphorylation	1/155	31/14661	0.280950030562917	0.501820511944889	0.443056973576548	LGALS3	1
GO:0035510	GO:0035510	DNA dealkylation	1/155	31/14661	0.280950030562917	0.501820511944889	0.443056973576548	APOBEC3H	1
GO:0045730	GO:0045730	respiratory burst	1/155	31/14661	0.280950030562917	0.501820511944889	0.443056973576548	GRN	1
GO:0048710	GO:0048710	regulation of astrocyte differentiation	1/155	31/14661	0.280950030562917	0.501820511944889	0.443056973576548	MAG	1
GO:0060351	GO:0060351	cartilage development involved in endochondral bone morphogenesis	1/155	31/14661	0.280950030562917	0.501820511944889	0.443056973576548	COL1A1	1
GO:0061037	GO:0061037	negative regulation of cartilage development	1/155	31/14661	0.280950030562917	0.501820511944889	0.443056973576548	SNAI2	1
GO:0062098	GO:0062098	regulation of programmed necrotic cell death	1/155	31/14661	0.280950030562917	0.501820511944889	0.443056973576548	CAV1	1
GO:0090659	GO:0090659	walking behavior	1/155	31/14661	0.280950030562917	0.501820511944889	0.443056973576548	UCHL1	1
GO:1900181	GO:1900181	negative regulation of protein localization to nucleus	1/155	31/14661	0.280950030562917	0.501820511944889	0.443056973576548	MAGED1	1
GO:1990776	GO:1990776	response to angiotensin	1/155	31/14661	0.280950030562917	0.501820511944889	0.443056973576548	CAV1	1
GO:0008585	GO:0008585	female gonad development	2/155	99/14661	0.281530195703956	0.502546180101564	0.443697665476668	SFRP1/WT1	2
GO:0019058	GO:0019058	viral life cycle	4/155	255/14661	0.284030997326487	0.506384689866469	0.447086683021789	CAV1/TOP2A/APOBEC3H/ISG15	4
GO:1903532	GO:1903532	positive regulation of secretion by cell	4/155	255/14661	0.284030997326487	0.506384689866469	0.447086683021789	S100A10/EZR/SYT1/VSNL1	4
GO:0002695	GO:0002695	negative regulation of leukocyte activation	3/155	176/14661	0.285235683759814	0.506521300563709	0.447207296509354	GRN/LGALS3/SFRP1	3
GO:0009749	GO:0009749	response to glucose	3/155	176/14661	0.285235683759814	0.506521300563709	0.447207296509354	CCN2/TXNIP/VSNL1	3
GO:0001938	GO:0001938	positive regulation of endothelial cell proliferation	2/155	100/14661	0.28544891671116	0.506521300563709	0.447207296509354	IGF2/FGFR1	2
GO:0022408	GO:0022408	negative regulation of cell-cell adhesion	3/155	177/14661	0.288114718025647	0.506521300563709	0.447207296509354	LGALS3/APOA1/PRKG1	3
GO:0002347	GO:0002347	response to tumor cell	1/155	32/14661	0.28856812661642	0.506521300563709	0.447207296509354	TXNIP	1
GO:0003338	GO:0003338	metanephros morphogenesis	1/155	32/14661	0.28856812661642	0.506521300563709	0.447207296509354	WT1	1
GO:0003382	GO:0003382	epithelial cell morphogenesis	1/155	32/14661	0.28856812661642	0.506521300563709	0.447207296509354	COL18A1	1
GO:0006084	GO:0006084	acetyl-CoA metabolic process	1/155	32/14661	0.28856812661642	0.506521300563709	0.447207296509354	PDK1	1
GO:0006688	GO:0006688	glycosphingolipid biosynthetic process	1/155	32/14661	0.28856812661642	0.506521300563709	0.447207296509354	A4GALT	1
GO:0007435	GO:0007435	salivary gland morphogenesis	1/155	32/14661	0.28856812661642	0.506521300563709	0.447207296509354	SNAI2	1
GO:0010765	GO:0010765	positive regulation of sodium ion transport	1/155	32/14661	0.28856812661642	0.506521300563709	0.447207296509354	ATP1B1	1
GO:0035025	GO:0035025	positive regulation of Rho protein signal transduction	1/155	32/14661	0.28856812661642	0.506521300563709	0.447207296509354	APOA1	1
GO:0040036	GO:0040036	regulation of fibroblast growth factor receptor signaling pathway	1/155	32/14661	0.28856812661642	0.506521300563709	0.447207296509354	SPRY1	1
GO:0042119	GO:0042119	neutrophil activation	1/155	32/14661	0.28856812661642	0.506521300563709	0.447207296509354	GRN	1
GO:0043330	GO:0043330	response to exogenous dsRNA	1/155	32/14661	0.28856812661642	0.506521300563709	0.447207296509354	CAV1	1
GO:0045324	GO:0045324	late endosome to vacuole transport	1/155	32/14661	0.28856812661642	0.506521300563709	0.447207296509354	TMEM50A	1
GO:0051385	GO:0051385	response to mineralocorticoid	1/155	32/14661	0.28856812661642	0.506521300563709	0.447207296509354	CCN2	1
GO:0051642	GO:0051642	centrosome localization	1/155	32/14661	0.28856812661642	0.506521300563709	0.447207296509354	EZR	1
GO:0051930	GO:0051930	regulation of sensory perception of pain	1/155	32/14661	0.28856812661642	0.506521300563709	0.447207296509354	TMEM100	1
GO:0051931	GO:0051931	regulation of sensory perception	1/155	32/14661	0.28856812661642	0.506521300563709	0.447207296509354	TMEM100	1
GO:0071459	GO:0071459	protein localization to chromosome, centromeric region	1/155	32/14661	0.28856812661642	0.506521300563709	0.447207296509354	SMC5	1
GO:1901797	GO:1901797	negative regulation of signal transduction by p53 class mediator	1/155	32/14661	0.28856812661642	0.506521300563709	0.447207296509354	SNAI2	1
GO:1903514	GO:1903514	release of sequestered calcium ion into cytosol by endoplasmic reticulum	1/155	32/14661	0.28856812661642	0.506521300563709	0.447207296509354	ATP1A2	1
GO:1904031	GO:1904031	positive regulation of cyclin-dependent protein kinase activity	1/155	32/14661	0.28856812661642	0.506521300563709	0.447207296509354	CKS1B	1
GO:1905207	GO:1905207	regulation of cardiocyte differentiation	1/155	32/14661	0.28856812661642	0.506521300563709	0.447207296509354	HEY2	1
GO:0002027	GO:0002027	regulation of heart rate	2/155	101/14661	0.289365628799545	0.506521300563709	0.447207296509354	CAV1/HEY2	2
GO:0030148	GO:0030148	sphingolipid biosynthetic process	2/155	101/14661	0.289365628799545	0.506521300563709	0.447207296509354	CCN1/A4GALT	2
GO:0032609	GO:0032609	interferon-gamma production	2/155	101/14661	0.289365628799545	0.506521300563709	0.447207296509354	CD47/ISG15	2
GO:0032649	GO:0032649	regulation of interferon-gamma production	2/155	101/14661	0.289365628799545	0.506521300563709	0.447207296509354	CD47/ISG15	2
GO:0051588	GO:0051588	regulation of neurotransmitter transport	2/155	101/14661	0.289365628799545	0.506521300563709	0.447207296509354	ATP1A2/SYT1	2
GO:0015850	GO:0015850	organic hydroxy compound transport	4/155	258/14661	0.29112178984916	0.507259287002505	0.447858864212009	APOA1/CAV1/AQP3/SYT1	4
GO:0022898	GO:0022898	regulation of transmembrane transporter activity	4/155	258/14661	0.29112178984916	0.507259287002505	0.447858864212009	ATP1B1/CAV1/ATP1A2/SLMAP	4
GO:0046942	GO:0046942	carboxylic acid transport	4/155	258/14661	0.29112178984916	0.507259287002505	0.447858864212009	NTRK2/SLC16A11/ATP1A2/SLC25A38	4
GO:1901653	GO:1901653	cellular response to peptide	5/155	340/14661	0.291156905349203	0.507259287002505	0.447858864212009	PLAT/CYP1B1/CAV1/IGF2/SOCS3	5
GO:0009408	GO:0009408	response to heat	2/155	102/14661	0.293279938673716	0.507259287002505	0.447858864212009	IGFBP7/SST	2
GO:0015837	GO:0015837	amine transport	2/155	102/14661	0.293279938673716	0.507259287002505	0.447858864212009	ATP1A2/SYT1	2
GO:0031398	GO:0031398	positive regulation of protein ubiquitination	2/155	102/14661	0.293279938673716	0.507259287002505	0.447858864212009	CAV1/UBE2C	2
GO:0035282	GO:0035282	segmentation	2/155	102/14661	0.293279938673716	0.507259287002505	0.447858864212009	SFRP1/WT1	2
GO:1903707	GO:1903707	negative regulation of hemopoiesis	2/155	102/14661	0.293279938673716	0.507259287002505	0.447858864212009	SFRP1/SNAI2	2
GO:0010632	GO:0010632	regulation of epithelial cell migration	4/155	260/14661	0.295862858866146	0.507259287002505	0.447858864212009	GRN/SPARC/FGFR1/MAP4K4	4
GO:0001881	GO:0001881	receptor recycling	1/155	33/14661	0.296106026703538	0.507259287002505	0.447858864212009	NSG1	1
GO:0006953	GO:0006953	acute-phase response	1/155	33/14661	0.296106026703538	0.507259287002505	0.447858864212009	SIGIRR	1
GO:0010664	GO:0010664	negative regulation of striated muscle cell apoptotic process	1/155	33/14661	0.296106026703538	0.507259287002505	0.447858864212009	HEY2	1
GO:0010923	GO:0010923	negative regulation of phosphatase activity	1/155	33/14661	0.296106026703538	0.507259287002505	0.447858864212009	LGALS3	1
GO:0016486	GO:0016486	peptide hormone processing	1/155	33/14661	0.296106026703538	0.507259287002505	0.447858864212009	CPE	1
GO:0019731	GO:0019731	antibacterial humoral response	1/155	33/14661	0.296106026703538	0.507259287002505	0.447858864212009	WFDC2	1
GO:0021696	GO:0021696	cerebellar cortex morphogenesis	1/155	33/14661	0.296106026703538	0.507259287002505	0.447858864212009	GRID2	1
GO:0032232	GO:0032232	negative regulation of actin filament bundle assembly	1/155	33/14661	0.296106026703538	0.507259287002505	0.447858864212009	TJP1	1
GO:0034110	GO:0034110	regulation of homotypic cell-cell adhesion	1/155	33/14661	0.296106026703538	0.507259287002505	0.447858864212009	PRKG1	1
GO:0034260	GO:0034260	negative regulation of GTPase activity	1/155	33/14661	0.296106026703538	0.507259287002505	0.447858864212009	SPRY1	1
GO:0045907	GO:0045907	positive regulation of vasoconstriction	1/155	33/14661	0.296106026703538	0.507259287002505	0.447858864212009	CAV1	1
GO:0046329	GO:0046329	negative regulation of JNK cascade	1/155	33/14661	0.296106026703538	0.507259287002505	0.447858864212009	SFRP1	1
GO:0046427	GO:0046427	positive regulation of receptor signaling pathway via JAK-STAT	1/155	33/14661	0.296106026703538	0.507259287002505	0.447858864212009	CYP1B1	1
GO:0046466	GO:0046466	membrane lipid catabolic process	1/155	33/14661	0.296106026703538	0.507259287002505	0.447858864212009	CYP1B1	1
GO:0048261	GO:0048261	negative regulation of receptor-mediated endocytosis	1/155	33/14661	0.296106026703538	0.507259287002505	0.447858864212009	LRRTM1	1
GO:0048536	GO:0048536	spleen development	1/155	33/14661	0.296106026703538	0.507259287002505	0.447858864212009	SLC40A1	1
GO:0050869	GO:0050869	negative regulation of B cell activation	1/155	33/14661	0.296106026703538	0.507259287002505	0.447858864212009	SFRP1	1
GO:0051968	GO:0051968	positive regulation of synaptic transmission, glutamatergic	1/155	33/14661	0.296106026703538	0.507259287002505	0.447858864212009	GRIN2A	1
GO:0055023	GO:0055023	positive regulation of cardiac muscle tissue growth	1/155	33/14661	0.296106026703538	0.507259287002505	0.447858864212009	HEY2	1
GO:0060218	GO:0060218	hematopoietic stem cell differentiation	1/155	33/14661	0.296106026703538	0.507259287002505	0.447858864212009	SFRP1	1
GO:0061842	GO:0061842	microtubule organizing center localization	1/155	33/14661	0.296106026703538	0.507259287002505	0.447858864212009	EZR	1
GO:0070528	GO:0070528	protein kinase C signaling	1/155	33/14661	0.296106026703538	0.507259287002505	0.447858864212009	AKAP12	1
GO:0070570	GO:0070570	regulation of neuron projection regeneration	1/155	33/14661	0.296106026703538	0.507259287002505	0.447858864212009	GRN	1
GO:0099084	GO:0099084	postsynaptic specialization organization	1/155	33/14661	0.296106026703538	0.507259287002505	0.447858864212009	GRID2	1
GO:1900371	GO:1900371	regulation of purine nucleotide biosynthetic process	1/155	33/14661	0.296106026703538	0.507259287002505	0.447858864212009	PDK1	1
GO:1905898	GO:1905898	positive regulation of response to endoplasmic reticulum stress	1/155	33/14661	0.296106026703538	0.507259287002505	0.447858864212009	CAV1	1
GO:0009308	GO:0009308	amine metabolic process	2/155	103/14661	0.297191461470902	0.5079144433181	0.448437301257722	GRIN2A/NPY	2
GO:0046545	GO:0046545	development of primary female sexual characteristics	2/155	103/14661	0.297191461470902	0.5079144433181	0.448437301257722	SFRP1/WT1	2
GO:0071482	GO:0071482	cellular response to light stimulus	2/155	103/14661	0.297191461470902	0.5079144433181	0.448437301257722	MFAP4/MME	2
GO:0071675	GO:0071675	regulation of mononuclear cell migration	2/155	103/14661	0.297191461470902	0.5079144433181	0.448437301257722	LGALS3/CD47	2
GO:0009746	GO:0009746	response to hexose	3/155	181/14661	0.299652453895218	0.51151541155179	0.451616593553647	CCN2/TXNIP/VSNL1	3
GO:0031099	GO:0031099	regeneration	3/155	181/14661	0.299652453895218	0.51151541155179	0.451616593553647	GRN/MAG/HOPX	3
GO:0034446	GO:0034446	substrate adhesion-dependent cell spreading	2/155	104/14661	0.301099820628609	0.513041874980935	0.452964307031064	S100A10/APOA1	2
GO:0007369	GO:0007369	gastrulation	3/155	182/14661	0.302541373348479	0.513041874980935	0.452964307031064	SFRP1/APOA1/DUSP2	3
GO:0031334	GO:0031334	positive regulation of protein-containing complex assembly	3/155	182/14661	0.302541373348479	0.513041874980935	0.452964307031064	CALY/LGALS3/ISG15	3
GO:0007431	GO:0007431	salivary gland development	1/155	34/14661	0.303564569625397	0.513041874980935	0.452964307031064	SNAI2	1
GO:0030279	GO:0030279	negative regulation of ossification	1/155	34/14661	0.303564569625397	0.513041874980935	0.452964307031064	SFRP1	1
GO:0030808	GO:0030808	regulation of nucleotide biosynthetic process	1/155	34/14661	0.303564569625397	0.513041874980935	0.452964307031064	PDK1	1
GO:0032094	GO:0032094	response to food	1/155	34/14661	0.303564569625397	0.513041874980935	0.452964307031064	NPY	1
GO:0032728	GO:0032728	positive regulation of interferon-beta production	1/155	34/14661	0.303564569625397	0.513041874980935	0.452964307031064	ISG15	1
GO:0033028	GO:0033028	myeloid cell apoptotic process	1/155	34/14661	0.303564569625397	0.513041874980935	0.452964307031064	SNAI2	1
GO:0033144	GO:0033144	negative regulation of intracellular steroid hormone receptor signaling pathway	1/155	34/14661	0.303564569625397	0.513041874980935	0.452964307031064	SFRP1	1
GO:0035066	GO:0035066	positive regulation of histone acetylation	1/155	34/14661	0.303564569625397	0.513041874980935	0.452964307031064	SNAI2	1
GO:0035633	GO:0035633	maintenance of blood-brain barrier	1/155	34/14661	0.303564569625397	0.513041874980935	0.452964307031064	TJP1	1
GO:0043516	GO:0043516	regulation of DNA damage response, signal transduction by p53 class mediator	1/155	34/14661	0.303564569625397	0.513041874980935	0.452964307031064	SNAI2	1
GO:0045616	GO:0045616	regulation of keratinocyte differentiation	1/155	34/14661	0.303564569625397	0.513041874980935	0.452964307031064	AQP3	1
GO:0048246	GO:0048246	macrophage chemotaxis	1/155	34/14661	0.303564569625397	0.513041874980935	0.452964307031064	LGALS3	1
GO:0070873	GO:0070873	regulation of glycogen metabolic process	1/155	34/14661	0.303564569625397	0.513041874980935	0.452964307031064	IGF2	1
GO:0086005	GO:0086005	ventricular cardiac muscle cell action potential	1/155	34/14661	0.303564569625397	0.513041874980935	0.452964307031064	CAV1	1
GO:0043280	GO:0043280	positive regulation of cysteine-type endopeptidase activity involved in apoptotic process	2/155	105/14661	0.305004647754112	0.514692531488	0.454421670488768	CCN2/CCN1	2
GO:0010975	GO:0010975	regulation of neuron projection development	6/155	431/14661	0.305176475681017	0.514692531488	0.454421670488768	GRN/SFRP1/MAG/NTRK2/GRID2/ITM2C	6
GO:0009913	GO:0009913	epidermal cell differentiation	3/155	183/14661	0.305431727163294	0.514692531488	0.454421670488768	TXNIP/AQP3/HEY2	3
GO:0031396	GO:0031396	regulation of protein ubiquitination	3/155	183/14661	0.305431727163294	0.514692531488	0.454421670488768	CAV1/UBE2C/ISG15	3
GO:0046578	GO:0046578	regulation of Ras protein signal transduction	3/155	183/14661	0.305431727163294	0.514692531488	0.454421670488768	APOA1/SPRY1/MAP4K4	3
GO:0042886	GO:0042886	amide transport	4/155	265/14661	0.307757916998624	0.517048246259053	0.456501529386977	CPE/SFRP1/AQP3/VSNL1	4
GO:1903828	GO:1903828	negative regulation of protein localization	3/155	184/14661	0.308323338364378	0.517048246259053	0.456501529386977	SFRP1/MAGED1/VSNL1	3
GO:0021761	GO:0021761	limbic system development	2/155	106/14661	0.308905582495736	0.517048246259053	0.456501529386977	ATP1A2/EMX2	2
GO:0043473	GO:0043473	pigmentation	2/155	106/14661	0.308905582495736	0.517048246259053	0.456501529386977	SNAI2/AP1S2	2
GO:0072089	GO:0072089	stem cell proliferation	2/155	106/14661	0.308905582495736	0.517048246259053	0.456501529386977	WNT2B/SNAI2	2
GO:0048568	GO:0048568	embryonic organ development	6/155	434/14661	0.310733704002635	0.517048246259053	0.456501529386977	CCN1/TBX1/KRT19/HEY2/IGF2/SOCS3	6
GO:0001662	GO:0001662	behavioral fear response	1/155	35/14661	0.310944585466517	0.517048246259053	0.456501529386977	ATP1A2	1
GO:0001893	GO:0001893	maternal placenta development	1/155	35/14661	0.310944585466517	0.517048246259053	0.456501529386977	NDP	1
GO:0002691	GO:0002691	regulation of cellular extravasation	1/155	35/14661	0.310944585466517	0.517048246259053	0.456501529386977	CD47	1
GO:0007617	GO:0007617	mating behavior	1/155	35/14661	0.310944585466517	0.517048246259053	0.456501529386977	TAC1	1
GO:0021988	GO:0021988	olfactory lobe development	1/155	35/14661	0.310944585466517	0.517048246259053	0.456501529386977	ATP1A2	1
GO:0031646	GO:0031646	positive regulation of nervous system process	1/155	35/14661	0.310944585466517	0.517048246259053	0.456501529386977	MAG	1
GO:0032350	GO:0032350	regulation of hormone metabolic process	1/155	35/14661	0.310944585466517	0.517048246259053	0.456501529386977	DKK3	1
GO:0040001	GO:0040001	establishment of mitotic spindle localization	1/155	35/14661	0.310944585466517	0.517048246259053	0.456501529386977	SPRY1	1
GO:0042462	GO:0042462	eye photoreceptor cell development	1/155	35/14661	0.310944585466517	0.517048246259053	0.456501529386977	NTRK2	1
GO:0042572	GO:0042572	retinol metabolic process	1/155	35/14661	0.310944585466517	0.517048246259053	0.456501529386977	CYP1B1	1
GO:0044319	GO:0044319	wound healing, spreading of cells	1/155	35/14661	0.310944585466517	0.517048246259053	0.456501529386977	CCN1	1
GO:0060306	GO:0060306	regulation of membrane repolarization	1/155	35/14661	0.310944585466517	0.517048246259053	0.456501529386977	CAV1	1
GO:0071711	GO:0071711	basement membrane organization	1/155	35/14661	0.310944585466517	0.517048246259053	0.456501529386977	CAV1	1
GO:0090181	GO:0090181	regulation of cholesterol metabolic process	1/155	35/14661	0.310944585466517	0.517048246259053	0.456501529386977	APOA1	1
GO:0090505	GO:0090505	epiboly involved in wound healing	1/155	35/14661	0.310944585466517	0.517048246259053	0.456501529386977	CCN1	1
GO:0097484	GO:0097484	dendrite extension	1/155	35/14661	0.310944585466517	0.517048246259053	0.456501529386977	SYT1	1
GO:0098810	GO:0098810	neurotransmitter reuptake	1/155	35/14661	0.310944585466517	0.517048246259053	0.456501529386977	ATP1A2	1
GO:0002764	GO:0002764	immune response-regulating signaling pathway	5/155	351/14661	0.313860300724606	0.520211271792471	0.459294162383883	LGALS3/CD22/EZR/CAV1/CD47	5
GO:0015931	GO:0015931	nucleobase-containing compound transport	3/155	186/14661	0.314109633466168	0.520211271792471	0.459294162383883	RBFOX1/CD47/SLBP	3
GO:0050821	GO:0050821	protein stabilization	3/155	186/14661	0.314109633466168	0.520211271792471	0.459294162383883	GRN/ATP1B1/APOA1	3
GO:2000241	GO:2000241	regulation of reproductive process	3/155	186/14661	0.314109633466168	0.520211271792471	0.459294162383883	SFRP1/PLAT/WT1	3
GO:0030301	GO:0030301	cholesterol transport	2/155	108/14661	0.316694372866074	0.520211271792471	0.459294162383883	APOA1/CAV1	2
GO:0030510	GO:0030510	regulation of BMP signaling pathway	2/155	108/14661	0.316694372866074	0.520211271792471	0.459294162383883	SFRP1/CCN1	2
GO:0036503	GO:0036503	ERAD pathway	2/155	108/14661	0.316694372866074	0.520211271792471	0.459294162383883	CAV1/FBXO17	2
GO:0045445	GO:0045445	myoblast differentiation	2/155	108/14661	0.316694372866074	0.520211271792471	0.459294162383883	IGFBP3/MBNL3	2
GO:1905954	GO:1905954	positive regulation of lipid localization	2/155	108/14661	0.316694372866074	0.520211271792471	0.459294162383883	APOA1/CAV1	2
GO:0070374	GO:0070374	positive regulation of ERK1 and ERK2 cascade	3/155	187/14661	0.317003971868828	0.520211271792471	0.459294162383883	CCN2/AKAP12/NPY	3
GO:0022411	GO:0022411	cellular component disassembly	6/155	438/14661	0.318170630919361	0.520211271792471	0.459294162383883	TOP2A/PLEKHH2/MAP4K4/SNAI2/PLAAT1/MAP1LC3A	6
GO:0002209	GO:0002209	behavioral defense response	1/155	36/14661	0.318246895684806	0.520211271792471	0.459294162383883	ATP1A2	1
GO:0006692	GO:0006692	prostanoid metabolic process	1/155	36/14661	0.318246895684806	0.520211271792471	0.459294162383883	PTGS1	1
GO:0006693	GO:0006693	prostaglandin metabolic process	1/155	36/14661	0.318246895684806	0.520211271792471	0.459294162383883	PTGS1	1
GO:0014037	GO:0014037	Schwann cell differentiation	1/155	36/14661	0.318246895684806	0.520211271792471	0.459294162383883	NTRK2	1
GO:0014046	GO:0014046	dopamine secretion	1/155	36/14661	0.318246895684806	0.520211271792471	0.459294162383883	SYT1	1
GO:0014059	GO:0014059	regulation of dopamine secretion	1/155	36/14661	0.318246895684806	0.520211271792471	0.459294162383883	SYT1	1
GO:0032438	GO:0032438	melanosome organization	1/155	36/14661	0.318246895684806	0.520211271792471	0.459294162383883	AP1S2	1
GO:0032509	GO:0032509	endosome transport via multivesicular body sorting pathway	1/155	36/14661	0.318246895684806	0.520211271792471	0.459294162383883	TMEM50A	1
GO:0032692	GO:0032692	negative regulation of interleukin-1 production	1/155	36/14661	0.318246895684806	0.520211271792471	0.459294162383883	APOA1	1
GO:0032885	GO:0032885	regulation of polysaccharide biosynthetic process	1/155	36/14661	0.318246895684806	0.520211271792471	0.459294162383883	IGF2	1
GO:0036230	GO:0036230	granulocyte activation	1/155	36/14661	0.318246895684806	0.520211271792471	0.459294162383883	GRN	1
GO:0043267	GO:0043267	negative regulation of potassium ion transport	1/155	36/14661	0.318246895684806	0.520211271792471	0.459294162383883	CAV1	1
GO:0043403	GO:0043403	skeletal muscle tissue regeneration	1/155	36/14661	0.318246895684806	0.520211271792471	0.459294162383883	HOPX	1
GO:0051294	GO:0051294	establishment of spindle orientation	1/155	36/14661	0.318246895684806	0.520211271792471	0.459294162383883	SPRY1	1
GO:0070232	GO:0070232	regulation of T cell apoptotic process	1/155	36/14661	0.318246895684806	0.520211271792471	0.459294162383883	LGALS3	1
GO:0070296	GO:0070296	sarcoplasmic reticulum calcium ion transport	1/155	36/14661	0.318246895684806	0.520211271792471	0.459294162383883	ATP1A2	1
GO:0090504	GO:0090504	epiboly	1/155	36/14661	0.318246895684806	0.520211271792471	0.459294162383883	CCN1	1
GO:0097242	GO:0097242	amyloid-beta clearance	1/155	36/14661	0.318246895684806	0.520211271792471	0.459294162383883	MME	1
GO:1902229	GO:1902229	regulation of intrinsic apoptotic signaling pathway in response to DNA damage	1/155	36/14661	0.318246895684806	0.520211271792471	0.459294162383883	SNAI2	1
GO:0017157	GO:0017157	regulation of exocytosis	3/155	188/14661	0.319898876667644	0.521667044163432	0.460579462776237	S100A10/SYT1/VSNL1	3
GO:0051249	GO:0051249	regulation of lymphocyte activation	6/155	439/14661	0.320034408957038	0.521667044163432	0.460579462776237	LGALS3/SFRP1/CD22/CAV1/CD47/IGF2	6
GO:0002761	GO:0002761	regulation of myeloid leukocyte differentiation	2/155	109/14661	0.320581546863064	0.521667044163432	0.460579462776237	SFRP1/PRXL2A	2
GO:0033865	GO:0033865	nucleoside bisphosphate metabolic process	2/155	109/14661	0.320581546863064	0.521667044163432	0.460579462776237	PDK1/ACSM3	2
GO:0033875	GO:0033875	ribonucleoside bisphosphate metabolic process	2/155	109/14661	0.320581546863064	0.521667044163432	0.460579462776237	PDK1/ACSM3	2
GO:0034032	GO:0034032	purine nucleoside bisphosphate metabolic process	2/155	109/14661	0.320581546863064	0.521667044163432	0.460579462776237	PDK1/ACSM3	2
GO:0042752	GO:0042752	regulation of circadian rhythm	2/155	109/14661	0.320581546863064	0.521667044163432	0.460579462776237	TOP2A/MAGED1	2
GO:0050852	GO:0050852	T cell receptor signaling pathway	2/155	109/14661	0.320581546863064	0.521667044163432	0.460579462776237	LGALS3/EZR	2
GO:0034284	GO:0034284	response to monosaccharide	3/155	189/14661	0.322794179357816	0.523145153031038	0.461884484045615	CCN2/TXNIP/VSNL1	3
GO:0043406	GO:0043406	positive regulation of MAP kinase activity	2/155	110/14661	0.324463464967558	0.523145153031038	0.461884484045615	MAGED1/FGFR1	2
GO:0090288	GO:0090288	negative regulation of cellular response to growth factor stimulus	2/155	110/14661	0.324463464967558	0.523145153031038	0.461884484045615	SFRP1/SPRY1	2
GO:0001953	GO:0001953	negative regulation of cell-matrix adhesion	1/155	37/14661	0.325472313200625	0.523145153031038	0.461884484045615	MAP4K4	1
GO:0003016	GO:0003016	respiratory system process	1/155	37/14661	0.325472313200625	0.523145153031038	0.461884484045615	ATP1A2	1
GO:0006775	GO:0006775	fat-soluble vitamin metabolic process	1/155	37/14661	0.325472313200625	0.523145153031038	0.461884484045615	SNAI2	1
GO:0010863	GO:0010863	positive regulation of phospholipase C activity	1/155	37/14661	0.325472313200625	0.523145153031038	0.461884484045615	FGFR1	1
GO:0021762	GO:0021762	substantia nigra development	1/155	37/14661	0.325472313200625	0.523145153031038	0.461884484045615	NDRG2	1
GO:0030866	GO:0030866	cortical actin cytoskeleton organization	1/155	37/14661	0.325472313200625	0.523145153031038	0.461884484045615	EZR	1
GO:0032733	GO:0032733	positive regulation of interleukin-10 production	1/155	37/14661	0.325472313200625	0.523145153031038	0.461884484045615	ISG15	1
GO:0043331	GO:0043331	response to dsRNA	1/155	37/14661	0.325472313200625	0.523145153031038	0.461884484045615	CAV1	1
GO:0045746	GO:0045746	negative regulation of Notch signaling pathway	1/155	37/14661	0.325472313200625	0.523145153031038	0.461884484045615	HEY2	1
GO:0045880	GO:0045880	positive regulation of smoothened signaling pathway	1/155	37/14661	0.325472313200625	0.523145153031038	0.461884484045615	SFRP1	1
GO:0048753	GO:0048753	pigment granule organization	1/155	37/14661	0.325472313200625	0.523145153031038	0.461884484045615	AP1S2	1
GO:0050999	GO:0050999	regulation of nitric-oxide synthase activity	1/155	37/14661	0.325472313200625	0.523145153031038	0.461884484045615	CAV1	1
GO:0055090	GO:0055090	acylglycerol homeostasis	1/155	37/14661	0.325472313200625	0.523145153031038	0.461884484045615	APOA1	1
GO:0061844	GO:0061844	antimicrobial humoral immune response mediated by antimicrobial peptide	1/155	37/14661	0.325472313200625	0.523145153031038	0.461884484045615	CXCL14	1
GO:0070316	GO:0070316	regulation of G0 to G1 transition	1/155	37/14661	0.325472313200625	0.523145153031038	0.461884484045615	CCN2	1
GO:0070328	GO:0070328	triglyceride homeostasis	1/155	37/14661	0.325472313200625	0.523145153031038	0.461884484045615	APOA1	1
GO:0099622	GO:0099622	cardiac muscle cell membrane repolarization	1/155	37/14661	0.325472313200625	0.523145153031038	0.461884484045615	ATP1B1	1
GO:1901020	GO:1901020	negative regulation of calcium ion transmembrane transporter activity	1/155	37/14661	0.325472313200625	0.523145153031038	0.461884484045615	ATP1A2	1
GO:1904894	GO:1904894	positive regulation of receptor signaling pathway via STAT	1/155	37/14661	0.325472313200625	0.523145153031038	0.461884484045615	CYP1B1	1
GO:0048839	GO:0048839	inner ear development	3/155	190/14661	0.325689713136079	0.523203596977914	0.461936084164802	TBX1/HEY2/CYTL1	3
GO:0007159	GO:0007159	leukocyte cell-cell adhesion	5/155	357/14661	0.326347635010454	0.523969258433452	0.462612086120083	LGALS3/EZR/CAV1/CD47/IGF2	5
GO:0051897	GO:0051897	positive regulation of protein kinase B signaling	2/155	111/14661	0.32833980516394	0.526100584092694	0.464493832030847	IGF2/FGFR1	2
GO:0007033	GO:0007033	vacuole organization	3/155	191/14661	0.328585312902185	0.526100584092694	0.464493832030847	GRN/NDP/MAP1LC3A	3
GO:0010951	GO:0010951	negative regulation of endopeptidase activity	3/155	191/14661	0.328585312902185	0.526100584092694	0.464493832030847	WFDC2/SERPINA5/WFDC1	3
GO:0042594	GO:0042594	response to starvation	3/155	191/14661	0.328585312902185	0.526100584092694	0.464493832030847	SFRP1/WNT2B/MAP1LC3A	3
GO:0072593	GO:0072593	reactive oxygen species metabolic process	3/155	191/14661	0.328585312902185	0.526100584092694	0.464493832030847	CCN2/CYP1B1/CCN1	3
GO:0006643	GO:0006643	membrane lipid metabolic process	3/155	192/14661	0.331480815259977	0.528173926803018	0.466324384837194	CYP1B1/CCN1/A4GALT	3
GO:0030705	GO:0030705	cytoskeleton-dependent intracellular transport	3/155	192/14661	0.331480815259977	0.528173926803018	0.466324384837194	CALY/MYO10/UCHL1	3
GO:0072330	GO:0072330	monocarboxylic acid biosynthetic process	3/155	192/14661	0.331480815259977	0.528173926803018	0.466324384837194	APOA1/PTGS1/ACSM3	3
GO:0002673	GO:0002673	regulation of acute inflammatory response	1/155	38/14661	0.332621642484946	0.528173926803018	0.466324384837194	NPY	1
GO:0010762	GO:0010762	regulation of fibroblast migration	1/155	38/14661	0.332621642484946	0.528173926803018	0.466324384837194	AKAP12	1
GO:0010907	GO:0010907	positive regulation of glucose metabolic process	1/155	38/14661	0.332621642484946	0.528173926803018	0.466324384837194	IGF2	1
GO:0031295	GO:0031295	T cell costimulation	1/155	38/14661	0.332621642484946	0.528173926803018	0.466324384837194	CAV1	1
GO:0032781	GO:0032781	positive regulation of ATP-dependent activity	1/155	38/14661	0.332621642484946	0.528173926803018	0.466324384837194	ATP1B1	1
GO:0044275	GO:0044275	cellular carbohydrate catabolic process	1/155	38/14661	0.332621642484946	0.528173926803018	0.466324384837194	SORD	1
GO:0045022	GO:0045022	early endosome to late endosome transport	1/155	38/14661	0.332621642484946	0.528173926803018	0.466324384837194	EZR	1
GO:0045923	GO:0045923	positive regulation of fatty acid metabolic process	1/155	38/14661	0.332621642484946	0.528173926803018	0.466324384837194	APOA1	1
GO:0046006	GO:0046006	regulation of activated T cell proliferation	1/155	38/14661	0.332621642484946	0.528173926803018	0.466324384837194	IGF2	1
GO:0046627	GO:0046627	negative regulation of insulin receptor signaling pathway	1/155	38/14661	0.332621642484946	0.528173926803018	0.466324384837194	SOCS3	1
GO:0150077	GO:0150077	regulation of neuroinflammatory response	1/155	38/14661	0.332621642484946	0.528173926803018	0.466324384837194	GRN	1
GO:1904752	GO:1904752	regulation of vascular associated smooth muscle cell migration	1/155	38/14661	0.332621642484946	0.528173926803018	0.466324384837194	PRKG1	1
GO:0046394	GO:0046394	carboxylic acid biosynthetic process	4/155	276/14661	0.334085697094824	0.529625707407593	0.467606160901842	APOA1/MGST3/PTGS1/ACSM3	4
GO:0048608	GO:0048608	reproductive structure development	4/155	276/14661	0.334085697094824	0.529625707407593	0.467606160901842	SFRP1/CYP1B1/WNT2B/WT1	4
GO:0051047	GO:0051047	positive regulation of secretion	4/155	276/14661	0.334085697094824	0.529625707407593	0.467606160901842	S100A10/EZR/SYT1/VSNL1	4
GO:0050767	GO:0050767	regulation of neurogenesis	5/155	361/14661	0.334703705030723	0.53031453264188	0.468214324211953	S100A10/MAG/NTRK2/HEY2/MME	5
GO:0043500	GO:0043500	muscle adaptation	2/155	113/14661	0.336074500179973	0.531903234129311	0.469616987626826	FBXO32/HEY2	2
GO:0072329	GO:0072329	monocarboxylic acid catabolic process	2/155	113/14661	0.336074500179973	0.531903234129311	0.469616987626826	FAH/SORD	2
GO:0016053	GO:0016053	organic acid biosynthetic process	4/155	278/14661	0.338888162690814	0.532757155052279	0.470370913803214	APOA1/MGST3/PTGS1/ACSM3	4
GO:0007595	GO:0007595	lactation	1/155	39/14661	0.339695679646598	0.532757155052279	0.470370913803214	CAV1	1
GO:0017158	GO:0017158	regulation of calcium ion-dependent exocytosis	1/155	39/14661	0.339695679646598	0.532757155052279	0.470370913803214	SYT1	1
GO:0021587	GO:0021587	cerebellum morphogenesis	1/155	39/14661	0.339695679646598	0.532757155052279	0.470370913803214	GRID2	1
GO:0042168	GO:0042168	heme metabolic process	1/155	39/14661	0.339695679646598	0.532757155052279	0.470370913803214	SLC25A38	1
GO:0042181	GO:0042181	ketone biosynthetic process	1/155	39/14661	0.339695679646598	0.532757155052279	0.470370913803214	DKK3	1
GO:0045023	GO:0045023	G0 to G1 transition	1/155	39/14661	0.339695679646598	0.532757155052279	0.470370913803214	CCN2	1
GO:0046461	GO:0046461	neutral lipid catabolic process	1/155	39/14661	0.339695679646598	0.532757155052279	0.470370913803214	APOA1	1
GO:0046464	GO:0046464	acylglycerol catabolic process	1/155	39/14661	0.339695679646598	0.532757155052279	0.470370913803214	APOA1	1
GO:0051180	GO:0051180	vitamin transport	1/155	39/14661	0.339695679646598	0.532757155052279	0.470370913803214	APOA1	1
GO:0060338	GO:0060338	regulation of type I interferon-mediated signaling pathway	1/155	39/14661	0.339695679646598	0.532757155052279	0.470370913803214	ISG15	1
GO:0062208	GO:0062208	positive regulation of pattern recognition receptor signaling pathway	1/155	39/14661	0.339695679646598	0.532757155052279	0.470370913803214	CAV1	1
GO:0086091	GO:0086091	regulation of heart rate by cardiac conduction	1/155	39/14661	0.339695679646598	0.532757155052279	0.470370913803214	CAV1	1
GO:1900274	GO:1900274	regulation of phospholipase C activity	1/155	39/14661	0.339695679646598	0.532757155052279	0.470370913803214	FGFR1	1
GO:0002065	GO:0002065	columnar/cuboidal epithelial cell differentiation	2/155	114/14661	0.339932247029897	0.532757155052279	0.470370913803214	CAV1/NPY	2
GO:0060079	GO:0060079	excitatory postsynaptic potential	2/155	114/14661	0.339932247029897	0.532757155052279	0.470370913803214	GRIN2A/GRID2	2
GO:0098659	GO:0098659	inorganic cation import across plasma membrane	2/155	114/14661	0.339932247029897	0.532757155052279	0.470370913803214	ATP1B1/ATP1A2	2
GO:0099587	GO:0099587	inorganic ion import across plasma membrane	2/155	114/14661	0.339932247029897	0.532757155052279	0.470370913803214	ATP1B1/ATP1A2	2
GO:0061458	GO:0061458	reproductive system development	4/155	279/14661	0.341290510077241	0.53459597513454	0.471994406747815	SFRP1/CYP1B1/WNT2B/WT1	4
GO:0007623	GO:0007623	circadian rhythm	3/155	196/14661	0.343058642355276	0.536088370347151	0.47331204142105	NTRK2/TOP2A/MAGED1	3
GO:0008286	GO:0008286	insulin receptor signaling pathway	2/155	115/14661	0.343783199803659	0.536088370347151	0.47331204142105	IGF2/SOCS3	2
GO:0051224	GO:0051224	negative regulation of protein transport	2/155	115/14661	0.343783199803659	0.536088370347151	0.47331204142105	SFRP1/VSNL1	2
GO:0048511	GO:0048511	rhythmic process	4/155	281/14661	0.346096956432879	0.536088370347151	0.47331204142105	CYP1B1/NTRK2/TOP2A/MAGED1	4
GO:0002861	GO:0002861	regulation of inflammatory response to antigenic stimulus	1/155	40/14661	0.346695212518624	0.536088370347151	0.47331204142105	NPY	1
GO:0007157	GO:0007157	heterophilic cell-cell adhesion via plasma membrane cell adhesion molecules	1/155	40/14661	0.346695212518624	0.536088370347151	0.47331204142105	GRID2	1
GO:0031294	GO:0031294	lymphocyte costimulation	1/155	40/14661	0.346695212518624	0.536088370347151	0.47331204142105	CAV1	1
GO:0031952	GO:0031952	regulation of protein autophosphorylation	1/155	40/14661	0.346695212518624	0.536088370347151	0.47331204142105	CAV1	1
GO:0034331	GO:0034331	cell junction maintenance	1/155	40/14661	0.346695212518624	0.536088370347151	0.47331204142105	TJP1	1
GO:0035886	GO:0035886	vascular associated smooth muscle cell differentiation	1/155	40/14661	0.346695212518624	0.536088370347151	0.47331204142105	HEY2	1
GO:0042596	GO:0042596	fear response	1/155	40/14661	0.346695212518624	0.536088370347151	0.47331204142105	ATP1A2	1
GO:0042789	GO:0042789	mRNA transcription by RNA polymerase II	1/155	40/14661	0.346695212518624	0.536088370347151	0.47331204142105	S100A10	1
GO:0044058	GO:0044058	regulation of digestive system process	1/155	40/14661	0.346695212518624	0.536088370347151	0.47331204142105	APOA1	1
GO:0045840	GO:0045840	positive regulation of mitotic nuclear division	1/155	40/14661	0.346695212518624	0.536088370347151	0.47331204142105	IGF2	1
GO:0046164	GO:0046164	alcohol catabolic process	1/155	40/14661	0.346695212518624	0.536088370347151	0.47331204142105	SORD	1
GO:0052372	GO:0052372	modulation by symbiont of entry into host	1/155	40/14661	0.346695212518624	0.536088370347151	0.47331204142105	CAV1	1
GO:0072210	GO:0072210	metanephric nephron development	1/155	40/14661	0.346695212518624	0.536088370347151	0.47331204142105	WT1	1
GO:0090207	GO:0090207	regulation of triglyceride metabolic process	1/155	40/14661	0.346695212518624	0.536088370347151	0.47331204142105	APOA1	1
GO:0098815	GO:0098815	modulation of excitatory postsynaptic potential	1/155	40/14661	0.346695212518624	0.536088370347151	0.47331204142105	GRIN2A	1
GO:1900077	GO:1900077	negative regulation of cellular response to insulin stimulus	1/155	40/14661	0.346695212518624	0.536088370347151	0.47331204142105	SOCS3	1
GO:1904407	GO:1904407	positive regulation of nitric oxide metabolic process	1/155	40/14661	0.346695212518624	0.536088370347151	0.47331204142105	NPY	1
GO:1904738	GO:1904738	vascular associated smooth muscle cell migration	1/155	40/14661	0.346695212518624	0.536088370347151	0.47331204142105	PRKG1	1
GO:2000249	GO:2000249	regulation of actin cytoskeleton reorganization	1/155	40/14661	0.346695212518624	0.536088370347151	0.47331204142105	TJP1	1
GO:2000758	GO:2000758	positive regulation of peptidyl-lysine acetylation	1/155	40/14661	0.346695212518624	0.536088370347151	0.47331204142105	SNAI2	1
GO:0099003	GO:0099003	vesicle-mediated transport in synapse	3/155	198/14661	0.348842848453647	0.539120765792001	0.47598934120554	CALY/SYT1/NSG1	3
GO:1903706	GO:1903706	regulation of hemopoiesis	5/155	368/14661	0.349372423142459	0.539650616184771	0.476457145740989	SFRP1/SNAI2/PRXL2A/FAM210B/ISG15	5
GO:0050714	GO:0050714	positive regulation of protein secretion	2/155	117/14661	0.351463583300669	0.54186890241222	0.478415669075659	EZR/VSNL1	2
GO:0000578	GO:0000578	embryonic axis specification	1/155	41/14661	0.353621020743753	0.54186890241222	0.478415669075659	WT1	1
GO:0009268	GO:0009268	response to pH	1/155	41/14661	0.353621020743753	0.54186890241222	0.478415669075659	SST	1
GO:0010463	GO:0010463	mesenchymal cell proliferation	1/155	41/14661	0.353621020743753	0.54186890241222	0.478415669075659	TBX1	1
GO:0014002	GO:0014002	astrocyte development	1/155	41/14661	0.353621020743753	0.54186890241222	0.478415669075659	GRN	1
GO:0019098	GO:0019098	reproductive behavior	1/155	41/14661	0.353621020743753	0.54186890241222	0.478415669075659	TAC1	1
GO:0030513	GO:0030513	positive regulation of BMP signaling pathway	1/155	41/14661	0.353621020743753	0.54186890241222	0.478415669075659	CCN1	1
GO:0045601	GO:0045601	regulation of endothelial cell differentiation	1/155	41/14661	0.353621020743753	0.54186890241222	0.478415669075659	TMEM100	1
GO:0050798	GO:0050798	activated T cell proliferation	1/155	41/14661	0.353621020743753	0.54186890241222	0.478415669075659	IGF2	1
GO:0060412	GO:0060412	ventricular septum morphogenesis	1/155	41/14661	0.353621020743753	0.54186890241222	0.478415669075659	HEY2	1
GO:0071542	GO:0071542	dopaminergic neuron differentiation	1/155	41/14661	0.353621020743753	0.54186890241222	0.478415669075659	SFRP1	1
GO:0071827	GO:0071827	plasma lipoprotein particle organization	1/155	41/14661	0.353621020743753	0.54186890241222	0.478415669075659	APOA1	1
GO:0098927	GO:0098927	vesicle-mediated transport between endosomal compartments	1/155	41/14661	0.353621020743753	0.54186890241222	0.478415669075659	EZR	1
GO:1901021	GO:1901021	positive regulation of calcium ion transmembrane transporter activity	1/155	41/14661	0.353621020743753	0.54186890241222	0.478415669075659	ATP1B1	1
GO:1902742	GO:1902742	apoptotic process involved in development	1/155	41/14661	0.353621020743753	0.54186890241222	0.478415669075659	CCN1	1
GO:0030282	GO:0030282	bone mineralization	2/155	118/14661	0.355292460848518	0.543565490657605	0.479913585632502	CCN1/ISG15	2
GO:0046660	GO:0046660	female sex differentiation	2/155	118/14661	0.355292460848518	0.543565490657605	0.479913585632502	SFRP1/WT1	2
GO:0050684	GO:0050684	regulation of mRNA processing	2/155	118/14661	0.355292460848518	0.543565490657605	0.479913585632502	RBFOX1/MBNL3	2
GO:0007601	GO:0007601	visual perception	3/155	201/14661	0.357509836490842	0.544289185596904	0.480552535380402	COL1A1/NDP/COL18A1	3
GO:0010594	GO:0010594	regulation of endothelial cell migration	3/155	201/14661	0.357509836490842	0.544289185596904	0.480552535380402	GRN/SPARC/FGFR1	3
GO:0050670	GO:0050670	regulation of lymphocyte proliferation	3/155	201/14661	0.357509836490842	0.544289185596904	0.480552535380402	LGALS3/CD22/IGF2	3
GO:0071241	GO:0071241	cellular response to inorganic substance	3/155	201/14661	0.357509836490842	0.544289185596904	0.480552535380402	SLC40A1/SYT1/MAP1LC3A	3
GO:0032409	GO:0032409	regulation of transporter activity	4/155	286/14661	0.358118903001723	0.544289185596904	0.480552535380402	ATP1B1/CAV1/ATP1A2/SLMAP	4
GO:0030216	GO:0030216	keratinocyte differentiation	2/155	119/14661	0.359113437753316	0.544289185596904	0.480552535380402	TXNIP/AQP3	2
GO:1904950	GO:1904950	negative regulation of establishment of protein localization	2/155	119/14661	0.359113437753316	0.544289185596904	0.480552535380402	SFRP1/VSNL1	2
GO:0007179	GO:0007179	transforming growth factor beta receptor signaling pathway	3/155	202/14661	0.360395752880586	0.544289185596904	0.480552535380402	SPRY1/CAV1/DKK3	3
GO:0010466	GO:0010466	negative regulation of peptidase activity	3/155	202/14661	0.360395752880586	0.544289185596904	0.480552535380402	WFDC2/SERPINA5/WFDC1	3
GO:0001504	GO:0001504	neurotransmitter uptake	1/155	42/14661	0.360473875858987	0.544289185596904	0.480552535380402	ATP1A2	1
GO:0001774	GO:0001774	microglial cell activation	1/155	42/14661	0.360473875858987	0.544289185596904	0.480552535380402	GRN	1
GO:0001825	GO:0001825	blastocyst formation	1/155	42/14661	0.360473875858987	0.544289185596904	0.480552535380402	HOPX	1
GO:0005978	GO:0005978	glycogen biosynthetic process	1/155	42/14661	0.360473875858987	0.544289185596904	0.480552535380402	IGF2	1
GO:0006956	GO:0006956	complement activation	1/155	42/14661	0.360473875858987	0.544289185596904	0.480552535380402	MFAP4	1
GO:0009250	GO:0009250	glucan biosynthetic process	1/155	42/14661	0.360473875858987	0.544289185596904	0.480552535380402	IGF2	1
GO:0010939	GO:0010939	regulation of necrotic cell death	1/155	42/14661	0.360473875858987	0.544289185596904	0.480552535380402	CAV1	1
GO:0021575	GO:0021575	hindbrain morphogenesis	1/155	42/14661	0.360473875858987	0.544289185596904	0.480552535380402	GRID2	1
GO:0032881	GO:0032881	regulation of polysaccharide metabolic process	1/155	42/14661	0.360473875858987	0.544289185596904	0.480552535380402	IGF2	1
GO:0045663	GO:0045663	positive regulation of myoblast differentiation	1/155	42/14661	0.360473875858987	0.544289185596904	0.480552535380402	IGFBP3	1
GO:0045687	GO:0045687	positive regulation of glial cell differentiation	1/155	42/14661	0.360473875858987	0.544289185596904	0.480552535380402	MAG	1
GO:0051602	GO:0051602	response to electrical stimulus	1/155	42/14661	0.360473875858987	0.544289185596904	0.480552535380402	AKAP12	1
GO:0051954	GO:0051954	positive regulation of amine transport	1/155	42/14661	0.360473875858987	0.544289185596904	0.480552535380402	SYT1	1
GO:0070266	GO:0070266	necroptotic process	1/155	42/14661	0.360473875858987	0.544289185596904	0.480552535380402	CAV1	1
GO:0071985	GO:0071985	multivesicular body sorting pathway	1/155	42/14661	0.360473875858987	0.544289185596904	0.480552535380402	TMEM50A	1
GO:1901381	GO:1901381	positive regulation of potassium ion transmembrane transport	1/155	42/14661	0.360473875858987	0.544289185596904	0.480552535380402	ATP1B1	1
GO:0022412	GO:0022412	cellular process involved in reproduction in multicellular organism	5/155	374/14661	0.361977497744258	0.546274134976974	0.482305045778249	SFRP1/SERPINA5/WT1/TOP2A/UCHL1	5
GO:0099565	GO:0099565	chemical synaptic transmission, postsynaptic	2/155	120/14661	0.362926253679421	0.546851996093332	0.482815238947455	GRIN2A/GRID2	2
GO:1903322	GO:1903322	positive regulation of protein modification by small protein conjugation or removal	2/155	120/14661	0.362926253679421	0.546851996093332	0.482815238947455	CAV1/UBE2C	2
GO:0009101	GO:0009101	glycoprotein biosynthetic process	4/155	288/14661	0.362928072147755	0.546851996093332	0.482815238947455	ITM2B/DSEL/CYTL1/ITM2C	4
GO:0015918	GO:0015918	sterol transport	2/155	121/14661	0.366730654602788	0.548509366711244	0.484278530288857	APOA1/CAV1	2
GO:0030168	GO:0030168	platelet activation	2/155	121/14661	0.366730654602788	0.548509366711244	0.484278530288857	MYL9/PRKG1	2
GO:0034765	GO:0034765	regulation of ion transmembrane transport	6/155	464/14661	0.367063068029276	0.548509366711244	0.484278530288857	ATP1B1/CAV1/GRIN2A/ATP1A2/SLMAP/DPP10	6
GO:0009116	GO:0009116	nucleoside metabolic process	1/155	43/14661	0.367254541379328	0.548509366711244	0.484278530288857	APOBEC3H	1
GO:0010837	GO:0010837	regulation of keratinocyte proliferation	1/155	43/14661	0.367254541379328	0.548509366711244	0.484278530288857	SNAI2	1
GO:0014003	GO:0014003	oligodendrocyte development	1/155	43/14661	0.367254541379328	0.548509366711244	0.484278530288857	MAG	1
GO:0019748	GO:0019748	secondary metabolic process	1/155	43/14661	0.367254541379328	0.548509366711244	0.484278530288857	CYP1B1	1
GO:0030517	GO:0030517	negative regulation of axon extension	1/155	43/14661	0.367254541379328	0.548509366711244	0.484278530288857	MAG	1
GO:0030521	GO:0030521	androgen receptor signaling pathway	1/155	43/14661	0.367254541379328	0.548509366711244	0.484278530288857	SFRP1	1
GO:0035305	GO:0035305	negative regulation of dephosphorylation	1/155	43/14661	0.367254541379328	0.548509366711244	0.484278530288857	LGALS3	1
GO:0035384	GO:0035384	thioester biosynthetic process	1/155	43/14661	0.367254541379328	0.548509366711244	0.484278530288857	PDK1	1
GO:0042491	GO:0042491	inner ear auditory receptor cell differentiation	1/155	43/14661	0.367254541379328	0.548509366711244	0.484278530288857	HEY2	1
GO:0045214	GO:0045214	sarcomere organization	1/155	43/14661	0.367254541379328	0.548509366711244	0.484278530288857	KRT19	1
GO:0060632	GO:0060632	regulation of microtubule-based movement	1/155	43/14661	0.367254541379328	0.548509366711244	0.484278530288857	CALY	1
GO:0071616	GO:0071616	acyl-CoA biosynthetic process	1/155	43/14661	0.367254541379328	0.548509366711244	0.484278530288857	PDK1	1
GO:1900744	GO:1900744	regulation of p38MAPK cascade	1/155	43/14661	0.367254541379328	0.548509366711244	0.484278530288857	EZR	1
GO:1902003	GO:1902003	regulation of amyloid-beta formation	1/155	43/14661	0.367254541379328	0.548509366711244	0.484278530288857	NTRK2	1
GO:0002064	GO:0002064	epithelial cell development	3/155	205/14661	0.369042237546028	0.550326143708989	0.485882561409794	EZR/TJP1/COL18A1	3
GO:0032944	GO:0032944	regulation of mononuclear cell proliferation	3/155	205/14661	0.369042237546028	0.550326143708989	0.485882561409794	LGALS3/CD22/IGF2	3
GO:0050953	GO:0050953	sensory perception of light stimulus	3/155	205/14661	0.369042237546028	0.550326143708989	0.485882561409794	COL1A1/NDP/COL18A1	3
GO:0015849	GO:0015849	organic acid transport	4/155	291/14661	0.370139979653038	0.551678463742795	0.487076523807152	NTRK2/SLC16A11/ATP1A2/SLC25A38	4
GO:0033135	GO:0033135	regulation of peptidyl-serine phosphorylation	2/155	122/14661	0.370526392708142	0.551685355449011	0.487082608489675	NTRK2/CAV1	2
GO:0051983	GO:0051983	regulation of chromosome segregation	2/155	122/14661	0.370526392708142	0.551685355449011	0.487082608489675	UBE2C/SMC5	2
GO:0030072	GO:0030072	peptide hormone secretion	3/155	206/14661	0.37192017322121	0.551969000829956	0.487333038795051	CPE/SFRP1/VSNL1	3
GO:0006636	GO:0006636	unsaturated fatty acid biosynthetic process	1/155	44/14661	0.373963772880641	0.551969000829956	0.487333038795051	PTGS1	1
GO:0010830	GO:0010830	regulation of myotube differentiation	1/155	44/14661	0.373963772880641	0.551969000829956	0.487333038795051	TBX1	1
GO:0014075	GO:0014075	response to amine	1/155	44/14661	0.373963772880641	0.551969000829956	0.487333038795051	GRIN2A	1
GO:0030835	GO:0030835	negative regulation of actin filament depolymerization	1/155	44/14661	0.373963772880641	0.551969000829956	0.487333038795051	PLEKHH2	1
GO:0034198	GO:0034198	cellular response to amino acid starvation	1/155	44/14661	0.373963772880641	0.551969000829956	0.487333038795051	MAP1LC3A	1
GO:0045747	GO:0045747	positive regulation of Notch signaling pathway	1/155	44/14661	0.373963772880641	0.551969000829956	0.487333038795051	TSPAN5	1
GO:0048806	GO:0048806	genitalia development	1/155	44/14661	0.373963772880641	0.551969000829956	0.487333038795051	WT1	1
GO:0051438	GO:0051438	regulation of ubiquitin-protein transferase activity	1/155	44/14661	0.373963772880641	0.551969000829956	0.487333038795051	UBE2C	1
GO:0051955	GO:0051955	regulation of amino acid transport	1/155	44/14661	0.373963772880641	0.551969000829956	0.487333038795051	ATP1A2	1
GO:0070509	GO:0070509	calcium ion import	1/155	44/14661	0.373963772880641	0.551969000829956	0.487333038795051	LGALS3	1
GO:0071470	GO:0071470	cellular response to osmotic stress	1/155	44/14661	0.373963772880641	0.551969000829956	0.487333038795051	MYLK	1
GO:0071825	GO:0071825	protein-lipid complex subunit organization	1/155	44/14661	0.373963772880641	0.551969000829956	0.487333038795051	APOA1	1
GO:0090199	GO:0090199	regulation of release of cytochrome c from mitochondria	1/155	44/14661	0.373963772880641	0.551969000829956	0.487333038795051	MLLT11	1
GO:0097178	GO:0097178	ruffle assembly	1/155	44/14661	0.373963772880641	0.551969000829956	0.487333038795051	CAV1	1
GO:1902895	GO:1902895	positive regulation of miRNA transcription	1/155	44/14661	0.373963772880641	0.551969000829956	0.487333038795051	WT1	1
GO:1903307	GO:1903307	positive regulation of regulated secretory pathway	1/155	44/14661	0.373963772880641	0.551969000829956	0.487333038795051	SYT1	1
GO:0006639	GO:0006639	acylglycerol metabolic process	2/155	123/14661	0.37431322628759	0.552202768744836	0.487539432321065	APOA1/CAV1	2
GO:0006638	GO:0006638	neutral lipid metabolic process	2/155	124/14661	0.378090919640659	0.556650151445364	0.491466023348593	APOA1/CAV1	2
GO:0008380	GO:0008380	RNA splicing	5/155	382/14661	0.378805348739359	0.556650151445364	0.491466023348593	LGALS3/RBFOX1/WT1/MBNL3/PTBP3	5
GO:0001818	GO:0001818	negative regulation of cytokine production	4/155	295/14661	0.37974869925934	0.556650151445364	0.491466023348593	APOA1/EZR/NDRG2/SIGIRR	4
GO:0002269	GO:0002269	leukocyte activation involved in inflammatory response	1/155	45/14661	0.380602318081675	0.556650151445364	0.491466023348593	GRN	1
GO:0002548	GO:0002548	monocyte chemotaxis	1/155	45/14661	0.380602318081675	0.556650151445364	0.491466023348593	LGALS3	1
GO:0002762	GO:0002762	negative regulation of myeloid leukocyte differentiation	1/155	45/14661	0.380602318081675	0.556650151445364	0.491466023348593	SFRP1	1
GO:0009299	GO:0009299	mRNA transcription	1/155	45/14661	0.380602318081675	0.556650151445364	0.491466023348593	S100A10	1
GO:0031146	GO:0031146	SCF-dependent proteasomal ubiquitin-dependent protein catabolic process	1/155	45/14661	0.380602318081675	0.556650151445364	0.491466023348593	FBXO17	1
GO:0042304	GO:0042304	regulation of fatty acid biosynthetic process	1/155	45/14661	0.380602318081675	0.556650151445364	0.491466023348593	APOA1	1
GO:0042311	GO:0042311	vasodilation	1/155	45/14661	0.380602318081675	0.556650151445364	0.491466023348593	PRKG1	1
GO:0043903	GO:0043903	regulation of biological process involved in symbiotic interaction	1/155	45/14661	0.380602318081675	0.556650151445364	0.491466023348593	CAV1	1
GO:0048701	GO:0048701	embryonic cranial skeleton morphogenesis	1/155	45/14661	0.380602318081675	0.556650151445364	0.491466023348593	TBX1	1
GO:0055010	GO:0055010	ventricular cardiac muscle tissue morphogenesis	1/155	45/14661	0.380602318081675	0.556650151445364	0.491466023348593	HEY2	1
GO:0060043	GO:0060043	regulation of cardiac muscle cell proliferation	1/155	45/14661	0.380602318081675	0.556650151445364	0.491466023348593	HEY2	1
GO:0060443	GO:0060443	mammary gland morphogenesis	1/155	45/14661	0.380602318081675	0.556650151445364	0.491466023348593	CAV1	1
GO:0085029	GO:0085029	extracellular matrix assembly	1/155	45/14661	0.380602318081675	0.556650151445364	0.491466023348593	MFAP4	1
GO:1901861	GO:1901861	regulation of muscle tissue development	1/155	45/14661	0.380602318081675	0.556650151445364	0.491466023348593	IGF2	1
GO:0016525	GO:0016525	negative regulation of angiogenesis	2/155	125/14661	0.381859242975747	0.557360208181772	0.492092931936847	SPARC/CNMD	2
GO:0046165	GO:0046165	alcohol biosynthetic process	2/155	125/14661	0.381859242975747	0.557360208181772	0.492092931936847	APOA1/DKK3	2
GO:0048706	GO:0048706	embryonic skeletal system development	2/155	125/14661	0.381859242975747	0.557360208181772	0.492092931936847	COL1A1/TBX1	2
GO:0050864	GO:0050864	regulation of B cell activation	2/155	125/14661	0.381859242975747	0.557360208181772	0.492092931936847	SFRP1/CD22	2
GO:0050870	GO:0050870	positive regulation of T cell activation	3/155	210/14661	0.383407118870573	0.559336988155455	0.493838229571598	CAV1/CD47/IGF2	3
GO:0051304	GO:0051304	chromosome separation	2/155	126/14661	0.38561797231296	0.56030242859985	0.494690616254248	TOP2A/UBE2C	2
GO:1903008	GO:1903008	organelle disassembly	2/155	126/14661	0.38561797231296	0.56030242859985	0.494690616254248	PLAAT1/MAP1LC3A	2
GO:0002790	GO:0002790	peptide secretion	3/155	211/14661	0.386271987123225	0.56030242859985	0.494690616254248	CPE/SFRP1/VSNL1	3
GO:0006778	GO:0006778	porphyrin-containing compound metabolic process	1/155	46/14661	0.387170916925225	0.56030242859985	0.494690616254248	SLC25A38	1
GO:0010665	GO:0010665	regulation of cardiac muscle cell apoptotic process	1/155	46/14661	0.387170916925225	0.56030242859985	0.494690616254248	HEY2	1
GO:0010803	GO:0010803	regulation of tumor necrosis factor-mediated signaling pathway	1/155	46/14661	0.387170916925225	0.56030242859985	0.494690616254248	APOA1	1
GO:0034381	GO:0034381	plasma lipoprotein particle clearance	1/155	46/14661	0.387170916925225	0.56030242859985	0.494690616254248	APOA1	1
GO:0035094	GO:0035094	response to nicotine	1/155	46/14661	0.387170916925225	0.56030242859985	0.494690616254248	ATP1A2	1
GO:0043392	GO:0043392	negative regulation of DNA binding	1/155	46/14661	0.387170916925225	0.56030242859985	0.494690616254248	HEY2	1
GO:0045776	GO:0045776	negative regulation of blood pressure	1/155	46/14661	0.387170916925225	0.56030242859985	0.494690616254248	NPY	1
GO:0046580	GO:0046580	negative regulation of Ras protein signal transduction	1/155	46/14661	0.387170916925225	0.56030242859985	0.494690616254248	SPRY1	1
GO:0048286	GO:0048286	lung alveolus development	1/155	46/14661	0.387170916925225	0.56030242859985	0.494690616254248	HOPX	1
GO:0048538	GO:0048538	thymus development	1/155	46/14661	0.387170916925225	0.56030242859985	0.494690616254248	TBX1	1
GO:0050919	GO:0050919	negative chemotaxis	1/155	46/14661	0.387170916925225	0.56030242859985	0.494690616254248	APOA1	1
GO:0061178	GO:0061178	regulation of insulin secretion involved in cellular response to glucose stimulus	1/155	46/14661	0.387170916925225	0.56030242859985	0.494690616254248	VSNL1	1
GO:1990928	GO:1990928	response to amino acid starvation	1/155	46/14661	0.387170916925225	0.56030242859985	0.494690616254248	MAP1LC3A	1
GO:0002687	GO:0002687	positive regulation of leukocyte migration	2/155	127/14661	0.389366889388325	0.562073082084046	0.496253924957832	LGALS3/CD47	2
GO:0044272	GO:0044272	sulfur compound biosynthetic process	2/155	127/14661	0.389366889388325	0.562073082084046	0.496253924957832	DSEL/PDK1	2
[truncated: 891 more rows]
