# Supplementary material for: How relevant is the mouse model for understanding human sex determination?
Source: Int J Biol Sci. 2025 Oct 15;21(15):6599–615. doi: 10.7150/ijbs.90231 (PMC12631067; doi:10.7150/ijbs.90231)
Supplement: Supplementary file 5 — Supplementary tables 11-46. [file ijbsv21p6599s5.zip › Ontology Results/Supplementary Table 37 - GO Analysis - SLC Biological Processes Mouse.csv]

	ID	Description	GeneRatio	BgRatio	pvalue	p.adjust	qvalue	geneID	Count
GO:1901342	GO:1901342	regulation of vasculature development	24/332	311/14661	1.74706977353855e-07	0.000660741788352278	0.000576900829430571	WNT4/NRP1/TGFB2/SULF1/ENPP2/HSPG2/NPR1/HSPB1/ADAMTS1/GATA6/SMOC2/RNH1/F3/HMOX1/RUNX1/ADM/XBP1/GLUL/GATA4/KLF4/PKM/STIM1/PGK1/RGCC	24
GO:0045765	GO:0045765	regulation of angiogenesis	23/332	305/14661	4.77612446725796e-07	0.00090316513675848	0.000788563287041485	NRP1/TGFB2/SULF1/ENPP2/HSPG2/NPR1/HSPB1/ADAMTS1/GATA6/SMOC2/RNH1/F3/HMOX1/RUNX1/ADM/XBP1/GLUL/GATA4/KLF4/PKM/STIM1/PGK1/RGCC	23
GO:0061620	GO:0061620	glycolytic process through glucose-6-phosphate	6/332	17/14661	1.29221704894431e-06	0.00162905495970246	0.00142234557282046	ADPGK/TPI1/PFKL/HK1/PKM/PGK1	6
GO:0061615	GO:0061615	glycolytic process through fructose-6-phosphate	6/332	18/14661	1.90151096719351e-06	0.00179787861948147	0.00156974734318054	ADPGK/TPI1/PFKL/HK1/PKM/PGK1	6
GO:0003205	GO:0003205	cardiac chamber development	15/332	161/14661	3.84467255118727e-06	0.00264314628018593	0.00230775971525599	NRP1/TGFB2/SEMA3C/TBX2/STRA6/IGF1R/FHL2/ADAMTS1/GATA6/ROBO1/HEY1/PKP2/GATA4/LMO4/BMP2	15
GO:1901615	GO:1901615	organic hydroxy compound metabolic process	28/332	477/14661	4.19325163435102e-06	0.00264314628018593	0.00230775971525599	COMT/WNT4/TGFB2/PCBD1/ALDH1A3/NPR1/MSMO1/ALDH1B1/PLA2G4A/TPI1/INSIG1/NR4A2/FDPS/SOAT1/FDX1/CYP11A1/LIMA1/GK5/IDH1/LDHA/CYP26B1/ALDH3B1/IDI1/DCT/BMP2/NAAA/PTGR1/PNLIP	28
GO:0006096	GO:0006096	glycolytic process	10/332	77/14661	8.84972488642686e-06	0.00418123324092701	0.00365068014049599	ZBTB20/OGT/ADPGK/TPI1/GPI/PFKL/HK1/LDHA/PKM/PGK1	10
GO:0046184	GO:0046184	aldehyde biosynthetic process	5/332	14/14661	9.77864792232206e-06	0.00418123324092701	0.00365068014049599	WNT4/KDM3A/TPI1/TKT/BMP2	5
GO:0006757	GO:0006757	ATP generation from ADP	10/332	78/14661	9.95005266217427e-06	0.00418123324092701	0.00365068014049599	ZBTB20/OGT/ADPGK/TPI1/GPI/PFKL/HK1/LDHA/PKM/PGK1	10
GO:0006735	GO:0006735	NADH regeneration	5/332	15/14661	1.43964566670586e-05	0.00421811330815723	0.00368288052762093	TPI1/PFKL/HK1/PKM/PGK1	5
GO:0061621	GO:0061621	canonical glycolysis	5/332	15/14661	1.43964566670586e-05	0.00421811330815723	0.00368288052762093	TPI1/PFKL/HK1/PKM/PGK1	5
GO:0061718	GO:0061718	glucose catabolic process to pyruvate	5/332	15/14661	1.43964566670586e-05	0.00421811330815723	0.00368288052762093	TPI1/PFKL/HK1/PKM/PGK1	5
GO:0003148	GO:0003148	outflow tract septum morphogenesis	6/332	25/14661	1.58648945661416e-05	0.00421811330815723	0.00368288052762093	NRP1/TGFB2/SEMA3C/TBX2/GATA6/ROBO1	6
GO:0060537	GO:0060537	muscle tissue development	24/332	404/14661	1.70665759382661e-05	0.00421811330815723	0.00368288052762093	TGFB2/EGR1/TENM4/SEMA3C/TBX2/VGLL4/STRA6/SVIL/PRMT1/FHL2/GATA6/OBSL1/CSRP1/HEY1/BTG2/RUNX1/PKP2/NR4A1/GATA4/ATF3/BARX2/CYP26B1/RGS2/BMP2	24
GO:0006090	GO:0006090	pyruvate metabolic process	11/332	101/14661	1.75855671698359e-05	0.00421811330815723	0.00368288052762093	ZBTB20/OGT/ADPGK/TPI1/GPI/PFKL/HK1/LDHA/ME2/PKM/PGK1	11
GO:0006066	GO:0006066	alcohol metabolic process	20/332	301/14661	1.7845006063066e-05	0.00421811330815723	0.00368288052762093	WNT4/PCBD1/ALDH1A3/MSMO1/ALDH1B1/PLA2G4A/TPI1/INSIG1/FDPS/SOAT1/FDX1/CYP11A1/LIMA1/GK5/IDH1/ALDH3B1/IDI1/BMP2/NAAA/PNLIP	20
GO:0003206	GO:0003206	cardiac chamber morphogenesis	12/332	123/14661	2.26029577008872e-05	0.00501331044283422	0.00437717577977983	NRP1/TGFB2/SEMA3C/TBX2/FHL2/ADAMTS1/GATA6/ROBO1/HEY1/PKP2/GATA4/BMP2	12
GO:0046031	GO:0046031	ADP metabolic process	10/332	86/14661	2.3860282382606e-05	0.00501331044283422	0.00437717577977983	ZBTB20/OGT/ADPGK/TPI1/GPI/PFKL/HK1/LDHA/PKM/PGK1	10
GO:0006700	GO:0006700	C21-steroid hormone biosynthetic process	5/332	17/14661	2.85781501952476e-05	0.00568855600202244	0.00496674000900231	WNT4/EGR1/ADM/CYP11A1/BMP2	5
GO:0006081	GO:0006081	cellular aldehyde metabolic process	8/332	55/14661	3.06153683693923e-05	0.00578936615865208	0.0050547584513044	WNT4/ALDH1A3/KDM3A/TPI1/IDH1/ALDH3B1/TKT/BMP2	8
GO:0030198	GO:0030198	extracellular matrix organization	19/332	295/14661	4.42817365708303e-05	0.00734071668511335	0.00640925943978418	EGFL6/TGFB2/SULF1/CRISPLD2/CCDC80/COL5A2/AEBP1/COL4A5/P4HA1/ADAMTS1/ADAMTS16/SMOC2/RUNX1/MMP15/MATN2/ADAM8/RGCC/BMP2/SMOC1	19
GO:0043062	GO:0043062	extracellular structure organization	19/332	296/14661	4.63597196401848e-05	0.00734071668511335	0.00640925943978418	EGFL6/TGFB2/SULF1/CRISPLD2/CCDC80/COL5A2/AEBP1/COL4A5/P4HA1/ADAMTS1/ADAMTS16/SMOC2/RUNX1/MMP15/MATN2/ADAM8/RGCC/BMP2/SMOC1	19
GO:0006165	GO:0006165	nucleoside diphosphate phosphorylation	10/332	93/14661	4.73396357893042e-05	0.00734071668511335	0.00640925943978418	ZBTB20/OGT/ADPGK/TPI1/GPI/PFKL/HK1/LDHA/PKM/PGK1	10
GO:0019693	GO:0019693	ribose phosphate metabolic process	23/332	403/14661	4.77876950774332e-05	0.00734071668511335	0.00640925943978418	ZBTB20/OGT/TMSB4X/PPAT/NPR1/ADPGK/HSPA8/TPI1/GPI/VCP/GMPS/PFKL/UCK2/HK1/HACD1/NUDT19/LDHA/GART/PKM/PANK1/TKT/PGK1/NPPC	23
GO:0045229	GO:0045229	external encapsulating structure organization	19/332	297/14661	4.85240394309449e-05	0.00734071668511335	0.00640925943978418	EGFL6/TGFB2/SULF1/CRISPLD2/CCDC80/COL5A2/AEBP1/COL4A5/P4HA1/ADAMTS1/ADAMTS16/SMOC2/RUNX1/MMP15/MATN2/ADAM8/RGCC/BMP2/SMOC1	19
GO:0046939	GO:0046939	nucleotide phosphorylation	10/332	95/14661	5.68908840078078e-05	0.00827543551221266	0.00722537259645721	ZBTB20/OGT/ADPGK/TPI1/GPI/PFKL/HK1/LDHA/PKM/PGK1	10
GO:0009135	GO:0009135	purine nucleoside diphosphate metabolic process	10/332	96/14661	6.22515027048774e-05	0.00840839940106593	0.0073414648114737	ZBTB20/OGT/ADPGK/TPI1/GPI/PFKL/HK1/LDHA/PKM/PGK1	10
GO:0009179	GO:0009179	purine ribonucleoside diphosphate metabolic process	10/332	96/14661	6.22515027048774e-05	0.00840839940106593	0.0073414648114737	ZBTB20/OGT/ADPGK/TPI1/GPI/PFKL/HK1/LDHA/PKM/PGK1	10
GO:0016052	GO:0016052	carbohydrate catabolic process	12/332	139/14661	7.5830466280564e-05	0.00988933874045149	0.00863448902802647	ZBTB20/OGT/GM2A/ADPGK/TPI1/GPI/PFKL/HK1/GK5/LDHA/PKM/PGK1	12
GO:0048732	GO:0048732	gland development	23/332	420/14661	8.95045527042117e-05	0.011283540610911	0.00985178181870569	WNT4/NRP1/TGFB2/SULF1/SEMA3C/PAM/THRA/TBX2/STRA6/ALDH1A3/NFIB/PSAP/AKT2/GATA6/ROBO1/HMOX1/PDGFA/ZNF703/SP3/XBP1/NR5A1/LMO4/BMP2	23
GO:0009259	GO:0009259	ribonucleotide metabolic process	22/332	396/14661	0.000103404609747244	0.0123267482811342	0.0107626177622305	ZBTB20/OGT/TMSB4X/PPAT/NPR1/ADPGK/HSPA8/TPI1/GPI/VCP/GMPS/PFKL/UCK2/HK1/HACD1/NUDT19/LDHA/GART/PKM/PANK1/PGK1/NPPC	22
GO:0003279	GO:0003279	cardiac septum development	10/332	102/14661	0.000104298240348042	0.0123267482811342	0.0107626177622305	NRP1/TGFB2/SEMA3C/TBX2/STRA6/GATA6/ROBO1/HEY1/GATA4/LMO4	10
GO:0046885	GO:0046885	regulation of hormone biosynthetic process	5/332	22/14661	0.000110798243582256	0.0126981502190331	0.0110868928267157	WNT4/EGR1/IGF1R/ADM/BMP2	5
GO:0006734	GO:0006734	NADH metabolic process	6/332	35/14661	0.000120141985622466	0.013182751031418	0.0115100030575742	TPI1/VCP/PFKL/HK1/PKM/PGK1	6
GO:0045766	GO:0045766	positive regulation of angiogenesis	13/332	169/14661	0.000125483616375211	0.013182751031418	0.0115100030575742	NRP1/HSPB1/GATA6/SMOC2/F3/HMOX1/RUNX1/ADM/XBP1/GATA4/KLF4/PKM/STIM1	13
GO:1904018	GO:1904018	positive regulation of vasculature development	13/332	169/14661	0.000125483616375211	0.013182751031418	0.0115100030575742	NRP1/HSPB1/GATA6/SMOC2/F3/HMOX1/RUNX1/ADM/XBP1/GATA4/KLF4/PKM/STIM1	13
GO:0006007	GO:0006007	glucose catabolic process	5/332	23/14661	0.000138965626752174	0.0139662731796851	0.0121941047523371	TPI1/PFKL/HK1/PKM/PGK1	5
GO:0009150	GO:0009150	purine ribonucleotide metabolic process	21/332	377/14661	0.000142992587030886	0.0139662731796851	0.0121941047523371	ZBTB20/OGT/TMSB4X/PPAT/NPR1/ADPGK/HSPA8/TPI1/GPI/VCP/GMPS/PFKL/HK1/HACD1/NUDT19/LDHA/GART/PKM/PANK1/PGK1/NPPC	21
GO:0009185	GO:0009185	ribonucleoside diphosphate metabolic process	10/332	106/14661	0.000144020268114151	0.0139662731796851	0.0121941047523371	ZBTB20/OGT/ADPGK/TPI1/GPI/PFKL/HK1/LDHA/PKM/PGK1	10
GO:0036302	GO:0036302	atrioventricular canal development	4/332	13/14661	0.00015707186369792	0.0148511447126383	0.012966695695273	TBX2/GATA6/GATA4/BMP2	4
GO:0060411	GO:0060411	cardiac septum morphogenesis	8/332	70/14661	0.000176861114591009	0.0163143593995901	0.01424424432534	NRP1/TGFB2/SEMA3C/TBX2/GATA6/ROBO1/HEY1/GATA4	8
GO:0046034	GO:0046034	ATP metabolic process	13/332	177/14661	0.000199087886732095	0.0179273901814472	0.0156525990145008	ZBTB20/OGT/TMSB4X/ADPGK/HSPA8/TPI1/GPI/VCP/PFKL/HK1/LDHA/PKM/PGK1	13
GO:0032352	GO:0032352	positive regulation of hormone metabolic process	4/332	14/14661	0.000215989150008159	0.0189969991937409	0.0165864862564405	WNT4/EGR1/IGF1R/ADM	4
GO:0045444	GO:0045444	fat cell differentiation	15/332	228/14661	0.000222287417677668	0.0190881035094796	0.0166660304236793	PLAC8/AXIN2/RARRES2/AKT2/INSIG1/NR4A2/NR4A1/MEX3C/XBP1/ZFP36L2/KLF4/CEBPD/LPL/RGS2/BMP2	15
GO:0006694	GO:0006694	steroid biosynthetic process	12/332	156/14661	0.000227119158626806	0.0190881035094796	0.0166660304236793	WNT4/EGR1/IGF1R/MSMO1/INSIG1/FDPS/FDX1/ADM/CYP11A1/NR5A1/IDI1/BMP2	12
GO:0009199	GO:0009199	ribonucleoside triphosphate metabolic process	14/332	206/14661	0.000256881741439118	0.021009902881177	0.0183439743210922	ZBTB20/OGT/TMSB4X/ADPGK/HSPA8/TPI1/GPI/VCP/PFKL/UCK2/HK1/LDHA/PKM/PGK1	14
GO:0034308	GO:0034308	primary alcohol metabolic process	8/332	74/14661	0.000261096096090777	0.021009902881177	0.0183439743210922	WNT4/ALDH1A3/ALDH1B1/CYP11A1/ALDH3B1/BMP2/NAAA/PNLIP	8
GO:1905314	GO:1905314	semi-lunar valve development	6/332	41/14661	0.000296909406846238	0.0233939870144265	0.0204255440630844	TGFB2/STRA6/ROBO1/HEY1/GATA4/BMP2	6
GO:0042446	GO:0042446	hormone biosynthetic process	7/332	58/14661	0.000319768757149562	0.024199987213027	0.0211292715876495	WNT4/EGR1/IGF1R/FDX1/ADM/CYP11A1/BMP2	7
GO:0006163	GO:0006163	purine nucleotide metabolic process	21/332	400/14661	0.000319936372462018	0.024199987213027	0.0211292715876495	ZBTB20/OGT/TMSB4X/PPAT/NPR1/ADPGK/HSPA8/TPI1/GPI/VCP/GMPS/PFKL/HK1/HACD1/NUDT19/LDHA/GART/PKM/PANK1/PGK1/NPPC	21
GO:0008207	GO:0008207	C21-steroid hormone metabolic process	5/332	28/14661	0.000369880150950772	0.0269016679018427	0.0234881383306189	WNT4/EGR1/ADM/CYP11A1/BMP2	5
GO:0035767	GO:0035767	endothelial cell chemotaxis	5/332	28/14661	0.000369880150950772	0.0269016679018427	0.0234881383306189	NRP1/TMSB4X/HSPB1/SMOC2/NR4A1	5
GO:0010566	GO:0010566	regulation of ketone biosynthetic process	4/332	16/14661	0.00037887648668702	0.0270360542009492	0.0236054724674713	WNT4/EGR1/ADM/BMP2	4
GO:0042445	GO:0042445	hormone metabolic process	13/332	190/14661	0.00039717515668148	0.0278169711586918	0.0242872995421014	WNT4/EGR1/RBP1/IGF1R/ALDH1A3/PCSK5/FDX1/ADM/CYP11A1/NR5A1/CYP26B1/BMP2/PNLIP	13
GO:0034754	GO:0034754	cellular hormone metabolic process	9/332	99/14661	0.000406568668894508	0.0279571401047096	0.0244096825707573	WNT4/EGR1/RBP1/ALDH1A3/ADM/CYP11A1/CYP26B1/BMP2/PNLIP	9
GO:0001666	GO:0001666	response to hypoxia	16/332	269/14661	0.000430746039460501	0.0290907414507074	0.0253994422140525	CYGB/TGFB2/EGR1/PAM/GATA6/HMOX1/PDGFA/HSP90B1/NR4A2/ADM/ITPR1/ADAM8/PGK1/RGCC/BMP2/NPPC	16
GO:0014706	GO:0014706	striated muscle tissue development	15/332	244/14661	0.000458546641681248	0.030424971909447	0.026564373314018	TGFB2/TENM4/SEMA3C/TBX2/VGLL4/PRMT1/FHL2/GATA6/OBSL1/HEY1/RUNX1/PKP2/GATA4/RGS2/BMP2	15
GO:0009132	GO:0009132	nucleoside diphosphate metabolic process	10/332	123/14661	0.0004836966466878	0.0311957686817491	0.0272373643448598	ZBTB20/OGT/ADPGK/TPI1/GPI/PFKL/HK1/LDHA/PKM/PGK1	10
GO:0003184	GO:0003184	pulmonary valve morphogenesis	4/332	17/14661	0.00048666059022295	0.0311957686817491	0.0272373643448598	TGFB2/STRA6/ROBO1/HEY1	4
GO:0009266	GO:0009266	response to temperature stimulus	12/332	170/14661	0.00049873549459993	0.0314369606762823	0.0274479516940348	PLAC8/THRA/HSPB1/DNAJA2/RBBP7/EIF2S1/ST8SIA1/HMOX1/VCP/HSBP1L1/ADM/LPL	12
GO:0009141	GO:0009141	nucleoside triphosphate metabolic process	14/332	222/14661	0.000547483962347718	0.0339440056655585	0.0296368798944744	ZBTB20/OGT/TMSB4X/ADPGK/HSPA8/TPI1/GPI/VCP/PFKL/UCK2/HK1/LDHA/PKM/PGK1	14
GO:0003007	GO:0003007	heart morphogenesis	15/332	249/14661	0.000566758477664763	0.0345722671375505	0.030185421807035	NRP1/TGFB2/SEMA3C/AXIN2/MICAL2/TBX2/DLC1/FHL2/ADAMTS1/GATA6/ROBO1/HEY1/PKP2/GATA4/BMP2	15
GO:0043434	GO:0043434	response to peptide hormone	20/332	389/14661	0.000576323926422927	0.0345977315830398	0.0302076550908725	C1QTNF12/EGR1/OGT/SORL1/RARRES2/IGF1R/AKT2/TIMP1/PIK3C2A/BTG2/INSIG1/NR4A2/NR4A1/ADM/RANGAP1/CYP11A1/XBP1/NR5A1/LPL/PKM	20
GO:0001667	GO:0001667	ameboidal-type cell migration	22/332	450/14661	0.000611423416936321	0.0361313025445807	0.0315466325481783	CYGB/NRP1/TGFB2/ENPP2/SEMA3C/TMSB4X/DAAM2/SVBP/CAP1/TIMP1/HSPB1/PIK3C2A/SMOC2/ROBO1/GPI/HMOX1/NR4A1/GLUL/GPC3/KLF4/RGCC/KITLG	22
GO:0042176	GO:0042176	regulation of protein catabolic process	18/332	334/14661	0.000625508316991638	0.0363949608440366	0.0317768354721096	NKD1/OGT/SORL1/AXIN2/VGLL4/TIMP1/PSMD1/RAD23B/PSMD2/PSMC5/VCP/RNF19B/PBK/PSMC2/GPC3/RNF128/ADAM8/CUL4B	18
GO:0009205	GO:0009205	purine ribonucleoside triphosphate metabolic process	13/332	200/14661	0.000646196849244131	0.0364800585098178	0.0318511351680532	ZBTB20/OGT/TMSB4X/ADPGK/HSPA8/TPI1/GPI/VCP/PFKL/HK1/LDHA/PKM/PGK1	13
GO:0006006	GO:0006006	glucose metabolic process	12/332	175/14661	0.00064626227397086	0.0364800585098178	0.0318511351680532	C1QTNF12/OGT/G6PC2/AKT2/ADPGK/TPI1/GPI/PFKL/ATF3/HK1/PKM/PGK1	12
GO:0036293	GO:0036293	response to decreased oxygen levels	16/332	281/14661	0.000692086618403452	0.0377955481864301	0.0329997034876649	CYGB/TGFB2/EGR1/PAM/GATA6/HMOX1/PDGFA/HSP90B1/NR4A2/ADM/ITPR1/ADAM8/PGK1/RGCC/BMP2/NPPC	16
GO:0007435	GO:0007435	salivary gland morphogenesis	5/332	32/14661	0.000703737903618619	0.0377955481864301	0.0329997034876649	NRP1/TGFB2/SEMA3C/NFIB/PDGFA	5
GO:0072521	GO:0072521	purine-containing compound metabolic process	21/332	425/14661	0.000707036511085396	0.0377955481864301	0.0329997034876649	ZBTB20/OGT/TMSB4X/PPAT/NPR1/ADPGK/HSPA8/TPI1/GPI/VCP/GMPS/PFKL/HK1/HACD1/NUDT19/LDHA/GART/PKM/PANK1/PGK1/NPPC	21
GO:0003197	GO:0003197	endocardial cushion development	6/332	48/14661	0.000709540962780682	0.0377955481864301	0.0329997034876649	TGFB2/TBX2/ROBO1/HEY1/GATA4/BMP2	6
GO:0055017	GO:0055017	cardiac muscle tissue growth	8/332	86/14661	0.000727160791125138	0.0381961404449343	0.0333494649380052	TGFB2/TENM4/TBX2/VGLL4/GATA6/RUNX1/GATA4/RGS2	8
GO:0048738	GO:0048738	cardiac muscle tissue development	14/332	229/14661	0.00074362240876865	0.0385257527392196	0.0336372530109193	TGFB2/TENM4/TBX2/VGLL4/PRMT1/FHL2/GATA6/OBSL1/HEY1/RUNX1/PKP2/GATA4/RGS2/BMP2	14
GO:0006541	GO:0006541	glutamine metabolic process	4/332	19/14661	0.000764709585661192	0.0390828601752787	0.0341236695621502	PPAT/GMPS/GLUL/ASNS	4
GO:0009144	GO:0009144	purine nucleoside triphosphate metabolic process	13/332	204/14661	0.00077741030351843	0.039202210238756	0.0342278753984184	ZBTB20/OGT/TMSB4X/ADPGK/HSPA8/TPI1/GPI/VCP/PFKL/HK1/LDHA/PKM/PGK1	13
GO:0090287	GO:0090287	regulation of cellular response to growth factor stimulus	17/332	313/14661	0.000807209724052122	0.0401693049521727	0.0350722562929572	WNT4/HTRA1/NRP1/NREP/SULF1/OGT/SORL1/NBL1/TMEM108/GATA6/SMOC2/RBBP7/ROBO1/ZNF703/GPC3/GATA4/BMP2	17
GO:0009896	GO:0009896	positive regulation of catabolic process	23/332	491/14661	0.000828382745531206	0.0401847793909606	0.035085767193477	NKD1/ZBTB20/SORL1/AXIN2/VGLL4/AKT2/ATG101/PIK3C2A/PSMC5/CAMKK2/BTG2/HMOX1/VCP/RNF19B/PSMC2/DAPK1/POLR2G/GPC3/RNF128/ZFP36L2/SLC25A5/ADAM8/CUL4B	23
GO:1901605	GO:1901605	alpha-amino acid metabolic process	12/332	180/14661	0.000828771230167882	0.0401847793909606	0.035085767193477	DDAH2/PCBD1/SLC25A21/PPAT/KYAT3/AASDHPPT/GMPS/GLUL/GART/DCT/SERINC3/ASNS	12
GO:0050810	GO:0050810	regulation of steroid biosynthetic process	7/332	68/14661	0.000850210741534017	0.0407024939807804	0.0355377894229475	WNT4/EGR1/IGF1R/INSIG1/ADM/NR5A1/BMP2	7
GO:0008202	GO:0008202	steroid metabolic process	15/332	260/14661	0.000883597007982687	0.0417720485523815	0.0364716291321275	WNT4/EGR1/IGF1R/MSMO1/INSIG1/FDPS/SOAT1/FDX1/ADM/CYP11A1/LIMA1/NR5A1/CYP26B1/IDI1/BMP2	15
GO:0007431	GO:0007431	salivary gland development	5/332	34/14661	0.000937083204676514	0.0417782058889733	0.0364770051695592	NRP1/TGFB2/SEMA3C/NFIB/PDGFA	5
GO:0120178	GO:0120178	steroid hormone biosynthetic process	5/332	34/14661	0.000937083204676514	0.0417782058889733	0.0364770051695592	WNT4/EGR1/ADM/CYP11A1/BMP2	5
GO:0010002	GO:0010002	cardioblast differentiation	4/332	20/14661	0.000938960206388877	0.0417782058889733	0.0364770051695592	TGFB2/TBX2/GATA6/GATA4	4
GO:0071243	GO:0071243	cellular response to arsenic-containing substance	4/332	20/14661	0.000938960206388877	0.0417782058889733	0.0364770051695592	MAPK13/HMOX1/VCP/ATF3	4
GO:0120255	GO:0120255	olefinic compound biosynthetic process	4/332	20/14661	0.000938960206388877	0.0417782058889733	0.0364770051695592	WNT4/EGR1/ADM/BMP2	4
GO:0032350	GO:0032350	regulation of hormone metabolic process	5/332	35/14661	0.00107324007451886	0.0469668644071102	0.0410072792577318	WNT4/EGR1/IGF1R/ADM/BMP2	5
GO:0031668	GO:0031668	cellular response to extracellular stimulus	14/332	238/14661	0.00108041174072411	0.0469668644071102	0.0410072792577318	COMT/WNT4/IGF1R/HSPA8/STK24/EIF2S1/HMOX1/KIF26A/NR4A2/XBP1/GLUL/ATF3/LPL/ASNS	14
GO:0003177	GO:0003177	pulmonary valve development	4/332	21/14661	0.00113936833782279	0.0489669437914295	0.042753570284092	TGFB2/STRA6/ROBO1/HEY1	4
GO:0019216	GO:0019216	regulation of lipid metabolic process	17/332	324/14661	0.00117881019496917	0.0500928107570044	0.0437365769558637	WNT4/EGR1/ZBTB20/SORL1/THRA/RARRES2/PIK3IP1/IGF1R/PSAP/AKT2/INSIG1/PDGFA/VAV3/ADM/NR5A1/IDH1/BMP2	17
GO:0034650	GO:0034650	cortisol metabolic process	3/332	10/14661	0.00122692739608615	0.0515582156888647	0.045016037912541	WNT4/CYP11A1/BMP2	3
GO:0071496	GO:0071496	cellular response to external stimulus	16/332	298/14661	0.00128648097580817	0.0534667148407308	0.0466823692436117	COMT/WNT4/MAP3K1/IGF1R/HSPA8/STK24/EIF2S1/HMOX1/KIF26A/NR4A2/XBP1/GLUL/ATF3/LPL/F11R/ASNS	16
GO:0010631	GO:0010631	epithelial cell migration	17/332	328/14661	0.00134589729060262	0.0553280820984684	0.0483075492061832	NRP1/TGFB2/ENPP2/TMSB4X/DAAM2/SVBP/HSPB1/PIK3C2A/SMOC2/ROBO1/GPI/HMOX1/NR4A1/GLUL/KLF4/RGCC/KITLG	17
GO:0051156	GO:0051156	glucose 6-phosphate metabolic process	4/332	22/14661	0.00136793946987624	0.055629538441634	0.0485707540124706	G6PC2/GPI/HK1/TKT	4
GO:0060419	GO:0060419	heart growth	8/332	95/14661	0.00139797420101489	0.056246153491897	0.0491091273077684	TGFB2/TENM4/TBX2/VGLL4/GATA6/RUNX1/GATA4/RGS2	8
GO:0090132	GO:0090132	epithelium migration	17/332	330/14661	0.00143669667949638	0.057195650966898	0.0499381438623838	NRP1/TGFB2/ENPP2/TMSB4X/DAAM2/SVBP/HSPB1/PIK3C2A/SMOC2/ROBO1/GPI/HMOX1/NR4A1/GLUL/KLF4/RGCC/KITLG	17
GO:0003179	GO:0003179	heart valve morphogenesis	6/332	55/14661	0.00146829576808371	0.0578447353634645	0.0505048664964759	TGFB2/STRA6/ROBO1/HEY1/GATA4/BMP2	6
GO:0022612	GO:0022612	gland morphogenesis	9/332	119/14661	0.00153268191305874	0.0593777373404593	0.0518433471671967	WNT4/NRP1/TGFB2/SULF1/SEMA3C/TBX2/NFIB/PDGFA/XBP1	9
GO:0003203	GO:0003203	endocardial cushion morphogenesis	5/332	38/14661	0.00157000891963139	0.0593777373404593	0.0518433471671967	TGFB2/TBX2/ROBO1/HEY1/BMP2	5
GO:0019320	GO:0019320	hexose catabolic process	5/332	38/14661	0.00157000891963139	0.0593777373404593	0.0518433471671967	TPI1/PFKL/HK1/PKM/PGK1	5
GO:0032965	GO:0032965	regulation of collagen biosynthetic process	5/332	38/14661	0.00157000891963139	0.0593777373404593	0.0518433471671967	CYGB/WNT4/RUNX1/RGCC/NPPC	5
GO:1902893	GO:1902893	regulation of miRNA transcription	6/332	56/14661	0.00161372781823587	0.0604269169165154	0.0527593972465443	TGFB2/EGR1/NFIB/GATA6/KLF4/BMP2	6
GO:0002357	GO:0002357	defense response to tumor cell	3/332	11/14661	0.00165884498518138	0.0615073699407451	0.0537027525130444	RBMS3/DAPK1/KLF4	3
GO:0090130	GO:0090130	tissue migration	17/332	335/14661	0.00168663148692027	0.0619304881896356	0.0540721816501675	NRP1/TGFB2/ENPP2/TMSB4X/DAAM2/SVBP/HSPB1/PIK3C2A/SMOC2/ROBO1/GPI/HMOX1/NR4A1/GLUL/KLF4/RGCC/KITLG	17
GO:0070482	GO:0070482	response to oxygen levels	16/332	307/14661	0.00174661718095356	0.0621244771742398	0.0542415555388656	CYGB/TGFB2/EGR1/PAM/GATA6/HMOX1/PDGFA/HSP90B1/NR4A2/ADM/ITPR1/ADAM8/PGK1/RGCC/BMP2/NPPC	16
GO:0042181	GO:0042181	ketone biosynthetic process	5/332	39/14661	0.00176798248694788	0.0621244771742398	0.0542415555388656	WNT4/EGR1/TPI1/ADM/BMP2	5
GO:0060038	GO:0060038	cardiac muscle cell proliferation	6/332	57/14661	0.00176985345029966	0.0621244771742398	0.0542415555388656	TGFB2/TENM4/TBX2/VGLL4/GATA6/RUNX1	6
GO:0061614	GO:0061614	miRNA transcription	6/332	57/14661	0.00176985345029966	0.0621244771742398	0.0542415555388656	TGFB2/EGR1/NFIB/GATA6/KLF4/BMP2	6
GO:0006094	GO:0006094	gluconeogenesis	7/332	77/14661	0.00177404641322525	0.0621244771742398	0.0542415555388656	C1QTNF12/OGT/G6PC2/TPI1/GPI/ATF3/PGK1	7
GO:0045732	GO:0045732	positive regulation of protein catabolic process	12/332	197/14661	0.00179999329437097	0.0624548132046881	0.0545299755136816	NKD1/SORL1/AXIN2/VGLL4/PSMC5/VCP/RNF19B/PSMC2/GPC3/RNF128/ADAM8/CUL4B	12
GO:0071375	GO:0071375	cellular response to peptide hormone stimulus	15/332	280/14661	0.00184610228649317	0.063472353159247	0.055418400695972	C1QTNF12/OGT/SORL1/RARRES2/IGF1R/AKT2/PIK3C2A/INSIG1/NR4A2/NR4A1/RANGAP1/CYP11A1/XBP1/LPL/PKM	15
GO:0003181	GO:0003181	atrioventricular valve morphogenesis	4/332	24/14661	0.00191754471023869	0.0653347215686733	0.0570444547749529	TGFB2/HEY1/GATA4/BMP2	4
GO:0006665	GO:0006665	sphingolipid metabolic process	10/332	149/14661	0.00210289334332328	0.0687554425872731	0.0600311234368548	ENPP2/GM2A/VAPA/PSAP/SGMS1/ST8SIA1/HACD1/ALDH3B1/SERINC3/NAAA	10
GO:0034605	GO:0034605	cellular response to heat	6/332	59/14661	0.00211618544103378	0.0687554425872731	0.0600311234368548	RBBP7/EIF2S1/ST8SIA1/HMOX1/VCP/HSBP1L1	6
GO:0015669	GO:0015669	gas transport	3/332	12/14661	0.00217488904834226	0.0687554425872731	0.0600311234368548	CYGB/HBE1/AQP5	3
GO:0070202	GO:0070202	regulation of establishment of protein localization to chromosome	3/332	12/14661	0.00217488904834226	0.0687554425872731	0.0600311234368548	CCT3/CCT8/SPIDR	3
GO:0098760	GO:0098760	response to interleukin-7	3/332	12/14661	0.00217488904834226	0.0687554425872731	0.0600311234368548	LSP1/STIP1/RAD23B	3
GO:0098761	GO:0098761	cellular response to interleukin-7	3/332	12/14661	0.00217488904834226	0.0687554425872731	0.0600311234368548	LSP1/STIP1/RAD23B	3
GO:0009408	GO:0009408	response to heat	8/332	102/14661	0.00220140915723312	0.0687554425872731	0.0600311234368548	HSPB1/DNAJA2/RBBP7/EIF2S1/ST8SIA1/HMOX1/VCP/HSBP1L1	8
GO:0001503	GO:0001503	ossification	19/332	404/14661	0.00220702527315584	0.0687554425872731	0.0600311234368548	WNT4/IL6ST/TGFB2/THRA/AXIN2/RRAS2/COL5A2/COL6A1/RBMX/FHL2/SND1/RUNX1/SP3/PSMC2/GPC3/CEBPD/BMP2/SMOC1/NPPC	19
GO:0019319	GO:0019319	hexose biosynthetic process	7/332	80/14661	0.00221246283634024	0.0687554425872731	0.0600311234368548	C1QTNF12/OGT/G6PC2/TPI1/GPI/ATF3/PGK1	7
GO:0010463	GO:0010463	mesenchymal cell proliferation	5/332	41/14661	0.00221791750281526	0.0687554425872731	0.0600311234368548	TBX2/NFIB/PDGFA/GPC3/BMP2	5
GO:0046365	GO:0046365	monosaccharide catabolic process	5/332	41/14661	0.00221791750281526	0.0687554425872731	0.0600311234368548	TPI1/PFKL/HK1/PKM/PGK1	5
GO:0006929	GO:0006929	substrate-dependent cell migration	4/332	25/14661	0.00224252267849416	0.0689530143907716	0.0602036255236301	NRP1/ROBO1/ADAM8/CD2AP	4
GO:0032507	GO:0032507	maintenance of protein location in cell	6/332	60/14661	0.00230740870209796	0.0701766961384205	0.0612720353436569	TMSB4X/SORL1/INSIG1/RANGAP1/NR5A1/HK1	6
GO:0035051	GO:0035051	cardiocyte differentiation	10/332	151/14661	0.00231943072905938	0.0701766961384205	0.0612720353436569	TGFB2/TENM4/SEMA3C/TBX2/FHL2/GATA6/OBSL1/GATA4/RGS2/BMP2	10
GO:0001649	GO:0001649	osteoblast differentiation	13/332	231/14661	0.00238194848864983	0.0714860133810443	0.0624152144441359	WNT4/IL6ST/AXIN2/RRAS2/COL6A1/RBMX/FHL2/SND1/PSMC2/CEBPD/BMP2/SMOC1/NPPC	13
GO:2000181	GO:2000181	negative regulation of blood vessel morphogenesis	9/332	127/14661	0.00240050864605833	0.0714860133810443	0.0624152144441359	WNT4/TGFB2/SULF1/HSPG2/NPR1/ADAMTS1/KLF4/PGK1/RGCC	9
GO:0060070	GO:0060070	canonical Wnt signaling pathway	15/332	288/14661	0.0024224115534916	0.0715746913695722	0.0624926401587431	NKD1/WNT4/EGR1/RBMS3/AXIN2/GPRC5B/DAAM2/TLE4/JADE1/VCP/ZNF703/NR4A2/GPC3/KLF4/BMP2	15
GO:0010712	GO:0010712	regulation of collagen metabolic process	5/332	42/14661	0.00247170691306118	0.072465081745716	0.0632700496635897	CYGB/WNT4/RUNX1/RGCC/NPPC	5
GO:1901343	GO:1901343	negative regulation of vasculature development	9/332	128/14661	0.00253196926829194	0.0730106909197364	0.0637464269573918	WNT4/TGFB2/SULF1/HSPG2/NPR1/ADAMTS1/KLF4/PGK1/RGCC	9
GO:1902652	GO:1902652	secondary alcohol metabolic process	9/332	128/14661	0.00253196926829194	0.0730106909197364	0.0637464269573918	MSMO1/INSIG1/FDPS/SOAT1/FDX1/CYP11A1/LIMA1/IDH1/IDI1	9
GO:0010586	GO:0010586	miRNA metabolic process	7/332	82/14661	0.0025482314123229	0.0730106909197364	0.0637464269573918	TGFB2/EGR1/NFIB/GATA6/SND1/KLF4/BMP2	7
GO:0010817	GO:0010817	regulation of hormone levels	20/332	441/14661	0.00259908880592246	0.0734819959413854	0.0641579284889994	C1QTNF12/WNT4/EGR1/RBP1/G6PC2/IGF1R/ALDH1A3/VAMP8/INHA/PCSK5/FDX1/ADM/PFKL/CYP11A1/GLUL/NR5A1/RPH3AL/CYP26B1/BMP2/PNLIP	20
GO:0048596	GO:0048596	embryonic camera-type eye morphogenesis	4/332	26/14661	0.00260353978216437	0.0734819959413854	0.0641579284889994	TBX2/STRA6/ALDH1A3/SP3	4
GO:0061448	GO:0061448	connective tissue development	14/332	262/14661	0.00265098848691702	0.0742239023900995	0.0648056950646392	MAF/EGR1/SULF1/SORL1/THRA/AXIN2/NFIB/TIMP1/RUNX1/MEX3C/XBP1/BARX2/BMP2/NPPC	14
GO:0042476	GO:0042476	odontogenesis	9/332	129/14661	0.00266907739953822	0.0742239023900995	0.0648056950646392	HTRA1/TGFB2/PAM/AXIN2/AQP5/GATA6/ADM/STIM1/BMP2	9
GO:0046364	GO:0046364	monosaccharide biosynthetic process	7/332	83/14661	0.00273014926347045	0.0751060411323422	0.0655758999783344	C1QTNF12/OGT/G6PC2/TPI1/GPI/ATF3/PGK1	7
GO:0042541	GO:0042541	hemoglobin biosynthetic process	3/332	13/14661	0.00278023420373557	0.0751060411323422	0.0655758999783344	PRMT1/INHA/KLF4	3
GO:0060347	GO:0060347	heart trabecula formation	3/332	13/14661	0.00278023420373557	0.0751060411323422	0.0655758999783344	FHL2/ADAMTS1/HEY1	3
GO:1902644	GO:1902644	tertiary alcohol metabolic process	3/332	13/14661	0.00278023420373557	0.0751060411323422	0.0655758999783344	WNT4/CYP11A1/BMP2	3
GO:0048565	GO:0048565	digestive tract development	9/332	130/14661	0.00281200156880235	0.0752994529292933	0.0657447699182257	IL6ST/TGFB2/PDGFC/RARRES2/TBX2/STRA6/GATA6/PCSK5/GATA4	9
GO:0050878	GO:0050878	regulation of body fluid levels	17/332	352/14661	0.00282721372711783	0.0752994529292933	0.0657447699182257	IL6ST/PAM/NPR1/AQP5/HSPB1/VAMP8/PLA2G4A/CSRP1/F3/GPI/PDGFA/VAV3/ADM/XBP1/KLF4/CYP26B1/F11R	17
GO:0001819	GO:0001819	positive regulation of cytokine production	19/332	414/14661	0.00289503885485536	0.0765666919514893	0.0668512100675839	IL6ST/EGR1/SULF1/ZBTB20/SORL1/CD83/GPRC5B/HSPB1/GATA6/MAPK13/F3/HMOX1/RUNX1/XBP1/GATA4/HK1/ADAM8/LPL/RGCC	19
GO:0009267	GO:0009267	cellular response to starvation	10/332	156/14661	0.00293985000812634	0.0766998024558775	0.0669674302942158	COMT/WNT4/IGF1R/HSPA8/STK24/EIF2S1/XBP1/GLUL/ATF3/ASNS	10
GO:0003170	GO:0003170	heart valve development	6/332	63/14661	0.00295953285856425	0.0766998024558775	0.0669674302942158	TGFB2/STRA6/ROBO1/HEY1/GATA4/BMP2	6
GO:0008584	GO:0008584	male gonad development	9/332	131/14661	0.00296091252209363	0.0766998024558775	0.0669674302942158	WNT4/TGFB2/GATA6/INHA/PDGFA/NASP/GATA4/NR5A1/KITLG	9
GO:0003171	GO:0003171	atrioventricular valve development	4/332	27/14661	0.00300249958447704	0.0767260366790011	0.0669903356792637	TGFB2/HEY1/GATA4/BMP2	4
GO:0008299	GO:0008299	isoprenoid biosynthetic process	4/332	27/14661	0.00300249958447704	0.0767260366790011	0.0669903356792637	RBP1/ALDH1A3/FDPS/IDI1	4
GO:0031669	GO:0031669	cellular response to nutrient levels	12/332	210/14661	0.00305413476345136	0.0775217293649198	0.0676850636025922	COMT/WNT4/IGF1R/HSPA8/STK24/EIF2S1/HMOX1/XBP1/GLUL/ATF3/LPL/ASNS	12
GO:0044282	GO:0044282	small molecule catabolic process	16/332	325/14661	0.003086680480211	0.0778255038410535	0.0679502923959433	DDAH2/SLC25A21/AKT2/KYAT3/ALDH1B1/AASDHPPT/TPI1/PFKL/GLUL/HK1/GK5/NUDT19/CYP26B1/ALDH3B1/PKM/PGK1	16
GO:0046546	GO:0046546	development of primary male sexual characteristics	9/332	132/14661	0.00311598316744002	0.0780440287368089	0.0681410888550668	WNT4/TGFB2/GATA6/INHA/PDGFA/NASP/GATA4/NR5A1/KITLG	9
GO:0030509	GO:0030509	BMP signaling pathway	10/332	158/14661	0.00322234096952458	0.0801769312285655	0.0700033491786607	HTRA1/TGFB2/EGR1/SULF1/SORL1/NBL1/GATA6/GPC3/GATA4/BMP2	10
GO:0019318	GO:0019318	hexose metabolic process	12/332	212/14661	0.00329832173170937	0.0807346501524808	0.0704902996265781	C1QTNF12/OGT/G6PC2/AKT2/ADPGK/TPI1/GPI/PFKL/ATF3/HK1/PKM/PGK1	12
GO:0030323	GO:0030323	respiratory tube development	11/332	185/14661	0.00331959450221505	0.0807346501524808	0.0704902996265781	CRISPLD2/THRA/TBX2/STRA6/NFIB/GATA6/PCSK5/PDGFA/SP3/GPC3/HS6ST1	11
GO:0045185	GO:0045185	maintenance of protein location	7/332	86/14661	0.00333609179123597	0.0807346501524808	0.0704902996265781	TMSB4X/SORL1/NBL1/INSIG1/RANGAP1/NR5A1/HK1	7
GO:0032527	GO:0032527	protein exit from endoplasmic reticulum	5/332	45/14661	0.00335940633100019	0.0807346501524808	0.0704902996265781	SORL1/GCC2/VCP/INSIG1/HSP90B1	5
GO:0035272	GO:0035272	exocrine system development	5/332	45/14661	0.00335940633100019	0.0807346501524808	0.0704902996265781	NRP1/TGFB2/SEMA3C/NFIB/PDGFA	5
GO:0003272	GO:0003272	endocardial cushion formation	4/332	28/14661	0.00344126949006474	0.0807346501524808	0.0704902996265781	TGFB2/TBX2/ROBO1/BMP2	4
GO:0016125	GO:0016125	sterol metabolic process	9/332	134/14661	0.00344530563192465	0.0807346501524808	0.0704902996265781	MSMO1/INSIG1/FDPS/SOAT1/FDX1/CYP11A1/LIMA1/CYP26B1/IDI1	9
GO:0090092	GO:0090092	regulation of transmembrane receptor protein serine/threonine kinase signaling pathway	14/332	270/14661	0.00347540680116481	0.0807346501524808	0.0704902996265781	HTRA1/TGFB2/NREP/SULF1/OGT/SORL1/NBL1/GATA6/INHA/RBBP7/ZNF703/GPC3/GATA4/BMP2	14
GO:0006177	GO:0006177	GMP biosynthetic process	3/332	14/14661	0.00347957376384304	0.0807346501524808	0.0704902996265781	PPAT/GMPS/GART	3
GO:0006704	GO:0006704	glucocorticoid biosynthetic process	3/332	14/14661	0.00347957376384304	0.0807346501524808	0.0704902996265781	WNT4/CYP11A1/BMP2	3
GO:0090030	GO:0090030	regulation of steroid hormone biosynthetic process	3/332	14/14661	0.00347957376384304	0.0807346501524808	0.0704902996265781	WNT4/IGF1R/BMP2	3
GO:0002062	GO:0002062	chondrocyte differentiation	8/332	110/14661	0.00352197404928161	0.081091614695877	0.0708019692451686	MAF/SULF1/AXIN2/NFIB/RUNX1/MEX3C/BMP2/NPPC	8
GO:0006644	GO:0006644	phospholipid metabolic process	17/332	360/14661	0.00355339947026678	0.081091614695877	0.0708019692451686	ENPP2/VAPA/AGPAT4/SGMS1/GATA6/PLA2G4A/PIK3C2A/PDGFA/FDPS/DBI/IDH1/ETNK2/IDI1/LPL/SERINC3/NAAA/PNLIPRP2	17
GO:0009791	GO:0009791	post-embryonic development	7/332	87/14661	0.00355928292953876	0.081091614695877	0.0708019692451686	SELENOP/SEMA3C/NR4A2/ITPR1/KLF4/ETNK2/NPPC	7
GO:0120254	GO:0120254	olefinic compound metabolic process	8/332	111/14661	0.00372274837305573	0.0842048663796335	0.073520183092463	WNT4/EGR1/ALDH1A3/PLA2G4A/ADM/CYP11A1/BMP2/PNLIP	8
GO:2000628	GO:2000628	regulation of miRNA metabolic process	6/332	66/14661	0.00374045942669974	0.0842048663796335	0.073520183092463	TGFB2/EGR1/NFIB/GATA6/KLF4/BMP2	6
GO:0006720	GO:0006720	isoprenoid metabolic process	7/332	88/14661	0.00379366090696334	0.0848971926043512	0.074124660636213	RARRES2/RBP1/ALDH1A3/FDPS/CYP26B1/IDI1/PNLIP	7
GO:0040013	GO:0040013	negative regulation of locomotion	17/332	363/14661	0.0038627377322169	0.085934553548496	0.0750303917397178	CYGB/WNT4/NRP1/SULF1/SEMA3C/OGT/NBL1/DLC1/SVBP/TIMP1/STK24/RBBP7/ROBO1/HMOX1/KLF4/RGCC/BST2	17
GO:0045577	GO:0045577	regulation of B cell differentiation	4/332	29/14661	0.00392167650977116	0.0867355588301435	0.0757297581480587	HMGB3/INHA/XBP1/ZFP36L2	4
GO:0042698	GO:0042698	ovulation cycle	6/332	67/14661	0.00403189663002249	0.0885373178017219	0.0773028934687861	TGFB2/EGR1/PAM/IGF1R/ADAMTS1/NR5A1	6
GO:0006091	GO:0006091	generation of precursor metabolites and energy	19/332	427/14661	0.00404996191953937	0.0885373178017219	0.0773028934687861	IL6ST/CAVIN3/ZBTB20/OGT/AKT2/ADPGK/TPI1/GPI/VCP/FDX1/PFKL/HK1/IFNAR1/IDH1/LDHA/ME2/PKM/TKT/PGK1	19
GO:0043542	GO:0043542	endothelial cell migration	13/332	246/14661	0.00408167803043211	0.0887178523626105	0.0774605201540564	NRP1/TMSB4X/SVBP/HSPB1/PIK3C2A/SMOC2/ROBO1/GPI/HMOX1/NR4A1/GLUL/KLF4/RGCC	13
GO:0048608	GO:0048608	reproductive structure development	14/332	276/14661	0.00422230073791474	0.0903695865583402	0.0789026672140925	WNT4/TGFB2/SULF1/STRA6/PSAP/ADAMTS1/GATA6/INHA/PDGFA/NASP/GATA4/NR5A1/IDH1/KITLG	14
GO:0042594	GO:0042594	response to starvation	11/332	191/14661	0.00422765726960579	0.0903695865583402	0.0789026672140925	COMT/WNT4/IGF1R/HSPA8/STK24/EIF2S1/ADM/XBP1/GLUL/ATF3/ASNS	11
GO:0045986	GO:0045986	negative regulation of smooth muscle contraction	3/332	15/14661	0.0042771433088162	0.0903695865583402	0.0789026672140925	ARHGAP42/RGS2/DOCK4	3
GO:2001028	GO:2001028	positive regulation of endothelial cell chemotaxis	3/332	15/14661	0.0042771433088162	0.0903695865583402	0.0789026672140925	TMSB4X/HSPB1/SMOC2	3
GO:2001212	GO:2001212	regulation of vasculogenesis	3/332	15/14661	0.0042771433088162	0.0903695865583402	0.0789026672140925	HEY1/ADM/RAP1A	3
GO:0006643	GO:0006643	membrane lipid metabolic process	11/332	192/14661	0.0043965838077057	0.0915891844512921	0.079967511376243	ENPP2/GM2A/VAPA/PSAP/SGMS1/ST8SIA1/HACD1/ALDH3B1/SERINC3/NAAA/PNLIPRP2	11
GO:0051216	GO:0051216	cartilage development	11/332	192/14661	0.0043965838077057	0.0915891844512921	0.079967511376243	MAF/SULF1/THRA/AXIN2/NFIB/TIMP1/RUNX1/MEX3C/BARX2/BMP2/NPPC	11
GO:0046685	GO:0046685	response to arsenic-containing substance	4/332	30/14661	0.00444550341782974	0.0915891844512921	0.079967511376243	MAPK13/HMOX1/VCP/ATF3	4
GO:0061384	GO:0061384	heart trabecula morphogenesis	4/332	30/14661	0.00444550341782974	0.0915891844512921	0.079967511376243	TGFB2/FHL2/ADAMTS1/HEY1	4
GO:0032964	GO:0032964	collagen biosynthetic process	5/332	48/14661	0.00445595186119454	0.0915891844512921	0.079967511376243	CYGB/WNT4/RUNX1/RGCC/NPPC	5
GO:0009991	GO:0009991	response to extracellular stimulus	20/332	463/14661	0.00448721136271824	0.091733153371894	0.0800932122039666	COMT/WNT4/OGT/SORL1/IGF1R/HSPA8/STK24/EIF2S1/HMOX1/KIF26A/NR4A2/NUCB2/ADM/XBP1/GLUL/GATA4/ATF3/CYP26B1/LPL/ASNS	20
GO:0055123	GO:0055123	digestive system development	9/332	140/14661	0.00459971260306501	0.0930341615985383	0.0812291366123785	IL6ST/TGFB2/PDGFC/RARRES2/TBX2/STRA6/GATA6/PCSK5/GATA4	9
GO:0045926	GO:0045926	negative regulation of growth	12/332	221/14661	0.00460004976703508	0.0930341615985383	0.0812291366123785	PLAC8/NKD1/NRP1/TGFB2/SEMA3C/VGLL4/NPR1/JADE1/RBBP7/GPC3/RGS2/BST2	12
GO:0061458	GO:0061458	reproductive system development	14/332	279/14661	0.00464190742847401	0.0933437494474359	0.0814994411246086	WNT4/TGFB2/SULF1/STRA6/PSAP/ADAMTS1/GATA6/INHA/PDGFA/NASP/GATA4/NR5A1/IDH1/KITLG	14
GO:0035914	GO:0035914	skeletal muscle cell differentiation	6/332	69/14661	0.00466471936688667	0.0933437494474359	0.0814994411246086	EGR1/BTG2/NR4A1/ATF3/BARX2/CYP26B1	6
GO:0035265	GO:0035265	organ growth	10/332	168/14661	0.00497521004312285	0.0985143684978567	0.0860139647576544	TGFB2/TENM4/TBX2/VGLL4/PSAP/GATA6/RUNX1/GATA4/RGS2/NPPC	10
GO:0046890	GO:0046890	regulation of lipid biosynthetic process	10/332	168/14661	0.00497521004312285	0.0985143684978567	0.0860139647576544	WNT4/EGR1/ZBTB20/IGF1R/INSIG1/PDGFA/ADM/NR5A1/IDH1/BMP2	10
GO:0003281	GO:0003281	ventricular septum development	6/332	70/14661	0.00500719511271027	0.0985429531293593	0.0860389223097777	TGFB2/STRA6/ROBO1/HEY1/GATA4/LMO4	6
GO:1901652	GO:1901652	response to peptide	20/332	468/14661	0.00504644637620805	0.0985429531293593	0.0860389223097777	C1QTNF12/EGR1/OGT/SORL1/RARRES2/IGF1R/AKT2/TIMP1/PIK3C2A/BTG2/INSIG1/NR4A2/NR4A1/ADM/RANGAP1/CYP11A1/XBP1/NR5A1/LPL/PKM	20
GO:0032869	GO:0032869	cellular response to insulin stimulus	11/332	196/14661	0.00512674186492759	0.0985429531293593	0.0860389223097777	C1QTNF12/OGT/SORL1/RARRES2/IGF1R/AKT2/PIK3C2A/INSIG1/XBP1/LPL/PKM	11
GO:0016114	GO:0016114	terpenoid biosynthetic process	3/332	16/14661	0.00517674334469216	0.0985429531293593	0.0860389223097777	RBP1/ALDH1A3/FDPS	3
GO:0020027	GO:0020027	hemoglobin metabolic process	3/332	16/14661	0.00517674334469216	0.0985429531293593	0.0860389223097777	PRMT1/INHA/KLF4	3
GO:0034638	GO:0034638	phosphatidylcholine catabolic process	3/332	16/14661	0.00517674334469216	0.0985429531293593	0.0860389223097777	ENPP2/PLA2G4A/PNLIPRP2	3
GO:0071772	GO:0071772	response to BMP	10/332	169/14661	0.00518509986058765	0.0985429531293593	0.0860389223097777	HTRA1/TGFB2/EGR1/SULF1/SORL1/NBL1/GATA6/GPC3/GATA4/BMP2	10
GO:0071773	GO:0071773	cellular response to BMP stimulus	10/332	169/14661	0.00518509986058765	0.0985429531293593	0.0860389223097777	HTRA1/TGFB2/EGR1/SULF1/SORL1/NBL1/GATA6/GPC3/GATA4/BMP2	10
GO:0006721	GO:0006721	terpenoid metabolic process	6/332	71/14661	0.00536777477034135	0.101504620907155	0.0886247866029516	RARRES2/RBP1/ALDH1A3/FDPS/CYP26B1/PNLIP	6
GO:0019218	GO:0019218	regulation of steroid metabolic process	7/332	94/14661	0.00545480059532708	0.102637093788692	0.0896135609716735	WNT4/EGR1/IGF1R/INSIG1/ADM/NR5A1/BMP2	7
GO:0032868	GO:0032868	response to insulin	13/332	255/14661	0.00550213468445674	0.10301521473572	0.0899437024759811	C1QTNF12/EGR1/OGT/SORL1/RARRES2/IGF1R/AKT2/PIK3C2A/INSIG1/ADM/XBP1/LPL/PKM	13
GO:0048566	GO:0048566	embryonic digestive tract development	4/332	32/14661	0.00563030633403695	0.104312568287236	0.0910764359478585	TGFB2/RARRES2/STRA6/PCSK5	4
GO:1905207	GO:1905207	regulation of cardiocyte differentiation	4/332	32/14661	0.00563030633403695	0.104312568287236	0.0910764359478585	TGFB2/GATA6/GATA4/BMP2	4
GO:0033002	GO:0033002	muscle cell proliferation	12/332	227/14661	0.00567592561197522	0.104312568287236	0.0910764359478585	TGFB2/TENM4/TBX2/VGLL4/IGF1R/NPR1/ADAMTS1/GATA6/HMOX1/RUNX1/BMP2/NPPC	12
GO:0006520	GO:0006520	cellular amino acid metabolic process	13/332	256/14661	0.00568175279406946	0.104312568287236	0.0910764359478585	DDAH2/PCBD1/SLC25A21/PPAT/KYAT3/AASDHPPT/GMPS/NARS2/GLUL/GART/DCT/SERINC3/ASNS	13
GO:0030336	GO:0030336	negative regulation of cell migration	15/332	316/14661	0.0057267613746796	0.104630973521924	0.0913544390153567	CYGB/WNT4/SULF1/OGT/NBL1/DLC1/SVBP/TIMP1/STK24/RBBP7/ROBO1/HMOX1/KLF4/RGCC/BST2	15
GO:0032970	GO:0032970	regulation of actin filament-based process	17/332	378/14661	0.00576124751064277	0.104754990794476	0.0914627198425424	WNT4/NRP1/PAM/TMSB4X/DLC1/SVIL/DAAM2/PDGFA/PKP2/ARPC1B/LIMA1/GATA4/ABRACL/F11R/RGCC/CD2AP/BST2	17
GO:0008203	GO:0008203	cholesterol metabolic process	8/332	120/14661	0.00595339218765668	0.107552813251621	0.093905529007302	MSMO1/INSIG1/FDPS/SOAT1/FDX1/CYP11A1/LIMA1/IDI1	8
GO:0007389	GO:0007389	pattern specification process	19/332	443/14661	0.00597199650524602	0.107552813251621	0.093905529007302	NKD1/NRP1/SEMA3C/AXIN2/MICAL2/TBX2/NBL1/DAAM2/MEIS2/RNF2/SHROOM3/PCSK5/ROBO1/HEY1/BTG2/GPC3/GATA4/CYP26B1/BMP2	19
GO:0005996	GO:0005996	monosaccharide metabolic process	12/332	229/14661	0.00607592535932841	0.108905922791375	0.0950869436378809	C1QTNF12/OGT/G6PC2/AKT2/ADPGK/TPI1/GPI/PFKL/ATF3/HK1/PKM/PGK1	12
GO:0010594	GO:0010594	regulation of endothelial cell migration	11/332	201/14661	0.00617088941210613	0.109249628019682	0.0953870364045044	NRP1/TMSB4X/SVBP/HSPB1/PIK3C2A/SMOC2/GPI/HMOX1/GLUL/KLF4/RGCC	11
GO:0006071	GO:0006071	glycerol metabolic process	3/332	17/14661	0.00618176107779271	0.109249628019682	0.0953870364045044	PLA2G4A/TPI1/GK5	3
GO:0046112	GO:0046112	nucleobase biosynthetic process	3/332	17/14661	0.00618176107779271	0.109249628019682	0.0953870364045044	PPAT/GMPS/GART	3
GO:0003231	GO:0003231	cardiac ventricle development	8/332	121/14661	0.00625301661369196	0.109705836882514	0.0957853573159415	TGFB2/SEMA3C/STRA6/ROBO1/HEY1/PKP2/GATA4/LMO4	8
GO:0001706	GO:0001706	endoderm formation	5/332	52/14661	0.0062854514964539	0.109705836882514	0.0957853573159415	COL5A2/COL6A1/GATA6/DUSP4/MMP15	5
GO:0009156	GO:0009156	ribonucleoside monophosphate biosynthetic process	4/332	33/14661	0.00629459719817703	0.109705836882514	0.0957853573159415	PPAT/GMPS/UCK2/GART	4
GO:0010632	GO:0010632	regulation of epithelial cell migration	13/332	260/14661	0.00644767675088006	0.111858318678112	0.097664712542302	NRP1/TGFB2/ENPP2/TMSB4X/SVBP/HSPB1/PIK3C2A/SMOC2/GPI/HMOX1/GLUL/KLF4/RGCC	13
GO:0046390	GO:0046390	ribose phosphate biosynthetic process	11/332	203/14661	0.00663257288764407	0.11454059662589	0.100006638541406	TMSB4X/PPAT/NPR1/VCP/GMPS/UCK2/HACD1/GART/PANK1/TKT/NPPC	11
GO:0010718	GO:0010718	positive regulation of epithelial to mesenchymal transition	5/332	53/14661	0.00681439879409669	0.117145710178517	0.102281191469289	TGFB2/AXIN2/ZNF703/RGCC/BMP2	5
GO:0009749	GO:0009749	response to glucose	10/332	176/14661	0.00685551613664051	0.117319285198074	0.102432741703459	C1QTNF12/EGR1/ZBTB20/IGF1R/COL6A2/PFKL/XBP1/GLUL/GATA4/LPL	10
GO:0014855	GO:0014855	striated muscle cell proliferation	6/332	75/14661	0.00700202781917862	0.119286798252854	0.104150598713909	TGFB2/TENM4/TBX2/VGLL4/GATA6/RUNX1	6
GO:0060541	GO:0060541	respiratory system development	11/332	205/14661	0.00712090901954818	0.120768062385342	0.105443906510846	CRISPLD2/THRA/TBX2/STRA6/ALDH1A3/NFIB/GATA6/PDGFA/SP3/GPC3/HS6ST1	11
GO:0003128	GO:0003128	heart field specification	3/332	18/14661	0.00729519133563977	0.122340868670118	0.106817140754866	AXIN2/ROBO1/BMP2	3
GO:0006144	GO:0006144	purine nucleobase metabolic process	3/332	18/14661	0.00729519133563977	0.122340868670118	0.106817140754866	PPAT/GMPS/GART	3
GO:0048008	GO:0048008	platelet-derived growth factor receptor signaling pathway	5/332	54/14661	0.00737371841062597	0.122340868670118	0.106817140754866	NRP1/PDGFC/PIK3C2A/F3/PDGFA	5
GO:0072132	GO:0072132	mesenchyme morphogenesis	5/332	54/14661	0.00737371841062597	0.122340868670118	0.106817140754866	TGFB2/TBX2/ROBO1/HEY1/BMP2	5
GO:0008406	GO:0008406	gonad development	11/332	206/14661	0.00737538816943068	0.122340868670118	0.106817140754866	WNT4/TGFB2/ADAMTS1/GATA6/INHA/PDGFA/NASP/GATA4/NR5A1/IDH1/KITLG	11
GO:0007492	GO:0007492	endoderm development	6/332	76/14661	0.00746128559225337	0.123225249388219	0.107589303162026	COL5A2/COL6A1/GATA6/DUSP4/MMP15/GATA4	6
GO:0016525	GO:0016525	negative regulation of angiogenesis	8/332	125/14661	0.00756727376118177	0.124432301586041	0.108643193541543	TGFB2/SULF1/HSPG2/NPR1/ADAMTS1/KLF4/PGK1/RGCC	8
GO:0016042	GO:0016042	lipid catabolic process	14/332	296/14661	0.00770172454409945	0.125659829829702	0.109714961779002	ENPP2/SORL1/THRA/RARRES2/GM2A/AKT2/PLA2G4A/NUDT19/IDH1/CYP26B1/LPL/NAAA/PNLIP/PNLIPRP2	14
GO:2000146	GO:2000146	negative regulation of cell motility	15/332	327/14661	0.00775696804196257	0.125659829829702	0.109714961779002	CYGB/WNT4/SULF1/OGT/NBL1/DLC1/SVBP/TIMP1/STK24/RBBP7/ROBO1/HMOX1/KLF4/RGCC/BST2	15
GO:0042417	GO:0042417	dopamine metabolic process	4/332	35/14661	0.00777482818089644	0.125659829829702	0.109714961779002	COMT/TGFB2/NPR1/NR4A2	4
GO:0048048	GO:0048048	embryonic eye morphogenesis	4/332	35/14661	0.00777482818089644	0.125659829829702	0.109714961779002	TBX2/STRA6/ALDH1A3/SP3	4
GO:1902532	GO:1902532	negative regulation of intracellular signal transduction	20/332	488/14661	0.00788955321052406	0.126971447839157	0.110860149703982	CAVIN3/TGFB2/TMSB4X/SORL1/ARHGAP42/VGLL4/PIK3IP1/IGF1R/DLC1/PRMT1/FHL2/HSPB1/DUSP4/PBK/ITPR1/XBP1/ATF3/RGS2/CD2AP/BMP2	20
GO:0009746	GO:0009746	response to hexose	10/332	181/14661	0.00828437817940254	0.131616248899187	0.114915575940535	C1QTNF12/EGR1/ZBTB20/IGF1R/COL6A2/PFKL/XBP1/GLUL/GATA4/LPL	10
GO:0030324	GO:0030324	lung development	10/332	181/14661	0.00828437817940254	0.131616248899187	0.114915575940535	CRISPLD2/THRA/TBX2/STRA6/NFIB/GATA6/PDGFA/SP3/GPC3/HS6ST1	10
GO:0030183	GO:0030183	B cell differentiation	8/332	127/14661	0.00829757248415464	0.131616248899187	0.114915575940535	ITM2A/LGALS1/HMGB3/INHA/SP3/XBP1/ZFP36L2/SLC25A5	8
GO:0003151	GO:0003151	outflow tract morphogenesis	6/332	78/14661	0.00844439563229201	0.131616248899187	0.114915575940535	NRP1/TGFB2/SEMA3C/TBX2/GATA6/ROBO1	6
GO:0043534	GO:0043534	blood vessel endothelial cell migration	9/332	154/14661	0.00845906215335053	0.131616248899187	0.114915575940535	NRP1/TMSB4X/HSPB1/PIK3C2A/ROBO1/HMOX1/NR4A1/KLF4/RGCC	9
GO:0003215	GO:0003215	cardiac right ventricle morphogenesis	3/332	19/14661	0.00851965666376075	0.131616248899187	0.114915575940535	TGFB2/SEMA3C/GATA4	3
GO:0019400	GO:0019400	alditol metabolic process	3/332	19/14661	0.00851965666376075	0.131616248899187	0.114915575940535	PLA2G4A/TPI1/GK5	3
GO:0072111	GO:0072111	cell proliferation involved in kidney development	3/332	19/14661	0.00851965666376075	0.131616248899187	0.114915575940535	EGR1/GPC3/BMP2	3
GO:1905209	GO:1905209	positive regulation of cardiocyte differentiation	3/332	19/14661	0.00851965666376075	0.131616248899187	0.114915575940535	TGFB2/GATA6/GATA4	3
GO:0003230	GO:0003230	cardiac atrium development	4/332	36/14661	0.0085937406206013	0.131616248899187	0.114915575940535	TGFB2/IGF1R/GATA4/BMP2	4
GO:0007369	GO:0007369	gastrulation	10/332	182/14661	0.00859577299791093	0.131616248899187	0.114915575940535	TENM4/COL5A2/COL6A1/RNF2/GATA6/GPI/DUSP4/MMP15/GPC3/KLF4	10
GO:0061138	GO:0061138	morphogenesis of a branching epithelium	10/332	182/14661	0.00859577299791093	0.131616248899187	0.114915575940535	WNT4/NRP1/SULF1/SEMA3C/TBX2/ADAMTS16/PDGFA/ADM/GPC3/BMP2	10
GO:0060828	GO:0060828	regulation of canonical Wnt signaling pathway	12/332	240/14661	0.00869193509112331	0.13255201013963	0.115732599239617	NKD1/EGR1/RBMS3/AXIN2/GPRC5B/DAAM2/TLE4/JADE1/VCP/ZNF703/GPC3/BMP2	12
GO:0045137	GO:0045137	development of primary sexual characteristics	11/332	211/14661	0.00875602104795354	0.132709399978337	0.115870018016656	WNT4/TGFB2/ADAMTS1/GATA6/INHA/PDGFA/NASP/GATA4/NR5A1/IDH1/KITLG	11
GO:0046661	GO:0046661	male sex differentiation	9/332	155/14661	0.00880752495890075	0.132709399978337	0.115870018016656	WNT4/TGFB2/GATA6/INHA/PDGFA/NASP/GATA4/NR5A1/KITLG	9
GO:0051017	GO:0051017	actin filament bundle assembly	9/332	155/14661	0.00880752495890075	0.132709399978337	0.115870018016656	WNT4/NRP1/MARCKS/DLC1/HSP90B1/LIMA1/PLS3/F11R/RGCC	9
GO:0046578	GO:0046578	regulation of Ras protein signal transduction	10/332	183/14661	0.0089160821373197	0.133550891586347	0.116604733476125	NRP1/TGFB2/OGT/ARHGAP42/DLC1/ROBO1/CDC42SE2/RALGPS2/F11R/KITLG	10
GO:0002042	GO:0002042	cell migration involved in sprouting angiogenesis	6/332	79/14661	0.00896930895371025	0.133550891586347	0.116604733476125	NRP1/PIK3C2A/ROBO1/HMOX1/NR4A1/KLF4	6
GO:2000736	GO:2000736	regulation of stem cell differentiation	6/332	79/14661	0.00896930895371025	0.133550891586347	0.116604733476125	TGFB2/GATA6/KDM3A/RBBP7/GATA4/ZFP36L2	6
GO:1901616	GO:1901616	organic hydroxy compound catabolic process	5/332	57/14661	0.00924234352043514	0.137076639977591	0.11968310267742	COMT/ALDH1B1/TPI1/GK5/ALDH3B1	5
GO:0003176	GO:0003176	aortic valve development	4/332	37/14661	0.00946706396981979	0.139316871337971	0.121639073001535	ROBO1/HEY1/GATA4/BMP2	4
GO:0031076	GO:0031076	embryonic camera-type eye development	4/332	37/14661	0.00946706396981979	0.139316871337971	0.121639073001535	TBX2/STRA6/ALDH1A3/SP3	4
GO:0009168	GO:0009168	purine ribonucleoside monophosphate biosynthetic process	3/332	20/14661	0.00985742662682637	0.143362494834216	0.125171350801563	PPAT/GMPS/GART	3
GO:0042026	GO:0042026	protein refolding	3/332	20/14661	0.00985742662682637	0.143362494834216	0.125171350801563	HSPB1/DNAJA2/HSPA8	3
GO:0042573	GO:0042573	retinoic acid metabolic process	3/332	20/14661	0.00985742662682637	0.143362494834216	0.125171350801563	RBP1/ALDH1A3/CYP26B1	3
GO:0061572	GO:0061572	actin filament bundle organization	9/332	158/14661	0.00991842477385255	0.143362494834216	0.125171350801563	WNT4/NRP1/MARCKS/DLC1/HSP90B1/LIMA1/PLS3/F11R/RGCC	9
GO:1901607	GO:1901607	alpha-amino acid biosynthetic process	5/332	58/14661	0.00993151074737299	0.143362494834216	0.125171350801563	PCBD1/AASDHPPT/GLUL/SERINC3/ASNS	5
GO:0009743	GO:0009743	response to carbohydrate	11/332	215/14661	0.00999819967900593	0.143776392342207	0.125532729209692	C1QTNF12/EGR1/ZBTB20/IGF1R/COL6A2/MAPK13/PFKL/XBP1/GLUL/GATA4/LPL	11
GO:0034109	GO:0034109	homotypic cell-cell adhesion	6/332	81/14661	0.0100884718261675	0.144525001691536	0.126186348160636	IL6ST/HSPB1/CSRP1/ZNF703/PKP2/F11R	6
GO:0031667	GO:0031667	response to nutrient levels	18/332	434/14661	0.0101871676556439	0.145388181409981	0.126939999744806	COMT/WNT4/OGT/SORL1/IGF1R/HSPA8/STK24/EIF2S1/HMOX1/NUCB2/ADM/XBP1/GLUL/GATA4/ATF3/CYP26B1/LPL/ASNS	18
GO:0051047	GO:0051047	positive regulation of secretion	13/332	276/14661	0.0103684681082839	0.147419347314022	0.128713432749057	C1QTNF12/TGFB2/NPR1/VAMP8/PLA2G4A/INHA/XBP1/GLUL/RPH3AL/ADAM8/RGCC/CD2AP/BMP2	13
GO:0001523	GO:0001523	retinoid metabolic process	5/332	59/14661	0.0106551519794414	0.150364868605401	0.13128519936963	RARRES2/RBP1/ALDH1A3/CYP26B1/PNLIP	5
GO:0031102	GO:0031102	neuron projection regeneration	5/332	59/14661	0.0106551519794414	0.150364868605401	0.13128519936963	NREP/IGF1R/STK24/ADM/KLF4	5
GO:0090090	GO:0090090	negative regulation of canonical Wnt signaling pathway	8/332	133/14661	0.0108067089930882	0.151936704133308	0.132657586035288	NKD1/EGR1/RBMS3/AXIN2/TLE4/JADE1/GPC3/BMP2	8
GO:1901653	GO:1901653	cellular response to peptide	15/332	340/14661	0.0108570184213908	0.152078680258148	0.132781546931395	C1QTNF12/OGT/SORL1/RARRES2/IGF1R/AKT2/PIK3C2A/INSIG1/NR4A2/NR4A1/RANGAP1/CYP11A1/XBP1/LPL/PKM	15
GO:0006457	GO:0006457	protein folding	10/332	189/14661	0.0110341787236411	0.153423764458862	0.133955954551324	CCT3/CCT8/STIP1/HSPB1/DNAJA2/HSPA8/HSP90B1/PDIA6/FKBP9/NPPC	10
GO:0034284	GO:0034284	response to monosaccharide	10/332	189/14661	0.0110341787236411	0.153423764458862	0.133955954551324	C1QTNF12/EGR1/ZBTB20/IGF1R/COL6A2/PFKL/XBP1/GLUL/GATA4/LPL	10
GO:0030111	GO:0030111	regulation of Wnt signaling pathway	14/332	310/14661	0.0112733978986841	0.1549857617542	0.135319751349307	NKD1/EGR1/SULF1/RBMS3/AXIN2/VGLL4/GPRC5B/DAAM2/TLE4/JADE1/VCP/ZNF703/GPC3/BMP2	14
GO:0044241	GO:0044241	lipid digestion	3/332	21/14661	0.0113104363416603	0.1549857617542	0.135319751349307	LIMA1/PNLIP/PNLIPRP2	3
GO:0060445	GO:0060445	branching involved in salivary gland morphogenesis	3/332	21/14661	0.0113104363416603	0.1549857617542	0.135319751349307	NRP1/SEMA3C/PDGFA	3
GO:0070841	GO:0070841	inclusion body assembly	3/332	21/14661	0.0113104363416603	0.1549857617542	0.135319751349307	SORL1/PSMC5/VCP	3
GO:0030510	GO:0030510	regulation of BMP signaling pathway	7/332	108/14661	0.0113861727758677	0.15528018238183	0.13557681319597	HTRA1/SULF1/SORL1/NBL1/GATA6/GPC3/GATA4	7
GO:0050994	GO:0050994	regulation of lipid catabolic process	5/332	60/14661	0.0114140377319272	0.15528018238183	0.13557681319597	SORL1/THRA/RARRES2/AKT2/IDH1	5
GO:0030178	GO:0030178	negative regulation of Wnt signaling pathway	9/332	162/14661	0.0115601025246131	0.156703612000311	0.136819625050788	NKD1/EGR1/RBMS3/AXIN2/VGLL4/TLE4/JADE1/GPC3/BMP2	9
GO:0045598	GO:0045598	regulation of fat cell differentiation	8/332	135/14661	0.0117562531396611	0.158793390622136	0.138644233455326	AXIN2/RARRES2/INSIG1/MEX3C/XBP1/ZFP36L2/LPL/BMP2	8
GO:0035023	GO:0035023	regulation of Rho protein signal transduction	6/332	84/14661	0.0119482572551227	0.160812487326953	0.140407128710694	NRP1/ARHGAP42/DLC1/ROBO1/CDC42SE2/F11R	6
GO:0010634	GO:0010634	positive regulation of epithelial cell migration	9/332	163/14661	0.012000538249331	0.160943388861595	0.140521420261856	NRP1/TGFB2/ENPP2/TMSB4X/HSPB1/PIK3C2A/SMOC2/GPI/HMOX1	9
GO:0046164	GO:0046164	alcohol catabolic process	4/332	40/14661	0.0124264870728945	0.165482303203124	0.144484395654819	ALDH1B1/TPI1/GK5/ALDH3B1	4
GO:0072595	GO:0072595	maintenance of protein localization in organelle	4/332	40/14661	0.0124264870728945	0.165482303203124	0.144484395654819	INSIG1/RANGAP1/NR5A1/HK1	4
GO:0008015	GO:0008015	blood circulation	19/332	477/14661	0.0125549873696708	0.166606885024895	0.145466280253582	TGFB2/NAV2/THRA/FXYD1/ARHGAP42/TBX2/NPR1/GATA6/ADAMTS16/PIK3C2A/PCSK5/SGK1/HMOX1/PKP2/ADM/GATA4/RGS2/DOCK4/NPPC	19
GO:0050678	GO:0050678	regulation of epithelial cell proliferation	16/332	379/14661	0.0128177914553851	0.166826406659389	0.14565794697612	HTRA1/NRP1/TGFB2/SULF1/NFIB/ROBO1/ST8SIA1/F3/HMOX1/ZNF703/NR4A1/XBP1/GLUL/GPC3/RGCC/BMP2	16
GO:0006691	GO:0006691	leukotriene metabolic process	3/332	22/14661	0.0128803042687841	0.166826406659389	0.14565794697612	PLA2G4A/PTGR1/CPA1	3
GO:0008211	GO:0008211	glucocorticoid metabolic process	3/332	22/14661	0.0128803042687841	0.166826406659389	0.14565794697612	WNT4/CYP11A1/BMP2	3
GO:0009127	GO:0009127	purine nucleoside monophosphate biosynthetic process	3/332	22/14661	0.0128803042687841	0.166826406659389	0.14565794697612	PPAT/GMPS/GART	3
GO:0010893	GO:0010893	positive regulation of steroid biosynthetic process	3/332	22/14661	0.0128803042687841	0.166826406659389	0.14565794697612	WNT4/IGF1R/ADM	3
GO:0036010	GO:0036010	protein localization to endosome	3/332	22/14661	0.0128803042687841	0.166826406659389	0.14565794697612	NRP1/SORL1/PACSIN2	3
GO:2001026	GO:2001026	regulation of endothelial cell chemotaxis	3/332	22/14661	0.0128803042687841	0.166826406659389	0.14565794697612	TMSB4X/HSPB1/SMOC2	3
GO:0016101	GO:0016101	diterpenoid metabolic process	5/332	62/14661	0.0130405305933335	0.167752675863902	0.146466682675572	RARRES2/RBP1/ALDH1A3/CYP26B1/PNLIP	5
GO:0055021	GO:0055021	regulation of cardiac muscle tissue growth	5/332	62/14661	0.0130405305933335	0.167752675863902	0.146466682675572	TBX2/VGLL4/GATA6/RUNX1/RGS2	5
GO:0006576	GO:0006576	cellular biogenic amine metabolic process	6/332	86/14661	0.0133146526524727	0.170698360446278	0.149038591867286	COMT/TGFB2/NPR1/SAT2/NR4A2/NAAA	6
GO:0009124	GO:0009124	nucleoside monophosphate biosynthetic process	4/332	41/14661	0.0135301162156058	0.171714427944366	0.149925731431845	PPAT/GMPS/UCK2/GART	4
GO:0030513	GO:0030513	positive regulation of BMP signaling pathway	4/332	41/14661	0.0135301162156058	0.171714427944366	0.149925731431845	SULF1/GATA6/GPC3/GATA4	4
GO:0060428	GO:0060428	lung epithelium development	4/332	41/14661	0.0135301162156058	0.171714427944366	0.149925731431845	THRA/STRA6/NFIB/GATA6	4
GO:1905330	GO:1905330	regulation of morphogenesis of an epithelium	5/332	63/14661	0.0139095821221929	0.175939931726199	0.153615064662275	NKD1/WNT4/SULF1/TBX2/PDGFA	5
GO:0001763	GO:0001763	morphogenesis of a branching structure	10/332	196/14661	0.0139649105486268	0.176050972316356	0.153712015407166	WNT4/NRP1/SULF1/SEMA3C/TBX2/ADAMTS16/PDGFA/ADM/GPC3/BMP2	10
GO:0001709	GO:0001709	cell fate determination	4/332	42/14661	0.0146941593000842	0.184628938448234	0.161201530772387	TBX2/GATA6/KLF4/CYP26B1	4
GO:0046503	GO:0046503	glycerolipid catabolic process	5/332	64/14661	0.0148167655594484	0.185553004456403	0.162008342837189	ENPP2/SORL1/PLA2G4A/LPL/PNLIPRP2	5
GO:0009260	GO:0009260	ribonucleotide biosynthetic process	10/332	198/14661	0.014900469363707	0.18596980447112	0.162372255455455	TMSB4X/PPAT/NPR1/VCP/GMPS/UCK2/HACD1/GART/PANK1/NPPC	10
GO:0002065	GO:0002065	columnar/cuboidal epithelial cell differentiation	7/332	114/14661	0.0149975648767032	0.18596980447112	0.162372255455455	WNT4/IL6ST/NFIB/GATA6/GATA4/KLF4/BMP2	7
GO:2000278	GO:2000278	regulation of DNA biosynthetic process	7/332	114/14661	0.0149975648767032	0.18596980447112	0.162372255455455	CCT3/CCT8/JADE1/SMOC2/KLF4/RGCC/NPPC	7
GO:0007548	GO:0007548	sex differentiation	12/332	260/14661	0.0156179932780973	0.192421029842356	0.168004890371419	WNT4/TGFB2/STRA6/ADAMTS1/GATA6/INHA/PDGFA/NASP/GATA4/NR5A1/IDH1/KITLG	12
GO:0008286	GO:0008286	insulin receptor signaling pathway	7/332	115/14661	0.015670459331424	0.192421029842356	0.168004890371419	C1QTNF12/OGT/SORL1/RARRES2/IGF1R/AKT2/PIK3C2A	7
GO:0090100	GO:0090100	positive regulation of transmembrane receptor protein serine/threonine kinase signaling pathway	7/332	115/14661	0.015670459331424	0.192421029842356	0.168004890371419	TGFB2/SULF1/GATA6/INHA/GPC3/GATA4/BMP2	7
GO:0008652	GO:0008652	cellular amino acid biosynthetic process	5/332	65/14661	0.0157627504531213	0.192927903604222	0.168447447356299	PCBD1/AASDHPPT/GLUL/SERINC3/ASNS	5
GO:0035987	GO:0035987	endodermal cell differentiation	4/332	43/14661	0.0159196180344179	0.194219340019899	0.169575014512628	COL5A2/COL6A1/GATA6/MMP15	4
GO:0045932	GO:0045932	negative regulation of muscle contraction	3/332	24/14661	0.0163756070851786	0.19661125713062	0.171663423312298	ARHGAP42/RGS2/DOCK4	3
GO:0060343	GO:0060343	trabecula formation	3/332	24/14661	0.0163756070851786	0.19661125713062	0.171663423312298	FHL2/ADAMTS1/HEY1	3
GO:1905048	GO:1905048	regulation of metallopeptidase activity	3/332	24/14661	0.0163756070851786	0.19661125713062	0.171663423312298	SORL1/SVBP/TIMP1	3
GO:2000050	GO:2000050	regulation of non-canonical Wnt signaling pathway	3/332	24/14661	0.0163756070851786	0.19661125713062	0.171663423312298	NKD1/DAAM2/GPC3	3
GO:2000738	GO:2000738	positive regulation of stem cell differentiation	3/332	24/14661	0.0163756070851786	0.19661125713062	0.171663423312298	TGFB2/GATA6/GATA4	3
GO:0009064	GO:0009064	glutamine family amino acid metabolic process	5/332	66/14661	0.0167481841438116	0.20011317259276	0.174720983724426	DDAH2/PPAT/GMPS/GLUL/ASNS	5
GO:0060485	GO:0060485	mesenchyme development	13/332	294/14661	0.016773103043867	0.20011317259276	0.174720983724426	WNT4/NRP1/TGFB2/SEMA3C/AXIN2/TBX2/ROBO1/HEY1/ZNF703/GATA4/RGCC/BMP2/KITLG	13
GO:0044242	GO:0044242	cellular lipid catabolic process	10/332	202/14661	0.0169108922840622	0.200492146138944	0.175051869642313	ENPP2/SORL1/GM2A/AKT2/PLA2G4A/NUDT19/IDH1/CYP26B1/LPL/PNLIPRP2	10
GO:0050679	GO:0050679	positive regulation of epithelial cell proliferation	10/332	202/14661	0.0169108922840622	0.200492146138944	0.175051869642313	HTRA1/NRP1/ST8SIA1/F3/HMOX1/ZNF703/NR4A1/XBP1/GLUL/BMP2	10
GO:0030308	GO:0030308	negative regulation of cell growth	9/332	173/14661	0.0171208293531401	0.202346801917424	0.176671189739475	NRP1/TGFB2/SEMA3C/VGLL4/NPR1/JADE1/RBBP7/RGS2/BST2	9
GO:1902895	GO:1902895	positive regulation of miRNA transcription	4/332	44/14661	0.0172074269489173	0.202736724986933	0.177011635805062	TGFB2/EGR1/KLF4/BMP2	4
GO:0007015	GO:0007015	actin filament organization	17/332	426/14661	0.0173859188971351	0.203571347581935	0.177740353854694	WNT4/NRP1/TMSB4X/MICAL2/MARCKS/DLC1/SVIL/DAAM2/SHROOM3/ACTR3/HSP90B1/ARPC1B/LIMA1/PLS3/F11R/RGCC/CD2AP	17
GO:0016055	GO:0016055	Wnt signaling pathway	17/332	426/14661	0.0173859188971351	0.203571347581935	0.177740353854694	NKD1/WNT4/EGR1/SULF1/RBMS3/AXIN2/VGLL4/GPRC5B/DAAM2/TLE4/JADE1/VCP/ZNF703/NR4A2/GPC3/KLF4/BMP2	17
GO:0043536	GO:0043536	positive regulation of blood vessel endothelial cell migration	5/332	67/14661	0.0177736912013752	0.206072851360633	0.179924443964014	NRP1/TMSB4X/HSPB1/PIK3C2A/HMOX1	5
GO:0048645	GO:0048645	animal organ formation	5/332	67/14661	0.0177736912013752	0.206072851360633	0.179924443964014	SULF1/AXIN2/GATA6/ROBO1/BMP2	5
GO:2000242	GO:2000242	negative regulation of reproductive process	5/332	67/14661	0.0177736912013752	0.206072851360633	0.179924443964014	WNT4/SULF1/TIMP1/NR5A1/NPPC	5
GO:0046660	GO:0046660	female sex differentiation	7/332	118/14661	0.0178175098876063	0.206072851360633	0.179924443964014	WNT4/STRA6/ADAMTS1/INHA/NR5A1/IDH1/KITLG	7
GO:0001822	GO:0001822	kidney development	13/332	297/14661	0.0180823167995341	0.207249590037213	0.180951867279005	WNT4/NRP1/TGFB2/EGR1/SULF1/STRA6/ADAMTS1/ADAMTS16/PCSK5/PDGFA/GPC3/CYP26B1/BMP2	13
GO:0198738	GO:0198738	cell-cell signaling by wnt	17/332	428/14661	0.0181112629871001	0.207249590037213	0.180951867279005	NKD1/WNT4/EGR1/SULF1/RBMS3/AXIN2/VGLL4/GPRC5B/DAAM2/TLE4/JADE1/VCP/ZNF703/NR4A2/GPC3/KLF4/BMP2	17
GO:0007178	GO:0007178	transmembrane receptor protein serine/threonine kinase signaling pathway	15/332	362/14661	0.0182394303943311	0.207249590037213	0.180951867279005	HTRA1/TGFB2/EGR1/NREP/SULF1/OGT/SORL1/NBL1/GATA6/INHA/RBBP7/ZNF703/GPC3/GATA4/BMP2	15
GO:0006622	GO:0006622	protein targeting to lysosome	3/332	25/14661	0.0183028458679083	0.207249590037213	0.180951867279005	SORL1/GCC2/HSPA8	3
GO:0030325	GO:0030325	adrenal gland development	3/332	25/14661	0.0183028458679083	0.207249590037213	0.180951867279005	WNT4/STRA6/NR5A1	3
GO:0060575	GO:0060575	intestinal epithelial cell differentiation	3/332	25/14661	0.0183028458679083	0.207249590037213	0.180951867279005	IL6ST/GATA6/GATA4	3
GO:0070861	GO:0070861	regulation of protein exit from endoplasmic reticulum	3/332	25/14661	0.0183028458679083	0.207249590037213	0.180951867279005	SORL1/GCC2/INSIG1	3
GO:0060043	GO:0060043	regulation of cardiac muscle cell proliferation	4/332	45/14661	0.0185584533506653	0.207865134464575	0.181489305801823	TBX2/VGLL4/GATA6/RUNX1	4
GO:0061383	GO:0061383	trabecula morphogenesis	4/332	45/14661	0.0185584533506653	0.207865134464575	0.181489305801823	TGFB2/FHL2/ADAMTS1/HEY1	4
GO:0001704	GO:0001704	formation of primary germ layer	7/332	119/14661	0.0185770532652105	0.207865134464575	0.181489305801823	COL5A2/COL6A1/GATA6/GPI/DUSP4/MMP15/KLF4	7
GO:0010595	GO:0010595	positive regulation of endothelial cell migration	7/332	119/14661	0.0185770532652105	0.207865134464575	0.181489305801823	NRP1/TMSB4X/HSPB1/PIK3C2A/SMOC2/GPI/HMOX1	7
GO:0045600	GO:0045600	positive regulation of fat cell differentiation	5/332	68/14661	0.0188398729065633	0.20887104984778	0.182367581444651	AXIN2/RARRES2/XBP1/LPL/BMP2	5
GO:0009952	GO:0009952	anterior/posterior pattern specification	10/332	206/14661	0.0191155090769366	0.20887104984778	0.182367581444651	NKD1/SEMA3C/AXIN2/RNF2/PCSK5/HEY1/BTG2/GPC3/GATA4/BMP2	10
GO:0032355	GO:0032355	response to estradiol	7/332	120/14661	0.0193590499691298	0.20887104984778	0.182367581444651	PAM/IGF1R/GPI/PDGFA/ZNF703/MMP15/ARPC1B	7
GO:0120162	GO:0120162	positive regulation of cold-induced thermogenesis	6/332	94/14661	0.0198744370496501	0.20887104984778	0.182367581444651	PLAC8/PDGFC/OGT/THRA/IGF1R/KDM3A	6
GO:0003208	GO:0003208	cardiac ventricle morphogenesis	5/332	69/14661	0.0199473067768505	0.20887104984778	0.182367581444651	TGFB2/SEMA3C/HEY1/PKP2/GATA4	5
GO:0035924	GO:0035924	cellular response to vascular endothelial growth factor stimulus	5/332	69/14661	0.0199473067768505	0.20887104984778	0.182367581444651	NRP1/HSPB1/SMOC2/ROBO1/NR4A1	5
GO:0060420	GO:0060420	regulation of heart growth	5/332	69/14661	0.0199473067768505	0.20887104984778	0.182367581444651	TBX2/VGLL4/GATA6/RUNX1/RGS2	5
GO:0048863	GO:0048863	stem cell differentiation	11/332	238/14661	0.0199528480439942	0.20887104984778	0.182367581444651	NRP1/TGFB2/SEMA3C/TBX2/MSI2/GATA6/KDM3A/RBBP7/GATA4/ZFP36L2/KITLG	11
GO:0048286	GO:0048286	lung alveolus development	4/332	46/14661	0.0199734974238075	0.20887104984778	0.182367581444651	STRA6/GATA6/PDGFA/HS6ST1	4
GO:0030168	GO:0030168	platelet activation	7/332	121/14661	0.0201638064032356	0.20887104984778	0.182367581444651	IL6ST/HSPB1/PLA2G4A/CSRP1/PDGFA/VAV3/F11R	7
GO:0016331	GO:0016331	morphogenesis of embryonic epithelium	8/332	149/14661	0.0202007575602387	0.20887104984778	0.182367581444651	WNT4/TGFB2/SULF1/DLC1/ALDH1A3/SHROOM3/ADM/LMO4	8
GO:0010894	GO:0010894	negative regulation of steroid biosynthetic process	3/332	26/14661	0.0203505814443097	0.20887104984778	0.182367581444651	WNT4/INSIG1/BMP2	3
GO:0032967	GO:0032967	positive regulation of collagen biosynthetic process	3/332	26/14661	0.0203505814443097	0.20887104984778	0.182367581444651	WNT4/RUNX1/RGCC	3
GO:0046037	GO:0046037	GMP metabolic process	3/332	26/14661	0.0203505814443097	0.20887104984778	0.182367581444651	PPAT/GMPS/GART	3
GO:0070199	GO:0070199	establishment of protein localization to chromosome	3/332	26/14661	0.0203505814443097	0.20887104984778	0.182367581444651	CCT3/CCT8/SPIDR	3
GO:1903055	GO:1903055	positive regulation of extracellular matrix organization	3/332	26/14661	0.0203505814443097	0.20887104984778	0.182367581444651	RUNX1/RGCC/BMP2	3
GO:0003056	GO:0003056	regulation of vascular associated smooth muscle contraction	2/332	10/14661	0.0204027595107355	0.20887104984778	0.182367581444651	ARHGAP42/DOCK4	2
GO:0003129	GO:0003129	heart induction	2/332	10/14661	0.0204027595107355	0.20887104984778	0.182367581444651	ROBO1/BMP2	2
GO:0006686	GO:0006686	sphingomyelin biosynthetic process	2/332	10/14661	0.0204027595107355	0.20887104984778	0.182367581444651	VAPA/SGMS1	2
GO:0006705	GO:0006705	mineralocorticoid biosynthetic process	2/332	10/14661	0.0204027595107355	0.20887104984778	0.182367581444651	WNT4/BMP2	2
GO:0007168	GO:0007168	receptor guanylyl cyclase signaling pathway	2/332	10/14661	0.0204027595107355	0.20887104984778	0.182367581444651	NPR1/NPPC	2
GO:0010918	GO:0010918	positive regulation of mitochondrial membrane potential	2/332	10/14661	0.0204027595107355	0.20887104984778	0.182367581444651	AKT2/VCP	2
GO:0016102	GO:0016102	diterpenoid biosynthetic process	2/332	10/14661	0.0204027595107355	0.20887104984778	0.182367581444651	RBP1/ALDH1A3	2
GO:0032351	GO:0032351	negative regulation of hormone metabolic process	2/332	10/14661	0.0204027595107355	0.20887104984778	0.182367581444651	WNT4/BMP2	2
GO:0071635	GO:0071635	negative regulation of transforming growth factor beta production	2/332	10/14661	0.0204027595107355	0.20887104984778	0.182367581444651	GATA6/CD2AP	2
GO:1902946	GO:1902946	protein localization to early endosome	2/332	10/14661	0.0204027595107355	0.20887104984778	0.182367581444651	NRP1/SORL1	2
GO:1903059	GO:1903059	regulation of protein lipidation	2/332	10/14661	0.0204027595107355	0.20887104984778	0.182367581444651	ATG101/DBI	2
GO:1904851	GO:1904851	positive regulation of establishment of protein localization to telomere	2/332	10/14661	0.0204027595107355	0.20887104984778	0.182367581444651	CCT3/CCT8	2
GO:1904869	GO:1904869	regulation of protein localization to Cajal body	2/332	10/14661	0.0204027595107355	0.20887104984778	0.182367581444651	CCT3/CCT8	2
GO:1904871	GO:1904871	positive regulation of protein localization to Cajal body	2/332	10/14661	0.0204027595107355	0.20887104984778	0.182367581444651	CCT3/CCT8	2
GO:0071214	GO:0071214	cellular response to abiotic stimulus	13/332	302/14661	0.0204342380866416	0.20887104984778	0.182367581444651	EGR1/NFAT5/MAP3K1/IGF1R/AKT2/TIMP1/AQP5/MAPK13/EIF2S1/PBK/SPIDR/CUL4B/F11R	13
GO:0104004	GO:0104004	cellular response to environmental stimulus	13/332	302/14661	0.0204342380866416	0.20887104984778	0.182367581444651	EGR1/NFAT5/MAP3K1/IGF1R/AKT2/TIMP1/AQP5/MAPK13/EIF2S1/PBK/SPIDR/CUL4B/F11R	13
GO:0044106	GO:0044106	cellular amine metabolic process	6/332	95/14661	0.0208247921746912	0.211718720442693	0.184853913559723	COMT/TGFB2/NPR1/SAT2/NR4A2/NAAA	6
GO:0045833	GO:0045833	negative regulation of lipid metabolic process	6/332	95/14661	0.0208247921746912	0.211718720442693	0.184853913559723	WNT4/SORL1/PIK3IP1/INSIG1/PDGFA/BMP2	6
GO:0045669	GO:0045669	positive regulation of osteoblast differentiation	5/332	70/14661	0.0210965461356305	0.212765699959879	0.185768042743784	WNT4/IL6ST/CEBPD/BMP2/NPPC	5
GO:1903036	GO:1903036	positive regulation of response to wounding	5/332	70/14661	0.0210965461356305	0.212765699959879	0.185768042743784	IGF1R/SMOC2/STK24/F3/XBP1	5
GO:2000573	GO:2000573	positive regulation of DNA biosynthetic process	5/332	70/14661	0.0210965461356305	0.212765699959879	0.185768042743784	CCT3/CCT8/SMOC2/KLF4/RGCC	5
GO:0006584	GO:0006584	catecholamine metabolic process	4/332	47/14661	0.0214532924654692	0.213516716064223	0.186423763058662	COMT/TGFB2/NPR1/NR4A2	4
GO:0009712	GO:0009712	catechol-containing compound metabolic process	4/332	47/14661	0.0214532924654692	0.213516716064223	0.186423763058662	COMT/TGFB2/NPR1/NR4A2	4
GO:0022602	GO:0022602	ovulation cycle process	4/332	47/14661	0.0214532924654692	0.213516716064223	0.186423763058662	TGFB2/PAM/ADAMTS1/NR5A1	4
GO:0038084	GO:0038084	vascular endothelial growth factor signaling pathway	4/332	47/14661	0.0214532924654692	0.213516716064223	0.186423763058662	NRP1/HSPB1/SMOC2/ROBO1	4
GO:0061462	GO:0061462	protein localization to lysosome	4/332	47/14661	0.0214532924654692	0.213516716064223	0.186423763058662	SORL1/GCC2/HSPA8/RNF128	4
GO:0033674	GO:0033674	positive regulation of kinase activity	17/332	438/14661	0.0220945856289003	0.218150974562057	0.190469984469696	TGFB2/EGR1/PDGFC/AXIN2/GPRC5B/IGF1R/ROBO1/CAMKK2/PDGFA/VAV3/CKS2/RAP1A/LMO4/ADAM8/RGCC/BMP2/KITLG	17
GO:0002067	GO:0002067	glandular epithelial cell differentiation	5/332	71/14661	0.02228811972391	0.218150974562057	0.190469984469696	WNT4/NFIB/GATA6/KLF4/BMP2	5
GO:1990845	GO:1990845	adaptive thermogenesis	8/332	152/14661	0.0224597720459509	0.218150974562057	0.190469984469696	PLAC8/PDGFC/OGT/SORL1/THRA/IGF1R/KDM3A/SLC25A5	8
GO:0045787	GO:0045787	positive regulation of cell cycle	13/332	306/14661	0.0224754025515693	0.218150974562057	0.190469984469696	WNT4/TGFB2/TBX2/IGF1R/SVIL/MEIS2/ADAMTS1/SMOC2/PBK/CKS2/CUL4B/RGCC/ASNS	13
GO:0072001	GO:0072001	renal system development	13/332	306/14661	0.0224754025515693	0.218150974562057	0.190469984469696	WNT4/NRP1/TGFB2/EGR1/SULF1/STRA6/ADAMTS1/ADAMTS16/PCSK5/PDGFA/GPC3/CYP26B1/BMP2	13
GO:0010714	GO:0010714	positive regulation of collagen metabolic process	3/332	27/14661	0.0225190916767887	0.218150974562057	0.190469984469696	WNT4/RUNX1/RGCC	3
GO:0014829	GO:0014829	vascular associated smooth muscle contraction	3/332	27/14661	0.0225190916767887	0.218150974562057	0.190469984469696	ARHGAP42/PIK3C2A/DOCK4	3
GO:0043304	GO:0043304	regulation of mast cell degranulation	3/332	27/14661	0.0225190916767887	0.218150974562057	0.190469984469696	STXBP2/VAMP8/HMOX1	3
GO:0060479	GO:0060479	lung cell differentiation	3/332	27/14661	0.0225190916767887	0.218150974562057	0.190469984469696	THRA/NFIB/GATA6	3
GO:0060487	GO:0060487	lung epithelial cell differentiation	3/332	27/14661	0.0225190916767887	0.218150974562057	0.190469984469696	THRA/NFIB/GATA6	3
GO:0032956	GO:0032956	regulation of actin cytoskeleton organization	14/332	339/14661	0.0226819533382063	0.218150974562057	0.190469984469696	WNT4/NRP1/PAM/TMSB4X/DLC1/SVIL/DAAM2/PDGFA/ARPC1B/LIMA1/F11R/RGCC/CD2AP/BST2	14
GO:0010543	GO:0010543	regulation of platelet activation	4/332	48/14661	0.0229985052476761	0.218150974562057	0.190469984469696	IL6ST/PLA2G4A/PDGFA/F11R	4
GO:0070201	GO:0070201	regulation of establishment of protein localization	18/332	475/14661	0.0233082250634182	0.218150974562057	0.190469984469696	C1QTNF12/TGFB2/PAM/SORL1/G6PC2/CCT3/CCT8/AKT2/GCC2/HSPA8/INSIG1/PFKL/RANGAP1/GLUL/RPH3AL/SPIDR/ADAM8/CD2AP	18
GO:0042113	GO:0042113	B cell activation	11/332	244/14661	0.023463506292024	0.218150974562057	0.190469984469696	ITM2A/LGALS1/HMGB3/INHA/SP3/VAV3/XBP1/UNG/ZFP36L2/SLC25A5/BST2	11
GO:0046165	GO:0046165	alcohol biosynthetic process	7/332	125/14661	0.0236163655724813	0.218150974562057	0.190469984469696	WNT4/PCBD1/MSMO1/INSIG1/FDPS/IDI1/BMP2	7
GO:0030098	GO:0030098	lymphocyte differentiation	15/332	374/14661	0.023626165358157	0.218150974562057	0.190469984469696	ITM2A/LGALS1/WNT4/EGR1/HMGB3/CD83/PGLYRP1/INHA/RUNX1/SP3/XBP1/ZFP36L2/SLC25A5/CYP26B1/ADAM8	15
GO:0046394	GO:0046394	carboxylic acid biosynthetic process	12/332	276/14661	0.0236719230444933	0.218150974562057	0.190469984469696	PCBD1/RBP1/ALDH1A3/PLA2G4A/AASDHPPT/INSIG1/XBP1/GLUL/HACD1/LPL/SERINC3/ASNS	12
GO:0032963	GO:0032963	collagen metabolic process	6/332	98/14661	0.0238594507839514	0.218150974562057	0.190469984469696	CYGB/WNT4/RUNX1/MMP15/RGCC/NPPC	6
GO:0050673	GO:0050673	epithelial cell proliferation	17/332	442/14661	0.0238628048206139	0.218150974562057	0.190469984469696	HTRA1/NRP1/TGFB2/SULF1/TBX2/NFIB/ROBO1/ST8SIA1/F3/HMOX1/ZNF703/NR4A1/XBP1/GLUL/GPC3/RGCC/BMP2	17
GO:0009152	GO:0009152	purine ribonucleotide biosynthetic process	9/332	184/14661	0.0244226184863673	0.218150974562057	0.190469984469696	TMSB4X/PPAT/NPR1/VCP/GMPS/HACD1/GART/PANK1/NPPC	9
GO:0001682	GO:0001682	tRNA 5'-leader removal	2/332	11/14661	0.0245680738497475	0.218150974562057	0.190469984469696	SSB/RPP25	2
GO:0006002	GO:0006002	fructose 6-phosphate metabolic process	2/332	11/14661	0.0245680738497475	0.218150974562057	0.190469984469696	PFKL/HK1	2
GO:0006182	GO:0006182	cGMP biosynthetic process	2/332	11/14661	0.0245680738497475	0.218150974562057	0.190469984469696	NPR1/NPPC	2
GO:0006188	GO:0006188	IMP biosynthetic process	2/332	11/14661	0.0245680738497475	0.218150974562057	0.190469984469696	PPAT/GART	2
GO:0010713	GO:0010713	negative regulation of collagen metabolic process	2/332	11/14661	0.0245680738497475	0.218150974562057	0.190469984469696	CYGB/NPPC	2
GO:0010752	GO:0010752	regulation of cGMP-mediated signaling	2/332	11/14661	0.0245680738497475	0.218150974562057	0.190469984469696	NPR1/NPPC	2
GO:0031943	GO:0031943	regulation of glucocorticoid metabolic process	2/332	11/14661	0.0245680738497475	0.218150974562057	0.190469984469696	WNT4/BMP2	2
GO:0032341	GO:0032341	aldosterone metabolic process	2/332	11/14661	0.0245680738497475	0.218150974562057	0.190469984469696	WNT4/BMP2	2
GO:0032966	GO:0032966	negative regulation of collagen biosynthetic process	2/332	11/14661	0.0245680738497475	0.218150974562057	0.190469984469696	CYGB/NPPC	2
GO:0042416	GO:0042416	dopamine biosynthetic process	2/332	11/14661	0.0245680738497475	0.218150974562057	0.190469984469696	TGFB2/NR4A2	2
GO:0042448	GO:0042448	progesterone metabolic process	2/332	11/14661	0.0245680738497475	0.218150974562057	0.190469984469696	EGR1/ADM	2
GO:0042559	GO:0042559	pteridine-containing compound biosynthetic process	2/332	11/14661	0.0245680738497475	0.218150974562057	0.190469984469696	PCBD1/GART	2
GO:0048103	GO:0048103	somatic stem cell division	2/332	11/14661	0.0245680738497475	0.218150974562057	0.190469984469696	TGFB2/ZFP36L2	2
GO:0060900	GO:0060900	embryonic camera-type eye formation	2/332	11/14661	0.0245680738497475	0.218150974562057	0.190469984469696	STRA6/ALDH1A3	2
GO:0061140	GO:0061140	lung secretory cell differentiation	2/332	11/14661	0.0245680738497475	0.218150974562057	0.190469984469696	NFIB/GATA6	2
GO:0070203	GO:0070203	regulation of establishment of protein localization to telomere	2/332	11/14661	0.0245680738497475	0.218150974562057	0.190469984469696	CCT3/CCT8	2
GO:0071389	GO:0071389	cellular response to mineralocorticoid stimulus	2/332	11/14661	0.0245680738497475	0.218150974562057	0.190469984469696	IGF1R/SGK1	2
GO:0071679	GO:0071679	commissural neuron axon guidance	2/332	11/14661	0.0245680738497475	0.218150974562057	0.190469984469696	NRP1/NFIB	2
GO:1900095	GO:1900095	regulation of dosage compensation by inactivation of X chromosome	2/332	11/14661	0.0245680738497475	0.218150974562057	0.190469984469696	OGT/RLIM	2
GO:1901731	GO:1901731	positive regulation of platelet aggregation	2/332	11/14661	0.0245680738497475	0.218150974562057	0.190469984469696	IL6ST/F11R	2
GO:1901857	GO:1901857	positive regulation of cellular respiration	2/332	11/14661	0.0245680738497475	0.218150974562057	0.190469984469696	VCP/IFNAR1	2
GO:1903405	GO:1903405	protein localization to nuclear body	2/332	11/14661	0.0245680738497475	0.218150974562057	0.190469984469696	CCT3/CCT8	2
GO:1904867	GO:1904867	protein localization to Cajal body	2/332	11/14661	0.0245680738497475	0.218150974562057	0.190469984469696	CCT3/CCT8	2
GO:2000826	GO:2000826	regulation of heart morphogenesis	2/332	11/14661	0.0245680738497475	0.218150974562057	0.190469984469696	ROBO1/BMP2	2
GO:2001214	GO:2001214	positive regulation of vasculogenesis	2/332	11/14661	0.0245680738497475	0.218150974562057	0.190469984469696	ADM/RAP1A	2
GO:0032731	GO:0032731	positive regulation of interleukin-1 beta production	4/332	49/14661	0.0246097364961132	0.218150974562057	0.190469984469696	EGR1/HSPB1/HK1/LPL	4
GO:0002719	GO:0002719	negative regulation of cytokine production involved in immune response	3/332	28/14661	0.0248084303391956	0.218150974562057	0.190469984469696	TGFB2/HMOX1/BST2	3
GO:0034067	GO:0034067	protein localization to Golgi apparatus	3/332	28/14661	0.0248084303391956	0.218150974562057	0.190469984469696	SORL1/GCC2/OBSL1	3
GO:0045939	GO:0045939	negative regulation of steroid metabolic process	3/332	28/14661	0.0248084303391956	0.218150974562057	0.190469984469696	WNT4/INSIG1/BMP2	3
GO:0045940	GO:0045940	positive regulation of steroid metabolic process	3/332	28/14661	0.0248084303391956	0.218150974562057	0.190469984469696	WNT4/IGF1R/ADM	3
GO:0016053	GO:0016053	organic acid biosynthetic process	12/332	278/14661	0.0248606742560144	0.218150974562057	0.190469984469696	PCBD1/RBP1/ALDH1A3/PLA2G4A/AASDHPPT/INSIG1/XBP1/GLUL/HACD1/LPL/SERINC3/ASNS	12
GO:0008585	GO:0008585	female gonad development	6/332	99/14661	0.0249334365618958	0.218283002493264	0.19058525948993	WNT4/ADAMTS1/INHA/NR5A1/IDH1/KITLG	6
GO:0003002	GO:0003002	regionalization	14/332	344/14661	0.0253064789349847	0.221037190143446	0.192989970630964	NKD1/NRP1/SEMA3C/AXIN2/NBL1/RNF2/PCSK5/ROBO1/HEY1/BTG2/GPC3/GATA4/CYP26B1/BMP2	14
GO:0043409	GO:0043409	negative regulation of MAPK cascade	8/332	156/14661	0.025741504689822	0.223289841139695	0.194956784674002	SORL1/IGF1R/PRMT1/DUSP4/PBK/ATF3/RGS2/BMP2	8
GO:0055088	GO:0055088	lipid homeostasis	8/332	156/14661	0.025741504689822	0.223289841139695	0.194956784674002	ZBTB20/RBP1/SURF4/INSIG1/SOAT1/XBP1/LIMA1/LPL	8
GO:1903034	GO:1903034	regulation of response to wounding	8/332	156/14661	0.025741504689822	0.223289841139695	0.194956784674002	WNT4/IGF1R/SMOC2/STK24/F3/PDGFA/XBP1/KLF4	8
GO:0048844	GO:0048844	artery morphogenesis	5/332	74/14661	0.0261217575425138	0.225553623346546	0.196933317497875	NRP1/TGFB2/TBX2/STRA6/HEY1	5
GO:0051145	GO:0051145	smooth muscle cell differentiation	5/332	74/14661	0.0261217575425138	0.225553623346546	0.196933317497875	WNT4/TBX2/GATA6/HEY1/ADM	5
GO:0009409	GO:0009409	response to cold	4/332	50/14661	0.0262875214770121	0.225886452960685	0.197223914647685	PLAC8/THRA/ADM/LPL	4
GO:2000630	GO:2000630	positive regulation of miRNA metabolic process	4/332	50/14661	0.0262875214770121	0.225886452960685	0.197223914647685	TGFB2/EGR1/KLF4/BMP2	4
GO:0062197	GO:0062197	cellular response to chemical stress	13/332	313/14661	0.0264076900980188	0.225886452960685	0.197223914647685	NFAT5/AQP5/HSPB1/MAPK13/STK24/EIF2S1/CAMKK2/HMOX1/NR4A2/DAPK1/GATA4/ALDH3B1/ZNF277	13
GO:0001655	GO:0001655	urogenital system development	14/332	346/14661	0.0264171872381234	0.225886452960685	0.197223914647685	WNT4/NRP1/TGFB2/EGR1/SULF1/STRA6/PSAP/ADAMTS1/ADAMTS16/PCSK5/PDGFA/GPC3/CYP26B1/BMP2	14
GO:2000027	GO:2000027	regulation of animal organ morphogenesis	7/332	128/14661	0.0264589367164419	0.225886452960685	0.197223914647685	NKD1/WNT4/SULF1/ROBO1/PDGFA/GPC3/BMP2	7
GO:0048592	GO:0048592	eye morphogenesis	8/332	157/14661	0.0266115450877364	0.226677620544637	0.197914691655355	NKD1/TBX2/COL5A2/STRA6/ALDH1A3/AQP5/OBSL1/SP3	8
GO:0060840	GO:0060840	artery development	6/332	101/14661	0.0271771568297269	0.227743676060452	0.198845476300938	NRP1/TGFB2/TBX2/STRA6/ROBO1/HEY1	6
GO:0003156	GO:0003156	regulation of animal organ formation	3/332	29/14661	0.0272184403964369	0.227743676060452	0.198845476300938	SULF1/ROBO1/BMP2	3
GO:0003209	GO:0003209	cardiac atrium morphogenesis	3/332	29/14661	0.0272184403964369	0.227743676060452	0.198845476300938	TGFB2/GATA4/BMP2	3
GO:0010575	GO:0010575	positive regulation of vascular endothelial growth factor production	3/332	29/14661	0.0272184403964369	0.227743676060452	0.198845476300938	IL6ST/SULF1/GATA4	3
GO:0019433	GO:0019433	triglyceride catabolic process	3/332	29/14661	0.0272184403964369	0.227743676060452	0.198845476300938	SORL1/LPL/PNLIPRP2	3
GO:0033006	GO:0033006	regulation of mast cell activation involved in immune response	3/332	29/14661	0.0272184403964369	0.227743676060452	0.198845476300938	STXBP2/VAMP8/HMOX1	3
GO:0033688	GO:0033688	regulation of osteoblast proliferation	3/332	29/14661	0.0272184403964369	0.227743676060452	0.198845476300938	AXIN2/IGF1R/BMP2	3
GO:0042558	GO:0042558	pteridine-containing compound metabolic process	3/332	29/14661	0.0272184403964369	0.227743676060452	0.198845476300938	PCBD1/AASDHPPT/GART	3
GO:0034101	GO:0034101	erythrocyte homeostasis	7/332	129/14661	0.0274561180242873	0.228478121848457	0.199486728892708	THRA/PRMT1/INHA/GPI/HMOX1/SP3/SLC25A5	7
GO:0043535	GO:0043535	regulation of blood vessel endothelial cell migration	7/332	129/14661	0.0274561180242873	0.228478121848457	0.199486728892708	NRP1/TMSB4X/HSPB1/PIK3C2A/HMOX1/KLF4/RGCC	7
GO:0014910	GO:0014910	regulation of smooth muscle cell migration	5/332	75/14661	0.027487452522752	0.228478121848457	0.199486728892708	NRP1/SORL1/ADAMTS1/PDGFA/DOCK4	5
GO:0006695	GO:0006695	cholesterol biosynthetic process	4/332	51/14661	0.0280323306838745	0.231480949009637	0.202108529890403	MSMO1/INSIG1/FDPS/IDI1	4
GO:0009395	GO:0009395	phospholipid catabolic process	4/332	51/14661	0.0280323306838745	0.231480949009637	0.202108529890403	ENPP2/PLA2G4A/IDH1/PNLIPRP2	4
GO:1902653	GO:1902653	secondary alcohol biosynthetic process	4/332	51/14661	0.0280323306838745	0.231480949009637	0.202108529890403	MSMO1/INSIG1/FDPS/IDI1	4
GO:0042180	GO:0042180	cellular ketone metabolic process	9/332	189/14661	0.0283842385426219	0.233237070665665	0.203641818775416	WNT4/EGR1/AKT2/KYAT3/TPI1/INSIG1/ADM/CYP11A1/BMP2	9
GO:0002262	GO:0002262	myeloid cell homeostasis	8/332	159/14661	0.0284126052535336	0.233237070665665	0.203641818775416	THRA/PRMT1/INHA/GPI/HMOX1/SP3/SLC25A5/KITLG	8
GO:0050729	GO:0050729	positive regulation of inflammatory response	7/332	130/14661	0.028478553051014	0.233237070665665	0.203641818775416	LGALS1/IL6ST/GPRC5B/MAPK13/VAMP8/ADAM8/LPL	7
GO:0034644	GO:0034644	cellular response to UV	5/332	76/14661	0.0288977459685617	0.233237070665665	0.203641818775416	TIMP1/MAPK13/EIF2S1/PBK/CUL4B	5
GO:0008212	GO:0008212	mineralocorticoid metabolic process	2/332	12/14661	0.0290467108100286	0.233237070665665	0.203641818775416	WNT4/BMP2	2
GO:0032908	GO:0032908	regulation of transforming growth factor beta1 production	2/332	12/14661	0.0290467108100286	0.233237070665665	0.203641818775416	GATA6/CD2AP	2
GO:0033690	GO:0033690	positive regulation of osteoblast proliferation	2/332	12/14661	0.0290467108100286	0.233237070665665	0.203641818775416	IGF1R/BMP2	2
GO:0034309	GO:0034309	primary alcohol biosynthetic process	2/332	12/14661	0.0290467108100286	0.233237070665665	0.203641818775416	WNT4/BMP2	2
GO:0060213	GO:0060213	positive regulation of nuclear-transcribed mRNA poly(A) tail shortening	2/332	12/14661	0.0290467108100286	0.233237070665665	0.203641818775416	BTG2/POLR2G	2
GO:0061043	GO:0061043	regulation of vascular wound healing	2/332	12/14661	0.0290467108100286	0.233237070665665	0.203641818775416	SMOC2/XBP1	2
GO:1903599	GO:1903599	positive regulation of autophagy of mitochondrion	2/332	12/14661	0.0290467108100286	0.233237070665665	0.203641818775416	CAMKK2/SLC25A5	2
GO:1904044	GO:1904044	response to aldosterone	2/332	12/14661	0.0290467108100286	0.233237070665665	0.203641818775416	IGF1R/SGK1	2
GO:1904816	GO:1904816	positive regulation of protein localization to chromosome, telomeric region	2/332	12/14661	0.0290467108100286	0.233237070665665	0.203641818775416	CCT3/CCT8	2
GO:0051056	GO:0051056	regulation of small GTPase mediated signal transduction	12/332	285/14661	0.0293672935863075	0.234395491172919	0.204653248297879	NRP1/TGFB2/OGT/ARHGAP42/DLC1/ROBO1/CDC42SE2/VAV3/RALGPS2/F11R/CD2AP/KITLG	12
GO:0009308	GO:0009308	amine metabolic process	6/332	103/14661	0.0295507117269472	0.234395491172919	0.204653248297879	COMT/TGFB2/NPR1/SAT2/NR4A2/NAAA	6
GO:0014066	GO:0014066	regulation of phosphatidylinositol 3-kinase signaling	6/332	103/14661	0.0295507117269472	0.234395491172919	0.204653248297879	TGFB2/PDGFC/PIK3IP1/PTPN13/IGF1R/PDGFA	6
GO:0046545	GO:0046545	development of primary female sexual characteristics	6/332	103/14661	0.0295507117269472	0.234395491172919	0.204653248297879	WNT4/ADAMTS1/INHA/NR5A1/IDH1/KITLG	6
GO:0071482	GO:0071482	cellular response to light stimulus	6/332	103/14661	0.0295507117269472	0.234395491172919	0.204653248297879	AKT2/TIMP1/MAPK13/EIF2S1/PBK/CUL4B	6
GO:0001975	GO:0001975	response to amphetamine	3/332	30/14661	0.0297487667273933	0.234395491172919	0.204653248297879	NR4A2/NR4A1/RGS2	3
GO:0002313	GO:0002313	mature B cell differentiation involved in immune response	3/332	30/14661	0.0297487667273933	0.234395491172919	0.204653248297879	ITM2A/LGALS1/XBP1	3
GO:0048679	GO:0048679	regulation of axon regeneration	3/332	30/14661	0.0297487667273933	0.234395491172919	0.204653248297879	IGF1R/STK24/KLF4	3
GO:1903580	GO:1903580	positive regulation of ATP metabolic process	3/332	30/14661	0.0297487667273933	0.234395491172919	0.204653248297879	ZBTB20/TMSB4X/VCP	3
GO:0031103	GO:0031103	axon regeneration	4/332	52/14661	0.0298445706161596	0.234661467921654	0.204885475485048	NREP/IGF1R/STK24/KLF4	4
GO:0071560	GO:0071560	cellular response to transforming growth factor beta stimulus	11/332	254/14661	0.0302864256520298	0.237641622024848	0.207487480389643	WNT4/HTRA1/TGFB2/NREP/OGT/IGF1R/RBBP7/PDGFA/ZNF703/ZFP36L2/BMP2	11
GO:0030879	GO:0030879	mammary gland development	7/332	132/14661	0.0306001559392508	0.239606189983947	0.209202766005077	WNT4/PAM/TBX2/AKT2/ROBO1/ZNF703/XBP1	7
GO:1901617	GO:1901617	organic hydroxy compound biosynthetic process	10/332	223/14661	0.030877731147749	0.241280122315675	0.21066429449867	WNT4/TGFB2/PCBD1/MSMO1/INSIG1/NR4A2/FDPS/IDI1/DCT/BMP2	10
GO:1903532	GO:1903532	positive regulation of secretion by cell	11/332	255/14661	0.0310392092182178	0.242041833532577	0.211329352832446	C1QTNF12/TGFB2/VAMP8/PLA2G4A/INHA/GLUL/RPH3AL/ADAM8/RGCC/CD2AP/BMP2	11
GO:0002040	GO:0002040	sprouting angiogenesis	8/332	162/14661	0.0312696012057379	0.243336690864405	0.21245990682781	NRP1/PIK3C2A/ROBO1/HMOX1/NR4A1/GLUL/KLF4/PKM	8
GO:0014065	GO:0014065	phosphatidylinositol 3-kinase signaling	7/332	133/14661	0.0316997918807042	0.245865530978991	0.214667864588798	TGFB2/PDGFC/PIK3IP1/PTPN13/IGF1R/PIK3C2A/PDGFA	7
GO:0051058	GO:0051058	negative regulation of small GTPase mediated signal transduction	4/332	53/14661	0.0317245846424504	0.245865530978991	0.214667864588798	TGFB2/ARHGAP42/DLC1/CD2AP	4
GO:0019439	GO:0019439	aromatic compound catabolic process	16/332	423/14661	0.0317923316670833	0.245886704222718	0.214686351177786	COMT/AXIN2/SSB/KYAT3/HNRNPM/AASDHPPT/SND1/RNH1/BTG2/HMOX1/VCP/ETF1/POLR2G/UNG/ZFP36L2/NUDT19	16
GO:0045619	GO:0045619	regulation of lymphocyte differentiation	9/332	193/14661	0.0318632087260252	0.245931949799648	0.214725855582258	HMGB3/CD83/PGLYRP1/INHA/RUNX1/XBP1/ZFP36L2/CYP26B1/ADAM8	9
GO:0032526	GO:0032526	response to retinoic acid	6/332	105/14661	0.0320565280540048	0.246100422423959	0.21487295085974	TBX2/STRA6/GATA6/PDGFA/KLF4/CYP26B1	6
GO:0048015	GO:0048015	phosphatidylinositol-mediated signaling	8/332	163/14661	0.0322641334873588	0.246100422423959	0.21487295085974	TGFB2/PDGFC/OGT/PIK3IP1/PTPN13/IGF1R/PIK3C2A/PDGFA	8
GO:0090050	GO:0090050	positive regulation of cell migration involved in sprouting angiogenesis	3/332	31/14661	0.0323988683110174	0.246100422423959	0.21487295085974	NRP1/PIK3C2A/HMOX1	3
GO:0006979	GO:0006979	response to oxidative stress	15/332	390/14661	0.0325662085137063	0.246100422423959	0.21487295085974	CYGB/SELENOP/HNRNPM/HSPB1/MAPK13/STK24/EIF2S1/CAMKK2/HMOX1/NR4A2/DAPK1/GATA4/IDH1/ALDH3B1/ZNF277	15
GO:2000112	GO:2000112	regulation of cellular macromolecule biosynthetic process	18/332	494/14661	0.0326169623261432	0.246100422423959	0.21487295085974	ITM2A/MIF4GD/MSI2/PRMT1/AKT2/ATG101/HSPB1/EIF2S1/BTG2/ETF1/SOAT1/DBI/DAPK1/POLR2G/ZFP36L2/KLF4/PKM/RGS2	18
GO:0030177	GO:0030177	positive regulation of Wnt signaling pathway	7/332	134/14661	0.0328256174349257	0.246100422423959	0.21487295085974	NKD1/SULF1/GPRC5B/DAAM2/VCP/GPC3/BMP2	7
GO:0045667	GO:0045667	regulation of osteoblast differentiation	7/332	134/14661	0.0328256174349257	0.246100422423959	0.21487295085974	WNT4/IL6ST/AXIN2/CEBPD/BMP2/SMOC1/NPPC	7
GO:0044344	GO:0044344	cellular response to fibroblast growth factor stimulus	6/332	106/14661	0.0333597361190372	0.246100422423959	0.21487295085974	WNT4/SULF1/TBX2/SMOC2/NR4A1/ZFP36L2	6
GO:0048640	GO:0048640	negative regulation of developmental growth	6/332	106/14661	0.0333597361190372	0.246100422423959	0.21487295085974	PLAC8/NKD1/NRP1/SEMA3C/VGLL4/RGS2	6
GO:0034599	GO:0034599	cellular response to oxidative stress	11/332	258/14661	0.0333775961932744	0.246100422423959	0.21487295085974	HSPB1/MAPK13/STK24/EIF2S1/CAMKK2/HMOX1/NR4A2/DAPK1/GATA4/ALDH3B1/ZNF277	11
GO:0060326	GO:0060326	cell chemotaxis	11/332	258/14661	0.0333775961932744	0.246100422423959	0.21487295085974	NRP1/TGFB2/TMSB4X/RARRES2/NBL1/HSPB1/SMOC2/VAV3/NR4A1/ADAM8/DOCK4	11
GO:0051781	GO:0051781	positive regulation of cell division	5/332	79/14661	0.0333998395967774	0.246100422423959	0.21487295085974	TGFB2/PDGFC/IGF1R/SVIL/PDGFA	5
GO:0060562	GO:0060562	epithelial tube morphogenesis	13/332	324/14661	0.0335775023239827	0.246100422423959	0.21487295085974	WNT4/NRP1/TGFB2/MICAL2/TBX2/DLC1/ADAMTS16/SHROOM3/ADM/GPC3/GATA4/LMO4/BMP2	13
GO:0045620	GO:0045620	negative regulation of lymphocyte differentiation	4/332	54/14661	0.0336726539409964	0.246100422423959	0.21487295085974	HMGB3/PGLYRP1/INHA/RUNX1	4
GO:1903053	GO:1903053	regulation of extracellular matrix organization	4/332	54/14661	0.0336726539409964	0.246100422423959	0.21487295085974	AEBP1/RUNX1/RGCC/BMP2	4
GO:0035455	GO:0035455	response to interferon-alpha	2/332	13/14661	0.0338224338293546	0.246100422423959	0.21487295085974	IFNAR1/BST2	2
GO:0044849	GO:0044849	estrous cycle	2/332	13/14661	0.0338224338293546	0.246100422423959	0.21487295085974	EGR1/IGF1R	2
GO:0048680	GO:0048680	positive regulation of axon regeneration	2/332	13/14661	0.0338224338293546	0.246100422423959	0.21487295085974	IGF1R/STK24	2
GO:0060837	GO:0060837	blood vessel endothelial cell differentiation	2/332	13/14661	0.0338224338293546	0.246100422423959	0.21487295085974	NRP1/HEY1	2
GO:0070278	GO:0070278	extracellular matrix constituent secretion	2/332	13/14661	0.0338224338293546	0.246100422423959	0.21487295085974	RGCC/BMP2	2
GO:0071696	GO:0071696	ectodermal placode development	2/332	13/14661	0.0338224338293546	0.246100422423959	0.21487295085974	NRP1/TBX2	2
GO:0072537	GO:0072537	fibroblast activation	2/332	13/14661	0.0338224338293546	0.246100422423959	0.21487295085974	CYGB/RGCC	2
GO:0110096	GO:0110096	cellular response to aldehyde	2/332	13/14661	0.0338224338293546	0.246100422423959	0.21487295085974	IGF1R/SGK1	2
GO:1902947	GO:1902947	regulation of tau-protein kinase activity	2/332	13/14661	0.0338224338293546	0.246100422423959	0.21487295085974	EGR1/SORL1	2
GO:1905049	GO:1905049	negative regulation of metallopeptidase activity	2/332	13/14661	0.0338224338293546	0.246100422423959	0.21487295085974	SORL1/TIMP1	2
GO:1905939	GO:1905939	regulation of gonad development	2/332	13/14661	0.0338224338293546	0.246100422423959	0.21487295085974	WNT4/NR5A1	2
GO:1990173	GO:1990173	protein localization to nucleoplasm	2/332	13/14661	0.0338224338293546	0.246100422423959	0.21487295085974	CCT3/CCT8	2
GO:2000288	GO:2000288	positive regulation of myoblast proliferation	2/332	13/14661	0.0338224338293546	0.246100422423959	0.21487295085974	MEIS2/GATA6	2
GO:0032103	GO:0032103	positive regulation of response to external stimulus	15/332	392/14661	0.0338371812957321	0.246100422423959	0.21487295085974	LGALS1/IL6ST/NRP1/TMSB4X/RARRES2/GPRC5B/IGF1R/HSPB1/MAPK13/VAMP8/SMOC2/STK24/F3/ADAM8/LPL	15
GO:0042692	GO:0042692	muscle cell differentiation	15/332	392/14661	0.0338371812957321	0.246100422423959	0.21487295085974	WNT4/TBX2/FHL2/MORF4L2/GATA6/OBSL1/CSRP1/HEY1/ADM/XBP1/GATA4/BARX2/CYP26B1/RGS2/BMP2	15
GO:0035296	GO:0035296	regulation of tube diameter	7/332	135/14661	0.033977848294823	0.246176670978967	0.214939524300988	ARHGAP42/NPR1/PIK3C2A/ADM/RGS2/DOCK4/NPPC	7
GO:0097746	GO:0097746	blood vessel diameter maintenance	7/332	135/14661	0.033977848294823	0.246176670978967	0.214939524300988	ARHGAP42/NPR1/PIK3C2A/ADM/RGS2/DOCK4/NPPC	7
GO:0071559	GO:0071559	response to transforming growth factor beta	11/332	259/14661	0.0341840934966088	0.247197402684846	0.21583073623601	WNT4/HTRA1/TGFB2/NREP/OGT/IGF1R/RBBP7/PDGFA/ZNF703/ZFP36L2/BMP2	11
GO:0071478	GO:0071478	cellular response to radiation	8/332	165/14661	0.0343175834346513	0.247689123186739	0.21626006274508	EGR1/AKT2/TIMP1/MAPK13/EIF2S1/PBK/SPIDR/CUL4B	8
GO:0035150	GO:0035150	regulation of tube size	7/332	136/14661	0.0351566925962409	0.250481147009974	0.218697809059614	ARHGAP42/NPR1/PIK3C2A/ADM/RGS2/DOCK4/NPPC	7
GO:0002063	GO:0002063	chondrocyte development	3/332	32/14661	0.035168029894843	0.250481147009974	0.218697809059614	SULF1/AXIN2/MEX3C	3
GO:0002347	GO:0002347	response to tumor cell	3/332	32/14661	0.035168029894843	0.250481147009974	0.218697809059614	RBMS3/DAPK1/KLF4	3
GO:0003180	GO:0003180	aortic valve morphogenesis	3/332	32/14661	0.035168029894843	0.250481147009974	0.218697809059614	ROBO1/HEY1/GATA4	3
GO:0009112	GO:0009112	nucleobase metabolic process	3/332	32/14661	0.035168029894843	0.250481147009974	0.218697809059614	PPAT/GMPS/GART	3
GO:0040036	GO:0040036	regulation of fibroblast growth factor receptor signaling pathway	3/332	32/14661	0.035168029894843	0.250481147009974	0.218697809059614	WNT4/SULF1/SMOC2	3
GO:0046475	GO:0046475	glycerophospholipid catabolic process	3/332	32/14661	0.035168029894843	0.250481147009974	0.218697809059614	ENPP2/PLA2G4A/PNLIPRP2	3
GO:0071692	GO:0071692	protein localization to extracellular region	13/332	327/14661	0.0357554157834791	0.254186057317891	0.221932606475611	C1QTNF12/TGFB2/PAM/G6PC2/NBL1/SVBP/PCSK5/CBLN4/PFKL/GLUL/RPH3AL/ADAM8/CD2AP	13
GO:0006939	GO:0006939	smooth muscle contraction	6/332	108/14661	0.0360680403021284	0.255927445445872	0.223453031357316	SULF1/ARHGAP42/TBX2/PIK3C2A/RGS2/DOCK4	6
GO:0048017	GO:0048017	inositol lipid-mediated signaling	8/332	167/14661	0.0364580244686336	0.257452009034945	0.224784144379922	TGFB2/PDGFC/OGT/PIK3IP1/PTPN13/IGF1R/PIK3C2A/PDGFA	8
GO:0031331	GO:0031331	positive regulation of cellular catabolic process	15/332	396/14661	0.0364871170922079	0.257452009034945	0.224784144379922	ZBTB20/AXIN2/AKT2/ATG101/PIK3C2A/CAMKK2/BTG2/HMOX1/VCP/RNF19B/DAPK1/POLR2G/ZFP36L2/SLC25A5/ADAM8	15
GO:0042060	GO:0042060	wound healing	15/332	396/14661	0.0364871170922079	0.257452009034945	0.224784144379922	WNT4/IL6ST/TGFB2/TIMP1/HSPB1/PLA2G4A/CSRP1/SMOC2/F3/HMOX1/PDGFA/VAV3/XBP1/GATA4/F11R	15
GO:0007589	GO:0007589	body fluid secretion	5/332	81/14661	0.0366304093524482	0.257981765681488	0.225246680659865	PAM/NPR1/AQP5/VAMP8/XBP1	5
GO:0001818	GO:0001818	negative regulation of cytokine production	12/332	295/14661	0.0367916587076837	0.258635786677434	0.225817713492475	TGFB2/TMSB4X/CD83/PGLYRP1/GATA6/INHA/HMOX1/RNF128/KLF4/RGCC/CD2AP/BST2	12
GO:0007264	GO:0007264	small GTPase mediated signal transduction	17/332	467/14661	0.0374392960822007	0.259334322523068	0.226427612723668	NRP1/TGFB2/OGT/ARHGAP42/RRAS2/DLC1/ROBO1/HMOX1/CDC42SE2/NUCB2/VAV3/RAP1A/RALGPS2/F11R/CD2AP/KITLG/DOCK4	17
GO:0009161	GO:0009161	ribonucleoside monophosphate metabolic process	4/332	56/14661	0.0377737782474688	0.259334322523068	0.226427612723668	PPAT/GMPS/UCK2/GART	4
GO:0051055	GO:0051055	negative regulation of lipid biosynthetic process	4/332	56/14661	0.0377737782474688	0.259334322523068	0.226427612723668	WNT4/INSIG1/PDGFA/BMP2	4
GO:0034110	GO:0034110	regulation of homotypic cell-cell adhesion	3/332	33/14661	0.0380553731645095	0.259334322523068	0.226427612723668	IL6ST/ZNF703/F11R	3
GO:0046466	GO:0046466	membrane lipid catabolic process	3/332	33/14661	0.0380553731645095	0.259334322523068	0.226427612723668	ENPP2/GM2A/PNLIPRP2	3
GO:0070570	GO:0070570	regulation of neuron projection regeneration	3/332	33/14661	0.0380553731645095	0.259334322523068	0.226427612723668	IGF1R/STK24/KLF4	3
GO:0043405	GO:0043405	regulation of MAP kinase activity	8/332	169/14661	0.0386867622281554	0.259334322523068	0.226427612723668	PDGFC/SORL1/ROBO1/PDGFA/ADAM8/RGS2/BMP2/KITLG	8
GO:0048568	GO:0048568	embryonic organ development	16/332	434/14661	0.0387645663891986	0.259334322523068	0.226427612723668	TGFB2/PDGFC/MICAL2/RARRES2/TBX2/STRA6/ALDH1A3/PCSK5/HEY1/INSIG1/PDGFA/SP3/ADM/GATA4/KITLG/HS6ST1	16
GO:0045860	GO:0045860	positive regulation of protein kinase activity	14/332	365/14661	0.0388350249242577	0.259334322523068	0.226427612723668	TGFB2/EGR1/PDGFC/AXIN2/GPRC5B/ROBO1/CAMKK2/PDGFA/CKS2/RAP1A/ADAM8/RGCC/BMP2/KITLG	14
GO:0003188	GO:0003188	heart valve formation	2/332	14/14661	0.0388795771736065	0.259334322523068	0.226427612723668	HEY1/GATA4	2
GO:0003207	GO:0003207	cardiac chamber formation	2/332	14/14661	0.0388795771736065	0.259334322523068	0.226427612723668	TBX2/BMP2	2
GO:0006167	GO:0006167	AMP biosynthetic process	2/332	14/14661	0.0388795771736065	0.259334322523068	0.226427612723668	PPAT/GART	2
GO:0019377	GO:0019377	glycolipid catabolic process	2/332	14/14661	0.0388795771736065	0.259334322523068	0.226427612723668	GM2A/PNLIPRP2	2
GO:0019755	GO:0019755	one-carbon compound transport	2/332	14/14661	0.0388795771736065	0.259334322523068	0.226427612723668	HBE1/AQP5	2
GO:0032905	GO:0032905	transforming growth factor beta1 production	2/332	14/14661	0.0388795771736065	0.259334322523068	0.226427612723668	GATA6/CD2AP	2
GO:0036151	GO:0036151	phosphatidylcholine acyl-chain remodeling	2/332	14/14661	0.0388795771736065	0.259334322523068	0.226427612723668	PLA2G4A/DBI	2
GO:0043486	GO:0043486	histone exchange	2/332	14/14661	0.0388795771736065	0.259334322523068	0.226427612723668	NASP/ACTR6	2
GO:0043584	GO:0043584	nose development	2/332	14/14661	0.0388795771736065	0.259334322523068	0.226427612723668	STRA6/ALDH1A3	2
GO:0043649	GO:0043649	dicarboxylic acid catabolic process	2/332	14/14661	0.0388795771736065	0.259334322523068	0.226427612723668	AASDHPPT/GLUL	2
GO:0046653	GO:0046653	tetrahydrofolate metabolic process	2/332	14/14661	0.0388795771736065	0.259334322523068	0.226427612723668	AASDHPPT/GART	2
GO:0048711	GO:0048711	positive regulation of astrocyte differentiation	2/332	14/14661	0.0388795771736065	0.259334322523068	0.226427612723668	IL6ST/BMP2	2
GO:0060211	GO:0060211	regulation of nuclear-transcribed mRNA poly(A) tail shortening	2/332	14/14661	0.0388795771736065	0.259334322523068	0.226427612723668	BTG2/POLR2G	2
GO:0070572	GO:0070572	positive regulation of neuron projection regeneration	2/332	14/14661	0.0388795771736065	0.259334322523068	0.226427612723668	IGF1R/STK24	2
GO:0072567	GO:0072567	chemokine (C-X-C motif) ligand 2 production	2/332	14/14661	0.0388795771736065	0.259334322523068	0.226427612723668	KLF4/LPL	2
GO:0090083	GO:0090083	regulation of inclusion body assembly	2/332	14/14661	0.0388795771736065	0.259334322523068	0.226427612723668	SORL1/PSMC5	2
GO:0099116	GO:0099116	tRNA 5'-end processing	2/332	14/14661	0.0388795771736065	0.259334322523068	0.226427612723668	SSB/RPP25	2
GO:1904814	GO:1904814	regulation of protein localization to chromosome, telomeric region	2/332	14/14661	0.0388795771736065	0.259334322523068	0.226427612723668	CCT3/CCT8	2
GO:2000052	GO:2000052	positive regulation of non-canonical Wnt signaling pathway	2/332	14/14661	0.0388795771736065	0.259334322523068	0.226427612723668	NKD1/GPC3	2
GO:2000341	GO:2000341	regulation of chemokine (C-X-C motif) ligand 2 production	2/332	14/14661	0.0388795771736065	0.259334322523068	0.226427612723668	KLF4/LPL	2
GO:0006631	GO:0006631	fatty acid metabolic process	13/332	332/14661	0.0396072331291243	0.263722809321035	0.230259248195076	CYGB/PAM/AKT2/MSMO1/PLA2G4A/INSIG1/DBI/XBP1/HACD1/NUDT19/LPL/NAAA/PTGR1	13
GO:0071384	GO:0071384	cellular response to corticosteroid stimulus	4/332	57/14661	0.0399270940759242	0.265165618348701	0.231518980422465	AXIN2/IGF1R/SGK1/ZFP36L2	4
GO:0014909	GO:0014909	smooth muscle cell migration	5/332	83/14661	0.0400467790110659	0.265165618348701	0.231518980422465	NRP1/SORL1/ADAMTS1/PDGFA/DOCK4	5
GO:0043648	GO:0043648	dicarboxylic acid metabolic process	5/332	83/14661	0.0400467790110659	0.265165618348701	0.231518980422465	KYAT3/AASDHPPT/GLUL/IDH1/ME2	5
GO:1901214	GO:1901214	regulation of neuron death	12/332	299/14661	0.0401043716804487	0.265165618348701	0.231518980422465	IL6ST/NRP1/TGFB2/EGR1/SORL1/RRAS2/EIF2S1/GPI/BTG2/HMOX1/NR4A2/ADAM8	12
GO:0060538	GO:0060538	skeletal muscle organ development	8/332	171/14661	0.0410050234348384	0.268615073384164	0.23453073706647	EGR1/STRA6/SVIL/BTG2/NR4A1/ATF3/BARX2/CYP26B1	8
GO:0033687	GO:0033687	osteoblast proliferation	3/332	34/14661	0.041059867432303	0.268615073384164	0.23453073706647	AXIN2/IGF1R/BMP2	3
GO:0060317	GO:0060317	cardiac epithelial to mesenchymal transition	3/332	34/14661	0.041059867432303	0.268615073384164	0.23453073706647	TGFB2/HEY1/BMP2	3
GO:0060914	GO:0060914	heart formation	3/332	34/14661	0.041059867432303	0.268615073384164	0.23453073706647	AXIN2/ROBO1/BMP2	3
GO:0071634	GO:0071634	regulation of transforming growth factor beta production	3/332	34/14661	0.041059867432303	0.268615073384164	0.23453073706647	TGFB2/GATA6/CD2AP	3
GO:0110110	GO:0110110	positive regulation of animal organ morphogenesis	3/332	34/14661	0.041059867432303	0.268615073384164	0.23453073706647	WNT4/ROBO1/BMP2	3
GO:0046486	GO:0046486	glycerolipid metabolic process	14/332	368/14661	0.0411232489395639	0.268615073384164	0.23453073706647	ENPP2/SORL1/AGPAT4/PLA2G4A/PIK3C2A/INSIG1/PDGFA/DBI/GK5/ETNK2/LPL/SERINC3/NAAA/PNLIPRP2	14
GO:0001890	GO:0001890	placenta development	7/332	141/14661	0.0414568579121078	0.270327304523434	0.236025704664759	HTRA1/PLAC1/HEY1/SP3/ADM/ETNK2/HS6ST1	7
GO:0006164	GO:0006164	purine nucleotide biosynthetic process	9/332	203/14661	0.041831837187854	0.272268688538095	0.237720748126584	TMSB4X/PPAT/NPR1/VCP/GMPS/HACD1/GART/PANK1/NPPC	9
GO:0071774	GO:0071774	response to fibroblast growth factor	6/332	112/14661	0.0418985660309813	0.272268688538095	0.237720748126584	WNT4/SULF1/TBX2/SMOC2/NR4A1/ZFP36L2	6
GO:0043065	GO:0043065	positive regulation of apoptotic process	17/332	474/14661	0.0420916879910215	0.272491413533782	0.23791521173856	LGALS1/HTRA1/TGFB2/DLC1/ALDH1A3/GATA6/PHLDA1/EIF2S1/HMOX1/NR4A1/ADM/DAPK1/ATF3/ADAM8/RGCC/BMP2/SERINC3	17
GO:0016126	GO:0016126	sterol biosynthetic process	4/332	58/14661	0.0421489891372983	0.272491413533782	0.23791521173856	MSMO1/INSIG1/FDPS/IDI1	4
GO:0032732	GO:0032732	positive regulation of interleukin-1 production	4/332	58/14661	0.0421489891372983	0.272491413533782	0.23791521173856	EGR1/HSPB1/HK1/LPL	4
GO:0052547	GO:0052547	regulation of peptidase activity	14/332	370/14661	0.0427010300160383	0.274508791344046	0.239676606208431	SORL1/DLC1/SVBP/TIMP1/ROBO1/F3/GPI/VCP/NR4A1/DAPK1/GPC3/KLF4/BST2/SERPINI1	14
GO:0051346	GO:0051346	negative regulation of hydrolase activity	12/332	302/14661	0.0427225864599785	0.274508791344046	0.239676606208431	TGFB2/SORL1/TIMP1/PPP4R4/GPI/NR4A1/GPC3/KLF4/F11R/RGS2/BST2/SERPINI1	12
GO:0051651	GO:0051651	maintenance of location in cell	9/332	204/14661	0.0429323082142973	0.274508791344046	0.239676606208431	TMSB4X/SORL1/GM2A/INSIG1/HSP90B1/RANGAP1/ITPR1/NR5A1/HK1	9
GO:0043281	GO:0043281	regulation of cysteine-type endopeptidase activity involved in apoptotic process	8/332	173/14661	0.0434139535311229	0.274508791344046	0.239676606208431	DLC1/ROBO1/F3/GPI/VCP/NR4A1/DAPK1/KLF4	8
GO:0003073	GO:0003073	regulation of systemic arterial blood pressure	5/332	85/14661	0.0436505847437386	0.274508791344046	0.239676606208431	NAV2/ARHGAP42/ADAMTS16/PCSK5/ADM	5
GO:0006140	GO:0006140	regulation of nucleotide metabolic process	5/332	85/14661	0.0436505847437386	0.274508791344046	0.239676606208431	ZBTB20/OGT/TMSB4X/VCP/ME2	5
GO:0002335	GO:0002335	mature B cell differentiation	3/332	35/14661	0.0441803398621224	0.274508791344046	0.239676606208431	ITM2A/LGALS1/XBP1	3
GO:0031128	GO:0031128	developmental induction	3/332	35/14661	0.0441803398621224	0.274508791344046	0.239676606208431	WNT4/ROBO1/BMP2	3
GO:0046326	GO:0046326	positive regulation of glucose import	3/332	35/14661	0.0441803398621224	0.274508791344046	0.239676606208431	C1QTNF12/AKT2/GPC3	3
GO:0051154	GO:0051154	negative regulation of striated muscle cell differentiation	3/332	35/14661	0.0441803398621224	0.274508791344046	0.239676606208431	XBP1/RGS2/BMP2	3
GO:0003413	GO:0003413	chondrocyte differentiation involved in endochondral bone morphogenesis	2/332	15/14661	0.0442030285374204	0.274508791344046	0.239676606208431	AXIN2/NPPC	2
GO:0006570	GO:0006570	tyrosine metabolic process	2/332	15/14661	0.0442030285374204	0.274508791344046	0.239676606208431	PCBD1/DCT	2
GO:0021542	GO:0021542	dentate gyrus development	2/332	15/14661	0.0442030285374204	0.274508791344046	0.239676606208431	TMEM108/BTG2	2
GO:0021984	GO:0021984	adenohypophysis development	2/332	15/14661	0.0442030285374204	0.274508791344046	0.239676606208431	WNT4/BMP2	2
GO:0033599	GO:0033599	regulation of mammary gland epithelial cell proliferation	2/332	15/14661	0.0442030285374204	0.274508791344046	0.239676606208431	ROBO1/ZNF703	2
GO:0034112	GO:0034112	positive regulation of homotypic cell-cell adhesion	2/332	15/14661	0.0442030285374204	0.274508791344046	0.239676606208431	IL6ST/F11R	2
GO:0035627	GO:0035627	ceramide transport	2/332	15/14661	0.0442030285374204	0.274508791344046	0.239676606208431	VAPA/PSAP	2
GO:0045838	GO:0045838	positive regulation of membrane potential	2/332	15/14661	0.0442030285374204	0.274508791344046	0.239676606208431	AKT2/VCP	2
GO:0046068	GO:0046068	cGMP metabolic process	2/332	15/14661	0.0442030285374204	0.274508791344046	0.239676606208431	NPR1/NPPC	2
GO:0060413	GO:0060413	atrial septum morphogenesis	2/332	15/14661	0.0442030285374204	0.274508791344046	0.239676606208431	TGFB2/GATA4	2
GO:0090594	GO:0090594	inflammatory response to wounding	2/332	15/14661	0.0442030285374204	0.274508791344046	0.239676606208431	TIMP1/HMOX1	2
GO:1904874	GO:1904874	positive regulation of telomerase RNA localization to Cajal body	2/332	15/14661	0.0442030285374204	0.274508791344046	0.239676606208431	CCT3/CCT8	2
GO:2000095	GO:2000095	regulation of Wnt signaling pathway, planar cell polarity pathway	2/332	15/14661	0.0442030285374204	0.274508791344046	0.239676606208431	NKD1/GPC3	2
GO:2001169	GO:2001169	regulation of ATP biosynthetic process	2/332	15/14661	0.0442030285374204	0.274508791344046	0.239676606208431	TMSB4X/VCP	2
GO:0001658	GO:0001658	branching involved in ureteric bud morphogenesis	4/332	59/14661	0.044439450021506	0.275043514505403	0.240143478806382	WNT4/ADAMTS16/GPC3/BMP2	4
GO:1902808	GO:1902808	positive regulation of cell cycle G1/S phase transition	4/332	59/14661	0.044439450021506	0.275043514505403	0.240143478806382	TBX2/ADAMTS1/CUL4B/RGCC	4
GO:0070997	GO:0070997	neuron death	13/332	338/14661	0.0446069776148529	0.275043514505403	0.240143478806382	IL6ST/NRP1/TGFB2/EGR1/SORL1/RRAS2/AKT2/EIF2S1/GPI/BTG2/HMOX1/NR4A2/ADAM8	13
GO:0008217	GO:0008217	regulation of blood pressure	8/332	174/14661	0.0446527546024107	0.275043514505403	0.240143478806382	NAV2/ARHGAP42/NPR1/ADAMTS16/PCSK5/SGK1/HMOX1/ADM	8
GO:0061136	GO:0061136	regulation of proteasomal protein catabolic process	8/332	174/14661	0.0446527546024107	0.275043514505403	0.240143478806382	OGT/AXIN2/RAD23B/PSMC5/VCP/RNF19B/PBK/PSMC2	8
GO:0007586	GO:0007586	digestion	6/332	114/14661	0.0450239318485514	0.276878878457271	0.241745955000267	AQP5/SGK1/LIMA1/F11R/PNLIP/PNLIPRP2	6
GO:0048678	GO:0048678	response to axon injury	5/332	86/14661	0.0455231731444339	0.279494546805599	0.244029723434876	NREP/IGF1R/STK24/RANGAP1/KLF4	5
GO:0048736	GO:0048736	appendage development	8/332	175/14661	0.0459146145171394	0.28074836514835	0.245124445843295	TGFB2/SEMA3C/PAM/TBX2/PCSK5/GPC3/CYP26B1/SMOC1	8
GO:0060173	GO:0060173	limb development	8/332	175/14661	0.0459146145171394	0.28074836514835	0.245124445843295	TGFB2/SEMA3C/PAM/TBX2/PCSK5/GPC3/CYP26B1/SMOC1	8
GO:0045165	GO:0045165	cell fate commitment	11/332	272/14661	0.0459500893777971	0.28074836514835	0.245124445843295	WNT4/NRP1/TENM4/TBX2/GATA6/RBBP7/GATA4/LMO4/KLF4/CYP26B1/BMP2	11
GO:0050920	GO:0050920	regulation of chemotaxis	9/332	207/14661	0.0463501215302541	0.28273574133455	0.246859645569452	NRP1/SEMA3C/TMSB4X/RARRES2/NBL1/HSPB1/SMOC2/ROBO1/F3	9
GO:0046434	GO:0046434	organophosphate catabolic process	7/332	145/14661	0.046994364414302	0.286204003566651	0.249887822981041	ENPP2/PLA2G4A/VCP/UNG/NUDT19/IDH1/PNLIPRP2	7
GO:0062012	GO:0062012	regulation of small molecule metabolic process	12/332	307/14661	0.0473471400647764	0.286911486541232	0.250505534047662	C1QTNF12/WNT4/EGR1/ZBTB20/OGT/TMSB4X/AKT2/VCP/INSIG1/ADM/ME2/BMP2	12
GO:0006739	GO:0006739	NADP metabolic process	3/332	36/14661	0.0474154852477152	0.286911486541232	0.250505534047662	IDH1/ME2/TKT	3
GO:0035909	GO:0035909	aorta morphogenesis	3/332	36/14661	0.0474154852477152	0.286911486541232	0.250505534047662	TGFB2/TBX2/HEY1	3
GO:0071604	GO:0071604	transforming growth factor beta production	3/332	36/14661	0.0474154852477152	0.286911486541232	0.250505534047662	TGFB2/GATA6/CD2AP	3
GO:0007599	GO:0007599	hemostasis	9/332	208/14661	0.0475285497854414	0.286911486541232	0.250505534047662	IL6ST/HSPB1/PLA2G4A/CSRP1/F3/GPI/PDGFA/VAV3/F11R	9
GO:1901361	GO:1901361	organic cyclic compound catabolic process	16/332	446/14661	0.0475657065207172	0.286911486541232	0.250505534047662	COMT/AXIN2/SSB/KYAT3/HNRNPM/AASDHPPT/SND1/RNH1/BTG2/HMOX1/VCP/ETF1/POLR2G/UNG/ZFP36L2/NUDT19	16
GO:0008654	GO:0008654	phospholipid biosynthetic process	10/332	241/14661	0.0481113724538422	0.289280144070638	0.252573634654343	VAPA/AGPAT4/SGMS1/PLA2G4A/PIK3C2A/PDGFA/FDPS/IDH1/ETNK2/IDI1	10
GO:0048762	GO:0048762	mesenchymal cell differentiation	10/332	241/14661	0.0481113724538422	0.289280144070638	0.252573634654343	WNT4/NRP1/TGFB2/SEMA3C/AXIN2/HEY1/ZNF703/RGCC/BMP2/KITLG	10
GO:0072522	GO:0072522	purine-containing compound biosynthetic process	9/332	209/14661	0.0487267258662294	0.292515043215999	0.255398060221155	TMSB4X/PPAT/NPR1/VCP/GMPS/HACD1/GART/PANK1/NPPC	9
GO:0035904	GO:0035904	aorta development	4/332	61/14661	0.0492257405485598	0.293050313192709	0.255865410249528	TGFB2/TBX2/ROBO1/HEY1	4
GO:1901568	GO:1901568	fatty acid derivative metabolic process	4/332	61/14661	0.0492257405485598	0.293050313192709	0.255865410249528	PAM/HACD1/NUDT19/PTGR1	4
GO:0042632	GO:0042632	cholesterol homeostasis	5/332	88/14661	0.0494102884961621	0.293050313192709	0.255865410249528	INSIG1/SOAT1/XBP1/LIMA1/LPL	5
GO:0006103	GO:0006103	2-oxoglutarate metabolic process	2/332	16/14661	0.0497782121363816	0.293050313192709	0.255865410249528	KYAT3/IDH1	2
GO:0021783	GO:0021783	preganglionic parasympathetic fiber development	2/332	16/14661	0.0497782121363816	0.293050313192709	0.255865410249528	NRP1/NAV2	2
GO:0043981	GO:0043981	histone H4-K5 acetylation	2/332	16/14661	0.0497782121363816	0.293050313192709	0.255865410249528	OGT/JADE1	2
GO:0043982	GO:0043982	histone H4-K8 acetylation	2/332	16/14661	0.0497782121363816	0.293050313192709	0.255865410249528	OGT/JADE1	2
GO:0050746	GO:0050746	regulation of lipoprotein metabolic process	2/332	16/14661	0.0497782121363816	0.293050313192709	0.255865410249528	ATG101/DBI	2
GO:0061101	GO:0061101	neuroendocrine cell differentiation	2/332	16/14661	0.0497782121363816	0.293050313192709	0.255865410249528	WNT4/BMP2	2
GO:0070200	GO:0070200	establishment of protein localization to telomere	2/332	16/14661	0.0497782121363816	0.293050313192709	0.255865410249528	CCT3/CCT8	2
GO:0071318	GO:0071318	cellular response to ATP	2/332	16/14661	0.0497782121363816	0.293050313192709	0.255865410249528	CIB2/HSP90B1	2
GO:0007584	GO:0007584	response to nutrient	7/332	147/14661	0.0499321240219675	0.293050313192709	0.255865410249528	OGT/IGF1R/HMOX1/XBP1/GATA4/CYP26B1/LPL	7
GO:0043524	GO:0043524	negative regulation of neuron apoptotic process	7/332	147/14661	0.0499321240219675	0.293050313192709	0.255865410249528	IL6ST/NRP1/GPI/BTG2/HMOX1/NR4A2/ADAM8	7
GO:0045931	GO:0045931	positive regulation of mitotic cell cycle	6/332	117/14661	0.0499781734556577	0.293050313192709	0.255865410249528	MEIS2/ADAMTS1/SMOC2/CUL4B/RGCC/ASNS	6
GO:0050714	GO:0050714	positive regulation of protein secretion	6/332	117/14661	0.0499781734556577	0.293050313192709	0.255865410249528	C1QTNF12/TGFB2/GLUL/RPH3AL/ADAM8/CD2AP	6
GO:0048545	GO:0048545	response to steroid hormone	12/332	310/14661	0.0502815797323237	0.294010683940736	0.256703920376879	TGFB2/PAM/AXIN2/IGF1R/HSPA8/KDM3A/RBBP7/GPI/SGK1/ADM/ZFP36L2/IDH1	12
GO:0001654	GO:0001654	eye development	14/332	379/14661	0.0503327083716202	0.294010683940736	0.256703920376879	MAF/NKD1/NRP1/TGFB2/TBX2/COL5A2/STRA6/ALDH1A3/MEIS2/AQP5/OBSL1/SP3/KLF4/SMOC1	14
GO:0003161	GO:0003161	cardiac conduction system development	3/332	37/14661	0.0507638753604707	0.294010683940736	0.256703920376879	GATA6/HEY1/GATA4	3
GO:0006775	GO:0006775	fat-soluble vitamin metabolic process	3/332	37/14661	0.0507638753604707	0.294010683940736	0.256703920376879	RBP1/CYP11A1/CYP26B1	3
GO:0010092	GO:0010092	specification of animal organ identity	3/332	37/14661	0.0507638753604707	0.294010683940736	0.256703920376879	AXIN2/ROBO1/BMP2	3
GO:0014911	GO:0014911	positive regulation of smooth muscle cell migration	3/332	37/14661	0.0507638753604707	0.294010683940736	0.256703920376879	NRP1/ADAMTS1/DOCK4	3
GO:0033003	GO:0033003	regulation of mast cell activation	3/332	37/14661	0.0507638753604707	0.294010683940736	0.256703920376879	STXBP2/VAMP8/HMOX1	3
GO:1904037	GO:1904037	positive regulation of epithelial cell apoptotic process	3/332	37/14661	0.0507638753604707	0.294010683940736	0.256703920376879	EIF2S1/HMOX1/RGCC	3
GO:0071897	GO:0071897	DNA biosynthetic process	8/332	179/14661	0.0511949483743241	0.2950374837461	0.257600430435447	CCT3/CCT8/JADE1/SMOC2/VCP/KLF4/RGCC/NPPC	8
GO:0051235	GO:0051235	maintenance of location	12/332	311/14661	0.0512867518537474	0.2950374837461	0.257600430435447	TMSB4X/SORL1/NBL1/GM2A/INSIG1/HSP90B1/SOAT1/RANGAP1/ITPR1/NR5A1/HK1/LPL	12
GO:0042475	GO:0042475	odontogenesis of dentin-containing tooth	5/332	89/14661	0.0514249656023775	0.2950374837461	0.257600430435447	HTRA1/GATA6/ADM/STIM1/BMP2	5
GO:0051153	GO:0051153	regulation of striated muscle cell differentiation	5/332	89/14661	0.0514249656023775	0.2950374837461	0.257600430435447	MORF4L2/XBP1/CYP26B1/RGS2/BMP2	5
GO:0051492	GO:0051492	regulation of stress fiber assembly	5/332	89/14661	0.0514249656023775	0.2950374837461	0.257600430435447	WNT4/NRP1/DLC1/F11R/RGCC	5
GO:0055092	GO:0055092	sterol homeostasis	5/332	89/14661	0.0514249656023775	0.2950374837461	0.257600430435447	INSIG1/SOAT1/XBP1/LIMA1/LPL	5
GO:0055007	GO:0055007	cardiac muscle cell differentiation	6/332	118/14661	0.0517010661468034	0.2950374837461	0.257600430435447	FHL2/GATA6/OBSL1/GATA4/RGS2/BMP2	6
GO:0030199	GO:0030199	collagen fibril organization	4/332	62/14661	0.0517212722696099	0.2950374837461	0.257600430435447	TGFB2/COL5A2/AEBP1/P4HA1	4
GO:0061077	GO:0061077	chaperone-mediated protein folding	4/332	62/14661	0.0517212722696099	0.2950374837461	0.257600430435447	CCT3/CCT8/HSPB1/HSPA8	4
GO:1903578	GO:1903578	regulation of ATP metabolic process	4/332	62/14661	0.0517212722696099	0.2950374837461	0.257600430435447	ZBTB20/OGT/TMSB4X/VCP	4
GO:0043068	GO:0043068	positive regulation of programmed cell death	17/332	488/14661	0.0526220719440553	0.29957056904071	0.261558316424256	LGALS1/HTRA1/TGFB2/DLC1/ALDH1A3/GATA6/PHLDA1/EIF2S1/HMOX1/NR4A1/ADM/DAPK1/ATF3/ADAM8/RGCC/BMP2/SERINC3	17
GO:0098742	GO:0098742	cell-cell adhesion via plasma-membrane adhesion molecules	10/332	245/14661	0.0526743597070524	0.29957056904071	0.261558316424256	TGFB2/TENM4/PTPRD/SPARCL1/ADGRL3/OBSL1/ROBO1/EMB/KLF4/BMP2	10
GO:0150063	GO:0150063	visual system development	14/332	382/14661	0.0530746602951549	0.30139394179621	0.263150322974397	MAF/NKD1/NRP1/TGFB2/TBX2/COL5A2/STRA6/ALDH1A3/MEIS2/AQP5/OBSL1/SP3/KLF4/SMOC1	14
GO:0001843	GO:0001843	neural tube closure	5/332	90/14661	0.0534871135643396	0.302826741766965	0.264401316185524	TGFB2/DLC1/SHROOM3/ADM/LMO4	5
GO:0008593	GO:0008593	regulation of Notch signaling pathway	5/332	90/14661	0.0534871135643396	0.302826741766965	0.264401316185524	DLK1/IL6ST/TGFB2/ROBO1/HEY1	5
GO:0031099	GO:0031099	regeneration	8/332	181/14661	0.0539763113814248	0.303705658917018	0.2651687082921	NREP/IGF1R/STK24/HMOX1/RUNX1/ADM/GATA4/KLF4	8
GO:0002701	GO:0002701	negative regulation of production of molecular mediator of immune response	3/332	38/14661	0.0542239678825246	0.303705658917018	0.2651687082921	TGFB2/HMOX1/BST2	3
GO:0006623	GO:0006623	protein targeting to vacuole	3/332	38/14661	0.0542239678825246	0.303705658917018	0.2651687082921	SORL1/GCC2/HSPA8	3
GO:0032570	GO:0032570	response to progesterone	3/332	38/14661	0.0542239678825246	0.303705658917018	0.2651687082921	TGFB2/IGF1R/GPI	3
GO:0043300	GO:0043300	regulation of leukocyte degranulation	3/332	38/14661	0.0542239678825246	0.303705658917018	0.2651687082921	STXBP2/VAMP8/HMOX1	3
GO:0043618	GO:0043618	regulation of transcription from RNA polymerase II promoter in response to stress	3/332	38/14661	0.0542239678825246	0.303705658917018	0.2651687082921	EGR1/HMOX1/ATF3	3
GO:0045823	GO:0045823	positive regulation of heart contraction	3/332	38/14661	0.0542239678825246	0.303705658917018	0.2651687082921	TGFB2/ADM/RGS2	3
GO:0050922	GO:0050922	negative regulation of chemotaxis	4/332	63/14661	0.0542847766863839	0.303705658917018	0.2651687082921	NRP1/SEMA3C/NBL1/ROBO1	4
GO:0051146	GO:0051146	striated muscle cell differentiation	11/332	280/14661	0.0544283354172182	0.304059031828536	0.265477242017902	FHL2/MORF4L2/GATA6/OBSL1/CSRP1/XBP1/GATA4/BARX2/CYP26B1/RGS2/BMP2	11
GO:1903522	GO:1903522	regulation of blood circulation	10/332	247/14661	0.0550601786849206	0.306958960224076	0.268009200986091	TGFB2/THRA/FXYD1/ARHGAP42/TBX2/PKP2/ADM/GATA4/RGS2/DOCK4	10
GO:0015936	GO:0015936	coenzyme A metabolic process	2/332	17/14661	0.0555910722775268	0.306958960224076	0.268009200986091	NUDT19/PANK1	2
GO:0033189	GO:0033189	response to vitamin A	2/332	17/14661	0.0555910722775268	0.306958960224076	0.268009200986091	GATA4/CYP26B1	2
GO:0046040	GO:0046040	IMP metabolic process	2/332	17/14661	0.0555910722775268	0.306958960224076	0.268009200986091	PPAT/GART	2
GO:0060644	GO:0060644	mammary gland epithelial cell differentiation	2/332	17/14661	0.0555910722775268	0.306958960224076	0.268009200986091	AKT2/ZNF703	2
GO:1902894	GO:1902894	negative regulation of miRNA transcription	2/332	17/14661	0.0555910722775268	0.306958960224076	0.268009200986091	NFIB/GATA6	2
GO:0060606	GO:0060606	tube closure	5/332	91/14661	0.0555967445144083	0.306958960224076	0.268009200986091	TGFB2/DLC1/SHROOM3/ADM/LMO4	5
GO:0097306	GO:0097306	cellular response to alcohol	5/332	91/14661	0.0555967445144083	0.306958960224076	0.268009200986091	IGF1R/GNG2/SGK1/FDX1/SPIDR	5
GO:0035148	GO:0035148	tube formation	7/332	151/14661	0.0561502427855553	0.309563000313368	0.270282816661481	WNT4/TGFB2/DLC1/NFIB/SHROOM3/ADM/LMO4	7
GO:0060675	GO:0060675	ureteric bud morphogenesis	4/332	64/14661	0.0569159774281796	0.312872422432232	0.273172309045593	WNT4/ADAMTS16/GPC3/BMP2	4
GO:0070527	GO:0070527	platelet aggregation	4/332	64/14661	0.0569159774281796	0.312872422432232	0.273172309045593	IL6ST/HSPB1/CSRP1/F11R	4
GO:0046461	GO:0046461	neutral lipid catabolic process	3/332	39/14661	0.057794114940411	0.315863212000917	0.275783599890583	SORL1/LPL/PNLIPRP2	3
GO:0046464	GO:0046464	acylglycerol catabolic process	3/332	39/14661	0.057794114940411	0.315863212000917	0.275783599890583	SORL1/LPL/PNLIPRP2	3
GO:0050892	GO:0050892	intestinal absorption	3/332	39/14661	0.057794114940411	0.315863212000917	0.275783599890583	LIMA1/F11R/PNLIP	3
GO:1903524	GO:1903524	positive regulation of blood circulation	3/332	39/14661	0.057794114940411	0.315863212000917	0.275783599890583	TGFB2/ADM/RGS2	3
GO:1903131	GO:1903131	mononuclear cell differentiation	15/332	423/14661	0.0584048894582242	0.31874068099712	0.278295949313358	ITM2A/LGALS1/WNT4/EGR1/HMGB3/CD83/PGLYRP1/INHA/RUNX1/SP3/XBP1/ZFP36L2/SLC25A5/CYP26B1/ADAM8	15
GO:0048880	GO:0048880	sensory system development	14/332	388/14661	0.0588639614849976	0.320783144576745	0.280079246440828	MAF/NKD1/NRP1/TGFB2/TBX2/COL5A2/STRA6/ALDH1A3/MEIS2/AQP5/OBSL1/SP3/KLF4/SMOC1	14
GO:0006959	GO:0006959	humoral immune response	7/332	153/14661	0.0594320264753256	0.323011786422908	0.282025097834246	RARRES2/CD83/PGLYRP1/GATA6/PSMB10/GPI/RGCC	7
GO:0006919	GO:0006919	activation of cysteine-type endopeptidase activity involved in apoptotic process	4/332	65/14661	0.0596145496888392	0.323011786422908	0.282025097834246	DLC1/ROBO1/F3/VCP	4
GO:0072171	GO:0072171	mesonephric tubule morphogenesis	4/332	65/14661	0.0596145496888392	0.323011786422908	0.282025097834246	WNT4/ADAMTS16/GPC3/BMP2	4
GO:0090049	GO:0090049	regulation of cell migration involved in sprouting angiogenesis	4/332	65/14661	0.0596145496888392	0.323011786422908	0.282025097834246	NRP1/PIK3C2A/HMOX1/KLF4	4
GO:0009306	GO:0009306	protein secretion	12/332	319/14661	0.0598233884618187	0.323269504949908	0.282250114678355	C1QTNF12/TGFB2/PAM/G6PC2/SVBP/PCSK5/CBLN4/PFKL/GLUL/RPH3AL/ADAM8/CD2AP	12
GO:0022600	GO:0022600	digestive system process	5/332	93/14661	0.0599583805878142	0.323269504949908	0.282250114678355	AQP5/SGK1/LIMA1/F11R/PNLIP	5
GO:0043583	GO:0043583	ear development	9/332	218/14661	0.0604135030301995	0.323269504949908	0.282250114678355	MAF/TGFB2/TBX2/STRA6/ALDH1A3/INSIG1/PDGFA/CEBPD/BMP2	9
GO:0006639	GO:0006639	acylglycerol metabolic process	6/332	123/14661	0.0608554484056916	0.323269504949908	0.282250114678355	SORL1/PLA2G4A/INSIG1/GK5/LPL/PNLIPRP2	6
GO:0035592	GO:0035592	establishment of protein localization to extracellular region	12/332	320/14661	0.0609532101615069	0.323269504949908	0.282250114678355	C1QTNF12/TGFB2/PAM/G6PC2/SVBP/PCSK5/CBLN4/PFKL/GLUL/RPH3AL/ADAM8/CD2AP	12
GO:1901654	GO:1901654	response to ketone	8/332	186/14661	0.061347147209427	0.323269504949908	0.282250114678355	TGFB2/AXIN2/IGF1R/GNG2/GPI/SGK1/FDX1/NASP	8
GO:0009167	GO:0009167	purine ribonucleoside monophosphate metabolic process	3/332	40/14661	0.0614725712539934	0.323269504949908	0.282250114678355	PPAT/GMPS/GART	3
GO:0031670	GO:0031670	cellular response to nutrient	3/332	40/14661	0.0614725712539934	0.323269504949908	0.282250114678355	HMOX1/XBP1/LPL	3
GO:0033574	GO:0033574	response to testosterone	3/332	40/14661	0.0614725712539934	0.323269504949908	0.282250114678355	IGF1R/GPI/NASP	3
GO:0045981	GO:0045981	positive regulation of nucleotide metabolic process	3/332	40/14661	0.0614725712539934	0.323269504949908	0.282250114678355	ZBTB20/TMSB4X/VCP	3
GO:0140467	GO:0140467	integrated stress response signaling	3/332	40/14661	0.0614725712539934	0.323269504949908	0.282250114678355	MAF/EIF2S1/CEBPD	3
GO:1900544	GO:1900544	positive regulation of purine nucleotide metabolic process	3/332	40/14661	0.0614725712539934	0.323269504949908	0.282250114678355	ZBTB20/TMSB4X/VCP	3
GO:1901998	GO:1901998	toxin transport	3/332	40/14661	0.0614725712539934	0.323269504949908	0.282250114678355	NRP1/CCT3/CCT8	3
GO:2000249	GO:2000249	regulation of actin cytoskeleton reorganization	3/332	40/14661	0.0614725712539934	0.323269504949908	0.282250114678355	NRP1/F11R/CD2AP	3
GO:0006684	GO:0006684	sphingomyelin metabolic process	2/332	18/14661	0.0616280573952627	0.323269504949908	0.282250114678355	VAPA/SGMS1	2
GO:0030299	GO:0030299	intestinal cholesterol absorption	2/332	18/14661	0.0616280573952627	0.323269504949908	0.282250114678355	LIMA1/PNLIP	2
GO:0048486	GO:0048486	parasympathetic nervous system development	2/332	18/14661	0.0616280573952627	0.323269504949908	0.282250114678355	NRP1/NAV2	2
GO:0060216	GO:0060216	definitive hemopoiesis	2/332	18/14661	0.0616280573952627	0.323269504949908	0.282250114678355	SP3/ZFP36L2	2
GO:0071071	GO:0071071	regulation of phospholipid biosynthetic process	2/332	18/14661	0.0616280573952627	0.323269504949908	0.282250114678355	PDGFA/IDH1	2
GO:1904754	GO:1904754	positive regulation of vascular associated smooth muscle cell migration	2/332	18/14661	0.0616280573952627	0.323269504949908	0.282250114678355	ADAMTS1/DOCK4	2
GO:1904872	GO:1904872	regulation of telomerase RNA localization to Cajal body	2/332	18/14661	0.0616280573952627	0.323269504949908	0.282250114678355	CCT3/CCT8	2
GO:2000629	GO:2000629	negative regulation of miRNA metabolic process	2/332	18/14661	0.0616280573952627	0.323269504949908	0.282250114678355	NFIB/GATA6	2
GO:2000678	GO:2000678	negative regulation of transcription regulatory region DNA binding	2/332	18/14661	0.0616280573952627	0.323269504949908	0.282250114678355	TMSB4X/HEY1	2
GO:0046620	GO:0046620	regulation of organ growth	5/332	94/14661	0.0622102875281605	0.325366048643076	0.284080629740135	TBX2/VGLL4/GATA6/RUNX1/RGS2	5
GO:1901655	GO:1901655	cellular response to ketone	5/332	94/14661	0.0622102875281605	0.325366048643076	0.284080629740135	AXIN2/IGF1R/GNG2/SGK1/FDX1	5
GO:0045785	GO:0045785	positive regulation of cell adhesion	15/332	427/14661	0.0622858326857714	0.325366048643076	0.284080629740135	EGFL6/LGALS1/WNT4/IL6ST/NRP1/TGFB2/NFAT5/CCDC80/CD83/RUNX1/VAV3/XBP1/ADAM8/F11R/KITLG	15
GO:0001838	GO:0001838	embryonic epithelial tube formation	6/332	124/14661	0.0627946602010124	0.32712039239701	0.285612366319524	WNT4/TGFB2/DLC1/SHROOM3/ADM/LMO4	6
GO:0006638	GO:0006638	neutral lipid metabolic process	6/332	124/14661	0.0627946602010124	0.32712039239701	0.285612366319524	SORL1/PLA2G4A/INSIG1/GK5/LPL/PNLIPRP2	6
GO:0010565	GO:0010565	regulation of cellular ketone metabolic process	6/332	125/14661	0.0647700364007702	0.33648389789521	0.293787744634494	WNT4/EGR1/AKT2/INSIG1/ADM/BMP2	6
GO:0043467	GO:0043467	regulation of generation of precursor metabolites and energy	6/332	125/14661	0.0647700364007702	0.33648389789521	0.293787744634494	CAVIN3/ZBTB20/OGT/AKT2/VCP/IFNAR1	6
GO:0061180	GO:0061180	mammary gland epithelium development	4/332	67/14661	0.0652122759742868	0.336983234929797	0.294223721220956	WNT4/AKT2/ROBO1/ZNF703	4
GO:0006509	GO:0006509	membrane protein ectodomain proteolysis	3/332	41/14661	0.0652575019149188	0.336983234929797	0.294223721220956	RBMX/TIMP1/ADAM8	3
GO:0010828	GO:0010828	positive regulation of glucose transmembrane transport	3/332	41/14661	0.0652575019149188	0.336983234929797	0.294223721220956	C1QTNF12/AKT2/GPC3	3
GO:0060412	GO:0060412	ventricular septum morphogenesis	3/332	41/14661	0.0652575019149188	0.336983234929797	0.294223721220956	TGFB2/ROBO1/HEY1	3
GO:0019058	GO:0019058	viral life cycle	10/332	255/14661	0.065311663459424	0.336983234929797	0.294223721220956	LGALS1/NRP1/SIVA1/VAPA/VAMP8/HSPA8/PCSK5/VCP/F11R/BST2	10
GO:0006641	GO:0006641	triglyceride metabolic process	5/332	96/14661	0.0668558547009194	0.339560089114853	0.296473600588187	SORL1/INSIG1/GK5/LPL/PNLIPRP2	5
GO:0014020	GO:0014020	primary neural tube formation	5/332	96/14661	0.0668558547009194	0.339560089114853	0.296473600588187	TGFB2/DLC1/SHROOM3/ADM/LMO4	5
GO:0014812	GO:0014812	muscle cell migration	5/332	96/14661	0.0668558547009194	0.339560089114853	0.296473600588187	NRP1/SORL1/ADAMTS1/PDGFA/DOCK4	5
GO:0034620	GO:0034620	cellular response to unfolded protein	5/332	96/14661	0.0668558547009194	0.339560089114853	0.296473600588187	HSPA8/EIF2S1/VCP/XBP1/ATF3	5
GO:0042593	GO:0042593	glucose homeostasis	9/332	223/14661	0.0676212836825983	0.339560089114853	0.296473600588187	C1QTNF12/ZBTB20/G6PC2/IGF1R/GPI/XBP1/GATA4/HK1/RPH3AL	9
GO:0048839	GO:0048839	inner ear development	8/332	190/14661	0.0676775180362286	0.339560089114853	0.296473600588187	MAF/TGFB2/TBX2/ALDH1A3/INSIG1/PDGFA/CEBPD/BMP2	8
GO:0001502	GO:0001502	cartilage condensation	2/332	19/14661	0.0678761045401452	0.339560089114853	0.296473600588187	THRA/BARX2	2
GO:0009067	GO:0009067	aspartate family amino acid biosynthetic process	2/332	19/14661	0.0678761045401452	0.339560089114853	0.296473600588187	AASDHPPT/ASNS	2
GO:0010878	GO:0010878	cholesterol storage	2/332	19/14661	0.0678761045401452	0.339560089114853	0.296473600588187	SOAT1/LPL	2
GO:0021516	GO:0021516	dorsal spinal cord development	2/332	19/14661	0.0678761045401452	0.339560089114853	0.296473600588187	DAAM2/LMO4	2
GO:0030810	GO:0030810	positive regulation of nucleotide biosynthetic process	2/332	19/14661	0.0678761045401452	0.339560089114853	0.296473600588187	TMSB4X/VCP	2
GO:0040037	GO:0040037	negative regulation of fibroblast growth factor receptor signaling pathway	2/332	19/14661	0.0678761045401452	0.339560089114853	0.296473600588187	WNT4/SULF1	2
GO:0044794	GO:0044794	positive regulation by host of viral process	2/332	19/14661	0.0678761045401452	0.339560089114853	0.296473600588187	VAPA/HSPA8	2
GO:0044827	GO:0044827	modulation by host of viral genome replication	2/332	19/14661	0.0678761045401452	0.339560089114853	0.296473600588187	VAPA/HSPA8	2
GO:0060716	GO:0060716	labyrinthine layer blood vessel development	2/332	19/14661	0.0678761045401452	0.339560089114853	0.296473600588187	HEY1/HS6ST1	2
GO:0090670	GO:0090670	RNA localization to Cajal body	2/332	19/14661	0.0678761045401452	0.339560089114853	0.296473600588187	CCT3/CCT8	2
GO:0090671	GO:0090671	telomerase RNA localization to Cajal body	2/332	19/14661	0.0678761045401452	0.339560089114853	0.296473600588187	CCT3/CCT8	2
GO:0090672	GO:0090672	telomerase RNA localization	2/332	19/14661	0.0678761045401452	0.339560089114853	0.296473600588187	CCT3/CCT8	2
GO:0090685	GO:0090685	RNA localization to nucleus	2/332	19/14661	0.0678761045401452	0.339560089114853	0.296473600588187	CCT3/CCT8	2
GO:0097709	GO:0097709	connective tissue replacement	2/332	19/14661	0.0678761045401452	0.339560089114853	0.296473600588187	TIMP1/RUNX1	2
GO:0140354	GO:0140354	lipid import into cell	2/332	19/14661	0.0678761045401452	0.339560089114853	0.296473600588187	STRA6/AKT2	2
GO:1900373	GO:1900373	positive regulation of purine nucleotide biosynthetic process	2/332	19/14661	0.0678761045401452	0.339560089114853	0.296473600588187	TMSB4X/VCP	2
GO:1903306	GO:1903306	negative regulation of regulated secretory pathway	2/332	19/14661	0.0678761045401452	0.339560089114853	0.296473600588187	HMOX1/RAP1A	2
GO:0001936	GO:0001936	regulation of endothelial cell proliferation	7/332	158/14661	0.0681441780970019	0.340450834297042	0.297251319878043	NRP1/SULF1/F3/HMOX1/NR4A1/RGCC/BMP2	7
GO:0048593	GO:0048593	camera-type eye morphogenesis	6/332	127/14661	0.0688292488695264	0.342967350756981	0.299448517722355	TBX2/STRA6/ALDH1A3/AQP5/OBSL1/SP3	6
GO:0050921	GO:0050921	positive regulation of chemotaxis	6/332	127/14661	0.0688292488695264	0.342967350756981	0.299448517722355	NRP1/TMSB4X/RARRES2/HSPB1/SMOC2/F3	6
GO:0033500	GO:0033500	carbohydrate homeostasis	9/332	224/14661	0.0691249761982353	0.343194114770665	0.299646507844798	C1QTNF12/ZBTB20/G6PC2/IGF1R/GPI/XBP1/GATA4/HK1/RPH3AL	9
GO:0009126	GO:0009126	purine nucleoside monophosphate metabolic process	3/332	42/14661	0.0691469898083676	0.343194114770665	0.299646507844798	PPAT/GMPS/GART	3
GO:0045687	GO:0045687	positive regulation of glial cell differentiation	3/332	42/14661	0.0691469898083676	0.343194114770665	0.299646507844798	IL6ST/TENM4/BMP2	3
GO:0110053	GO:0110053	regulation of actin filament organization	10/332	258/14661	0.0694520702924195	0.344256526665702	0.300574111205518	WNT4/NRP1/TMSB4X/DLC1/SVIL/DAAM2/ARPC1B/LIMA1/F11R/RGCC	10
GO:0001837	GO:0001837	epithelial to mesenchymal transition	7/332	159/14661	0.0699739215832141	0.345484819096235	0.301646546662832	WNT4/TGFB2/AXIN2/HEY1/ZNF703/RGCC/BMP2	7
GO:0007519	GO:0007519	skeletal muscle tissue development	7/332	159/14661	0.0699739215832141	0.345484819096235	0.301646546662832	EGR1/SVIL/BTG2/NR4A1/ATF3/BARX2/CYP26B1	7
GO:0051701	GO:0051701	biological process involved in interaction with host	7/332	159/14661	0.0699739215832141	0.345484819096235	0.301646546662832	LGALS1/NRP1/SIVA1/PGLYRP1/VAPA/VAMP8/F11R	7
GO:0032434	GO:0032434	regulation of proteasomal ubiquitin-dependent protein catabolic process	6/332	128/14661	0.0709130347131207	0.349665055130408	0.305296356131284	OGT/AXIN2/RAD23B/VCP/RNF19B/PBK	6
GO:0010498	GO:0010498	proteasomal protein catabolic process	16/332	472/14661	0.0712900361207105	0.351066297667353	0.306519796204316	OGT/AXIN2/PSMD1/PSMB10/RAD23B/PSMD2/PSMC5/VCP/HSP90B1/RNF19B/PBK/PSMC2/PSMD4/XBP1/CUL4B/CD2AP	16
GO:0110020	GO:0110020	regulation of actomyosin structure organization	5/332	98/14661	0.071689588044514	0.352574801019963	0.307836886860092	WNT4/NRP1/DLC1/F11R/RGCC	5
GO:0006402	GO:0006402	mRNA catabolic process	9/332	226/14661	0.0721948045073019	0.354598377463137	0.309603693423658	AXIN2/SSB/HNRNPM/SND1/RNH1/BTG2/ETF1/POLR2G/ZFP36L2	9
GO:0009410	GO:0009410	response to xenobiotic stimulus	13/332	365/14661	0.0725523309378133	0.355431237832655	0.310330872855087	TGFB2/SEMA3C/PAM/CMBL/GATA6/HMOX1/PDGFA/VAV3/RPN2/GATA4/CYP26B1/LPL/NPPC	13
GO:0030900	GO:0030900	forebrain development	13/332	365/14661	0.0725523309378133	0.355431237832655	0.310330872855087	WNT4/NRP1/IGF1R/DLC1/ALDH1A3/NFIB/TMEM108/ROBO1/BTG2/NR4A2/GART/DCT/BMP2	13
GO:0007265	GO:0007265	Ras protein signal transduction	12/332	330/14661	0.0730345873248545	0.356869262613178	0.31158642790435	NRP1/TGFB2/OGT/ARHGAP42/RRAS2/DLC1/ROBO1/CDC42SE2/RAP1A/RALGPS2/F11R/KITLG	12
GO:0045862	GO:0045862	positive regulation of proteolysis	12/332	330/14661	0.0730345873248545	0.356869262613178	0.31158642790435	OGT/AXIN2/DLC1/SVBP/PSMC5/ROBO1/F3/VCP/RNF19B/PSMC2/DAPK1/ADAM8	12
GO:0021915	GO:0021915	neural tube development	7/332	161/14661	0.0737208291343141	0.357618530704783	0.312240622010327	TGFB2/SEMA3C/MARCKS/DLC1/SHROOM3/ADM/LMO4	7
GO:0009165	GO:0009165	nucleotide biosynthetic process	10/332	261/14661	0.073755800907621	0.357618530704783	0.312240622010327	TMSB4X/PPAT/NPR1/VCP/GMPS/UCK2/HACD1/GART/PANK1/NPPC	10
GO:0035567	GO:0035567	non-canonical Wnt signaling pathway	4/332	70/14661	0.074103406582539	0.357618530704783	0.312240622010327	NKD1/WNT4/DAAM2/GPC3	4
GO:0009713	GO:0009713	catechol-containing compound biosynthetic process	2/332	20/14661	0.0743226243082917	0.357618530704783	0.312240622010327	TGFB2/NR4A2	2
GO:0032891	GO:0032891	negative regulation of organic acid transport	2/332	20/14661	0.0743226243082917	0.357618530704783	0.312240622010327	AKT2/RGS2	2
GO:0042423	GO:0042423	catecholamine biosynthetic process	2/332	20/14661	0.0743226243082917	0.357618530704783	0.312240622010327	TGFB2/NR4A2	2
GO:0046931	GO:0046931	pore complex assembly	2/332	20/14661	0.0743226243082917	0.357618530704783	0.312240622010327	CCT3/CCT8	2
GO:0048026	GO:0048026	positive regulation of mRNA splicing, via spliceosome	2/332	20/14661	0.0743226243082917	0.357618530704783	0.312240622010327	RBMX/HSPA8	2
GO:0050849	GO:0050849	negative regulation of calcium-mediated signaling	2/332	20/14661	0.0743226243082917	0.357618530704783	0.312240622010327	FHL2/ITPR1	2
GO:0060008	GO:0060008	Sertoli cell differentiation	2/332	20/14661	0.0743226243082917	0.357618530704783	0.312240622010327	WNT4/NR5A1	2
GO:0061042	GO:0061042	vascular wound healing	2/332	20/14661	0.0743226243082917	0.357618530704783	0.312240622010327	SMOC2/XBP1	2
GO:1901522	GO:1901522	positive regulation of transcription from RNA polymerase II promoter involved in cellular response to chemical stimulus	2/332	20/14661	0.0743226243082917	0.357618530704783	0.312240622010327	XBP1/BMP2	2
GO:0035270	GO:0035270	endocrine system development	6/332	130/14661	0.0751887390459246	0.361326316482448	0.315477930030182	WNT4/THRA/STRA6/GATA6/NR5A1/BMP2	6
GO:0071902	GO:0071902	positive regulation of protein serine/threonine kinase activity	8/332	195/14661	0.0761370789061672	0.364956188115493	0.318647210364414	PDGFC/ROBO1/PDGFA/CKS2/ADAM8/RGCC/BMP2/KITLG	8
GO:2000116	GO:2000116	regulation of cysteine-type endopeptidase activity	8/332	195/14661	0.0761370789061672	0.364956188115493	0.318647210364414	DLC1/ROBO1/F3/GPI/VCP/NR4A1/DAPK1/KLF4	8
GO:0090066	GO:0090066	regulation of anatomical structure size	16/332	477/14661	0.0766242019374238	0.365415981514883	0.31904866097364	NRP1/SEMA3C/TMSB4X/ARHGAP42/SVIL/DPYSL2/DAAM2/NPR1/PIK3C2A/VAV3/ADM/ARPC1B/LIMA1/RGS2/DOCK4/NPPC	16
GO:0001938	GO:0001938	positive regulation of endothelial cell proliferation	5/332	100/14661	0.076710164241573	0.365415981514883	0.31904866097364	NRP1/F3/HMOX1/NR4A1/BMP2	5
GO:0002718	GO:0002718	regulation of cytokine production involved in immune response	5/332	100/14661	0.076710164241573	0.365415981514883	0.31904866097364	TGFB2/GPRC5B/HMOX1/HK1/BST2	5
GO:0010717	GO:0010717	regulation of epithelial to mesenchymal transition	5/332	100/14661	0.076710164241573	0.365415981514883	0.31904866097364	TGFB2/AXIN2/ZNF703/RGCC/BMP2	5
GO:1901293	GO:1901293	nucleoside phosphate biosynthetic process	10/332	263/14661	0.0767160997680638	0.365415981514883	0.31904866097364	TMSB4X/PPAT/NPR1/VCP/GMPS/UCK2/HACD1/GART/PANK1/NPPC	10
GO:0009066	GO:0009066	aspartate family amino acid metabolic process	3/332	44/14661	0.0772315999408648	0.365569350408449	0.319182569019818	SLC25A21/AASDHPPT/ASNS	3
GO:0010862	GO:0010862	positive regulation of pathway-restricted SMAD protein phosphorylation	3/332	44/14661	0.0772315999408648	0.365569350408449	0.319182569019818	TGFB2/INHA/BMP2	3
GO:0014075	GO:0014075	response to amine	3/332	44/14661	0.0772315999408648	0.365569350408449	0.319182569019818	NR4A2/NR4A1/RGS2	3
GO:0043620	GO:0043620	regulation of DNA-templated transcription in response to stress	3/332	44/14661	0.0772315999408648	0.365569350408449	0.319182569019818	EGR1/HMOX1/ATF3	3
GO:0045747	GO:0045747	positive regulation of Notch signaling pathway	3/332	44/14661	0.0772315999408648	0.365569350408449	0.319182569019818	IL6ST/TGFB2/ROBO1	3
GO:0007565	GO:0007565	female pregnancy	7/332	163/14661	0.0775842437680383	0.366779512413401	0.320239174605706	WNT4/PAM/TIMP1/PCSK5/SP3/ADM/RGS2	7
GO:0016051	GO:0016051	carbohydrate biosynthetic process	8/332	196/14661	0.0779020764167959	0.367822288399903	0.321149633641486	C1QTNF12/OGT/G6PC2/AKT2/TPI1/GPI/ATF3/PGK1	8
GO:0046700	GO:0046700	heterocycle catabolic process	14/332	406/14661	0.0787554896069435	0.371388106849701	0.324262988445967	AXIN2/SSB/HNRNPM/AASDHPPT/SND1/RNH1/BTG2/HMOX1/VCP/ETF1/POLR2G/UNG/ZFP36L2/NUDT19	14
GO:0018958	GO:0018958	phenol-containing compound metabolic process	5/332	101/14661	0.0792900083776066	0.371908263808923	0.32471714313468	COMT/TGFB2/NPR1/NR4A2/DCT	5
GO:0030148	GO:0030148	sphingolipid biosynthetic process	5/332	101/14661	0.0792900083776066	0.371908263808923	0.32471714313468	VAPA/SGMS1/ST8SIA1/HACD1/ALDH3B1	5
GO:0006986	GO:0006986	response to unfolded protein	6/332	132/14661	0.0796081638943965	0.371908263808923	0.32471714313468	HSPB1/HSPA8/EIF2S1/VCP/XBP1/ATF3	6
GO:0007266	GO:0007266	Rho protein signal transduction	6/332	132/14661	0.0796081638943965	0.371908263808923	0.32471714313468	NRP1/ARHGAP42/DLC1/ROBO1/CDC42SE2/F11R	6
GO:0050808	GO:0050808	synapse organization	14/332	407/14661	0.0799741841341025	0.371908263808923	0.32471714313468	NRP1/LRRN1/PTPRD/SPARCL1/PPFIBP2/IGF1R/COL4A5/TMEM108/ADGRL3/OBSL1/DRP2/HSPA8/VCP/CBLN4	14
GO:0006446	GO:0006446	regulation of translational initiation	4/332	72/14661	0.0803541697907573	0.371908263808923	0.32471714313468	MIF4GD/HSPB1/EIF2S1/POLR2G	4
GO:0009123	GO:0009123	nucleoside monophosphate metabolic process	4/332	72/14661	0.0803541697907573	0.371908263808923	0.32471714313468	PPAT/GMPS/UCK2/GART	4
GO:0046470	GO:0046470	phosphatidylcholine metabolic process	4/332	72/14661	0.0803541697907573	0.371908263808923	0.32471714313468	ENPP2/PLA2G4A/DBI/PNLIPRP2	4
GO:0072665	GO:0072665	protein localization to vacuole	4/332	72/14661	0.0803541697907573	0.371908263808923	0.32471714313468	SORL1/GCC2/HSPA8/RNF128	4
GO:0000966	GO:0000966	RNA 5'-end processing	2/332	21/14661	0.0809554861995161	0.371908263808923	0.32471714313468	SSB/RPP25	2
GO:0002675	GO:0002675	positive regulation of acute inflammatory response	2/332	21/14661	0.0809554861995161	0.371908263808923	0.32471714313468	IL6ST/ADAM8	2
GO:0007039	GO:0007039	protein catabolic process in the vacuole	2/332	21/14661	0.0809554861995161	0.371908263808923	0.32471714313468	RNF128/CPA2	2
GO:0030728	GO:0030728	ovulation	2/332	21/14661	0.0809554861995161	0.371908263808923	0.32471714313468	ADAMTS1/RGS2	2
GO:0035518	GO:0035518	histone H2A monoubiquitination	2/332	21/14661	0.0809554861995161	0.371908263808923	0.32471714313468	RNF2/CUL4B	2
GO:0042983	GO:0042983	amyloid precursor protein biosynthetic process	2/332	21/14661	0.0809554861995161	0.371908263808923	0.32471714313468	ITM2A/SOAT1	2
GO:0042984	GO:0042984	regulation of amyloid precursor protein biosynthetic process	2/332	21/14661	0.0809554861995161	0.371908263808923	0.32471714313468	ITM2A/SOAT1	2
GO:0046628	GO:0046628	positive regulation of insulin receptor signaling pathway	2/332	21/14661	0.0809554861995161	0.371908263808923	0.32471714313468	C1QTNF12/SORL1	2
GO:0060065	GO:0060065	uterus development	2/332	21/14661	0.0809554861995161	0.371908263808923	0.32471714313468	TGFB2/STRA6	2
GO:0098743	GO:0098743	cell aggregation	2/332	21/14661	0.0809554861995161	0.371908263808923	0.32471714313468	THRA/BARX2	2
GO:0098856	GO:0098856	intestinal lipid absorption	2/332	21/14661	0.0809554861995161	0.371908263808923	0.32471714313468	LIMA1/PNLIP	2
GO:0007517	GO:0007517	muscle organ development	12/332	336/14661	0.0809765029657753	0.371908263808923	0.32471714313468	TGFB2/EGR1/STRA6/SVIL/BTG2/PKP2/NR4A1/XBP1/ATF3/BARX2/CYP26B1/BMP2	12
GO:0043303	GO:0043303	mast cell degranulation	3/332	45/14661	0.0814225389830218	0.371908263808923	0.32471714313468	STXBP2/VAMP8/HMOX1	3
GO:0046189	GO:0046189	phenol-containing compound biosynthetic process	3/332	45/14661	0.0814225389830218	0.371908263808923	0.32471714313468	TGFB2/NR4A2/DCT	3
GO:0060711	GO:0060711	labyrinthine layer development	3/332	45/14661	0.0814225389830218	0.371908263808923	0.32471714313468	HEY1/ADM/HS6ST1	3
GO:0061082	GO:0061082	myeloid leukocyte cytokine production	3/332	45/14661	0.0814225389830218	0.371908263808923	0.32471714313468	TGFB2/GPRC5B/HMOX1	3
GO:0097720	GO:0097720	calcineurin-mediated signaling	3/332	45/14661	0.0814225389830218	0.371908263808923	0.32471714313468	NFAT5/FHL2/NR5A1	3
GO:0002700	GO:0002700	regulation of production of molecular mediator of immune response	7/332	165/14661	0.0815639817887627	0.371915924926494	0.324723832139612	TGFB2/GPRC5B/GPI/HMOX1/XBP1/HK1/BST2	7
GO:0010508	GO:0010508	positive regulation of autophagy	6/332	133/14661	0.0818715515485866	0.371915924926494	0.324723832139612	ATG101/PIK3C2A/CAMKK2/HMOX1/DAPK1/SLC25A5	6
GO:0071456	GO:0071456	cellular response to hypoxia	6/332	133/14661	0.0818715515485866	0.371915924926494	0.324723832139612	EGR1/GATA6/HMOX1/ADAM8/PGK1/RGCC	6
GO:0050708	GO:0050708	regulation of protein secretion	9/332	232/14661	0.0819055347446952	0.371915924926494	0.324723832139612	C1QTNF12/TGFB2/PAM/G6PC2/PFKL/GLUL/RPH3AL/ADAM8/CD2AP	9
GO:0002367	GO:0002367	cytokine production involved in immune response	5/332	102/14661	0.0819159083722289	0.371915924926494	0.324723832139612	TGFB2/GPRC5B/HMOX1/HK1/BST2	5
GO:0010921	GO:0010921	regulation of phosphatase activity	4/332	73/14661	0.0835746863234731	0.377762632060847	0.329828655619382	TGFB2/PPP4R4/HSP90B1/BMP2	4
GO:0071230	GO:0071230	cellular response to amino acid stimulus	4/332	73/14661	0.0835746863234731	0.377762632060847	0.329828655619382	PDGFC/COL5A2/COL6A1/XBP1	4
GO:0072078	GO:0072078	nephron tubule morphogenesis	4/332	73/14661	0.0835746863234731	0.377762632060847	0.329828655619382	WNT4/ADAMTS16/GPC3/BMP2	4
GO:0043161	GO:0043161	proteasome-mediated ubiquitin-dependent protein catabolic process	14/332	410/14661	0.0837030898114728	0.377762632060847	0.329828655619382	OGT/AXIN2/PSMD1/RAD23B/PSMD2/PSMC5/VCP/HSP90B1/RNF19B/PBK/PSMC2/PSMD4/CUL4B/CD2AP	14
GO:0044270	GO:0044270	cellular nitrogen compound catabolic process	14/332	410/14661	0.0837030898114728	0.377762632060847	0.329828655619382	AXIN2/SSB/HNRNPM/AASDHPPT/SND1/RNH1/BTG2/HMOX1/VCP/ETF1/POLR2G/UNG/ZFP36L2/NUDT19	14
GO:0071322	GO:0071322	cellular response to carbohydrate stimulus	6/332	134/14661	0.0841705797101644	0.379419704962863	0.331275463961842	C1QTNF12/ZBTB20/IGF1R/MAPK13/XBP1/GATA4	6
GO:0090596	GO:0090596	sensory organ morphogenesis	10/332	268/14661	0.0844370455757388	0.379940987008722	0.331730600975914	NKD1/TBX2/COL5A2/STRA6/ALDH1A3/AQP5/OBSL1/INSIG1/SP3/CYP26B1	10
GO:0019751	GO:0019751	polyol metabolic process	5/332	103/14661	0.0845876020786208	0.379940987008722	0.331730600975914	PCBD1/PLA2G4A/TPI1/GK5/NAAA	5
GO:0032231	GO:0032231	regulation of actin filament bundle assembly	5/332	103/14661	0.0845876020786208	0.379940987008722	0.331730600975914	WNT4/NRP1/DLC1/F11R/RGCC	5
GO:0008016	GO:0008016	regulation of heart contraction	8/332	200/14661	0.0852056846670269	0.381810307358644	0.333362724869623	TGFB2/THRA/FXYD1/TBX2/PKP2/ADM/GATA4/RGS2	8
GO:0009612	GO:0009612	response to mechanical stimulus	8/332	200/14661	0.0852056846670269	0.381810307358644	0.333362724869623	MAP3K1/STRA6/IGF1R/MEIS2/GPI/BTG2/GATA4/F11R	8
GO:0002448	GO:0002448	mast cell mediated immunity	3/332	46/14661	0.0857096814173857	0.382257093302538	0.333752818528226	STXBP2/VAMP8/HMOX1	3
GO:0043392	GO:0043392	negative regulation of DNA binding	3/332	46/14661	0.0857096814173857	0.382257093302538	0.333752818528226	TMSB4X/HEY1/HMOX1	3
GO:0046580	GO:0046580	negative regulation of Ras protein signal transduction	3/332	46/14661	0.0857096814173857	0.382257093302538	0.333752818528226	TGFB2/ARHGAP42/DLC1	3
GO:0050919	GO:0050919	negative chemotaxis	3/332	46/14661	0.0857096814173857	0.382257093302538	0.333752818528226	SEMA3C/ROBO1/PDGFA	3
GO:0052548	GO:0052548	regulation of endopeptidase activity	12/332	340/14661	0.0865632669208046	0.382395947710568	0.333874053819492	SORL1/DLC1/TIMP1/ROBO1/F3/GPI/VCP/NR4A1/DAPK1/KLF4/BST2/SERPINI1	12
GO:0045685	GO:0045685	regulation of glial cell differentiation	4/332	74/14661	0.0868577108252423	0.382395947710568	0.333874053819492	IL6ST/TENM4/DAAM2/BMP2	4
GO:0060047	GO:0060047	heart contraction	9/332	235/14661	0.0870433882821473	0.382395947710568	0.333874053819492	TGFB2/THRA/FXYD1/TBX2/GATA6/PKP2/ADM/GATA4/RGS2	9
GO:0001708	GO:0001708	cell fate specification	5/332	104/14661	0.0873048070538944	0.382395947710568	0.333874053819492	NRP1/TENM4/TBX2/RBBP7/LMO4	5
GO:0001841	GO:0001841	neural tube formation	5/332	104/14661	0.0873048070538944	0.382395947710568	0.333874053819492	TGFB2/DLC1/SHROOM3/ADM/LMO4	5
GO:0006413	GO:0006413	translational initiation	5/332	104/14661	0.0873048070538944	0.382395947710568	0.333874053819492	MIF4GD/EIF4A1/HSPB1/EIF2S1/POLR2G	5
GO:0030038	GO:0030038	contractile actin filament bundle assembly	5/332	104/14661	0.0873048070538944	0.382395947710568	0.333874053819492	WNT4/NRP1/DLC1/F11R/RGCC	5
GO:0043149	GO:0043149	stress fiber assembly	5/332	104/14661	0.0873048070538944	0.382395947710568	0.333874053819492	WNT4/NRP1/DLC1/F11R/RGCC	5
GO:0003283	GO:0003283	atrial septum development	2/332	22/14661	0.0877630043925894	0.382395947710568	0.333874053819492	TGFB2/GATA4	2
GO:0006760	GO:0006760	folic acid-containing compound metabolic process	2/332	22/14661	0.0877630043925894	0.382395947710568	0.333874053819492	AASDHPPT/GART	2
GO:0007530	GO:0007530	sex determination	2/332	22/14661	0.0877630043925894	0.382395947710568	0.333874053819492	WNT4/NR5A1	2
GO:0009065	GO:0009065	glutamine family amino acid catabolic process	2/332	22/14661	0.0877630043925894	0.382395947710568	0.333874053819492	DDAH2/GLUL	2
GO:0009190	GO:0009190	cyclic nucleotide biosynthetic process	2/332	22/14661	0.0877630043925894	0.382395947710568	0.333874053819492	NPR1/NPPC	2
GO:0035024	GO:0035024	negative regulation of Rho protein signal transduction	2/332	22/14661	0.0877630043925894	0.382395947710568	0.333874053819492	ARHGAP42/DLC1	2
GO:0035809	GO:0035809	regulation of urine volume	2/332	22/14661	0.0877630043925894	0.382395947710568	0.333874053819492	NPR1/ADM	2
GO:0038095	GO:0038095	Fc-epsilon receptor signaling pathway	2/332	22/14661	0.0877630043925894	0.382395947710568	0.333874053819492	MAP3K1/VAV3	2
GO:0040019	GO:0040019	positive regulation of embryonic development	2/332	22/14661	0.0877630043925894	0.382395947710568	0.333874053819492	WNT4/TENM4	2
GO:0051457	GO:0051457	maintenance of protein location in nucleus	2/332	22/14661	0.0877630043925894	0.382395947710568	0.333874053819492	RANGAP1/NR5A1	2
GO:0052652	GO:0052652	cyclic purine nucleotide metabolic process	2/332	22/14661	0.0877630043925894	0.382395947710568	0.333874053819492	NPR1/NPPC	2
GO:2000310	GO:2000310	regulation of NMDA receptor activity	2/332	22/14661	0.0877630043925894	0.382395947710568	0.333874053819492	IFNGR2/DAPK1	2
GO:0072175	GO:0072175	epithelial tube formation	6/332	136/14661	0.0888750530232887	0.386464882741402	0.337426685173475	WNT4/TGFB2/DLC1/SHROOM3/ADM/LMO4	6
GO:0007596	GO:0007596	blood coagulation	8/332	202/14661	0.0890034142960766	0.386464882741402	0.337426685173475	IL6ST/HSPB1/PLA2G4A/CSRP1/F3/PDGFA/VAV3/F11R	8
GO:0010466	GO:0010466	negative regulation of peptidase activity	8/332	202/14661	0.0890034142960766	0.386464882741402	0.337426685173475	SORL1/TIMP1/GPI/NR4A1/GPC3/KLF4/BST2/SERPINI1	8
GO:0051223	GO:0051223	regulation of protein transport	15/332	451/14661	0.0892401657849748	0.38704763828488	0.337935495365768	C1QTNF12/TGFB2/PAM/SORL1/G6PC2/AKT2/GCC2/HSPA8/INSIG1/PFKL/RANGAP1/GLUL/RPH3AL/ADAM8/CD2AP	15
GO:0001701	GO:0001701	in utero embryonic development	13/332	378/14661	0.0893658171042746	0.38704763828488	0.337935495365768	PRMT1/GATA6/PPP4R4/GPI/HEY1/SP3/ADM/NASP/RBBP8/KLF4/ETNK2/BMP2/HS6ST1	13
GO:0050727	GO:0050727	regulation of inflammatory response	12/332	342/14661	0.0894446419516089	0.38704763828488	0.337935495365768	C1QTNF12/LGALS1/IL6ST/TMSB4X/GPRC5B/PGLYRP1/MAPK13/VAMP8/PBK/KLF4/ADAM8/LPL	12
GO:0043280	GO:0043280	positive regulation of cysteine-type endopeptidase activity involved in apoptotic process	5/332	105/14661	0.0900672210038889	0.387225775668108	0.338091029049195	DLC1/ROBO1/F3/VCP/DAPK1	5
GO:0002279	GO:0002279	mast cell activation involved in immune response	3/332	47/14661	0.0900907988459255	0.387225775668108	0.338091029049195	STXBP2/VAMP8/HMOX1	3
GO:0006984	GO:0006984	ER-nucleus signaling pathway	3/332	47/14661	0.0900907988459255	0.387225775668108	0.338091029049195	EIF2S1/INSIG1/XBP1	3
GO:0046686	GO:0046686	response to cadmium ion	3/332	47/14661	0.0900907988459255	0.387225775668108	0.338091029049195	GPI/HMOX1/CPA1	3
GO:0060976	GO:0060976	coronary vasculature development	3/332	47/14661	0.0900907988459255	0.387225775668108	0.338091029049195	NRP1/GATA6/GPC3	3
GO:0021536	GO:0021536	diencephalon development	4/332	75/14661	0.0902025141098897	0.387225775668108	0.338091029049195	WNT4/NRP1/NR4A2/BMP2	4
GO:0072088	GO:0072088	nephron epithelium morphogenesis	4/332	75/14661	0.0902025141098897	0.387225775668108	0.338091029049195	WNT4/ADAMTS16/GPC3/BMP2	4
GO:0051402	GO:0051402	neuron apoptotic process	9/332	237/14661	0.0905731953654807	0.388376218676018	0.339095493330365	IL6ST/NRP1/TGFB2/AKT2/GPI/BTG2/HMOX1/NR4A2/ADAM8	9
GO:1903050	GO:1903050	regulation of proteolysis involved in protein catabolic process	8/332	203/14661	0.090938658485132	0.389501705991811	0.34007816852579	OGT/AXIN2/RAD23B/PSMC5/VCP/RNF19B/PBK/PSMC2	8
GO:0017015	GO:0017015	regulation of transforming growth factor beta receptor signaling pathway	6/332	137/14661	0.0912802149568974	0.390081099397724	0.340584043199271	HTRA1/NREP/OGT/RBBP7/ZNF703/BMP2	6
GO:0062013	GO:0062013	positive regulation of small molecule metabolic process	6/332	137/14661	0.0912802149568974	0.390081099397724	0.340584043199271	WNT4/ZBTB20/TMSB4X/AKT2/VCP/ADM	6
GO:0021761	GO:0021761	limbic system development	5/332	106/14661	0.0928745222358123	0.395208795633623	0.345061090456922	NRP1/IGF1R/ALDH1A3/TMEM108/BTG2	5
GO:0002440	GO:0002440	production of molecular mediator of immune response	8/332	204/14661	0.0928981013533292	0.395208795633623	0.345061090456922	TGFB2/GPRC5B/GPI/HMOX1/XBP1/UNG/HK1/BST2	8
GO:0043523	GO:0043523	regulation of neuron apoptotic process	8/332	204/14661	0.0928981013533292	0.395208795633623	0.345061090456922	IL6ST/NRP1/TGFB2/GPI/BTG2/HMOX1/NR4A2/ADAM8	8
GO:1901215	GO:1901215	negative regulation of neuron death	8/332	204/14661	0.0928981013533292	0.395208795633623	0.345061090456922	IL6ST/NRP1/SORL1/GPI/BTG2/HMOX1/NR4A2/ADAM8	8
GO:0019935	GO:0019935	cyclic-nucleotide-mediated signaling	4/332	76/14661	0.0936083345621856	0.397782832937287	0.347308510374425	NPR1/CAP1/ADM/NPPC	4
GO:0001659	GO:0001659	temperature homeostasis	7/332	171/14661	0.0941972820876011	0.398262366215139	0.347727196085862	PLAC8/EGR1/PDGFC/OGT/THRA/IGF1R/KDM3A	7
GO:0007219	GO:0007219	Notch signaling pathway	7/332	171/14661	0.0941972820876011	0.398262366215139	0.347727196085862	DLK1/IL6ST/TGFB2/TBX2/ROBO1/HEY1/BMP2	7
GO:0051896	GO:0051896	regulation of protein kinase B signaling	7/332	171/14661	0.0941972820876011	0.398262366215139	0.347727196085862	C1QTNF12/CAVIN3/IGF1R/F3/PDGFA/GATA4/ADAM8	7
GO:0008038	GO:0008038	neuron recognition	3/332	48/14661	0.094563618419142	0.398262366215139	0.347727196085862	NRP1/ROBO1/EMB	3
GO:0010171	GO:0010171	body morphogenesis	3/332	48/14661	0.094563618419142	0.398262366215139	0.347727196085862	CRISPLD2/STRA6/GPC3	3
GO:0010574	GO:0010574	regulation of vascular endothelial growth factor production	3/332	48/14661	0.094563618419142	0.398262366215139	0.347727196085862	IL6ST/SULF1/GATA4	3
GO:0048483	GO:0048483	autonomic nervous system development	3/332	48/14661	0.094563618419142	0.398262366215139	0.347727196085862	NRP1/NAV2/KIF26A	3
GO:1900087	GO:1900087	positive regulation of G1/S transition of mitotic cell cycle	3/332	48/14661	0.094563618419142	0.398262366215139	0.347727196085862	ADAMTS1/CUL4B/RGCC	3
GO:2000291	GO:2000291	regulation of myoblast proliferation	2/332	23/14661	0.0947339239263301	0.398535817896975	0.347965949718281	MEIS2/GATA6	2
GO:0050817	GO:0050817	coagulation	8/332	205/14661	0.0948816950721684	0.398713967514379	0.3481214940835	IL6ST/HSPB1/PLA2G4A/CSRP1/F3/PDGFA/VAV3/F11R	8
GO:0001678	GO:0001678	cellular glucose homeostasis	6/332	139/14661	0.0961955902127854	0.403786595099616	0.352550460304349	C1QTNF12/ZBTB20/IGF1R/XBP1/GATA4/HK1	6
GO:0016032	GO:0016032	viral process	12/332	347/14661	0.096905108120817	0.404779827475742	0.35341766227599	LGALS1/NRP1/SIVA1/PRMT1/SSB/VAPA/VAMP8/HSPA8/PCSK5/VCP/F11R/BST2	12
GO:0003012	GO:0003012	muscle system process	14/332	420/14661	0.0969258579149624	0.404779827475742	0.35341766227599	IL6ST/SULF1/FXYD1/ARHGAP42/TBX2/SMPX/GATA6/PIK3C2A/HMOX1/PKP2/NR4A1/GATA4/RGS2/DOCK4	14
GO:0014068	GO:0014068	positive regulation of phosphatidylinositol 3-kinase signaling	4/332	77/14661	0.0970743795664987	0.404779827475742	0.35341766227599	TGFB2/PDGFC/IGF1R/PDGFA	4
GO:0030968	GO:0030968	endoplasmic reticulum unfolded protein response	4/332	77/14661	0.0970743795664987	0.404779827475742	0.35341766227599	EIF2S1/VCP/XBP1/ATF3	4
GO:0045638	GO:0045638	negative regulation of myeloid cell differentiation	4/332	77/14661	0.0970743795664987	0.404779827475742	0.35341766227599	HMGB3/MEIS2/PRMT1/INHA	4
GO:0061333	GO:0061333	renal tubule morphogenesis	4/332	77/14661	0.0970743795664987	0.404779827475742	0.35341766227599	WNT4/ADAMTS16/GPC3/BMP2	4
GO:0019932	GO:0019932	second-messenger-mediated signaling	10/332	276/14661	0.097743566156262	0.407092698901019	0.355437055429457	NFAT5/DDAH2/NPR1/FHL2/CAP1/CAMKK2/ADM/ITPR1/NR5A1/NPPC	10
GO:0051345	GO:0051345	positive regulation of hydrolase activity	16/332	495/14661	0.0979721989500297	0.407092698901019	0.355437055429457	WNT4/ARHGAP42/DLC1/SVBP/PSAP/AKT2/ROBO1/F3/VCP/RANGAP1/DAPK1/RAP1A/RALGPS2/F11R/BMP2/PNLIP	16
GO:1901800	GO:1901800	positive regulation of proteasomal protein catabolic process	5/332	108/14661	0.0986224055459356	0.407092698901019	0.355437055429457	AXIN2/PSMC5/VCP/RNF19B/PSMC2	5
GO:0001935	GO:0001935	endothelial cell proliferation	7/332	173/14661	0.0986377994413285	0.407092698901019	0.355437055429457	NRP1/SULF1/F3/HMOX1/NR4A1/RGCC/BMP2	7
GO:0035107	GO:0035107	appendage morphogenesis	6/332	140/14661	0.0987054481470741	0.407092698901019	0.355437055429457	TGFB2/SEMA3C/TBX2/PCSK5/GPC3/CYP26B1	6
GO:0035108	GO:0035108	limb morphogenesis	6/332	140/14661	0.0987054481470741	0.407092698901019	0.355437055429457	TGFB2/SEMA3C/TBX2/PCSK5/GPC3/CYP26B1	6
GO:0036294	GO:0036294	cellular response to decreased oxygen levels	6/332	140/14661	0.0987054481470741	0.407092698901019	0.355437055429457	EGR1/GATA6/HMOX1/ADAM8/PGK1/RGCC	6
GO:0106106	GO:0106106	cold-induced thermogenesis	6/332	140/14661	0.0987054481470741	0.407092698901019	0.355437055429457	PLAC8/PDGFC/OGT/THRA/IGF1R/KDM3A	6
GO:0120161	GO:0120161	regulation of cold-induced thermogenesis	6/332	140/14661	0.0987054481470741	0.407092698901019	0.355437055429457	PLAC8/PDGFC/OGT/THRA/IGF1R/KDM3A	6
GO:1903844	GO:1903844	regulation of cellular response to transforming growth factor beta stimulus	6/332	140/14661	0.0987054481470741	0.407092698901019	0.355437055429457	HTRA1/NREP/OGT/RBBP7/ZNF703/BMP2	6
GO:0002886	GO:0002886	regulation of myeloid leukocyte mediated immunity	3/332	49/14661	0.0991258281097744	0.407936759424556	0.356174013836965	STXBP2/VAMP8/HMOX1	3
GO:0010656	GO:0010656	negative regulation of muscle cell apoptotic process	3/332	49/14661	0.0991258281097744	0.407936759424556	0.356174013836965	IGF1R/HMOX1/GATA4	3
GO:0001570	GO:0001570	vasculogenesis	4/332	78/14661	0.100599826922519	0.412655689176753	0.360294162639504	NRP1/HEY1/ADM/RAP1A	4
GO:0010660	GO:0010660	regulation of muscle cell apoptotic process	4/332	78/14661	0.100599826922519	0.412655689176753	0.360294162639504	IGF1R/GATA6/HMOX1/GATA4	4
GO:0072028	GO:0072028	nephron morphogenesis	4/332	78/14661	0.100599826922519	0.412655689176753	0.360294162639504	WNT4/ADAMTS16/GPC3/BMP2	4
GO:0016049	GO:0016049	cell growth	15/332	460/14661	0.101009340997584	0.413331238536522	0.360883992120312	NRP1/TGFB2/SEMA3C/VGLL4/DPYSL2/NPR1/TMEM108/JADE1/RBBP7/SGK1/KIF26A/MEX3C/GATA4/RGS2/BST2	15
GO:0001759	GO:0001759	organ induction	2/332	24/14661	0.101857407275526	0.413331238536522	0.360883992120312	ROBO1/BMP2	2
GO:0001779	GO:0001779	natural killer cell differentiation	2/332	24/14661	0.101857407275526	0.413331238536522	0.360883992120312	PGLYRP1/SP3	2
GO:0008209	GO:0008209	androgen metabolic process	2/332	24/14661	0.101857407275526	0.413331238536522	0.360883992120312	WNT4/ADM	2
GO:0031954	GO:0031954	positive regulation of protein autophosphorylation	2/332	24/14661	0.101857407275526	0.413331238536522	0.360883992120312	PDGFC/PDGFA	2
GO:0042659	GO:0042659	regulation of cell fate specification	2/332	24/14661	0.101857407275526	0.413331238536522	0.360883992120312	RBBP7/LMO4	2
GO:0046337	GO:0046337	phosphatidylethanolamine metabolic process	2/332	24/14661	0.101857407275526	0.413331238536522	0.360883992120312	ETNK2/NAAA	2
GO:0051043	GO:0051043	regulation of membrane protein ectodomain proteolysis	2/332	24/14661	0.101857407275526	0.413331238536522	0.360883992120312	TIMP1/ADAM8	2
GO:0099560	GO:0099560	synaptic membrane adhesion	2/332	24/14661	0.101857407275526	0.413331238536522	0.360883992120312	PTPRD/SPARCL1	2
GO:1900078	GO:1900078	positive regulation of cellular response to insulin stimulus	2/332	24/14661	0.101857407275526	0.413331238536522	0.360883992120312	C1QTNF12/SORL1	2
GO:0048638	GO:0048638	regulation of developmental growth	11/332	315/14661	0.103437119723565	0.419291732898737	0.366088164464176	PLAC8/NKD1/NRP1/SEMA3C/TBX2/VGLL4/DPYSL2/GATA6/RUNX1/RGS2/NPPC	11
GO:0045744	GO:0045744	negative regulation of G protein-coupled receptor signaling pathway	3/332	50/14661	0.103775081724632	0.419313417823244	0.366107097807208	ADM/RPH3AL/RGS2	3
GO:0060324	GO:0060324	face development	3/332	50/14661	0.103775081724632	0.419313417823244	0.366107097807208	CRISPLD2/STRA6/ALDH1A3	3
GO:0071385	GO:0071385	cellular response to glucocorticoid stimulus	3/332	50/14661	0.103775081724632	0.419313417823244	0.366107097807208	AXIN2/IGF1R/ZFP36L2	3
GO:0022407	GO:0022407	regulation of cell-cell adhesion	14/332	425/14661	0.103996434609573	0.419735807344181	0.366475890684043	LGALS1/WNT4/IL6ST/NFAT5/CD83/RUNX1/ZNF703/XBP1/KLF4/ADAM8/F11R/RGCC/BMP2/KITLG	14
GO:0098869	GO:0098869	cellular oxidant detoxification	4/332	79/14661	0.104183826246558	0.419735807344181	0.366475890684043	CYGB/HBE1/GSTK1/TXNL1	4
GO:0003014	GO:0003014	renal system process	5/332	110/14661	0.10454551309313	0.419735807344181	0.366475890684043	SULF1/NPR1/PCSK5/SGK1/ADM	5
GO:0043200	GO:0043200	response to amino acid	5/332	110/14661	0.10454551309313	0.419735807344181	0.366475890684043	PDGFC/COL5A2/COL6A1/IGF1R/XBP1	5
GO:0043406	GO:0043406	positive regulation of MAP kinase activity	5/332	110/14661	0.10454551309313	0.419735807344181	0.366475890684043	PDGFC/ROBO1/PDGFA/ADAM8/KITLG	5
GO:0090288	GO:0090288	negative regulation of cellular response to growth factor stimulus	5/332	110/14661	0.10454551309313	0.419735807344181	0.366475890684043	WNT4/HTRA1/SULF1/SORL1/NBL1	5
GO:0044000	GO:0044000	movement in host	6/332	143/14661	0.106441327670213	0.426894062830059	0.372725841269697	LGALS1/NRP1/SIVA1/VAPA/VAMP8/F11R	6
GO:0045861	GO:0045861	negative regulation of proteolysis	10/332	281/14661	0.10665380863255	0.4272931189071	0.373074261463323	OGT/SORL1/TIMP1/GPI/NR4A1/PBK/GPC3/KLF4/BST2/SERPINI1	10
GO:0003015	GO:0003015	heart process	9/332	246/14661	0.10748701959972	0.428807615510391	0.37439658489134	TGFB2/THRA/FXYD1/TBX2/GATA6/PKP2/ADM/GATA4/RGS2	9
GO:0030522	GO:0030522	intracellular receptor signaling pathway	9/332	246/14661	0.10748701959972	0.428807615510391	0.37439658489134	THRA/NR2F1/NR6A1/KDM3A/NR4A2/NR4A1/NR5A1/CYP26B1/BMP2	9
GO:0001824	GO:0001824	blastocyst development	5/332	111/14661	0.107571778909846	0.428807615510391	0.37439658489134	PPP4R4/SP3/NASP/RBBP8/KLF4	5
GO:0051897	GO:0051897	positive regulation of protein kinase B signaling	5/332	111/14661	0.107571778909846	0.428807615510391	0.37439658489134	C1QTNF12/IGF1R/F3/PDGFA/ADAM8	5
GO:0042310	GO:0042310	vasoconstriction	4/332	80/14661	0.107825500357055	0.428807615510391	0.37439658489134	ARHGAP42/PIK3C2A/ADM/DOCK4	4
GO:0055013	GO:0055013	cardiac muscle cell development	4/332	80/14661	0.107825500357055	0.428807615510391	0.37439658489134	FHL2/OBSL1/GATA4/RGS2	4
GO:1900542	GO:1900542	regulation of purine nucleotide metabolic process	4/332	80/14661	0.107825500357055	0.428807615510391	0.37439658489134	ZBTB20/OGT/TMSB4X/VCP	4
GO:0051496	GO:0051496	positive regulation of stress fiber assembly	3/332	51/14661	0.108509003664679	0.430620201321947	0.375979173243605	WNT4/NRP1/RGCC	3
GO:2000677	GO:2000677	regulation of transcription regulatory region DNA binding	3/332	51/14661	0.108509003664679	0.430620201321947	0.375979173243605	TMSB4X/HEY1/KLF4	3
GO:0001702	GO:0001702	gastrulation with mouth forming second	2/332	25/14661	0.109123021310971	0.430796729225565	0.37613330167291	TENM4/RNF2	2
GO:0046033	GO:0046033	AMP metabolic process	2/332	25/14661	0.109123021310971	0.430796729225565	0.37613330167291	PPAT/GART	2
GO:0051894	GO:0051894	positive regulation of focal adhesion assembly	2/332	25/14661	0.109123021310971	0.430796729225565	0.37613330167291	WNT4/NRP1	2
GO:0071549	GO:0071549	cellular response to dexamethasone stimulus	2/332	25/14661	0.109123021310971	0.430796729225565	0.37613330167291	AXIN2/IGF1R	2
GO:1900746	GO:1900746	regulation of vascular endothelial growth factor signaling pathway	2/332	25/14661	0.109123021310971	0.430796729225565	0.37613330167291	SMOC2/ROBO1	2
GO:0046395	GO:0046395	carboxylic acid catabolic process	8/332	212/14661	0.109437872379349	0.431589190134198	0.376825207896401	DDAH2/SLC25A21/AKT2/KYAT3/AASDHPPT/GLUL/NUDT19/CYP26B1	8
GO:1904951	GO:1904951	positive regulation of establishment of protein localization	10/332	283/14661	0.110344859893793	0.434712770956588	0.379552440226785	C1QTNF12/TGFB2/SORL1/CCT3/CCT8/AKT2/GLUL/RPH3AL/ADAM8/CD2AP	10
GO:0034976	GO:0034976	response to endoplasmic reticulum stress	9/332	248/14661	0.111472522485014	0.437989165320726	0.382413095719646	MARCKS/EIF2S1/VCP/HSP90B1/PDIA6/ITPR1/XBP1/ATF3/SERINC3	9
GO:0008543	GO:0008543	fibroblast growth factor receptor signaling pathway	4/332	81/14661	0.111523946643009	0.437989165320726	0.382413095719646	WNT4/SULF1/TBX2/SMOC2	4
GO:0071229	GO:0071229	cellular response to acid chemical	4/332	81/14661	0.111523946643009	0.437989165320726	0.382413095719646	PDGFC/COL5A2/COL6A1/XBP1	4
GO:1902903	GO:1902903	regulation of supramolecular fiber organization	12/332	357/14661	0.112925614563779	0.443033894481546	0.386817703523229	WNT4/NRP1/TMSB4X/DLC1/SVIL/AEBP1/DAAM2/HSPA8/ARPC1B/LIMA1/F11R/RGCC	12
GO:0010573	GO:0010573	vascular endothelial growth factor production	3/332	52/14661	0.11332519344316	0.443681036855103	0.387382730555946	IL6ST/SULF1/GATA4	3
GO:0043407	GO:0043407	negative regulation of MAP kinase activity	3/332	52/14661	0.11332519344316	0.443681036855103	0.387382730555946	SORL1/RGS2/BMP2	3
GO:0046887	GO:0046887	positive regulation of hormone secretion	5/332	113/14661	0.113751593961324	0.444659075849597	0.388236667021121	C1QTNF12/VAMP8/INHA/GLUL/RPH3AL	5
GO:2001234	GO:2001234	negative regulation of apoptotic signaling pathway	8/332	214/14661	0.113810149503546	0.444659075849597	0.388236667021121	WNT4/NRP1/HSPB1/HMOX1/NR4A2/XBP1/GATA4/SLC25A5	8
GO:0090101	GO:0090101	negative regulation of transmembrane receptor protein serine/threonine kinase signaling pathway	6/332	146/14661	0.114481979600238	0.446822339368524	0.390125435887183	HTRA1/OGT/SORL1/NBL1/RBBP7/BMP2	6
GO:0044703	GO:0044703	multi-organism reproductive process	7/332	180/14661	0.115066104529891	0.446938519840501	0.390226874318698	WNT4/PAM/TIMP1/PCSK5/SP3/ADM/RGS2	7
GO:0032611	GO:0032611	interleukin-1 beta production	4/332	82/14661	0.115278238414192	0.446938519840501	0.390226874318698	EGR1/HSPB1/HK1/LPL	4
GO:0032651	GO:0032651	regulation of interleukin-1 beta production	4/332	82/14661	0.115278238414192	0.446938519840501	0.390226874318698	EGR1/HSPB1/HK1/LPL	4
GO:1901606	GO:1901606	alpha-amino acid catabolic process	4/332	82/14661	0.115278238414192	0.446938519840501	0.390226874318698	DDAH2/SLC25A21/KYAT3/GLUL	4
GO:0070371	GO:0070371	ERK1 and ERK2 cascade	10/332	286/14661	0.116016450908357	0.446938519840501	0.390226874318698	NRP1/CAVIN3/PDGFC/DUSP4/PDGFA/GATA4/ATF3/ZFP36L2/RAP1A/BMP2	10
GO:0001835	GO:0001835	blastocyst hatching	2/332	26/14661	0.116520724633192	0.446938519840501	0.390226874318698	PPP4R4/RBBP8	2
GO:0009048	GO:0009048	dosage compensation by inactivation of X chromosome	2/332	26/14661	0.116520724633192	0.446938519840501	0.390226874318698	OGT/RLIM	2
GO:0031639	GO:0031639	plasminogen activation	2/332	26/14661	0.116520724633192	0.446938519840501	0.390226874318698	RUNX1/PGK1	2
GO:0032717	GO:0032717	negative regulation of interleukin-8 production	2/332	26/14661	0.116520724633192	0.446938519840501	0.390226874318698	TMSB4X/KLF4	2
GO:0033598	GO:0033598	mammary gland epithelial cell proliferation	2/332	26/14661	0.116520724633192	0.446938519840501	0.390226874318698	ROBO1/ZNF703	2
GO:0034311	GO:0034311	diol metabolic process	2/332	26/14661	0.116520724633192	0.446938519840501	0.390226874318698	PCBD1/NAAA	2
GO:0035188	GO:0035188	hatching	2/332	26/14661	0.116520724633192	0.446938519840501	0.390226874318698	PPP4R4/RBBP8	2
GO:0046174	GO:0046174	polyol catabolic process	2/332	26/14661	0.116520724633192	0.446938519840501	0.390226874318698	TPI1/GK5	2
GO:0060045	GO:0060045	positive regulation of cardiac muscle cell proliferation	2/332	26/14661	0.116520724633192	0.446938519840501	0.390226874318698	TBX2/GATA6	2
GO:0060384	GO:0060384	innervation	2/332	26/14661	0.116520724633192	0.446938519840501	0.390226874318698	NRP1/SULF1	2
GO:0071684	GO:0071684	organism emergence from protective structure	2/332	26/14661	0.116520724633192	0.446938519840501	0.390226874318698	PPP4R4/RBBP8	2
GO:1902455	GO:1902455	negative regulation of stem cell population maintenance	2/332	26/14661	0.116520724633192	0.446938519840501	0.390226874318698	OGT/RBBP7	2
GO:0045834	GO:0045834	positive regulation of lipid metabolic process	6/332	147/14661	0.117228781965271	0.448744183595804	0.391803418948492	WNT4/ZBTB20/IGF1R/AKT2/VAV3/ADM	6
GO:0072006	GO:0072006	nephron development	6/332	147/14661	0.117228781965271	0.448744183595804	0.391803418948492	WNT4/EGR1/SULF1/ADAMTS16/GPC3/BMP2	6
GO:1902105	GO:1902105	regulation of leukocyte differentiation	10/332	287/14661	0.11794278928946	0.450019516979206	0.392916926372504	HMGB3/CD83/PGLYRP1/INHA/RUNX1/XBP1/ZFP36L2/CYP26B1/ADAM8/KITLG	10
GO:0030219	GO:0030219	megakaryocyte differentiation	3/332	53/14661	0.118221229971202	0.450019516979206	0.392916926372504	MAF/PRMT1/SP3	3
GO:0045599	GO:0045599	negative regulation of fat cell differentiation	3/332	53/14661	0.118221229971202	0.450019516979206	0.392916926372504	INSIG1/ZFP36L2/BMP2	3
GO:0048010	GO:0048010	vascular endothelial growth factor receptor signaling pathway	3/332	53/14661	0.118221229971202	0.450019516979206	0.392916926372504	NRP1/SULF1/HSPB1	3
GO:1903670	GO:1903670	regulation of sprouting angiogenesis	3/332	53/14661	0.118221229971202	0.450019516979206	0.392916926372504	GLUL/KLF4/PKM	3
GO:0016054	GO:0016054	organic acid catabolic process	8/332	216/14661	0.118275885742287	0.450019516979206	0.392916926372504	DDAH2/SLC25A21/AKT2/KYAT3/AASDHPPT/GLUL/NUDT19/CYP26B1	8
GO:0010657	GO:0010657	muscle cell apoptotic process	4/332	83/14661	0.119087426232071	0.452197435752705	0.394818490900452	IGF1R/GATA6/HMOX1/GATA4	4
GO:0032642	GO:0032642	regulation of chemokine production	4/332	83/14661	0.119087426232071	0.452197435752705	0.394818490900452	EGR1/HMOX1/KLF4/LPL	4
GO:0050767	GO:0050767	regulation of neurogenesis	12/332	361/14661	0.119741614783258	0.454210941647128	0.396576504758563	IL6ST/NRP1/TENM4/PTPRD/SEMA3C/SORL1/DAAM2/OBSL1/ROBO1/HEY1/DCT/BMP2	12
GO:0006650	GO:0006650	glycerophospholipid metabolic process	10/332	288/14661	0.119886941122675	0.454210941647128	0.396576504758563	ENPP2/AGPAT4/PLA2G4A/PIK3C2A/PDGFA/DBI/ETNK2/SERINC3/NAAA/PNLIPRP2	10
GO:0035303	GO:0035303	regulation of dephosphorylation	5/332	115/14661	0.120098080816269	0.454210941647128	0.396576504758563	TGFB2/DLC1/PPP4R4/HSP90B1/BMP2	5
GO:0035967	GO:0035967	cellular response to topologically incorrect protein	5/332	115/14661	0.120098080816269	0.454210941647128	0.396576504758563	HSPA8/EIF2S1/VCP/XBP1/ATF3	5
GO:0046777	GO:0046777	protein autophosphorylation	8/332	217/14661	0.12054352734271	0.455440180229899	0.397649766311668	PDGFC/IGF1R/ATG101/STK24/EIF2S1/CAMKK2/PDGFA/DAPK1	8
GO:0006936	GO:0006936	muscle contraction	11/332	325/14661	0.121083975320369	0.457025543574488	0.39903396426095	SULF1/FXYD1/ARHGAP42/TBX2/SMPX/PIK3C2A/PKP2/NR4A1/GATA4/RGS2/DOCK4	11
GO:0034329	GO:0034329	cell junction assembly	13/332	400/14661	0.122946865008236	0.459924033951004	0.401564667679117	WNT4/NRP1/LRRN1/PTPRD/TLN2/DLC1/ADGRL3/OBSL1/CBLN4/ZNF703/PKP2/RAP1A/F11R	13
GO:0001892	GO:0001892	embryonic placenta development	4/332	84/14661	0.122950539220476	0.459924033951004	0.401564667679117	HEY1/SP3/ADM/HS6ST1	4
GO:0006367	GO:0006367	transcription initiation at RNA polymerase II promoter	4/332	84/14661	0.122950539220476	0.459924033951004	0.401564667679117	THRA/POLR2G/GTF2E2/GTF2A1	4
GO:0021954	GO:0021954	central nervous system neuron development	4/332	84/14661	0.122950539220476	0.459924033951004	0.401564667679117	NRP1/NFIB/BTG2/NR4A2	4
GO:0032602	GO:0032602	chemokine production	4/332	84/14661	0.122950539220476	0.459924033951004	0.401564667679117	EGR1/HMOX1/KLF4/LPL	4
GO:0046889	GO:0046889	positive regulation of lipid biosynthetic process	4/332	84/14661	0.122950539220476	0.459924033951004	0.401564667679117	WNT4/ZBTB20/IGF1R/ADM	4
GO:0033619	GO:0033619	membrane protein proteolysis	3/332	54/14661	0.123194675620038	0.459924033951004	0.401564667679117	RBMX/TIMP1/ADAM8	3
GO:0038066	GO:0038066	p38MAPK cascade	3/332	54/14661	0.123194675620038	0.459924033951004	0.401564667679117	PRMT1/PBK/BMP2	3
GO:0045778	GO:0045778	positive regulation of ossification	3/332	54/14661	0.123194675620038	0.459924033951004	0.401564667679117	WNT4/TGFB2/BMP2	3
GO:0048016	GO:0048016	inositol phosphate-mediated signaling	3/332	54/14661	0.123194675620038	0.459924033951004	0.401564667679117	NFAT5/FHL2/ITPR1	3
GO:0007041	GO:0007041	lysosomal transport	5/332	116/14661	0.123332629808475	0.459924033951004	0.401564667679117	SORL1/PSAP/GCC2/HSPA8/VCP	5
GO:0048843	GO:0048843	negative regulation of axon extension involved in axon guidance	2/332	27/14661	0.124040855269705	0.459924033951004	0.401564667679117	NRP1/SEMA3C	2
GO:0055022	GO:0055022	negative regulation of cardiac muscle tissue growth	2/332	27/14661	0.124040855269705	0.459924033951004	0.401564667679117	VGLL4/RGS2	2
GO:0061117	GO:0061117	negative regulation of heart growth	2/332	27/14661	0.124040855269705	0.459924033951004	0.401564667679117	VGLL4/RGS2	2
GO:0061436	GO:0061436	establishment of skin barrier	2/332	27/14661	0.124040855269705	0.459924033951004	0.401564667679117	KLF4/CYP26B1	2
GO:0090330	GO:0090330	regulation of platelet aggregation	2/332	27/14661	0.124040855269705	0.459924033951004	0.401564667679117	IL6ST/F11R	2
GO:1902547	GO:1902547	regulation of cellular response to vascular endothelial growth factor stimulus	2/332	27/14661	0.124040855269705	0.459924033951004	0.401564667679117	SMOC2/ROBO1	2
GO:1903672	GO:1903672	positive regulation of sprouting angiogenesis	2/332	27/14661	0.124040855269705	0.459924033951004	0.401564667679117	KLF4/PKM	2
GO:0060348	GO:0060348	bone development	8/332	219/14661	0.125147764897334	0.463573797102565	0.404751315514138	SULF1/PDGFC/AXIN2/INSIG1/CYP26B1/PLS3/BMP2/NPPC	8
GO:0031960	GO:0031960	response to corticosteroid	6/332	150/14661	0.125665155901015	0.465034852854833	0.406026979154892	PAM/AXIN2/IGF1R/SGK1/ADM/ZFP36L2	6
GO:0022604	GO:0022604	regulation of cell morphogenesis	10/332	291/14661	0.125825672755712	0.465173699278693	0.406148207475093	NRP1/ENPP2/PTPRD/DLC1/SHROOM3/OBSL1/CDC42SE2/PKP2/FMNL2/F11R	10
GO:0002312	GO:0002312	B cell activation involved in immune response	4/332	85/14661	0.12686658635513	0.468563896088967	0.409108225119288	ITM2A/LGALS1/XBP1/UNG	4
GO:0072666	GO:0072666	establishment of protein localization to vacuole	3/332	55/14661	0.128243080068643	0.473185686653274	0.413143560642189	SORL1/GCC2/HSPA8	3
GO:0048754	GO:0048754	branching morphogenesis of an epithelial tube	6/332	151/14661	0.128541635064414	0.473825013463559	0.413701763821756	WNT4/NRP1/TBX2/ADAMTS16/GPC3/BMP2	6
GO:0032984	GO:0032984	protein-containing complex disassembly	8/332	221/14661	0.129843092337734	0.477980863204524	0.417330281352832	MICAL2/IGF1R/SVIL/VAMP8/HSPA8/VCP/ETF1/LIMA1	8
GO:0000956	GO:0000956	nuclear-transcribed mRNA catabolic process	5/332	118/14661	0.129921821093139	0.477980863204524	0.417330281352832	SSB/BTG2/ETF1/POLR2G/ZFP36L2	5
GO:0061053	GO:0061053	somite development	4/332	86/14661	0.130834557731262	0.479298861425741	0.418481039909975	NKD1/WNT4/SEMA3C/AXIN2	4
GO:0010976	GO:0010976	positive regulation of neuron projection development	6/332	152/14661	0.131449783931279	0.479298861425741	0.418481039909975	NRP1/IGF1R/STK24/RAP1A/RGS2/SERPINI1	6
GO:0007549	GO:0007549	dosage compensation	2/332	28/14661	0.131674118725898	0.479298861425741	0.418481039909975	OGT/RLIM	2
GO:0017145	GO:0017145	stem cell division	2/332	28/14661	0.131674118725898	0.479298861425741	0.418481039909975	TGFB2/ZFP36L2	2
GO:0021952	GO:0021952	central nervous system projection neuron axonogenesis	2/332	28/14661	0.131674118725898	0.479298861425741	0.418481039909975	NFIB/NR4A2	2
GO:0030149	GO:0030149	sphingolipid catabolic process	2/332	28/14661	0.131674118725898	0.479298861425741	0.418481039909975	ENPP2/GM2A	2
GO:0030970	GO:0030970	retrograde protein transport, ER to cytosol	2/332	28/14661	0.131674118725898	0.479298861425741	0.418481039909975	VCP/HSP90B1	2
GO:0045737	GO:0045737	positive regulation of cyclin-dependent protein serine/threonine kinase activity	2/332	28/14661	0.131674118725898	0.479298861425741	0.418481039909975	CKS2/RGCC	2
GO:0050685	GO:0050685	positive regulation of mRNA processing	2/332	28/14661	0.131674118725898	0.479298861425741	0.418481039909975	RBMX/HSPA8	2
GO:0060055	GO:0060055	angiogenesis involved in wound healing	2/332	28/14661	0.131674118725898	0.479298861425741	0.418481039909975	SMOC2/XBP1	2
GO:1903513	GO:1903513	endoplasmic reticulum to cytosol transport	2/332	28/14661	0.131674118725898	0.479298861425741	0.418481039909975	VCP/HSP90B1	2
GO:1903706	GO:1903706	regulation of hemopoiesis	12/332	368/14661	0.13222269143898	0.480832902905983	0.419820428182268	HMGB3/CD83/MEIS2/PRMT1/PGLYRP1/INHA/RUNX1/XBP1/ZFP36L2/CYP26B1/ADAM8/KITLG	12
GO:0070374	GO:0070374	positive regulation of ERK1 and ERK2 cascade	7/332	187/14661	0.132834554625731	0.481281094733944	0.420211749333514	NRP1/CAVIN3/PDGFC/PDGFA/GATA4/RAP1A/BMP2	7
GO:0046683	GO:0046683	response to organophosphorus	5/332	119/14661	0.133275415733585	0.481281094733944	0.420211749333514	CIB2/GATA6/HSP90B1/FDX1/RAP1A	5
GO:0071333	GO:0071333	cellular response to glucose stimulus	5/332	119/14661	0.133275415733585	0.481281094733944	0.420211749333514	C1QTNF12/ZBTB20/IGF1R/XBP1/GATA4	5
GO:0045576	GO:0045576	mast cell activation	3/332	56/14661	0.133363983945313	0.481281094733944	0.420211749333514	STXBP2/VAMP8/HMOX1	3
GO:0046324	GO:0046324	regulation of glucose import	3/332	56/14661	0.133363983945313	0.481281094733944	0.420211749333514	C1QTNF12/AKT2/GPC3	3
GO:0060135	GO:0060135	maternal process involved in female pregnancy	3/332	56/14661	0.133363983945313	0.481281094733944	0.420211749333514	WNT4/PAM/RGS2	3
GO:0060393	GO:0060393	regulation of pathway-restricted SMAD protein phosphorylation	3/332	56/14661	0.133363983945313	0.481281094733944	0.420211749333514	TGFB2/INHA/BMP2	3
GO:0090303	GO:0090303	positive regulation of wound healing	3/332	56/14661	0.133363983945313	0.481281094733944	0.420211749333514	SMOC2/F3/XBP1	3
GO:0035966	GO:0035966	response to topologically incorrect protein	6/332	153/14661	0.134389284235604	0.484057402837193	0.422635774082294	HSPB1/HSPA8/EIF2S1/VCP/XBP1/ATF3	6
GO:2000058	GO:2000058	regulation of ubiquitin-dependent protein catabolic process	6/332	153/14661	0.134389284235604	0.484057402837193	0.422635774082294	OGT/AXIN2/RAD23B/VCP/RNF19B/PBK	6
GO:0050769	GO:0050769	positive regulation of neurogenesis	8/332	223/14661	0.134628421154097	0.484457363277636	0.422984983885425	IL6ST/NRP1/TENM4/PTPRD/OBSL1/ROBO1/DCT/BMP2	8
GO:0055006	GO:0055006	cardiac cell development	4/332	87/14661	0.13485342580858	0.484805757041873	0.423289170263674	FHL2/OBSL1/GATA4/RGS2	4
GO:0044706	GO:0044706	multi-multicellular organism process	7/332	188/14661	0.135478723703844	0.486591199475726	0.424848059438156	WNT4/PAM/TIMP1/PCSK5/SP3/ADM/RGS2	7
GO:0046718	GO:0046718	viral entry into host cell	5/332	120/14661	0.136667623246372	0.490395589295807	0.428169713496325	LGALS1/NRP1/SIVA1/VAMP8/F11R	5
GO:0070059	GO:0070059	intrinsic apoptotic signaling pathway in response to endoplasmic reticulum stress	3/332	57/14661	0.13855492227139	0.492301196889732	0.429833520176762	ITPR1/XBP1/SERINC3	3
GO:0048864	GO:0048864	stem cell development	4/332	88/14661	0.138922146632981	0.492301196889732	0.429833520176762	NRP1/SEMA3C/MSI2/KITLG	4
GO:0003298	GO:0003298	physiological muscle hypertrophy	2/332	29/14661	0.139411576379932	0.492301196889732	0.429833520176762	GATA4/RGS2	2
GO:0003301	GO:0003301	physiological cardiac muscle hypertrophy	2/332	29/14661	0.139411576379932	0.492301196889732	0.429833520176762	GATA4/RGS2	2
GO:0010464	GO:0010464	regulation of mesenchymal cell proliferation	2/332	29/14661	0.139411576379932	0.492301196889732	0.429833520176762	NFIB/PDGFA	2
GO:0033032	GO:0033032	regulation of myeloid cell apoptotic process	2/332	29/14661	0.139411576379932	0.492301196889732	0.429833520176762	THRA/KITLG	2
GO:0033198	GO:0033198	response to ATP	2/332	29/14661	0.139411576379932	0.492301196889732	0.429833520176762	CIB2/HSP90B1	2
GO:0033522	GO:0033522	histone H2A ubiquitination	2/332	29/14661	0.139411576379932	0.492301196889732	0.429833520176762	RNF2/CUL4B	2
GO:0042044	GO:0042044	fluid transport	2/332	29/14661	0.139411576379932	0.492301196889732	0.429833520176762	AQP5/ITPR1	2
GO:0060674	GO:0060674	placenta blood vessel development	2/332	29/14661	0.139411576379932	0.492301196889732	0.429833520176762	HEY1/HS6ST1	2
GO:0061049	GO:0061049	cell growth involved in cardiac muscle cell development	2/332	29/14661	0.139411576379932	0.492301196889732	0.429833520176762	GATA4/RGS2	2
GO:0061437	GO:0061437	renal system vasculature development	2/332	29/14661	0.139411576379932	0.492301196889732	0.429833520176762	NRP1/EGR1	2
GO:0061440	GO:0061440	kidney vasculature development	2/332	29/14661	0.139411576379932	0.492301196889732	0.429833520176762	NRP1/EGR1	2
GO:0070198	GO:0070198	protein localization to chromosome, telomeric region	2/332	29/14661	0.139411576379932	0.492301196889732	0.429833520176762	CCT3/CCT8	2
GO:0150117	GO:0150117	positive regulation of cell-substrate junction organization	2/332	29/14661	0.139411576379932	0.492301196889732	0.429833520176762	WNT4/NRP1	2
GO:1900745	GO:1900745	positive regulation of p38MAPK cascade	2/332	29/14661	0.139411576379932	0.492301196889732	0.429833520176762	PRMT1/BMP2	2
GO:1902235	GO:1902235	regulation of endoplasmic reticulum stress-induced intrinsic apoptotic signaling pathway	2/332	29/14661	0.139411576379932	0.492301196889732	0.429833520176762	XBP1/SERINC3	2
GO:0034655	GO:0034655	nucleobase-containing compound catabolic process	12/332	372/14661	0.139666293976266	0.492740600576714	0.430217168306702	AXIN2/SSB/HNRNPM/SND1/RNH1/BTG2/VCP/ETF1/POLR2G/UNG/ZFP36L2/NUDT19	12
GO:0030218	GO:0030218	erythrocyte differentiation	5/332	121/14661	0.14009788850727	0.492883920311159	0.430342302322944	THRA/PRMT1/INHA/SP3/SLC25A5	5
GO:0071331	GO:0071331	cellular response to hexose stimulus	5/332	121/14661	0.14009788850727	0.492883920311159	0.430342302322944	C1QTNF12/ZBTB20/IGF1R/XBP1/GATA4	5
GO:2001056	GO:2001056	positive regulation of cysteine-type endopeptidase activity	5/332	121/14661	0.14009788850727	0.492883920311159	0.430342302322944	DLC1/ROBO1/F3/VCP/DAPK1	5
GO:0007568	GO:0007568	aging	6/332	155/14661	0.140361022140883	0.493350730238681	0.430749879139064	IGF1R/TIMP1/EIF2S1/RPN2/ADM/NR5A1	6
GO:0032102	GO:0032102	negative regulation of response to external stimulus	12/332	373/14661	0.141562113473969	0.497110411474977	0.434032497647305	C1QTNF12/WNT4/HTRA1/NRP1/SEMA3C/NBL1/PGLYRP1/ROBO1/PDGFA/NUCB2/PBK/KLF4	12
GO:0001656	GO:0001656	metanephros development	4/332	89/14661	0.143039661034421	0.501367931447804	0.437749784561708	WNT4/EGR1/PDGFA/GPC3	4
GO:1990748	GO:1990748	cellular detoxification	4/332	89/14661	0.143039661034421	0.501367931447804	0.437749784561708	CYGB/HBE1/GSTK1/TXNL1	4
GO:0071453	GO:0071453	cellular response to oxygen levels	6/332	156/14661	0.143392579950095	0.501754966437626	0.438087709013563	EGR1/GATA6/HMOX1/ADAM8/PGK1/RGCC	6
GO:0010951	GO:0010951	negative regulation of endopeptidase activity	7/332	191/14661	0.143565355879974	0.501754966437626	0.438087709013563	SORL1/TIMP1/GPI/NR4A1/KLF4/BST2/SERPINI1	7
GO:0001755	GO:0001755	neural crest cell migration	3/332	58/14661	0.143813427715068	0.501754966437626	0.438087709013563	NRP1/SEMA3C/KITLG	3
GO:0030042	GO:0030042	actin filament depolymerization	3/332	58/14661	0.143813427715068	0.501754966437626	0.438087709013563	MICAL2/SVIL/LIMA1	3
GO:0055008	GO:0055008	cardiac muscle tissue morphogenesis	3/332	58/14661	0.143813427715068	0.501754966437626	0.438087709013563	TGFB2/PKP2/BMP2	3
GO:0072330	GO:0072330	monocarboxylic acid biosynthetic process	7/332	192/14661	0.146311514597812	0.508565485471007	0.444034047126986	RBP1/ALDH1A3/PLA2G4A/INSIG1/XBP1/HACD1/LPL	7
GO:0009855	GO:0009855	determination of bilateral symmetry	5/332	123/14661	0.147070314094909	0.508565485471007	0.444034047126986	MICAL2/TBX2/NBL1/DAAM2/GATA4	5
GO:0071326	GO:0071326	cellular response to monosaccharide stimulus	5/332	123/14661	0.147070314094909	0.508565485471007	0.444034047126986	C1QTNF12/ZBTB20/IGF1R/XBP1/GATA4	5
GO:0032755	GO:0032755	positive regulation of interleukin-6 production	4/332	90/14661	0.147204895800471	0.508565485471007	0.444034047126986	ZBTB20/MAPK13/XBP1/LPL	4
GO:0009072	GO:0009072	aromatic amino acid family metabolic process	2/332	30/14661	0.147244634212256	0.508565485471007	0.444034047126986	PCBD1/DCT	2
GO:0033561	GO:0033561	regulation of water loss via skin	2/332	30/14661	0.147244634212256	0.508565485471007	0.444034047126986	KLF4/CYP26B1	2
GO:0045920	GO:0045920	negative regulation of exocytosis	2/332	30/14661	0.147244634212256	0.508565485471007	0.444034047126986	HMOX1/RAP1A	2
GO:0051497	GO:0051497	negative regulation of stress fiber assembly	2/332	30/14661	0.147244634212256	0.508565485471007	0.444034047126986	DLC1/F11R	2
GO:0060325	GO:0060325	face morphogenesis	2/332	30/14661	0.147244634212256	0.508565485471007	0.444034047126986	CRISPLD2/STRA6	2
GO:0097106	GO:0097106	postsynaptic density organization	2/332	30/14661	0.147244634212256	0.508565485471007	0.444034047126986	PTPRD/TMEM108	2
GO:2000191	GO:2000191	regulation of fatty acid transport	2/332	30/14661	0.147244634212256	0.508565485471007	0.444034047126986	AKT2/PLA2G4A	2
GO:0060284	GO:0060284	regulation of cell development	15/332	491/14661	0.148516932027374	0.512218049498724	0.44722314043739	IL6ST/NRP1/TENM4/PTPRD/SEMA3C/SORL1/AXIN2/DAAM2/OBSL1/ROBO1/HEY1/DCT/F11R/BMP2/NPPC	15
GO:0070372	GO:0070372	regulation of ERK1 and ERK2 cascade	9/332	265/14661	0.148573030222131	0.512218049498724	0.44722314043739	NRP1/CAVIN3/PDGFC/DUSP4/PDGFA/GATA4/ATF3/RAP1A/BMP2	9
GO:0090068	GO:0090068	positive regulation of cell cycle process	8/332	229/14661	0.14951238106621	0.514631821174538	0.449330630695128	WNT4/TBX2/IGF1R/SVIL/ADAMTS1/PBK/CUL4B/RGCC	8
GO:1902904	GO:1902904	negative regulation of supramolecular fiber organization	6/332	158/14661	0.14954531239313	0.514631821174538	0.449330630695128	TMSB4X/DLC1/SVIL/HSPA8/LIMA1/F11R	6
GO:2001233	GO:2001233	regulation of apoptotic signaling pathway	11/332	340/14661	0.1505102028516	0.515952868378245	0.450484051351988	WNT4/NRP1/SGMS1/HSPB1/HMOX1/NR4A2/XBP1/GATA4/ATF3/SLC25A5/SERINC3	11
GO:0001101	GO:0001101	response to acid chemical	5/332	124/14661	0.150611307955998	0.515952868378245	0.450484051351988	PDGFC/COL5A2/COL6A1/IGF1R/XBP1	5
GO:0009799	GO:0009799	specification of symmetry	5/332	124/14661	0.150611307955998	0.515952868378245	0.450484051351988	MICAL2/TBX2/NBL1/DAAM2/GATA4	5
GO:0061041	GO:0061041	regulation of wound healing	5/332	124/14661	0.150611307955998	0.515952868378245	0.450484051351988	WNT4/SMOC2/F3/PDGFA/XBP1	5
GO:1903052	GO:1903052	positive regulation of proteolysis involved in protein catabolic process	5/332	124/14661	0.150611307955998	0.515952868378245	0.450484051351988	AXIN2/PSMC5/VCP/RNF19B/PSMC2	5
GO:0006401	GO:0006401	RNA catabolic process	9/332	266/14661	0.150929115508928	0.516573678601597	0.451026087498458	AXIN2/SSB/HNRNPM/SND1/RNH1/BTG2/ETF1/POLR2G/ZFP36L2	9
GO:0050680	GO:0050680	negative regulation of epithelial cell proliferation	6/332	159/14661	0.152665759091558	0.521487787262279	0.455316649125155	TGFB2/SULF1/NFIB/ROBO1/GPC3/RGCC	6
GO:0044409	GO:0044409	entry into host	5/332	125/14661	0.154188027604132	0.521487787262279	0.455316649125155	LGALS1/NRP1/SIVA1/VAMP8/F11R	5
GO:0050864	GO:0050864	regulation of B cell activation	5/332	125/14661	0.154188027604132	0.521487787262279	0.455316649125155	HMGB3/INHA/VAV3/XBP1/ZFP36L2	5
GO:0030514	GO:0030514	negative regulation of BMP signaling pathway	3/332	60/14661	0.154523277116661	0.521487787262279	0.455316649125155	HTRA1/SORL1/NBL1	3
GO:0060389	GO:0060389	pathway-restricted SMAD protein phosphorylation	3/332	60/14661	0.154523277116661	0.521487787262279	0.455316649125155	TGFB2/INHA/BMP2	3
GO:0090497	GO:0090497	mesenchymal cell migration	3/332	60/14661	0.154523277116661	0.521487787262279	0.455316649125155	NRP1/SEMA3C/KITLG	3
GO:0031346	GO:0031346	positive regulation of cell projection organization	11/332	342/14661	0.154692607928607	0.521487787262279	0.455316649125155	NRP1/ENPP2/PTPRD/IGF1R/OBSL1/STK24/ROBO1/ACTR3/RAP1A/RGS2/SERPINI1	11
GO:0031032	GO:0031032	actomyosin structure organization	7/332	195/14661	0.154698475794654	0.521487787262279	0.455316649125155	WNT4/NRP1/DLC1/OBSL1/CSRP1/F11R/RGCC	7
GO:0000423	GO:0000423	mitophagy	2/332	31/14661	0.155165031860617	0.521487787262279	0.455316649125155	OGT/SLC25A5	2
GO:0002183	GO:0002183	cytoplasmic translational initiation	2/332	31/14661	0.155165031860617	0.521487787262279	0.455316649125155	MIF4GD/EIF4A1	2
GO:0019934	GO:0019934	cGMP-mediated signaling	2/332	31/14661	0.155165031860617	0.521487787262279	0.455316649125155	NPR1/NPPC	2
GO:0032212	GO:0032212	positive regulation of telomere maintenance via telomerase	2/332	31/14661	0.155165031860617	0.521487787262279	0.455316649125155	CCT3/CCT8	2
GO:0034383	GO:0034383	low-density lipoprotein particle clearance	2/332	31/14661	0.155165031860617	0.521487787262279	0.455316649125155	HMOX1/SOAT1	2
GO:0045762	GO:0045762	positive regulation of adenylate cyclase activity	2/332	31/14661	0.155165031860617	0.521487787262279	0.455316649125155	CAP1/STIM1	2
GO:0048710	GO:0048710	regulation of astrocyte differentiation	2/332	31/14661	0.155165031860617	0.521487787262279	0.455316649125155	IL6ST/BMP2	2
GO:0060351	GO:0060351	cartilage development involved in endochondral bone morphogenesis	2/332	31/14661	0.155165031860617	0.521487787262279	0.455316649125155	AXIN2/NPPC	2
GO:0060795	GO:0060795	cell fate commitment involved in formation of primary germ layer	2/332	31/14661	0.155165031860617	0.521487787262279	0.455316649125155	GATA6/KLF4	2
GO:0061311	GO:0061311	cell surface receptor signaling pathway involved in heart development	2/332	31/14661	0.155165031860617	0.521487787262279	0.455316649125155	HEY1/BMP2	2
GO:0071425	GO:0071425	hematopoietic stem cell proliferation	2/332	31/14661	0.155165031860617	0.521487787262279	0.455316649125155	RUNX1/KITLG	2
GO:0006766	GO:0006766	vitamin metabolic process	4/332	92/14661	0.155674170232447	0.521487787262279	0.455316649125155	RBP1/AASDHPPT/CYP11A1/CYP26B1	4
GO:0006942	GO:0006942	regulation of striated muscle contraction	4/332	92/14661	0.155674170232447	0.521487787262279	0.455316649125155	PKP2/NR4A1/GATA4/RGS2	4
GO:0010769	GO:0010769	regulation of cell morphogenesis involved in differentiation	4/332	92/14661	0.155674170232447	0.521487787262279	0.455316649125155	NRP1/PTPRD/OBSL1/PKP2	4
GO:0030512	GO:0030512	negative regulation of transforming growth factor beta receptor signaling pathway	4/332	92/14661	0.155674170232447	0.521487787262279	0.455316649125155	HTRA1/OGT/RBBP7/BMP2	4
GO:0072080	GO:0072080	nephron tubule development	4/332	92/14661	0.155674170232447	0.521487787262279	0.455316649125155	WNT4/ADAMTS16/GPC3/BMP2	4
GO:1903039	GO:1903039	positive regulation of leukocyte cell-cell adhesion	8/332	232/14661	0.157243161772984	0.526277555597723	0.459498647863858	LGALS1/IL6ST/NFAT5/CD83/RUNX1/XBP1/ADAM8/KITLG	8
GO:0071900	GO:0071900	regulation of protein serine/threonine kinase activity	11/332	344/14661	0.158934002879874	0.531193718686022	0.463791003233614	PDGFC/SORL1/ROBO1/PDGFA/CKS2/ADAM8/CCNJL/RGS2/RGCC/BMP2/KITLG	11
GO:0048660	GO:0048660	regulation of smooth muscle cell proliferation	6/332	161/14661	0.158992937480851	0.531193718686022	0.463791003233614	IGF1R/NPR1/ADAMTS1/HMOX1/BMP2/NPPC	6
GO:0006869	GO:0006869	lipid transport	12/332	382/14661	0.15924074353114	0.531552067109242	0.464103881132704	RBP1/STRA6/GM2A/VAPA/PSAP/AKT2/SURF4/PLA2G4A/SOAT1/DBI/LIMA1/PNLIP	12
GO:0032233	GO:0032233	positive regulation of actin filament bundle assembly	3/332	61/14661	0.159969701421907	0.532596166498309	0.465015495645633	WNT4/NRP1/RGCC	3
GO:0046579	GO:0046579	positive regulation of Ras protein signal transduction	3/332	61/14661	0.159969701421907	0.532596166498309	0.465015495645633	ROBO1/F11R/KITLG	3
GO:0060349	GO:0060349	bone morphogenesis	4/332	93/14661	0.159976003474902	0.532596166498309	0.465015495645633	AXIN2/INSIG1/CYP26B1/NPPC	4
GO:0043491	GO:0043491	protein kinase B signaling	7/332	197/14661	0.160410994178706	0.533526518501803	0.465827796081203	C1QTNF12/CAVIN3/IGF1R/F3/PDGFA/GATA4/ADAM8	7
GO:0044262	GO:0044262	cellular carbohydrate metabolic process	9/332	270/14661	0.160537593351415	0.533526518501803	0.465827796081203	C1QTNF12/IL6ST/OGT/AKT2/PLA2G4A/TPI1/HK1/GK5/IDH1	9
GO:0051962	GO:0051962	positive regulation of nervous system development	9/332	271/14661	0.162985044243361	0.537520717278913	0.46931517440061	IL6ST/NRP1/TENM4/LRRN1/PTPRD/OBSL1/ROBO1/DCT/BMP2	9
GO:0009069	GO:0009069	serine family amino acid metabolic process	2/332	32/14661	0.163164831991669	0.537520717278913	0.46931517440061	GART/SERINC3	2
GO:0010765	GO:0010765	positive regulation of sodium ion transport	2/332	32/14661	0.163164831991669	0.537520717278913	0.46931517440061	FXYD1/PKP2	2
GO:0032743	GO:0032743	positive regulation of interleukin-2 production	2/332	32/14661	0.163164831991669	0.537520717278913	0.46931517440061	CD83/RUNX1	2
GO:0035025	GO:0035025	positive regulation of Rho protein signal transduction	2/332	32/14661	0.163164831991669	0.537520717278913	0.46931517440061	ROBO1/F11R	2
GO:0045943	GO:0045943	positive regulation of transcription by RNA polymerase I	2/332	32/14661	0.163164831991669	0.537520717278913	0.46931517440061	RASL11A/ACTR6	2
GO:0051385	GO:0051385	response to mineralocorticoid	2/332	32/14661	0.163164831991669	0.537520717278913	0.46931517440061	IGF1R/SGK1	2
GO:0051450	GO:0051450	myoblast proliferation	2/332	32/14661	0.163164831991669	0.537520717278913	0.46931517440061	MEIS2/GATA6	2
GO:0086004	GO:0086004	regulation of cardiac muscle cell contraction	2/332	32/14661	0.163164831991669	0.537520717278913	0.46931517440061	PKP2/GATA4	2
GO:1904031	GO:1904031	positive regulation of cyclin-dependent protein kinase activity	2/332	32/14661	0.163164831991669	0.537520717278913	0.46931517440061	CKS2/RGCC	2
GO:1901888	GO:1901888	regulation of cell junction assembly	7/332	198/14661	0.163302830289125	0.537520717278913	0.46931517440061	WNT4/NRP1/LRRN1/PTPRD/DLC1/RAP1A/F11R	7
GO:0002698	GO:0002698	negative regulation of immune effector process	4/332	94/14661	0.164321146405868	0.539464041412321	0.471011911801178	TGFB2/PGLYRP1/HMOX1/BST2	4
GO:0060993	GO:0060993	kidney morphogenesis	4/332	94/14661	0.164321146405868	0.539464041412321	0.471011911801178	WNT4/ADAMTS16/GPC3/BMP2	4
GO:1903557	GO:1903557	positive regulation of tumor necrosis factor superfamily cytokine production	4/332	94/14661	0.164321146405868	0.539464041412321	0.471011911801178	ZBTB20/HSPB1/ADAM8/LPL	4
GO:1903313	GO:1903313	positive regulation of mRNA metabolic process	5/332	128/14661	0.165126411343063	0.539501839758088	0.471044913947263	RBMX/HSPA8/BTG2/POLR2G/ZFP36L2	5
GO:0031214	GO:0031214	biomineral tissue development	6/332	163/14661	0.165432578359428	0.539501839758088	0.471044913947263	WNT4/AXIN2/HEY1/GPC3/STIM1/BMP2	6
GO:0030217	GO:0030217	T cell differentiation	9/332	272/14661	0.165450335425685	0.539501839758088	0.471044913947263	WNT4/EGR1/CD83/RUNX1/SP3/XBP1/ZFP36L2/CYP26B1/ADAM8	9
GO:0001947	GO:0001947	heart looping	3/332	62/14661	0.165473858836431	0.539501839758088	0.471044913947263	MICAL2/TBX2/GATA4	3
GO:0019229	GO:0019229	regulation of vasoconstriction	3/332	62/14661	0.165473858836431	0.539501839758088	0.471044913947263	ARHGAP42/ADM/DOCK4	3
GO:0043299	GO:0043299	leukocyte degranulation	3/332	62/14661	0.165473858836431	0.539501839758088	0.471044913947263	STXBP2/VAMP8/HMOX1	3
GO:0051893	GO:0051893	regulation of focal adhesion assembly	3/332	62/14661	0.165473858836431	0.539501839758088	0.471044913947263	WNT4/NRP1/DLC1	3
GO:0090109	GO:0090109	regulation of cell-substrate junction assembly	3/332	62/14661	0.165473858836431	0.539501839758088	0.471044913947263	WNT4/NRP1/DLC1	3
GO:0050866	GO:0050866	negative regulation of cell activation	7/332	199/14661	0.16621802272988	0.541461293681659	0.472755734442752	CYGB/HMGB3/PGLYRP1/INHA/HMOX1/PDGFA/RUNX1	7
GO:0002697	GO:0002697	regulation of immune effector process	10/332	310/14661	0.167014413139639	0.543587358428671	0.474612024657169	TGFB2/GPRC5B/PGLYRP1/STXBP2/VAMP8/GPI/HMOX1/XBP1/HK1/BST2	10
GO:0006937	GO:0006937	regulation of muscle contraction	6/332	164/14661	0.168693577950369	0.543758272499009	0.474761251587684	ARHGAP42/PKP2/NR4A1/GATA4/RGS2/DOCK4	6
GO:0010952	GO:0010952	positive regulation of peptidase activity	6/332	164/14661	0.168693577950369	0.543758272499009	0.474761251587684	DLC1/SVBP/ROBO1/F3/VCP/DAPK1	6
GO:0001657	GO:0001657	ureteric bud development	4/332	95/14661	0.16870847232637	0.543758272499009	0.474761251587684	WNT4/ADAMTS16/GPC3/BMP2	4
GO:0003300	GO:0003300	cardiac muscle hypertrophy	4/332	95/14661	0.16870847232637	0.543758272499009	0.474761251587684	IL6ST/GATA6/GATA4/RGS2	4
GO:0048144	GO:0048144	fibroblast proliferation	4/332	95/14661	0.16870847232637	0.543758272499009	0.474761251587684	PDGFC/GNG2/PDGFA/CKS2	4
GO:0061326	GO:0061326	renal tubule development	4/332	95/14661	0.16870847232637	0.543758272499009	0.474761251587684	WNT4/ADAMTS16/GPC3/BMP2	4
GO:1903305	GO:1903305	regulation of regulated secretory pathway	5/332	129/14661	0.168839860013844	0.543758272499009	0.474761251587684	STXBP2/VAMP8/HMOX1/RPH3AL/RAP1A	5
GO:2000113	GO:2000113	negative regulation of cellular macromolecule biosynthetic process	8/332	237/14661	0.170538602497541	0.543758272499009	0.474761251587684	ITM2A/EIF2S1/BTG2/DBI/DAPK1/POLR2G/ZFP36L2/RGS2	8
GO:0006940	GO:0006940	regulation of smooth muscle contraction	3/332	63/14661	0.171033312943933	0.543758272499009	0.474761251587684	ARHGAP42/RGS2/DOCK4	3
GO:0009166	GO:0009166	nucleotide catabolic process	3/332	63/14661	0.171033312943933	0.543758272499009	0.474761251587684	VCP/UNG/NUDT19	3
GO:0032024	GO:0032024	positive regulation of insulin secretion	3/332	63/14661	0.171033312943933	0.543758272499009	0.474761251587684	C1QTNF12/GLUL/RPH3AL	3
GO:0032722	GO:0032722	positive regulation of chemokine production	3/332	63/14661	0.171033312943933	0.543758272499009	0.474761251587684	EGR1/HMOX1/LPL	3
GO:0000289	GO:0000289	nuclear-transcribed mRNA poly(A) tail shortening	2/332	33/14661	0.171236409980518	0.543758272499009	0.474761251587684	BTG2/POLR2G	2
GO:0010390	GO:0010390	histone monoubiquitination	2/332	33/14661	0.171236409980518	0.543758272499009	0.474761251587684	RNF2/CUL4B	2
GO:0010742	GO:0010742	macrophage derived foam cell differentiation	2/332	33/14661	0.171236409980518	0.543758272499009	0.474761251587684	SOAT1/LPL	2
GO:0010923	GO:0010923	negative regulation of phosphatase activity	2/332	33/14661	0.171236409980518	0.543758272499009	0.474761251587684	TGFB2/PPP4R4	2
GO:0032232	GO:0032232	negative regulation of actin filament bundle assembly	2/332	33/14661	0.171236409980518	0.543758272499009	0.474761251587684	DLC1/F11R	2
GO:0033120	GO:0033120	positive regulation of RNA splicing	2/332	33/14661	0.171236409980518	0.543758272499009	0.474761251587684	RBMX/HSPA8	2
GO:0045879	GO:0045879	negative regulation of smoothened signaling pathway	2/332	33/14661	0.171236409980518	0.543758272499009	0.474761251587684	VCP/GPC3	2
GO:0048841	GO:0048841	regulation of axon extension involved in axon guidance	2/332	33/14661	0.171236409980518	0.543758272499009	0.474761251587684	NRP1/SEMA3C	2
GO:0050775	GO:0050775	positive regulation of dendrite morphogenesis	2/332	33/14661	0.171236409980518	0.543758272499009	0.474761251587684	PTPRD/OBSL1	2
GO:0050869	GO:0050869	negative regulation of B cell activation	2/332	33/14661	0.171236409980518	0.543758272499009	0.474761251587684	HMGB3/INHA	2
GO:0055023	GO:0055023	positive regulation of cardiac muscle tissue growth	2/332	33/14661	0.171236409980518	0.543758272499009	0.474761251587684	TBX2/GATA6	2
GO:0090077	GO:0090077	foam cell differentiation	2/332	33/14661	0.171236409980518	0.543758272499009	0.474761251587684	SOAT1/LPL	2
GO:0099084	GO:0099084	postsynaptic specialization organization	2/332	33/14661	0.171236409980518	0.543758272499009	0.474761251587684	PTPRD/TMEM108	2
GO:1900371	GO:1900371	regulation of purine nucleotide biosynthetic process	2/332	33/14661	0.171236409980518	0.543758272499009	0.474761251587684	TMSB4X/VCP	2
GO:1904358	GO:1904358	positive regulation of telomere maintenance via telomere lengthening	2/332	33/14661	0.171236409980518	0.543758272499009	0.474761251587684	CCT3/CCT8	2
GO:1904994	GO:1904994	regulation of leukocyte adhesion to vascular endothelial cell	2/332	33/14661	0.171236409980518	0.543758272499009	0.474761251587684	NFAT5/KLF4	2
GO:1905898	GO:1905898	positive regulation of response to endoplasmic reticulum stress	2/332	33/14661	0.171236409980518	0.543758272499009	0.474761251587684	XBP1/SERINC3	2
GO:0010506	GO:0010506	regulation of autophagy	10/332	312/14661	0.171693379412744	0.544751980653522	0.475628868966601	PSAP/ATG101/HSPB1/PIK3C2A/CAMKK2/HMOX1/ITPR1/DAPK1/GATA4/SLC25A5	10
GO:0048659	GO:0048659	smooth muscle cell proliferation	6/332	165/14661	0.171981487239486	0.545208704727357	0.476027639714358	IGF1R/NPR1/ADAMTS1/HMOX1/BMP2/NPPC	6
GO:0051384	GO:0051384	response to glucocorticoid	5/332	130/14661	0.17258590485256	0.545215283410239	0.476033383633811	PAM/AXIN2/IGF1R/ADM/ZFP36L2	5
GO:0010876	GO:0010876	lipid localization	13/332	427/14661	0.172740637509664	0.545215283410239	0.476033383633811	RBP1/STRA6/GM2A/VAPA/PSAP/AKT2/SURF4/PLA2G4A/SOAT1/DBI/LIMA1/LPL/PNLIP	13
GO:0022409	GO:0022409	positive regulation of cell-cell adhesion	9/332	275/14661	0.172951719638979	0.545215283410239	0.476033383633811	LGALS1/IL6ST/NFAT5/CD83/RUNX1/XBP1/ADAM8/F11R/KITLG	9
GO:0062014	GO:0062014	negative regulation of small molecule metabolic process	4/332	96/14661	0.173136847005737	0.545215283410239	0.476033383633811	C1QTNF12/WNT4/INSIG1/BMP2	4
GO:0072163	GO:0072163	mesonephric epithelium development	4/332	96/14661	0.173136847005737	0.545215283410239	0.476033383633811	WNT4/ADAMTS16/GPC3/BMP2	4
GO:0072164	GO:0072164	mesonephric tubule development	4/332	96/14661	0.173136847005737	0.545215283410239	0.476033383633811	WNT4/ADAMTS16/GPC3/BMP2	4
GO:0097237	GO:0097237	cellular response to toxic substance	4/332	96/14661	0.173136847005737	0.545215283410239	0.476033383633811	CYGB/HBE1/GSTK1/TXNL1	4
GO:1902106	GO:1902106	negative regulation of leukocyte differentiation	4/332	96/14661	0.173136847005737	0.545215283410239	0.476033383633811	HMGB3/PGLYRP1/INHA/RUNX1	4
GO:0007179	GO:0007179	transforming growth factor beta receptor signaling pathway	7/332	202/14661	0.17510093961777	0.550941558764065	0.481033056818412	HTRA1/TGFB2/NREP/OGT/RBBP7/ZNF703/BMP2	7
GO:0001558	GO:0001558	regulation of cell growth	12/332	390/14661	0.175858355986769	0.552127118975112	0.482068182310926	NRP1/TGFB2/SEMA3C/VGLL4/DPYSL2/NPR1/JADE1/RBBP7/SGK1/KIF26A/RGS2/BST2	12
GO:0021537	GO:0021537	telencephalon development	8/332	239/14661	0.17599592101555	0.552127118975112	0.482068182310926	IGF1R/ALDH1A3/NFIB/TMEM108/ROBO1/BTG2/GART/BMP2	8
GO:0009411	GO:0009411	response to UV	5/332	131/14661	0.176363896030473	0.552127118975112	0.482068182310926	TIMP1/MAPK13/EIF2S1/PBK/CUL4B	5
GO:0032147	GO:0032147	activation of protein kinase activity	5/332	131/14661	0.176363896030473	0.552127118975112	0.482068182310926	TGFB2/PDGFC/GPRC5B/CAMKK2/RGCC	5
GO:0019362	GO:0019362	pyridine nucleotide metabolic process	3/332	64/14661	0.176645640920118	0.552127118975112	0.482068182310926	IDH1/ME2/TKT	3
GO:0032922	GO:0032922	circadian regulation of gene expression	3/332	64/14661	0.176645640920118	0.552127118975112	0.482068182310926	CAVIN3/EGR1/OGT	3
GO:0046496	GO:0046496	nicotinamide nucleotide metabolic process	3/332	64/14661	0.176645640920118	0.552127118975112	0.482068182310926	IDH1/ME2/TKT	3
GO:0051148	GO:0051148	negative regulation of muscle cell differentiation	3/332	64/14661	0.176645640920118	0.552127118975112	0.482068182310926	XBP1/RGS2/BMP2	3
GO:0009063	GO:0009063	cellular amino acid catabolic process	4/332	97/14661	0.177605129676135	0.554667712993513	0.484286402532954	DDAH2/SLC25A21/KYAT3/GLUL	4
GO:0010934	GO:0010934	macrophage cytokine production	2/332	34/14661	0.179372443889781	0.555599166905121	0.485099665056463	TGFB2/GPRC5B	2
GO:0010935	GO:0010935	regulation of macrophage cytokine production	2/332	34/14661	0.179372443889781	0.555599166905121	0.485099665056463	TGFB2/GPRC5B	2
GO:0030808	GO:0030808	regulation of nucleotide biosynthetic process	2/332	34/14661	0.179372443889781	0.555599166905121	0.485099665056463	TMSB4X/VCP	2
GO:0032435	GO:0032435	negative regulation of proteasomal ubiquitin-dependent protein catabolic process	2/332	34/14661	0.179372443889781	0.555599166905121	0.485099665056463	OGT/PBK	2
GO:0033028	GO:0033028	myeloid cell apoptotic process	2/332	34/14661	0.179372443889781	0.555599166905121	0.485099665056463	THRA/KITLG	2
GO:0035337	GO:0035337	fatty-acyl-CoA metabolic process	2/332	34/14661	0.179372443889781	0.555599166905121	0.485099665056463	HACD1/NUDT19	2
GO:0046621	GO:0046621	negative regulation of organ growth	2/332	34/14661	0.179372443889781	0.555599166905121	0.485099665056463	VGLL4/RGS2	2
GO:0048730	GO:0048730	epidermis morphogenesis	2/332	34/14661	0.179372443889781	0.555599166905121	0.485099665056463	TGFB2/KLF4	2
GO:0060563	GO:0060563	neuroepithelial cell differentiation	2/332	34/14661	0.179372443889781	0.555599166905121	0.485099665056463	WNT4/BMP2	2
GO:1903146	GO:1903146	regulation of autophagy of mitochondrion	2/332	34/14661	0.179372443889781	0.555599166905121	0.485099665056463	CAMKK2/SLC25A5	2
GO:0001889	GO:0001889	liver development	5/332	132/14661	0.180173176823232	0.557622712557662	0.486866444736393	WNT4/GATA6/HMOX1/SP3/XBP1	5
GO:0044403	GO:0044403	biological process involved in symbiotic interaction	8/332	241/14661	0.18153022745501	0.56136330354444	0.490132395340507	LGALS1/NRP1/SIVA1/PGLYRP1/VAPA/VAMP8/HSPA8/F11R	8
GO:0014897	GO:0014897	striated muscle hypertrophy	4/332	98/14661	0.182112174000885	0.5617848630272	0.490500463501997	IL6ST/GATA6/GATA4/RGS2	4
GO:0032612	GO:0032612	interleukin-1 production	4/332	98/14661	0.182112174000885	0.5617848630272	0.490500463501997	EGR1/HSPB1/HK1/LPL	4
GO:0032652	GO:0032652	regulation of interleukin-1 production	4/332	98/14661	0.182112174000885	0.5617848630272	0.490500463501997	EGR1/HSPB1/HK1/LPL	4
GO:0043627	GO:0043627	response to estrogen	3/332	65/14661	0.182308435657115	0.561931950819241	0.490628887450238	GATA6/HMOX1/ARPC1B	3
GO:0007346	GO:0007346	regulation of mitotic cell cycle	14/332	471/14661	0.183056255171613	0.563369347125951	0.491883893772192	MEIS2/ADAMTS1/JADE1/OBSL1/SMOC2/BTG2/PBK/CKS2/ZFP36L2/RBBP8/KLF4/CUL4B/RGCC/ASNS	14
GO:0018108	GO:0018108	peptidyl-tyrosine phosphorylation	11/332	355/14661	0.183283105042208	0.563369347125951	0.491883893772192	IL6ST/NRP1/ENPP2/PDGFC/GPRC5B/IGF1R/CAMKK2/PDGFA/PBK/PKM/KITLG	11
GO:0014074	GO:0014074	response to purine-containing compound	5/332	133/14661	0.184013084060523	0.563369347125951	0.491883893772192	CIB2/GATA6/HSP90B1/FDX1/RAP1A	5
GO:0019079	GO:0019079	viral genome replication	4/332	99/14661	0.186656829016556	0.563369347125951	0.491883893772192	VAPA/HSPA8/VCP/BST2	4
GO:0034502	GO:0034502	protein localization to chromosome	4/332	99/14661	0.186656829016556	0.563369347125951	0.491883893772192	CCT3/CCT8/VCP/SPIDR	4
GO:0090263	GO:0090263	positive regulation of canonical Wnt signaling pathway	4/332	99/14661	0.186656829016556	0.563369347125951	0.491883893772192	GPRC5B/DAAM2/VCP/GPC3	4
GO:1904035	GO:1904035	regulation of epithelial cell apoptotic process	4/332	99/14661	0.186656829016556	0.563369347125951	0.491883893772192	IGF1R/EIF2S1/HMOX1/RGCC	4
GO:0097191	GO:0097191	extrinsic apoptotic signaling pathway	7/332	206/14661	0.187254450808747	0.563369347125951	0.491883893772192	NRP1/TGFB2/SIVA1/HMOX1/DAPK1/ATF3/KITLG	7
GO:0009309	GO:0009309	amine biosynthetic process	2/332	35/14661	0.187565904739943	0.563369347125951	0.491883893772192	TGFB2/NR4A2	2
GO:0030851	GO:0030851	granulocyte differentiation	2/332	35/14661	0.187565904739943	0.563369347125951	0.491883893772192	RUNX1/SP3	2
GO:0032467	GO:0032467	positive regulation of cytokinesis	2/332	35/14661	0.187565904739943	0.563369347125951	0.491883893772192	IGF1R/SVIL	2
GO:0042401	GO:0042401	cellular biogenic amine biosynthetic process	2/332	35/14661	0.187565904739943	0.563369347125951	0.491883893772192	TGFB2/NR4A2	2
GO:0042572	GO:0042572	retinol metabolic process	2/332	35/14661	0.187565904739943	0.563369347125951	0.491883893772192	ALDH1A3/PNLIP	2
GO:0070536	GO:0070536	protein K63-linked deubiquitination	2/332	35/14661	0.187565904739943	0.563369347125951	0.491883893772192	VCP/STAMBPL1	2
GO:1903725	GO:1903725	regulation of phospholipid metabolic process	2/332	35/14661	0.187565904739943	0.563369347125951	0.491883893772192	PDGFA/IDH1	2
GO:1903531	GO:1903531	negative regulation of secretion by cell	5/332	134/14661	0.187882948570227	0.563369347125951	0.491883893772192	VAMP8/INHA/HMOX1/PFKL/RAP1A	5
GO:0018212	GO:0018212	peptidyl-tyrosine modification	11/332	357/14661	0.187889369800041	0.563369347125951	0.491883893772192	IL6ST/NRP1/ENPP2/PDGFC/GPRC5B/IGF1R/CAMKK2/PDGFA/PBK/PKM/KITLG	11
GO:0000288	GO:0000288	nuclear-transcribed mRNA catabolic process, deadenylation-dependent decay	3/332	66/14661	0.18801930775224	0.563369347125951	0.491883893772192	BTG2/POLR2G/ZFP36L2	3
GO:0001756	GO:0001756	somitogenesis	3/332	66/14661	0.18801930775224	0.563369347125951	0.491883893772192	NKD1/SEMA3C/AXIN2	3
GO:0019730	GO:0019730	antimicrobial humoral response	3/332	66/14661	0.18801930775224	0.563369347125951	0.491883893772192	RARRES2/PGLYRP1/GATA6	3
GO:0043154	GO:0043154	negative regulation of cysteine-type endopeptidase activity involved in apoptotic process	3/332	66/14661	0.18801930775224	0.563369347125951	0.491883893772192	GPI/NR4A1/KLF4	3
GO:0061371	GO:0061371	determination of heart left/right asymmetry	3/332	66/14661	0.18801930775224	0.563369347125951	0.491883893772192	MICAL2/TBX2/GATA4	3
GO:0090502	GO:0090502	RNA phosphodiester bond hydrolysis, endonucleolytic	3/332	66/14661	0.18801930775224	0.563369347125951	0.491883893772192	RNASE4/SND1/RPP25	3
GO:0110148	GO:0110148	biomineralization	6/332	170/14661	0.188809961144658	0.563369347125951	0.491883893772192	WNT4/AXIN2/HEY1/GPC3/STIM1/BMP2	6
GO:0051054	GO:0051054	positive regulation of DNA metabolic process	9/332	282/14661	0.191049651157644	0.563369347125951	0.491883893772192	IGF1R/CCT3/CCT8/MORF4L2/SMOC2/SPIDR/RBBP8/KLF4/RGCC	9
GO:0001823	GO:0001823	mesonephros development	4/332	100/14661	0.191237940048847	0.563369347125951	0.491883893772192	WNT4/ADAMTS16/GPC3/BMP2	4
GO:0014896	GO:0014896	muscle hypertrophy	4/332	100/14661	0.191237940048847	0.563369347125951	0.491883893772192	IL6ST/GATA6/GATA4/RGS2	4
GO:0031333	GO:0031333	negative regulation of protein-containing complex assembly	5/332	135/14661	0.191782095616874	0.563369347125951	0.491883893772192	TMSB4X/SORL1/THRA/SVIL/LMO4	5
GO:0061008	GO:0061008	hepaticobiliary system development	5/332	135/14661	0.191782095616874	0.563369347125951	0.491883893772192	WNT4/GATA6/HMOX1/SP3/XBP1	5
GO:0010569	GO:0010569	regulation of double-strand break repair via homologous recombination	3/332	67/14661	0.193775887366832	0.563369347125951	0.491883893772192	MORF4L2/SPIDR/RBBP8	3
GO:0014015	GO:0014015	positive regulation of gliogenesis	3/332	67/14661	0.193775887366832	0.563369347125951	0.491883893772192	IL6ST/TENM4/BMP2	3
GO:0046626	GO:0046626	regulation of insulin receptor signaling pathway	3/332	67/14661	0.193775887366832	0.563369347125951	0.491883893772192	C1QTNF12/OGT/SORL1	3
GO:0048662	GO:0048662	negative regulation of smooth muscle cell proliferation	3/332	67/14661	0.193775887366832	0.563369347125951	0.491883893772192	NPR1/HMOX1/BMP2	3
GO:0071260	GO:0071260	cellular response to mechanical stimulus	3/332	67/14661	0.193775887366832	0.563369347125951	0.491883893772192	MAP3K1/IGF1R/F11R	3
GO:0150116	GO:0150116	regulation of cell-substrate junction organization	3/332	67/14661	0.193775887366832	0.563369347125951	0.491883893772192	WNT4/NRP1/DLC1	3
GO:0022411	GO:0022411	cellular component disassembly	13/332	438/14661	0.195545106661158	0.563369347125951	0.491883893772192	OGT/MICAL2/IGF1R/SVIL/VAMP8/HSPA8/CAMKK2/VCP/ETF1/MMP15/LIMA1/SLC25A5/ADAM8	13
GO:0023061	GO:0023061	signal release	13/332	438/14661	0.195545106661158	0.563369347125951	0.491883893772192	C1QTNF12/G6PC2/STXBP2/VAMP8/PLA2G4A/INHA/PCSK5/NR4A1/ADM/PFKL/GLUL/RPH3AL/RAP1A	13
GO:0046467	GO:0046467	membrane lipid biosynthetic process	5/332	136/14661	0.195709845334187	0.563369347125951	0.491883893772192	VAPA/SGMS1/ST8SIA1/HACD1/ALDH3B1	5
GO:0006692	GO:0006692	prostanoid metabolic process	2/332	36/14661	0.195810047063015	0.563369347125951	0.491883893772192	PLA2G4A/PTGR1	2
GO:0006693	GO:0006693	prostaglandin metabolic process	2/332	36/14661	0.195810047063015	0.563369347125951	0.491883893772192	PLA2G4A/PTGR1	2
GO:0007339	GO:0007339	binding of sperm to zona pellucida	2/332	36/14661	0.195810047063015	0.563369347125951	0.491883893772192	CCT3/CCT8	2
GO:0009187	GO:0009187	cyclic nucleotide metabolic process	2/332	36/14661	0.195810047063015	0.563369347125951	0.491883893772192	NPR1/NPPC	2
GO:0030201	GO:0030201	heparan sulfate proteoglycan metabolic process	2/332	36/14661	0.195810047063015	0.563369347125951	0.491883893772192	SULF1/HS6ST1	2
GO:0032689	GO:0032689	negative regulation of interferon-gamma production	2/332	36/14661	0.195810047063015	0.563369347125951	0.491883893772192	PGLYRP1/INHA	2
GO:0032941	GO:0032941	secretion by tissue	2/332	36/14661	0.195810047063015	0.563369347125951	0.491883893772192	AQP5/VAMP8	2
GO:0060323	GO:0060323	head morphogenesis	2/332	36/14661	0.195810047063015	0.563369347125951	0.491883893772192	CRISPLD2/STRA6	2
GO:0051249	GO:0051249	regulation of lymphocyte activation	13/332	439/14661	0.197685140604852	0.563369347125951	0.491883893772192	LGALS1/IL6ST/HMGB3/CD83/PGLYRP1/INHA/RUNX1/VAV3/XBP1/ZFP36L2/CYP26B1/ADAM8/KITLG	13
GO:0051960	GO:0051960	regulation of nervous system development	13/332	439/14661	0.197685140604852	0.563369347125951	0.491883893772192	IL6ST/NRP1/TENM4/LRRN1/PTPRD/SEMA3C/SORL1/DAAM2/OBSL1/ROBO1/HEY1/DCT/BMP2	13
GO:0044843	GO:0044843	cell cycle G1/S phase transition	8/332	247/14661	0.198577219408925	0.563369347125951	0.491883893772192	TBX2/ADAMTS1/JADE1/NASP/RBBP8/KLF4/CUL4B/RGCC	8
GO:0003143	GO:0003143	embryonic heart tube morphogenesis	3/332	68/14661	0.199575825960715	0.563369347125951	0.491883893772192	MICAL2/TBX2/GATA4	3
GO:0042440	GO:0042440	pigment metabolic process	3/332	68/14661	0.199575825960715	0.563369347125951	0.491883893772192	TBX2/HMOX1/DCT	3
GO:1900076	GO:1900076	regulation of cellular response to insulin stimulus	3/332	68/14661	0.199575825960715	0.563369347125951	0.491883893772192	C1QTNF12/SORL1/LPL	3
GO:0050796	GO:0050796	regulation of insulin secretion	5/332	137/14661	0.199665513151508	0.563369347125951	0.491883893772192	C1QTNF12/G6PC2/PFKL/GLUL/RPH3AL	5
GO:0050870	GO:0050870	positive regulation of T cell activation	7/332	210/14661	0.199744031625427	0.563369347125951	0.491883893772192	LGALS1/IL6ST/CD83/RUNX1/XBP1/ADAM8/KITLG	7
GO:0035282	GO:0035282	segmentation	4/332	102/14661	0.200504898223936	0.563369347125951	0.491883893772192	NKD1/NRP1/SEMA3C/AXIN2	4
GO:1903707	GO:1903707	negative regulation of hemopoiesis	4/332	102/14661	0.200504898223936	0.563369347125951	0.491883893772192	HMGB3/PGLYRP1/INHA/RUNX1	4
GO:0043410	GO:0043410	positive regulation of MAPK cascade	13/332	441/14661	0.201997495717252	0.563369347125951	0.491883893772192	NRP1/CAVIN3/TGFB2/PDGFC/IGF1R/PRMT1/ROBO1/PDGFA/GATA4/RAP1A/ADAM8/BMP2/KITLG	13
GO:0021955	GO:0021955	central nervous system neuron axonogenesis	2/332	37/14661	0.204098399731732	0.563369347125951	0.491883893772192	NFIB/NR4A2	2
GO:0030866	GO:0030866	cortical actin cytoskeleton organization	2/332	37/14661	0.204098399731732	0.563369347125951	0.491883893772192	CAVIN3/FMNL2	2
GO:0038179	GO:0038179	neurotrophin signaling pathway	2/332	37/14661	0.204098399731732	0.563369347125951	0.491883893772192	TMEM108/RAP1A	2
GO:0045746	GO:0045746	negative regulation of Notch signaling pathway	2/332	37/14661	0.204098399731732	0.563369347125951	0.491883893772192	DLK1/HEY1	2
GO:0048009	GO:0048009	insulin-like growth factor receptor signaling pathway	2/332	37/14661	0.204098399731732	0.563369347125951	0.491883893772192	IGF1R/BMP2	2
GO:0048846	GO:0048846	axon extension involved in axon guidance	2/332	37/14661	0.204098399731732	0.563369347125951	0.491883893772192	NRP1/SEMA3C	2
GO:0055090	GO:0055090	acylglycerol homeostasis	2/332	37/14661	0.204098399731732	0.563369347125951	0.491883893772192	XBP1/LPL	2
GO:0060421	GO:0060421	positive regulation of heart growth	2/332	37/14661	0.204098399731732	0.563369347125951	0.491883893772192	TBX2/GATA6	2
GO:0070328	GO:0070328	triglyceride homeostasis	2/332	37/14661	0.204098399731732	0.563369347125951	0.491883893772192	XBP1/LPL	2
GO:0070884	GO:0070884	regulation of calcineurin-NFAT signaling cascade	2/332	37/14661	0.204098399731732	0.563369347125951	0.491883893772192	NFAT5/FHL2	2
GO:1902284	GO:1902284	neuron projection extension involved in neuron projection guidance	2/332	37/14661	0.204098399731732	0.563369347125951	0.491883893772192	NRP1/SEMA3C	2
GO:1902745	GO:1902745	positive regulation of lamellipodium organization	2/332	37/14661	0.204098399731732	0.563369347125951	0.491883893772192	ENPP2/ACTR3	2
GO:1905168	GO:1905168	positive regulation of double-strand break repair via homologous recombination	2/332	37/14661	0.204098399731732	0.563369347125951	0.491883893772192	MORF4L2/RBBP8	2
GO:0002366	GO:0002366	leukocyte activation involved in immune response	8/332	249/14661	0.20440136753909	0.563369347125951	0.491883893772192	ITM2A/LGALS1/PGLYRP1/STXBP2/VAMP8/HMOX1/XBP1/UNG	8
GO:0002759	GO:0002759	regulation of antimicrobial humoral response	1/332	10/14661	0.20477140114477	0.563369347125951	0.491883893772192	GATA6	1
GO:0002934	GO:0002934	desmosome organization	1/332	10/14661	0.20477140114477	0.563369347125951	0.491883893772192	PKP2	1
GO:0003310	GO:0003310	pancreatic A cell differentiation	1/332	10/14661	0.20477140114477	0.563369347125951	0.491883893772192	GATA6	1
GO:0003418	GO:0003418	growth plate cartilage chondrocyte differentiation	1/332	10/14661	0.20477140114477	0.563369347125951	0.491883893772192	NPPC	1
GO:0006222	GO:0006222	UMP biosynthetic process	1/332	10/14661	0.20477140114477	0.563369347125951	0.491883893772192	UCK2	1
GO:0006285	GO:0006285	base-excision repair, AP site formation	1/332	10/14661	0.20477140114477	0.563369347125951	0.491883893772192	UNG	1
GO:0006465	GO:0006465	signal peptide processing	1/332	10/14661	0.20477140114477	0.563369347125951	0.491883893772192	PCSK5	1
GO:0006787	GO:0006787	porphyrin-containing compound catabolic process	1/332	10/14661	0.20477140114477	0.563369347125951	0.491883893772192	HMOX1	1
GO:0007191	GO:0007191	adenylate cyclase-activating dopamine receptor signaling pathway	1/332	10/14661	0.20477140114477	0.563369347125951	0.491883893772192	GNG2	1
GO:0007440	GO:0007440	foregut morphogenesis	1/332	10/14661	0.20477140114477	0.563369347125951	0.491883893772192	GATA4	1
GO:0009111	GO:0009111	vitamin catabolic process	1/332	10/14661	0.20477140114477	0.563369347125951	0.491883893772192	CYP26B1	1
GO:0010572	GO:0010572	positive regulation of platelet activation	1/332	10/14661	0.20477140114477	0.563369347125951	0.491883893772192	PLA2G4A	1
GO:0010764	GO:0010764	negative regulation of fibroblast migration	1/332	10/14661	0.20477140114477	0.563369347125951	0.491883893772192	CYGB	1
GO:0014831	GO:0014831	gastro-intestinal system smooth muscle contraction	1/332	10/14661	0.20477140114477	0.563369347125951	0.491883893772192	SULF1	1
GO:0014848	GO:0014848	urinary tract smooth muscle contraction	1/332	10/14661	0.20477140114477	0.563369347125951	0.491883893772192	TBX2	1
GO:0015886	GO:0015886	heme transport	1/332	10/14661	0.20477140114477	0.563369347125951	0.491883893772192	SLC48A1	1
GO:0015911	GO:0015911	long-chain fatty acid import across plasma membrane	1/332	10/14661	0.20477140114477	0.563369347125951	0.491883893772192	AKT2	1
GO:0021559	GO:0021559	trigeminal nerve development	1/332	10/14661	0.20477140114477	0.563369347125951	0.491883893772192	NRP1	1
GO:0021561	GO:0021561	facial nerve development	1/332	10/14661	0.20477140114477	0.563369347125951	0.491883893772192	NRP1	1
GO:0021604	GO:0021604	cranial nerve structural organization	1/332	10/14661	0.20477140114477	0.563369347125951	0.491883893772192	NRP1	1
GO:0021610	GO:0021610	facial nerve morphogenesis	1/332	10/14661	0.20477140114477	0.563369347125951	0.491883893772192	NRP1	1
GO:0032276	GO:0032276	regulation of gonadotropin secretion	1/332	10/14661	0.20477140114477	0.563369347125951	0.491883893772192	INHA	1
GO:0033004	GO:0033004	negative regulation of mast cell activation	1/332	10/14661	0.20477140114477	0.563369347125951	0.491883893772192	HMOX1	1
GO:0033015	GO:0033015	tetrapyrrole catabolic process	1/332	10/14661	0.20477140114477	0.563369347125951	0.491883893772192	HMOX1	1
GO:0033089	GO:0033089	positive regulation of T cell differentiation in thymus	1/332	10/14661	0.20477140114477	0.563369347125951	0.491883893772192	ADAM8	1
GO:0033869	GO:0033869	nucleoside bisphosphate catabolic process	1/332	10/14661	0.20477140114477	0.563369347125951	0.491883893772192	NUDT19	1
GO:0034031	GO:0034031	ribonucleoside bisphosphate catabolic process	1/332	10/14661	0.20477140114477	0.563369347125951	0.491883893772192	NUDT19	1
GO:0034034	GO:0034034	purine nucleoside bisphosphate catabolic process	1/332	10/14661	0.20477140114477	0.563369347125951	0.491883893772192	NUDT19	1
GO:0034370	GO:0034370	triglyceride-rich lipoprotein particle remodeling	1/332	10/14661	0.20477140114477	0.563369347125951	0.491883893772192	LPL	1
GO:0034372	GO:0034372	very-low-density lipoprotein particle remodeling	1/332	10/14661	0.20477140114477	0.563369347125951	0.491883893772192	LPL	1
GO:0034379	GO:0034379	very-low-density lipoprotein particle assembly	1/332	10/14661	0.20477140114477	0.563369347125951	0.491883893772192	SOAT1	1
GO:0035581	GO:0035581	sequestering of extracellular ligand from receptor	1/332	10/14661	0.20477140114477	0.563369347125951	0.491883893772192	NBL1	1
GO:0035860	GO:0035860	glial cell-derived neurotrophic factor receptor signaling pathway	1/332	10/14661	0.20477140114477	0.563369347125951	0.491883893772192	SULF1	1
GO:0035907	GO:0035907	dorsal aorta development	1/332	10/14661	0.20477140114477	0.563369347125951	0.491883893772192	HEY1	1
GO:0036363	GO:0036363	transforming growth factor beta activation	1/332	10/14661	0.20477140114477	0.563369347125951	0.491883893772192	GATA6	1
GO:0036462	GO:0036462	TRAIL-activated apoptotic signaling pathway	1/332	10/14661	0.20477140114477	0.563369347125951	0.491883893772192	ATF3	1
GO:0042135	GO:0042135	neurotransmitter catabolic process	1/332	10/14661	0.20477140114477	0.563369347125951	0.491883893772192	COMT	1
GO:0043353	GO:0043353	enucleate erythrocyte differentiation	1/332	10/14661	0.20477140114477	0.563369347125951	0.491883893772192	SP3	1
GO:0043476	GO:0043476	pigment accumulation	1/332	10/14661	0.20477140114477	0.563369347125951	0.491883893772192	SHROOM3	1
GO:0043482	GO:0043482	cellular pigment accumulation	1/332	10/14661	0.20477140114477	0.563369347125951	0.491883893772192	SHROOM3	1
GO:0043587	GO:0043587	tongue morphogenesis	1/332	10/14661	0.20477140114477	0.563369347125951	0.491883893772192	CYP26B1	1
GO:0044557	GO:0044557	relaxation of smooth muscle	1/332	10/14661	0.20477140114477	0.563369347125951	0.491883893772192	RGS2	1
GO:0044857	GO:0044857	plasma membrane raft organization	1/332	10/14661	0.20477140114477	0.563369347125951	0.491883893772192	PACSIN2	1
GO:0045653	GO:0045653	negative regulation of megakaryocyte differentiation	1/332	10/14661	0.20477140114477	0.563369347125951	0.491883893772192	PRMT1	1
GO:0046541	GO:0046541	saliva secretion	1/332	10/14661	0.20477140114477	0.563369347125951	0.491883893772192	AQP5	1
GO:0048262	GO:0048262	determination of dorsal/ventral asymmetry	1/332	10/14661	0.20477140114477	0.563369347125951	0.491883893772192	NBL1	1
GO:0048733	GO:0048733	sebaceous gland development	1/332	10/14661	0.20477140114477	0.563369347125951	0.491883893772192	GATA6	1
GO:0051573	GO:0051573	negative regulation of histone H3-K9 methylation	1/332	10/14661	0.20477140114477	0.563369347125951	0.491883893772192	KDM3A	1
GO:0052646	GO:0052646	alditol phosphate metabolic process	1/332	10/14661	0.20477140114477	0.563369347125951	0.491883893772192	GK5	1
GO:0055015	GO:0055015	ventricular cardiac muscle cell development	1/332	10/14661	0.20477140114477	0.563369347125951	0.491883893772192	FHL2	1
GO:0060452	GO:0060452	positive regulation of cardiac muscle contraction	1/332	10/14661	0.20477140114477	0.563369347125951	0.491883893772192	RGS2	1
GO:0060947	GO:0060947	cardiac vascular smooth muscle cell differentiation	1/332	10/14661	0.20477140114477	0.563369347125951	0.491883893772192	GATA6	1
GO:0061299	GO:0061299	retina vasculature morphogenesis in camera-type eye	1/332	10/14661	0.20477140114477	0.563369347125951	0.491883893772192	NRP1	1
GO:0061418	GO:0061418	regulation of transcription from RNA polymerase II promoter in response to hypoxia	1/332	10/14661	0.20477140114477	0.563369347125951	0.491883893772192	EGR1	1
GO:0061626	GO:0061626	pharyngeal arch artery morphogenesis	1/332	10/14661	0.20477140114477	0.563369347125951	0.491883893772192	TGFB2	1
GO:0062042	GO:0062042	regulation of cardiac epithelial to mesenchymal transition	1/332	10/14661	0.20477140114477	0.563369347125951	0.491883893772192	TGFB2	1
GO:0070189	GO:0070189	kynurenine metabolic process	1/332	10/14661	0.20477140114477	0.563369347125951	0.491883893772192	KYAT3	1
GO:0070234	GO:0070234	positive regulation of T cell apoptotic process	1/332	10/14661	0.20477140114477	0.563369347125951	0.491883893772192	ADAM8	1
GO:0070601	GO:0070601	centromeric sister chromatid cohesion	1/332	10/14661	0.20477140114477	0.563369347125951	0.491883893772192	AXIN2	1
GO:0070862	GO:0070862	negative regulation of protein exit from endoplasmic reticulum	1/332	10/14661	0.20477140114477	0.563369347125951	0.491883893772192	INSIG1	1
GO:0072124	GO:0072124	regulation of glomerular mesangial cell proliferation	1/332	10/14661	0.20477140114477	0.563369347125951	0.491883893772192	EGR1	1
GO:0072173	GO:0072173	metanephric tubule morphogenesis	1/332	10/14661	0.20477140114477	0.563369347125951	0.491883893772192	WNT4	1
GO:0072672	GO:0072672	neutrophil extravasation	1/332	10/14661	0.20477140114477	0.563369347125951	0.491883893772192	ADAM8	1
GO:0072711	GO:0072711	cellular response to hydroxyurea	1/332	10/14661	0.20477140114477	0.563369347125951	0.491883893772192	SPIDR	1
GO:0090184	GO:0090184	positive regulation of kidney development	1/332	10/14661	0.20477140114477	0.563369347125951	0.491883893772192	WNT4	1
GO:0090209	GO:0090209	negative regulation of triglyceride metabolic process	1/332	10/14661	0.20477140114477	0.563369347125951	0.491883893772192	SORL1	1
GO:0097050	GO:0097050	type B pancreatic cell apoptotic process	1/332	10/14661	0.20477140114477	0.563369347125951	0.491883893772192	EIF2S1	1
GO:0099151	GO:0099151	regulation of postsynaptic density assembly	1/332	10/14661	0.20477140114477	0.563369347125951	0.491883893772192	PTPRD	1
GO:0099566	GO:0099566	regulation of postsynaptic cytosolic calcium ion concentration	1/332	10/14661	0.20477140114477	0.563369347125951	0.491883893772192	ITPR1	1
GO:1901029	GO:1901029	negative regulation of mitochondrial outer membrane permeabilization involved in apoptotic signaling pathway	1/332	10/14661	0.20477140114477	0.563369347125951	0.491883893772192	SLC25A5	1
GO:1901203	GO:1901203	positive regulation of extracellular matrix assembly	1/332	10/14661	0.20477140114477	0.563369347125951	0.491883893772192	RGCC	1
GO:1902959	GO:1902959	regulation of aspartic-type endopeptidase activity involved in amyloid precursor protein catabolic process	1/332	10/14661	0.20477140114477	0.563369347125951	0.491883893772192	SORL1	1
GO:1905383	GO:1905383	protein localization to presynapse	1/332	10/14661	0.20477140114477	0.563369347125951	0.491883893772192	HSPB1	1
GO:1905634	GO:1905634	regulation of protein localization to chromatin	1/332	10/14661	0.20477140114477	0.563369347125951	0.491883893772192	VCP	1
GO:2000392	GO:2000392	regulation of lamellipodium morphogenesis	1/332	10/14661	0.20477140114477	0.563369347125951	0.491883893772192	ENPP2	1
GO:0014013	GO:0014013	regulation of gliogenesis	4/332	103/14661	0.205188425340919	0.563369347125951	0.491883893772192	IL6ST/TENM4/DAAM2/BMP2	4
GO:1901890	GO:1901890	positive regulation of cell junction assembly	4/332	103/14661	0.205188425340919	0.563369347125951	0.491883893772192	WNT4/NRP1/LRRN1/PTPRD	4
GO:0046323	GO:0046323	glucose import	3/332	69/14661	0.205416797907638	0.563369347125951	0.491883893772192	C1QTNF12/AKT2/GPC3	3
GO:0051057	GO:0051057	positive regulation of small GTPase mediated signal transduction	3/332	69/14661	0.205416797907638	0.563369347125951	0.491883893772192	ROBO1/F11R/KITLG	3
GO:0072524	GO:0072524	pyridine-containing compound metabolic process	3/332	69/14661	0.205416797907638	0.563369347125951	0.491883893772192	IDH1/ME2/TKT	3
GO:2000036	GO:2000036	regulation of stem cell population maintenance	3/332	69/14661	0.205416797907638	0.563369347125951	0.491883893772192	OGT/KDM3A/RBBP7	3
GO:0002699	GO:0002699	positive regulation of immune effector process	7/332	212/14661	0.20610853134938	0.56485685910388	0.49318265663082	GPRC5B/STXBP2/VAMP8/GPI/HMOX1/XBP1/HK1	7
GO:0045786	GO:0045786	negative regulation of cell cycle	11/332	366/14661	0.209258993517023	0.571430323193501	0.498922019499015	JADE1/INHA/BTG2/NR4A1/PBK/ZFP36L2/RBBP8/KLF4/RGCC/BMP2/NPPC	11
GO:0007229	GO:0007229	integrin-mediated signaling pathway	4/332	104/14661	0.209903770072399	0.571430323193501	0.498922019499015	NRP1/TIMP1/ADAMTS1/VAV3	4
GO:0000380	GO:0000380	alternative mRNA splicing, via spliceosome	3/332	70/14661	0.211296501996821	0.571430323193501	0.498922019499015	RBMX/SMU1/HNRNPM	3
GO:0043967	GO:0043967	histone H4 acetylation	3/332	70/14661	0.211296501996821	0.571430323193501	0.498922019499015	OGT/MORF4L2/JADE1	3
GO:0060415	GO:0060415	muscle tissue morphogenesis	3/332	70/14661	0.211296501996821	0.571430323193501	0.498922019499015	TGFB2/PKP2/BMP2	3
GO:0061035	GO:0061035	regulation of cartilage development	3/332	70/14661	0.211296501996821	0.571430323193501	0.498922019499015	MAF/AXIN2/BMP2	3
GO:0006633	GO:0006633	fatty acid biosynthetic process	5/332	140/14661	0.21169311770901	0.571430323193501	0.498922019499015	PLA2G4A/INSIG1/XBP1/HACD1/LPL	5
GO:0002673	GO:0002673	regulation of acute inflammatory response	2/332	38/14661	0.212424757056688	0.571430323193501	0.498922019499015	IL6ST/ADAM8	2
GO:0006749	GO:0006749	glutathione metabolic process	2/332	38/14661	0.212424757056688	0.571430323193501	0.498922019499015	GSTK1/IDH1	2
GO:0034314	GO:0034314	Arp2/3 complex-mediated actin nucleation	2/332	38/14661	0.212424757056688	0.571430323193501	0.498922019499015	ACTR3/ARPC1B	2
GO:0044275	GO:0044275	cellular carbohydrate catabolic process	2/332	38/14661	0.212424757056688	0.571430323193501	0.498922019499015	TPI1/GK5	2
GO:0045429	GO:0045429	positive regulation of nitric oxide biosynthetic process	2/332	38/14661	0.212424757056688	0.571430323193501	0.498922019499015	DDAH2/KLF4	2
GO:0106056	GO:0106056	regulation of calcineurin-mediated signaling	2/332	38/14661	0.212424757056688	0.571430323193501	0.498922019499015	NFAT5/FHL2	2
GO:1903115	GO:1903115	regulation of actin filament-based movement	2/332	38/14661	0.212424757056688	0.571430323193501	0.498922019499015	PKP2/GATA4	2
GO:1904752	GO:1904752	regulation of vascular associated smooth muscle cell migration	2/332	38/14661	0.212424757056688	0.571430323193501	0.498922019499015	ADAMTS1/DOCK4	2
GO:0031330	GO:0031330	negative regulation of cellular catabolic process	7/332	214/14661	0.212549356275205	0.571430323193501	0.498922019499015	OGT/SORL1/AXIN2/TIMP1/HMOX1/PBK/GATA4	7
GO:0046883	GO:0046883	regulation of hormone secretion	7/332	214/14661	0.212549356275205	0.571430323193501	0.498922019499015	C1QTNF12/G6PC2/VAMP8/INHA/PFKL/GLUL/RPH3AL	7
GO:0002696	GO:0002696	positive regulation of leukocyte activation	10/332	329/14661	0.213855297307474	0.571430323193501	0.498922019499015	LGALS1/IL6ST/CD83/VAMP8/PLA2G4A/RUNX1/VAV3/XBP1/ADAM8/KITLG	10
GO:0034341	GO:0034341	response to interferon-gamma	4/332	105/14661	0.214649772015707	0.571430323193501	0.498922019499015	IFNGR2/ACTR3/DAPK1/BST2	4
GO:0008037	GO:0008037	cell recognition	5/332	141/14661	0.215753532700691	0.571430323193501	0.498922019499015	NRP1/CCT3/CCT8/ROBO1/EMB	5
GO:0002263	GO:0002263	cell activation involved in immune response	8/332	253/14661	0.216250727955152	0.571430323193501	0.498922019499015	ITM2A/LGALS1/PGLYRP1/STXBP2/VAMP8/HMOX1/XBP1/UNG	8
GO:0031279	GO:0031279	regulation of cyclase activity	3/332	71/14661	0.217212662825611	0.571430323193501	0.498922019499015	CAP1/STIM1/RGS2	3
GO:0032418	GO:0032418	lysosome localization	3/332	71/14661	0.217212662825611	0.571430323193501	0.498922019499015	STXBP2/VAMP8/HMOX1	3
GO:0032890	GO:0032890	regulation of organic acid transport	3/332	71/14661	0.217212662825611	0.571430323193501	0.498922019499015	AKT2/PLA2G4A/RGS2	3
GO:1990849	GO:1990849	vacuolar localization	3/332	71/14661	0.217212662825611	0.571430323193501	0.498922019499015	STXBP2/VAMP8/HMOX1	3
GO:2000117	GO:2000117	negative regulation of cysteine-type endopeptidase activity	3/332	71/14661	0.217212662825611	0.571430323193501	0.498922019499015	GPI/NR4A1/KLF4	3
GO:0030099	GO:0030099	myeloid cell differentiation	11/332	370/14661	0.219077464121429	0.571430323193501	0.498922019499015	MAF/HMGB3/THRA/MEIS2/PRMT1/INHA/RUNX1/SP3/GPC3/SLC25A5/KITLG	11
GO:0043473	GO:0043473	pigmentation	4/332	106/14661	0.219425272007076	0.571430323193501	0.498922019499015	TBX2/SHROOM3/DCT/KITLG	4
GO:0072089	GO:0072089	stem cell proliferation	4/332	106/14661	0.219425272007076	0.571430323193501	0.498922019499015	AXIN2/NFIB/RUNX1/KITLG	4
GO:0007595	GO:0007595	lactation	2/332	39/14661	0.220783170144054	0.571430323193501	0.498922019499015	PAM/XBP1	2
GO:0071548	GO:0071548	response to dexamethasone	2/332	39/14661	0.220783170144054	0.571430323193501	0.498922019499015	AXIN2/IGF1R	2
GO:0090114	GO:0090114	COPII-coated vesicle budding	2/332	39/14661	0.220783170144054	0.571430323193501	0.498922019499015	VAPA/INSIG1	2
GO:0034764	GO:0034764	positive regulation of transmembrane transport	7/332	217/14661	0.222347843377277	0.571430323193501	0.498922019499015	C1QTNF12/TMSB4X/FXYD1/AKT2/IFNGR2/GPC3/STIM1	7
GO:0048871	GO:0048871	multicellular organismal homeostasis	14/332	490/14661	0.222487045086189	0.571430323193501	0.498922019499015	PLAC8/EGR1/PDGFC/OGT/CIB2/THRA/IGF1R/HSPB1/KDM3A/MEX3C/KLF4/CYP26B1/ADAM8/F11R	14
GO:0002024	GO:0002024	diet induced thermogenesis	1/332	11/14661	0.222791733874272	0.571430323193501	0.498922019499015	SORL1	1
GO:0003139	GO:0003139	secondary heart field specification	1/332	11/14661	0.222791733874272	0.571430323193501	0.498922019499015	AXIN2	1
GO:0006527	GO:0006527	arginine catabolic process	1/332	11/14661	0.222791733874272	0.571430323193501	0.498922019499015	DDAH2	1
GO:0006544	GO:0006544	glycine metabolic process	1/332	11/14661	0.222791733874272	0.571430323193501	0.498922019499015	GART	1
GO:0006563	GO:0006563	L-serine metabolic process	1/332	11/14661	0.222791733874272	0.571430323193501	0.498922019499015	SERINC3	1
GO:0006971	GO:0006971	hypotonic response	1/332	11/14661	0.222791733874272	0.571430323193501	0.498922019499015	AQP5	1
GO:0008611	GO:0008611	ether lipid biosynthetic process	1/332	11/14661	0.222791733874272	0.571430323193501	0.498922019499015	PLA2G4A	1
GO:0009174	GO:0009174	pyrimidine ribonucleoside monophosphate biosynthetic process	1/332	11/14661	0.222791733874272	0.571430323193501	0.498922019499015	UCK2	1
GO:0010587	GO:0010587	miRNA catabolic process	1/332	11/14661	0.222791733874272	0.571430323193501	0.498922019499015	SND1	1
GO:0010936	GO:0010936	negative regulation of macrophage cytokine production	1/332	11/14661	0.222791733874272	0.571430323193501	0.498922019499015	TGFB2	1
GO:0015937	GO:0015937	coenzyme A biosynthetic process	1/332	11/14661	0.222791733874272	0.571430323193501	0.498922019499015	PANK1	1
GO:0021527	GO:0021527	spinal cord association neuron differentiation	1/332	11/14661	0.222791733874272	0.571430323193501	0.498922019499015	LMO4	1
GO:0021889	GO:0021889	olfactory bulb interneuron differentiation	1/332	11/14661	0.222791733874272	0.571430323193501	0.498922019499015	ROBO1	1
GO:0030432	GO:0030432	peristalsis	1/332	11/14661	0.222791733874272	0.571430323193501	0.498922019499015	TBX2	1
GO:0031223	GO:0031223	auditory behavior	1/332	11/14661	0.222791733874272	0.571430323193501	0.498922019499015	STRA6	1
GO:0032000	GO:0032000	positive regulation of fatty acid beta-oxidation	1/332	11/14661	0.222791733874272	0.571430323193501	0.498922019499015	AKT2	1
GO:0032096	GO:0032096	negative regulation of response to food	1/332	11/14661	0.222791733874272	0.571430323193501	0.498922019499015	NUCB2	1
GO:0032099	GO:0032099	negative regulation of appetite	1/332	11/14661	0.222791733874272	0.571430323193501	0.498922019499015	NUCB2	1
GO:0032105	GO:0032105	negative regulation of response to extracellular stimulus	1/332	11/14661	0.222791733874272	0.571430323193501	0.498922019499015	NUCB2	1
GO:0032108	GO:0032108	negative regulation of response to nutrient levels	1/332	11/14661	0.222791733874272	0.571430323193501	0.498922019499015	NUCB2	1
GO:0032329	GO:0032329	serine transport	1/332	11/14661	0.222791733874272	0.571430323193501	0.498922019499015	SERINC3	1
GO:0032836	GO:0032836	glomerular basement membrane development	1/332	11/14661	0.222791733874272	0.571430323193501	0.498922019499015	SULF1	1
GO:0034115	GO:0034115	negative regulation of heterotypic cell-cell adhesion	1/332	11/14661	0.222791733874272	0.571430323193501	0.498922019499015	KLF4	1
GO:0034975	GO:0034975	protein folding in endoplasmic reticulum	1/332	11/14661	0.222791733874272	0.571430323193501	0.498922019499015	HSP90B1	1
GO:0040015	GO:0040015	negative regulation of multicellular organism growth	1/332	11/14661	0.222791733874272	0.571430323193501	0.498922019499015	PLAC8	1
GO:0042182	GO:0042182	ketone catabolic process	1/332	11/14661	0.222791733874272	0.571430323193501	0.498922019499015	KYAT3	1
GO:0042487	GO:0042487	regulation of odontogenesis of dentin-containing tooth	1/332	11/14661	0.222791733874272	0.571430323193501	0.498922019499015	BMP2	1
GO:0044848	GO:0044848	biological phase	1/332	11/14661	0.222791733874272	0.571430323193501	0.498922019499015	TGFB2	1
GO:0046504	GO:0046504	glycerol ether biosynthetic process	1/332	11/14661	0.222791733874272	0.571430323193501	0.498922019499015	PLA2G4A	1
GO:0046929	GO:0046929	negative regulation of neurotransmitter secretion	1/332	11/14661	0.222791733874272	0.571430323193501	0.498922019499015	RAP1A	1
GO:0051340	GO:0051340	regulation of ligase activity	1/332	11/14661	0.222791733874272	0.571430323193501	0.498922019499015	TMSB4X	1
GO:0051386	GO:0051386	regulation of neurotrophin TRK receptor signaling pathway	1/332	11/14661	0.222791733874272	0.571430323193501	0.498922019499015	TMEM108	1
GO:0060174	GO:0060174	limb bud formation	1/332	11/14661	0.222791733874272	0.571430323193501	0.498922019499015	SEMA3C	1
GO:0060453	GO:0060453	regulation of gastric acid secretion	1/332	11/14661	0.222791733874272	0.571430323193501	0.498922019499015	SGK1	1
GO:0060601	GO:0060601	lateral sprouting from an epithelium	1/332	11/14661	0.222791733874272	0.571430323193501	0.498922019499015	SULF1	1
GO:0060736	GO:0060736	prostate gland growth	1/332	11/14661	0.222791733874272	0.571430323193501	0.498922019499015	PSAP	1
GO:0060742	GO:0060742	epithelial cell differentiation involved in prostate gland development	1/332	11/14661	0.222791733874272	0.571430323193501	0.498922019499015	PSAP	1
GO:0061052	GO:0061052	negative regulation of cell growth involved in cardiac muscle cell development	1/332	11/14661	0.222791733874272	0.571430323193501	0.498922019499015	RGS2	1
GO:0061309	GO:0061309	cardiac neural crest cell development involved in outflow tract morphogenesis	1/332	11/14661	0.222791733874272	0.571430323193501	0.498922019499015	SEMA3C	1
GO:0061314	GO:0061314	Notch signaling involved in heart development	1/332	11/14661	0.222791733874272	0.571430323193501	0.498922019499015	HEY1	1
GO:0061635	GO:0061635	regulation of protein complex stability	1/332	11/14661	0.222791733874272	0.571430323193501	0.498922019499015	HSPA8	1
GO:0070587	GO:0070587	regulation of cell-cell adhesion involved in gastrulation	1/332	11/14661	0.222791733874272	0.571430323193501	0.498922019499015	KLF4	1
GO:0070914	GO:0070914	UV-damage excision repair	1/332	11/14661	0.222791733874272	0.571430323193501	0.498922019499015	CUL4B	1
GO:0071044	GO:0071044	histone mRNA catabolic process	1/332	11/14661	0.222791733874272	0.571430323193501	0.498922019499015	SSB	1
GO:0071394	GO:0071394	cellular response to testosterone stimulus	1/332	11/14661	0.222791733874272	0.571430323193501	0.498922019499015	IGF1R	1
GO:0072110	GO:0072110	glomerular mesangial cell proliferation	1/332	11/14661	0.222791733874272	0.571430323193501	0.498922019499015	EGR1	1
GO:0072584	GO:0072584	caveolin-mediated endocytosis	1/332	11/14661	0.222791733874272	0.571430323193501	0.498922019499015	PACSIN2	1
GO:0072683	GO:0072683	T cell extravasation	1/332	11/14661	0.222791733874272	0.571430323193501	0.498922019499015	F11R	1
GO:0072710	GO:0072710	response to hydroxyurea	1/332	11/14661	0.222791733874272	0.571430323193501	0.498922019499015	SPIDR	1
GO:0075522	GO:0075522	IRES-dependent viral translational initiation	1/332	11/14661	0.222791733874272	0.571430323193501	0.498922019499015	SSB	1
GO:0090085	GO:0090085	regulation of protein deubiquitination	1/332	11/14661	0.222791733874272	0.571430323193501	0.498922019499015	VCP	1
GO:0097384	GO:0097384	cellular lipid biosynthetic process	1/332	11/14661	0.222791733874272	0.571430323193501	0.498922019499015	PLA2G4A	1
GO:1902065	GO:1902065	response to L-glutamate	1/332	11/14661	0.222791733874272	0.571430323193501	0.498922019499015	IGF1R	1
GO:1903867	GO:1903867	extraembryonic membrane development	1/332	11/14661	0.222791733874272	0.571430323193501	0.498922019499015	HTRA1	1
GO:1903977	GO:1903977	positive regulation of glial cell migration	1/332	11/14661	0.222791733874272	0.571430323193501	0.498922019499015	RRAS2	1
GO:1904238	GO:1904238	pericyte cell differentiation	1/332	11/14661	0.222791733874272	0.571430323193501	0.498922019499015	WNT4	1
GO:1904350	GO:1904350	regulation of protein catabolic process in the vacuole	1/332	11/14661	0.222791733874272	0.571430323193501	0.498922019499015	RNF128	1
GO:1905245	GO:1905245	regulation of aspartic-type peptidase activity	1/332	11/14661	0.222791733874272	0.571430323193501	0.498922019499015	SORL1	1
GO:1905668	GO:1905668	positive regulation of protein localization to endosome	1/332	11/14661	0.222791733874272	0.571430323193501	0.498922019499015	SORL1	1
GO:1990440	GO:1990440	positive regulation of transcription from RNA polymerase II promoter in response to endoplasmic reticulum stress	1/332	11/14661	0.222791733874272	0.571430323193501	0.498922019499015	ATF3	1
GO:0010827	GO:0010827	regulation of glucose transmembrane transport	3/332	72/14661	0.223163032087996	0.571430323193501	0.498922019499015	C1QTNF12/AKT2/GPC3	3
GO:0050830	GO:0050830	defense response to Gram-positive bacterium	3/332	72/14661	0.223163032087996	0.571430323193501	0.498922019499015	RNASE4/RARRES2/PGLYRP1	3
GO:1901292	GO:1901292	nucleoside phosphate catabolic process	3/332	72/14661	0.223163032087996	0.571430323193501	0.498922019499015	VCP/UNG/NUDT19	3
GO:1901136	GO:1901136	carbohydrate derivative catabolic process	5/332	143/14661	0.223946975950079	0.573049704359404	0.500335918777436	GM2A/PGLYRP1/UNG/NUDT19/PNLIPRP2	5
GO:0045582	GO:0045582	positive regulation of T cell differentiation	4/332	107/14661	0.224229112857137	0.573383708469028	0.500627541392007	CD83/RUNX1/XBP1/ADAM8	4
GO:0010001	GO:0010001	glial cell differentiation	7/332	218/14661	0.225649244036481	0.576625297936467	0.503457808351665	IL6ST/TENM4/NFIB/DAAM2/AKT2/CUL4B/BMP2	7
GO:0042063	GO:0042063	gliogenesis	9/332	295/14661	0.226691724318606	0.578898110312606	0.505442225514388	IL6ST/TGFB2/TENM4/RRAS2/NFIB/DAAM2/AKT2/CUL4B/BMP2	9
GO:0043010	GO:0043010	camera-type eye development	10/332	334/14661	0.227005752408707	0.579308876929643	0.505800870307632	MAF/NRP1/TGFB2/TBX2/STRA6/ALDH1A3/AQP5/OBSL1/SP3/KLF4	10
GO:0006575	GO:0006575	cellular modified amino acid metabolic process	5/332	144/14661	0.228078593893816	0.580129279405821	0.506517172617123	GSTK1/AASDHPPT/IDH1/GART/SERINC3	5
GO:0010950	GO:0010950	positive regulation of endopeptidase activity	5/332	144/14661	0.228078593893816	0.580129279405821	0.506517172617123	DLC1/ROBO1/F3/VCP/DAPK1	5
GO:1901989	GO:1901989	positive regulation of cell cycle phase transition	4/332	108/14661	0.229060140061414	0.580129279405821	0.506517172617123	TBX2/ADAMTS1/CUL4B/RGCC	4
GO:0050848	GO:0050848	regulation of calcium-mediated signaling	3/332	73/14661	0.229145389763618	0.580129279405821	0.506517172617123	NFAT5/FHL2/ITPR1	3
GO:0060395	GO:0060395	SMAD protein signal transduction	3/332	73/14661	0.229145389763618	0.580129279405821	0.506517172617123	TGFB2/INHA/BMP2	3
GO:0007157	GO:0007157	heterophilic cell-cell adhesion via plasma membrane cell adhesion molecules	2/332	40/14661	0.229167938506689	0.580129279405821	0.506517172617123	TENM4/PTPRD	2
GO:0031952	GO:0031952	regulation of protein autophosphorylation	2/332	40/14661	0.229167938506689	0.580129279405821	0.506517172617123	PDGFC/PDGFA	2
GO:0035886	GO:0035886	vascular associated smooth muscle cell differentiation	2/332	40/14661	0.229167938506689	0.580129279405821	0.506517172617123	GATA6/ADM	2
GO:0071392	GO:0071392	cellular response to estradiol stimulus	2/332	40/14661	0.229167938506689	0.580129279405821	0.506517172617123	IGF1R/ZNF703	2
GO:0072210	GO:0072210	metanephric nephron development	2/332	40/14661	0.229167938506689	0.580129279405821	0.506517172617123	WNT4/EGR1	2
GO:1904407	GO:1904407	positive regulation of nitric oxide metabolic process	2/332	40/14661	0.229167938506689	0.580129279405821	0.506517172617123	DDAH2/KLF4	2
GO:1904738	GO:1904738	vascular associated smooth muscle cell migration	2/332	40/14661	0.229167938506689	0.580129279405821	0.506517172617123	ADAMTS1/DOCK4	2
GO:0010720	GO:0010720	positive regulation of cell development	9/332	296/14661	0.229533403462053	0.580665773841794	0.506985591734173	IL6ST/NRP1/TENM4/PTPRD/OBSL1/ROBO1/DCT/F11R/BMP2	9
GO:0008360	GO:0008360	regulation of cell shape	5/332	145/14661	0.232232533039801	0.581337211687191	0.507571831407141	DLC1/SHROOM3/CDC42SE2/FMNL2/F11R	5
GO:0050905	GO:0050905	neuromuscular process	5/332	145/14661	0.232232533039801	0.581337211687191	0.507571831407141	STRA6/GM2A/ALDH1A3/NR4A1/ITPR1	5
GO:0006888	GO:0006888	endoplasmic reticulum to Golgi vesicle-mediated transport	4/332	109/14661	0.233917202486069	0.581337211687191	0.507571831407141	SORL1/VAPA/VCP/INSIG1	4
GO:0055117	GO:0055117	regulation of cardiac muscle contraction	3/332	74/14661	0.235157545211719	0.581337211687191	0.507571831407141	PKP2/GATA4/RGS2	3
GO:0097006	GO:0097006	regulation of plasma lipoprotein particle levels	3/332	74/14661	0.235157545211719	0.581337211687191	0.507571831407141	HMOX1/SOAT1/LPL	3
GO:2001259	GO:2001259	positive regulation of cation channel activity	3/332	74/14661	0.235157545211719	0.581337211687191	0.507571831407141	TMSB4X/IFNGR2/STIM1	3
GO:0006417	GO:0006417	regulation of translation	12/332	416/14661	0.235186709968489	0.581337211687191	0.507571831407141	MIF4GD/MSI2/AKT2/HSPB1/EIF2S1/BTG2/ETF1/DAPK1/POLR2G/ZFP36L2/PKM/RGS2	12
GO:0006356	GO:0006356	regulation of transcription by RNA polymerase I	2/332	41/14661	0.237573601921651	0.581337211687191	0.507571831407141	RASL11A/ACTR6	2
GO:0010453	GO:0010453	regulation of cell fate commitment	2/332	41/14661	0.237573601921651	0.581337211687191	0.507571831407141	RBBP7/LMO4	2
GO:0021983	GO:0021983	pituitary gland development	2/332	41/14661	0.237573601921651	0.581337211687191	0.507571831407141	WNT4/BMP2	2
GO:0044788	GO:0044788	modulation by host of viral process	2/332	41/14661	0.237573601921651	0.581337211687191	0.507571831407141	VAPA/HSPA8	2
GO:0071827	GO:0071827	plasma lipoprotein particle organization	2/332	41/14661	0.237573601921651	0.581337211687191	0.507571831407141	SOAT1/LPL	2
GO:0090317	GO:0090317	negative regulation of intracellular protein transport	2/332	41/14661	0.237573601921651	0.581337211687191	0.507571831407141	INSIG1/RANGAP1	2
GO:1901570	GO:1901570	fatty acid derivative biosynthetic process	2/332	41/14661	0.237573601921651	0.581337211687191	0.507571831407141	PAM/HACD1	2
GO:0098754	GO:0098754	detoxification	4/332	110/14661	0.238799153029199	0.581337211687191	0.507571831407141	CYGB/HBE1/GSTK1/TXNL1	4
GO:0048588	GO:0048588	developmental cell growth	7/332	222/14661	0.239021796886168	0.581337211687191	0.507571831407141	NRP1/SEMA3C/DPYSL2/TMEM108/MEX3C/GATA4/RGS2	7
GO:0000727	GO:0000727	double-strand break repair via break-induced replication	1/332	12/14661	0.240404917789203	0.581337211687191	0.507571831407141	MCM5	1
GO:0001553	GO:0001553	luteinization	1/332	12/14661	0.240404917789203	0.581337211687191	0.507571831407141	NR5A1	1
GO:0003096	GO:0003096	renal sodium ion transport	1/332	12/14661	0.240404917789203	0.581337211687191	0.507571831407141	SGK1	1
GO:0003163	GO:0003163	sinoatrial node development	1/332	12/14661	0.240404917789203	0.581337211687191	0.507571831407141	GATA6	1
GO:0003306	GO:0003306	Wnt signaling pathway involved in heart development	1/332	12/14661	0.240404917789203	0.581337211687191	0.507571831407141	BMP2	1
GO:0005513	GO:0005513	detection of calcium ion	1/332	12/14661	0.240404917789203	0.581337211687191	0.507571831407141	STIM1	1
GO:0009950	GO:0009950	dorsal/ventral axis specification	1/332	12/14661	0.240404917789203	0.581337211687191	0.507571831407141	AXIN2	1
GO:0016045	GO:0016045	detection of bacterium	1/332	12/14661	0.240404917789203	0.581337211687191	0.507571831407141	PGLYRP1	1
GO:0016446	GO:0016446	somatic hypermutation of immunoglobulin genes	1/332	12/14661	0.240404917789203	0.581337211687191	0.507571831407141	UNG	1
GO:0021979	GO:0021979	hypothalamus cell differentiation	1/332	12/14661	0.240404917789203	0.581337211687191	0.507571831407141	NRP1	1
GO:0030157	GO:0030157	pancreatic juice secretion	1/332	12/14661	0.240404917789203	0.581337211687191	0.507571831407141	AQP5	1
GO:0032823	GO:0032823	regulation of natural killer cell differentiation	1/332	12/14661	0.240404917789203	0.581337211687191	0.507571831407141	PGLYRP1	1
GO:0033079	GO:0033079	immature T cell proliferation	1/332	12/14661	0.240404917789203	0.581337211687191	0.507571831407141	WNT4	1
GO:0033080	GO:0033080	immature T cell proliferation in thymus	1/332	12/14661	0.240404917789203	0.581337211687191	0.507571831407141	WNT4	1
GO:0033169	GO:0033169	histone H3-K9 demethylation	1/332	12/14661	0.240404917789203	0.581337211687191	0.507571831407141	KDM3A	1
GO:0033327	GO:0033327	Leydig cell differentiation	1/332	12/14661	0.240404917789203	0.581337211687191	0.507571831407141	NR5A1	1
GO:0035331	GO:0035331	negative regulation of hippo signaling	1/332	12/14661	0.240404917789203	0.581337211687191	0.507571831407141	VGLL4	1
GO:0035815	GO:0035815	positive regulation of renal sodium excretion	1/332	12/14661	0.240404917789203	0.581337211687191	0.507571831407141	NPR1	1
GO:0038063	GO:0038063	collagen-activated tyrosine kinase receptor signaling pathway	1/332	12/14661	0.240404917789203	0.581337211687191	0.507571831407141	COL4A5	1
GO:0038180	GO:0038180	nerve growth factor signaling pathway	1/332	12/14661	0.240404917789203	0.581337211687191	0.507571831407141	RAP1A	1
GO:0042574	GO:0042574	retinal metabolic process	1/332	12/14661	0.240404917789203	0.581337211687191	0.507571831407141	ALDH1A3	1
GO:0044793	GO:0044793	negative regulation by host of viral process	1/332	12/14661	0.240404917789203	0.581337211687191	0.507571831407141	VAPA	1
GO:0046479	GO:0046479	glycosphingolipid catabolic process	1/332	12/14661	0.240404917789203	0.581337211687191	0.507571831407141	GM2A	1
GO:0046598	GO:0046598	positive regulation of viral entry into host cell	1/332	12/14661	0.240404917789203	0.581337211687191	0.507571831407141	LGALS1	1
GO:0048070	GO:0048070	regulation of developmental pigmentation	1/332	12/14661	0.240404917789203	0.581337211687191	0.507571831407141	KITLG	1
GO:0051608	GO:0051608	histamine transport	1/332	12/14661	0.240404917789203	0.581337211687191	0.507571831407141	VAMP8	1
GO:0051639	GO:0051639	actin filament network formation	1/332	12/14661	0.240404917789203	0.581337211687191	0.507571831407141	PLS3	1
GO:0051798	GO:0051798	positive regulation of hair follicle development	1/332	12/14661	0.240404917789203	0.581337211687191	0.507571831407141	TGFB2	1
GO:0060379	GO:0060379	cardiac muscle cell myoblast differentiation	1/332	12/14661	0.240404917789203	0.581337211687191	0.507571831407141	TBX2	1
GO:0060788	GO:0060788	ectodermal placode formation	1/332	12/14661	0.240404917789203	0.581337211687191	0.507571831407141	TBX2	1
GO:0070141	GO:0070141	response to UV-A	1/332	12/14661	0.240404917789203	0.581337211687191	0.507571831407141	TIMP1	1
GO:0070586	GO:0070586	cell-cell adhesion involved in gastrulation	1/332	12/14661	0.240404917789203	0.581337211687191	0.507571831407141	KLF4	1
GO:0071697	GO:0071697	ectodermal placode morphogenesis	1/332	12/14661	0.240404917789203	0.581337211687191	0.507571831407141	TBX2	1
GO:0071712	GO:0071712	ER-associated misfolded protein catabolic process	1/332	12/14661	0.240404917789203	0.581337211687191	0.507571831407141	VCP	1
GO:0072178	GO:0072178	nephric duct morphogenesis	1/332	12/14661	0.240404917789203	0.581337211687191	0.507571831407141	GPC3	1
GO:0072350	GO:0072350	tricarboxylic acid metabolic process	1/332	12/14661	0.240404917789203	0.581337211687191	0.507571831407141	IDH1	1
GO:0075294	GO:0075294	positive regulation by symbiont of entry into host	1/332	12/14661	0.240404917789203	0.581337211687191	0.507571831407141	LGALS1	1
GO:0097084	GO:0097084	vascular associated smooth muscle cell development	1/332	12/14661	0.240404917789203	0.581337211687191	0.507571831407141	ADM	1
GO:0098911	GO:0098911	regulation of ventricular cardiac muscle cell action potential	1/332	12/14661	0.240404917789203	0.581337211687191	0.507571831407141	PKP2	1
GO:0099150	GO:0099150	regulation of postsynaptic specialization assembly	1/332	12/14661	0.240404917789203	0.581337211687191	0.507571831407141	PTPRD	1
GO:0120305	GO:0120305	regulation of pigmentation	1/332	12/14661	0.240404917789203	0.581337211687191	0.507571831407141	KITLG	1
GO:1900115	GO:1900115	extracellular regulation of signal transduction	1/332	12/14661	0.240404917789203	0.581337211687191	0.507571831407141	NBL1	1
GO:1900116	GO:1900116	extracellular negative regulation of signal transduction	1/332	12/14661	0.240404917789203	0.581337211687191	0.507571831407141	NBL1	1
GO:1901503	GO:1901503	ether biosynthetic process	1/332	12/14661	0.240404917789203	0.581337211687191	0.507571831407141	PLA2G4A	1
GO:1901524	GO:1901524	regulation of mitophagy	1/332	12/14661	0.240404917789203	0.581337211687191	0.507571831407141	SLC25A5	1
GO:1901569	GO:1901569	fatty acid derivative catabolic process	1/332	12/14661	0.240404917789203	0.581337211687191	0.507571831407141	NUDT19	1
GO:1901722	GO:1901722	regulation of cell proliferation involved in kidney development	1/332	12/14661	0.240404917789203	0.581337211687191	0.507571831407141	EGR1	1
GO:1902337	GO:1902337	regulation of apoptotic process involved in morphogenesis	1/332	12/14661	0.240404917789203	0.581337211687191	0.507571831407141	TGFB2	1
GO:1902667	GO:1902667	regulation of axon guidance	1/332	12/14661	0.240404917789203	0.581337211687191	0.507571831407141	NRP1	1
GO:1904177	GO:1904177	regulation of adipose tissue development	1/332	12/14661	0.240404917789203	0.581337211687191	0.507571831407141	SORL1	1
GO:1905666	GO:1905666	regulation of protein localization to endosome	1/332	12/14661	0.240404917789203	0.581337211687191	0.507571831407141	SORL1	1
GO:1905874	GO:1905874	regulation of postsynaptic density organization	1/332	12/14661	0.240404917789203	0.581337211687191	0.507571831407141	PTPRD	1
GO:2001140	GO:2001140	positive regulation of phospholipid transport	1/332	12/14661	0.240404917789203	0.581337211687191	0.507571831407141	DBI	1
GO:0008088	GO:0008088	axo-dendritic transport	3/332	75/14661	0.241197338174295	0.582880723945804	0.508919488718859	TMEM108/HSPB1/HSPA8	3
GO:0000082	GO:0000082	G1/S transition of mitotic cell cycle	7/332	223/14661	0.242404915544152	0.585424898204332	0.511140834887414	ADAMTS1/JADE1/NASP/RBBP8/KLF4/CUL4B/RGCC	7
GO:0045637	GO:0045637	regulation of myeloid cell differentiation	6/332	185/14661	0.242715666677784	0.585427711336338	0.511143291063512	HMGB3/MEIS2/PRMT1/INHA/RUNX1/KITLG	6
GO:0055001	GO:0055001	muscle cell development	6/332	185/14661	0.242715666677784	0.585427711336338	0.511143291063512	FHL2/OBSL1/CSRP1/ADM/GATA4/RGS2	6
GO:0045446	GO:0045446	endothelial cell differentiation	4/332	111/14661	0.24370484925796	0.586943404894873	0.512466659566149	NRP1/HEY1/RAP1A/F11R	4
GO:0045930	GO:0045930	negative regulation of mitotic cell cycle	7/332	224/14661	0.245803316862642	0.586943404894873	0.512466659566149	JADE1/BTG2/PBK/ZFP36L2/RBBP8/KLF4/RGCC	7
GO:0008631	GO:0008631	intrinsic apoptotic signaling pathway in response to oxidative stress	2/332	42/14661	0.245994932527315	0.586943404894873	0.512466659566149	HSPB1/STK24	2
GO:0031424	GO:0031424	keratinization	2/332	42/14661	0.245994932527315	0.586943404894873	0.512466659566149	KRT8/CYP26B1	2
GO:0032873	GO:0032873	negative regulation of stress-activated MAPK cascade	2/332	42/14661	0.245994932527315	0.586943404894873	0.512466659566149	PRMT1/PBK	2
GO:0033173	GO:0033173	calcineurin-NFAT signaling cascade	2/332	42/14661	0.245994932527315	0.586943404894873	0.512466659566149	NFAT5/FHL2	2
GO:0043114	GO:0043114	regulation of vascular permeability	2/332	42/14661	0.245994932527315	0.586943404894873	0.512466659566149	NPR1/ADM	2
GO:0048713	GO:0048713	regulation of oligodendrocyte differentiation	2/332	42/14661	0.245994932527315	0.586943404894873	0.512466659566149	TENM4/DAAM2	2
GO:0051602	GO:0051602	response to electrical stimulus	2/332	42/14661	0.245994932527315	0.586943404894873	0.512466659566149	BTG2/NR4A1	2
GO:0070303	GO:0070303	negative regulation of stress-activated protein kinase signaling cascade	2/332	42/14661	0.245994932527315	0.586943404894873	0.512466659566149	PRMT1/PBK	2
GO:2000772	GO:2000772	regulation of cellular senescence	2/332	42/14661	0.245994932527315	0.586943404894873	0.512466659566149	TBX2/ZNF277	2
GO:1902806	GO:1902806	regulation of cell cycle G1/S phase transition	6/332	186/14661	0.246465640971782	0.586943404894873	0.512466659566149	TBX2/ADAMTS1/JADE1/KLF4/CUL4B/RGCC	6
GO:0010770	GO:0010770	positive regulation of cell morphogenesis involved in differentiation	3/332	76/14661	0.247262639692601	0.586943404894873	0.512466659566149	NRP1/PTPRD/OBSL1	3
GO:0042110	GO:0042110	T cell activation	13/332	461/14661	0.247331749779515	0.586943404894873	0.512466659566149	LGALS1/WNT4/IL6ST/EGR1/CD83/PSMB10/RUNX1/SP3/XBP1/ZFP36L2/CYP26B1/ADAM8/KITLG	13
GO:0072009	GO:0072009	nephron epithelium development	4/332	112/14661	0.248633154021842	0.586943404894873	0.512466659566149	WNT4/ADAMTS16/GPC3/BMP2	4
GO:0007034	GO:0007034	vacuolar transport	5/332	149/14661	0.249057315438439	0.586943404894873	0.512466659566149	SORL1/PSAP/GCC2/HSPA8/VCP	5
GO:0050867	GO:0050867	positive regulation of cell activation	10/332	343/14661	0.251430531140934	0.586943404894873	0.512466659566149	LGALS1/IL6ST/CD83/VAMP8/PLA2G4A/RUNX1/VAV3/XBP1/ADAM8/KITLG	10
GO:0008064	GO:0008064	regulation of actin polymerization or depolymerization	5/332	150/14661	0.253312217491453	0.586943404894873	0.512466659566149	TMSB4X/SVIL/DAAM2/ARPC1B/LIMA1	5
GO:0007422	GO:0007422	peripheral nervous system development	3/332	77/14661	0.253351352940956	0.586943404894873	0.512466659566149	AKT2/RUNX1/SERPINI1	3
GO:0021766	GO:0021766	hippocampus development	3/332	77/14661	0.253351352940956	0.586943404894873	0.512466659566149	IGF1R/TMEM108/BTG2	3
GO:0048644	GO:0048644	muscle organ morphogenesis	3/332	77/14661	0.253351352940956	0.586943404894873	0.512466659566149	TGFB2/PKP2/BMP2	3
GO:0043500	GO:0043500	muscle adaptation	4/332	113/14661	0.253582936042411	0.586943404894873	0.512466659566149	IL6ST/GATA6/HMOX1/RGS2	4
GO:0019748	GO:0019748	secondary metabolic process	2/332	43/14661	0.254426927153457	0.586943404894873	0.512466659566149	PAM/DCT	2
GO:0030517	GO:0030517	negative regulation of axon extension	2/332	43/14661	0.254426927153457	0.586943404894873	0.512466659566149	NRP1/SEMA3C	2
GO:0031281	GO:0031281	positive regulation of cyclase activity	2/332	43/14661	0.254426927153457	0.586943404894873	0.512466659566149	CAP1/STIM1	2
GO:0035305	GO:0035305	negative regulation of dephosphorylation	2/332	43/14661	0.254426927153457	0.586943404894873	0.512466659566149	TGFB2/PPP4R4	2
GO:0051349	GO:0051349	positive regulation of lyase activity	2/332	43/14661	0.254426927153457	0.586943404894873	0.512466659566149	CAP1/STIM1	2
GO:1900744	GO:1900744	regulation of p38MAPK cascade	2/332	43/14661	0.254426927153457	0.586943404894873	0.512466659566149	PRMT1/BMP2	2
GO:1990090	GO:1990090	cellular response to nerve growth factor stimulus	2/332	43/14661	0.254426927153457	0.586943404894873	0.512466659566149	TMEM108/RAP1A	2
GO:0001711	GO:0001711	endodermal cell fate commitment	1/332	13/14661	0.257620124785857	0.586943404894873	0.512466659566149	GATA6	1
GO:0002031	GO:0002031	G protein-coupled receptor internalization	1/332	13/14661	0.257620124785857	0.586943404894873	0.512466659566149	ADM	1
GO:0002566	GO:0002566	somatic diversification of immune receptors via somatic mutation	1/332	13/14661	0.257620124785857	0.586943404894873	0.512466659566149	UNG	1
GO:0006241	GO:0006241	CTP biosynthetic process	1/332	13/14661	0.257620124785857	0.586943404894873	0.512466659566149	UCK2	1
GO:0006335	GO:0006335	DNA replication-dependent chromatin assembly	1/332	13/14661	0.257620124785857	0.586943404894873	0.512466659566149	NASP	1
GO:0007638	GO:0007638	mechanosensory behavior	1/332	13/14661	0.257620124785857	0.586943404894873	0.512466659566149	STRA6	1
GO:0009084	GO:0009084	glutamine family amino acid biosynthetic process	1/332	13/14661	0.257620124785857	0.586943404894873	0.512466659566149	GLUL	1
GO:0009313	GO:0009313	oligosaccharide catabolic process	1/332	13/14661	0.257620124785857	0.586943404894873	0.512466659566149	GM2A	1
GO:0009404	GO:0009404	toxin metabolic process	1/332	13/14661	0.257620124785857	0.586943404894873	0.512466659566149	PAM	1
GO:0010896	GO:0010896	regulation of triglyceride catabolic process	1/332	13/14661	0.257620124785857	0.586943404894873	0.512466659566149	SORL1	1
GO:0015816	GO:0015816	glycine transport	1/332	13/14661	0.257620124785857	0.586943404894873	0.512466659566149	RGS2	1
GO:0016024	GO:0016024	CDP-diacylglycerol biosynthetic process	1/332	13/14661	0.257620124785857	0.586943404894873	0.512466659566149	AGPAT4	1
GO:0019370	GO:0019370	leukotriene biosynthetic process	1/332	13/14661	0.257620124785857	0.586943404894873	0.512466659566149	PLA2G4A	1
GO:0021514	GO:0021514	ventral spinal cord interneuron differentiation	1/332	13/14661	0.257620124785857	0.586943404894873	0.512466659566149	LMO4	1
GO:0021978	GO:0021978	telencephalon regionalization	1/332	13/14661	0.257620124785857	0.586943404894873	0.512466659566149	BMP2	1
GO:0030497	GO:0030497	fatty acid elongation	1/332	13/14661	0.257620124785857	0.586943404894873	0.512466659566149	HACD1	1
GO:0032486	GO:0032486	Rap protein signal transduction	1/332	13/14661	0.257620124785857	0.586943404894873	0.512466659566149	RAP1A	1
GO:0032510	GO:0032510	endosome to lysosome transport via multivesicular body sorting pathway	1/332	13/14661	0.257620124785857	0.586943404894873	0.512466659566149	VCP	1
GO:0034111	GO:0034111	negative regulation of homotypic cell-cell adhesion	1/332	13/14661	0.257620124785857	0.586943404894873	0.512466659566149	ZNF703	1
GO:0034333	GO:0034333	adherens junction assembly	1/332	13/14661	0.257620124785857	0.586943404894873	0.512466659566149	ZNF703	1
GO:0034616	GO:0034616	response to laminar fluid shear stress	1/332	13/14661	0.257620124785857	0.586943404894873	0.512466659566149	KLF4	1
GO:0034969	GO:0034969	histone arginine methylation	1/332	13/14661	0.257620124785857	0.586943404894873	0.512466659566149	PRMT1	1
GO:0035437	GO:0035437	maintenance of protein localization in endoplasmic reticulum	1/332	13/14661	0.257620124785857	0.586943404894873	0.512466659566149	INSIG1	1
GO:0035630	GO:0035630	bone mineralization involved in bone maturation	1/332	13/14661	0.257620124785857	0.586943404894873	0.512466659566149	BMP2	1
GO:0035810	GO:0035810	positive regulation of urine volume	1/332	13/14661	0.257620124785857	0.586943404894873	0.512466659566149	NPR1	1
GO:0042761	GO:0042761	very long-chain fatty acid biosynthetic process	1/332	13/14661	0.257620124785857	0.586943404894873	0.512466659566149	HACD1	1
GO:0043374	GO:0043374	CD8-positive, alpha-beta T cell differentiation	1/332	13/14661	0.257620124785857	0.586943404894873	0.512466659566149	RUNX1	1
GO:0043558	GO:0043558	regulation of translational initiation in response to stress	1/332	13/14661	0.257620124785857	0.586943404894873	0.512466659566149	EIF2S1	1
GO:0045348	GO:0045348	positive regulation of MHC class II biosynthetic process	1/332	13/14661	0.257620124785857	0.586943404894873	0.512466659566149	XBP1	1
GO:0046185	GO:0046185	aldehyde catabolic process	1/332	13/14661	0.257620124785857	0.586943404894873	0.512466659566149	ALDH3B1	1
GO:0046462	GO:0046462	monoacylglycerol metabolic process	1/332	13/14661	0.257620124785857	0.586943404894873	0.512466659566149	PLA2G4A	1
GO:0048012	GO:0048012	hepatocyte growth factor receptor signaling pathway	1/332	13/14661	0.257620124785857	0.586943404894873	0.512466659566149	NRP1	1
GO:0055057	GO:0055057	neuroblast division	1/332	13/14661	0.257620124785857	0.586943404894873	0.512466659566149	DCT	1
GO:0060670	GO:0060670	branching involved in labyrinthine layer morphogenesis	1/332	13/14661	0.257620124785857	0.586943404894873	0.512466659566149	ADM	1
GO:0061029	GO:0061029	eyelid development in camera-type eye	1/332	13/14661	0.257620124785857	0.586943404894873	0.512466659566149	STRA6	1
GO:0070230	GO:0070230	positive regulation of lymphocyte apoptotic process	1/332	13/14661	0.257620124785857	0.586943404894873	0.512466659566149	ADAM8	1
GO:0070243	GO:0070243	regulation of thymocyte apoptotic process	1/332	13/14661	0.257620124785857	0.586943404894873	0.512466659566149	ADAM8	1
GO:0070254	GO:0070254	mucus secretion	1/332	13/14661	0.257620124785857	0.586943404894873	0.512466659566149	VAMP8	1
GO:0070863	GO:0070863	positive regulation of protein exit from endoplasmic reticulum	1/332	13/14661	0.257620124785857	0.586943404894873	0.512466659566149	SORL1	1
GO:0071236	GO:0071236	cellular response to antibiotic	1/332	13/14661	0.257620124785857	0.586943404894873	0.512466659566149	PLA2G4A	1
GO:0071287	GO:0071287	cellular response to manganese ion	1/332	13/14661	0.257620124785857	0.586943404894873	0.512466659566149	EIF2S1	1
GO:0072677	GO:0072677	eosinophil migration	1/332	13/14661	0.257620124785857	0.586943404894873	0.512466659566149	ADAM8	1
GO:0090110	GO:0090110	COPII-coated vesicle cargo loading	1/332	13/14661	0.257620124785857	0.586943404894873	0.512466659566149	INSIG1	1
GO:0097475	GO:0097475	motor neuron migration	1/332	13/14661	0.257620124785857	0.586943404894873	0.512466659566149	NRP1	1
GO:0098840	GO:0098840	protein transport along microtubule	1/332	13/14661	0.257620124785857	0.586943404894873	0.512466659566149	HSPB1	1
GO:0099118	GO:0099118	microtubule-based protein transport	1/332	13/14661	0.257620124785857	0.586943404894873	0.512466659566149	HSPB1	1
GO:1900103	GO:1900103	positive regulation of endoplasmic reticulum unfolded protein response	1/332	13/14661	0.257620124785857	0.586943404894873	0.512466659566149	XBP1	1
GO:1901678	GO:1901678	iron coordination entity transport	1/332	13/14661	0.257620124785857	0.586943404894873	0.512466659566149	SLC48A1	1
GO:1901841	GO:1901841	regulation of high voltage-gated calcium channel activity	1/332	13/14661	0.257620124785857	0.586943404894873	0.512466659566149	GEM	1
GO:1902043	GO:1902043	positive regulation of extrinsic apoptotic signaling pathway via death domain receptors	1/332	13/14661	0.257620124785857	0.586943404894873	0.512466659566149	ATF3	1
GO:1903025	GO:1903025	regulation of RNA polymerase II regulatory region sequence-specific DNA binding	1/332	13/14661	0.257620124785857	0.586943404894873	0.512466659566149	TMSB4X	1
GO:1903651	GO:1903651	positive regulation of cytoplasmic transport	1/332	13/14661	0.257620124785857	0.586943404894873	0.512466659566149	SORL1	1
GO:1904321	GO:1904321	response to forskolin	1/332	13/14661	0.257620124785857	0.586943404894873	0.512466659566149	FDX1	1
GO:1904322	GO:1904322	cellular response to forskolin	1/332	13/14661	0.257620124785857	0.586943404894873	0.512466659566149	FDX1	1
GO:1904748	GO:1904748	regulation of apoptotic process involved in development	1/332	13/14661	0.257620124785857	0.586943404894873	0.512466659566149	TGFB2	1
GO:1904889	GO:1904889	regulation of excitatory synapse assembly	1/332	13/14661	0.257620124785857	0.586943404894873	0.512466659566149	PTPRD	1
GO:1905203	GO:1905203	regulation of connective tissue replacement	1/332	13/14661	0.257620124785857	0.586943404894873	0.512466659566149	RUNX1	1
GO:1905208	GO:1905208	negative regulation of cardiocyte differentiation	1/332	13/14661	0.257620124785857	0.586943404894873	0.512466659566149	BMP2	1
GO:2000345	GO:2000345	regulation of hepatocyte proliferation	1/332	13/14661	0.257620124785857	0.586943404894873	0.512466659566149	XBP1	1
GO:2000767	GO:2000767	positive regulation of cytoplasmic translation	1/332	13/14661	0.257620124785857	0.586943404894873	0.512466659566149	PKM	1
GO:2001138	GO:2001138	regulation of phospholipid transport	1/332	13/14661	0.257620124785857	0.586943404894873	0.512466659566149	DBI	1
GO:0008154	GO:0008154	actin polymerization or depolymerization	6/332	189/14661	0.257814416830188	0.586943404894873	0.512466659566149	TMSB4X/MICAL2/SVIL/DAAM2/ARPC1B/LIMA1	6
GO:0045664	GO:0045664	regulation of neuron differentiation	6/332	189/14661	0.257814416830188	0.586943404894873	0.512466659566149	NREP/GPRC5B/NBL1/DPYSL2/HEY1/BMP2	6
GO:0071383	GO:0071383	cellular response to steroid hormone stimulus	6/332	189/14661	0.257814416830188	0.586943404894873	0.512466659566149	AXIN2/IGF1R/HSPA8/KDM3A/SGK1/ZFP36L2	6
GO:0001906	GO:0001906	cell killing	4/332	114/14661	0.258553070479867	0.586943404894873	0.512466659566149	PGLYRP1/STXBP2/TUBB4B/RNF19B	4
GO:0007368	GO:0007368	determination of left/right symmetry	4/332	114/14661	0.258553070479867	0.586943404894873	0.512466659566149	MICAL2/TBX2/DAAM2/GATA4	4
GO:0032411	GO:0032411	positive regulation of transporter activity	4/332	114/14661	0.258553070479867	0.586943404894873	0.512466659566149	TMSB4X/IFNGR2/SGK1/STIM1	4
GO:0051101	GO:0051101	regulation of DNA binding	4/332	114/14661	0.258553070479867	0.586943404894873	0.512466659566149	TMSB4X/HEY1/HMOX1/KLF4	4
GO:0051261	GO:0051261	protein depolymerization	4/332	114/14661	0.258553070479867	0.586943404894873	0.512466659566149	MICAL2/SVIL/HSPA8/LIMA1	4
GO:0051222	GO:0051222	positive regulation of protein transport	8/332	267/14661	0.259617283402517	0.588744177594614	0.514038933762227	C1QTNF12/TGFB2/SORL1/AKT2/GLUL/RPH3AL/ADAM8/CD2AP	8
GO:0051147	GO:0051147	regulation of muscle cell differentiation	5/332	152/14661	0.261875502327138	0.588744177594614	0.514038933762227	MORF4L2/XBP1/CYP26B1/RGS2/BMP2	5
GO:0051494	GO:0051494	negative regulation of cytoskeleton organization	5/332	152/14661	0.261875502327138	0.588744177594614	0.514038933762227	TMSB4X/DLC1/SVIL/LIMA1/F11R	5
GO:0046879	GO:0046879	hormone secretion	8/332	268/14661	0.262814836635339	0.588744177594614	0.514038933762227	C1QTNF12/G6PC2/VAMP8/INHA/ADM/PFKL/GLUL/RPH3AL	8
GO:0006110	GO:0006110	regulation of glycolytic process	2/332	44/14661	0.262864799877866	0.588744177594614	0.514038933762227	ZBTB20/OGT	2
GO:0010830	GO:0010830	regulation of myotube differentiation	2/332	44/14661	0.262864799877866	0.588744177594614	0.514038933762227	XBP1/CYP26B1	2
GO:0030835	GO:0030835	negative regulation of actin filament depolymerization	2/332	44/14661	0.262864799877866	0.588744177594614	0.514038933762227	SVIL/LIMA1	2
GO:0034198	GO:0034198	cellular response to amino acid starvation	2/332	44/14661	0.262864799877866	0.588744177594614	0.514038933762227	EIF2S1/ATF3	2
GO:0035036	GO:0035036	sperm-egg recognition	2/332	44/14661	0.262864799877866	0.588744177594614	0.514038933762227	CCT3/CCT8	2
GO:0042267	GO:0042267	natural killer cell mediated cytotoxicity	2/332	44/14661	0.262864799877866	0.588744177594614	0.514038933762227	TUBB4B/RNF19B	2
GO:0043457	GO:0043457	regulation of cellular respiration	2/332	44/14661	0.262864799877866	0.588744177594614	0.514038933762227	VCP/IFNAR1	2
GO:0046460	GO:0046460	neutral lipid biosynthetic process	2/332	44/14661	0.262864799877866	0.588744177594614	0.514038933762227	PLA2G4A/LPL	2
GO:0046463	GO:0046463	acylglycerol biosynthetic process	2/332	44/14661	0.262864799877866	0.588744177594614	0.514038933762227	PLA2G4A/LPL	2
GO:0071470	GO:0071470	cellular response to osmotic stress	2/332	44/14661	0.262864799877866	0.588744177594614	0.514038933762227	NFAT5/AQP5	2
GO:0071526	GO:0071526	semaphorin-plexin signaling pathway	2/332	44/14661	0.262864799877866	0.588744177594614	0.514038933762227	NRP1/SEMA3C	2
GO:0071825	GO:0071825	protein-lipid complex subunit organization	2/332	44/14661	0.262864799877866	0.588744177594614	0.514038933762227	SOAT1/LPL	2
GO:1901799	GO:1901799	negative regulation of proteasomal protein catabolic process	2/332	44/14661	0.262864799877866	0.588744177594614	0.514038933762227	OGT/PBK	2
GO:2000059	GO:2000059	negative regulation of ubiquitin-dependent protein catabolic process	2/332	44/14661	0.262864799877866	0.588744177594614	0.514038933762227	OGT/PBK	2
GO:0042542	GO:0042542	response to hydrogen peroxide	4/332	115/14661	0.263542439476754	0.588744177594614	0.514038933762227	MAPK13/STK24/HMOX1/ZNF277	4
GO:0097529	GO:0097529	myeloid leukocyte migration	6/332	191/14661	0.265457738233085	0.588744177594614	0.514038933762227	TGFB2/RARRES2/NBL1/VAV3/ADAM8/KITLG	6
GO:0006970	GO:0006970	response to osmotic stress	3/332	79/14661	0.265590792444923	0.588744177594614	0.514038933762227	NFAT5/AQP5/MAPK13	3
GO:0008625	GO:0008625	extrinsic apoptotic signaling pathway via death domain receptors	3/332	79/14661	0.265590792444923	0.588744177594614	0.514038933762227	HMOX1/DAPK1/ATF3	3
GO:0035304	GO:0035304	regulation of protein dephosphorylation	3/332	79/14661	0.265590792444923	0.588744177594614	0.514038933762227	DLC1/PPP4R4/HSP90B1	3
GO:0048708	GO:0048708	astrocyte differentiation	3/332	79/14661	0.265590792444923	0.588744177594614	0.514038933762227	IL6ST/CUL4B/BMP2	3
GO:0060191	GO:0060191	regulation of lipase activity	3/332	79/14661	0.265590792444923	0.588744177594614	0.514038933762227	PCSK5/RGS2/PNLIP	3
GO:0030832	GO:0030832	regulation of actin filament length	5/332	153/14661	0.266182469154555	0.588744177594614	0.514038933762227	TMSB4X/SVIL/DAAM2/ARPC1B/LIMA1	5
GO:0002181	GO:0002181	cytoplasmic translation	4/332	116/14661	0.268549932679192	0.588744177594614	0.514038933762227	MIF4GD/EIF4A1/ETF1/PKM	4
GO:0043547	GO:0043547	positive regulation of GTPase activity	7/332	231/14661	0.269989817394631	0.588744177594614	0.514038933762227	WNT4/ARHGAP42/AKT2/RANGAP1/RAP1A/RALGPS2/F11R	7
GO:0099173	GO:0099173	postsynapse organization	5/332	154/14661	0.270505377217627	0.588744177594614	0.514038933762227	NRP1/PTPRD/IGF1R/TMEM108/HSPA8	5
GO:0002686	GO:0002686	negative regulation of leukocyte migration	2/332	45/14661	0.271303974803208	0.588744177594614	0.514038933762227	NBL1/HMOX1	2
GO:0002704	GO:0002704	negative regulation of leukocyte mediated immunity	2/332	45/14661	0.271303974803208	0.588744177594614	0.514038933762227	HMOX1/BST2	2
GO:0010559	GO:0010559	regulation of glycoprotein biosynthetic process	2/332	45/14661	0.271303974803208	0.588744177594614	0.514038933762227	ITM2A/SOAT1	2
GO:0030501	GO:0030501	positive regulation of bone mineralization	2/332	45/14661	0.271303974803208	0.588744177594614	0.514038933762227	WNT4/BMP2	2
GO:0055010	GO:0055010	ventricular cardiac muscle tissue morphogenesis	2/332	45/14661	0.271303974803208	0.588744177594614	0.514038933762227	TGFB2/PKP2	2
GO:0060443	GO:0060443	mammary gland morphogenesis	2/332	45/14661	0.271303974803208	0.588744177594614	0.514038933762227	WNT4/TBX2	2
GO:0061028	GO:0061028	establishment of endothelial barrier	2/332	45/14661	0.271303974803208	0.588744177594614	0.514038933762227	RAP1A/F11R	2
GO:1990089	GO:1990089	response to nerve growth factor	2/332	45/14661	0.271303974803208	0.588744177594614	0.514038933762227	TMEM108/RAP1A	2
GO:2000273	GO:2000273	positive regulation of signaling receptor activity	2/332	45/14661	0.271303974803208	0.588744177594614	0.514038933762227	NRP1/IFNGR2	2
GO:0010596	GO:0010596	negative regulation of endothelial cell migration	3/332	80/14661	0.271737492136658	0.588744177594614	0.514038933762227	SVBP/KLF4/RGCC	3
GO:0019915	GO:0019915	lipid storage	3/332	80/14661	0.271737492136658	0.588744177594614	0.514038933762227	GM2A/SOAT1/LPL	3
GO:0035050	GO:0035050	embryonic heart tube development	3/332	80/14661	0.271737492136658	0.588744177594614	0.514038933762227	MICAL2/TBX2/GATA4	3
GO:0042982	GO:0042982	amyloid precursor protein metabolic process	3/332	80/14661	0.271737492136658	0.588744177594614	0.514038933762227	ITM2A/SORL1/SOAT1	3
GO:1900182	GO:1900182	positive regulation of protein localization to nucleus	3/332	80/14661	0.271737492136658	0.588744177594614	0.514038933762227	CCT3/CCT8/CD2AP	3
GO:0010975	GO:0010975	regulation of neuron projection development	12/332	431/14661	0.27257569799077	0.588744177594614	0.514038933762227	NRP1/PTPRD/SEMA3C/NR2F1/IGF1R/OBSL1/STK24/ROBO1/RAP1A/KLF4/RGS2/SERPINI1	12
GO:0097530	GO:0097530	granulocyte migration	4/332	117/14661	0.273574447736005	0.588744177594614	0.514038933762227	TGFB2/RARRES2/VAV3/ADAM8	4
GO:0001768	GO:0001768	establishment of T cell polarity	1/332	14/14661	0.27444632075603	0.588744177594614	0.514038933762227	CYP26B1	1
GO:0001976	GO:0001976	nervous system process involved in regulation of systemic arterial blood pressure	1/332	14/14661	0.27444632075603	0.588744177594614	0.514038933762227	NAV2	1
GO:0002323	GO:0002323	natural killer cell activation involved in immune response	1/332	14/14661	0.27444632075603	0.588744177594614	0.514038933762227	PGLYRP1	1
GO:0002730	GO:0002730	regulation of dendritic cell cytokine production	1/332	14/14661	0.27444632075603	0.588744177594614	0.514038933762227	BST2	1
GO:0003222	GO:0003222	ventricular trabecula myocardium morphogenesis	1/332	14/14661	0.27444632075603	0.588744177594614	0.514038933762227	TGFB2	1
GO:0006098	GO:0006098	pentose-phosphate shunt	1/332	14/14661	0.27444632075603	0.588744177594614	0.514038933762227	TKT	1
GO:0009209	GO:0009209	pyrimidine ribonucleoside triphosphate biosynthetic process	1/332	14/14661	0.27444632075603	0.588744177594614	0.514038933762227	UCK2	1
GO:0010269	GO:0010269	response to selenium ion	1/332	14/14661	0.27444632075603	0.588744177594614	0.514038933762227	SELENOP	1
GO:0010832	GO:0010832	negative regulation of myotube differentiation	1/332	14/14661	0.27444632075603	0.588744177594614	0.514038933762227	XBP1	1
GO:0019511	GO:0019511	peptidyl-proline hydroxylation	1/332	14/14661	0.27444632075603	0.588744177594614	0.514038933762227	P4HA1	1
GO:0030238	GO:0030238	male sex determination	1/332	14/14661	0.27444632075603	0.588744177594614	0.514038933762227	NR5A1	1
GO:0030852	GO:0030852	regulation of granulocyte differentiation	1/332	14/14661	0.27444632075603	0.588744177594614	0.514038933762227	RUNX1	1
GO:0032306	GO:0032306	regulation of prostaglandin secretion	1/332	14/14661	0.27444632075603	0.588744177594614	0.514038933762227	PLA2G4A	1
GO:0032308	GO:0032308	positive regulation of prostaglandin secretion	1/332	14/14661	0.27444632075603	0.588744177594614	0.514038933762227	PLA2G4A	1
GO:0033008	GO:0033008	positive regulation of mast cell activation involved in immune response	1/332	14/14661	0.27444632075603	0.588744177594614	0.514038933762227	VAMP8	1
GO:0033689	GO:0033689	negative regulation of osteoblast proliferation	1/332	14/14661	0.27444632075603	0.588744177594614	0.514038933762227	AXIN2	1
GO:0035791	GO:0035791	platelet-derived growth factor receptor-beta signaling pathway	1/332	14/14661	0.27444632075603	0.588744177594614	0.514038933762227	PDGFA	1
GO:0036376	GO:0036376	sodium ion export across plasma membrane	1/332	14/14661	0.27444632075603	0.588744177594614	0.514038933762227	FXYD1	1
GO:0042074	GO:0042074	cell migration involved in gastrulation	1/332	14/14661	0.27444632075603	0.588744177594614	0.514038933762227	GPC3	1
GO:0042402	GO:0042402	cellular biogenic amine catabolic process	1/332	14/14661	0.27444632075603	0.588744177594614	0.514038933762227	COMT	1
GO:0042985	GO:0042985	negative regulation of amyloid precursor protein biosynthetic process	1/332	14/14661	0.27444632075603	0.588744177594614	0.514038933762227	ITM2A	1
GO:0043306	GO:0043306	positive regulation of mast cell degranulation	1/332	14/14661	0.27444632075603	0.588744177594614	0.514038933762227	VAMP8	1
GO:0045176	GO:0045176	apical protein localization	1/332	14/14661	0.27444632075603	0.588744177594614	0.514038933762227	SHROOM3	1
GO:0045579	GO:0045579	positive regulation of B cell differentiation	1/332	14/14661	0.27444632075603	0.588744177594614	0.514038933762227	XBP1	1
GO:0045725	GO:0045725	positive regulation of glycogen biosynthetic process	1/332	14/14661	0.27444632075603	0.588744177594614	0.514038933762227	AKT2	1
GO:0046036	GO:0046036	CTP metabolic process	1/332	14/14661	0.27444632075603	0.588744177594614	0.514038933762227	UCK2	1
GO:0046049	GO:0046049	UMP metabolic process	1/332	14/14661	0.27444632075603	0.588744177594614	0.514038933762227	UCK2	1
GO:0046341	GO:0046341	CDP-diacylglycerol metabolic process	1/332	14/14661	0.27444632075603	0.588744177594614	0.514038933762227	AGPAT4	1
GO:0048385	GO:0048385	regulation of retinoic acid receptor signaling pathway	1/332	14/14661	0.27444632075603	0.588744177594614	0.514038933762227	CYP26B1	1
GO:0048715	GO:0048715	negative regulation of oligodendrocyte differentiation	1/332	14/14661	0.27444632075603	0.588744177594614	0.514038933762227	DAAM2	1
GO:0048934	GO:0048934	peripheral nervous system neuron differentiation	1/332	14/14661	0.27444632075603	0.588744177594614	0.514038933762227	RUNX1	1
GO:0048935	GO:0048935	peripheral nervous system neuron development	1/332	14/14661	0.27444632075603	0.588744177594614	0.514038933762227	RUNX1	1
GO:0051589	GO:0051589	negative regulation of neurotransmitter transport	1/332	14/14661	0.27444632075603	0.588744177594614	0.514038933762227	RAP1A	1
GO:0051764	GO:0051764	actin crosslink formation	1/332	14/14661	0.27444632075603	0.588744177594614	0.514038933762227	MARCKS	1
GO:0055012	GO:0055012	ventricular cardiac muscle cell differentiation	1/332	14/14661	0.27444632075603	0.588744177594614	0.514038933762227	FHL2	1
GO:0060026	GO:0060026	convergent extension	1/332	14/14661	0.27444632075603	0.588744177594614	0.514038933762227	NKD1	1
GO:0060192	GO:0060192	negative regulation of lipase activity	1/332	14/14661	0.27444632075603	0.588744177594614	0.514038933762227	RGS2	1
GO:0060628	GO:0060628	regulation of ER to Golgi vesicle-mediated transport	1/332	14/14661	0.27444632075603	0.588744177594614	0.514038933762227	SORL1	1
GO:0061307	GO:0061307	cardiac neural crest cell differentiation involved in heart development	1/332	14/14661	0.27444632075603	0.588744177594614	0.514038933762227	SEMA3C	1
GO:0061308	GO:0061308	cardiac neural crest cell development involved in heart development	1/332	14/14661	0.27444632075603	0.588744177594614	0.514038933762227	SEMA3C	1
GO:0070885	GO:0070885	negative regulation of calcineurin-NFAT signaling cascade	1/332	14/14661	0.27444632075603	0.588744177594614	0.514038933762227	FHL2	1
GO:0071474	GO:0071474	cellular hyperosmotic response	1/332	14/14661	0.27444632075603	0.588744177594614	0.514038933762227	NFAT5	1
GO:0072075	GO:0072075	metanephric mesenchyme development	1/332	14/14661	0.27444632075603	0.588744177594614	0.514038933762227	WNT4	1
GO:0086069	GO:0086069	bundle of His cell to Purkinje myocyte communication	1/332	14/14661	0.27444632075603	0.588744177594614	0.514038933762227	PKP2	1
GO:0097531	GO:0097531	mast cell migration	1/332	14/14661	0.27444632075603	0.588744177594614	0.514038933762227	KITLG	1
GO:0098814	GO:0098814	spontaneous synaptic transmission	1/332	14/14661	0.27444632075603	0.588744177594614	0.514038933762227	RPH3AL	1
GO:0106057	GO:0106057	negative regulation of calcineurin-mediated signaling	1/332	14/14661	0.27444632075603	0.588744177594614	0.514038933762227	FHL2	1
GO:1900153	GO:1900153	positive regulation of nuclear-transcribed mRNA catabolic process, deadenylation-dependent decay	1/332	14/14661	0.27444632075603	0.588744177594614	0.514038933762227	ZFP36L2	1
GO:1901163	GO:1901163	regulation of trophoblast cell migration	1/332	14/14661	0.27444632075603	0.588744177594614	0.514038933762227	TIMP1	1
GO:1902287	GO:1902287	semaphorin-plexin signaling pathway involved in axon guidance	1/332	14/14661	0.27444632075603	0.588744177594614	0.514038933762227	NRP1	1
GO:1904424	GO:1904424	regulation of GTP binding	1/332	14/14661	0.27444632075603	0.588744177594614	0.514038933762227	EIF2S1	1
GO:2001185	GO:2001185	regulation of CD8-positive, alpha-beta T cell activation	1/332	14/14661	0.27444632075603	0.588744177594614	0.514038933762227	RUNX1	1
GO:0000422	GO:0000422	autophagy of mitochondrion	3/332	81/14661	0.277899551578721	0.594035361571928	0.51865872394198	OGT/CAMKK2/SLC25A5	3
GO:0002028	GO:0002028	regulation of sodium ion transport	3/332	81/14661	0.277899551578721	0.594035361571928	0.51865872394198	FXYD1/FXYD6/PKP2	3
GO:0033273	GO:0033273	response to vitamin	3/332	81/14661	0.277899551578721	0.594035361571928	0.51865872394198	IGF1R/GATA4/CYP26B1	3
GO:0061726	GO:0061726	mitochondrion disassembly	3/332	81/14661	0.277899551578721	0.594035361571928	0.51865872394198	OGT/CAMKK2/SLC25A5	3
GO:0071347	GO:0071347	cellular response to interleukin-1	3/332	81/14661	0.277899551578721	0.594035361571928	0.51865872394198	EGR1/RBMX/MAPK13	3
GO:0002702	GO:0002702	positive regulation of production of molecular mediator of immune response	4/332	118/14661	0.278614890776106	0.594035361571928	0.51865872394198	GPRC5B/GPI/XBP1/HK1	4
GO:0010811	GO:0010811	positive regulation of cell-substrate adhesion	4/332	118/14661	0.278614890776106	0.594035361571928	0.51865872394198	EGFL6/WNT4/NRP1/CCDC80	4
GO:0030282	GO:0030282	bone mineralization	4/332	118/14661	0.278614890776106	0.594035361571928	0.51865872394198	WNT4/AXIN2/GPC3/BMP2	4
GO:0030326	GO:0030326	embryonic limb morphogenesis	4/332	118/14661	0.278614890776106	0.594035361571928	0.51865872394198	TGFB2/TBX2/GPC3/CYP26B1	4
GO:0035113	GO:0035113	embryonic appendage morphogenesis	4/332	118/14661	0.278614890776106	0.594035361571928	0.51865872394198	TGFB2/TBX2/GPC3/CYP26B1	4
GO:0051048	GO:0051048	negative regulation of secretion	5/332	156/14661	0.27919620259999	0.594035361571928	0.51865872394198	VAMP8/INHA/HMOX1/PFKL/RAP1A	5
GO:0002228	GO:0002228	natural killer cell mediated immunity	2/332	46/14661	0.279740079048018	0.594035361571928	0.51865872394198	TUBB4B/RNF19B	2
GO:0007528	GO:0007528	neuromuscular junction development	2/332	46/14661	0.279740079048018	0.594035361571928	0.51865872394198	PPFIBP2/COL4A5	2
GO:0010665	GO:0010665	regulation of cardiac muscle cell apoptotic process	2/332	46/14661	0.279740079048018	0.594035361571928	0.51865872394198	GATA6/GATA4	2
GO:0034381	GO:0034381	plasma lipoprotein particle clearance	2/332	46/14661	0.279740079048018	0.594035361571928	0.51865872394198	HMOX1/SOAT1	2
GO:0035094	GO:0035094	response to nicotine	2/332	46/14661	0.279740079048018	0.594035361571928	0.51865872394198	IGF1R/HMOX1	2
GO:0048066	GO:0048066	developmental pigmentation	2/332	46/14661	0.279740079048018	0.594035361571928	0.51865872394198	DCT/KITLG	2
GO:1990928	GO:1990928	response to amino acid starvation	2/332	46/14661	0.279740079048018	0.594035361571928	0.51865872394198	EIF2S1/ATF3	2
GO:0034248	GO:0034248	regulation of cellular amide metabolic process	13/332	475/14661	0.281164647162217	0.596725418388051	0.521007441755494	SORL1/MIF4GD/MSI2/AKT2/HSPB1/EIF2S1/BTG2/ETF1/DAPK1/POLR2G/ZFP36L2/PKM/RGS2	13
GO:1903311	GO:1903311	regulation of mRNA metabolic process	8/332	274/14661	0.282239042467502	0.596936823601312	0.52119202194253	AXIN2/RBMX/SMU1/HNRNPM/HSPA8/BTG2/POLR2G/ZFP36L2	8
GO:0043244	GO:0043244	regulation of protein-containing complex disassembly	4/332	119/14661	0.283670176864541	0.596936823601312	0.52119202194253	IGF1R/SVIL/ETF1/LIMA1	4
GO:0006690	GO:0006690	icosanoid metabolic process	3/332	82/14661	0.284075044483704	0.596936823601312	0.52119202194253	PLA2G4A/PTGR1/CPA1	3
GO:0014032	GO:0014032	neural crest cell development	3/332	82/14661	0.284075044483704	0.596936823601312	0.52119202194253	NRP1/SEMA3C/KITLG	3
GO:0048041	GO:0048041	focal adhesion assembly	3/332	82/14661	0.284075044483704	0.596936823601312	0.52119202194253	WNT4/NRP1/DLC1	3
GO:0097305	GO:0097305	response to alcohol	7/332	235/14661	0.284091161060405	0.596936823601312	0.52119202194253	IGF1R/GNG2/SGK1/FDX1/SPIDR/RGS2/NPPC	7
GO:0009914	GO:0009914	hormone transport	8/332	275/14661	0.285513568994199	0.596936823601312	0.52119202194253	C1QTNF12/G6PC2/VAMP8/INHA/ADM/PFKL/GLUL/RPH3AL	8
GO:0019933	GO:0019933	cAMP-mediated signaling	2/332	47/14661	0.288168935945889	0.596936823601312	0.52119202194253	CAP1/ADM	2
GO:0042149	GO:0042149	cellular response to glucose starvation	2/332	47/14661	0.288168935945889	0.596936823601312	0.52119202194253	XBP1/ASNS	2
GO:0046638	GO:0046638	positive regulation of alpha-beta T cell differentiation	2/332	47/14661	0.288168935945889	0.596936823601312	0.52119202194253	CD83/RUNX1	2
GO:0050885	GO:0050885	neuromuscular process controlling balance	2/332	47/14661	0.288168935945889	0.596936823601312	0.52119202194253	GM2A/ALDH1A3	2
GO:0051123	GO:0051123	RNA polymerase II preinitiation complex assembly	2/332	47/14661	0.288168935945889	0.596936823601312	0.52119202194253	THRA/GTF2A1	2
GO:1902041	GO:1902041	regulation of extrinsic apoptotic signaling pathway via death domain receptors	2/332	47/14661	0.288168935945889	0.596936823601312	0.52119202194253	HMOX1/ATF3	2
GO:1902459	GO:1902459	positive regulation of stem cell population maintenance	2/332	47/14661	0.288168935945889	0.596936823601312	0.52119202194253	OGT/RBBP7	2
GO:0045621	GO:0045621	positive regulation of lymphocyte differentiation	4/332	120/14661	0.288739230437581	0.596936823601312	0.52119202194253	CD83/RUNX1/XBP1/ADAM8	4
GO:0021675	GO:0021675	nerve development	3/332	83/14661	0.29026208016814	0.596936823601312	0.52119202194253	NRP1/NAV2/SULF1	3
GO:0033077	GO:0033077	T cell differentiation in thymus	3/332	83/14661	0.29026208016814	0.596936823601312	0.52119202194253	WNT4/ZFP36L2/ADAM8	3
GO:0001767	GO:0001767	establishment of lymphocyte polarity	1/332	15/14661	0.290892270200216	0.596936823601312	0.52119202194253	CYP26B1	1
GO:0002283	GO:0002283	neutrophil activation involved in immune response	1/332	15/14661	0.290892270200216	0.596936823601312	0.52119202194253	STXBP2	1
GO:0002371	GO:0002371	dendritic cell cytokine production	1/332	15/14661	0.290892270200216	0.596936823601312	0.52119202194253	BST2	1
GO:0002693	GO:0002693	positive regulation of cellular extravasation	1/332	15/14661	0.290892270200216	0.596936823601312	0.52119202194253	ADAM8	1
GO:0006089	GO:0006089	lactate metabolic process	1/332	15/14661	0.290892270200216	0.596936823601312	0.52119202194253	LDHA	1
GO:0006415	GO:0006415	translational termination	1/332	15/14661	0.290892270200216	0.596936823601312	0.52119202194253	ETF1	1
GO:0006595	GO:0006595	polyamine metabolic process	1/332	15/14661	0.290892270200216	0.596936823601312	0.52119202194253	SAT2	1
GO:0007096	GO:0007096	regulation of exit from mitosis	1/332	15/14661	0.290892270200216	0.596936823601312	0.52119202194253	RGCC	1
GO:0008356	GO:0008356	asymmetric cell division	1/332	15/14661	0.290892270200216	0.596936823601312	0.52119202194253	ACTR3	1
GO:0009070	GO:0009070	serine family amino acid biosynthetic process	1/332	15/14661	0.290892270200216	0.596936823601312	0.52119202194253	SERINC3	1
GO:0009130	GO:0009130	pyrimidine nucleoside monophosphate biosynthetic process	1/332	15/14661	0.290892270200216	0.596936823601312	0.52119202194253	UCK2	1
GO:0009173	GO:0009173	pyrimidine ribonucleoside monophosphate metabolic process	1/332	15/14661	0.290892270200216	0.596936823601312	0.52119202194253	UCK2	1
GO:0009642	GO:0009642	response to light intensity	1/332	15/14661	0.290892270200216	0.596936823601312	0.52119202194253	AKT2	1
GO:0010663	GO:0010663	positive regulation of striated muscle cell apoptotic process	1/332	15/14661	0.290892270200216	0.596936823601312	0.52119202194253	GATA6	1
GO:0010666	GO:0010666	positive regulation of cardiac muscle cell apoptotic process	1/332	15/14661	0.290892270200216	0.596936823601312	0.52119202194253	GATA6	1
GO:0010889	GO:0010889	regulation of sequestering of triglyceride	1/332	15/14661	0.290892270200216	0.596936823601312	0.52119202194253	LPL	1
GO:0014819	GO:0014819	regulation of skeletal muscle contraction	1/332	15/14661	0.290892270200216	0.596936823601312	0.52119202194253	NR4A1	1
GO:0021554	GO:0021554	optic nerve development	1/332	15/14661	0.290892270200216	0.596936823601312	0.52119202194253	NAV2	1
GO:0030174	GO:0030174	regulation of DNA-templated DNA replication initiation	1/332	15/14661	0.290892270200216	0.596936823601312	0.52119202194253	MCM5	1
GO:0032095	GO:0032095	regulation of response to food	1/332	15/14661	0.290892270200216	0.596936823601312	0.52119202194253	NUCB2	1
GO:0032488	GO:0032488	Cdc42 protein signal transduction	1/332	15/14661	0.290892270200216	0.596936823601312	0.52119202194253	NRP1	1
GO:0032933	GO:0032933	SREBP signaling pathway	1/332	15/14661	0.290892270200216	0.596936823601312	0.52119202194253	INSIG1	1
GO:0035358	GO:0035358	regulation of peroxisome proliferator activated receptor signaling pathway	1/332	15/14661	0.290892270200216	0.596936823601312	0.52119202194253	BMP2	1
GO:0035795	GO:0035795	negative regulation of mitochondrial membrane permeability	1/332	15/14661	0.290892270200216	0.596936823601312	0.52119202194253	SLC25A5	1
GO:0042994	GO:0042994	cytoplasmic sequestering of transcription factor	1/332	15/14661	0.290892270200216	0.596936823601312	0.52119202194253	TMSB4X	1
GO:0045475	GO:0045475	locomotor rhythm	1/332	15/14661	0.290892270200216	0.596936823601312	0.52119202194253	EGR1	1
GO:0045721	GO:0045721	negative regulation of gluconeogenesis	1/332	15/14661	0.290892270200216	0.596936823601312	0.52119202194253	C1QTNF12	1
GO:0045836	GO:0045836	positive regulation of meiotic nuclear division	1/332	15/14661	0.290892270200216	0.596936823601312	0.52119202194253	WNT4	1
GO:0045989	GO:0045989	positive regulation of striated muscle contraction	1/332	15/14661	0.290892270200216	0.596936823601312	0.52119202194253	RGS2	1
GO:0048484	GO:0048484	enteric nervous system development	1/332	15/14661	0.290892270200216	0.596936823601312	0.52119202194253	KIF26A	1
GO:0048820	GO:0048820	hair follicle maturation	1/332	15/14661	0.290892270200216	0.596936823601312	0.52119202194253	TGFB2	1
GO:0051014	GO:0051014	actin filament severing	1/332	15/14661	0.290892270200216	0.596936823601312	0.52119202194253	SVIL	1
GO:0051956	GO:0051956	negative regulation of amino acid transport	1/332	15/14661	0.290892270200216	0.596936823601312	0.52119202194253	RGS2	1
GO:0060572	GO:0060572	morphogenesis of an epithelial bud	1/332	15/14661	0.290892270200216	0.596936823601312	0.52119202194253	SULF1	1
GO:0060576	GO:0060576	intestinal epithelial cell development	1/332	15/14661	0.290892270200216	0.596936823601312	0.52119202194253	IL6ST	1
GO:0061450	GO:0061450	trophoblast cell migration	1/332	15/14661	0.290892270200216	0.596936823601312	0.52119202194253	TIMP1	1
GO:0070875	GO:0070875	positive regulation of glycogen metabolic process	1/332	15/14661	0.290892270200216	0.596936823601312	0.52119202194253	AKT2	1
GO:0071380	GO:0071380	cellular response to prostaglandin E stimulus	1/332	15/14661	0.290892270200216	0.596936823601312	0.52119202194253	GNG2	1
GO:0072148	GO:0072148	epithelial cell fate commitment	1/332	15/14661	0.290892270200216	0.596936823601312	0.52119202194253	NRP1	1
GO:0098543	GO:0098543	detection of other organism	1/332	15/14661	0.290892270200216	0.596936823601312	0.52119202194253	PGLYRP1	1
GO:1902570	GO:1902570	protein localization to nucleolus	1/332	15/14661	0.290892270200216	0.596936823601312	0.52119202194253	GLUL	1
GO:1902931	GO:1902931	negative regulation of alcohol biosynthetic process	1/332	15/14661	0.290892270200216	0.596936823601312	0.52119202194253	BMP2	1
GO:1904683	GO:1904683	regulation of metalloendopeptidase activity	1/332	15/14661	0.290892270200216	0.596936823601312	0.52119202194253	SORL1	1
GO:2001256	GO:2001256	regulation of store-operated calcium entry	1/332	15/14661	0.290892270200216	0.596936823601312	0.52119202194253	STIM1	1
GO:0007159	GO:0007159	leukocyte cell-cell adhesion	10/332	357/14661	0.29108445888801	0.597007279563153	0.52125353780779	LGALS1/IL6ST/NFAT5/CD83/RUNX1/XBP1/KLF4/ADAM8/F11R/KITLG	10
GO:0048872	GO:0048872	homeostasis of number of cells	8/332	277/14661	0.292091896288722	0.598748808544144	0.522774085669788	THRA/PRMT1/INHA/GPI/HMOX1/SP3/SLC25A5/KITLG	8
GO:0015918	GO:0015918	sterol transport	4/332	121/14661	0.29382098571725	0.60090448088529	0.524656226596108	VAPA/SOAT1/LIMA1/PNLIP	4
GO:0034249	GO:0034249	negative regulation of cellular amide metabolic process	7/332	238/14661	0.294783090008233	0.60090448088529	0.524656226596108	SORL1/EIF2S1/BTG2/DAPK1/POLR2G/ZFP36L2/RGS2	7
GO:0090257	GO:0090257	regulation of muscle system process	7/332	238/14661	0.294783090008233	0.60090448088529	0.524656226596108	IL6ST/ARHGAP42/PKP2/NR4A1/GATA4/RGS2/DOCK4	7
GO:0002275	GO:0002275	myeloid cell activation involved in immune response	3/332	84/14661	0.296458803906942	0.60090448088529	0.524656226596108	STXBP2/VAMP8/HMOX1	3
GO:0032677	GO:0032677	regulation of interleukin-8 production	3/332	84/14661	0.296458803906942	0.60090448088529	0.524656226596108	TMSB4X/F3/KLF4	3
GO:1901216	GO:1901216	positive regulation of neuron death	3/332	84/14661	0.296458803906942	0.60090448088529	0.524656226596108	TGFB2/EGR1/EIF2S1	3
GO:0006220	GO:0006220	pyrimidine nucleotide metabolic process	2/332	48/14661	0.296586558447052	0.60090448088529	0.524656226596108	UCK2/UNG	2
GO:0010662	GO:0010662	regulation of striated muscle cell apoptotic process	2/332	48/14661	0.296586558447052	0.60090448088529	0.524656226596108	GATA6/GATA4	2
GO:0032210	GO:0032210	regulation of telomere maintenance via telomerase	2/332	48/14661	0.296586558447052	0.60090448088529	0.524656226596108	CCT3/CCT8	2
GO:0038093	GO:0038093	Fc receptor signaling pathway	2/332	48/14661	0.296586558447052	0.60090448088529	0.524656226596108	MAP3K1/VAV3	2
GO:0046622	GO:0046622	positive regulation of organ growth	2/332	48/14661	0.296586558447052	0.60090448088529	0.524656226596108	TBX2/GATA6	2
GO:0048599	GO:0048599	oocyte development	2/332	48/14661	0.296586558447052	0.60090448088529	0.524656226596108	WNT4/NPPC	2
GO:0050873	GO:0050873	brown fat cell differentiation	2/332	48/14661	0.296586558447052	0.60090448088529	0.524656226596108	PLAC8/RGS2	2
GO:1902930	GO:1902930	regulation of alcohol biosynthetic process	2/332	48/14661	0.296586558447052	0.60090448088529	0.524656226596108	WNT4/BMP2	2
GO:0021543	GO:0021543	pallium development	5/332	160/14661	0.296738320545847	0.60090448088529	0.524656226596108	IGF1R/TMEM108/ROBO1/BTG2/GART	5
GO:0043488	GO:0043488	regulation of mRNA stability	5/332	160/14661	0.296738320545847	0.60090448088529	0.524656226596108	AXIN2/HNRNPM/BTG2/POLR2G/ZFP36L2	5
GO:0045936	GO:0045936	negative regulation of phosphate metabolic process	11/332	400/14661	0.297991584148281	0.60090448088529	0.524656226596108	TGFB2/SORL1/PIK3IP1/PTPN13/HSPB1/INHA/PPP4R4/PDGFA/PBK/RGS2/BMP2	11
GO:1900180	GO:1900180	regulation of protein localization to nucleus	4/332	122/14661	0.298914387105701	0.60090448088529	0.524656226596108	CCT3/CCT8/GLUL/CD2AP	4
GO:0010563	GO:0010563	negative regulation of phosphorus metabolic process	11/332	401/14661	0.300754978185452	0.60090448088529	0.524656226596108	TGFB2/SORL1/PIK3IP1/PTPN13/HSPB1/INHA/PPP4R4/PDGFA/PBK/RGS2/BMP2	11
GO:0006029	GO:0006029	proteoglycan metabolic process	3/332	85/14661	0.302663397232009	0.60090448088529	0.524656226596108	SULF1/BMP2/HS6ST1	3
GO:0032436	GO:0032436	positive regulation of proteasomal ubiquitin-dependent protein catabolic process	3/332	85/14661	0.302663397232009	0.60090448088529	0.524656226596108	AXIN2/VCP/RNF19B	3
GO:0032637	GO:0032637	interleukin-8 production	3/332	85/14661	0.302663397232009	0.60090448088529	0.524656226596108	TMSB4X/F3/KLF4	3
GO:0051591	GO:0051591	response to cAMP	3/332	85/14661	0.302663397232009	0.60090448088529	0.524656226596108	GATA6/FDX1/RAP1A	3
GO:0090277	GO:0090277	positive regulation of peptide hormone secretion	3/332	85/14661	0.302663397232009	0.60090448088529	0.524656226596108	C1QTNF12/GLUL/RPH3AL	3
GO:2000781	GO:2000781	positive regulation of double-strand break repair	3/332	85/14661	0.302663397232009	0.60090448088529	0.524656226596108	MORF4L2/SPIDR/RBBP8	3
GO:0043087	GO:0043087	regulation of GTPase activity	9/332	321/14661	0.304317740323843	0.60090448088529	0.524656226596108	WNT4/ARHGAP42/AKT2/EIF2S1/VAV3/RANGAP1/RAP1A/RALGPS2/F11R	9
GO:1903037	GO:1903037	regulation of leukocyte cell-cell adhesion	9/332	321/14661	0.304317740323843	0.60090448088529	0.524656226596108	LGALS1/IL6ST/NFAT5/CD83/RUNX1/XBP1/KLF4/ADAM8/KITLG	9
GO:0002639	GO:0002639	positive regulation of immunoglobulin production	2/332	49/14661	0.304989142716723	0.60090448088529	0.524656226596108	GPI/XBP1	2
GO:0006111	GO:0006111	regulation of gluconeogenesis	2/332	49/14661	0.304989142716723	0.60090448088529	0.524656226596108	C1QTNF12/OGT	2
GO:0016574	GO:0016574	histone ubiquitination	2/332	49/14661	0.304989142716723	0.60090448088529	0.524656226596108	RNF2/CUL4B	2
GO:0030850	GO:0030850	prostate gland development	2/332	49/14661	0.304989142716723	0.60090448088529	0.524656226596108	SULF1/PSAP	2
GO:0043666	GO:0043666	regulation of phosphoprotein phosphatase activity	2/332	49/14661	0.304989142716723	0.60090448088529	0.524656226596108	PPP4R4/HSP90B1	2
GO:0045010	GO:0045010	actin nucleation	2/332	49/14661	0.304989142716723	0.60090448088529	0.524656226596108	ACTR3/ARPC1B	2
GO:0048146	GO:0048146	positive regulation of fibroblast proliferation	2/332	49/14661	0.304989142716723	0.60090448088529	0.524656226596108	PDGFC/PDGFA	2
GO:0048546	GO:0048546	digestive tract morphogenesis	2/332	49/14661	0.304989142716723	0.60090448088529	0.524656226596108	STRA6/GATA4	2
GO:0050918	GO:0050918	positive chemotaxis	2/332	49/14661	0.304989142716723	0.60090448088529	0.524656226596108	NRP1/F3	2
GO:0051489	GO:0051489	regulation of filopodium assembly	2/332	49/14661	0.304989142716723	0.60090448088529	0.524656226596108	NRP1/DAAM2	2
GO:0097352	GO:0097352	autophagosome maturation	2/332	49/14661	0.304989142716723	0.60090448088529	0.524656226596108	VAMP8/VCP	2
GO:1903202	GO:1903202	negative regulation of oxidative stress-induced cell death	2/332	49/14661	0.304989142716723	0.60090448088529	0.524656226596108	HSPB1/GATA4	2
GO:0048511	GO:0048511	rhythmic process	8/332	281/14661	0.305357589847845	0.60090448088529	0.524656226596108	CAVIN3/TGFB2/EGR1/OGT/PAM/IGF1R/ADAMTS1/NR5A1	8
GO:0001991	GO:0001991	regulation of systemic arterial blood pressure by circulatory renin-angiotensin	1/332	16/14661	0.306966540737805	0.60090448088529	0.524656226596108	PCSK5	1
GO:0002834	GO:0002834	regulation of response to tumor cell	1/332	16/14661	0.306966540737805	0.60090448088529	0.524656226596108	DAPK1	1
GO:0006740	GO:0006740	NADPH regeneration	1/332	16/14661	0.306966540737805	0.60090448088529	0.524656226596108	TKT	1
GO:0007289	GO:0007289	spermatid nucleus differentiation	1/332	16/14661	0.306966540737805	0.60090448088529	0.524656226596108	KDM3A	1
GO:0009068	GO:0009068	aspartate family amino acid catabolic process	1/332	16/14661	0.306966540737805	0.60090448088529	0.524656226596108	SLC25A21	1
GO:0009208	GO:0009208	pyrimidine ribonucleoside triphosphate metabolic process	1/332	16/14661	0.306966540737805	0.60090448088529	0.524656226596108	UCK2	1
GO:0009310	GO:0009310	amine catabolic process	1/332	16/14661	0.306966540737805	0.60090448088529	0.524656226596108	COMT	1
GO:0010744	GO:0010744	positive regulation of macrophage derived foam cell differentiation	1/332	16/14661	0.306966540737805	0.60090448088529	0.524656226596108	LPL	1
GO:0014067	GO:0014067	negative regulation of phosphatidylinositol 3-kinase signaling	1/332	16/14661	0.306966540737805	0.60090448088529	0.524656226596108	PIK3IP1	1
GO:0015867	GO:0015867	ATP transport	1/332	16/14661	0.306966540737805	0.60090448088529	0.524656226596108	SLC25A5	1
GO:0032274	GO:0032274	gonadotropin secretion	1/332	16/14661	0.306966540737805	0.60090448088529	0.524656226596108	INHA	1
GO:0043116	GO:0043116	negative regulation of vascular permeability	1/332	16/14661	0.306966540737805	0.60090448088529	0.524656226596108	ADM	1
GO:0043217	GO:0043217	myelin maintenance	1/332	16/14661	0.306966540737805	0.60090448088529	0.524656226596108	AKT2	1
GO:0045947	GO:0045947	negative regulation of translational initiation	1/332	16/14661	0.306966540737805	0.60090448088529	0.524656226596108	EIF2S1	1
GO:0046321	GO:0046321	positive regulation of fatty acid oxidation	1/332	16/14661	0.306966540737805	0.60090448088529	0.524656226596108	AKT2	1
GO:0046794	GO:0046794	transport of virus	1/332	16/14661	0.306966540737805	0.60090448088529	0.524656226596108	BST2	1
GO:0048268	GO:0048268	clathrin coat assembly	1/332	16/14661	0.306966540737805	0.60090448088529	0.524656226596108	PIK3C2A	1
GO:0048532	GO:0048532	anatomical structure arrangement	1/332	16/14661	0.306966540737805	0.60090448088529	0.524656226596108	NRP1	1
GO:0051044	GO:0051044	positive regulation of membrane protein ectodomain proteolysis	1/332	16/14661	0.306966540737805	0.60090448088529	0.524656226596108	ADAM8	1
GO:0051447	GO:0051447	negative regulation of meiotic cell cycle	1/332	16/14661	0.306966540737805	0.60090448088529	0.524656226596108	NPPC	1
GO:0055089	GO:0055089	fatty acid homeostasis	1/332	16/14661	0.306966540737805	0.60090448088529	0.524656226596108	XBP1	1
GO:0055119	GO:0055119	relaxation of cardiac muscle	1/332	16/14661	0.306966540737805	0.60090448088529	0.524656226596108	RGS2	1
GO:0060841	GO:0060841	venous blood vessel development	1/332	16/14661	0.306966540737805	0.60090448088529	0.524656226596108	SEMA3C	1
GO:0060911	GO:0060911	cardiac cell fate commitment	1/332	16/14661	0.306966540737805	0.60090448088529	0.524656226596108	TENM4	1
GO:0061158	GO:0061158	3'-UTR-mediated mRNA destabilization	1/332	16/14661	0.306966540737805	0.60090448088529	0.524656226596108	ZFP36L2	1
GO:0061469	GO:0061469	regulation of type B pancreatic cell proliferation	1/332	16/14661	0.306966540737805	0.60090448088529	0.524656226596108	NR4A1	1
GO:0061548	GO:0061548	ganglion development	1/332	16/14661	0.306966540737805	0.60090448088529	0.524656226596108	NRP1	1
GO:0061684	GO:0061684	chaperone-mediated autophagy	1/332	16/14661	0.306966540737805	0.60090448088529	0.524656226596108	HSPA8	1
GO:0061760	GO:0061760	antifungal innate immune response	1/332	16/14661	0.306966540737805	0.60090448088529	0.524656226596108	RARRES2	1
GO:0070734	GO:0070734	histone H3-K27 methylation	1/332	16/14661	0.306966540737805	0.60090448088529	0.524656226596108	OGT	1
GO:0071404	GO:0071404	cellular response to low-density lipoprotein particle stimulus	1/332	16/14661	0.306966540737805	0.60090448088529	0.524656226596108	LPL	1
GO:0071501	GO:0071501	cellular response to sterol depletion	1/332	16/14661	0.306966540737805	0.60090448088529	0.524656226596108	INSIG1	1
GO:0072109	GO:0072109	glomerular mesangium development	1/332	16/14661	0.306966540737805	0.60090448088529	0.524656226596108	EGR1	1
GO:0072176	GO:0072176	nephric duct development	1/332	16/14661	0.306966540737805	0.60090448088529	0.524656226596108	GPC3	1
GO:0072224	GO:0072224	metanephric glomerulus development	1/332	16/14661	0.306966540737805	0.60090448088529	0.524656226596108	EGR1	1
GO:0099633	GO:0099633	protein localization to postsynaptic specialization membrane	1/332	16/14661	0.306966540737805	0.60090448088529	0.524656226596108	RAP1A	1
GO:0099645	GO:0099645	neurotransmitter receptor localization to postsynaptic specialization membrane	1/332	16/14661	0.306966540737805	0.60090448088529	0.524656226596108	RAP1A	1
GO:1900117	GO:1900117	regulation of execution phase of apoptosis	1/332	16/14661	0.306966540737805	0.60090448088529	0.524656226596108	DLC1	1
GO:1901201	GO:1901201	regulation of extracellular matrix assembly	1/332	16/14661	0.306966540737805	0.60090448088529	0.524656226596108	RGCC	1
GO:1901550	GO:1901550	regulation of endothelial cell development	1/332	16/14661	0.306966540737805	0.60090448088529	0.524656226596108	F11R	1
GO:1901679	GO:1901679	nucleotide transmembrane transport	1/332	16/14661	0.306966540737805	0.60090448088529	0.524656226596108	SLC25A5	1
GO:1902033	GO:1902033	regulation of hematopoietic stem cell proliferation	1/332	16/14661	0.306966540737805	0.60090448088529	0.524656226596108	KITLG	1
GO:1902285	GO:1902285	semaphorin-plexin signaling pathway involved in neuron projection guidance	1/332	16/14661	0.306966540737805	0.60090448088529	0.524656226596108	NRP1	1
GO:1903140	GO:1903140	regulation of establishment of endothelial barrier	1/332	16/14661	0.306966540737805	0.60090448088529	0.524656226596108	F11R	1
GO:1903589	GO:1903589	positive regulation of blood vessel endothelial cell proliferation involved in sprouting angiogenesis	1/332	16/14661	0.306966540737805	0.60090448088529	0.524656226596108	HMOX1	1
GO:1904862	GO:1904862	inhibitory synapse assembly	1/332	16/14661	0.306966540737805	0.60090448088529	0.524656226596108	CBLN4	1
GO:1904948	GO:1904948	midbrain dopaminergic neuron differentiation	1/332	16/14661	0.306966540737805	0.60090448088529	0.524656226596108	NR4A2	1
GO:0002526	GO:0002526	acute inflammatory response	3/332	86/14661	0.308874078177819	0.604013321441836	0.52737058904034	IL6ST/F3/ADAM8	3
GO:0071346	GO:0071346	cellular response to interferon-gamma	3/332	86/14661	0.308874078177819	0.604013321441836	0.52737058904034	IFNGR2/ACTR3/DAPK1	3
GO:0006352	GO:0006352	DNA-templated transcription initiation	4/332	124/14661	0.30913195894664	0.604205203481237	0.527538123332306	THRA/POLR2G/GTF2E2/GTF2A1	4
GO:0009416	GO:0009416	response to light stimulus	8/332	283/14661	0.312040342732151	0.609574677795969	0.532226269655697	MEIS2/AKT2/TIMP1/MAPK13/EIF2S1/PBK/DCT/CUL4B	8
GO:0010659	GO:0010659	cardiac muscle cell apoptotic process	2/332	50/14661	0.313373061924727	0.60965890956755	0.532299813330013	GATA6/GATA4	2
GO:0015804	GO:0015804	neutral amino acid transport	2/332	50/14661	0.313373061924727	0.60965890956755	0.532299813330013	RGS2/SERINC3	2
GO:0043551	GO:0043551	regulation of phosphatidylinositol 3-kinase activity	2/332	50/14661	0.313373061924727	0.60965890956755	0.532299813330013	PIK3IP1/VAV3	2
GO:0060425	GO:0060425	lung morphogenesis	2/332	50/14661	0.313373061924727	0.60965890956755	0.532299813330013	TBX2/NFIB	2
GO:0060688	GO:0060688	regulation of morphogenesis of a branching structure	2/332	50/14661	0.313373061924727	0.60965890956755	0.532299813330013	SULF1/PDGFA	2
GO:0061756	GO:0061756	leukocyte adhesion to vascular endothelial cell	2/332	50/14661	0.313373061924727	0.60965890956755	0.532299813330013	NFAT5/KLF4	2
GO:0071320	GO:0071320	cellular response to cAMP	2/332	50/14661	0.313373061924727	0.60965890956755	0.532299813330013	FDX1/RAP1A	2
GO:1903018	GO:1903018	regulation of glycoprotein metabolic process	2/332	50/14661	0.313373061924727	0.60965890956755	0.532299813330013	ITM2A/SOAT1	2
GO:0090276	GO:0090276	regulation of peptide hormone secretion	5/332	164/14661	0.314457556434565	0.610793960674514	0.533290838775349	C1QTNF12/G6PC2/PFKL/GLUL/RPH3AL	5
GO:2000045	GO:2000045	regulation of G1/S transition of mitotic cell cycle	5/332	164/14661	0.314457556434565	0.610793960674514	0.533290838775349	ADAMTS1/JADE1/KLF4/CUL4B/RGCC	5
GO:0001909	GO:0001909	leukocyte mediated cytotoxicity	3/332	87/14661	0.31508910147672	0.610793960674514	0.533290838775349	STXBP2/TUBB4B/RNF19B	3
GO:0002444	GO:0002444	myeloid leukocyte mediated immunity	3/332	87/14661	0.31508910147672	0.610793960674514	0.533290838775349	STXBP2/VAMP8/HMOX1	3
GO:0002793	GO:0002793	positive regulation of peptide secretion	3/332	87/14661	0.31508910147672	0.610793960674514	0.533290838775349	C1QTNF12/GLUL/RPH3AL	3
GO:0097581	GO:0097581	lamellipodium organization	3/332	87/14661	0.31508910147672	0.610793960674514	0.533290838775349	ENPP2/ACTR3/VAV3	3
GO:0051251	GO:0051251	positive regulation of lymphocyte activation	8/332	284/14661	0.315393185761687	0.610793960674514	0.533290838775349	LGALS1/IL6ST/CD83/RUNX1/VAV3/XBP1/ADAM8/KITLG	8
GO:0045580	GO:0045580	regulation of T cell differentiation	5/332	165/14661	0.318909933596911	0.610793960674514	0.533290838775349	CD83/RUNX1/XBP1/CYP26B1/ADAM8	5
GO:1903008	GO:1903008	organelle disassembly	4/332	126/14661	0.319383718535896	0.610793960674514	0.533290838775349	OGT/CAMKK2/VCP/SLC25A5	4
GO:1904019	GO:1904019	epithelial cell apoptotic process	4/332	126/14661	0.319383718535896	0.610793960674514	0.533290838775349	IGF1R/EIF2S1/HMOX1/RGCC	4
GO:0050730	GO:0050730	regulation of peptidyl-tyrosine phosphorylation	7/332	245/14661	0.320057297208544	0.610793960674514	0.533290838775349	IL6ST/NRP1/ENPP2/PDGFC/GPRC5B/PDGFA/KITLG	7
GO:0000079	GO:0000079	regulation of cyclin-dependent protein serine/threonine kinase activity	3/332	88/14661	0.321306758706499	0.610793960674514	0.533290838775349	CKS2/CCNJL/RGCC	3
GO:0045666	GO:0045666	positive regulation of neuron differentiation	3/332	88/14661	0.321306758706499	0.610793960674514	0.533290838775349	GPRC5B/NBL1/BMP2	3
GO:0001954	GO:0001954	positive regulation of cell-matrix adhesion	2/332	51/14661	0.321734860221055	0.610793960674514	0.533290838775349	WNT4/NRP1	2
GO:0009994	GO:0009994	oocyte differentiation	2/332	51/14661	0.321734860221055	0.610793960674514	0.533290838775349	WNT4/NPPC	2
GO:0032330	GO:0032330	regulation of chondrocyte differentiation	2/332	51/14661	0.321734860221055	0.610793960674514	0.533290838775349	MAF/AXIN2	2
GO:0060612	GO:0060612	adipose tissue development	2/332	51/14661	0.321734860221055	0.610793960674514	0.533290838775349	SORL1/XBP1	2
GO:0071709	GO:0071709	membrane assembly	2/332	51/14661	0.321734860221055	0.610793960674514	0.533290838775349	PTPRD/PACSIN2	2
GO:0032409	GO:0032409	regulation of transporter activity	8/332	286/14661	0.32212036292872	0.610793960674514	0.533290838775349	TMSB4X/FXYD1/IFNGR2/FXYD6/SGK1/DAPK1/GEM/STIM1	8
GO:0000291	GO:0000291	nuclear-transcribed mRNA catabolic process, exonucleolytic	1/332	17/14661	0.322677507516573	0.610793960674514	0.533290838775349	POLR2G	1
GO:0002827	GO:0002827	positive regulation of T-helper 1 type immune response	1/332	17/14661	0.322677507516573	0.610793960674514	0.533290838775349	PLA2G4A	1
GO:0003198	GO:0003198	epithelial to mesenchymal transition involved in endocardial cushion formation	1/332	17/14661	0.322677507516573	0.610793960674514	0.533290838775349	TGFB2	1
GO:0006670	GO:0006670	sphingosine metabolic process	1/332	17/14661	0.322677507516573	0.610793960674514	0.533290838775349	NAAA	1
GO:0007000	GO:0007000	nucleolus organization	1/332	17/14661	0.322677507516573	0.610793960674514	0.533290838775349	ACTR6	1
GO:0010470	GO:0010470	regulation of gastrulation	1/332	17/14661	0.322677507516573	0.610793960674514	0.533290838775349	TENM4	1
GO:0010755	GO:0010755	regulation of plasminogen activation	1/332	17/14661	0.322677507516573	0.610793960674514	0.533290838775349	RUNX1	1
GO:0010759	GO:0010759	positive regulation of macrophage chemotaxis	1/332	17/14661	0.322677507516573	0.610793960674514	0.533290838775349	RARRES2	1
GO:0010831	GO:0010831	positive regulation of myotube differentiation	1/332	17/14661	0.322677507516573	0.610793960674514	0.533290838775349	CYP26B1	1
GO:0010885	GO:0010885	regulation of cholesterol storage	1/332	17/14661	0.322677507516573	0.610793960674514	0.533290838775349	LPL	1
GO:0010958	GO:0010958	regulation of amino acid import across plasma membrane	1/332	17/14661	0.322677507516573	0.610793960674514	0.533290838775349	RGS2	1
GO:0033033	GO:0033033	negative regulation of myeloid cell apoptotic process	1/332	17/14661	0.322677507516573	0.610793960674514	0.533290838775349	KITLG	1
GO:0033194	GO:0033194	response to hydroperoxide	1/332	17/14661	0.322677507516573	0.610793960674514	0.533290838775349	DAPK1	1
GO:0035729	GO:0035729	cellular response to hepatocyte growth factor stimulus	1/332	17/14661	0.322677507516573	0.610793960674514	0.533290838775349	NRP1	1
GO:0038065	GO:0038065	collagen-activated signaling pathway	1/332	17/14661	0.322677507516573	0.610793960674514	0.533290838775349	COL4A5	1
GO:0042053	GO:0042053	regulation of dopamine metabolic process	1/332	17/14661	0.322677507516573	0.610793960674514	0.533290838775349	NR4A2	1
GO:0042069	GO:0042069	regulation of catecholamine metabolic process	1/332	17/14661	0.322677507516573	0.610793960674514	0.533290838775349	NR4A2	1
GO:0042359	GO:0042359	vitamin D metabolic process	1/332	17/14661	0.322677507516573	0.610793960674514	0.533290838775349	CYP11A1	1
GO:0042481	GO:0042481	regulation of odontogenesis	1/332	17/14661	0.322677507516573	0.610793960674514	0.533290838775349	BMP2	1
GO:0042953	GO:0042953	lipoprotein transport	1/332	17/14661	0.322677507516573	0.610793960674514	0.533290838775349	SURF4	1
GO:0044539	GO:0044539	long-chain fatty acid import into cell	1/332	17/14661	0.322677507516573	0.610793960674514	0.533290838775349	AKT2	1
GO:0045346	GO:0045346	regulation of MHC class II biosynthetic process	1/332	17/14661	0.322677507516573	0.610793960674514	0.533290838775349	XBP1	1
GO:0045780	GO:0045780	positive regulation of bone resorption	1/332	17/14661	0.322677507516573	0.610793960674514	0.533290838775349	ADAM8	1
GO:0051004	GO:0051004	regulation of lipoprotein lipase activity	1/332	17/14661	0.322677507516573	0.610793960674514	0.533290838775349	PCSK5	1
GO:0051895	GO:0051895	negative regulation of focal adhesion assembly	1/332	17/14661	0.322677507516573	0.610793960674514	0.533290838775349	DLC1	1
GO:0060044	GO:0060044	negative regulation of cardiac muscle cell proliferation	1/332	17/14661	0.322677507516573	0.610793960674514	0.533290838775349	VGLL4	1
GO:0070593	GO:0070593	dendrite self-avoidance	1/332	17/14661	0.322677507516573	0.610793960674514	0.533290838775349	EMB	1
GO:0072673	GO:0072673	lamellipodium morphogenesis	1/332	17/14661	0.322677507516573	0.610793960674514	0.533290838775349	ENPP2	1
GO:0097094	GO:0097094	craniofacial suture morphogenesis	1/332	17/14661	0.322677507516573	0.610793960674514	0.533290838775349	INSIG1	1
GO:0097107	GO:0097107	postsynaptic density assembly	1/332	17/14661	0.322677507516573	0.610793960674514	0.533290838775349	PTPRD	1
GO:0150118	GO:0150118	negative regulation of cell-substrate junction organization	1/332	17/14661	0.322677507516573	0.610793960674514	0.533290838775349	DLC1	1
GO:1902176	GO:1902176	negative regulation of oxidative stress-induced intrinsic apoptotic signaling pathway	1/332	17/14661	0.322677507516573	0.610793960674514	0.533290838775349	HSPB1	1
GO:1903789	GO:1903789	regulation of amino acid transmembrane transport	1/332	17/14661	0.322677507516573	0.610793960674514	0.533290838775349	RGS2	1
GO:1903901	GO:1903901	negative regulation of viral life cycle	1/332	17/14661	0.322677507516573	0.610793960674514	0.533290838775349	BST2	1
GO:1905709	GO:1905709	negative regulation of membrane permeability	1/332	17/14661	0.322677507516573	0.610793960674514	0.533290838775349	SLC25A5	1
GO:0003018	GO:0003018	vascular process in circulatory system	7/332	246/14661	0.323699820613409	0.612422572065989	0.534712797063934	ARHGAP42/NPR1/PIK3C2A/ADM/RGS2/DOCK4/NPPC	7
[truncated: 1,783 more rows]
