# Supplementary material for: How relevant is the mouse model for understanding human sex determination?
Source: Int J Biol Sci. 2025 Oct 15;21(15):6599–615. doi: 10.7150/ijbs.90231 (PMC12631067; doi:10.7150/ijbs.90231)
Supplement: Supplementary file 5 — Supplementary tables 11-46. [file ijbsv21p6599s5.zip › Ontology Results/Supplementary Table 38 - GO Analysis - SLC KEGG Common.csv]

	ID	Description	GeneRatio	BgRatio	pvalue	p.adjust	qvalue	geneID	Count
hsa04350	hsa04350	TGF-beta signaling pathway	4/18	108/8521	6.5133537833912e-05	0.00468961472404167	0.00397657388880726	3399/3397/4052/3398	4
hsa04550	hsa04550	Signaling pathways regulating pluripotency of stem cells	4/18	143/8521	0.000193807785240066	0.00697708026864237	0.00591623765469675	3399/3397/3398/7475	4
hsa05216	hsa05216	Thyroid cancer	2/18	37/8521	0.00268685232281281	0.0644844557475075	0.0546798016572432	7849/10912	2
hsa04390	hsa04390	Hippo signaling pathway	3/18	157/8521	0.00408615732022688	0.0735508317640838	0.0623676643613576	3397/3398/7475	3
hsa05202	hsa05202	Transcriptional misregulation in cancer	3/18	193/8521	0.0072641270539755	0.0915279042581032	0.0776113808036548	7849/3398/10912	3
hsa05217	hsa05217	Basal cell carcinoma	2/18	63/8521	0.00762732535484193	0.0915279042581032	0.0776113808036548	10912/7475	2
hsa04918	hsa04918	Thyroid hormone synthesis	2/18	75/8521	0.0106766420693375	0.109816889856043	0.0931195849656505	7849/476	2
hsa04925	hsa04925	Aldosterone synthesis and secretion	2/18	98/8521	0.0177705521749621	0.159934969574658	0.135617371861553	476/6770	2
hsa05224	hsa05224	Breast cancer	2/18	147/8521	0.0377527588799576	0.247295532775383	0.209695042411875	10912/7475	2
hsa05226	hsa05226	Gastric cancer	2/18	149/8521	0.0386945823172769	0.247295532775383	0.209695042411875	10912/7475	2
hsa04934	hsa04934	Cushing syndrome	2/18	155/8521	0.0415744677160506	0.247295532775383	0.209695042411875	6770/7475	2
hsa04110	hsa04110	Cell cycle	2/18	157/8521	0.0425522884594753	0.247295532775383	0.209695042411875	1028/10912	2
hsa04964	hsa04964	Proximal tubule bicarbonate reclamation	1/18	23/8521	0.0475333643365402	0.247295532775383	0.209695042411875	476	1
hsa05225	hsa05225	Hepatocellular carcinoma	2/18	168/8521	0.0480852424841023	0.247295532775383	0.209695042411875	10912/7475	2
hsa04960	hsa04960	Aldosterone-regulated sodium reabsorption	1/18	37/8521	0.0754132901146668	0.297745288596828	0.252474075125965	476	1
hsa05022	hsa05022	Pathways of neurodegeneration - multiple diseases	3/18	476/8521	0.0757063010294377	0.297745288596828	0.252474075125965	347733/2861/7475	3
hsa00513	hsa00513	Various types of N-glycan biosynthesis	1/18	42/8521	0.0851822569007094	0.297745288596828	0.252474075125965	201595	1
hsa04973	hsa04973	Carbohydrate digestion and absorption	1/18	47/8521	0.0948536840208791	0.297745288596828	0.252474075125965	476	1
hsa04913	hsa04913	Ovarian steroidogenesis	1/18	51/8521	0.102521213754683	0.297745288596828	0.252474075125965	6770	1
hsa04979	hsa04979	Cholesterol metabolism	1/18	51/8521	0.102521213754683	0.297745288596828	0.252474075125965	6770	1
hsa00510	hsa00510	N-Glycan biosynthesis	1/18	53/8521	0.106331934982961	0.297745288596828	0.252474075125965	201595	1
hsa04961	hsa04961	Endocrine and other factor-regulated calcium reabsorption	1/18	53/8521	0.106331934982961	0.297745288596828	0.252474075125965	476	1
hsa05012	hsa05012	Parkinson disease	2/18	266/8521	0.107075206351638	0.297745288596828	0.252474075125965	347733/2861	2
hsa05020	hsa05020	Prion disease	2/18	272/8521	0.111148914333781	0.297745288596828	0.252474075125965	4684/347733	2
hsa05213	hsa05213	Endometrial cancer	1/18	58/8521	0.115791991820498	0.297745288596828	0.252474075125965	10912	1
hsa04978	hsa04978	Mineral absorption	1/18	60/8521	0.119549467167496	0.297745288596828	0.252474075125965	476	1
hsa04927	hsa04927	Cortisol synthesis and secretion	1/18	65/8521	0.128877287632114	0.297745288596828	0.252474075125965	6770	1
hsa04137	hsa04137	Mitophagy - animal	1/18	72/8521	0.141779543141225	0.297745288596828	0.252474075125965	10370	1
hsa05218	hsa05218	Melanoma	1/18	72/8521	0.141779543141225	0.297745288596828	0.252474075125965	10912	1
hsa05223	hsa05223	Non-small cell lung cancer	1/18	72/8521	0.141779543141225	0.297745288596828	0.252474075125965	10912	1
hsa04115	hsa04115	p53 signaling pathway	1/18	74/8521	0.145432620468319	0.297745288596828	0.252474075125965	10912	1
hsa05214	hsa05214	Glioma	1/18	75/8521	0.14725364720344	0.297745288596828	0.252474075125965	10912	1
hsa04971	hsa04971	Gastric acid secretion	1/18	76/8521	0.149071008599407	0.297745288596828	0.252474075125965	476	1
hsa05212	hsa05212	Pancreatic cancer	1/18	76/8521	0.149071008599407	0.297745288596828	0.252474075125965	10912	1
hsa05220	hsa05220	Chronic myeloid leukemia	1/18	76/8521	0.149071008599407	0.297745288596828	0.252474075125965	10912	1
hsa04911	hsa04911	Insulin secretion	1/18	86/8521	0.167044550582578	0.297745288596828	0.252474075125965	476	1
hsa05210	hsa05210	Colorectal cancer	1/18	86/8521	0.167044550582578	0.297745288596828	0.252474075125965	10912	1
hsa04260	hsa04260	Cardiac muscle contraction	1/18	87/8521	0.168822048874163	0.297745288596828	0.252474075125965	476	1
hsa04540	hsa04540	Gap junction	1/18	88/8521	0.170595964349651	0.297745288596828	0.252474075125965	347733	1
hsa04976	hsa04976	Bile secretion	1/18	89/8521	0.172366303806748	0.297745288596828	0.252474075125965	476	1
hsa05222	hsa05222	Small cell lung cancer	1/18	92/8521	0.177655933863495	0.297745288596828	0.252474075125965	10912	1
hsa04520	hsa04520	Adherens junction	1/18	93/8521	0.179412036982543	0.297745288596828	0.252474075125965	9411	1
hsa04970	hsa04970	Salivary secretion	1/18	93/8521	0.179412036982543	0.297745288596828	0.252474075125965	476	1
hsa04916	hsa04916	Melanogenesis	1/18	101/8521	0.193333905776225	0.297745288596828	0.252474075125965	7475	1
hsa05010	hsa05010	Alzheimer disease	2/18	384/8521	0.193471478489074	0.297745288596828	0.252474075125965	347733/7475	2
hsa04972	hsa04972	Pancreatic secretion	1/18	102/8521	0.19505837011067	0.297745288596828	0.252474075125965	476	1
hsa04974	hsa04974	Protein digestion and absorption	1/18	103/8521	0.196779352333976	0.297745288596828	0.252474075125965	476	1
hsa04064	hsa04064	NF-kappa B signaling pathway	1/18	104/8521	0.198496859064552	0.297745288596828	0.252474075125965	10912	1
hsa04919	hsa04919	Thyroid hormone signaling pathway	1/18	121/8521	0.22716907949397	0.333799463746242	0.283046328907632	476	1
hsa04068	hsa04068	FoxO signaling pathway	1/18	131/8521	0.243579667753601	0.346168235871806	0.293534469014104	10912	1
hsa04142	hsa04142	Lysosome	1/18	132/8521	0.245202500409196	0.346168235871806	0.293534469014104	55353	1
hsa04210	hsa04210	Apoptosis	1/18	136/8521	0.251661007598333	0.348453702828462	0.295472438070918	10912	1
hsa04145	hsa04145	Phagosome	1/18	152/8521	0.276976821573427	0.361591579173947	0.3066127425744	347733	1
hsa04261	hsa04261	Adrenergic signaling in cardiomyocytes	1/18	154/8521	0.280083811058461	0.361591579173947	0.3066127425744	476	1
hsa04150	hsa04150	mTOR signaling pathway	1/18	156/8521	0.283178187860334	0.361591579173947	0.3066127425744	7475	1
hsa04218	hsa04218	Cellular senescence	1/18	156/8521	0.283178187860334	0.361591579173947	0.3066127425744	10912	1
hsa04514	hsa04514	Cell adhesion molecules	1/18	158/8521	0.286260000179375	0.361591579173947	0.3066127425744	4684	1
hsa04022	hsa04022	cGMP-PKG signaling pathway	1/18	167/8521	0.299973953847904	0.370773503201239	0.314398584585846	476	1
hsa04310	hsa04310	Wnt signaling pathway	1/18	171/8521	0.305988821591561	0.370773503201239	0.314398584585846	7475	1
hsa04141	hsa04141	Protein processing in endoplasmic reticulum	1/18	173/8521	0.308977919334366	0.370773503201239	0.314398584585846	201595	1
hsa04360	hsa04360	Axon guidance	1/18	182/8521	0.322279029216568	0.380394919731032	0.32255709567836	2043	1
hsa04814	hsa04814	Motor proteins	1/18	193/8521	0.338207634649046	0.392757253140827	0.333039776055087	347733	1
hsa05130	hsa05130	Pathogenic Escherichia coli infection	1/18	198/8521	0.345330423412444	0.393431011138217	0.333611091316032	347733	1
hsa05169	hsa05169	Epstein-Barr virus infection	1/18	202/8521	0.350976459859531	0.393431011138217	0.333611091316032	10912	1
hsa05205	hsa05205	Proteoglycans in cancer	1/18	205/8521	0.355180773944223	0.393431011138217	0.333611091316032	7475	1
hsa04015	hsa04015	Rap1 signaling pathway	1/18	210/8521	0.362130856547508	0.395051843506372	0.334985481335813	3397	1
hsa04024	hsa04024	cAMP signaling pathway	1/18	225/8521	0.382559067753196	0.411108251913882	0.348600564488379	476	1
hsa05132	hsa05132	Salmonella infection	1/18	249/8521	0.413964090511273	0.438314919364877	0.371670545660276	347733	1
hsa04010	hsa04010	MAPK signaling pathway	1/18	301/8521	0.476909788792826	0.496402362169368	0.4209259796173	10912	1
hsa05016	hsa05016	Huntington disease	1/18	306/8521	0.482613407664663	0.496402362169368	0.4209259796173	347733	1
hsa05165	hsa05165	Human papillomavirus infection	1/18	331/8521	0.510261263345646	0.517448041702627	0.438771731268309	7475	1
hsa05014	hsa05014	Amyotrophic lateral sclerosis	1/18	364/8521	0.544624483625833	0.544624483625833	0.4618160826067	347733	1
