# Supplementary material for: How relevant is the mouse model for understanding human sex determination?
Source: Int J Biol Sci. 2025 Oct 15;21(15):6599–615. doi: 10.7150/ijbs.90231 (PMC12631067; doi:10.7150/ijbs.90231)
Supplement: Supplementary file 5 — Supplementary tables 11-46. [file ijbsv21p6599s5.zip › Ontology Results/Supplementary Table 39 - GO Analysis - SLC KEGG Human.csv]

	ID	Description	GeneRatio	BgRatio	pvalue	p.adjust	qvalue	geneID	Count
hsa04971	hsa04971	Gastric acid secretion	5/79	76/8521	0.000666118163336738	0.111907851440572	0.106578906133878	6750/481/7430/4638/477	5
hsa04923	hsa04923	Regulation of lipolysis in adipocytes	4/79	58/8521	0.00198670104002206	0.118447875519088	0.11280750049437	5742/4886/5592/4852	4
hsa04974	hsa04974	Protein digestion and absorption	5/79	103/8521	0.00259933908050069	0.118447875519088	0.11280750049437	481/1277/80781/477/4311	5
hsa05205	hsa05205	Proteoglycans in cancer	7/79	205/8521	0.00282018751235925	0.118447875519088	0.11280750049437	5328/1277/7482/7430/857/3481/2260	7
hsa04024	hsa04024	cAMP signaling pathway	7/79	225/8521	0.00471307731145018	0.158359397664726	0.150818473966406	6750/481/10398/2903/477/4886/4852	7
hsa04520	hsa04520	Adherens junction	4/79	93/8521	0.010716465395309	0.300061031068652	0.285772410541573	10398/7082/2260/6591	4
hsa04978	hsa04978	Mineral absorption	3/79	60/8521	0.0179762495412392	0.357632649045747	0.340602522900711	481/30061/477	3
hsa04964	hsa04964	Proximal tubule bicarbonate reclamation	2/79	23/8521	0.018930607768155	0.357632649045747	0.340602522900711	481/477	2
hsa04022	hsa04022	cGMP-PKG signaling pathway	5/79	167/8521	0.019158891913165	0.357632649045747	0.340602522900711	481/10398/4638/477/5592	5
hsa04611	hsa04611	Platelet activation	4/79	124/8521	0.0278014712803373	0.467064717509667	0.444823540485397	1277/5742/4638/5592	4
hsa05130	hsa05130	Pathogenic Escherichia coli infection	5/79	198/8521	0.0363874586871485	0.486842751640207	0.463659763466864	4651/5010/84617/7430/7082	5
hsa04371	hsa04371	Apelin signaling pathway	4/79	139/8521	0.0398183026143532	0.486842751640207	0.463659763466864	1490/5327/4638/84557	4
hsa04610	hsa04610	Complement and coagulation cascades	3/79	86/8521	0.0453617027881716	0.486842751640207	0.463659763466864	5328/5327/5104	3
hsa04960	hsa04960	Aldosterone-regulated sodium reabsorption	2/79	37/8521	0.0458633478334279	0.486842751640207	0.463659763466864	481/477	2
hsa04260	hsa04260	Cardiac muscle contraction	3/79	87/8521	0.0466775885039532	0.486842751640207	0.463659763466864	481/477/70	3
hsa04540	hsa04540	Gap junction	3/79	88/8521	0.0480122995958749	0.486842751640207	0.463659763466864	84617/7082/5592	3
hsa04080	hsa04080	Neuroactive ligand-receptor interaction	7/79	367/8521	0.0531011188194011	0.486842751640207	0.463659763466864	6750/5368/2903/4886/2895/4852/6863	7
hsa04970	hsa04970	Salivary secretion	3/79	93/8521	0.0549648380794487	0.486842751640207	0.463659763466864	481/477/5592	3
hsa04216	hsa04216	Ferroptosis	2/79	41/8521	0.055153314049861	0.486842751640207	0.463659763466864	30061/84557	2
hsa04514	hsa04514	Cell adhesion molecules	4/79	158/8521	0.0587011979257663	0.486842751640207	0.463659763466864	933/5010/4099/1462	4
hsa05215	hsa05215	Prostate cancer	3/79	97/8521	0.0608553439550258	0.486842751640207	0.463659763466864	5328/5327/2260	3
hsa04973	hsa04973	Carbohydrate digestion and absorption	2/79	47/8521	0.0701922773068215	0.531116879851758	0.505825599858817	481/477	2
hsa04530	hsa04530	Tight junction	4/79	170/8521	0.0727124299797049	0.531116879851758	0.505825599858817	10398/5010/7430/7082	4
hsa04913	hsa04913	Ovarian steroidogenesis	2/79	51/8521	0.0808752623333631	0.566126836333542	0.539168415555754	1545/1586	2
hsa04961	hsa04961	Endocrine and other factor-regulated calcium reabsorption	2/79	53/8521	0.086394706513497	0.5805724277707	0.552926121686381	481/477	2
hsa04670	hsa04670	Leukocyte transendothelial migration	3/79	115/8521	0.0907582975130478	0.582524668451729	0.554785398525456	10398/5010/7430	3
hsa04935	hsa04935	Growth hormone synthesis, secretion and action	3/79	120/8521	0.0999795979059965	0.582524668451729	0.554785398525456	6750/3486/9021	3
hsa04814	hsa04814	Motor proteins	4/79	193/8521	0.103859956790864	0.582524668451729	0.554785398525456	10398/4651/84617/70	4
hsa05202	hsa05202	Transcriptional misregulation in cancer	4/79	193/8521	0.103859956790864	0.582524668451729	0.554785398525456	5328/5327/3486/7490	4
hsa04730	hsa04730	Long-term depression	2/79	60/8521	0.10654550613611	0.582524668451729	0.554785398525456	5592/2895	2
hsa00140	hsa00140	Steroid hormone biosynthesis	2/79	62/8521	0.112517610095179	0.582524668451729	0.554785398525456	1545/1586	2
hsa04510	hsa04510	Focal adhesion	4/79	203/8521	0.11904559309268	0.582524668451729	0.554785398525456	10398/1277/857/4638	4
hsa04270	hsa04270	Vascular smooth muscle contraction	3/79	134/8521	0.127667265110918	0.582524668451729	0.554785398525456	10398/4638/5592	3
hsa04920	hsa04920	Adipocytokine signaling pathway	2/79	69/8521	0.134061231252976	0.582524668451729	0.554785398525456	9021/4852	2
hsa05204	hsa05204	Chemical carcinogenesis - DNA adducts	2/79	69/8521	0.134061231252976	0.582524668451729	0.554785398525456	1545/4259	2
hsa04917	hsa04917	Prolactin signaling pathway	2/79	70/8521	0.137212121965839	0.582524668451729	0.554785398525456	1586/9021	2
hsa05230	hsa05230	Central carbon metabolism in cancer	2/79	70/8521	0.137212121965839	0.582524668451729	0.554785398525456	5163/2260	2
hsa05418	hsa05418	Fluid shear stress and atherosclerosis	3/79	139/8521	0.13816201848281	0.582524668451729	0.554785398525456	5327/4259/857	3
hsa00603	hsa00603	Glycosphingolipid biosynthesis - globo and isoglobo series	1/79	16/8521	0.138571539861003	0.582524668451729	0.554785398525456	53947	1
hsa04010	hsa04010	MAPK signaling pathway	5/79	301/8521	0.146550506779468	0.582524668451729	0.554785398525456	4915/3481/2260/9448/1844	5
hsa01524	hsa01524	Platinum drug resistance	2/79	73/8521	0.146761778060147	0.582524668451729	0.554785398525456	4259/7153	2
hsa04115	hsa04115	p53 signaling pathway	2/79	74/8521	0.149975465925537	0.582524668451729	0.554785398525456	64065/3486	2
hsa04918	hsa04918	Thyroid hormone synthesis	2/79	75/8521	0.153203480718931	0.582524668451729	0.554785398525456	481/477	2
hsa05224	hsa05224	Breast cancer	3/79	147/8521	0.155540989052099	0.582524668451729	0.554785398525456	7482/23493/2260	3
hsa05100	hsa05100	Bacterial invasion of epithelial cells	2/79	77/8521	0.159700372396458	0.582524668451729	0.554785398525456	23157/857	2
hsa04810	hsa04810	Regulation of actin cytoskeleton	4/79	229/8521	0.162628941586142	0.582524668451729	0.554785398525456	10398/7430/4638/2260	4
hsa00980	hsa00980	Metabolism of xenobiotics by cytochrome P450	2/79	78/8521	0.162968210816853	0.582524668451729	0.554785398525456	1545/4259	2
hsa04261	hsa04261	Adrenergic signaling in cardiomyocytes	3/79	154/8521	0.171283208819206	0.586907093051737	0.558959136239749	481/477/70	3
hsa04014	hsa04014	Ras signaling pathway	4/79	236/8521	0.175259039912564	0.586907093051737	0.558959136239749	4915/2903/3481/2260	4
hsa00532	hsa00532	Glycosaminoglycan biosynthesis - chondroitin sulfate / dermatan sulfate	1/79	21/8521	0.177851798738304	0.586907093051737	0.558959136239749	92126	1
hsa04390	hsa04390	Hippo signaling pathway	3/79	157/8521	0.17816822467642	0.586907093051737	0.558959136239749	1490/7482/6591	3
hsa04911	hsa04911	Insulin secretion	2/79	86/8521	0.18951100165334	0.600337714634751	0.571750204414049	481/477	2
hsa04614	hsa04614	Renin-angiotensin system	1/79	23/8521	0.193063955983967	0.600337714634751	0.571750204414049	4311	1
hsa04512	hsa04512	ECM-receptor interaction	2/79	89/8521	0.199617046971871	0.600337714634751	0.571750204414049	1277/961	2
hsa04976	hsa04976	Bile secretion	2/79	89/8521	0.199617046971871	0.600337714634751	0.571750204414049	481/477	2
hsa04977	hsa04977	Vitamin digestion and absorption	1/79	24/8521	0.200565479575078	0.600337714634751	0.571750204414049	335	1
hsa05225	hsa05225	Hepatocellular carcinoma	3/79	168/8521	0.20403679460225	0.600337714634751	0.571750204414049	4259/7482/3481	3
hsa04020	hsa04020	Calcium signaling pathway	4/79	253/8521	0.207259449100093	0.600337714634751	0.571750204414049	4915/2903/4638/2260	4
hsa00650	hsa00650	Butanoate metabolism	1/79	27/8521	0.222659370279199	0.623226881658855	0.593549411103672	6296	1
hsa04713	hsa04713	Circadian entrainment	2/79	97/8521	0.226853052514092	0.623226881658855	0.593549411103672	2903/5592	2
hsa00601	hsa00601	Glycosphingolipid biosynthesis - lacto and neolacto series	1/79	28/8521	0.229889168930947	0.623226881658855	0.593549411103672	53947	1
hsa04925	hsa04925	Aldosterone synthesis and secretion	2/79	98/8521	0.230279727473885	0.623226881658855	0.593549411103672	481/477	2
hsa04640	hsa04640	Hematopoietic cell lineage	2/79	99/8521	0.233710080622071	0.623226881658855	0.593549411103672	933/4311	2
hsa04972	hsa04972	Pancreatic secretion	2/79	102/8521	0.244019666088874	0.640551623483294	0.610049165222185	481/477	2
hsa05034	hsa05034	Alcoholism	3/79	188/8521	0.25303474690604	0.653997499695612	0.622854761614869	4915/2903/4852	3
hsa00051	hsa00051	Fructose and mannose metabolism	1/79	34/8521	0.27189447232462	0.692095020462669	0.659138114726351	6652	1
hsa00040	hsa00040	Pentose and glucuronate interconversions	1/79	36/8521	0.285387104454641	0.70507402277029	0.671499069305038	6652	1
hsa00350	hsa00350	Tyrosine metabolism	1/79	36/8521	0.285387104454641	0.70507402277029	0.671499069305038	2184	1
hsa05143	hsa05143	African trypanosomiasis	1/79	37/8521	0.292040542138564	0.711055233033027	0.677195460031454	335	1
hsa04722	hsa04722	Neurotrophin signaling pathway	2/79	119/8521	0.302582111312937	0.726197067151048	0.69161625442957	4915/9500	2
hsa04919	hsa04919	Thyroid hormone signaling pathway	2/79	121/8521	0.309447111237113	0.727150783014005	0.692524555251434	481/477	2
hsa05033	hsa05033	Nicotine addiction	1/79	40/8521	0.311636049863145	0.727150783014005	0.692524555251434	2903	1
hsa00380	hsa00380	Tryptophan metabolism	1/79	42/8521	0.324401207722814	0.740758712644471	0.70548448823283	1545	1
hsa04940	hsa04940	Type I diabetes mellitus	1/79	43/8521	0.330695853859139	0.740758712644471	0.70548448823283	1363	1
hsa04975	hsa04975	Fat digestion and absorption	1/79	43/8521	0.330695853859139	0.740758712644471	0.70548448823283	335	1
hsa04962	hsa04962	Vasopressin-regulated water reabsorption	1/79	44/8521	0.336932587469086	0.744798351247453	0.709331763092812	360	1
hsa04728	hsa04728	Dopaminergic synapse	2/79	132/8521	0.346933270609452	0.74845657375904	0.712815784532419	50632/2903	2
hsa04930	hsa04930	Type II diabetes mellitus	1/79	46/8521	0.349234416564152	0.74845657375904	0.712815784532419	9021	1
hsa05030	hsa05030	Cocaine addiction	1/79	49/8521	0.367265814907422	0.74845657375904	0.712815784532419	2903	1
hsa05165	hsa05165	Human papillomavirus infection	4/79	331/8521	0.368481555214792	0.74845657375904	0.712815784532419	1277/7482/23493/9636	4
hsa05110	hsa05110	Vibrio cholerae infection	1/79	50/8521	0.373165956623937	0.74845657375904	0.712815784532419	7082	1
hsa05144	hsa05144	Malaria	1/79	50/8521	0.373165956623937	0.74845657375904	0.712815784532419	2995	1
hsa04979	hsa04979	Cholesterol metabolism	1/79	51/8521	0.379011770509748	0.74845657375904	0.712815784532419	335	1
hsa04120	hsa04120	Ubiquitin mediated proteolysis	2/79	142/8521	0.380448075150869	0.74845657375904	0.712815784532419	11065/9021	2
hsa04550	hsa04550	Signaling pathways regulating pluripotency of stem cells	2/79	143/8521	0.383762727572342	0.74845657375904	0.712815784532419	7482/2260	2
hsa05131	hsa05131	Shigellosis	3/79	247/8521	0.402755388374701	0.74845657375904	0.712815784532419	10398/23157/84557	3
hsa05132	hsa05132	Salmonella infection	3/79	249/8521	0.407775118114455	0.74845657375904	0.712815784532419	6281/10398/84617	3
hsa00480	hsa00480	Glutathione metabolism	1/79	57/8521	0.412973119125114	0.74845657375904	0.712815784532419	4259	1
hsa04151	hsa04151	PI3K-Akt signaling pathway	4/79	354/8521	0.417243782606575	0.74845657375904	0.712815784532419	1277/4915/3481/2260	4
hsa04921	hsa04921	Oxytocin signaling pathway	2/79	154/8521	0.419708595010336	0.74845657375904	0.712815784532419	10398/4638	2
hsa04934	hsa04934	Cushing syndrome	2/79	155/8521	0.42292610052574	0.74845657375904	0.712815784532419	7482/1586	2
hsa05416	hsa05416	Viral myocarditis	1/79	60/8521	0.429259390226245	0.74845657375904	0.712815784532419	857	1
hsa05160	hsa05160	Hepatitis C	2/79	158/8521	0.432524693261368	0.74845657375904	0.712815784532419	5010/9021	2
hsa00590	hsa00590	Arachidonic acid metabolism	1/79	61/8521	0.434588371218105	0.74845657375904	0.712815784532419	5742	1
hsa04330	hsa04330	Notch signaling pathway	1/79	62/8521	0.439868219761104	0.74845657375904	0.712815784532419	23493	1
hsa03250	hsa03250	Viral life cycle - HIV-1	1/79	63/8521	0.445099383094698	0.74845657375904	0.712815784532419	164668	1
hsa05217	hsa05217	Basal cell carcinoma	1/79	63/8521	0.445099383094698	0.74845657375904	0.712815784532419	7482	1
hsa05022	hsa05022	Pathways of neurodegeneration - multiple diseases	5/79	476/8521	0.453910558007429	0.74845657375904	0.712815784532419	7482/84617/2903/7345/84557	5
hsa04927	hsa04927	Cortisol synthesis and secretion	1/79	65/8521	0.455417423033617	0.74845657375904	0.712815784532419	1586	1
hsa04630	hsa04630	JAK-STAT signaling pathway	2/79	166/8521	0.457707093945575	0.74845657375904	0.712815784532419	1271/9021	2
hsa05020	hsa05020	Prion disease	3/79	272/8521	0.464509926384168	0.74845657375904	0.712815784532419	84617/857/2903	3
hsa04720	hsa04720	Long-term potentiation	1/79	67/8521	0.465545989215764	0.74845657375904	0.712815784532419	2903	1
hsa04310	hsa04310	Wnt signaling pathway	2/79	171/8521	0.473124195362062	0.74845657375904	0.712815784532419	6422/7482	2
hsa05031	hsa05031	Amphetamine addiction	1/79	69/8521	0.475488517216088	0.74845657375904	0.712815784532419	2903	1
hsa05010	hsa05010	Alzheimer disease	4/79	384/8521	0.479571463740572	0.74845657375904	0.712815784532419	7482/84617/2903/4311	4
hsa05120	hsa05120	Epithelial cell signaling in Helicobacter pylori infection	1/79	70/8521	0.48039107366899	0.74845657375904	0.712815784532419	7082	1
hsa04622	hsa04622	RIG-I-like receptor signaling pathway	1/79	71/8521	0.485248381109548	0.74845657375904	0.712815784532419	9636	1
hsa00982	hsa00982	Drug metabolism - cytochrome P450	1/79	72/8521	0.490060851866038	0.74845657375904	0.712815784532419	4259	1
hsa04137	hsa04137	Mitophagy - animal	1/79	72/8521	0.490060851866038	0.74845657375904	0.712815784532419	84557	1
hsa05218	hsa05218	Melanoma	1/79	72/8521	0.490060851866038	0.74845657375904	0.712815784532419	2260	1
hsa03320	hsa03320	PPAR signaling pathway	1/79	75/8521	0.504233311876864	0.763163931489308	0.726822791894579	335	1
hsa04621	hsa04621	NOD-like receptor signaling pathway	2/79	186/8521	0.517784405033622	0.763233801656302	0.726889334910764	10628/84557	2
hsa04721	hsa04721	Synaptic vesicle cycle	1/79	78/8521	0.518016733219727	0.763233801656302	0.726889334910764	6857	1
hsa03018	hsa03018	RNA degradation	1/79	79/8521	0.522526584940163	0.763233801656302	0.726889334910764	10950	1
hsa04060	hsa04060	Cytokine-cytokine receptor interaction	3/79	297/8521	0.523454759727599	0.763233801656302	0.726889334910764	9547/1271/27190	3
hsa00983	hsa00983	Drug metabolism - other enzymes	1/79	80/8521	0.526994767810304	0.763233801656302	0.726889334910764	4259	1
hsa04662	hsa04662	B cell receptor signaling pathway	1/79	84/8521	0.544458361811727	0.781786365678378	0.744558443503217	933	1
hsa05206	hsa05206	MicroRNAs in cancer	3/79	310/8521	0.552723422283783	0.784881274921178	0.747505976115407	5328/1545/7430	3
hsa05410	hsa05410	Hypertrophic cardiomyopathy	1/79	90/8521	0.569466763331422	0.784881274921178	0.747505976115407	70	1
hsa05222	hsa05222	Small cell lung cancer	1/79	92/8521	0.577497785564994	0.784881274921178	0.747505976115407	1163	1
hsa04015	hsa04015	Rap1 signaling pathway	2/79	210/8521	0.583937926709335	0.784881274921178	0.747505976115407	2903/2260	2
hsa04657	hsa04657	IL-17 signaling pathway	1/79	94/8521	0.585380861139076	0.784881274921178	0.747505976115407	27190	1
hsa05170	hsa05170	Human immunodeficiency virus 1 infection	2/79	212/8521	0.589145469147579	0.784881274921178	0.747505976115407	164668/8905	2
hsa05207	hsa05207	Chemical carcinogenesis - receptor activation	2/79	212/8521	0.589145469147579	0.784881274921178	0.747505976115407	1545/4259	2
hsa05150	hsa05150	Staphylococcus aureus infection	1/79	96/8521	0.593118681206273	0.784881274921178	0.747505976115407	3880	1
hsa05414	hsa05414	Dilated cardiomyopathy	1/79	96/8521	0.593118681206273	0.784881274921178	0.747505976115407	70	1
hsa04666	hsa04666	Fc gamma R-mediated phagocytosis	1/79	97/8521	0.596933948171816	0.784881274921178	0.747505976115407	4651	1
hsa04061	hsa04061	Viral protein interaction with cytokine and cytokine receptor	1/79	100/8521	0.608169078648053	0.784881274921178	0.747505976115407	9547	1
hsa04933	hsa04933	AGE-RAGE signaling pathway in diabetic complications	1/79	100/8521	0.608169078648053	0.784881274921178	0.747505976115407	1277	1
hsa04916	hsa04916	Melanogenesis	1/79	101/8521	0.611844965453279	0.784881274921178	0.747505976115407	7482	1
hsa05146	hsa05146	Amoebiasis	1/79	102/8521	0.615486800100451	0.784881274921178	0.747505976115407	1277	1
hsa05208	hsa05208	Chemical carcinogenesis - reactive oxygen species	2/79	223/8521	0.616937073140296	0.784881274921178	0.747505976115407	1545/4259	2
hsa04064	hsa04064	NF-kappa B signaling pathway	1/79	104/8521	0.622669555870203	0.784881274921178	0.747505976115407	5328	1
hsa04928	hsa04928	Parathyroid hormone synthesis, secretion and action	1/79	106/8521	0.629719803888866	0.784881274921178	0.747505976115407	2260	1
hsa04931	hsa04931	Insulin resistance	1/79	108/8521	0.636639957896173	0.784881274921178	0.747505976115407	9021	1
hsa04714	hsa04714	Thermogenesis	2/79	232/8521	0.638606627134785	0.784881274921178	0.747505976115407	2260/5592	2
hsa04066	hsa04066	HIF-1 signaling pathway	1/79	109/8521	0.640051992048818	0.784881274921178	0.747505976115407	5163	1
hsa04668	hsa04668	TNF signaling pathway	1/79	114/8521	0.656643346743625	0.789290031655641	0.751704792052992	9021	1
hsa04724	hsa04724	Glutamatergic synapse	1/79	115/8521	0.659869845566897	0.789290031655641	0.751704792052992	2903	1
hsa04726	hsa04726	Serotonergic synapse	1/79	115/8521	0.659869845566897	0.789290031655641	0.751704792052992	5742	1
hsa05014	hsa05014	Amyotrophic lateral sclerosis	3/79	364/8521	0.662439847996699	0.789290031655641	0.751704792052992	84617/2903/84557	3
hsa04380	hsa04380	Osteoclast differentiation	1/79	128/8521	0.69918728258963	0.816032115807085	0.777173443625795	9021	1
hsa04926	hsa04926	Relaxin signaling pathway	1/79	129/8521	0.702018714101059	0.816032115807085	0.777173443625795	1277	1
hsa04068	hsa04068	FoxO signaling pathway	1/79	131/8521	0.707602867837841	0.816032115807085	0.777173443625795	114907	1
hsa04142	hsa04142	Lysosome	1/79	132/8521	0.710356070870119	0.816032115807085	0.777173443625795	8905	1
hsa05012	hsa05012	Parkinson disease	2/79	266/8521	0.711956783924691	0.816032115807085	0.777173443625795	84617/7345	2
hsa04910	hsa04910	Insulin signaling pathway	1/79	137/8521	0.723742769376521	0.816032115807085	0.777173443625795	9021	1
hsa04915	hsa04915	Estrogen signaling pathway	1/79	137/8521	0.723742769376521	0.816032115807085	0.777173443625795	3880	1
hsa05322	hsa05322	Systemic lupus erythematosus	1/79	137/8521	0.723742769376521	0.816032115807085	0.777173443625795	2903	1
hsa04140	hsa04140	Autophagy - animal	1/79	141/8521	0.7340107008435	0.822091984944721	0.782944747566401	84557	1
hsa05017	hsa05017	Spinocerebellar ataxia	1/79	143/8521	0.739002430925674	0.822201380102737	0.783048933431178	2903	1
hsa05226	hsa05226	Gastric cancer	1/79	149/8521	0.753429276965169	0.823165521877024	0.783967163692404	7482	1
hsa04145	hsa04145	Phagosome	1/79	152/8521	0.760344520578882	0.823165521877024	0.783967163692404	84617	1
hsa01240	hsa01240	Biosynthesis of cofactors	1/79	153/8521	0.762606772087338	0.823165521877024	0.783967163692404	8566	1
hsa04932	hsa04932	Non-alcoholic fatty liver disease	1/79	155/8521	0.767068208306498	0.823165521877024	0.783967163692404	9021	1
hsa04150	hsa04150	mTOR signaling pathway	1/79	156/8521	0.769267779373171	0.823165521877024	0.783967163692404	7482	1
hsa04218	hsa04218	Cellular senescence	1/79	156/8521	0.769267779373171	0.823165521877024	0.783967163692404	3486	1
hsa05164	hsa05164	Influenza A	1/79	171/8521	0.799902820992378	0.85052958181468	0.810028173156838	9021	1
hsa04360	hsa04360	Axon guidance	1/79	182/8521	0.81978098213592	0.866183679237953	0.824936837369479	10398	1
hsa04062	hsa04062	Chemokine signaling pathway	1/79	192/8521	0.836152838600461	0.875735417244564	0.834033730709109	9547	1
hsa05167	hsa05167	Kaposi sarcoma-associated herpesvirus infection	1/79	194/8521	0.83924644152604	0.875735417244564	0.834033730709109	84557	1
hsa05169	hsa05169	Epstein-Barr virus infection	1/79	202/8521	0.851054529526135	0.878618320183319	0.836779352555542	9636	1
hsa05415	hsa05415	Diabetic cardiomyopathy	1/79	203/8521	0.852468965415958	0.878618320183319	0.836779352555542	1277	1
hsa05417	hsa05417	Lipid and atherosclerosis	1/79	215/8521	0.868441971193207	0.889623482685724	0.847260459700689	335	1
hsa05171	hsa05171	Coronavirus disease - COVID-19	1/79	232/8521	0.88818715910184	0.904336016540055	0.861272396704814	9636	1
hsa04144	hsa04144	Endocytosis	1/79	250/8521	0.905907988851256	0.916822542933801	0.873164326603621	857	1
hsa05016	hsa05016	Huntington disease	1/79	306/8521	0.945127202243253	0.950786646568062	0.905511091969583	84617	1
hsa04740	hsa04740	Olfactory transduction	1/79	439/8521	0.984980677560847	0.984980677560847	0.938076835772235	5592	1
