# Supplementary material for: How relevant is the mouse model for understanding human sex determination?
Source: Int J Biol Sci. 2025 Oct 15;21(15):6599–615. doi: 10.7150/ijbs.90231 (PMC12631067; doi:10.7150/ijbs.90231)
Supplement: Supplementary file 5 — Supplementary tables 11-46. [file ijbsv21p6599s5.zip › Ontology Results/Supplementary Table 40 - GO Analysis - SLC KEGG Mouse.csv]

	ID	Description	GeneRatio	BgRatio	pvalue	p.adjust	qvalue	geneID	Count
hsa00010	hsa00010	Glycolysis / Gluconeogenesis	11/191	67/8521	2.31528596624256e-07	6.45964784581674e-05	5.8004006312182e-05	57818/83440/219/7167/2821/5211/3098/3939/221/5315/5230	11
hsa01200	hsa01200	Carbon metabolism	10/191	115/8521	0.000245125298325414	0.0239032194064482	0.0214637472881896	83440/7167/2821/5211/3098/3417/4200/5315/7086/5230	10
hsa01230	hsa01230	Biosynthesis of amino acids	8/191	75/8521	0.000257023864585464	0.0239032194064482	0.0214637472881896	7167/5211/2752/3417/5315/7086/5230/440	8
hsa03050	hsa03050	Proteasome	6/191	46/8521	0.000520754093234582	0.0363225980031121	0.032615651102587	5707/5699/5708/5705/5701/5710	6
hsa04066	hsa04066	HIF-1 signaling pathway	9/191	109/8521	0.000731785546359028	0.0408336334868337	0.0366663073754629	3480/208/3460/7076/3162/5211/3098/3939/5230	9
hsa04010	hsa04010	MAPK signaling pathway	16/191	301/8521	0.00116359165285308	0.054107011857668	0.0485850549787775	7042/56034/4214/22800/3480/208/3315/5603/5321/3312/1846/5154/3164/55970/5906/4254	16
hsa05017	hsa05017	Spinocerebellar ataxia	10/191	143/8521	0.00136783931403838	0.054518166945244	0.0489542491340052	208/5707/60673/5708/5705/5701/3708/5710/7494/292	10
hsa00561	hsa00561	Glycerolipid metabolism	6/191	63/8521	0.00275836537905858	0.0961979925946678	0.0863803895020975	56895/219/5407/4023/5406/5408	6
hsa04140	hsa04140	Autophagy - animal	9/191	141/8521	0.00435425868680349	0.130554188091699	0.11723032169713	22800/3480/208/60673/8673/1965/10645/3708/1612	9
hsa05230	hsa05230	Central carbon metabolism in cancer	6/191	70/8521	0.00467936158034764	0.130554188091699	0.11723032169713	208/5211/3098/3417/3939/5315	6
hsa04611	hsa04611	Platelet activation	8/191	124/8521	0.0066212675926885	0.15705107084976	0.141023032870186	83660/208/5603/8673/5321/3708/5906/6786	8
hsa05012	hsa05012	Parkinson disease	13/191	266/8521	0.00675488476773159	0.15705107084976	0.141023032870186	9246/5707/5708/10383/5705/1965/7317/5701/3708/5710/7494/7316/292	13
hsa04972	hsa04972	Pancreatic secretion	7/191	102/8521	0.00784005270921858	0.161188532568698	0.144738240903038	3708/5407/5906/1358/5406/5408/1357	7
hsa05020	hsa05020	Prion disease	13/191	272/8521	0.00808831346222857	0.161188532568698	0.144738240903038	1958/10963/5707/5603/5708/3312/10383/5705/1965/5701/3708/5710/292	13
hsa04922	hsa04922	Glucagon signaling pathway	7/191	107/8521	0.0100875075534235	0.187627640493677	0.168479073523845	57818/3276/208/5211/3708/3939/5315	7
hsa00770	hsa00770	Pantothenate and CoA biosynthesis	3/191	21/8521	0.0109515557462635	0.19096775332547	0.171478307079653	219/60496/53354	3
hsa04151	hsa04151	PI3K-Akt signaling pathway	15/191	354/8521	0.013188972368516	0.216454311224469	0.194363803325499	56034/1291/57818/3480/1292/1287/54331/208/6446/5154/7184/3164/55970/3454/4254	15
hsa04141	hsa04141	Protein processing in endoplasmic reticulum	9/191	173/8521	0.0156928319237817	0.232776252222055	0.209019988790225	10294/5887/3312/1965/7415/7184/6185/10130/7494	9
hsa04510	hsa04510	Focal adhesion	10/191	203/8521	0.0158521462086704	0.232776252222055	0.209019988790225	56034/83660/1291/3480/1292/1287/208/5154/10451/5906	10
hsa05205	hsa05205	Proteoglycans in cancer	10/191	205/8521	0.0168687259774457	0.235318727385368	0.211302988559583	54361/7042/3339/22800/3480/208/5603/10451/3708/2719	10
hsa04015	hsa04015	Rap1 signaling pathway	10/191	210/8521	0.0196211953813549	0.249952099577249	0.224442934161046	56034/83660/3480/208/5603/5154/10451/5906/4254/9732	10
hsa05022	hsa05022	Pathways of neurodegeneration - multiple diseases	18/191	476/8521	0.0203142051951828	0.249952099577249	0.224442934161046	54361/9246/8313/5707/60673/5603/5708/10383/5705/1965/7415/7317/5701/3708/5710/7494/7316/292	18
hsa00620	hsa00620	Pyruvate metabolism	4/191	47/8521	0.0206053702160456	0.249952099577249	0.224442934161046	219/3939/4200/5315	4
hsa04666	hsa04666	Fc gamma R-mediated phagocytosis	6/191	97/8521	0.021532760853706	0.250318344924332	0.224771801893949	4082/208/5321/10096/10451/10095	6
hsa04218	hsa04218	Cellular senescence	8/191	156/8521	0.0239141550714699	0.263707118625339	0.236794168016717	7042/22800/208/5603/3708/2626/678/292	8
hsa04933	hsa04933	AGE-RAGE signaling pathway in diabetic complications	6/191	100/8521	0.0245991279477707	0.263707118625339	0.236794168016717	7042/1958/1287/208/5603/2152	6
hsa05010	hsa05010	Alzheimer disease	15/191	384/8521	0.0255200437379361	0.263707118625339	0.236794168016717	54361/8313/208/5707/60673/5708/10383/5705/1965/5701/3708/5710/7494/292/4023	15
hsa04068	hsa04068	FoxO signaling pathway	7/191	131/8521	0.0276954993501904	0.268504771968049	0.24110219101451	7042/57818/3480/3276/208/5603/6446	7
hsa04974	hsa04974	Protein digestion and absorption	6/191	103/8521	0.0279449848242664	0.268504771968049	0.24110219101451	1290/1291/1292/1287/1358/1357	6
hsa00030	hsa00030	Pentose phosphate pathway	3/191	30/8521	0.0288714808567795	0.268504771968049	0.24110219101451	2821/5211/7086	3
hsa04810	hsa04810	Regulation of actin cytoskeleton	10/191	229/8521	0.033122294880177	0.297727657481077	0.267342699417078	56034/7114/22800/208/10096/5154/10451/55970/10095/28984	10
hsa00052	hsa00052	Galactose metabolism	3/191	32/8521	0.0341479750515931	0.297727657481077	0.267342699417078	57818/5211/3098	3
hsa04530	hsa04530	Tight junction	8/191	170/8521	0.0372046994502055	0.314548822624465	0.282447160100444	4214/57530/10096/861/10095/2626/5906/50848	8
hsa04014	hsa04014	Ras signaling pathway	10/191	236/8521	0.0394390674993462	0.317969295186102	0.285518552176164	56034/22800/3480/54331/208/5321/5154/55970/5906/4254	10
hsa00051	hsa00051	Fructose and mannose metabolism	3/191	34/8521	0.0398886212599053	0.317969295186102	0.285518552176164	7167/5211/3098	3
hsa04550	hsa04550	Signaling pathways regulating pluripotency of stem cells	7/191	143/8521	0.0416076891949584	0.322459591260927	0.289550585625734	54361/3572/8313/3480/208/5603/9314	7
hsa04370	hsa04370	VEGF signaling pathway	4/191	59/8521	0.0428284894696052	0.322949961135672	0.289990910206715	208/3315/5603/5321	4
hsa00350	hsa00350	Tyrosine metabolism	3/191	36/8521	0.0460854673049881	0.329688343027992	0.296041598342434	1312/221/1638	3
hsa00500	hsa00500	Starch and sucrose metabolism	3/191	36/8521	0.0460854673049881	0.329688343027992	0.296041598342434	57818/2821/3098	3
hsa04072	hsa04072	Phospholipase D signaling pathway	7/191	148/8521	0.0485435976691833	0.335833661317914	0.301559748702748	56034/22800/208/56895/5321/5154/4254	7
hsa00250	hsa00250	Alanine, aspartate and glutamate metabolism	3/191	37/8521	0.0493519000503027	0.335833661317914	0.301559748702748	5471/2752/440	3
hsa05417	hsa05417	Lipid and atherosclerosis	9/191	215/8521	0.0525123977626061	0.348832356565883	0.313231846303264	208/5603/3312/1965/7184/10451/3708/7494/5906	9
hsa04919	hsa04919	Thyroid hormone signaling pathway	6/191	121/8521	0.0543036802537224	0.352342483506711	0.316383742971504	54361/7067/23389/208/5211/2626	6
hsa04912	hsa04912	GnRH signaling pathway	5/191	93/8521	0.0574629495450458	0.356794013034558	0.32038096624118	1958/4214/5603/5321/3708	5
hsa04927	hsa04927	Cortisol synthesis and secretion	4/191	65/8521	0.0575474214571867	0.356794013034558	0.32038096624118	3164/3708/1583/2516	4
hsa04934	hsa04934	Cushing syndrome	7/191	155/8521	0.0594283069512326	0.360445600856389	0.323659886828223	54361/8313/3164/3708/1583/2516/5906	7
hsa04664	hsa04664	Fc epsilon RI signaling pathway	4/191	68/8521	0.0658014467697528	0.382049213178562	0.343058716229005	208/5603/5321/10451	4
hsa05215	hsa05215	Prostate cancer	5/191	97/8521	0.0664445011267178	0.382049213178562	0.343058716229005	56034/3480/208/5154/7184	5
hsa04380	hsa04380	Osteoclast differentiation	6/191	128/8521	0.0676056384417754	0.382049213178562	0.343058716229005	7042/2274/208/3460/5603/3454	6
hsa04925	hsa04925	Aldosterone synthesis and secretion	5/191	98/8521	0.0688057967871522	0.382049213178562	0.343058716229005	4881/4929/3164/3708/1583	5
hsa05167	hsa05167	Kaposi sarcoma-associated herpesvirus infection	8/191	194/8521	0.0700854565407543	0.382049213178562	0.343058716229005	3572/54331/208/5603/55970/3708/7316/3454	8
hsa04975	hsa04975	Fat digestion and absorption	3/191	43/8521	0.07120630496518	0.382049213178562	0.343058716229005	5407/5406/5408	3
hsa00100	hsa00100	Steroid biosynthesis	2/191	20/8521	0.0729361277990881	0.383946785961238	0.34476262991426	6307/6646	2
hsa04728	hsa04728	Dopaminergic synapse	6/191	132/8521	0.0759884711460581	0.3926071009213	0.35253910590179	1312/54331/208/5603/55970/3708	6
hsa05218	hsa05218	Melanoma	4/191	72/8521	0.0777114752925381	0.39420912012033	0.353977629083714	56034/3480/208/5154	4
hsa04022	hsa04022	cGMP-PKG signaling pathway	7/191	167/8521	0.08134110344596	0.40442666108056	0.363152406478677	4881/208/3708/2626/292/5997/4880	7
hsa04625	hsa04625	C-type lectin receptor signaling pathway	5/191	104/8521	0.083935715881596	0.40442666108056	0.363152406478677	4046/22800/208/5603/3708	5
hsa05169	hsa05169	Epstein-Barr virus infection	8/191	202/8521	0.0840743596511559	0.40442666108056	0.363152406478677	208/5707/5603/5708/5705/5701/5710/3454	8
hsa00340	hsa00340	Histidine metabolism	2/191	22/8521	0.0861594136157641	0.407431803369461	0.365850855317607	219/221	2
hsa04973	hsa04973	Carbohydrate digestion and absorption	3/191	47/8521	0.0877913598108084	0.408229823120259	0.366567432192498	57818/208/3098	3
hsa04371	hsa04371	Apelin signaling pathway	6/191	139/8521	0.0920149738884919	0.41194984219408	0.36990780019691	1958/22800/54331/208/55970/3708	6
hsa05418	hsa05418	Fluid shear stress and atherosclerosis	6/191	139/8521	0.0920149738884919	0.41194984219408	0.36990780019691	208/5603/3162/5154/7184/4880	6
hsa00900	hsa00900	Terpenoid backbone biosynthesis	2/191	23/8521	0.0930209321083406	0.41194984219408	0.36990780019691	2224/3422	2
hsa01521	hsa01521	EGFR tyrosine kinase inhibitor resistance	4/191	79/8521	0.100937767887026	0.434235789423779	0.389919327986642	56034/3480/208/5154	4
hsa00330	hsa00330	Arginine and proline metabolism	3/191	50/8521	0.101195259289089	0.434235789423779	0.389919327986642	5033/219/112483	3
hsa05145	hsa05145	Toxoplasmosis	5/191	111/8521	0.103620576844717	0.434235789423779	0.389919327986642	7042/208/3460/5603/3312	5
hsa04913	hsa04913	Ovarian steroidogenesis	3/191	51/8521	0.105835246167803	0.434235789423779	0.389919327986642	3480/5321/1583	3
hsa04979	hsa04979	Cholesterol metabolism	3/191	51/8521	0.105835246167803	0.434235789423779	0.389919327986642	9218/6646/4023	3
hsa04724	hsa04724	Glutamatergic synapse	5/191	115/8521	0.115811474501164	0.464360074741806	0.416969242741181	54331/5321/55970/3708/2752	5
hsa05014	hsa05014	Amyotrophic lateral sclerosis	12/191	364/8521	0.116506111942389	0.464360074741806	0.416969242741181	5707/60673/5603/5708/10383/5705/1965/220988/7415/5701/5710/7494	12
hsa05166	hsa05166	Human T-cell leukemia virus 1 infection	8/191	222/8521	0.125713039678751	0.49399912775171	0.443583446160751	8829/7042/1958/4214/83660/208/2224/292	8
hsa04540	hsa04540	Gap junction	4/191	88/8521	0.134891526457765	0.516792920452091	0.464050990634211	56034/10383/5154/3708	4
hsa04152	hsa04152	AMPK signaling pathway	5/191	121/8521	0.13531102364799	0.516792920452091	0.464050990634211	57818/3480/208/10645/5211	5
hsa04211	hsa04211	Longevity regulating pathway	4/191	89/8521	0.138922828078519	0.516792920452091	0.464050990634211	3480/208/60673/10645	4
hsa04512	hsa04512	ECM-receptor interaction	4/191	89/8521	0.138922828078519	0.516792920452091	0.464050990634211	3339/1291/1292/1287	4
hsa05016	hsa05016	Huntington disease	10/191	306/8521	0.149259812088515	0.545331469859541	0.489677003684477	5707/60673/5708/10383/5705/5701/3708/5710/5436/292	10
hsa04730	hsa04730	Long-term depression	3/191	60/8521	0.151011704251275	0.545331469859541	0.489677003684477	3480/5321/3708	3
hsa00410	hsa00410	beta-Alanine metabolism	2/191	31/8521	0.152587572624875	0.545331469859541	0.489677003684477	219/221	2
hsa05161	hsa05161	Hepatitis B	6/191	162/8521	0.156161404262952	0.545331469859541	0.489677003684477	7042/3339/4214/208/5603/3454	6
hsa04213	hsa04213	Longevity regulating pathway - multiple species	3/191	61/8521	0.156367446554707	0.545331469859541	0.489677003684477	3480/208/3312	3
hsa04926	hsa04926	Relaxin signaling pathway	5/191	129/8521	0.16340375842251	0.562208743320244	0.504831846482618	1287/54331/208/5603/55970	5
hsa03420	hsa03420	Nucleotide excision repair	3/191	63/8521	0.167252063425019	0.562208743320244	0.504831846482618	5887/5436/8450	3
hsa05217	hsa05217	Basal cell carcinoma	3/191	63/8521	0.167252063425019	0.562208743320244	0.504831846482618	54361/8313/650	3
hsa05225	hsa05225	Hepatocellular carcinoma	6/191	168/8521	0.175507112952591	0.578606428886281	0.519556046311771	54361/7042/8313/3480/208/3162	6
hsa05231	hsa05231	Choline metabolism in cancer	4/191	98/8521	0.177242436381517	0.578606428886281	0.519556046311771	56034/208/5321/5154	4
hsa05321	hsa05321	Inflammatory bowel disease	3/191	65/8521	0.178351802452402	0.578606428886281	0.519556046311771	4094/7042/3460	3
hsa04270	hsa04270	Vascular smooth muscle contraction	5/191	134/8521	0.182058479259418	0.583842709349168	0.524257931805704	4881/5321/133/3708/4880	5
hsa05164	hsa05164	Influenza A	6/191	171/8521	0.185534024089044	0.584511413530886	0.524858390569141	208/3460/1965/2224/3454/292	6
hsa05131	hsa05131	Shigellosis	8/191	247/8521	0.190207659377616	0.584511413530886	0.524858390569141	83660/208/5603/10096/10095/3708/3098/7316	8
hsa05135	hsa05135	Yersinia infection	5/191	137/8521	0.193616455148392	0.584511413530886	0.524858390569141	208/5603/10096/10451/10095	5
hsa05142	hsa05142	Chagas disease	4/191	102/8521	0.19531924108754	0.584511413530886	0.524858390569141	7042/208/3460/5603	4
hsa05132	hsa05132	Salmonella infection	8/191	249/8521	0.19589677182213	0.584511413530886	0.524858390569141	208/5603/9648/5286/10383/10096/7184/10095	8
hsa05170	hsa05170	Human immunodeficiency virus 1 infection	7/191	212/8521	0.198320912234997	0.584511413530886	0.524858390569141	54331/208/5603/55970/3708/8450/684	7
hsa01250	hsa01250	Biosynthesis of nucleotide sugars	2/191	37/8521	0.200922280101671	0.584511413530886	0.524858390569141	2821/3098	2
hsa04920	hsa04920	Adipocytokine signaling pathway	3/191	69/8521	0.201122206806326	0.584511413530886	0.524858390569141	57818/208/10645	3
hsa05211	hsa05211	Renal cell carcinoma	3/191	69/8521	0.201122206806326	0.584511413530886	0.524858390569141	7042/208/5906	3
hsa04120	hsa04120	Ubiquitin mediated proteolysis	5/191	142/8521	0.213431487922402	0.609070618837858	0.546911176319224	9246/4214/7317/7316/8450	5
hsa04928	hsa04928	Parathyroid hormone synthesis, secretion and action	4/191	106/8521	0.213938783677814	0.609070618837858	0.546911176319224	1958/4929/4324/3708	4
hsa04350	hsa04350	TGF-beta signaling pathway	4/191	108/8521	0.223429570059437	0.623368500465828	0.559749870254168	7042/4681/7050/650	4
hsa04659	hsa04659	Th17 cell differentiation	4/191	108/8521	0.223429570059437	0.623368500465828	0.559749870254168	3572/3460/5603/861	4
hsa05224	hsa05224	Breast cancer	5/191	147/8521	0.233863073137142	0.634280050186337	0.569547828501597	54361/8313/3480/208/23462	5
hsa04216	hsa04216	Ferroptosis	2/191	41/8521	0.234036707429827	0.634280050186337	0.569547828501597	112483/3162	2
hsa03320	hsa03320	PPAR signaling pathway	3/191	75/8521	0.236434140571251	0.634280050186337	0.569547828501597	1622/7316/4023	3
hsa05214	hsa05214	Glioma	3/191	75/8521	0.236434140571251	0.634280050186337	0.569547828501597	3480/208/5154	3
hsa00380	hsa00380	Tryptophan metabolism	2/191	42/8521	0.242373345590926	0.635924367129923	0.571024332680331	56267/219	2
hsa05220	hsa05220	Chronic myeloid leukemia	3/191	76/8521	0.242426380418968	0.635924367129923	0.571024332680331	7042/208/861	3
hsa04725	hsa04725	Cholinergic synapse	4/191	113/8521	0.247612509852823	0.635924367129923	0.571024332680331	54331/208/55970/3708	4
hsa05100	hsa05100	Bacterial invasion of epithelial cells	3/191	77/8521	0.248443569953984	0.635924367129923	0.571024332680331	10096/10095/23607	3
hsa05140	hsa05140	Leishmaniasis	3/191	77/8521	0.248443569953984	0.635924367129923	0.571024332680331	7042/3460/5603	3
hsa04670	hsa04670	Leukocyte transendothelial migration	4/191	115/8521	0.257444740088766	0.647090833196089	0.581051191475831	5603/10451/5906/50848	4
hsa04726	hsa04726	Serotonergic synapse	4/191	115/8521	0.257444740088766	0.647090833196089	0.581051191475831	54331/5321/55970/3708	4
hsa04921	hsa04921	Oxytocin signaling pathway	5/191	154/8521	0.263339637104377	0.655997846001083	0.589049188259791	4881/5321/10645/3708/5997	5
hsa03022	hsa03022	Basal transcription factors	2/191	45/8521	0.267442333529663	0.66032222172368	0.592932234560407	2961/2957	2
hsa04930	hsa04930	Type II diabetes mellitus	2/191	46/8521	0.275803217217835	0.667035440488179	0.598960327621908	3098/5315	2
hsa04390	hsa04390	Hippo signaling pathway	5/191	157/8521	0.276232204881488	0.667035440488179	0.598960327621908	85407/54361/7042/8313/650	5
hsa04722	hsa04722	Neurotrophin signaling pathway	4/191	119/8521	0.277333731529135	0.667035440488179	0.598960327621908	4214/208/5603/5906	4
hsa04935	hsa04935	Growth hormone synthesis, secretion and action	4/191	120/8521	0.282346494245177	0.668097280724224	0.599913800461669	4214/208/5603/3708	4
hsa04217	hsa04217	Necroptosis	5/191	159/8521	0.284900077819093	0.668097280724224	0.599913800461669	3460/5321/2752/3454/292	5
hsa04146	hsa04146	Peroxisome	3/191	83/8521	0.284959055219293	0.668097280724224	0.599913800461669	373156/390916/3417	3
hsa00604	hsa00604	Glycosphingolipid biosynthesis - ganglio series	1/191	15/8521	0.288469218305838	0.670690932561073	0.602242754006925	6489	1
hsa03083	hsa03083	Polycomb repressive complex	3/191	84/8521	0.291095776383065	0.671204310833679	0.602703738835751	8473/6045/5931	3
hsa00520	hsa00520	Amino sugar and nucleotide sugar metabolism	2/191	49/8521	0.300841374080608	0.678209420110889	0.608993933168804	2821/3098	2
hsa05210	hsa05210	Colorectal cancer	3/191	86/8521	0.303396243934248	0.678209420110889	0.608993933168804	7042/8313/208	3
hsa00360	hsa00360	Phenylalanine metabolism	1/191	16/8521	0.304446455468263	0.678209420110889	0.608993933168804	221	1
hsa00603	hsa00603	Glycosphingolipid biosynthesis - globo and isoglobo series	1/191	16/8521	0.304446455468263	0.678209420110889	0.608993933168804	6489	1
hsa00565	hsa00565	Ether lipid metabolism	2/191	50/8521	0.309159962196921	0.678209420110889	0.608993933168804	5168/5321	2
hsa04630	hsa04630	JAK-STAT signaling pathway	5/191	166/8521	0.315610992846172	0.678209420110889	0.608993933168804	3572/208/3460/5154/3454	5
hsa00450	hsa00450	Selenocompound metabolism	1/191	17/8521	0.320066764346048	0.678209420110889	0.608993933168804	56267	1
hsa00910	hsa00910	Nitrogen metabolism	1/191	17/8521	0.320066764346048	0.678209420110889	0.608993933168804	2752	1
hsa04727	hsa04727	GABAergic synapse	3/191	89/8521	0.321888518690681	0.678209420110889	0.608993933168804	54331/55970/2752	3
hsa05235	hsa05235	PD-L1 expression and PD-1 checkpoint pathway in cancer	3/191	89/8521	0.321888518690681	0.678209420110889	0.608993933168804	208/3460/5603	3
hsa00230	hsa00230	Purine metabolism	4/191	128/8521	0.322869575033527	0.678209420110889	0.608993933168804	5471/4881/8833/2618	4
hsa05165	hsa05165	Human papillomavirus infection	9/191	331/8521	0.324408862976643	0.678209420110889	0.608993933168804	54361/8313/1291/1292/1287/208/23462/3454/5315	9
hsa00270	hsa00270	Cysteine and methionine metabolism	2/191	52/8521	0.325734990304155	0.678209420110889	0.608993933168804	56267/3939	2
hsa00600	hsa00600	Sphingolipid metabolism	2/191	53/8521	0.333985010421951	0.688181790532674	0.617948561202703	5660/259230	2
hsa04310	hsa04310	Wnt signaling pathway	5/191	171/8521	0.33780992083431	0.688181790532674	0.617948561202703	85407/54361/8313/23500/7091	5
hsa04658	hsa04658	Th1 and Th2 cell differentiation	3/191	92/8521	0.340390993166699	0.688181790532674	0.617948561202703	4094/3460/5603	3
hsa05222	hsa05222	Small cell lung cancer	3/191	92/8521	0.340390993166699	0.688181790532674	0.617948561202703	1287/208/1164	3
hsa01210	hsa01210	2-Oxocarboxylic acid metabolism	1/191	19/8521	0.350268152547016	0.69849294635947	0.627207399485206	3417	1
hsa05134	hsa05134	Legionellosis	2/191	56/8521	0.358549735752381	0.69849294635947	0.627207399485206	3312/7415	2
hsa04210	hsa04210	Apoptosis	4/191	136/8521	0.363783048896713	0.69849294635947	0.627207399485206	5783/208/1965/3708	4
hsa00670	hsa00670	One carbon pool by folate	1/191	20/8521	0.36486457490217	0.69849294635947	0.627207399485206	2618	1
hsa00480	hsa00480	Glutathione metabolism	2/191	57/8521	0.366667207711958	0.69849294635947	0.627207399485206	373156/3417	2
hsa04915	hsa04915	Estrogen signaling pathway	4/191	137/8521	0.368900841189895	0.69849294635947	0.627207399485206	208/3312/7184/3708	4
hsa04713	hsa04713	Circadian entrainment	3/191	97/8521	0.371138260024414	0.69849294635947	0.627207399485206	54331/55970/3708	3
hsa05162	hsa05162	Measles	4/191	138/8521	0.374016506110932	0.69849294635947	0.627207399485206	208/3312/1965/3454	4
hsa04923	hsa04923	Regulation of lipolysis in adipocytes	2/191	58/8521	0.374745135630482	0.69849294635947	0.627207399485206	4881/208	2
hsa05213	hsa05213	Endometrial cancer	2/191	58/8521	0.374745135630482	0.69849294635947	0.627207399485206	8313/208	2
hsa01522	hsa01522	Endocrine resistance	3/191	98/8521	0.37726128603419	0.69849294635947	0.627207399485206	3480/208/5603	3
hsa04750	hsa04750	Inflammatory mediator regulation of TRP channels	3/191	98/8521	0.37726128603419	0.69849294635947	0.627207399485206	5603/5321/3708	3
hsa05152	hsa05152	Tuberculosis	5/191	180/8521	0.378037401076272	0.69849294635947	0.627207399485206	7042/4046/208/3460/5603	5
hsa00564	hsa00564	Glycerophospholipid metabolism	3/191	99/8521	0.383372362947439	0.700285085623621	0.628816639797856	56895/5321/55224	3
hsa04360	hsa04360	Axon guidance	5/191	182/8521	0.386988148599366	0.700285085623621	0.628816639797856	54361/8829/10512/1808/6091	5
hsa04024	hsa04024	cAMP signaling pathway	6/191	225/8521	0.391777608291233	0.700285085623621	0.628816639797856	5348/22800/4881/208/10451/5906	6
hsa00220	hsa00220	Arginine biosynthesis	1/191	22/8521	0.393085969765278	0.700285085623621	0.628816639797856	2752	1
hsa04936	hsa04936	Alcoholic liver disease	4/191	142/8521	0.394441246024175	0.700285085623621	0.628816639797856	208/5603/219/10645	4
hsa04916	hsa04916	Melanogenesis	3/191	101/8521	0.395553598007231	0.700285085623621	0.628816639797856	54361/1638/4254	3
hsa00590	hsa00590	Arachidonic acid metabolism	2/191	61/8521	0.398719228491149	0.700285085623621	0.628816639797856	5321/22949	2
hsa04914	hsa04914	Progesterone-mediated oocyte maturation	3/191	102/8521	0.401621305792676	0.700285085623621	0.628816639797856	3480/208/5603	3
hsa05146	hsa05146	Amoebiasis	3/191	102/8521	0.401621305792676	0.700285085623621	0.628816639797856	7042/1287/3315	3
hsa00140	hsa00140	Steroid hormone biosynthesis	2/191	62/8521	0.406617146491135	0.700285085623621	0.628816639797856	1312/1583	2
hsa04330	hsa04330	Notch signaling pathway	2/191	62/8521	0.406617146491135	0.700285085623621	0.628816639797856	7091/23462	2
hsa04620	hsa04620	Toll-like receptor signaling pathway	3/191	104/8521	0.413705029336962	0.700822944111625	0.629299606483934	208/5603/3454	3
hsa04660	hsa04660	T cell receptor signaling pathway	3/191	104/8521	0.413705029336962	0.700822944111625	0.629299606483934	208/5603/10451	3
hsa03250	hsa03250	Viral life cycle - HIV-1	2/191	63/8521	0.414465182001499	0.700822944111625	0.629299606483934	10955/684	2
hsa00534	hsa00534	Glycosaminoglycan biosynthesis - heparan sulfate / heparin	1/191	24/8521	0.420059658883907	0.701255871879146	0.629688351281784	9394	1
hsa04977	hsa04977	Vitamin digestion and absorption	1/191	24/8521	0.420059658883907	0.701255871879146	0.629688351281784	5406	1
hsa04929	hsa04929	GnRH secretion	2/191	64/8521	0.422261600271314	0.701255871879146	0.629688351281784	208/3708	2
hsa04723	hsa04723	Retrograde endocannabinoid signaling	4/191	148/8521	0.42487757472254	0.701425108565614	0.629840316312455	54331/5603/55970/3708	4
hsa05226	hsa05226	Gastric cancer	4/191	149/8521	0.429917255233794	0.704131972792966	0.632270928220056	54361/7042/8313/208	4
hsa04062	hsa04062	Chemokine signaling pathway	5/191	192/8521	0.431564757518269	0.704131972792966	0.632270928220056	54331/208/10451/55970/5906	5
hsa04931	hsa04931	Insulin resistance	3/191	108/8521	0.43763491296216	0.706844980458669	0.634707056589938	8473/57818/208	3
hsa04720	hsa04720	Long-term potentiation	2/191	67/8521	0.445325310908863	0.706844980458669	0.634707056589938	3708/5906	2
hsa05221	hsa05221	Acute myeloid leukemia	2/191	67/8521	0.445325310908863	0.706844980458669	0.634707056589938	208/861	2
hsa00592	hsa00592	alpha-Linolenic acid metabolism	1/191	26/8521	0.445840527480373	0.706844980458669	0.634707056589938	5321	1
hsa00830	hsa00830	Retinol metabolism	2/191	68/8521	0.452899896683196	0.706844980458669	0.634707056589938	220/56603	2
hsa00062	hsa00062	Fatty acid elongation	1/191	27/8521	0.458300145991409	0.706844980458669	0.634707056589938	9200	1
hsa00790	hsa00790	Folate biosynthesis	1/191	27/8521	0.458300145991409	0.706844980458669	0.634707056589938	5092	1
hsa01040	hsa01040	Biosynthesis of unsaturated fatty acids	1/191	27/8521	0.458300145991409	0.706844980458669	0.634707056589938	9200	1
hsa04932	hsa04932	Non-alcoholic fatty liver disease	4/191	155/8521	0.459894345451468	0.706844980458669	0.634707056589938	208/5603/1965/7494	4
hsa04924	hsa04924	Renin secretion	2/191	69/8521	0.460415648619819	0.706844980458669	0.634707056589938	4881/3708	2
hsa04150	hsa04150	mTOR signaling pathway	4/191	156/8521	0.464841053694087	0.706844980458669	0.634707056589938	54361/3480/208/6446	4
hsa04917	hsa04917	Prolactin signaling pathway	2/191	70/8521	0.467871390768231	0.706844980458669	0.634707056589938	208/5603	2
hsa05120	hsa05120	Epithelial cell signaling in Helicobacter pylori infection	2/191	70/8521	0.467871390768231	0.706844980458669	0.634707056589938	5603/50848	2
hsa00601	hsa00601	Glycosphingolipid biosynthesis - lacto and neolacto series	1/191	28/8521	0.470481058649243	0.706844980458669	0.634707056589938	6489	1
hsa04622	hsa04622	RIG-I-like receptor signaling pathway	2/191	71/8521	0.475266028765129	0.706844980458669	0.634707056589938	4214/5603	2
hsa00982	hsa00982	Drug metabolism - cytochrome P450	2/191	72/8521	0.482598546802251	0.706844980458669	0.634707056589938	373156/221	2
hsa04137	hsa04137	Mitophagy - animal	2/191	72/8521	0.482598546802251	0.706844980458669	0.634707056589938	22800/7316	2
hsa05203	hsa05203	Viral carcinogenesis	5/191	204/8521	0.484127541559835	0.706844980458669	0.634707056589938	3572/27044/2961/2957/5315	5
hsa00562	hsa00562	Inositol phosphate metabolism	2/191	73/8521	0.489868004687988	0.706844980458669	0.634707056589938	5286/7167	2
hsa00020	hsa00020	Citrate cycle (TCA cycle)	1/191	30/8521	0.494031437954983	0.706844980458669	0.634707056589938	3417	1
hsa00053	hsa00053	Ascorbate and aldarate metabolism	1/191	30/8521	0.494031437954983	0.706844980458669	0.634707056589938	219	1
hsa00591	hsa00591	Linoleic acid metabolism	1/191	30/8521	0.494031437954983	0.706844980458669	0.634707056589938	5321	1
hsa00630	hsa00630	Glyoxylate and dicarboxylate metabolism	1/191	30/8521	0.494031437954983	0.706844980458669	0.634707056589938	2752	1
hsa01523	hsa01523	Antifolate resistance	1/191	30/8521	0.494031437954983	0.706844980458669	0.634707056589938	2618	1
hsa04918	hsa04918	Thyroid hormone synthesis	2/191	75/8521	0.504214340326903	0.717733678322479	0.644484495154688	7184/3708	2
hsa05212	hsa05212	Pancreatic cancer	2/191	76/8521	0.511289690594685	0.720572816630182	0.647033881750551	7042/208	2
hsa04071	hsa04071	Sphingolipid signaling pathway	3/191	121/8521	0.512560486313854	0.720572816630182	0.647033881750551	208/259230/5603	3
hsa00640	hsa00640	Propanoate metabolism	1/191	32/8521	0.516539653498339	0.720572816630182	0.647033881750551	3939	1
hsa04136	hsa04136	Autophagy - other	1/191	32/8521	0.516539653498339	0.720572816630182	0.647033881750551	60673	1
hsa00980	hsa00980	Metabolism of xenobiotics by cytochrome P450	2/191	78/8521	0.525241426894015	0.728462603602012	0.654118466920501	373156/221	2
hsa04130	hsa04130	SNARE interactions in vesicular transport	1/191	33/8521	0.527417368916152	0.728462603602012	0.654118466920501	8673	1
hsa03018	hsa03018	RNA degradation	2/191	79/8521	0.532116666569126	0.7299021304844	0.655411081136718	7832/5211	2
hsa03040	hsa03040	Spliceosome	5/191	216/8521	0.534953474670288	0.7299021304844	0.655411081136718	27316/4670/3312/220988/84950	5
hsa03020	hsa03020	RNA polymerase	1/191	34/8521	0.538051591646714	0.7299021304844	0.655411081136718	5436	1
hsa00983	hsa00983	Drug metabolism - other enzymes	2/191	80/8521	0.538924153690991	0.7299021304844	0.655411081136718	8833/7371	2
hsa03030	hsa03030	DNA replication	1/191	36/8521	0.558611128615499	0.749150416904958	0.672694960284399	4174	1
hsa04662	hsa04662	B cell receptor signaling pathway	2/191	84/8521	0.565468745922143	0.749150416904958	0.672694960284399	208/10451	2
hsa04114	hsa04114	Oocyte meiosis	3/191	131/8521	0.566477713851249	0.749150416904958	0.672694960284399	3480/5603/3708	3
hsa04960	hsa04960	Aldosterone-regulated sodium reabsorption	1/191	37/8521	0.568546929963106	0.749150416904958	0.672694960284399	6446	1
hsa05163	hsa05163	Human cytomegalovirus infection	5/191	225/8521	0.571558437510606	0.749150416904958	0.672694960284399	54331/208/5603/55970/3708	5
hsa04650	hsa04650	Natural killer cell mediated cytotoxicity	3/191	132/8521	0.571667709021471	0.749150416904958	0.672694960284399	3460/10451/3454	3
hsa01232	hsa01232	Nucleotide metabolism	2/191	85/8521	0.571932038712387	0.749150416904958	0.672694960284399	8833/7371	2
hsa05340	hsa05340	Primary immunodeficiency	1/191	38/8521	0.578260218079212	0.753900003944393	0.676959822443937	7374	1
hsa04910	hsa04910	Insulin signaling pathway	3/191	137/8521	0.597037727881257	0.774760586413352	0.695691452806556	57818/208/3098	3
hsa03440	hsa03440	Homologous recombination	1/191	41/8521	0.606114031672556	0.779289469293286	0.699758135037925	5932	1
hsa05219	hsa05219	Bladder cancer	1/191	41/8521	0.606114031672556	0.779289469293286	0.699758135037925	1612	1
hsa05032	hsa05032	Morphine addiction	2/191	91/8521	0.609246926722533	0.779724277777921	0.700148568614017	54331/55970	2
hsa00513	hsa00513	Various types of N-glycan biosynthesis	1/191	42/8521	0.614985755723327	0.780272518291483	0.700640857775412	6185	1
hsa04520	hsa04520	Adherens junction	2/191	93/8521	0.621126296394704	0.780272518291483	0.700640857775412	3480/5906	2
hsa04970	hsa04970	Salivary secretion	2/191	93/8521	0.621126296394704	0.780272518291483	0.700640857775412	362/3708	2
hsa00071	hsa00071	Fatty acid degradation	1/191	43/8521	0.623658679494626	0.780272518291483	0.700640857775412	219	1
hsa00860	hsa00860	Porphyrin metabolism	1/191	43/8521	0.623658679494626	0.780272518291483	0.700640857775412	3162	1
hsa04657	hsa04657	IL-17 signaling pathway	2/191	94/8521	0.62696141653026	0.780902835767601	0.701206847435159	5603/7184	2
hsa03410	hsa03410	Base excision repair	1/191	44/8521	0.632137234839817	0.78132788974383	0.701588522011061	7374	1
hsa05202	hsa05202	Transcriptional misregulation in cancer	4/191	193/8521	0.632903595276364	0.78132788974383	0.701588522011061	4094/3480/5154/861	4
hsa03015	hsa03015	mRNA surveillance pathway	2/191	97/8521	0.64405027646013	0.78811415408937	0.70768220589802	124540/2107	2
hsa04070	hsa04070	Phosphatidylinositol signaling system	2/191	97/8521	0.64405027646013	0.78811415408937	0.70768220589802	5286/3708	2
hsa05130	hsa05130	Pathogenic Escherichia coli infection	4/191	198/8521	0.652876471454964	0.795425919370895	0.714247760084033	5603/10383/10096/10095	4
hsa00514	hsa00514	Other types of O-glycan biosynthesis	1/191	47/8521	0.656449547493687	0.796301842394516	0.715034289718524	8473	1
hsa04060	hsa04060	Cytokine-cytokine receptor interaction	6/191	297/8521	0.660146064551034	0.79731927276943	0.715947884999526	3572/7042/3460/3623/3454/650	6
hsa00280	hsa00280	Valine, leucine and isoleucine degradation	1/191	48/8521	0.664193014148007	0.798749357531439	0.71723202072244	219	1
hsa05415	hsa05415	Diabetic cardiomyopathy	4/191	203/8521	0.672118673400778	0.804811630381189	0.722675600945946	7042/208/5603/292	4
hsa04020	hsa04020	Calcium signaling pathway	5/191	253/8521	0.675045012766802	0.804861361375803	0.722720256583441	56034/5154/3708/292/6786	5
hsa05144	hsa05144	Malaria	1/191	50/8521	0.679162898713067	0.806325313791259	0.724034803555252	7042	1
hsa05160	hsa05160	Hepatitis C	3/191	158/8521	0.692556879635213	0.818743090755188	0.735185269193491	208/1965/3454	3
hsa00510	hsa00510	N-Glycan biosynthesis	1/191	53/8521	0.700381931214223	0.824500248138262	0.740354872880235	6185	1
hsa01212	hsa01212	Fatty acid metabolism	1/191	57/8521	0.726517638777138	0.851504370363177	0.76460305657965	9200	1
hsa04668	hsa04668	TNF signaling pathway	2/191	114/8521	0.729424890741216	0.851504370363177	0.76460305657965	208/5603	2
hsa00240	hsa00240	Pyrimidine metabolism	1/191	58/8521	0.732689086200764	0.851751062708388	0.764824572437639	7371	1
hsa05208	hsa05208	Chemical carcinogenesis - reactive oxygen species	4/191	223/8521	0.741657792103248	0.858466186569501	0.770854376168803	208/5603/3162/292	4
hsa04978	hsa04978	Mineral absorption	1/191	60/8521	0.744619416307596	0.858466186569501	0.770854376168803	3162	1
hsa00310	hsa00310	Lysine degradation	1/191	63/8521	0.761528896349362	0.874347992104823	0.785115344730986	219	1
hsa05171	hsa05171	Coronavirus disease - COVID-19	4/191	232/8521	0.769096631823892	0.879417869995352	0.789667810069397	3572/8829/5603/3454	4
hsa00970	hsa00970	Aminoacyl-tRNA biosynthesis	1/191	66/8521	0.777324225047929	0.885197790972948	0.794857854184349	79731	1
hsa05204	hsa05204	Chemical carcinogenesis - DNA adducts	1/191	69/8521	0.792078451979709	0.894771696051733	0.803454682740285	373156	1
hsa04621	hsa04621	NOD-like receptor signaling pathway	3/191	186/8521	0.792145551701714	0.894771696051733	0.803454682740285	5603/3708/3454	3
hsa05034	hsa05034	Alcoholism	3/191	188/8521	0.798114517969136	0.896757782384375	0.805238076617548	54331/10645/55970	3
hsa04142	hsa04142	Lysosome	2/191	132/8521	0.800334206848488	0.896757782384375	0.805238076617548	2760/5660	2
hsa05223	hsa05223	Non-small cell lung cancer	1/191	72/8521	0.805859860889546	0.896757782384375	0.805238076617548	208	1
hsa04613	hsa04613	Neutrophil extracellular trap formation	3/191	191/8521	0.80680050613681	0.896757782384375	0.805238076617548	208/5603/292	3
hsa01524	hsa01524	Platinum drug resistance	1/191	73/8521	0.810248636670123	0.896757782384375	0.805238076617548	208	1
hsa04115	hsa04115	p53 signaling pathway	1/191	74/8521	0.814538706556014	0.896757782384375	0.805238076617548	10572	1
hsa04144	hsa04144	Endocytosis	4/191	250/8521	0.817116860267298	0.896757782384375	0.805238076617548	3480/3312/10096/10095	4
hsa04971	hsa04971	Gastric acid secretion	1/191	76/8521	0.822831513585663	0.896757782384375	0.805238076617548	3708	1
hsa05133	hsa05133	Pertussis	1/191	76/8521	0.822831513585663	0.896757782384375	0.805238076617548	5603	1
hsa05412	hsa05412	Arrhythmogenic right ventricular cardiomyopathy	1/191	77/8521	0.826838521389705	0.897618472637073	0.806010928080073	5318	1
hsa04612	hsa04612	Antigen processing and presentation	1/191	78/8521	0.830755366772766	0.898374989649619	0.806690237829124	3312	1
hsa04012	hsa04012	ErbB signaling pathway	1/191	85/8521	0.855812736049277	0.916486580902567	0.822953428616528	208	1
hsa04610	hsa04610	Complement and coagulation cascades	1/191	86/8521	0.85907728884854	0.916486580902567	0.822953428616528	2152	1
hsa05207	hsa05207	Chemical carcinogenesis - receptor activation	3/191	212/8521	0.859206211686664	0.916486580902567	0.822953428616528	208/7184/9314	3
hsa01240	hsa01240	Biosynthesis of cofactors	2/191	153/8521	0.861926736404785	0.916486580902567	0.822953428616528	219/53354	2
hsa04261	hsa04261	Adrenergic signaling in cardiomyocytes	2/191	154/8521	0.864376268327085	0.916486580902567	0.822953428616528	208/5603	2
hsa05410	hsa05410	Hypertrophic cardiomyopathy	1/191	90/8521	0.871416448975359	0.916486580902567	0.822953428616528	7042	1
hsa04110	hsa04110	Cell cycle	2/191	157/8521	0.871488904767691	0.916486580902567	0.822953428616528	7042/4174	2
hsa04514	hsa04514	Cell adhesion molecules	2/191	158/8521	0.873782905089902	0.916486580902567	0.822953428616528	5789/50848	2
hsa05323	hsa05323	Rheumatoid arthritis	1/191	93/8521	0.879959941144555	0.91950870254431	0.825667123959803	7042	1
hsa03008	hsa03008	Ribosome biogenesis in eukaryotes	2/191	164/8521	0.886776150953054	0.920866042985542	0.826885939372039	51602/54913	2
hsa05414	hsa05414	Dilated cardiomyopathy	1/191	96/8521	0.887938551592863	0.920866042985542	0.826885939372039	7042	1
hsa04640	hsa04640	Hematopoietic cell lineage	1/191	99/8521	0.895389445798531	0.920866042985542	0.826885939372039	4254	1
hsa04714	hsa04714	Thermogenesis	3/191	232/8521	0.897152268389174	0.920866042985542	0.826885939372039	4881/5603/55818	3
hsa04061	hsa04061	Viral protein interaction with cytokine and cytokine receptor	1/191	100/8521	0.8977618770325	0.920866042985542	0.826885939372039	3572	1
hsa03013	hsa03013	Nucleocytoplasmic transport	1/191	108/8521	0.914911929144817	0.935019883631516	0.839595292602531	5905	1
hsa05206	hsa05206	MicroRNAs in cancer	4/191	310/8521	0.921723186816262	0.938542952999041	0.842758810842376	7042/4082/3162/5154	4
hsa04814	hsa04814	Motor proteins	2/191	193/8521	0.933851132542089	0.947434421742702	0.850742849933081	10383/26153	2
hsa05322	hsa05322	Systemic lupus erythematosus	1/191	137/8521	0.956333175386662	0.966728101206083	0.86806748948141	6741	1
hsa04145	hsa04145	Phagosome	1/191	152/8521	0.96910416451356	0.976101306495607	0.876484100909091	10383	1
hsa04080	hsa04080	Neuroactive ligand-receptor interaction	2/191	367/8521	0.998017832712783	0.999963576199558	0.897911077666459	7067/133	2
hsa04740	hsa04740	Olfactory transduction	1/191	439/8521	0.999963576199558	0.999963576199558	0.897911077666459	5997	1
