# Supplementary material for: How relevant is the mouse model for understanding human sex determination?
Source: Int J Biol Sci. 2025 Oct 15;21(15):6599–615. doi: 10.7150/ijbs.90231 (PMC12631067; doi:10.7150/ijbs.90231)
Supplement: Supplementary file 5 — Supplementary tables 11-46. [file ijbsv21p6599s5.zip › Ontology Results/Supplementary Table 41 - GO Analysis - SLC Molecular Function Common.csv]

	ID	Description	GeneRatio	BgRatio	pvalue	p.adjust	qvalue	geneID	Count
GO:0140416	GO:0140416	transcription regulator inhibitor activity	3/26	20/14759	5.42391271519259e-06	0.000562977584847819	0.000390133589499805	ID3/ID1/ID2	3
GO:0140678	GO:0140678	molecular function inhibitor activity	4/26	77/14759	9.38295974746366e-06	0.000562977584847819	0.000390133589499805	ID3/ID1/ID2/CDKN1C	4
GO:0030165	GO:0030165	PDZ domain binding	2/26	77/14759	0.00805158260120699	0.137985231696354	0.0956213447720349	ARHGAP29/GPR37	2
GO:0019199	GO:0019199	transmembrane receptor protein kinase activity	2/26	79/14759	0.00845984799933387	0.137985231696354	0.0956213447720349	LTBP1/EPHA4	2
GO:0005200	GO:0005200	structural constituent of cytoskeleton	2/26	92/14759	0.0113341706173438	0.137985231696354	0.0956213447720349	SORBS2/TUBB2B	2
GO:0005496	GO:0005496	steroid binding	2/26	96/14759	0.0122937939537579	0.137985231696354	0.0956213447720349	ATP1A1/STAR	2
GO:0033218	GO:0033218	amide binding	3/26	322/14759	0.0184529205579715	0.137985231696354	0.0956213447720349	EPHA4/GPR37/LAPTM4B	3
GO:0004861	GO:0004861	cyclin-dependent protein serine/threonine kinase inhibitor activity	1/26	11/14759	0.0192146735775839	0.137985231696354	0.0956213447720349	CDKN1C	1
GO:0033130	GO:0033130	acetylcholine receptor binding	1/26	11/14759	0.0192146735775839	0.137985231696354	0.0956213447720349	LYPD1	1
GO:0019838	GO:0019838	growth factor binding	2/26	126/14759	0.0205576133432152	0.137985231696354	0.0956213447720349	LTBP1/IGFBP5	2
GO:0030548	GO:0030548	acetylcholine receptor regulator activity	1/26	12/14759	0.0209437499599402	0.137985231696354	0.0956213447720349	LYPD1	1
GO:0030955	GO:0030955	potassium ion binding	1/26	12/14759	0.0209437499599402	0.137985231696354	0.0956213447720349	ATP1A1	1
GO:0031994	GO:0031994	insulin-like growth factor I binding	1/26	12/14759	0.0209437499599402	0.137985231696354	0.0956213447720349	IGFBP5	1
GO:0099602	GO:0099602	neurotransmitter receptor regulator activity	1/26	12/14759	0.0209437499599402	0.137985231696354	0.0956213447720349	LYPD1	1
GO:0005024	GO:0005024	transforming growth factor beta receptor activity	1/26	13/14759	0.0226698951081761	0.137985231696354	0.0956213447720349	LTBP1	1
GO:0070628	GO:0070628	proteasome binding	1/26	16/14759	0.027830790818566	0.137985231696354	0.0956213447720349	ID1	1
GO:0005005	GO:0005005	transmembrane-ephrin receptor activity	1/26	17/14759	0.0295452586635579	0.137985231696354	0.0956213447720349	EPHA4	1
GO:0016500	GO:0016500	protein-hormone receptor activity	1/26	17/14759	0.0295452586635579	0.137985231696354	0.0956213447720349	PAX8	1
GO:0031420	GO:0031420	alkali metal ion binding	1/26	17/14759	0.0295452586635579	0.137985231696354	0.0956213447720349	ATP1A1	1
GO:0097001	GO:0097001	ceramide binding	1/26	17/14759	0.0295452586635579	0.137985231696354	0.0956213447720349	LAPTM4B	1
GO:0005201	GO:0005201	extracellular matrix structural constituent	2/26	157/14759	0.030923722916955	0.137985231696354	0.0956213447720349	MFAP2/LTBP1	2
GO:0005520	GO:0005520	insulin-like growth factor binding	1/26	18/14759	0.0312568190539221	0.137985231696354	0.0956213447720349	IGFBP5	1
GO:0004675	GO:0004675	transmembrane receptor protein serine/threonine kinase activity	1/26	19/14759	0.0329654767233202	0.137985231696354	0.0956213447720349	LTBP1	1
GO:0005003	GO:0005003	ephrin receptor activity	1/26	19/14759	0.0329654767233202	0.137985231696354	0.0956213447720349	EPHA4	1
GO:0015662	GO:0015662	P-type ion transporter activity	1/26	19/14759	0.0329654767233202	0.137985231696354	0.0956213447720349	ATP1A1	1
GO:0001228	GO:0001228	DNA-binding transcription activator activity, RNA polymerase II-specific	3/26	411/14759	0.0346891426153862	0.137985231696354	0.0956213447720349	PAX8/KLF6/DMRT1	3
GO:0001216	GO:0001216	DNA-binding transcription activator activity	3/26	415/14759	0.0355498077454936	0.137985231696354	0.0956213447720349	PAX8/KLF6/DMRT1	3
GO:0008022	GO:0008022	protein C-terminus binding	2/26	171/14759	0.0361586391588173	0.137985231696354	0.0956213447720349	BCAM/ID1	2
GO:0120020	GO:0120020	cholesterol transfer activity	1/26	21/14759	0.0363741027969463	0.137985231696354	0.0956213447720349	STAR	1
GO:0120015	GO:0120015	sterol transfer activity	1/26	22/14759	0.0380740806316098	0.137985231696354	0.0956213447720349	STAR	1
GO:0008093	GO:0008093	cytoskeletal anchor activity	1/26	23/14759	0.0397711746062033	0.137985231696354	0.0956213447720349	SORBS2	1
GO:0035035	GO:0035035	histone acetyltransferase binding	1/26	23/14759	0.0397711746062033	0.137985231696354	0.0956213447720349	CITED2	1
GO:0140358	GO:0140358	P-type transmembrane transporter activity	1/26	23/14759	0.0397711746062033	0.137985231696354	0.0956213447720349	ATP1A1	1
GO:0140297	GO:0140297	DNA-binding transcription factor binding	3/26	439/14759	0.0409478168546443	0.137985231696354	0.0956213447720349	ID3/CITED2/ID2	3
GO:0050431	GO:0050431	transforming growth factor beta binding	1/26	25/14759	0.0431567297552071	0.137985231696354	0.0956213447720349	LTBP1	1
GO:0001968	GO:0001968	fibronectin binding	1/26	26/14759	0.0448452003013151	0.137985231696354	0.0956213447720349	IGFBP5	1
GO:0030547	GO:0030547	signaling receptor inhibitor activity	1/26	26/14759	0.0448452003013151	0.137985231696354	0.0956213447720349	LYPD1	1
GO:0043236	GO:0043236	laminin binding	1/26	26/14759	0.0448452003013151	0.137985231696354	0.0956213447720349	BCAM	1
GO:0046625	GO:0046625	sphingolipid binding	1/26	26/14759	0.0448452003013151	0.137985231696354	0.0956213447720349	LAPTM4B	1
GO:0042923	GO:0042923	neuropeptide binding	1/26	28/14759	0.0482135507111535	0.141112831349718	0.0977887164616464	GPR37	1
GO:0046875	GO:0046875	ephrin receptor binding	1/26	28/14759	0.0482135507111535	0.141112831349718	0.0977887164616464	EPHA4	1
GO:0043425	GO:0043425	bHLH transcription factor binding	1/26	30/14759	0.0515704779585975	0.14734422273885	0.102106961371659	ID3	1
GO:0030291	GO:0030291	protein serine/threonine kinase inhibitor activity	1/26	32/14759	0.0549160192387359	0.153254007177868	0.10620233830747	CDKN1C	1
GO:0015248	GO:0015248	sterol transporter activity	1/26	35/14759	0.0599130635489197	0.163399264224326	0.1132328234537	STAR	1
GO:0005109	GO:0005109	frizzled binding	1/26	36/14759	0.0615730920973937	0.164194912259717	0.113784193583488	WNT6	1
GO:0008307	GO:0008307	structural constituent of muscle	1/26	39/14759	0.0665362835114821	0.173572913508214	0.120282983922359	SORBS2	1
GO:0008188	GO:0008188	neuropeptide receptor activity	1/26	42/14759	0.0714742298516787	0.175887599878892	0.121887020968706	GPR37	1
GO:0046982	GO:0046982	protein heterodimerization activity	2/26	252/14759	0.0721780458638203	0.175887599878892	0.121887020968706	ATP1A1/TUBB2B	2
GO:0042277	GO:0042277	peptide binding	2/26	256/14759	0.0741771477507068	0.175887599878892	0.121887020968706	EPHA4/GPR37	2
GO:0016538	GO:0016538	cyclin-dependent protein serine/threonine kinase regulator activity	1/26	44/14759	0.0747522299485291	0.175887599878892	0.121887020968706	CDKN1C	1
GO:0030544	GO:0030544	Hsp70 protein binding	1/26	44/14759	0.0747522299485291	0.175887599878892	0.121887020968706	GPR37	1
GO:0031625	GO:0031625	ubiquitin protein ligase binding	2/26	265/14759	0.0787409341224874	0.181558560422972	0.125816897135218	GPR37/LAPTM4B	2
GO:0120013	GO:0120013	lipid transfer activity	1/26	48/14759	0.0812748799205016	0.181558560422972	0.125816897135218	STAR	1
GO:0015485	GO:0015485	cholesterol binding	1/26	50/14759	0.08451960223447	0.181558560422972	0.125816897135218	STAR	1
GO:0019829	GO:0019829	ATPase-coupled cation transmembrane transporter activity	1/26	51/14759	0.086137828513748	0.181558560422972	0.125816897135218	ATP1A1	1
GO:0044389	GO:0044389	ubiquitin-like protein ligase binding	2/26	281/14759	0.0870694749320724	0.181558560422972	0.125816897135218	GPR37/LAPTM4B	2
GO:0050840	GO:0050840	extracellular matrix binding	1/26	52/14759	0.0877533042044366	0.181558560422972	0.125816897135218	BCAM	1
GO:0140677	GO:0140677	molecular function activator activity	1/26	52/14759	0.0877533042044366	0.181558560422972	0.125816897135218	CITED2	1
GO:0004714	GO:0004714	transmembrane receptor protein tyrosine kinase activity	1/26	60/14759	0.100578625703448	0.197859591547767	0.137113225721698	EPHA4	1
GO:0032934	GO:0032934	sterol binding	1/26	60/14759	0.100578625703448	0.197859591547767	0.137113225721698	STAR	1
GO:0098631	GO:0098631	cell adhesion mediator activity	1/26	60/14759	0.100578625703448	0.197859591547767	0.137113225721698	BCAM	1
GO:0001618	GO:0001618	virus receptor activity	1/26	63/14759	0.105343276694315	0.203668749398035	0.141138870196884	NCAM1	1
GO:0140272	GO:0140272	exogenous protein binding	1/26	64/14759	0.106926093433968	0.203668749398035	0.141138870196884	NCAM1	1
GO:0004860	GO:0004860	protein kinase inhibitor activity	1/26	67/14759	0.111658404552041	0.207478952297461	0.143779273960521	CDKN1C	1
GO:0061629	GO:0061629	RNA polymerase II-specific DNA-binding transcription factor binding	2/26	327/14759	0.112384432494458	0.207478952297461	0.143779273960521	CITED2/ID2	2
GO:0019210	GO:0019210	kinase inhibitor activity	1/26	71/14759	0.117930658556614	0.214419379193843	0.148588868037838	CDKN1C	1
GO:0046332	GO:0046332	SMAD binding	1/26	75/14759	0.124160318214677	0.221843135913128	0.153733401202957	CITED2	1
GO:0001540	GO:0001540	amyloid-beta binding	1/26	76/14759	0.125711110350773	0.221843135913128	0.153733401202957	EPHA4	1
GO:0042562	GO:0042562	hormone binding	1/26	80/14759	0.13188791747188	0.229370291255444	0.158949587799825	ATP1A1	1
GO:0043178	GO:0043178	alcohol binding	1/26	86/14759	0.141074516628397	0.241842028505824	0.167592282911931	STAR	1
GO:0042626	GO:0042626	ATPase-coupled transmembrane transporter activity	1/26	92/14759	0.150167601630806	0.253804397122488	0.175881994497163	ATP1A1	1
GO:0047485	GO:0047485	protein N-terminus binding	1/26	95/14759	0.154679362351926	0.254668938710068	0.17648110664996	ID1	1
GO:0051087	GO:0051087	chaperone binding	1/26	97/14759	0.157674397861738	0.254668938710068	0.17648110664996	ATP1A1	1
GO:1902936	GO:1902936	phosphatidylinositol bisphosphate binding	1/26	97/14759	0.157674397861738	0.254668938710068	0.17648110664996	LAPTM4B	1
GO:1990782	GO:1990782	protein tyrosine kinase binding	1/26	98/14759	0.159168086693793	0.254668938710068	0.17648110664996	EPHA4	1
GO:0030545	GO:0030545	signaling receptor regulator activity	2/26	427/14759	0.172724291498894	0.27272256552457	0.188991953302114	LYPD1/WNT6	2
GO:0031072	GO:0031072	heat shock protein binding	1/26	111/14759	0.178355771725364	0.277957046844724	0.192619357023975	GPR37	1
GO:0043177	GO:0043177	organic acid binding	1/26	115/14759	0.184174481625672	0.283345356347188	0.196353360977437	ID3	1
GO:0044325	GO:0044325	transmembrane transporter binding	1/26	119/14759	0.189953558736689	0.288537051245604	0.199951114459673	ID2	1
GO:0008528	GO:0008528	G protein-coupled peptide receptor activity	1/26	126/14759	0.199972356056681	0.299958534085022	0.207866001690498	GPR37	1
GO:0001653	GO:0001653	peptide receptor activity	1/26	132/14759	0.208464967307361	0.307129680426086	0.21283548029527	GPR37	1
GO:0019955	GO:0019955	cytokine binding	1/26	133/14759	0.209871948291159	0.307129680426086	0.21283548029527	LTBP1	1
GO:0004713	GO:0004713	protein tyrosine kinase activity	1/26	136/14759	0.214078477435006	0.309511051713261	0.214485728818839	EPHA4	1
GO:0005319	GO:0005319	lipid transporter activity	1/26	141/14759	0.221041549365836	0.315773641951194	0.218825593983722	STAR	1
GO:0015399	GO:0015399	primary active transmembrane transporter activity	1/26	144/14759	0.225190878826618	0.31630200209599	0.21919173829459	ATP1A1	1
GO:0015079	GO:0015079	potassium ion transmembrane transporter activity	1/26	146/14759	0.227945282687038	0.31630200209599	0.21919173829459	ATP1A1	1
GO:0015081	GO:0015081	sodium ion transmembrane transporter activity	1/26	147/14759	0.229318951519593	0.31630200209599	0.21919173829459	ATP1A1	1
GO:0016758	GO:0016758	hexosyltransferase activity	1/26	157/14759	0.242927011574063	0.331264106691905	0.229560214286495	STT3B	1
GO:1901981	GO:1901981	phosphatidylinositol phosphate binding	1/26	164/14759	0.252314866457291	0.340199819942414	0.235752506802199	LAPTM4B	1
GO:0003714	GO:0003714	transcription corepressor activity	1/26	171/14759	0.261590733971795	0.348787645295727	0.241703719108442	CITED2	1
GO:0005125	GO:0005125	cytokine activity	1/26	178/14759	0.270755897187844	0.35704074354441	0.247422971403582	WNT6	1
GO:0019887	GO:0019887	protein kinase regulator activity	1/26	201/14759	0.300106199626311	0.391442869077796	0.271263040852157	CDKN1C	1
GO:0016757	GO:0016757	glycosyltransferase activity	1/26	222/14759	0.325909689509538	0.41775133996463	0.289494349624612	STT3B	1
GO:0001664	GO:0001664	G protein-coupled receptor binding	1/26	225/14759	0.329520383942976	0.41775133996463	0.289494349624612	WNT6	1
GO:0019207	GO:0019207	kinase regulator activity	1/26	226/14759	0.330719810805332	0.41775133996463	0.289494349624612	CDKN1C	1
GO:0005096	GO:0005096	GTPase activator activity	1/26	231/14759	0.336686063963522	0.420857579954403	0.291646919442086	ARHGAP29	1
GO:0022853	GO:0022853	active ion transmembrane transporter activity	1/26	249/14759	0.357744002864958	0.437543220458574	0.303209775580942	ATP1A1	1
GO:0035091	GO:0035091	phosphatidylinositol binding	1/26	253/14759	0.362335469195492	0.437543220458574	0.303209775580942	LAPTM4B	1
GO:0003713	GO:0003713	transcription coactivator activity	1/26	254/14759	0.363478394729816	0.437543220458574	0.303209775580942	CITED2	1
GO:0016791	GO:0016791	phosphatase activity	1/26	255/14759	0.364619350382145	0.437543220458574	0.303209775580942	ATP1A1	1
GO:0003924	GO:0003924	GTPase activity	1/26	284/14759	0.396864656182767	0.471522363781506	0.326756725778412	TUBB2B	1
GO:0016887	GO:0016887	ATP hydrolysis activity	1/26	304/14759	0.418179679374326	0.49197609338156	0.340930801553888	ATP1A1	1
GO:0030674	GO:0030674	protein-macromolecule adaptor activity	1/26	316/14759	0.430619015274284	0.501586539507161	0.347590672114612	SORBS2	1
GO:0004857	GO:0004857	enzyme inhibitor activity	1/26	320/14759	0.43470833423954	0.501586539507161	0.347590672114612	CDKN1C	1
GO:0005525	GO:0005525	GTP binding	1/26	330/14759	0.444808456772211	0.508352522025384	0.352279379298292	TUBB2B	1
GO:0042578	GO:0042578	phosphoric ester hydrolase activity	1/26	338/14759	0.452763396670575	0.512562335853481	0.355196706424781	ATP1A1	1
GO:0019001	GO:0019001	guanyl nucleotide binding	1/26	350/14759	0.464490653644365	0.516100726271517	0.357648748907455	TUBB2B	1
GO:0032561	GO:0032561	guanyl ribonucleotide binding	1/26	350/14759	0.464490653644365	0.516100726271517	0.357648748907455	TUBB2B	1
GO:0022804	GO:0022804	active transmembrane transporter activity	1/26	368/14759	0.481629574492691	0.530234393936908	0.367443132640489	ATP1A1	1
GO:0048018	GO:0048018	receptor ligand activity	1/26	389/14759	0.500958647457753	0.546500342681185	0.378715149752751	WNT6	1
GO:0030546	GO:0030546	signaling receptor activator activity	1/26	396/14759	0.507246244789909	0.548374318691794	0.380013782251331	WNT6	1
GO:0004674	GO:0004674	protein serine/threonine kinase activity	1/26	404/14759	0.514338804157816	0.551077290169088	0.381886894064544	LTBP1	1
GO:0046873	GO:0046873	metal ion transmembrane transporter activity	1/26	411/14759	0.520464180751862	0.552705324692243	0.38301509342708	ATP1A1	1
GO:0030695	GO:0030695	GTPase regulator activity	1/26	428/14759	0.535032393538277	0.558294671518203	0.386888412718755	ARHGAP29	1
GO:0060589	GO:0060589	nucleoside-triphosphatase regulator activity	1/26	428/14759	0.535032393538277	0.558294671518203	0.386888412718755	ARHGAP29	1
GO:0005543	GO:0005543	phospholipid binding	1/26	435/14759	0.540906542950731	0.559558492707653	0.387764218630742	LAPTM4B	1
GO:0060090	GO:0060090	molecular adaptor activity	1/26	442/14759	0.54670930107092	0.560727488277866	0.388574312052206	SORBS2	1
GO:0003712	GO:0003712	transcription coregulator activity	1/26	457/14759	0.558907246324672	0.568380250499666	0.393877542012927	CITED2	1
GO:0008047	GO:0008047	enzyme activator activity	1/26	481/14759	0.577770068796782	0.582625279458939	0.403749097168914	ARHGAP29	1
GO:0140657	GO:0140657	ATP-dependent activity	1/26	488/14759	0.583123990200517	0.583123990200517	0.404094694963516	ATP1A1	1
