# Supplementary material for: How relevant is the mouse model for understanding human sex determination?
Source: Int J Biol Sci. 2025 Oct 15;21(15):6599–615. doi: 10.7150/ijbs.90231 (PMC12631067; doi:10.7150/ijbs.90231)
Supplement: Supplementary file 5 — Supplementary tables 11-46. [file ijbsv21p6599s5.zip › Ontology Results/Supplementary Table 42 - GO Analysis - SLC Molecular Function Human.csv]

	ID	Description	GeneRatio	BgRatio	pvalue	p.adjust	qvalue	geneID	Count
GO:0005520	GO:0005520	insulin-like growth factor binding	4/155	18/14759	3.19278184846017e-05	0.00696682371514817	0.00641681131658384	IGFBP7/CCN2/IGFBP3/IGFBP4	4
GO:0005201	GO:0005201	extracellular matrix structural constituent	9/155	157/14759	4.15018946441698e-05	0.00696682371514817	0.00641681131658384	IGFBP7/SPARC/COL1A1/CCN1/TINAGL1/COL18A1/VCAN/MFAP4/PCOLCE	9
GO:0019838	GO:0019838	growth factor binding	8/155	126/14759	5.44283102745951e-05	0.00696682371514817	0.00641681131658384	IGFBP7/CCN2/COL1A1/IGFBP3/CCN1/IGFBP4/NTRK2/FGFR1	8
GO:0030545	GO:0030545	signaling receptor regulator activity	14/155	427/14759	0.000164662008007339	0.0158075527687045	0.0145595880764384	SST/GRN/CCN2/CXCL14/PNOC/LGALS3/APOA1/NDP/WNT2B/DKK3/IGF2/CRLF1/NPY/IL17B	14
GO:0048018	GO:0048018	receptor ligand activity	13/155	389/14759	0.000235574452460183	0.0179156121984959	0.0165012217617725	SST/GRN/CCN2/CXCL14/PNOC/LGALS3/APOA1/NDP/WNT2B/IGF2/CRLF1/NPY/IL17B	13
GO:0030546	GO:0030546	signaling receptor activator activity	13/155	396/14759	0.000279931440601498	0.0179156121984959	0.0165012217617725	SST/GRN/CCN2/CXCL14/PNOC/LGALS3/APOA1/NDP/WNT2B/IGF2/CRLF1/NPY/IL17B	13
GO:0050840	GO:0050840	extracellular matrix binding	4/155	52/14759	0.00214141410731501	0.105319386908546	0.0970046984683973	LGALS3/SPARC/CCN1/TINAGL1	4
GO:0008022	GO:0008022	protein C-terminus binding	7/155	171/14759	0.00219415389392803	0.105319386908546	0.0970046984683973	ATP1B1/CCN2/RBFOX1/EZR/TOP2A/TCF4/SYT1	7
GO:0001664	GO:0001664	G protein-coupled receptor binding	8/155	225/14759	0.00260620057243842	0.111197891090706	0.102419110215124	CXCL14/PNOC/SFRP1/NDP/WNT2B/UCHL1/NPY/TAC1	8
GO:0008201	GO:0008201	heparin binding	6/155	148/14759	0.00472433388067657	0.161999088447505	0.149209686727966	CCN2/SFRP1/CCN1/SERPINA5/FGFR1/PCOLCE	6
GO:0030276	GO:0030276	clathrin binding	4/155	65/14759	0.00482109157105111	0.161999088447505	0.149209686727966	CALY/SYT1/AP1S2/NSG1	4
GO:0033691	GO:0033691	sialic acid binding	2/155	11/14759	0.0056638259029948	0.161999088447505	0.149209686727966	CD22/MAG	2
GO:0005539	GO:0005539	glycosaminoglycan binding	7/155	206/14759	0.00609814054064749	0.161999088447505	0.149209686727966	CCN2/SFRP1/CCN1/SERPINA5/VCAN/FGFR1/PCOLCE	7
GO:0005109	GO:0005109	frizzled binding	3/155	36/14759	0.00629298443570092	0.161999088447505	0.149209686727966	SFRP1/NDP/WNT2B	3
GO:0030955	GO:0030955	potassium ion binding	2/155	12/14759	0.00674996201864606	0.161999088447505	0.149209686727966	PDXK/ATP1A2	2
GO:0031994	GO:0031994	insulin-like growth factor I binding	2/155	12/14759	0.00674996201864606	0.161999088447505	0.149209686727966	IGFBP3/IGFBP4	2
GO:0044548	GO:0044548	S100 protein binding	2/155	13/14759	0.00792254470518183	0.17837949892889	0.164296906908188	EZR/S100A11	2
GO:0001540	GO:0001540	amyloid-beta binding	4/155	76/14759	0.00836153901229172	0.17837949892889	0.164296906908188	APOA1/GRIN2A/ITM2B/ITM2C	4
GO:0051371	GO:0051371	muscle alpha-actinin binding	2/155	14/14759	0.0091796623917862	0.185525808339258	0.170879033996685	PDLIM7/PDLIM4	2
GO:0019865	GO:0019865	immunoglobulin binding	2/155	15/14759	0.0105194336725908	0.201973126513743	0.186027879683711	LGALS3/CD22	2
GO:0005125	GO:0005125	cytokine activity	6/155	178/14759	0.011280084617884	0.206264404441308	0.189980372511731	GRN/CXCL14/NDP/WNT2B/CRLF1/IL17B	6
GO:0031420	GO:0031420	alkali metal ion binding	2/155	17/14759	0.0134395597270759	0.234581406145324	0.216061821449641	PDXK/ATP1A2	2
GO:0005516	GO:0005516	calmodulin binding	6/155	187/14759	0.0141121780486624	0.235612016116799	0.217011067475999	NRGN/AKAP12/MYO10/MYLK/TJP1/SYT1	6
GO:0004970	GO:0004970	ionotropic glutamate receptor activity	2/155	19/14759	0.0166684592432184	0.250903338594223	0.231095180284153	GRIN2A/GRID2	2
GO:0015662	GO:0015662	P-type ion transporter activity	2/155	19/14759	0.0166684592432184	0.250903338594223	0.231095180284153	ATP1B1/ATP1A2	2
GO:0008395	GO:0008395	steroid hydroxylase activity	2/155	20/14759	0.0183943043527941	0.250903338594223	0.231095180284153	CYP1B1/CYP17A1	2
GO:0005179	GO:0005179	hormone activity	4/155	96/14759	0.0184463105008922	0.250903338594223	0.231095180284153	SST/PNOC/IGF2/NPY	4
GO:0042277	GO:0042277	peptide binding	7/155	256/14759	0.0185355592821049	0.250903338594223	0.231095180284153	APOA1/SLC40A1/GRIN2A/ITM2B/NPY1R/ITM2C/MME	7
GO:0005178	GO:0005178	integrin binding	5/155	146/14759	0.0189484292167513	0.250903338594223	0.231095180284153	CCN2/CCN1/IGF2/TSPAN8/ISG15	5
GO:0033218	GO:0033218	amide binding	8/155	322/14759	0.0204745522562744	0.262074268880312	0.24138419502134	APOA1/MAG/SLC40A1/GRIN2A/ITM2B/NPY1R/ITM2C/MME	8
GO:0140358	GO:0140358	P-type transmembrane transporter activity	2/155	23/14759	0.0239969943929117	0.297253091834777	0.2737857424794	ATP1B1/ATP1A2	2
GO:0001968	GO:0001968	fibronectin binding	2/155	26/14759	0.0302029448374232	0.341766104627043	0.314784570051224	CCN2/IGFBP3	2
GO:0043236	GO:0043236	laminin binding	2/155	26/14759	0.0302029448374232	0.341766104627043	0.314784570051224	LGALS3/TINAGL1	2
GO:0008066	GO:0008066	glutamate receptor activity	2/155	27/14759	0.0323982373858933	0.341766104627043	0.314784570051224	GRIN2A/GRID2	2
GO:0051393	GO:0051393	alpha-actinin binding	2/155	27/14759	0.0323982373858933	0.341766104627043	0.314784570051224	PDLIM7/PDLIM4	2
GO:0016209	GO:0016209	antioxidant activity	3/155	67/14759	0.0333879571761355	0.341766104627043	0.314784570051224	MGST3/PTGS1/PRXL2A	3
GO:0005184	GO:0005184	neuropeptide hormone activity	2/155	28/14759	0.0346542880337033	0.341766104627043	0.314784570051224	PNOC/NPY	2
GO:0048306	GO:0048306	calcium-dependent protein binding	3/155	68/14759	0.0346676849410175	0.341766104627043	0.314784570051224	S100A10/S100A11/SYT1	3
GO:0031210	GO:0031210	phosphatidylcholine binding	2/155	29/14759	0.036969596334479	0.341766104627043	0.314784570051224	APOA1/SERPINA5	2
GO:0070325	GO:0070325	lipoprotein particle receptor binding	2/155	29/14759	0.036969596334479	0.341766104627043	0.314784570051224	APOA1/SYT1	2
GO:1901681	GO:1901681	sulfur compound binding	6/155	234/14759	0.0371019222000627	0.341766104627043	0.314784570051224	CCN2/SFRP1/CCN1/SERPINA5/FGFR1/PCOLCE	6
GO:0061134	GO:0061134	peptidase regulator activity	5/155	175/14759	0.0373806676935829	0.341766104627043	0.314784570051224	WFDC2/CAV1/SERPINA5/WFDC1/PCOLCE	5
GO:0099106	GO:0099106	ion channel regulator activity	4/155	122/14759	0.0396755204939474	0.354311624876182	0.32633965449122	CAV1/PRKG1/DPP10/NPY	4
GO:0071855	GO:0071855	neuropeptide receptor binding	2/155	31/14759	0.0417721060397277	0.36455656180126	0.335775780606424	NPY/TAC1	2
GO:0016247	GO:0016247	channel regulator activity	4/155	127/14759	0.0448762565633181	0.382346952970098	0.352161667209301	CAV1/PRKG1/DPP10/NPY	4
GO:0004867	GO:0004867	serine-type endopeptidase inhibitor activity	3/155	76/14759	0.0458019787412097	0.382346952970098	0.352161667209301	WFDC2/SERPINA5/WFDC1	3
GO:0051117	GO:0051117	ATPase binding	3/155	77/14759	0.0473041214003087	0.386484736547203	0.355972783661897	ATP1B1/EZR/CAV1	3
GO:0000146	GO:0000146	microfilament motor activity	2/155	34/14759	0.0493841797648874	0.392126039805947	0.361168720873899	MYO10/ACTC1	2
GO:0046982	GO:0046982	protein heterodimerization activity	6/155	252/14759	0.050036916537738	0.392126039805947	0.361168720873899	ATP1B1/CAV1/TOP2A/ATP1A2/TCF4/SYT1	6
GO:0042805	GO:0042805	actinin binding	2/155	35/14759	0.052024870325768	0.399551004101898	0.368007503778064	PDLIM7/PDLIM4	2
GO:0005547	GO:0005547	phosphatidylinositol-3,4,5-trisphosphate binding	2/155	36/14759	0.0547149812604779	0.404049092385067	0.372150479828351	NRGN/MYO10	2
GO:0030020	GO:0030020	extracellular matrix structural constituent conferring tensile strength	2/155	36/14759	0.0547149812604779	0.404049092385067	0.372150479828351	COL1A1/COL18A1	2
GO:0016504	GO:0016504	peptidase activator activity	2/155	37/14759	0.0574531984085241	0.41626468280893	0.383401681534541	CAV1/PCOLCE	2
GO:0050997	GO:0050997	quaternary ammonium group binding	2/155	38/14759	0.0602382294435318	0.424884571381859	0.391341052588555	APOA1/SERPINA5	2
GO:0030246	GO:0030246	carbohydrate binding	5/155	202/14759	0.0619613082248796	0.424884571381859	0.391341052588555	LGALS3/CD22/MAG/VCAN/SORD	5
GO:0004601	GO:0004601	peroxidase activity	2/155	39/14759	0.0630688035644947	0.424884571381859	0.391341052588555	MGST3/PTGS1	2
GO:0008307	GO:0008307	structural constituent of muscle	2/155	39/14759	0.0630688035644947	0.424884571381859	0.391341052588555	MYL9/KRT19	2
GO:0004896	GO:0004896	cytokine receptor activity	3/155	88/14759	0.0653835191357678	0.432883988760946	0.39870893701666	CNTFR/CRLF1/GFRA3	3
GO:0016684	GO:0016684	oxidoreductase activity, acting on peroxide as acceptor	2/155	41/14759	0.0688616036626347	0.437768490311629	0.403207820023869	MGST3/PTGS1	2
GO:0043130	GO:0043130	ubiquitin binding	3/155	90/14759	0.0689669125555091	0.437768490311629	0.403207820023869	CKS1B/TOP2A/UCHL1	3
GO:0008238	GO:0008238	exopeptidase activity	3/155	91/14759	0.0707915063252785	0.437768490311629	0.403207820023869	CPE/MME/CPVL	3
GO:0004180	GO:0004180	carboxypeptidase activity	2/155	42/14759	0.0718213929417516	0.437768490311629	0.403207820023869	CPE/CPVL	2
GO:0005246	GO:0005246	calcium channel regulator activity	2/155	42/14759	0.0718213929417516	0.437768490311629	0.403207820023869	PRKG1/NPY	2
GO:0008236	GO:0008236	serine-type peptidase activity	4/155	150/14759	0.0734468163196199	0.440680897917719	0.405890300713689	PLAU/PLAT/DPP10/CPVL	4
GO:0020037	GO:0020037	heme binding	3/155	94/14759	0.0763945010387504	0.441242748053393	0.406407794259704	CYP1B1/PTGS1/CYP17A1	3
GO:0017171	GO:0017171	serine hydrolase activity	4/155	154/14759	0.0791755807330001	0.441242748053393	0.406407794259704	PLAU/PLAT/DPP10/CPVL	4
GO:0005496	GO:0005496	steroid binding	3/155	96/14759	0.0802354716033585	0.441242748053393	0.406407794259704	APOA1/CAV1/ATP1A2	3
GO:0070888	GO:0070888	E-box binding	2/155	45/14759	0.0809401244672849	0.441242748053393	0.406407794259704	TCF4/SNAI2	2
GO:0043539	GO:0043539	protein serine/threonine kinase activator activity	2/155	48/14759	0.0903939969280233	0.441242748053393	0.406407794259704	CKS1B/IGF2	2
GO:0051018	GO:0051018	protein kinase A binding	2/155	48/14759	0.0903939969280233	0.441242748053393	0.406407794259704	AKAP12/EZR	2
GO:0015459	GO:0015459	potassium channel regulator activity	2/155	49/14759	0.0936146305611855	0.441242748053393	0.406407794259704	CAV1/DPP10	2
GO:0046906	GO:0046906	tetrapyrrole binding	3/155	103/14759	0.0943177037593272	0.441242748053393	0.406407794259704	CYP1B1/PTGS1/CYP17A1	3
GO:0015485	GO:0015485	cholesterol binding	2/155	50/14759	0.096868164758584	0.441242748053393	0.406407794259704	APOA1/CAV1	2
GO:0019829	GO:0019829	ATPase-coupled cation transmembrane transporter activity	2/155	51/14759	0.100153564352705	0.441242748053393	0.406407794259704	ATP1B1/ATP1A2	2
GO:0005381	GO:0005381	iron ion transmembrane transporter activity	1/155	10/14759	0.100223066951547	0.441242748053393	0.406407794259704	SLC40A1	1
GO:0008035	GO:0008035	high-density lipoprotein particle binding	1/155	10/14759	0.100223066951547	0.441242748053393	0.406407794259704	APOA1	1
GO:0008242	GO:0008242	omega peptidase activity	1/155	10/14759	0.100223066951547	0.441242748053393	0.406407794259704	UCHL1	1
GO:0008330	GO:0008330	protein tyrosine/threonine phosphatase activity	1/155	10/14759	0.100223066951547	0.441242748053393	0.406407794259704	DUSP2	1
GO:0015187	GO:0015187	glycine transmembrane transporter activity	1/155	10/14759	0.100223066951547	0.441242748053393	0.406407794259704	SLC25A38	1
GO:0016846	GO:0016846	carbon-sulfur lyase activity	1/155	10/14759	0.100223066951547	0.441242748053393	0.406407794259704	MGST3	1
GO:0043121	GO:0043121	neurotrophin binding	1/155	10/14759	0.100223066951547	0.441242748053393	0.406407794259704	NTRK2	1
GO:0043208	GO:0043208	glycosphingolipid binding	1/155	10/14759	0.100223066951547	0.441242748053393	0.406407794259704	MAG	1
GO:0070008	GO:0070008	serine-type exopeptidase activity	1/155	10/14759	0.100223066951547	0.441242748053393	0.406407794259704	CPVL	1
GO:0086080	GO:0086080	protein binding involved in heterotypic cell-cell adhesion	1/155	10/14759	0.100223066951547	0.441242748053393	0.406407794259704	CD47	1
GO:1901612	GO:1901612	cardiolipin binding	1/155	10/14759	0.100223066951547	0.441242748053393	0.406407794259704	MME	1
GO:0140375	GO:0140375	immune receptor activity	3/155	106/14759	0.100643954525593	0.441242748053393	0.406407794259704	CNTFR/CRLF1/GFRA3	3
GO:0001786	GO:0001786	phosphatidylserine binding	2/155	52/14759	0.103469812035211	0.441242748053393	0.406407794259704	SYT1/MME	2
GO:0098632	GO:0098632	cell-cell adhesion mediator activity	2/155	52/14759	0.103469812035211	0.441242748053393	0.406407794259704	CD47/S100A11	2
GO:0032182	GO:0032182	ubiquitin-like protein binding	3/155	108/14759	0.104953933837834	0.441242748053393	0.406407794259704	CKS1B/TOP2A/UCHL1	3
GO:0016829	GO:0016829	lyase activity	4/155	172/14759	0.107571083512596	0.441242748053393	0.406407794259704	CYP1B1/MGST3/CYP17A1/RNASE1	4
GO:0016894	GO:0016894	endonuclease activity, active with either ribo- or deoxyribonucleic acids and producing 3'-phosphomonoesters	1/155	11/14759	0.109678991056403	0.441242748053393	0.406407794259704	RNASE1	1
GO:0048407	GO:0048407	platelet-derived growth factor binding	1/155	11/14759	0.109678991056403	0.441242748053393	0.406407794259704	COL1A1	1
GO:0061575	GO:0061575	cyclin-dependent protein serine/threonine kinase activator activity	1/155	11/14759	0.109678991056403	0.441242748053393	0.406407794259704	CKS1B	1
GO:0016782	GO:0016782	transferase activity, transferring sulphur-containing groups	2/155	55/14759	0.113593733046114	0.441242748053393	0.406407794259704	DSEL/ACSM3	2
GO:0005372	GO:0005372	water transmembrane transporter activity	1/155	12/14759	0.119036175514381	0.441242748053393	0.406407794259704	AQP3	1
GO:0008179	GO:0008179	adenylate cyclase binding	1/155	12/14759	0.119036175514381	0.441242748053393	0.406407794259704	AKAP12	1
GO:0032036	GO:0032036	myosin heavy chain binding	1/155	12/14759	0.119036175514381	0.441242748053393	0.406407794259704	MYL9	1
GO:0042043	GO:0042043	neurexin family protein binding	1/155	12/14759	0.119036175514381	0.441242748053393	0.406407794259704	CPE	1
GO:0070742	GO:0070742	C2H2 zinc finger domain binding	1/155	12/14759	0.119036175514381	0.441242748053393	0.406407794259704	WT1	1
GO:0002020	GO:0002020	protease binding	3/155	115/14759	0.12059216450624	0.441242748053393	0.406407794259704	COL1A1/NTRK2/SERPINA5	3
GO:0004857	GO:0004857	enzyme inhibitor activity	6/155	320/14759	0.12120722593071	0.441242748053393	0.406407794259704	TXNIP/WFDC2/LGALS3/SERPINA5/WFDC1/SOCS3	6
GO:0022824	GO:0022824	transmitter-gated ion channel activity	2/155	59/14759	0.127465471673821	0.441242748053393	0.406407794259704	GRIN2A/GRID2	2
GO:0022835	GO:0022835	transmitter-gated channel activity	2/155	59/14759	0.127465471673821	0.441242748053393	0.406407794259704	GRIN2A/GRID2	2
GO:0016408	GO:0016408	C-acyltransferase activity	1/155	13/14759	0.12829564474848	0.441242748053393	0.406407794259704	ACSM3	1
GO:0016854	GO:0016854	racemase and epimerase activity	1/155	13/14759	0.12829564474848	0.441242748053393	0.406407794259704	DSEL	1
GO:0017017	GO:0017017	MAP kinase tyrosine/serine/threonine phosphatase activity	1/155	13/14759	0.12829564474848	0.441242748053393	0.406407794259704	DUSP2	1
GO:0030553	GO:0030553	cGMP binding	1/155	13/14759	0.12829564474848	0.441242748053393	0.406407794259704	PRKG1	1
GO:0034236	GO:0034236	protein kinase A catalytic subunit binding	1/155	13/14759	0.12829564474848	0.441242748053393	0.406407794259704	EZR	1
GO:0039706	GO:0039706	co-receptor binding	1/155	13/14759	0.12829564474848	0.441242748053393	0.406407794259704	DKK3	1
GO:0050998	GO:0050998	nitric-oxide synthase binding	1/155	13/14759	0.12829564474848	0.441242748053393	0.406407794259704	CAV1	1
GO:0044325	GO:0044325	transmembrane transporter binding	3/155	119/14759	0.129892192861628	0.441242748053393	0.406407794259704	S100A10/CAV1/DPP10	3
GO:0004714	GO:0004714	transmembrane receptor protein tyrosine kinase activity	2/155	60/14759	0.130993940828351	0.441242748053393	0.406407794259704	NTRK2/FGFR1	2
GO:0032934	GO:0032934	sterol binding	2/155	60/14759	0.130993940828351	0.441242748053393	0.406407794259704	APOA1/CAV1	2
GO:0098631	GO:0098631	cell adhesion mediator activity	2/155	60/14759	0.130993940828351	0.441242748053393	0.406407794259704	CD47/S100A11	2
GO:0005159	GO:0005159	insulin-like growth factor receptor binding	1/155	14/14759	0.137458412622073	0.447322291922678	0.412007374139308	IGF2	1
GO:0008970	GO:0008970	phospholipase A1 activity	1/155	14/14759	0.137458412622073	0.447322291922678	0.412007374139308	PLAAT1	1
GO:0046935	GO:0046935	1-phosphatidylinositol-3-kinase regulator activity	1/155	14/14759	0.137458412622073	0.447322291922678	0.412007374139308	SOCS3	1
GO:1901611	GO:1901611	phosphatidylglycerol binding	1/155	14/14759	0.137458412622073	0.447322291922678	0.412007374139308	MME	1
GO:0008233	GO:0008233	peptidase activity	8/155	487/14759	0.141017272715606	0.453674913909981	0.41785847333814	PLAU/CPE/SFRP1/PLAT/UCHL1/DPP10/MME/CPVL	8
GO:0140657	GO:0140657	ATP-dependent activity	8/155	488/14759	0.142165630787203	0.453674913909981	0.41785847333814	ATP1B1/MYO10/TOP2A/DDX3Y/ATP1A2/ACSM3/SMC5/ACTC1	8
GO:0001972	GO:0001972	retinoic acid binding	1/155	15/14759	0.146525482547035	0.453674913909981	0.41785847333814	SERPINA5	1
GO:0004602	GO:0004602	glutathione peroxidase activity	1/155	15/14759	0.146525482547035	0.453674913909981	0.41785847333814	MGST3	1
GO:0072542	GO:0072542	protein phosphatase activator activity	1/155	15/14759	0.146525482547035	0.453674913909981	0.41785847333814	IGFBP3	1
GO:0005518	GO:0005518	collagen binding	2/155	65/14759	0.148956287628688	0.453674913909981	0.41785847333814	SPARC/PCOLCE	2
GO:0008301	GO:0008301	DNA binding, bending	1/155	16/14759	0.155497847590796	0.453674913909981	0.41785847333814	TOP2A	1
GO:0140693	GO:0140693	molecular condensate scaffold activity	1/155	16/14759	0.155497847590796	0.453674913909981	0.41785847333814	LGALS3	1
GO:0005230	GO:0005230	extracellular ligand-gated ion channel activity	2/155	67/14759	0.156275279539832	0.453674913909981	0.41785847333814	GRIN2A/GRID2	2
GO:0004866	GO:0004866	endopeptidase inhibitor activity	3/155	132/14759	0.161733266977123	0.453674913909981	0.41785847333814	WFDC2/SERPINA5/WFDC1	3
GO:0004497	GO:0004497	monooxygenase activity	2/155	69/14759	0.163661486752902	0.453674913909981	0.41785847333814	CYP1B1/CYP17A1	2
GO:0017075	GO:0017075	syntaxin-1 binding	1/155	17/14759	0.164376490582279	0.453674913909981	0.41785847333814	SYT1	1
GO:0023026	GO:0023026	MHC class II protein complex binding	1/155	17/14759	0.164376490582279	0.453674913909981	0.41785847333814	ATP1B1	1
GO:0033549	GO:0033549	MAP kinase phosphatase activity	1/155	17/14759	0.164376490582279	0.453674913909981	0.41785847333814	DUSP2	1
GO:0035014	GO:0035014	phosphatidylinositol 3-kinase regulator activity	1/155	17/14759	0.164376490582279	0.453674913909981	0.41785847333814	SOCS3	1
GO:0035615	GO:0035615	clathrin adaptor activity	1/155	17/14759	0.164376490582279	0.453674913909981	0.41785847333814	AP1S2	1
GO:0070300	GO:0070300	phosphatidic acid binding	1/155	17/14759	0.164376490582279	0.453674913909981	0.41785847333814	NRGN	1
GO:0097001	GO:0097001	ceramide binding	1/155	17/14759	0.164376490582279	0.453674913909981	0.41785847333814	MAG	1
GO:0019903	GO:0019903	protein phosphatase binding	3/155	135/14759	0.169393765394624	0.453674913909981	0.41785847333814	LGALS3/CD22/PDLIM4	3
GO:0016705	GO:0016705	oxidoreductase activity, acting on paired donors, with incorporation or reduction of molecular oxygen	3/155	136/14759	0.171970604481865	0.453674913909981	0.41785847333814	CYP1B1/PTGS1/CYP17A1	3
GO:0015645	GO:0015645	fatty acid ligase activity	1/155	18/14759	0.173162384216775	0.453674913909981	0.41785847333814	ACSM3	1
GO:0016712	GO:0016712	oxidoreductase activity, acting on paired donors, with incorporation or reduction of molecular oxygen, reduced flavin or flavoprotein as one donor, and incorporation of one atom of oxygen	1/155	18/14759	0.173162384216775	0.453674913909981	0.41785847333814	CYP1B1	1
GO:0031690	GO:0031690	adrenergic receptor binding	1/155	18/14759	0.173162384216775	0.453674913909981	0.41785847333814	UCHL1	1
GO:0048019	GO:0048019	receptor antagonist activity	1/155	18/14759	0.173162384216775	0.453674913909981	0.41785847333814	DKK3	1
GO:0098641	GO:0098641	cadherin binding involved in cell-cell adhesion	1/155	18/14759	0.173162384216775	0.453674913909981	0.41785847333814	S100A11	1
GO:0140312	GO:0140312	cargo adaptor activity	1/155	18/14759	0.173162384216775	0.453674913909981	0.41785847333814	AP1S2	1
GO:0005543	GO:0005543	phospholipid binding	7/155	435/14759	0.173963070812511	0.453674913909981	0.41785847333814	NRGN/MYO10/APOA1/SERPINA5/SYT1/MME/MAP1LC3A	7
GO:0044389	GO:0044389	ubiquitin-like protein ligase binding	5/155	281/14759	0.173968722278865	0.453674913909981	0.41785847333814	TXNIP/UBE2C/UCHL1/ISG15/MAP1LC3A	5
GO:0031406	GO:0031406	carboxylic acid binding	3/155	137/14759	0.174558718905309	0.453674913909981	0.41785847333814	CD22/MAG/SERPINA5	3
GO:0017022	GO:0017022	myosin binding	2/155	72/14759	0.174853873069472	0.453674913909981	0.41785847333814	MYL9/ACTC1	2
GO:0030414	GO:0030414	peptidase inhibitor activity	3/155	138/14759	0.177157872971426	0.456567941080721	0.42052310362698	WFDC2/SERPINA5/WFDC1	3
GO:0030021	GO:0030021	extracellular matrix structural constituent conferring compression resistance	1/155	19/14759	0.181856491159751	0.463822056843832	0.427204526040372	VCAN	1
GO:0061135	GO:0061135	endopeptidase regulator activity	3/155	140/14759	0.18238836089432	0.463822056843832	0.427204526040372	WFDC2/SERPINA5/WFDC1	3
GO:0008083	GO:0008083	growth factor activity	3/155	143/14759	0.190311041269767	0.478016662963677	0.440278505361282	GRN/CCN2/IGF2	3
GO:0005158	GO:0005158	insulin receptor binding	1/155	20/14759	0.19045976414959	0.478016662963677	0.440278505361282	IGF2	1
GO:0072341	GO:0072341	modified amino acid binding	2/155	77/14759	0.193762703398263	0.483148559122942	0.445005251823762	SYT1/MME	2
GO:0019888	GO:0019888	protein phosphatase regulator activity	2/155	78/14759	0.197576712564245	0.486660433771543	0.448239873210632	LGALS3/IGFBP3	2
GO:0008009	GO:0008009	chemokine activity	1/155	21/14759	0.198973146099303	0.486660433771543	0.448239873210632	CXCL14	1
GO:0120020	GO:0120020	cholesterol transfer activity	1/155	21/14759	0.198973146099303	0.486660433771543	0.448239873210632	APOA1	1
GO:0019199	GO:0019199	transmembrane receptor protein kinase activity	2/155	79/14759	0.201399989901014	0.488593048808095	0.450019913375877	NTRK2/FGFR1	2
GO:0042562	GO:0042562	hormone binding	2/155	80/14759	0.205231925239367	0.488593048808095	0.450019913375877	SLC40A1/ATP1A2	2
GO:0017134	GO:0017134	fibroblast growth factor binding	1/155	22/14759	0.207397570197186	0.488593048808095	0.450019913375877	FGFR1	1
GO:0019211	GO:0019211	phosphatase activator activity	1/155	22/14759	0.207397570197186	0.488593048808095	0.450019913375877	IGFBP3	1
GO:0023023	GO:0023023	MHC protein complex binding	1/155	22/14759	0.207397570197186	0.488593048808095	0.450019913375877	ATP1B1	1
GO:0120015	GO:0120015	sterol transfer activity	1/155	22/14759	0.207397570197186	0.488593048808095	0.450019913375877	APOA1	1
GO:0001091	GO:0001091	RNA polymerase II general transcription initiation factor binding	1/155	23/14759	0.215733960006472	0.49176395140885	0.452940481560783	TCF4	1
GO:0005540	GO:0005540	hyaluronic acid binding	1/155	23/14759	0.215733960006472	0.49176395140885	0.452940481560783	VCAN	1
GO:0016405	GO:0016405	CoA-ligase activity	1/155	23/14759	0.215733960006472	0.49176395140885	0.452940481560783	ACSM3	1
GO:0019825	GO:0019825	oxygen binding	1/155	23/14759	0.215733960006472	0.49176395140885	0.452940481560783	CYP17A1	1
GO:0051219	GO:0051219	phosphoprotein binding	2/155	84/14759	0.220634446847709	0.49176395140885	0.452940481560783	PLAT/SOCS3	2
GO:0016702	GO:0016702	oxidoreductase activity, acting on single donors with incorporation of molecular oxygen, incorporation of two atoms of oxygen	1/155	24/14759	0.22398322956395	0.49176395140885	0.452940481560783	PTGS1	1
GO:0019239	GO:0019239	deaminase activity	1/155	24/14759	0.22398322956395	0.49176395140885	0.452940481560783	APOBEC3H	1
GO:0034237	GO:0034237	protein kinase A regulatory subunit binding	1/155	24/14759	0.22398322956395	0.49176395140885	0.452940481560783	EZR	1
GO:0042056	GO:0042056	chemoattractant activity	1/155	24/14759	0.22398322956395	0.49176395140885	0.452940481560783	LGALS3	1
GO:0050750	GO:0050750	low-density lipoprotein particle receptor binding	1/155	24/14759	0.22398322956395	0.49176395140885	0.452940481560783	SYT1	1
GO:0004197	GO:0004197	cysteine-type endopeptidase activity	2/155	86/14759	0.2283726302168	0.49176395140885	0.452940481560783	SFRP1/UCHL1	2
GO:0043178	GO:0043178	alcohol binding	2/155	86/14759	0.2283726302168	0.49176395140885	0.452940481560783	APOA1/CAV1	2
GO:0001671	GO:0001671	ATPase activator activity	1/155	25/14759	0.232146283477597	0.49176395140885	0.452940481560783	ATP1B1	1
GO:0016701	GO:0016701	oxidoreductase activity, acting on single donors with incorporation of molecular oxygen	1/155	25/14759	0.232146283477597	0.49176395140885	0.452940481560783	PTGS1	1
GO:0030507	GO:0030507	spectrin binding	1/155	25/14759	0.232146283477597	0.49176395140885	0.452940481560783	MYO10	1
GO:0099604	GO:0099604	ligand-gated calcium channel activity	1/155	25/14759	0.232146283477597	0.49176395140885	0.452940481560783	GRIN2A	1
GO:0030547	GO:0030547	signaling receptor inhibitor activity	1/155	26/14759	0.240224017023204	0.49176395140885	0.452940481560783	DKK3	1
GO:0046625	GO:0046625	sphingolipid binding	1/155	26/14759	0.240224017023204	0.49176395140885	0.452940481560783	MAG	1
GO:0051019	GO:0051019	mitogen-activated protein kinase binding	1/155	26/14759	0.240224017023204	0.49176395140885	0.452940481560783	DUSP2	1
GO:0051861	GO:0051861	glycolipid binding	1/155	26/14759	0.240224017023204	0.49176395140885	0.452940481560783	MAG	1
GO:0030594	GO:0030594	neurotransmitter receptor activity	2/155	91/14759	0.247791439331041	0.49176395140885	0.452940481560783	GRIN2A/GRID2	2
GO:1901981	GO:1901981	phosphatidylinositol phosphate binding	3/155	164/14759	0.247860058937574	0.49176395140885	0.452940481560783	NRGN/MYO10/SYT1	3
GO:0004181	GO:0004181	metallocarboxypeptidase activity	1/155	27/14759	0.248217316240023	0.49176395140885	0.452940481560783	CPE	1
GO:0008200	GO:0008200	ion channel inhibitor activity	1/155	27/14759	0.248217316240023	0.49176395140885	0.452940481560783	CAV1	1
GO:0016814	GO:0016814	hydrolase activity, acting on carbon-nitrogen (but not peptide) bonds, in cyclic amidines	1/155	27/14759	0.248217316240023	0.49176395140885	0.452940481560783	APOBEC3H	1
GO:0016878	GO:0016878	acid-thiol ligase activity	1/155	27/14759	0.248217316240023	0.49176395140885	0.452940481560783	ACSM3	1
GO:0061631	GO:0061631	ubiquitin conjugating enzyme activity	1/155	27/14759	0.248217316240023	0.49176395140885	0.452940481560783	UBE2C	1
GO:0071813	GO:0071813	lipoprotein particle binding	1/155	27/14759	0.248217316240023	0.49176395140885	0.452940481560783	APOA1	1
GO:0071814	GO:0071814	protein-lipid complex binding	1/155	27/14759	0.248217316240023	0.49176395140885	0.452940481560783	APOA1	1
GO:0005200	GO:0005200	structural constituent of cytoskeleton	2/155	92/14759	0.251683743102787	0.49176395140885	0.452940481560783	TUBB6/KRT19	2
GO:0042626	GO:0042626	ATPase-coupled transmembrane transporter activity	2/155	92/14759	0.251683743102787	0.49176395140885	0.452940481560783	ATP1B1/ATP1A2	2
GO:0016248	GO:0016248	channel inhibitor activity	1/155	28/14759	0.256127058025443	0.49176395140885	0.452940481560783	CAV1	1
GO:0017147	GO:0017147	Wnt-protein binding	1/155	28/14759	0.256127058025443	0.49176395140885	0.452940481560783	SFRP1	1
GO:0035198	GO:0035198	miRNA binding	1/155	28/14759	0.256127058025443	0.49176395140885	0.452940481560783	SOCS3	1
GO:0035250	GO:0035250	UDP-galactosyltransferase activity	1/155	28/14759	0.256127058025443	0.49176395140885	0.452940481560783	A4GALT	1
GO:0042923	GO:0042923	neuropeptide binding	1/155	28/14759	0.256127058025443	0.49176395140885	0.452940481560783	NPY1R	1
GO:0045499	GO:0045499	chemorepellent activity	1/155	28/14759	0.256127058025443	0.49176395140885	0.452940481560783	APOA1	1
GO:0019208	GO:0019208	phosphatase regulator activity	2/155	95/14759	0.263369155581685	0.500476197015882	0.460964918304102	LGALS3/IGFBP3	2
GO:0042887	GO:0042887	amide transmembrane transporter activity	1/155	29/14759	0.263954110228691	0.500476197015882	0.460964918304102	AQP3	1
GO:0003779	GO:0003779	actin binding	6/155	414/14759	0.269134279870525	0.500476197015882	0.460964918304102	MYO10/EZR/PDLIM7/MYLK/PDLIM4/PLEKHH2	6
GO:0051087	GO:0051087	chaperone binding	2/155	97/14759	0.271162008374101	0.500476197015882	0.460964918304102	GRN/ATP1A2	2
GO:0004623	GO:0004623	phospholipase A2 activity	1/155	30/14759	0.271699331743596	0.500476197015882	0.460964918304102	PLAAT1	1
GO:0008378	GO:0008378	galactosyltransferase activity	1/155	30/14759	0.271699331743596	0.500476197015882	0.460964918304102	A4GALT	1
GO:0061650	GO:0061650	ubiquitin-like protein conjugating enzyme activity	1/155	30/14759	0.271699331743596	0.500476197015882	0.460964918304102	UBE2C	1
GO:0097718	GO:0097718	disordered domain specific binding	1/155	30/14759	0.271699331743596	0.500476197015882	0.460964918304102	EZR	1
GO:0004175	GO:0004175	endopeptidase activity	5/155	333/14759	0.272394596813332	0.500476197015882	0.460964918304102	PLAU/SFRP1/PLAT/UCHL1/MME	5
GO:0005501	GO:0005501	retinoid binding	1/155	31/14759	0.279363572600392	0.503641370321833	0.463880209506952	SERPINA5	1
GO:0019840	GO:0019840	isoprenoid binding	1/155	31/14759	0.279363572600392	0.503641370321833	0.463880209506952	SERPINA5	1
GO:0036002	GO:0036002	pre-mRNA binding	1/155	31/14759	0.279363572600392	0.503641370321833	0.463880209506952	SLBP	1
GO:0140299	GO:0140299	small molecule sensor activity	1/155	31/14759	0.279363572600392	0.503641370321833	0.463880209506952	SYT1	1
GO:0003774	GO:0003774	cytoskeletal motor activity	2/155	100/14759	0.282846551326066	0.507537736958922	0.467468968251639	MYO10/ACTC1	2
GO:0019902	GO:0019902	phosphatase binding	3/155	178/14759	0.287592190250522	0.513653028168374	0.473101473312976	LGALS3/CD22/PDLIM4	3
GO:0030295	GO:0030295	protein kinase activator activity	2/155	104/14759	0.298400137553157	0.527465390099901	0.48582338561833	CKS1B/IGF2	2
GO:0003823	GO:0003823	antigen binding	1/155	34/14759	0.301878780472465	0.527465390099901	0.48582338561833	MFAP4	1
GO:0015144	GO:0015144	carbohydrate transmembrane transporter activity	1/155	34/14759	0.301878780472465	0.527465390099901	0.48582338561833	AQP3	1
GO:0042379	GO:0042379	chemokine receptor binding	1/155	34/14759	0.301878780472465	0.527465390099901	0.48582338561833	CXCL14	1
GO:0042826	GO:0042826	histone deacetylase binding	2/155	105/14759	0.302281373644953	0.527465390099901	0.48582338561833	TOP2A/HEY2	2
GO:0031625	GO:0031625	ubiquitin protein ligase binding	4/155	265/14759	0.303567320864787	0.527465390099901	0.48582338561833	TXNIP/UCHL1/ISG15/MAP1LC3A	4
GO:0015248	GO:0015248	sterol transporter activity	1/155	35/14759	0.309227424888544	0.532481305637672	0.490443307824172	APOA1	1
GO:0030551	GO:0030551	cyclic nucleotide binding	1/155	35/14759	0.309227424888544	0.532481305637672	0.490443307824172	PRKG1	1
GO:0004869	GO:0004869	cysteine-type endopeptidase inhibitor activity	1/155	36/14759	0.316499208992203	0.542570072558063	0.499735593145584	WFDC2	1
GO:0019209	GO:0019209	kinase activator activity	2/155	110/14759	0.321626750159531	0.548909653605599	0.505574680952526	CKS1B/IGF2	2
GO:0016877	GO:0016877	ligase activity, forming carbon-sulfur bonds	1/155	37/14759	0.323694931508417	0.549994927872708	0.506574275672231	ACSM3	1
GO:0004864	GO:0004864	protein phosphatase inhibitor activity	1/155	38/14759	0.330815382915576	0.557162750173601	0.513176217265159	LGALS3	1
GO:0061980	GO:0061980	regulatory RNA binding	1/155	38/14759	0.330815382915576	0.557162750173601	0.513176217265159	SOCS3	1
GO:0005506	GO:0005506	iron ion binding	2/155	114/14759	0.337010273081509	0.561639639322727	0.517299667797248	CYP1B1/CYP17A1	2
GO:0008138	GO:0008138	protein tyrosine/serine/threonine phosphatase activity	1/155	39/14759	0.337861345530078	0.561639639322727	0.517299667797248	DUSP2	1
GO:0046915	GO:0046915	transition metal ion transmembrane transporter activity	1/155	39/14759	0.337861345530078	0.561639639322727	0.517299667797248	SLC40A1	1
GO:0008146	GO:0008146	sulfotransferase activity	1/155	40/14759	0.344833593590053	0.565880768968293	0.521205971418164	DSEL	1
GO:0019212	GO:0019212	phosphatase inhibitor activity	1/155	40/14759	0.344833593590053	0.565880768968293	0.521205971418164	LGALS3	1
GO:1901618	GO:1901618	organic hydroxy compound transmembrane transporter activity	1/155	40/14759	0.344833593590053	0.565880768968293	0.521205971418164	AQP3	1
GO:0001784	GO:0001784	phosphotyrosine residue binding	1/155	41/14759	0.351732893338239	0.572311148482558	0.52712868939183	SOCS3	1
GO:0016830	GO:0016830	carbon-carbon lyase activity	1/155	41/14759	0.351732893338239	0.572311148482558	0.52712868939183	CYP17A1	1
GO:0019887	GO:0019887	protein kinase regulator activity	3/155	201/14759	0.353654729944932	0.573010195353814	0.527772548352197	CKS1B/IGF2/SOCS3	3
GO:0008188	GO:0008188	neuropeptide receptor activity	1/155	42/14759	0.358560003104007	0.576096406660831	0.530615111398134	NPY1R	1
GO:0015175	GO:0015175	neutral amino acid transmembrane transporter activity	1/155	42/14759	0.358560003104007	0.576096406660831	0.530615111398134	SLC25A38	1
GO:0016853	GO:0016853	isomerase activity	2/155	123/14759	0.371217541051817	0.592731321241954	0.545936743249169	TOP2A/DSEL	2
GO:0016538	GO:0016538	cyclin-dependent protein serine/threonine kinase regulator activity	1/155	44/14759	0.372000646925289	0.592731321241954	0.545936743249169	CKS1B	1
GO:0051287	GO:0051287	NAD binding	1/155	46/14759	0.385161436486307	0.611165254589842	0.562915366069591	SORD	1
GO:0008047	GO:0008047	enzyme activator activity	6/155	481/14759	0.393225389327409	0.620489118531207	0.571503135489269	APOA1/IGFBP3/CAV1/CKS1B/IGF2/PCOLCE	6
GO:0017046	GO:0017046	peptide hormone binding	1/155	48/14759	0.398048161716654	0.620489118531207	0.571503135489269	SLC40A1	1
GO:0120013	GO:0120013	lipid transfer activity	1/155	48/14759	0.398048161716654	0.620489118531207	0.571503135489269	APOA1	1
GO:0005544	GO:0005544	calcium-dependent phospholipid binding	1/155	49/14759	0.404390526949059	0.620489118531207	0.571503135489269	SYT1	1
GO:0008028	GO:0008028	monocarboxylic acid transmembrane transporter activity	1/155	49/14759	0.404390526949059	0.620489118531207	0.571503135489269	SLC16A11	1
GO:0030170	GO:0030170	pyridoxal phosphate binding	1/155	49/14759	0.404390526949059	0.620489118531207	0.571503135489269	PDXK	1
GO:0140296	GO:0140296	general transcription initiation factor binding	1/155	49/14759	0.404390526949059	0.620489118531207	0.571503135489269	TCF4	1
GO:0004252	GO:0004252	serine-type endopeptidase activity	2/155	132/14759	0.404712819597844	0.620489118531207	0.571503135489269	PLAU/PLAT	2
GO:0019955	GO:0019955	cytokine binding	2/155	133/14759	0.408383628151337	0.620489118531207	0.571503135489269	CNTFR/CRLF1	2
GO:0008374	GO:0008374	O-acyltransferase activity	1/155	50/14759	0.410666493524375	0.620489118531207	0.571503135489269	PLAAT1	1
GO:0070279	GO:0070279	vitamin B6 binding	1/155	50/14759	0.410666493524375	0.620489118531207	0.571503135489269	PDXK	1
GO:0015276	GO:0015276	ligand-gated ion channel activity	2/155	134/14759	0.412043555274629	0.620489118531207	0.571503135489269	GRIN2A/GRID2	2
GO:0022834	GO:0022834	ligand-gated channel activity	2/155	134/14759	0.412043555274629	0.620489118531207	0.571503135489269	GRIN2A/GRID2	2
GO:0005080	GO:0005080	protein kinase C binding	1/155	51/14759	0.416876752107809	0.622731586535237	0.573568566545613	TOP2A	1
GO:0004713	GO:0004713	protein tyrosine kinase activity	2/155	136/14759	0.419330063397075	0.622731586535237	0.573568566545613	NTRK2/FGFR1	2
GO:0045309	GO:0045309	protein phosphorylated amino acid binding	1/155	52/14759	0.423021986226879	0.622731586535237	0.573568566545613	SOCS3	1
GO:0140677	GO:0140677	molecular function activator activity	1/155	52/14759	0.423021986226879	0.622731586535237	0.573568566545613	ATP1B1	1
GO:1904315	GO:1904315	transmitter-gated ion channel activity involved in regulation of postsynaptic membrane potential	1/155	52/14759	0.423021986226879	0.622731586535237	0.573568566545613	GRID2	1
GO:0019207	GO:0019207	kinase regulator activity	3/155	226/14759	0.424597760397178	0.622731586535237	0.573568566545613	CKS1B/IGF2/SOCS3	3
GO:0030674	GO:0030674	protein-macromolecule adaptor activity	4/155	316/14759	0.424884572063104	0.622731586535237	0.573568566545613	ATP1B1/LGALS3/CAV1/AP1S2	4
GO:0004521	GO:0004521	endoribonuclease activity	1/155	53/14759	0.429102872344703	0.626522825020403	0.577060496729319	RNASE1	1
GO:0099529	GO:0099529	neurotransmitter receptor activity involved in regulation of postsynaptic membrane potential	1/155	55/14759	0.441074271541537	0.64156257678769	0.590912899672872	GRID2	1
GO:0015399	GO:0015399	primary active transmembrane transporter activity	2/155	144/14759	0.44800782021104	0.647386268744012	0.596276826474748	ATP1B1/ATP1A2	2
GO:0008234	GO:0008234	cysteine-type peptidase activity	2/155	145/14759	0.451537420154341	0.647386268744012	0.596276826474748	SFRP1/UCHL1	2
GO:0046943	GO:0046943	carboxylic acid transmembrane transporter activity	2/155	145/14759	0.451537420154341	0.647386268744012	0.596276826474748	SLC16A11/SLC25A38	2
GO:0005342	GO:0005342	organic acid transmembrane transporter activity	2/155	146/14759	0.455054321752271	0.647386268744012	0.596276826474748	SLC16A11/SLC25A38	2
GO:0015079	GO:0015079	potassium ion transmembrane transporter activity	2/155	146/14759	0.455054321752271	0.647386268744012	0.596276826474748	ATP1B1/ATP1A2	2
GO:0015081	GO:0015081	sodium ion transmembrane transporter activity	2/155	147/14759	0.458558401481697	0.647386268744012	0.596276826474748	ATP1B1/ATP1A2	2
GO:0001098	GO:0001098	basal transcription machinery binding	1/155	58/14759	0.458565273693675	0.647386268744012	0.596276826474748	TCF4	1
GO:0001099	GO:0001099	basal RNA polymerase II transcription machinery binding	1/155	58/14759	0.458565273693675	0.647386268744012	0.596276826474748	TCF4	1
GO:0008235	GO:0008235	metalloexopeptidase activity	1/155	59/14759	0.464273890969879	0.652418271680428	0.600911566021447	CPE	1
GO:0016874	GO:0016874	ligase activity	2/155	149/14759	0.465527620938639	0.652418271680428	0.600911566021447	ACSM3/UCHL1	2
GO:0016836	GO:0016836	hydro-lyase activity	1/155	60/14759	0.469922703684142	0.65618297532622	0.604379056221519	CYP1B1	1
GO:0015179	GO:0015179	L-amino acid transmembrane transporter activity	1/155	62/14759	0.481043398981221	0.666861607251946	0.614214638258371	SLC25A38	1
GO:0097110	GO:0097110	scaffold protein binding	1/155	62/14759	0.481043398981221	0.666861607251946	0.614214638258371	GRID2	1
GO:0008017	GO:0008017	microtubule binding	3/155	248/14759	0.484771995157304	0.669613115612966	0.616748922275101	EZR/MAP4K4/MAP1LC3A	3
GO:0033293	GO:0033293	monocarboxylic acid binding	1/155	64/14759	0.491932262713938	0.677068060509506	0.623615318890334	SERPINA5	1
GO:0060090	GO:0060090	molecular adaptor activity	5/155	442/14759	0.49703553353308	0.680596530383957	0.626865225353645	ATP1B1/LGALS3/SEPTIN6/CAV1/AP1S2	5
GO:0035091	GO:0035091	phosphatidylinositol binding	3/155	253/14759	0.498040690202844	0.680596530383957	0.626865225353645	NRGN/MYO10/SYT1	3
GO:0019905	GO:0019905	syntaxin binding	1/155	66/14759	0.50259409711025	0.68438345138417	0.630353178906472	SYT1	1
GO:0004860	GO:0004860	protein kinase inhibitor activity	1/155	67/14759	0.507841351921923	0.689085085293351	0.634683631191244	SOCS3	1
GO:0008237	GO:0008237	metallopeptidase activity	2/155	163/14759	0.512793660101401	0.693354808024429	0.638616270548816	CPE/MME	2
GO:0003724	GO:0003724	RNA helicase activity	1/155	69/14759	0.518171430836676	0.694840371557463	0.639984552750295	DDX3Y	1
GO:0098960	GO:0098960	postsynaptic neurotransmitter receptor activity	1/155	69/14759	0.518171430836676	0.694840371557463	0.639984552750295	GRID2	1
GO:0008514	GO:0008514	organic anion transmembrane transporter activity	2/155	165/14759	0.519320798533833	0.694840371557463	0.639984552750295	SLC16A11/SLC25A38	2
GO:0016410	GO:0016410	N-acyltransferase activity	1/155	70/14759	0.523255394636562	0.697673859515415	0.642594344290514	PLAAT1	1
GO:0008186	GO:0008186	ATP-dependent activity, acting on RNA	1/155	71/14759	0.528286057978609	0.699523607806158	0.644298059821462	DDX3Y	1
GO:0019210	GO:0019210	kinase inhibitor activity	1/155	71/14759	0.528286057978609	0.699523607806158	0.644298059821462	SOCS3	1
GO:0017018	GO:0017018	myosin phosphatase activity	1/155	72/14759	0.533263976075921	0.703688545749669	0.648134186874695	DUSP2	1
GO:0016835	GO:0016835	carbon-oxygen lyase activity	1/155	73/14759	0.538189698395539	0.707756315698243	0.651880817090488	CYP1B1	1
GO:0005546	GO:0005546	phosphatidylinositol-4,5-bisphosphate binding	1/155	75/14759	0.547886725193439	0.71804949649925	0.661361378354573	SYT1	1
GO:0030165	GO:0030165	PDZ domain binding	1/155	77/14759	0.55738142141745	0.725540562116273	0.668261044054462	GRID2	1
GO:0140678	GO:0140678	molecular function inhibitor activity	1/155	77/14759	0.55738142141745	0.725540562116273	0.668261044054462	CAV1	1
GO:0004843	GO:0004843	cysteine-type deubiquitinase activity	1/155	80/14759	0.571253248434608	0.738590058582119	0.68028031711511	UCHL1	1
GO:0015171	GO:0015171	amino acid transmembrane transporter activity	1/155	80/14759	0.571253248434608	0.738590058582119	0.68028031711511	SLC25A38	1
GO:0008013	GO:0008013	beta-catenin binding	1/155	81/14759	0.575780515039461	0.741945361661587	0.683370727846198	TCF4	1
GO:0016747	GO:0016747	acyltransferase activity, transferring groups other than amino-acyl groups	2/155	189/14759	0.593028501473469	0.759576974721738	0.699610371454233	ACSM3/PLAAT1	2
GO:0101005	GO:0101005	deubiquitinase activity	1/155	85/14759	0.593419511501358	0.759576974721738	0.699610371454233	UCHL1	1
GO:0004725	GO:0004725	protein tyrosine phosphatase activity	1/155	89/14759	0.610329616177712	0.776048253682919	0.714781286286899	DUSP2	1
GO:0051213	GO:0051213	dioxygenase activity	1/155	89/14759	0.610329616177712	0.776048253682919	0.714781286286899	PTGS1	1
GO:0004674	GO:0004674	protein serine/threonine kinase activity	4/155	404/14759	0.616826334209696	0.781720502760803	0.720005726227055	MYLK/STK17B/MAP4K4/PRKG1	4
GO:0016887	GO:0016887	ATP hydrolysis activity	3/155	304/14759	0.622461685969653	0.783915797696066	0.722027708404271	DDX3Y/ATP1A2/SMC5	3
GO:0000287	GO:0000287	magnesium ion binding	2/155	200/14759	0.623905612831432	0.783915797696066	0.722027708404271	PDXK/TOP2A	2
GO:0045296	GO:0045296	cadherin binding	3/155	305/14759	0.624682901289053	0.783915797696066	0.722027708404271	EZR/TJP1/S100A11	3
GO:0046873	GO:0046873	metal ion transmembrane transporter activity	4/155	411/14759	0.630340441159727	0.785856698801815	0.723815380475356	ATP1B1/SLC40A1/GRIN2A/ATP1A2	4
GO:0004519	GO:0004519	endonuclease activity	1/155	95/14759	0.634393242602711	0.785856698801815	0.723815380475356	RNASE1	1
GO:0005126	GO:0005126	cytokine receptor binding	2/155	204/14759	0.634679388480669	0.785856698801815	0.723815380475356	CXCL14/CRLF1	2
GO:0004722	GO:0004722	protein serine/threonine phosphatase activity	1/155	96/14759	0.638257743925446	0.785856698801815	0.723815380475356	DUSP2	1
GO:0016616	GO:0016616	oxidoreductase activity, acting on the CH-OH group of donors, NAD or NADP as acceptor	1/155	97/14759	0.642081657837439	0.785856698801815	0.723815380475356	SORD	1
GO:0019783	GO:0019783	ubiquitin-like protein peptidase activity	1/155	97/14759	0.642081657837439	0.785856698801815	0.723815380475356	UCHL1	1
GO:1902936	GO:1902936	phosphatidylinositol bisphosphate binding	1/155	97/14759	0.642081657837439	0.785856698801815	0.723815380475356	SYT1	1
GO:0051015	GO:0051015	actin filament binding	2/155	207/14759	0.642601571416067	0.785856698801815	0.723815380475356	MYO10/EZR	2
GO:0004222	GO:0004222	metalloendopeptidase activity	1/155	99/14759	0.649609413179141	0.788907578628099	0.726625401367986	MME	1
GO:0004620	GO:0004620	phospholipase activity	1/155	99/14759	0.649609413179141	0.788907578628099	0.726625401367986	PLAAT1	1
GO:0000149	GO:0000149	SNARE binding	1/155	100/14759	0.653314088551395	0.788907578628099	0.726625401367986	SYT1	1
GO:0004540	GO:0004540	ribonuclease activity	1/155	100/14759	0.653314088551395	0.788907578628099	0.726625401367986	RNASE1	1
GO:0016746	GO:0016746	acyltransferase activity	2/155	212/14759	0.655505654029488	0.789072636825466	0.726777428655034	ACSM3/PLAAT1	2
GO:0099094	GO:0099094	ligand-gated cation channel activity	1/155	105/14759	0.67126173575473	0.805021744591178	0.74146739633398	GRIN2A	1
GO:0042393	GO:0042393	histone binding	2/155	219/14759	0.672947864619188	0.805021744591178	0.74146739633398	CKS1B/SAMD11	2
GO:0008094	GO:0008094	ATP-dependent activity, acting on DNA	1/155	107/14759	0.678179528943157	0.806256777443258	0.742604926592474	TOP2A	1
GO:0016614	GO:0016614	oxidoreductase activity, acting on CH-OH group of donors	1/155	107/14759	0.678179528943157	0.806256777443258	0.742604926592474	SORD	1
GO:0016810	GO:0016810	hydrolase activity, acting on carbon-nitrogen (but not peptide) bonds	1/155	111/14759	0.691584156390501	0.815967946813444	0.751549424696593	APOBEC3H	1
GO:0031072	GO:0031072	heat shock protein binding	1/155	111/14759	0.691584156390501	0.815967946813444	0.751549424696593	APOA1	1
GO:0003697	GO:0003697	single-stranded DNA binding	1/155	112/14759	0.694847704708324	0.815967946813444	0.751549424696593	SMC5	1
GO:0005262	GO:0005262	calcium channel activity	1/155	112/14759	0.694847704708324	0.815967946813444	0.751549424696593	GRIN2A	1
GO:0106310	GO:0106310	protein serine kinase activity	3/155	341/14759	0.698690242436562	0.817698294872369	0.753143166329814	STK17B/MAP4K4/PRKG1	3
GO:0015631	GO:0015631	tubulin binding	3/155	342/14759	0.700580049513046	0.817698294872369	0.753143166329814	EZR/MAP4K4/MAP1LC3A	3
GO:0043177	GO:0043177	organic acid binding	1/155	115/14759	0.704433900151025	0.819704901993919	0.754991357099663	SERPINA5	1
GO:0008194	GO:0008194	UDP-glycosyltransferase activity	1/155	118/14759	0.713720832490396	0.824049728310142	0.758993170811973	A4GALT	1
GO:0019001	GO:0019001	guanyl nucleotide binding	3/155	350/14759	0.715377986650712	0.824049728310142	0.758993170811973	TUBB6/SEPTIN6/PRKG1	3
GO:0032561	GO:0032561	guanyl ribonucleotide binding	3/155	350/14759	0.715377986650712	0.824049728310142	0.758993170811973	TUBB6/SEPTIN6/PRKG1	3
GO:0016298	GO:0016298	lipase activity	1/155	119/14759	0.716751586603092	0.824049728310142	0.758993170811973	PLAAT1	1
GO:0003735	GO:0003735	structural constituent of ribosome	1/155	120/14759	0.719750459832363	0.825027392763067	0.759893651229141	ISG15	1
GO:0008528	GO:0008528	G protein-coupled peptide receptor activity	1/155	126/14759	0.737092619877786	0.840888743029269	0.774502789632222	NPY1R	1
GO:0022853	GO:0022853	active ion transmembrane transporter activity	2/155	249/14759	0.739747098471603	0.840888743029269	0.774502789632222	ATP1B1/ATP1A2	2
GO:0015085	GO:0015085	calcium ion transmembrane transporter activity	1/155	128/14759	0.742633000683069	0.840888743029269	0.774502789632222	GRIN2A	1
GO:0022804	GO:0022804	active transmembrane transporter activity	3/155	368/14759	0.746615239205905	0.840888743029269	0.774502789632222	ATP1B1/SLC16A11/ATP1A2	3
GO:0001227	GO:0001227	DNA-binding transcription repressor activity, RNA polymerase II-specific	2/155	253/14759	0.747721081544409	0.840888743029269	0.774502789632222	HEY2/SNAI2	2
GO:0016791	GO:0016791	phosphatase activity	2/155	255/14759	0.751629447755851	0.840888743029269	0.774502789632222	ATP1A2/DUSP2	2
GO:0001653	GO:0001653	peptide receptor activity	1/155	132/14759	0.753368122922154	0.840888743029269	0.774502789632222	NPY1R	1
GO:0019842	GO:0019842	vitamin binding	1/155	132/14759	0.753368122922154	0.840888743029269	0.774502789632222	PDXK	1
GO:0052689	GO:0052689	carboxylic ester hydrolase activity	1/155	132/14759	0.753368122922154	0.840888743029269	0.774502789632222	PLAAT1	1
GO:0001217	GO:0001217	DNA-binding transcription repressor activity	2/155	257/14759	0.755485980065359	0.840888743029269	0.774502789632222	HEY2/SNAI2	2
GO:0015293	GO:0015293	symporter activity	1/155	136/14759	0.763658237567647	0.847528217416117	0.780618094988529	SLC16A11	1
GO:0004842	GO:0004842	ubiquitin-protein transferase activity	3/155	380/14759	0.765892652493536	0.847558439647025	0.780645931253839	MARCHF3/UBE2C/FBXO17	3
GO:0004386	GO:0004386	helicase activity	1/155	138/14759	0.768642175551281	0.848156883366931	0.78119712941691	DDX3Y	1
GO:0008509	GO:0008509	anion transmembrane transporter activity	2/155	267/14759	0.774006780246847	0.851298316900665	0.784090555040086	SLC16A11/SLC25A38	2
GO:0005319	GO:0005319	lipid transporter activity	1/155	141/14759	0.775922945091752	0.851298316900665	0.784090555040086	APOA1	1
GO:0022843	GO:0022843	voltage-gated cation channel activity	1/155	142/14759	0.778298916052949	0.851472318416902	0.784250819594515	GRIN2A	1
GO:0061630	GO:0061630	ubiquitin protein ligase activity	2/155	279/14759	0.79461607645261	0.866739462152806	0.798312662509163	UBE2C/FBXO17	2
GO:0019787	GO:0019787	ubiquitin-like protein transferase activity	3/155	401/14759	0.796768307656095	0.866739462152806	0.798312662509163	MARCHF3/UBE2C/FBXO17	3
GO:0003924	GO:0003924	GTPase activity	2/155	284/14759	0.802705380355031	0.870731260046136	0.801989318463546	TUBB6/SEPTIN6	2
GO:0061659	GO:0061659	ubiquitin-like protein ligase activity	2/155	289/14759	0.810512609858966	0.874869020240033	0.805800413378978	UBE2C/FBXO17	2
GO:0016758	GO:0016758	hexosyltransferase activity	1/155	157/14759	0.811076487514197	0.874869020240033	0.805800413378978	A4GALT	1
GO:0004721	GO:0004721	phosphoprotein phosphatase activity	1/155	165/14759	0.826539855824779	0.886673057156978	0.816672552644585	DUSP2	1
GO:0003729	GO:0003729	mRNA binding	3/155	424/14759	0.826637902245307	0.886673057156978	0.816672552644585	RBFOX1/SLBP/PTBP3	3
GO:0004518	GO:0004518	nuclease activity	1/155	173/14759	0.840745045931982	0.898085085259637	0.827183631160192	RNASE1	1
GO:0003730	GO:0003730	mRNA 3'-UTR binding	1/155	174/14759	0.842437389129606	0.898085085259637	0.827183631160192	RBFOX1	1
GO:0022836	GO:0022836	gated channel activity	2/155	313/14759	0.844293530673773	0.898085085259637	0.827183631160192	GRIN2A/GRID2	2
GO:0015267	GO:0015267	channel activity	3/155	443/14759	0.848426838645268	0.898650302666497	0.827704226140195	AQP3/GRIN2A/GRID2	3
GO:0022803	GO:0022803	passive transmembrane transporter activity	3/155	444/14759	0.849505364239423	0.898650302666497	0.827704226140195	AQP3/GRIN2A/GRID2	3
GO:0005244	GO:0005244	voltage-gated ion channel activity	1/155	186/14759	0.861403960814241	0.906244166993612	0.834698574862537	GRIN2A	1
GO:0022832	GO:0022832	voltage-gated channel activity	1/155	186/14759	0.861403960814241	0.906244166993612	0.834698574862537	GRIN2A	1
GO:0005525	GO:0005525	GTP binding	2/155	330/14759	0.864833210566496	0.907365991414029	0.835731834197132	TUBB6/SEPTIN6	2
GO:0140098	GO:0140098	catalytic activity, acting on RNA	2/155	334/14759	0.869293407384134	0.909560404456424	0.837753004104601	DDX3Y/RNASE1	2
GO:0042578	GO:0042578	phosphoric ester hydrolase activity	2/155	338/14759	0.873618937065144	0.911602369111454	0.839633761023708	ATP1A2/DUSP2	2
GO:0005085	GO:0005085	guanyl-nucleotide exchange factor activity	1/155	208/14759	0.890475828417541	0.92538032492337	0.852323983482051	RASGEF1B	1
GO:0140097	GO:0140097	catalytic activity, acting on DNA	1/155	209/14759	0.891642500577205	0.92538032492337	0.852323983482051	TOP2A	1
GO:0015291	GO:0015291	secondary active transmembrane transporter activity	1/155	221/14759	0.904715587294723	0.934948627059497	0.861136893344274	SLC16A11	1
GO:0016757	GO:0016757	glycosyltransferase activity	1/155	222/14759	0.905731482463888	0.934948627059497	0.861136893344274	A4GALT	1
GO:0005216	GO:0005216	ion channel activity	2/155	403/14759	0.927774590052519	0.954910143482629	0.879522500576106	GRIN2A/GRID2	2
GO:0001228	GO:0001228	DNA-binding transcription activator activity, RNA polymerase II-specific	2/155	411/14759	0.932681766733623	0.954910143482629	0.879522500576106	WT1/TCF4	2
GO:0003713	GO:0003713	transcription coactivator activity	1/155	254/14759	0.933130118602295	0.954910143482629	0.879522500576106	MAGED1	1
GO:0001216	GO:0001216	DNA-binding transcription activator activity	2/155	415/14759	0.935016182160075	0.954910143482629	0.879522500576106	WT1/TCF4	2
GO:0031267	GO:0031267	small GTPase binding	1/155	263/14759	0.939294726912459	0.956735212558048	0.881203485250834	CAV1	1
GO:0051020	GO:0051020	GTPase binding	1/155	292/14759	0.955567455343326	0.970735192729728	0.894098203830012	CAV1	1
GO:0005261	GO:0005261	cation channel activity	1/155	314/14759	0.964948498732837	0.977678690008996	0.900493530271444	GRIN2A	1
GO:0061629	GO:0061629	RNA polymerase II-specific DNA-binding transcription factor binding	1/155	327/14759	0.969537043793015	0.979742696885573	0.902394589236712	HEY2	1
GO:0030695	GO:0030695	GTPase regulator activity	1/155	428/14759	0.989803084320885	0.99256342147151	0.914203151355338	RASGEF1B	1
GO:0060589	GO:0060589	nucleoside-triphosphatase regulator activity	1/155	428/14759	0.989803084320885	0.99256342147151	0.914203151355338	RASGEF1B	1
GO:0140297	GO:0140297	DNA-binding transcription factor binding	1/155	439/14759	0.990953097938859	0.99256342147151	0.914203151355338	HEY2	1
GO:0003712	GO:0003712	transcription coregulator activity	1/155	457/14759	0.99256342147151	0.99256342147151	0.914203151355338	MAGED1	1
