# Supplementary material for: How relevant is the mouse model for understanding human sex determination?
Source: Int J Biol Sci. 2025 Oct 15;21(15):6599–615. doi: 10.7150/ijbs.90231 (PMC12631067; doi:10.7150/ijbs.90231)
Supplement: Supplementary file 5 — Supplementary tables 11-46. [file ijbsv21p6599s5.zip › Ontology Results/Supplementary Table 43 - GO Analysis - SLC Molecular Function Mouse.csv]

	ID	Description	GeneRatio	BgRatio	pvalue	p.adjust	qvalue	geneID	Count
GO:0004497	GO:0004497	monooxygenase activity	7/331	69/14759	0.000877375825194561	0.116888429351871	0.109703899465319	PAM/MICAL2/PCBD1/MSMO1/HMOX1/CYP11A1/CYP26B1	7
GO:0004879	GO:0004879	nuclear receptor activity	6/331	51/14759	0.0009359334850337	0.116888429351871	0.109703899465319	THRA/NR2F1/NR6A1/NR4A2/NR4A1/NR5A1	6
GO:0098531	GO:0098531	ligand-activated transcription factor activity	6/331	51/14759	0.0009359334850337	0.116888429351871	0.109703899465319	THRA/NR2F1/NR6A1/NR4A2/NR4A1/NR5A1	6
GO:0045296	GO:0045296	cadherin binding	16/331	305/14759	0.0014810342941826	0.116888429351871	0.109703899465319	VAPA/CCT8/CGN/HSPA8/STK24/SND1/PKP2/PACSIN2/RANGAP1/LIMA1/FMNL2/IDH1/LDHA/F11R/PKM/CD2AP	16
GO:0004029	GO:0004029	aldehyde dehydrogenase (NAD+) activity	3/331	11/14759	0.0016134411991896	0.116888429351871	0.109703899465319	ALDH1A3/ALDH1B1/ALDH3B1	3
GO:0099106	GO:0099106	ion channel regulator activity	9/331	122/14759	0.00170627440324891	0.116888429351871	0.109703899465319	TSPAN13/FXYD1/VAMP8/FXYD6/SGK1/PKP2/ITPR1/GEM/STIM1	9
GO:0004806	GO:0004806	triglyceride lipase activity	4/331	24/14759	0.00185104050346946	0.116888429351871	0.109703899465319	PNLIPRP1/LPL/PNLIP/PNLIPRP2	4
GO:0016860	GO:0016860	intramolecular oxidoreductase activity	5/331	40/14759	0.00190170057378775	0.116888429351871	0.109703899465319	TPI1/GPI/PDIA6/IDI1/DCT	5
GO:0004030	GO:0004030	aldehyde dehydrogenase [NAD(P)+] activity	3/331	12/14759	0.00211570432178805	0.116888429351871	0.109703899465319	ALDH1A3/ALDH1B1/ALDH3B1	3
GO:0016247	GO:0016247	channel regulator activity	9/331	127/14759	0.00224991262484329	0.116888429351871	0.109703899465319	TSPAN13/FXYD1/VAMP8/FXYD6/SGK1/PKP2/ITPR1/GEM/STIM1	9
GO:0005246	GO:0005246	calcium channel regulator activity	5/331	42/14759	0.00237043149114008	0.116888429351871	0.109703899465319	TSPAN13/SGK1/ITPR1/GEM/STIM1	5
GO:1901681	GO:1901681	sulfur compound binding	13/331	234/14759	0.00245220481157772	0.116888429351871	0.109703899465319	NRP1/NAV2/CRISPLD2/CCDC80/PRMT1/ADAMTS1/SMOC2/SOAT1/DBI/LPL/PANK1/TKT/SMOC1	13
GO:0017080	GO:0017080	sodium channel regulator activity	4/331	28/14759	0.00332418479425425	0.135816693022388	0.127468740230802	FXYD1/FXYD6/SGK1/PKP2	4
GO:0140662	GO:0140662	ATP-dependent protein folding chaperone	4/331	28/14759	0.00332418479425425	0.135816693022388	0.127468740230802	CCT3/CCT8/HSPA8/HSP90B1	4
GO:0016705	GO:0016705	oxidoreductase activity, acting on paired donors, with incorporation or reduction of molecular oxygen	9/331	136/14759	0.00356887182143317	0.136092978790651	0.127728044135503	PAM/MICAL2/PCBD1/P4HA1/MSMO1/KDM3A/HMOX1/CYP11A1/CYP26B1	9
GO:0140297	GO:0140297	DNA-binding transcription factor binding	19/331	439/14759	0.00490977328166861	0.175524394819653	0.164735814055986	TBX2/TLE4/FHL2/HSPB1/GATA6/RAD23B/KDM3A/PSMC5/HEY1/ZNF703/NR4A2/SP3/NR4A1/GATA4/LMO4/RBBP8/KLF4/GTF2A1/NAAA	19
GO:0005539	GO:0005539	glycosaminoglycan binding	11/331	206/14759	0.00688250311721279	0.225190302316509	0.211349013951821	NRP1/NAV2/SULF1/CRISPLD2/CCDC80/PGLYRP1/ADAMTS1/SMOC2/HK1/LPL/SMOC1	11
GO:0044183	GO:0044183	protein folding chaperone	5/331	54/14759	0.00708640811485518	0.225190302316509	0.211349013951821	CCT3/CCT8/HSPB1/HSPA8/HSP90B1	5
GO:0051082	GO:0051082	unfolded protein binding	7/331	101/14759	0.00762724869199337	0.229620329043169	0.215506749746073	CCT3/CCT8/HSPB1/DNAJA2/HSPA8/TUBB4B/HSP90B1	7
GO:0030020	GO:0030020	extracellular matrix structural constituent conferring tensile strength	4/331	36/14759	0.00831255708749757	0.23773913270243	0.223126532348619	COL5A2/COL6A1/COL6A2/COL4A5	4
GO:0003727	GO:0003727	single-stranded RNA binding	6/331	81/14759	0.00964904424824456	0.26282158619028	0.246667296571666	RBMS3/MSI2/SSB/RBMX/HNRNPDL/POLR2G	6
GO:0008266	GO:0008266	poly(U) RNA binding	3/331	21/14759	0.0110185472724595	0.286482229083948	0.268873641576764	RBMS3/MSI2/SSB	3
GO:0048029	GO:0048029	monosaccharide binding	5/331	62/14759	0.0125496749291504	0.299105707781883	0.280721220038204	PAM/P4HA1/GPI/PFKL/HK1	5
GO:0017025	GO:0017025	TBP-class protein binding	3/331	22/14759	0.0125498898370021	0.299105707781883	0.280721220038204	THRA/PSMC5/GTF2A1	3
GO:0120227	GO:0120227	acyl-CoA binding	3/331	23/14759	0.0141968754184463	0.304080619539021	0.285390349585758	SOAT1/DBI/PANK1	3
GO:0005506	GO:0005506	iron ion binding	7/331	114/14759	0.0142925434268914	0.304080619539021	0.285390349585758	CYGB/P4HA1/MSMO1/KDM3A/FDX1/CYP11A1/CYP26B1	7
GO:0005518	GO:0005518	collagen binding	5/331	65/14759	0.0151771937901359	0.304080619539021	0.285390349585758	SPARCL1/COL6A1/COL6A2/AEBP1/PDGFA	5
GO:0008083	GO:0008083	growth factor activity	8/331	143/14759	0.0153506810332058	0.304080619539021	0.285390349585758	TGFB2/PDGFC/TIMP1/INHA/GPI/PDGFA/BMP2/KITLG	8
GO:0016879	GO:0016879	ligase activity, forming carbon-nitrogen bonds	4/331	43/14759	0.0154166747668385	0.304080619539021	0.285390349585758	GMPS/GLUL/GART/ASNS	4
GO:0008187	GO:0008187	poly-pyrimidine tract binding	3/331	24/14759	0.0159605661205858	0.304314794032503	0.285610130578904	RBMS3/MSI2/SSB	3
GO:0016298	GO:0016298	lipase activity	7/331	119/14759	0.017719356019103	0.324259018486374	0.304328486249633	ENPP2/PLA2G4A/HMOX1/PNLIPRP1/LPL/PNLIP/PNLIPRP2	7
GO:0008201	GO:0008201	heparin binding	8/331	148/14759	0.0185072027237788	0.324259018486374	0.304328486249633	NRP1/NAV2/CRISPLD2/CCDC80/ADAMTS1/SMOC2/LPL/SMOC1	8
GO:0020037	GO:0020037	heme binding	6/331	94/14759	0.0190518232445761	0.324259018486374	0.304328486249633	CYGB/SLC48A1/HBE1/HMOX1/CYP11A1/CYP26B1	6
GO:0051287	GO:0051287	NAD binding	4/331	46/14759	0.0193520431795742	0.324259018486374	0.304328486249633	ALDH1A3/ALDH1B1/IDH1/ME2	4
GO:0001965	GO:0001965	G-protein alpha-subunit binding	3/331	26/14759	0.0198410238584319	0.324259018486374	0.304328486249633	IGF1R/NUCB2/RGS2	3
GO:0043548	GO:0043548	phosphatidylinositol 3-kinase binding	3/331	27/14759	0.0219586705295092	0.348898876191091	0.327453858773383	PIK3IP1/PTPN13/IGF1R	3
GO:0140296	GO:0140296	general transcription initiation factor binding	4/331	49/14759	0.0238557477075618	0.353881197782242	0.332129942710606	THRA/PSMC5/NOP58/GTF2A1	4
GO:0047134	GO:0047134	protein-disulfide reductase (NAD(P)) activity	2/331	11/14759	0.0241282634851529	0.353881197782242	0.332129942710606	TXNL1/PGK1	2
GO:0048407	GO:0048407	platelet-derived growth factor binding	2/331	11/14759	0.0241282634851529	0.353881197782242	0.332129942710606	COL6A1/PDGFA	2
GO:0046332	GO:0046332	SMAD binding	5/331	75/14759	0.0265110745071264	0.36549004997447	0.343025258533271	AXIN2/COL5A2/GATA4/RGCC/BMP2	5
GO:0005080	GO:0005080	protein kinase C binding	4/331	51/14759	0.0271823374487519	0.36549004997447	0.343025258533271	CAVIN3/MARCKS/HSPB1/PKP2	4
GO:0046906	GO:0046906	tetrapyrrole binding	6/331	103/14759	0.028371366802568	0.36549004997447	0.343025258533271	CYGB/SLC48A1/HBE1/HMOX1/CYP11A1/CYP26B1	6
GO:1990825	GO:1990825	sequence-specific mRNA binding	2/331	12/14759	0.0285307753178258	0.36549004997447	0.343025258533271	SSB/ETF1	2
GO:0050840	GO:0050840	extracellular matrix binding	4/331	52/14759	0.0289443279181056	0.36549004997447	0.343025258533271	LGALS1/SPARCL1/SMOC2/SMOC1	4
GO:0005501	GO:0005501	retinoid binding	3/331	31/14759	0.0316122093943235	0.36549004997447	0.343025258533271	RBP1/STRA6/CYP26B1	3
GO:0016620	GO:0016620	oxidoreductase activity, acting on the aldehyde or oxo group of donors, NAD or NADP as acceptor	3/331	31/14759	0.0316122093943235	0.36549004997447	0.343025258533271	ALDH1A3/ALDH1B1/ALDH3B1	3
GO:0019840	GO:0019840	isoprenoid binding	3/331	31/14759	0.0316122093943235	0.36549004997447	0.343025258533271	RBP1/STRA6/CYP26B1	3
GO:0005161	GO:0005161	platelet-derived growth factor receptor binding	2/331	13/14759	0.0332263681794972	0.36549004997447	0.343025258533271	PDGFC/PDGFA	2
GO:0016668	GO:0016668	oxidoreductase activity, acting on a sulfur group of donors, NAD(P) as acceptor	2/331	13/14759	0.0332263681794972	0.36549004997447	0.343025258533271	TXNL1/PGK1	2
GO:0035259	GO:0035259	nuclear glucocorticoid receptor binding	2/331	13/14759	0.0332263681794972	0.36549004997447	0.343025258533271	NR4A2/NR4A1	2
GO:0042288	GO:0042288	MHC class I protein binding	2/331	13/14759	0.0332263681794972	0.36549004997447	0.343025258533271	TUBB4B/VCP	2
GO:0042834	GO:0042834	peptidoglycan binding	2/331	13/14759	0.0332263681794972	0.36549004997447	0.343025258533271	PGLYRP1/HK1	2
GO:0000287	GO:0000287	magnesium ion binding	9/331	200/14759	0.0367028576226034	0.38333800372113	0.359776190463336	COMT/CIB2/AASDHPPT/GLUL/GEM/NUDT19/IDH1/PKM/TKT	9
GO:0031625	GO:0031625	ubiquitin protein ligase binding	11/331	265/14759	0.0370832021190743	0.38333800372113	0.359776190463336	UBE2L6/AXIN2/PSMD1/HSPA8/TPI1/GPI/VCP/RANGAP1/UBC/SLC25A5/CUL4B	11
GO:0017081	GO:0017081	chloride channel regulator activity	2/331	14/14759	0.0381997661050777	0.38333800372113	0.359776190463336	VAMP8/SGK1	2
GO:0019841	GO:0019841	retinol binding	2/331	14/14759	0.0381997661050777	0.38333800372113	0.359776190463336	RBP1/STRA6	2
GO:0043138	GO:0043138	3'-5' DNA helicase activity	2/331	14/14759	0.0381997661050777	0.38333800372113	0.359776190463336	NAV2/MCM5	2
GO:0051015	GO:0051015	actin filament binding	9/331	207/14759	0.0440743411498251	0.427753835197504	0.401462009478703	TLN2/MARCKS/SVIL/SHROOM3/ACTR3/ARPC1B/LIMA1/FMNL2/PLS3	9
GO:0002020	GO:0002020	protease binding	6/331	115/14759	0.0448692834123256	0.427753835197504	0.401462009478703	PSAP/TIMP1/F3/VCP/UBC/STIM1	6
GO:0043177	GO:0043177	organic acid binding	6/331	115/14759	0.0448692834123256	0.427753835197504	0.401462009478703	DDAH2/PAM/HBE1/P4HA1/GLUL/CYP26B1	6
GO:0003779	GO:0003779	actin binding	15/331	414/14759	0.0469676339799491	0.436418972798072	0.40959454568829	LSP1/TMSB4X/MICAL2/TLN2/MARCKS/SVIL/DAAM2/CAP1/SHROOM3/CGN/ACTR3/ARPC1B/LIMA1/FMNL2/PLS3	15
GO:0008191	GO:0008191	metalloendopeptidase inhibitor activity	2/331	16/14759	0.0489215279510649	0.436418972798072	0.40959454568829	TIMP1/BST2	2
GO:0043130	GO:0043130	ubiquitin binding	5/331	90/14759	0.0517153157849543	0.436418972798072	0.40959454568829	UBE2L6/HSPB1/RAD23B/RNF19B/CKS2	5
GO:0044389	GO:0044389	ubiquitin-like protein ligase binding	11/331	281/14759	0.0525527279557762	0.436418972798072	0.40959454568829	UBE2L6/AXIN2/PSMD1/HSPA8/TPI1/GPI/VCP/RANGAP1/UBC/SLC25A5/CUL4B	11
GO:0015035	GO:0015035	protein-disulfide reductase activity	3/331	38/14759	0.0529640665065015	0.436418972798072	0.40959454568829	TXNL1/PDIA6/PGK1	3
GO:0016903	GO:0016903	oxidoreductase activity, acting on the aldehyde or oxo group of donors	3/331	38/14759	0.0529640665065015	0.436418972798072	0.40959454568829	ALDH1A3/ALDH1B1/ALDH3B1	3
GO:0008017	GO:0008017	microtubule binding	10/331	248/14759	0.0534117256952132	0.436418972798072	0.40959454568829	DPYSL2/SVBP/JAKMIP1/VAPA/CGN/KIF26A/HAUS7/REEP1/STIM1/CCDC61	10
GO:0016918	GO:0016918	retinal binding	2/331	17/14759	0.0546419465850589	0.436418972798072	0.40959454568829	RBP1/STRA6	2
GO:0017075	GO:0017075	syntaxin-1 binding	2/331	17/14759	0.0546419465850589	0.436418972798072	0.40959454568829	STXBP2/DAPK1	2
GO:0023026	GO:0023026	MHC class II protein complex binding	2/331	17/14759	0.0546419465850589	0.436418972798072	0.40959454568829	HSPA8/PKM	2
GO:0097001	GO:0097001	ceramide binding	2/331	17/14759	0.0546419465850589	0.436418972798072	0.40959454568829	PSAP/PLA2G4A	2
GO:0005200	GO:0005200	structural constituent of cytoskeleton	5/331	92/14759	0.0558588999149144	0.436418972798072	0.40959454568829	TLN2/TUBB4B/ACTR3/ARPC1B/CD2AP	5
GO:0048018	GO:0048018	receptor ligand activity	14/331	389/14759	0.0561756390013094	0.436418972798072	0.40959454568829	C1QTNF12/WNT4/TGFB2/SEMA3C/PDGFC/NBL1/TIMP1/INHA/GPI/PDGFA/ADM/BMP2/KITLG/NPPC	14
GO:0004601	GO:0004601	peroxidase activity	3/331	39/14759	0.0564597971801701	0.436418972798072	0.40959454568829	CYGB/HBE1/GSTK1	3
GO:0016853	GO:0016853	isomerase activity	6/331	123/14759	0.0586234109970187	0.447101214537262	0.419620205031291	TPI1/GPI/PDIA6/IDI1/DCT/FKBP9	6
GO:0033218	GO:0033218	amide binding	12/331	322/14759	0.0597242195272059	0.448978390682048	0.421382000824153	ITM2A/TGFB2/HSPG2/SORL1/IGF1R/PSAP/NPR1/PLA2G4A/PCSK5/SOAT1/DBI/PANK1	12
GO:0003684	GO:0003684	damaged DNA binding	4/331	66/14759	0.0606339968484748	0.448978390682048	0.421382000824153	RAD23B/UNG/RBBP8/CUL4B	4
GO:0030546	GO:0030546	signaling receptor activator activity	14/331	396/14759	0.0631615366240237	0.448978390682048	0.421382000824153	C1QTNF12/WNT4/TGFB2/SEMA3C/PDGFC/NBL1/TIMP1/INHA/GPI/PDGFA/ADM/BMP2/KITLG/NPPC	14
GO:0016209	GO:0016209	antioxidant activity	4/331	67/14759	0.0633968379626787	0.448978390682048	0.421382000824153	CYGB/HBE1/GSTK1/TXNL1	4
GO:0005201	GO:0005201	extracellular matrix structural constituent	7/331	157/14759	0.0636943504874684	0.448978390682048	0.421382000824153	HSPG2/COL5A2/COL6A1/COL6A2/AEBP1/COL4A5/MATN2	7
GO:0016684	GO:0016684	oxidoreductase activity, acting on peroxide as acceptor	3/331	41/14759	0.0637700703798189	0.448978390682048	0.421382000824153	CYGB/HBE1/GSTK1	3
GO:0019838	GO:0019838	growth factor binding	6/331	126/14759	0.0643640350278461	0.448978390682048	0.421382000824153	IL6ST/HTRA1/NRP1/COL6A1/IGF1R/PDGFA	6
GO:0061629	GO:0061629	RNA polymerase II-specific DNA-binding transcription factor binding	12/331	327/14759	0.0654506606373116	0.449091817400437	0.421488455786204	HSPB1/GATA6/RAD23B/KDM3A/HEY1/NR4A2/SP3/NR4A1/GATA4/RBBP8/KLF4/GTF2A1	12
GO:0031418	GO:0031418	L-ascorbic acid binding	2/331	19/14759	0.0667356721661489	0.449091817400437	0.421488455786204	PAM/P4HA1	2
GO:0031681	GO:0031681	G-protein beta-subunit binding	2/331	19/14759	0.0667356721661489	0.449091817400437	0.421488455786204	GNG2/GNG12	2
GO:0015036	GO:0015036	disulfide oxidoreductase activity	3/331	42/14759	0.0675810313084173	0.449492440795519	0.421864454924025	TXNL1/PDIA6/PGK1	3
GO:0004620	GO:0004620	phospholipase activity	5/331	99/14759	0.0718239638370239	0.469707841438323	0.440837318979655	ENPP2/PLA2G4A/HMOX1/LPL/PNLIPRP2	5
GO:0000062	GO:0000062	fatty-acyl-CoA binding	2/331	20/14759	0.0730839123916271	0.469707841438323	0.440837318979655	SOAT1/DBI	2
GO:1901567	GO:1901567	fatty acid derivative binding	2/331	20/14759	0.0730839123916271	0.469707841438323	0.440837318979655	SOAT1/DBI	2
GO:0008237	GO:0008237	metallopeptidase activity	7/331	163/14759	0.0745606143543786	0.472371981203625	0.443337707791404	ADAMTS1/ADAMTS16/STAMBPL1/MMP15/ADAM8/CPA2/CPA1	7
GO:0008047	GO:0008047	enzyme activator activity	16/331	481/14759	0.0759471199595371	0.472371981203625	0.443337707791404	NRP1/ARHGAP42/GPRC5B/DLC1/GM2A/SVBP/PSAP/VCP/VAV3/MMP15/RANGAP1/CKS2/RGS2/RGCC/BMP2/DOCK4	16
GO:0019842	GO:0019842	vitamin binding	6/331	132/14759	0.0768017382026873	0.472371981203625	0.443337707791404	PAM/RBP1/STRA6/KYAT3/P4HA1/TKT	6
GO:0052689	GO:0052689	carboxylic ester hydrolase activity	6/331	132/14759	0.0768017382026873	0.472371981203625	0.443337707791404	ENPP2/PLA2G4A/PNLIPRP1/LPL/PNLIP/PNLIPRP2	6
GO:0008143	GO:0008143	poly(A) binding	2/331	21/14759	0.0796171087199606	0.476898096347479	0.44758562594261	RBMS3/HNRNPDL	2
GO:0019200	GO:0019200	carbohydrate kinase activity	2/331	21/14759	0.0796171087199606	0.476898096347479	0.44758562594261	PFKL/HK1	2
GO:0001228	GO:0001228	DNA-binding transcription activator activity, RNA polymerase II-specific	14/331	411/14759	0.0800388413450314	0.476898096347479	0.44758562594261	MAF/EGR1/NFAT5/NR6A1/NFIB/MEIS2/RUNX1/NR4A2/NR4A1/GATA4/ATF3/BARX2/KLF4/CEBPD	14
GO:0001216	GO:0001216	DNA-binding transcription activator activity	14/331	415/14759	0.0849880991957888	0.488883476316066	0.458834326317986	MAF/EGR1/NFAT5/NR6A1/NFIB/MEIS2/RUNX1/NR4A2/NR4A1/GATA4/ATF3/BARX2/KLF4/CEBPD	14
GO:0030246	GO:0030246	carbohydrate binding	8/331	202/14759	0.0853263387914782	0.488883476316066	0.458834326317986	LGALS1/ENPP2/PAM/P4HA1/ADGRL3/GPI/PFKL/HK1	8
GO:0004622	GO:0004622	lysophospholipase activity	2/331	22/14759	0.0863238306082564	0.488883476316066	0.458834326317986	ENPP2/PLA2G4A	2
GO:0016780	GO:0016780	phosphotransferase activity, for other substituted phosphate groups	2/331	22/14759	0.0863238306082564	0.488883476316066	0.458834326317986	SGMS1/AASDHPPT	2
GO:0023023	GO:0023023	MHC protein complex binding	2/331	22/14759	0.0863238306082564	0.488883476316066	0.458834326317986	HSPA8/PKM	2
GO:0031406	GO:0031406	carboxylic acid binding	6/331	137/14759	0.0881337903558112	0.494240471407098	0.463862054504269	PAM/RBP1/PSAP/P4HA1/GLUL/CYP26B1	6
GO:0003714	GO:0003714	transcription corepressor activity	7/331	171/14759	0.090645601437542	0.498190961283275	0.467569728109073	WNT4/TLE4/FHL2/RLIM/BTG2/HSBP1L1/RBBP8	7
GO:0001540	GO:0001540	amyloid-beta binding	4/331	76/14759	0.0911296839983271	0.498190961283275	0.467569728109073	ITM2A/TGFB2/HSPG2/SORL1	4
GO:0016829	GO:0016829	lyase activity	7/331	172/14759	0.0927836290345915	0.498190961283275	0.467569728109073	PAM/PCBD1/NPR1/KYAT3/TPI1/HACD1/ME2	7
GO:0001091	GO:0001091	RNA polymerase II general transcription initiation factor binding	2/331	23/14759	0.0931930644358574	0.498190961283275	0.467569728109073	NOP58/GTF2A1	2
GO:0019825	GO:0019825	oxygen binding	2/331	23/14759	0.0931930644358574	0.498190961283275	0.467569728109073	CYGB/HBE1	2
GO:0030165	GO:0030165	PDZ domain binding	4/331	77/14759	0.0945184535212868	0.500597735316445	0.469828570135051	NKD1/GNG12/F11R/DOCK4	4
GO:0032182	GO:0032182	ubiquitin-like protein binding	5/331	108/14759	0.0956311044258171	0.501843960840068	0.470998196592629	UBE2L6/HSPB1/RAD23B/RNF19B/CKS2	5
GO:0050750	GO:0050750	low-density lipoprotein particle receptor binding	2/331	24/14759	0.100214200646337	0.518604351368387	0.486728412215454	HSPG2/HSP90B1	2
GO:0030545	GO:0030545	signaling receptor regulator activity	14/331	427/14759	0.100985673222297	0.518604351368387	0.486728412215454	C1QTNF12/WNT4/TGFB2/SEMA3C/PDGFC/NBL1/TIMP1/INHA/GPI/PDGFA/ADM/BMP2/KITLG/NPPC	14
GO:0008374	GO:0008374	O-acyltransferase activity	3/331	50/14759	0.101544907960244	0.518604351368387	0.486728412215454	AGPAT4/PLA2G4A/SOAT1	3
GO:0042562	GO:0042562	hormone binding	4/331	80/14759	0.105034597877202	0.524954326129452	0.492688086724366	THRA/IGF1R/ALDH1A3/NPR1	4
GO:0005125	GO:0005125	cytokine activity	7/331	178/14759	0.106197793519468	0.524954326129452	0.492688086724366	WNT4/TGFB2/TIMP1/INHA/GPI/BMP2/KITLG	7
GO:0003785	GO:0003785	actin monomer binding	2/331	25/14759	0.107377021253751	0.524954326129452	0.492688086724366	TMSB4X/LIMA1	2
GO:0004683	GO:0004683	calmodulin-dependent protein kinase activity	2/331	25/14759	0.107377021253751	0.524954326129452	0.492688086724366	CAMKK2/DAPK1	2
GO:0035925	GO:0035925	mRNA 3'-UTR AU-rich region binding	2/331	25/14759	0.107377021253751	0.524954326129452	0.492688086724366	RBMS3/ZFP36L2	2
GO:0008013	GO:0008013	beta-catenin binding	4/331	81/14759	0.108653818042235	0.526694778984391	0.494321562904011	AXIN2/NR4A2/KLF4/CD2AP	4
GO:0031593	GO:0031593	polyubiquitin modification-dependent protein binding	3/331	52/14759	0.110922052741647	0.528728451401852	0.496230235949474	RAD23B/VCP/PSMD4	3
GO:0140677	GO:0140677	molecular function activator activity	3/331	52/14759	0.110922052741647	0.528728451401852	0.496230235949474	HTRA1/AKT2/DNAJA2	3
GO:0042287	GO:0042287	MHC protein binding	2/331	26/14759	0.114671687703361	0.528969398115506	0.49645637290929	TUBB4B/VCP	2
GO:0046625	GO:0046625	sphingolipid binding	2/331	26/14759	0.114671687703361	0.528969398115506	0.49645637290929	PSAP/PLA2G4A	2
GO:0051019	GO:0051019	mitogen-activated protein kinase binding	2/331	26/14759	0.114671687703361	0.528969398115506	0.49645637290929	MICAL2/PRMT1	2
GO:0051427	GO:0051427	hormone receptor binding	2/331	26/14759	0.114671687703361	0.528969398115506	0.49645637290929	PSMC5/NPPC	2
GO:0004521	GO:0004521	endoribonuclease activity	3/331	53/14759	0.115731018697604	0.529585141560237	0.497034269774974	RNASE4/SND1/RPP25	3
GO:0016874	GO:0016874	ligase activity	6/331	149/14759	0.118814662317365	0.533089717803039	0.50032343776141	GMPS/UBA1/NARS2/GLUL/GART/ASNS	6
GO:0004181	GO:0004181	metallocarboxypeptidase activity	2/331	27/14759	0.122088729077269	0.533089717803039	0.50032343776141	CPA2/CPA1	2
GO:0004709	GO:0004709	MAP kinase kinase kinase activity	2/331	27/14759	0.122088729077269	0.533089717803039	0.50032343776141	MAP3K1/PBK	2
GO:0070717	GO:0070717	poly-purine tract binding	2/331	27/14759	0.122088729077269	0.533089717803039	0.50032343776141	RBMS3/HNRNPDL	2
GO:0071813	GO:0071813	lipoprotein particle binding	2/331	27/14759	0.122088729077269	0.533089717803039	0.50032343776141	SORL1/LPL	2
GO:0071814	GO:0071814	protein-lipid complex binding	2/331	27/14759	0.122088729077269	0.533089717803039	0.50032343776141	SORL1/LPL	2
GO:0016667	GO:0016667	oxidoreductase activity, acting on a sulfur group of donors	3/331	55/14759	0.125577944212974	0.544171091589555	0.510723696559943	TXNL1/PDIA6/PGK1	3
GO:0043178	GO:0043178	alcohol binding	4/331	86/14759	0.127563552481573	0.544525015070597	0.511055866186979	RBP1/STRA6/SOAT1/ITPR1	4
GO:0090079	GO:0090079	translation regulator activity, nucleic acid binding	4/331	86/14759	0.127563552481573	0.544525015070597	0.511055866186979	MIF4GD/EIF4A1/EIF2S1/ETF1	4
GO:0016709	GO:0016709	oxidoreductase activity, acting on paired donors, with incorporation or reduction of molecular oxygen, NAD(P)H as one donor, and incorporation of one atom of oxygen	2/331	28/14759	0.129619030635695	0.549200633508278	0.515444098434343	MICAL2/CYP26B1	2
GO:0004896	GO:0004896	cytokine receptor activity	4/331	88/14759	0.135489399854398	0.569852475858202	0.534826578372622	IL6ST/IFNGR2/F3/IFNAR1	4
GO:0070325	GO:0070325	lipoprotein particle receptor binding	2/331	29/14759	0.137253822684824	0.572607125340206	0.537411913734828	HSPG2/HSP90B1	2
GO:0031267	GO:0031267	small GTPase binding	9/331	263/14759	0.138146474295365	0.572607125340206	0.537411913734828	SORL1/DAAM2/GCC2/CDC42SE2/RANGAP1/FMNL2/RPH3AL/RAP1A/DOCK4	9
GO:0008235	GO:0008235	metalloexopeptidase activity	3/331	59/14759	0.146121013693659	0.599796302200807	0.56292991189255	MMP15/CPA2/CPA1	3
GO:0016887	GO:0016887	ATP hydrolysis activity	10/331	304/14759	0.146924574080925	0.599796302200807	0.56292991189255	NAV2/CCT3/CCT8/MCM5/EIF4A1/HSPA8/PSMC5/VCP/HSP90B1/PSMC2	10
GO:0015631	GO:0015631	tubulin binding	11/331	342/14759	0.147851885682367	0.599796302200807	0.56292991189255	DPYSL2/SVBP/JAKMIP1/VAPA/CGN/KIF26A/HAUS7/REEP1/STIM1/RGS2/CCDC61	11
GO:0000217	GO:0000217	DNA secondary structure binding	2/331	32/14759	0.160702395581584	0.63112105503149	0.592329293459808	HMGB3/RBBP8	2
GO:0043531	GO:0043531	ADP binding	2/331	32/14759	0.160702395581584	0.63112105503149	0.592329293459808	VCP/PGK1	2
GO:0097110	GO:0097110	scaffold protein binding	3/331	62/14759	0.162196007572434	0.63112105503149	0.592329293459808	IL6ST/PSAP/KRT8	3
GO:0004519	GO:0004519	endonuclease activity	4/331	95/14759	0.164709676395558	0.63112105503149	0.592329293459808	RNASE4/SND1/RPP25/RBBP8	4
GO:0016251	GO:0016251	RNA polymerase II general transcription initiation factor activity	2/331	33/14759	0.168673981505628	0.63112105503149	0.592329293459808	GTF2E2/GTF2A1	2
GO:0005179	GO:0005179	hormone activity	4/331	96/14759	0.169057742201847	0.63112105503149	0.592329293459808	C1QTNF12/INHA/ADM/NPPC	4
GO:0033293	GO:0033293	monocarboxylic acid binding	3/331	64/14759	0.173194865475483	0.63112105503149	0.592329293459808	RBP1/PSAP/CYP26B1	3
GO:0043022	GO:0043022	ribosome binding	3/331	64/14759	0.173194865475483	0.63112105503149	0.592329293459808	EIF2S1/ETF1/RPN2	3
GO:0016616	GO:0016616	oxidoreductase activity, acting on the CH-OH group of donors, NAD or NADP as acceptor	4/331	97/14759	0.173445973903686	0.63112105503149	0.592329293459808	IDH1/LDHA/ME2/PTGR1	4
GO:0070851	GO:0070851	growth factor receptor binding	5/331	133/14759	0.179116502108974	0.63112105503149	0.592329293459808	IL6ST/PDGFC/PDGFA/VAV3/CD2AP	5
GO:0005543	GO:0005543	phospholipid binding	13/331	435/14759	0.180497326483097	0.63112105503149	0.592329293459808	OGT/SVIL/PSAP/PHLDA1/PLA2G4A/PIK3C2A/HSPA8/F3/PACSIN2/ITPR1/NR5A1/NUP62CL/CPNE8	13
GO:0004222	GO:0004222	metalloendopeptidase activity	4/331	99/14759	0.182338496984394	0.63112105503149	0.592329293459808	ADAMTS1/ADAMTS16/MMP15/ADAM8	4
GO:0019905	GO:0019905	syntaxin binding	3/331	66/14759	0.184397486150299	0.63112105503149	0.592329293459808	STXBP2/VAMP8/DAPK1	3
GO:0004713	GO:0004713	protein tyrosine kinase activity	5/331	136/14759	0.190586728644808	0.63112105503149	0.592329293459808	NRP1/IGF1R/CAMKK2/PBK/PKM	5
GO:0019003	GO:0019003	GDP binding	3/331	68/14759	0.195785295195427	0.63112105503149	0.592329293459808	RRAS2/GEM/RAP1A	3
GO:0061134	GO:0061134	peptidase regulator activity	6/331	175/14759	0.200319746672133	0.63112105503149	0.592329293459808	SVBP/TIMP1/VCP/GPC3/BST2/SERPINI1	6
GO:0016504	GO:0016504	peptidase activator activity	2/331	37/14759	0.201147032823472	0.63112105503149	0.592329293459808	SVBP/VCP	2
GO:0043021	GO:0043021	ribonucleoprotein complex binding	5/331	139/14759	0.202311211684523	0.63112105503149	0.592329293459808	SND1/EIF2S1/ETF1/RPN2/UNG	5
GO:0005114	GO:0005114	type II transforming growth factor beta receptor binding	1/331	10/14759	0.202993950835734	0.63112105503149	0.592329293459808	TGFB2	1
GO:0008330	GO:0008330	protein tyrosine/threonine phosphatase activity	1/331	10/14759	0.202993950835734	0.63112105503149	0.592329293459808	DUSP4	1
GO:0008641	GO:0008641	ubiquitin-like modifier activating enzyme activity	1/331	10/14759	0.202993950835734	0.63112105503149	0.592329293459808	UBA1	1
GO:0016595	GO:0016595	glutamate binding	1/331	10/14759	0.202993950835734	0.63112105503149	0.592329293459808	GLUL	1
GO:0016846	GO:0016846	carbon-sulfur lyase activity	1/331	10/14759	0.202993950835734	0.63112105503149	0.592329293459808	KYAT3	1
GO:0019869	GO:0019869	chloride channel inhibitor activity	1/331	10/14759	0.202993950835734	0.63112105503149	0.592329293459808	VAMP8	1
GO:0036312	GO:0036312	phosphatidylinositol 3-kinase regulatory subunit binding	1/331	10/14759	0.202993950835734	0.63112105503149	0.592329293459808	PTPN13	1
GO:0043208	GO:0043208	glycosphingolipid binding	1/331	10/14759	0.202993950835734	0.63112105503149	0.592329293459808	PSAP	1
GO:0045294	GO:0045294	alpha-catenin binding	1/331	10/14759	0.202993950835734	0.63112105503149	0.592329293459808	PKP2	1
GO:0045503	GO:0045503	dynein light chain binding	1/331	10/14759	0.202993950835734	0.63112105503149	0.592329293459808	GLUL	1
GO:0052813	GO:0052813	phosphatidylinositol bisphosphate kinase activity	1/331	10/14759	0.202993950835734	0.63112105503149	0.592329293459808	PIK3C2A	1
GO:0061783	GO:0061783	peptidoglycan muralytic activity	1/331	10/14759	0.202993950835734	0.63112105503149	0.592329293459808	PGLYRP1	1
GO:0086080	GO:0086080	protein binding involved in heterotypic cell-cell adhesion	1/331	10/14759	0.202993950835734	0.63112105503149	0.592329293459808	PKP2	1
GO:0102545	GO:0102545	phosphatidyl phospholipase B activity	1/331	10/14759	0.202993950835734	0.63112105503149	0.592329293459808	PLA2G4A	1
GO:0030295	GO:0030295	protein kinase activator activity	4/331	104/14759	0.205194597702967	0.63112105503149	0.592329293459808	GPRC5B/CKS2/RGCC/BMP2	4
GO:0046982	GO:0046982	protein heterodimerization activity	8/331	252/14759	0.206096965299959	0.63112105503149	0.592329293459808	TENM4/VAPA/PDGFA/NR4A2/NR4A1/XBP1/ATF3/GTF2A1	8
GO:0001227	GO:0001227	DNA-binding transcription repressor activity, RNA polymerase II-specific	8/331	253/14759	0.209015476267069	0.63112105503149	0.592329293459808	ZBTB20/TBX2/NR2F1/AEBP1/HEY1/TGIF1/SP3/ATF3	8
GO:0001223	GO:0001223	transcription coactivator binding	2/331	38/14759	0.209379419841081	0.63112105503149	0.592329293459808	VGLL4/GATA6	2
GO:0051020	GO:0051020	GTPase binding	9/331	292/14759	0.210462212038832	0.63112105503149	0.592329293459808	SORL1/DAAM2/GCC2/CDC42SE2/RANGAP1/FMNL2/RPH3AL/RAP1A/DOCK4	9
GO:0140104	GO:0140104	molecular carrier activity	3/331	71/14759	0.213174380858113	0.63112105503149	0.592329293459808	CYGB/HBE1/HSPA8	3
GO:0140375	GO:0140375	immune receptor activity	4/331	106/14759	0.214563330644878	0.63112105503149	0.592329293459808	IL6ST/IFNGR2/F3/IFNAR1	4
GO:0003925	GO:0003925	G protein activity	2/331	39/14759	0.217645345390319	0.63112105503149	0.592329293459808	RASL11A/RAP1A	2
GO:0008135	GO:0008135	translation factor activity, RNA binding	3/331	72/14759	0.219043780843195	0.63112105503149	0.592329293459808	EIF4A1/EIF2S1/ETF1	3
GO:0016614	GO:0016614	oxidoreductase activity, acting on CH-OH group of donors	4/331	107/14759	0.219291682259211	0.63112105503149	0.592329293459808	IDH1/LDHA/ME2/PTGR1	4
GO:0001217	GO:0001217	DNA-binding transcription repressor activity	8/331	257/14759	0.220849181459457	0.63112105503149	0.592329293459808	ZBTB20/TBX2/NR2F1/AEBP1/HEY1/TGIF1/SP3/ATF3	8
GO:0004465	GO:0004465	lipoprotein lipase activity	1/331	11/14759	0.220880519570792	0.63112105503149	0.592329293459808	LPL	1
GO:0005347	GO:0005347	ATP transmembrane transporter activity	1/331	11/14759	0.220880519570792	0.63112105503149	0.592329293459808	SLC25A5	1
GO:0008484	GO:0008484	sulfuric ester hydrolase activity	1/331	11/14759	0.220880519570792	0.63112105503149	0.592329293459808	SULF1	1
GO:0016813	GO:0016813	hydrolase activity, acting on carbon-nitrogen (but not peptide) bonds, in linear amidines	1/331	11/14759	0.220880519570792	0.63112105503149	0.592329293459808	DDAH2	1
GO:0016840	GO:0016840	carbon-nitrogen lyase activity	1/331	11/14759	0.220880519570792	0.63112105503149	0.592329293459808	PAM	1
GO:0016894	GO:0016894	endonuclease activity, active with either ribo- or deoxyribonucleic acids and producing 3'-phosphomonoesters	1/331	11/14759	0.220880519570792	0.63112105503149	0.592329293459808	RNASE4	1
GO:0019215	GO:0019215	intermediate filament binding	1/331	11/14759	0.220880519570792	0.63112105503149	0.592329293459808	PKP2	1
GO:0019855	GO:0019855	calcium channel inhibitor activity	1/331	11/14759	0.220880519570792	0.63112105503149	0.592329293459808	ITPR1	1
GO:0022889	GO:0022889	serine transmembrane transporter activity	1/331	11/14759	0.220880519570792	0.63112105503149	0.592329293459808	SERINC3	1
GO:0031543	GO:0031543	peptidyl-proline dioxygenase activity	1/331	11/14759	0.220880519570792	0.63112105503149	0.592329293459808	P4HA1	1
GO:0031996	GO:0031996	thioesterase binding	1/331	11/14759	0.220880519570792	0.63112105503149	0.592329293459808	HAUS7	1
GO:0032454	GO:0032454	histone H3-methyl-lysine-9 demethylase activity	1/331	11/14759	0.220880519570792	0.63112105503149	0.592329293459808	KDM3A	1
GO:0035004	GO:0035004	phosphatidylinositol 3-kinase activity	1/331	11/14759	0.220880519570792	0.63112105503149	0.592329293459808	PIK3C2A	1
GO:0061575	GO:0061575	cyclin-dependent protein serine/threonine kinase activator activity	1/331	11/14759	0.220880519570792	0.63112105503149	0.592329293459808	CKS2	1
GO:0070410	GO:0070410	co-SMAD binding	1/331	11/14759	0.220880519570792	0.63112105503149	0.592329293459808	GATA4	1
GO:0016835	GO:0016835	carbon-oxygen lyase activity	3/331	73/14759	0.22494605344168	0.63112105503149	0.592329293459808	PCBD1/TPI1/HACD1	3
GO:0003712	GO:0003712	transcription coregulator activity	13/331	457/14759	0.227830481758325	0.63112105503149	0.592329293459808	WNT4/PCBD1/TLE4/MED13L/FHL2/JADE1/RLIM/SND1/KDM3A/BTG2/HSBP1L1/LMO4/RBBP8	13
GO:0031490	GO:0031490	chromatin DNA binding	4/331	109/14759	0.22883073765971	0.63112105503149	0.592329293459808	OGT/THRA/KDM3A/KLF4	4
GO:0019209	GO:0019209	kinase activator activity	4/331	110/14759	0.233639202267944	0.63112105503149	0.592329293459808	GPRC5B/CKS2/RGCC/BMP2	4
GO:0038024	GO:0038024	cargo receptor activity	3/331	75/14759	0.236840656082329	0.63112105503149	0.592329293459808	ENPP2/SORL1/SURF4	3
GO:0004549	GO:0004549	tRNA-specific ribonuclease activity	1/331	12/14759	0.238366859957425	0.63112105503149	0.592329293459808	RPP25	1
GO:0004706	GO:0004706	JUN kinase kinase kinase activity	1/331	12/14759	0.238366859957425	0.63112105503149	0.592329293459808	PBK	1
GO:0005372	GO:0005372	water transmembrane transporter activity	1/331	12/14759	0.238366859957425	0.63112105503149	0.592329293459808	AQP5	1
GO:0008179	GO:0008179	adenylate cyclase binding	1/331	12/14759	0.238366859957425	0.63112105503149	0.592329293459808	CAP1	1
GO:0016273	GO:0016273	arginine N-methyltransferase activity	1/331	12/14759	0.238366859957425	0.63112105503149	0.592329293459808	PRMT1	1
GO:0016274	GO:0016274	protein-arginine N-methyltransferase activity	1/331	12/14759	0.238366859957425	0.63112105503149	0.592329293459808	PRMT1	1
GO:0017154	GO:0017154	semaphorin receptor activity	1/331	12/14759	0.238366859957425	0.63112105503149	0.592329293459808	NRP1	1
GO:0019104	GO:0019104	DNA N-glycosylase activity	1/331	12/14759	0.238366859957425	0.63112105503149	0.592329293459808	UNG	1
GO:0030955	GO:0030955	potassium ion binding	1/331	12/14759	0.238366859957425	0.63112105503149	0.592329293459808	PKM	1
GO:0031994	GO:0031994	insulin-like growth factor I binding	1/331	12/14759	0.238366859957425	0.63112105503149	0.592329293459808	IGF1R	1
GO:0051011	GO:0051011	microtubule minus-end binding	1/331	12/14759	0.238366859957425	0.63112105503149	0.592329293459808	HAUS7	1
GO:0061578	GO:0061578	Lys63-specific deubiquitinase activity	1/331	12/14759	0.238366859957425	0.63112105503149	0.592329293459808	STAMBPL1	1
GO:0004180	GO:0004180	carboxypeptidase activity	2/331	42/14759	0.24258927641991	0.63112105503149	0.592329293459808	CPA2/CPA1	2
GO:0004712	GO:0004712	protein serine/threonine/tyrosine kinase activity	2/331	42/14759	0.24258927641991	0.63112105503149	0.592329293459808	SGK1/PBK	2
GO:0003697	GO:0003697	single-stranded DNA binding	4/331	112/14759	0.243328435233275	0.63112105503149	0.592329293459808	MCM5/RAD23B/POLR2G/RBBP8	4
GO:0005516	GO:0005516	calmodulin binding	6/331	187/14759	0.243472432290026	0.63112105503149	0.592329293459808	MARCKS/AEBP1/CAMKK2/DAPK1/GEM/RGS2	6
GO:0005172	GO:0005172	vascular endothelial growth factor receptor binding	1/331	13/14759	0.25546190093892	0.63112105503149	0.592329293459808	CD2AP	1
GO:0015929	GO:0015929	hexosaminidase activity	1/331	13/14759	0.25546190093892	0.63112105503149	0.592329293459808	GM2A	1
GO:0017017	GO:0017017	MAP kinase tyrosine/serine/threonine phosphatase activity	1/331	13/14759	0.25546190093892	0.63112105503149	0.592329293459808	DUSP4	1
GO:0034483	GO:0034483	heparan sulfate sulfotransferase activity	1/331	13/14759	0.25546190093892	0.63112105503149	0.592329293459808	HS6ST1	1
GO:0039706	GO:0039706	co-receptor binding	1/331	13/14759	0.25546190093892	0.63112105503149	0.592329293459808	BMP2	1
GO:0043560	GO:0043560	insulin receptor substrate binding	1/331	13/14759	0.25546190093892	0.63112105503149	0.592329293459808	IGF1R	1
GO:0070003	GO:0070003	threonine-type peptidase activity	1/331	13/14759	0.25546190093892	0.63112105503149	0.592329293459808	PSMB10	1
GO:0070411	GO:0070411	I-SMAD binding	1/331	13/14759	0.25546190093892	0.63112105503149	0.592329293459808	AXIN2	1
GO:0070679	GO:0070679	inositol 1,4,5 trisphosphate binding	1/331	13/14759	0.25546190093892	0.63112105503149	0.592329293459808	ITPR1	1
GO:0070700	GO:0070700	BMP receptor binding	1/331	13/14759	0.25546190093892	0.63112105503149	0.592329293459808	BMP2	1
GO:0140036	GO:0140036	ubiquitin-dependent protein binding	1/331	13/14759	0.25546190093892	0.63112105503149	0.592329293459808	VCP	1
GO:0003743	GO:0003743	translation initiation factor activity	2/331	44/14759	0.259289244637063	0.63112105503149	0.592329293459808	EIF4A1/EIF2S1	2
GO:0016538	GO:0016538	cyclin-dependent protein serine/threonine kinase regulator activity	2/331	44/14759	0.259289244637063	0.63112105503149	0.592329293459808	CKS2/CCNJL	2
GO:0030544	GO:0030544	Hsp70 protein binding	2/331	44/14759	0.259289244637063	0.63112105503149	0.592329293459808	STIP1/DNAJA2	2
GO:0140223	GO:0140223	general transcription initiation factor activity	2/331	44/14759	0.259289244637063	0.63112105503149	0.592329293459808	GTF2E2/GTF2A1	2
GO:0005096	GO:0005096	GTPase activator activity	7/331	231/14759	0.262241521034143	0.633329973276477	0.594402440874132	NRP1/ARHGAP42/DLC1/VAV3/RANGAP1/RGS2/DOCK4	7
GO:0008970	GO:0008970	phospholipase A1 activity	1/331	14/14759	0.272174372849215	0.633329973276477	0.594402440874132	LPL	1
GO:0010851	GO:0010851	cyclase regulator activity	1/331	14/14759	0.272174372849215	0.633329973276477	0.594402440874132	RGS2	1
GO:0070403	GO:0070403	NAD+ binding	1/331	14/14759	0.272174372849215	0.633329973276477	0.594402440874132	ALDH1A3	1
GO:0016765	GO:0016765	transferase activity, transferring alkyl or aryl (other than methyl) groups	2/331	47/14759	0.284352525912694	0.633329973276477	0.594402440874132	GSTK1/FDPS	2
GO:0000295	GO:0000295	adenine nucleotide transmembrane transporter activity	1/331	15/14759	0.288512811817469	0.633329973276477	0.594402440874132	SLC25A5	1
GO:0001972	GO:0001972	retinoic acid binding	1/331	15/14759	0.288512811817469	0.633329973276477	0.594402440874132	CYP26B1	1
GO:0004364	GO:0004364	glutathione transferase activity	1/331	15/14759	0.288512811817469	0.633329973276477	0.594402440874132	GSTK1	1
GO:0004602	GO:0004602	glutathione peroxidase activity	1/331	15/14759	0.288512811817469	0.633329973276477	0.594402440874132	GSTK1	1
GO:0004707	GO:0004707	MAP kinase activity	1/331	15/14759	0.288512811817469	0.633329973276477	0.594402440874132	MAPK13	1
GO:0004708	GO:0004708	MAP kinase kinase activity	1/331	15/14759	0.288512811817469	0.633329973276477	0.594402440874132	PBK	1
GO:0005041	GO:0005041	low-density lipoprotein particle receptor activity	1/331	15/14759	0.288512811817469	0.633329973276477	0.594402440874132	SORL1	1
GO:0005346	GO:0005346	purine ribonucleotide transmembrane transporter activity	1/331	15/14759	0.288512811817469	0.633329973276477	0.594402440874132	SLC25A5	1
GO:0016208	GO:0016208	AMP binding	1/331	15/14759	0.288512811817469	0.633329973276477	0.594402440874132	PFKL	1
GO:0016307	GO:0016307	phosphatidylinositol phosphate kinase activity	1/331	15/14759	0.288512811817469	0.633329973276477	0.594402440874132	PIK3C2A	1
GO:0030275	GO:0030275	LRR domain binding	1/331	15/14759	0.288512811817469	0.633329973276477	0.594402440874132	ROBO1	1
GO:0034185	GO:0034185	apolipoprotein binding	1/331	15/14759	0.288512811817469	0.633329973276477	0.594402440874132	LPL	1
GO:0046965	GO:0046965	nuclear retinoid X receptor binding	1/331	15/14759	0.288512811817469	0.633329973276477	0.594402440874132	NR4A2	1
GO:0047372	GO:0047372	acylglycerol lipase activity	1/331	15/14759	0.288512811817469	0.633329973276477	0.594402440874132	PNLIPRP2	1
GO:0047498	GO:0047498	calcium-dependent phospholipase A2 activity	1/331	15/14759	0.288512811817469	0.633329973276477	0.594402440874132	PLA2G4A	1
GO:0050664	GO:0050664	oxidoreductase activity, acting on NAD(P)H, oxygen as acceptor	1/331	15/14759	0.288512811817469	0.633329973276477	0.594402440874132	MICAL2	1
GO:0052742	GO:0052742	phosphatidylinositol kinase activity	1/331	15/14759	0.288512811817469	0.633329973276477	0.594402440874132	PIK3C2A	1
GO:0140035	GO:0140035	ubiquitination-like modification-dependent protein binding	1/331	15/14759	0.288512811817469	0.633329973276477	0.594402440874132	VCP	1
GO:0017046	GO:0017046	peptide hormone binding	2/331	48/14759	0.292693752672613	0.633329973276477	0.594402440874132	IGF1R/NPR1	2
GO:0043539	GO:0043539	protein serine/threonine kinase activator activity	2/331	48/14759	0.292693752672613	0.633329973276477	0.594402440874132	CKS2/BMP2	2
GO:0019887	GO:0019887	protein kinase regulator activity	6/331	201/14759	0.296825307415556	0.633329973276477	0.594402440874132	GPRC5B/HSPB1/CKS2/CCNJL/RGCC/BMP2	6
GO:0005544	GO:0005544	calcium-dependent phospholipid binding	2/331	49/14759	0.301021938292195	0.633329973276477	0.594402440874132	PLA2G4A/CPNE8	2
GO:0003688	GO:0003688	DNA replication origin binding	1/331	16/14759	0.304485564075229	0.633329973276477	0.594402440874132	MCM5	1
GO:0003756	GO:0003756	protein disulfide isomerase activity	1/331	16/14759	0.304485564075229	0.633329973276477	0.594402440874132	PDIA6	1
GO:0004659	GO:0004659	prenyltransferase activity	1/331	16/14759	0.304485564075229	0.633329973276477	0.594402440874132	FDPS	1
GO:0005001	GO:0005001	transmembrane receptor protein tyrosine phosphatase activity	1/331	16/14759	0.304485564075229	0.633329973276477	0.594402440874132	PTPRD	1
GO:0008301	GO:0008301	DNA binding, bending	1/331	16/14759	0.304485564075229	0.633329973276477	0.594402440874132	HMGB3	1
GO:0015278	GO:0015278	calcium-release channel activity	1/331	16/14759	0.304485564075229	0.633329973276477	0.594402440874132	ITPR1	1
GO:0016864	GO:0016864	intramolecular oxidoreductase activity, transposing S-S bonds	1/331	16/14759	0.304485564075229	0.633329973276477	0.594402440874132	PDIA6	1
GO:0019198	GO:0019198	transmembrane receptor protein phosphatase activity	1/331	16/14759	0.304485564075229	0.633329973276477	0.594402440874132	PTPRD	1
GO:0030169	GO:0030169	low-density lipoprotein particle binding	1/331	16/14759	0.304485564075229	0.633329973276477	0.594402440874132	SORL1	1
GO:0043024	GO:0043024	ribosomal small subunit binding	1/331	16/14759	0.304485564075229	0.633329973276477	0.594402440874132	UNG	1
GO:0043395	GO:0043395	heparan sulfate proteoglycan binding	1/331	16/14759	0.304485564075229	0.633329973276477	0.594402440874132	LPL	1
GO:0070628	GO:0070628	proteasome binding	1/331	16/14759	0.304485564075229	0.633329973276477	0.594402440874132	RAD23B	1
GO:1904047	GO:1904047	S-adenosyl-L-methionine binding	1/331	16/14759	0.304485564075229	0.633329973276477	0.594402440874132	PRMT1	1
GO:0005507	GO:0005507	copper ion binding	2/331	50/14759	0.309333481222694	0.641082432099205	0.601678395970914	PAM/DCT	2
GO:0000339	GO:0000339	RNA cap binding	1/331	17/14759	0.320100790168365	0.644710042170088	0.605083035529527	EIF4A1	1
GO:0000400	GO:0000400	four-way junction DNA binding	1/331	17/14759	0.320100790168365	0.644710042170088	0.605083035529527	HMGB3	1
GO:0015216	GO:0015216	purine nucleotide transmembrane transporter activity	1/331	17/14759	0.320100790168365	0.644710042170088	0.605083035529527	SLC25A5	1
GO:0016500	GO:0016500	protein-hormone receptor activity	1/331	17/14759	0.320100790168365	0.644710042170088	0.605083035529527	IGF1R	1
GO:0031420	GO:0031420	alkali metal ion binding	1/331	17/14759	0.320100790168365	0.644710042170088	0.605083035529527	PKM	1
GO:0033549	GO:0033549	MAP kinase phosphatase activity	1/331	17/14759	0.320100790168365	0.644710042170088	0.605083035529527	DUSP4	1
GO:0051537	GO:0051537	2 iron, 2 sulfur cluster binding	1/331	17/14759	0.320100790168365	0.644710042170088	0.605083035529527	FDX1	1
GO:0070300	GO:0070300	phosphatidic acid binding	1/331	17/14759	0.320100790168365	0.644710042170088	0.605083035529527	PACSIN2	1
GO:0004725	GO:0004725	protein tyrosine phosphatase activity	3/331	89/14759	0.322194886450721	0.646650789648464	0.606904495253435	PTPRD/PTPN13/DUSP4	3
GO:0016597	GO:0016597	amino acid binding	2/331	52/14759	0.325893062815393	0.648073041592538	0.60823932869377	DDAH2/GLUL	2
GO:0098632	GO:0098632	cell-cell adhesion mediator activity	2/331	52/14759	0.325893062815393	0.648073041592538	0.60823932869377	EMB/PKP2	2
GO:0008238	GO:0008238	exopeptidase activity	3/331	91/14759	0.334510208076279	0.648073041592538	0.60823932869377	MMP15/CPA2/CPA1	3
GO:0000979	GO:0000979	RNA polymerase II core promoter sequence-specific DNA binding	1/331	18/14759	0.335366469075859	0.648073041592538	0.60823932869377	GTF2A1	1
GO:0005520	GO:0005520	insulin-like growth factor binding	1/331	18/14759	0.335366469075859	0.648073041592538	0.60823932869377	IGF1R	1
GO:0010314	GO:0010314	phosphatidylinositol-5-phosphate binding	1/331	18/14759	0.335366469075859	0.648073041592538	0.60823932869377	PLA2G4A	1
GO:0016712	GO:0016712	oxidoreductase activity, acting on paired donors, with incorporation or reduction of molecular oxygen, reduced flavin or flavoprotein as one donor, and incorporation of one atom of oxygen	1/331	18/14759	0.335366469075859	0.648073041592538	0.60823932869377	HMOX1	1
GO:0030228	GO:0030228	lipoprotein particle receptor activity	1/331	18/14759	0.335366469075859	0.648073041592538	0.60823932869377	SORL1	1
GO:0050811	GO:0050811	GABA receptor binding	1/331	18/14759	0.335366469075859	0.648073041592538	0.60823932869377	JAKMIP1	1
GO:0051428	GO:0051428	peptide hormone receptor binding	1/331	18/14759	0.335366469075859	0.648073041592538	0.60823932869377	PSMC5	1
GO:0140612	GO:0140612	DNA damage sensor activity	1/331	18/14759	0.335366469075859	0.648073041592538	0.60823932869377	RAD23B	1
GO:0004252	GO:0004252	serine-type endopeptidase activity	4/331	132/14759	0.343712828543172	0.661965447564627	0.621277840003607	HTRA1/PCSK5/F3/ADAM8	4
GO:0004518	GO:0004518	nuclease activity	5/331	173/14759	0.347263695495248	0.665458117653086	0.624555833645701	ENPP2/RNASE4/SND1/RPP25/RBBP8	5
GO:0019955	GO:0019955	cytokine binding	4/331	133/14759	0.348816590603147	0.665458117653086	0.624555833645701	IL6ST/NRP1/NBL1/IFNAR1	4
GO:0030021	GO:0030021	extracellular matrix structural constituent conferring compression resistance	1/331	19/14759	0.35029040223751	0.665458117653086	0.624555833645701	HSPG2	1
GO:0030247	GO:0030247	polysaccharide binding	1/331	19/14759	0.35029040223751	0.665458117653086	0.624555833645701	ENPP2	1
GO:0042277	GO:0042277	peptide binding	7/331	256/14759	0.351343271907748	0.665458117653086	0.624555833645701	ITM2A/TGFB2/HSPG2/SORL1/IGF1R/NPR1/PCSK5	7
GO:0016706	GO:0016706	2-oxoglutarate-dependent dioxygenase activity	2/331	56/14759	0.358671916287135	0.667198385454023	0.62618913614566	P4HA1/KDM3A	2
GO:0051536	GO:0051536	iron-sulfur cluster binding	2/331	56/14759	0.358671916287135	0.667198385454023	0.62618913614566	PPAT/FDX1	2
GO:0051540	GO:0051540	metal cluster binding	2/331	56/14759	0.358671916287135	0.667198385454023	0.62618913614566	PPAT/FDX1	2
GO:0003841	GO:0003841	1-acylglycerol-3-phosphate O-acyltransferase activity	1/331	20/14759	0.364880217492556	0.667198385454023	0.62618913614566	AGPAT4	1
GO:0005158	GO:0005158	insulin receptor binding	1/331	20/14759	0.364880217492556	0.667198385454023	0.62618913614566	IGF1R	1
GO:0008373	GO:0008373	sialyltransferase activity	1/331	20/14759	0.364880217492556	0.667198385454023	0.62618913614566	ST8SIA1	1
GO:0008395	GO:0008395	steroid hydroxylase activity	1/331	20/14759	0.364880217492556	0.667198385454023	0.62618913614566	CYP11A1	1
GO:0036122	GO:0036122	BMP binding	1/331	20/14759	0.364880217492556	0.667198385454023	0.62618913614566	NBL1	1
GO:0051010	GO:0051010	microtubule plus-end binding	1/331	20/14759	0.364880217492556	0.667198385454023	0.62618913614566	STIM1	1
GO:1990381	GO:1990381	ubiquitin-specific protease binding	1/331	20/14759	0.364880217492556	0.667198385454023	0.62618913614566	VCP	1
GO:0030414	GO:0030414	peptidase inhibitor activity	4/331	138/14759	0.374333441636006	0.667198385454023	0.62618913614566	TIMP1/GPC3/BST2/SERPINI1	4
GO:0001098	GO:0001098	basal transcription machinery binding	2/331	58/14759	0.374847121908391	0.667198385454023	0.62618913614566	NOP58/GTF2A1	2
GO:0001099	GO:0001099	basal RNA polymerase II transcription machinery binding	2/331	58/14759	0.374847121908391	0.667198385454023	0.62618913614566	NOP58/GTF2A1	2
GO:0005160	GO:0005160	transforming growth factor beta receptor binding	1/331	21/14759	0.379143372931186	0.667198385454023	0.62618913614566	TGFB2	1
GO:0015215	GO:0015215	nucleotide transmembrane transporter activity	1/331	21/14759	0.379143372931186	0.667198385454023	0.62618913614566	SLC25A5	1
GO:0016628	GO:0016628	oxidoreductase activity, acting on the CH-CH group of donors, NAD or NADP as acceptor	1/331	21/14759	0.379143372931186	0.667198385454023	0.62618913614566	PTGR1	1
GO:0070696	GO:0070696	transmembrane receptor protein serine/threonine kinase binding	1/331	21/14759	0.379143372931186	0.667198385454023	0.62618913614566	BMP2	1
GO:0000149	GO:0000149	SNARE binding	3/331	100/14759	0.389642683177766	0.667198385454023	0.62618913614566	STXBP2/VAMP8/DAPK1	3
GO:0004540	GO:0004540	ribonuclease activity	3/331	100/14759	0.389642683177766	0.667198385454023	0.62618913614566	RNASE4/SND1/RPP25	3
GO:0004714	GO:0004714	transmembrane receptor protein tyrosine kinase activity	2/331	60/14759	0.39085373248376	0.667198385454023	0.62618913614566	NRP1/IGF1R	2
GO:0016836	GO:0016836	hydro-lyase activity	2/331	60/14759	0.39085373248376	0.667198385454023	0.62618913614566	PCBD1/HACD1	2
GO:0032934	GO:0032934	sterol binding	2/331	60/14759	0.39085373248376	0.667198385454023	0.62618913614566	INSIG1/SOAT1	2
GO:0098631	GO:0098631	cell adhesion mediator activity	2/331	60/14759	0.39085373248376	0.667198385454023	0.62618913614566	EMB/PKP2	2
GO:1990841	GO:1990841	promoter-specific chromatin binding	2/331	60/14759	0.39085373248376	0.667198385454023	0.62618913614566	EGR1/KLF4	2
GO:0001664	GO:0001664	G protein-coupled receptor binding	6/331	225/14759	0.392236972069107	0.667198385454023	0.62618913614566	WNT4/GPRC5B/HSPA8/PSMC5/ADM/REEP1	6
GO:0008171	GO:0008171	O-methyltransferase activity	1/331	22/14759	0.393087160660849	0.667198385454023	0.62618913614566	COMT	1
GO:0008483	GO:0008483	transaminase activity	1/331	22/14759	0.393087160660849	0.667198385454023	0.62618913614566	KYAT3	1
GO:0009975	GO:0009975	cyclase activity	1/331	22/14759	0.393087160660849	0.667198385454023	0.62618913614566	NPR1	1
GO:0016849	GO:0016849	phosphorus-oxygen lyase activity	1/331	22/14759	0.393087160660849	0.667198385454023	0.62618913614566	NPR1	1
GO:0017056	GO:0017056	structural constituent of nuclear pore	1/331	22/14759	0.393087160660849	0.667198385454023	0.62618913614566	NUP62CL	1
GO:0017116	GO:0017116	single-stranded DNA helicase activity	1/331	22/14759	0.393087160660849	0.667198385454023	0.62618913614566	MCM5	1
GO:0019211	GO:0019211	phosphatase activator activity	1/331	22/14759	0.393087160660849	0.667198385454023	0.62618913614566	BMP2	1
GO:0030280	GO:0030280	structural constituent of skin epidermis	1/331	22/14759	0.393087160660849	0.667198385454023	0.62618913614566	KRT8	1
GO:0042171	GO:0042171	lysophosphatidic acid acyltransferase activity	1/331	22/14759	0.393087160660849	0.667198385454023	0.62618913614566	AGPAT4	1
GO:0071617	GO:0071617	lysophospholipid acyltransferase activity	1/331	22/14759	0.393087160660849	0.667198385454023	0.62618913614566	AGPAT4	1
GO:0019207	GO:0019207	kinase regulator activity	6/331	226/14759	0.39624669279963	0.67044121729065	0.62923264780683	GPRC5B/HSPB1/CKS2/CCNJL/RGCC/BMP2	6
GO:0001221	GO:0001221	transcription coregulator binding	3/331	102/14759	0.40176537406451	0.67044121729065	0.62923264780683	VGLL4/GATA6/NR5A1	3
GO:0016811	GO:0016811	hydrolase activity, acting on carbon-nitrogen (but not peptide) bonds, in linear amides	2/331	62/14759	0.406674889293187	0.67044121729065	0.62923264780683	PGLYRP1/NAAA	2
GO:0008093	GO:0008093	cytoskeletal anchor activity	1/331	23/14759	0.406718710489258	0.67044121729065	0.62923264780683	OBSL1	1
GO:0016769	GO:0016769	transferase activity, transferring nitrogenous groups	1/331	23/14759	0.406718710489258	0.67044121729065	0.62923264780683	KYAT3	1
GO:0030215	GO:0030215	semaphorin receptor binding	1/331	23/14759	0.406718710489258	0.67044121729065	0.62923264780683	SEMA3C	1
GO:0035035	GO:0035035	histone acetyltransferase binding	1/331	23/14759	0.406718710489258	0.67044121729065	0.62923264780683	EGR1	1
GO:0042974	GO:0042974	nuclear retinoic acid receptor binding	1/331	23/14759	0.406718710489258	0.67044121729065	0.62923264780683	NR4A2	1
GO:0051787	GO:0051787	misfolded protein binding	1/331	23/14759	0.406718710489258	0.67044121729065	0.62923264780683	HSPA8	1
GO:0070273	GO:0070273	phosphatidylinositol-4-phosphate binding	1/331	23/14759	0.406718710489258	0.67044121729065	0.62923264780683	PLA2G4A	1
GO:0008233	GO:0008233	peptidase activity	12/331	487/14759	0.411088684910854	0.671133341611225	0.62988223080921	HTRA1/ADAMTS1/PSMB10/ADAMTS16/PCSK5/F3/USP3/STAMBPL1/MMP15/ADAM8/CPA2/CPA1	12
GO:0001618	GO:0001618	virus receptor activity	2/331	63/14759	0.414511154690416	0.671133341611225	0.62988223080921	SIVA1/F11R	2
GO:0005178	GO:0005178	integrin binding	4/331	146/14759	0.414950555293155	0.671133341611225	0.62988223080921	EGFL6/CIB2/TLN2/F11R	4
GO:0016747	GO:0016747	acyltransferase activity, transferring groups other than amino-acyl groups	5/331	189/14759	0.418482544461038	0.671133341611225	0.62988223080921	AGPAT4/PLA2G4A/SAT2/SOAT1/GLUL	5
GO:0008327	GO:0008327	methyl-CpG binding	1/331	24/14759	0.420044993525906	0.671133341611225	0.62988223080921	PRMT1	1
GO:0016891	GO:0016891	endoribonuclease activity, producing 5'-phosphomonoesters	1/331	24/14759	0.420044993525906	0.671133341611225	0.62988223080921	RPP25	1
GO:0019706	GO:0019706	protein-cysteine S-palmitoyltransferase activity	1/331	24/14759	0.420044993525906	0.671133341611225	0.62988223080921	GLUL	1
GO:0019707	GO:0019707	protein-cysteine S-acyltransferase activity	1/331	24/14759	0.420044993525906	0.671133341611225	0.62988223080921	GLUL	1
GO:0038187	GO:0038187	pattern recognition receptor activity	1/331	24/14759	0.420044993525906	0.671133341611225	0.62988223080921	PGLYRP1	1
GO:0070006	GO:0070006	metalloaminopeptidase activity	1/331	24/14759	0.420044993525906	0.671133341611225	0.62988223080921	MMP15	1
GO:0070412	GO:0070412	R-SMAD binding	1/331	24/14759	0.420044993525906	0.671133341611225	0.62988223080921	RGCC	1
GO:0140272	GO:0140272	exogenous protein binding	2/331	64/14759	0.422295551116703	0.672849736041099	0.6314931273113	SIVA1/F11R	2
GO:0003678	GO:0003678	DNA helicase activity	2/331	65/14759	0.4300264615331	0.683264266658148	0.641267530356377	NAV2/MCM5	2
GO:0001671	GO:0001671	ATPase activator activity	1/331	25/14759	0.433072825703913	0.684302917963089	0.642242341113683	DNAJA2	1
GO:0099604	GO:0099604	ligand-gated calcium channel activity	1/331	25/14759	0.433072825703913	0.684302917963089	0.642242341113683	ITPR1	1
GO:0008236	GO:0008236	serine-type peptidase activity	4/331	150/14759	0.435056871289679	0.685491060054007	0.643357454228089	HTRA1/PCSK5/F3/ADAM8	4
GO:0001968	GO:0001968	fibronectin binding	1/331	26/14759	0.445808871223935	0.685491060054007	0.643357454228089	CCDC80	1
GO:0003755	GO:0003755	peptidyl-prolyl cis-trans isomerase activity	1/331	26/14759	0.445808871223935	0.685491060054007	0.643357454228089	FKBP9	1
GO:0015605	GO:0015605	organophosphate ester transmembrane transporter activity	1/331	26/14759	0.445808871223935	0.685491060054007	0.643357454228089	SLC25A5	1
GO:0033612	GO:0033612	receptor serine/threonine kinase binding	1/331	26/14759	0.445808871223935	0.685491060054007	0.643357454228089	BMP2	1
GO:0043236	GO:0043236	laminin binding	1/331	26/14759	0.445808871223935	0.685491060054007	0.643357454228089	LGALS1	1
GO:0050681	GO:0050681	nuclear androgen receptor binding	1/331	26/14759	0.445808871223935	0.685491060054007	0.643357454228089	KDM3A	1
GO:0051861	GO:0051861	glycolipid binding	1/331	26/14759	0.445808871223935	0.685491060054007	0.643357454228089	PSAP	1
GO:0090482	GO:0090482	vitamin transmembrane transporter activity	1/331	26/14759	0.445808871223935	0.685491060054007	0.643357454228089	STRA6	1
GO:0140597	GO:0140597	protein carrier chaperone	1/331	26/14759	0.445808871223935	0.685491060054007	0.643357454228089	HSPA8	1
GO:0017171	GO:0017171	serine hydrolase activity	4/331	154/14759	0.454968512866193	0.689966230157765	0.647557558668495	HTRA1/PCSK5/F3/ADAM8	4
GO:0016810	GO:0016810	hydrolase activity, acting on carbon-nitrogen (but not peptide) bonds	3/331	111/14759	0.455347264813641	0.689966230157765	0.647557558668495	DDAH2/PGLYRP1/NAAA	3
GO:0031072	GO:0031072	heat shock protein binding	3/331	111/14759	0.455347264813641	0.689966230157765	0.647557558668495	STIP1/DNAJA2/HSPA8	3
GO:0008200	GO:0008200	ion channel inhibitor activity	1/331	27/14759	0.458259645921884	0.689966230157765	0.647557558668495	ITPR1	1
GO:0031369	GO:0031369	translation initiation factor binding	1/331	27/14759	0.458259645921884	0.689966230157765	0.647557558668495	POLR2G	1
GO:0043495	GO:0043495	protein-membrane adaptor activity	1/331	27/14759	0.458259645921884	0.689966230157765	0.647557558668495	LPL	1
GO:0061631	GO:0061631	ubiquitin conjugating enzyme activity	1/331	27/14759	0.458259645921884	0.689966230157765	0.647557558668495	UBE2L6	1
GO:0003725	GO:0003725	double-stranded RNA binding	2/331	70/14759	0.467828798499303	0.689966230157765	0.647557558668495	EIF4A1/TUBB4B	2
GO:0005217	GO:0005217	intracellular ligand-gated ion channel activity	1/331	28/14759	0.470431520562113	0.689966230157765	0.647557558668495	ITPR1	1
GO:0016248	GO:0016248	channel inhibitor activity	1/331	28/14759	0.470431520562113	0.689966230157765	0.647557558668495	ITPR1	1
GO:0016411	GO:0016411	acylglycerol O-acyltransferase activity	1/331	28/14759	0.470431520562113	0.689966230157765	0.647557558668495	AGPAT4	1
GO:0016417	GO:0016417	S-acyltransferase activity	1/331	28/14759	0.470431520562113	0.689966230157765	0.647557558668495	GLUL	1
GO:0016831	GO:0016831	carboxy-lyase activity	1/331	28/14759	0.470431520562113	0.689966230157765	0.647557558668495	ME2	1
GO:0016859	GO:0016859	cis-trans isomerase activity	1/331	28/14759	0.470431520562113	0.689966230157765	0.647557558668495	FKBP9	1
GO:0032452	GO:0032452	histone demethylase activity	1/331	28/14759	0.470431520562113	0.689966230157765	0.647557558668495	KDM3A	1
GO:0042923	GO:0042923	neuropeptide binding	1/331	28/14759	0.470431520562113	0.689966230157765	0.647557558668495	SORL1	1
GO:0045499	GO:0045499	chemorepellent activity	1/331	28/14759	0.470431520562113	0.689966230157765	0.647557558668495	SEMA3C	1
GO:0140457	GO:0140457	protein demethylase activity	1/331	28/14759	0.470431520562113	0.689966230157765	0.647557558668495	KDM3A	1
GO:0004175	GO:0004175	endopeptidase activity	8/331	333/14759	0.47222827381458	0.690830109007519	0.648368339333519	HTRA1/ADAMTS1/PSMB10/ADAMTS16/PCSK5/F3/MMP15/ADAM8	8
GO:0003729	GO:0003729	mRNA binding	10/331	424/14759	0.48102903769275	0.696699934750055	0.653877377111755	RBMS3/MSI2/SSB/RBMX/HNRNPM/EIF4A1/HNRNPA3/ETF1/ZFP36L2/PKM	10
GO:0005310	GO:0005310	dicarboxylic acid transmembrane transporter activity	1/331	29/14759	0.48233072405773	0.696699934750055	0.653877377111755	SLC25A21	1
GO:0031624	GO:0031624	ubiquitin conjugating enzyme binding	1/331	29/14759	0.48233072405773	0.696699934750055	0.653877377111755	RNF19B	1
GO:0140318	GO:0140318	protein transporter activity	1/331	29/14759	0.48233072405773	0.696699934750055	0.653877377111755	IGF1R	1
GO:0140323	GO:0140323	solute:anion antiporter activity	1/331	29/14759	0.48233072405773	0.696699934750055	0.653877377111755	SLC25A5	1
GO:0005126	GO:0005126	cytokine receptor binding	5/331	204/14759	0.484048460946462	0.69741994876921	0.65455313557655	IL6ST/TGFB2/SIVA1/CD2AP/KITLG	5
GO:0030695	GO:0030695	GTPase regulator activity	10/331	428/14759	0.492962362653781	0.699883331966388	0.656865107292708	NRP1/ARHGAP42/DLC1/NUCB2/VAV3/RANGAP1/RAP1A/RALGPS2/RGS2/DOCK4	10
GO:0060589	GO:0060589	nucleoside-triphosphatase regulator activity	10/331	428/14759	0.492962362653781	0.699883331966388	0.656865107292708	NRP1/ARHGAP42/DLC1/NUCB2/VAV3/RANGAP1/RAP1A/RALGPS2/RGS2/DOCK4	10
GO:0004623	GO:0004623	phospholipase A2 activity	1/331	30/14759	0.493963346619637	0.699883331966388	0.656865107292708	PLA2G4A	1
GO:0030515	GO:0030515	snoRNA binding	1/331	30/14759	0.493963346619637	0.699883331966388	0.656865107292708	NOP58	1
GO:0043425	GO:0043425	bHLH transcription factor binding	1/331	30/14759	0.493963346619637	0.699883331966388	0.656865107292708	FHL2	1
GO:0061650	GO:0061650	ubiquitin-like protein conjugating enzyme activity	1/331	30/14759	0.493963346619637	0.699883331966388	0.656865107292708	UBE2L6	1
GO:0106310	GO:0106310	protein serine kinase activity	8/331	341/14759	0.499002148800981	0.699883331966388	0.656865107292708	MAP3K1/AKT2/MAPK13/STK24/CAMKK2/SGK1/PBK/DAPK1	8
GO:0005085	GO:0005085	guanyl-nucleotide exchange factor activity	5/331	208/14759	0.501126731416263	0.699883331966388	0.656865107292708	NUCB2/VAV3/RAP1A/RALGPS2/DOCK4	5
GO:0035091	GO:0035091	phosphatidylinositol binding	6/331	253/14759	0.502897155558587	0.699883331966388	0.656865107292708	OGT/SVIL/PHLDA1/PLA2G4A/PIK3C2A/ITPR1	6
GO:1901981	GO:1901981	phosphatidylinositol phosphate binding	4/331	164/14759	0.503639771105636	0.699883331966388	0.656865107292708	OGT/SVIL/PHLDA1/PLA2G4A	4
GO:0005154	GO:0005154	epidermal growth factor receptor binding	1/331	31/14759	0.505335342835871	0.699883331966388	0.656865107292708	VAV3	1
GO:0005164	GO:0005164	tumor necrosis factor receptor binding	1/331	31/14759	0.505335342835871	0.699883331966388	0.656865107292708	SIVA1	1
GO:0005484	GO:0005484	SNAP receptor activity	1/331	31/14759	0.505335342835871	0.699883331966388	0.656865107292708	VAMP8	1
GO:0016893	GO:0016893	endonuclease activity, active with either ribo- or deoxyribonucleic acids and producing 5'-phosphomonoesters	1/331	31/14759	0.505335342835871	0.699883331966388	0.656865107292708	RPP25	1
GO:0043394	GO:0043394	proteoglycan binding	1/331	31/14759	0.505335342835871	0.699883331966388	0.656865107292708	LPL	1
GO:0140299	GO:0140299	small molecule sensor activity	1/331	31/14759	0.505335342835871	0.699883331966388	0.656865107292708	RAD23B	1
GO:0004520	GO:0004520	endodeoxyribonuclease activity	1/331	32/14759	0.516452534682783	0.711833373104944	0.668080640933974	RBBP8	1
GO:0030291	GO:0030291	protein serine/threonine kinase inhibitor activity	1/331	32/14759	0.516452534682783	0.711833373104944	0.668080640933974	HSPB1	1
GO:0016746	GO:0016746	acyltransferase activity	5/331	212/14759	0.517985154786815	0.712229587831871	0.66845250238177	AGPAT4/PLA2G4A/SAT2/SOAT1/GLUL	5
GO:0019199	GO:0019199	transmembrane receptor protein kinase activity	2/331	79/14759	0.531950390387409	0.729677753720859	0.684828219355241	NRP1/IGF1R	2
GO:0060090	GO:0060090	molecular adaptor activity	10/331	442/14759	0.534143607793166	0.730933358032753	0.686006648135267	AXIN2/VAMP8/OBSL1/HSPA8/CDC42SE2/PKP2/PSMD4/KLF4/CUL4B/LPL	10
GO:0016409	GO:0016409	palmitoyltransferase activity	1/331	34/14759	0.537945147717605	0.732630058320166	0.687599060992427	GLUL	1
GO:0044390	GO:0044390	ubiquitin-like protein conjugating enzyme binding	1/331	34/14759	0.537945147717605	0.732630058320166	0.687599060992427	RNF19B	1
GO:0042805	GO:0042805	actinin binding	1/331	35/14759	0.548331575976041	0.745001571159846	0.699210160639532	CSRP1	1
GO:0008081	GO:0008081	phosphoric diester hydrolase activity	2/331	82/14759	0.552125795206172	0.748134767205933	0.702150775257685	ENPP2/HMOX1	2
GO:0005109	GO:0005109	frizzled binding	1/331	36/14759	0.558485219575058	0.748134767205933	0.702150775257685	WNT4	1
GO:0005547	GO:0005547	phosphatidylinositol-3,4,5-trisphosphate binding	1/331	36/14759	0.558485219575058	0.748134767205933	0.702150775257685	OGT	1
GO:0016799	GO:0016799	hydrolase activity, hydrolyzing N-glycosyl compounds	1/331	36/14759	0.558485219575058	0.748134767205933	0.702150775257685	UNG	1
GO:0051879	GO:0051879	Hsp90 protein binding	1/331	36/14759	0.558485219575058	0.748134767205933	0.702150775257685	STIP1	1
GO:0071949	GO:0071949	FAD binding	1/331	36/14759	0.558485219575058	0.748134767205933	0.702150775257685	MICAL2	1
GO:0016922	GO:0016922	nuclear receptor binding	3/331	131/14759	0.566139885708084	0.754364854621778	0.707997931279181	KDM3A/NR4A2/NR4A1	3
GO:0030674	GO:0030674	protein-macromolecule adaptor activity	7/331	316/14759	0.566691811269915	0.754364854621778	0.707997931279181	VAMP8/OBSL1/HSPA8/CDC42SE2/KLF4/CUL4B/LPL	7
GO:0004177	GO:0004177	aminopeptidase activity	1/331	37/14759	0.568411280318158	0.754364854621778	0.707997931279181	MMP15	1
GO:0016877	GO:0016877	ligase activity, forming carbon-sulfur bonds	1/331	37/14759	0.568411280318158	0.754364854621778	0.707997931279181	UBA1	1
GO:0004866	GO:0004866	endopeptidase inhibitor activity	3/331	132/14759	0.571312607967733	0.754981029300653	0.708576232873266	TIMP1/BST2/SERPINI1	3
GO:0101005	GO:0101005	deubiquitinase activity	2/331	85/14759	0.571681594175875	0.754981029300653	0.708576232873266	USP3/STAMBPL1	2
GO:0001046	GO:0001046	core promoter sequence-specific DNA binding	1/331	38/14759	0.578114844114835	0.754981029300653	0.708576232873266	GTF2A1	1
GO:0032451	GO:0032451	demethylase activity	1/331	38/14759	0.578114844114835	0.754981029300653	0.708576232873266	KDM3A	1
GO:0042169	GO:0042169	SH2 domain binding	1/331	38/14759	0.578114844114835	0.754981029300653	0.708576232873266	DLC1	1
GO:0048487	GO:0048487	beta-tubulin binding	1/331	38/14759	0.578114844114835	0.754981029300653	0.708576232873266	RGS2	1
GO:0050997	GO:0050997	quaternary ammonium group binding	1/331	38/14759	0.578114844114835	0.754981029300653	0.708576232873266	TKT	1
GO:0004857	GO:0004857	enzyme inhibitor activity	7/331	320/14759	0.580059000271545	0.7557944149324	0.709339623878403	TIMP1/HSPB1/RNH1/GPC3/RGS2/BST2/SERPINI1	7
GO:0004812	GO:0004812	aminoacyl-tRNA ligase activity	1/331	39/14759	0.587600883554954	0.756999336471698	0.710470485094895	NARS2	1
GO:0008138	GO:0008138	protein tyrosine/serine/threonine phosphatase activity	1/331	39/14759	0.587600883554954	0.756999336471698	0.710470485094895	DUSP4	1
GO:0008307	GO:0008307	structural constituent of muscle	1/331	39/14759	0.587600883554954	0.756999336471698	0.710470485094895	CSRP1	1
GO:0016875	GO:0016875	ligase activity, forming carbon-oxygen bonds	1/331	39/14759	0.587600883554954	0.756999336471698	0.710470485094895	NARS2	1
GO:0051539	GO:0051539	4 iron, 4 sulfur cluster binding	1/331	39/14759	0.587600883554954	0.756999336471698	0.710470485094895	PPAT	1
GO:0009055	GO:0009055	electron transfer activity	2/331	89/14759	0.596782280333896	0.758693504363847	0.712060521210088	FDX1/ME2	2
GO:0051213	GO:0051213	dioxygenase activity	2/331	89/14759	0.596782280333896	0.758693504363847	0.712060521210088	P4HA1/KDM3A	2
GO:0005504	GO:0005504	fatty acid binding	1/331	40/14759	0.596874260426103	0.758693504363847	0.712060521210088	RBP1	1
GO:0008146	GO:0008146	sulfotransferase activity	1/331	40/14759	0.596874260426103	0.758693504363847	0.712060521210088	HS6ST1	1
GO:0019205	GO:0019205	nucleobase-containing compound kinase activity	1/331	40/14759	0.596874260426103	0.758693504363847	0.712060521210088	UCK2	1
GO:1901618	GO:1901618	organic hydroxy compound transmembrane transporter activity	1/331	40/14759	0.596874260426103	0.758693504363847	0.712060521210088	STRA6	1
GO:0061630	GO:0061630	ubiquitin protein ligase activity	6/331	279/14759	0.59870349536244	0.759331262410899	0.712659079553843	RNF2/RLIM/RNF19B/MEX3C/RNF128/RNF181	6
GO:0004386	GO:0004386	helicase activity	3/331	138/14759	0.601536424844735	0.761236360644222	0.714447081208232	NAV2/MCM5/EIF4A1	3
GO:0008375	GO:0008375	acetylglucosaminyltransferase activity	1/331	41/14759	0.6059397281752	0.761752801134537	0.714931778760792	OGT	1
GO:0015932	GO:0015932	nucleobase-containing compound transmembrane transporter activity	1/331	41/14759	0.6059397281752	0.761752801134537	0.714931778760792	SLC25A5	1
GO:0016830	GO:0016830	carbon-carbon lyase activity	1/331	41/14759	0.6059397281752	0.761752801134537	0.714931778760792	ME2	1
GO:0061135	GO:0061135	endopeptidase regulator activity	3/331	140/14759	0.61129522153119	0.76595855298942	0.71887902470483	TIMP1/BST2/SERPINI1	3
GO:0005525	GO:0005525	GTP binding	7/331	330/14759	0.612581889445644	0.76595855298942	0.71887902470483	RRAS2/NPR1/RASL11A/TUBB4B/DAPK1/GEM/RAP1A	7
GO:0015026	GO:0015026	coreceptor activity	1/331	42/14759	0.614801934315573	0.76595855298942	0.71887902470483	NRP1	1
GO:0015175	GO:0015175	neutral amino acid transmembrane transporter activity	1/331	42/14759	0.614801934315573	0.76595855298942	0.71887902470483	SERINC3	1
GO:0003924	GO:0003924	GTPase activity	6/331	284/14759	0.615980654501981	0.76595855298942	0.71887902470483	RRAS2/RASL11A/TUBB4B/GEM/RAP1A/RGS2	6
GO:0016741	GO:0016741	transferase activity, transferring one-carbon groups	4/331	192/14759	0.628105861119687	0.778456232892899	0.730608536575963	COMT/PRMT1/GART/METTL24	4
GO:0005044	GO:0005044	scavenger receptor activity	1/331	44/14759	0.63193463622592	0.778456232892899	0.730608536575963	ENPP2	1
GO:0032266	GO:0032266	phosphatidylinositol-3-phosphate binding	1/331	44/14759	0.63193463622592	0.778456232892899	0.730608536575963	PLA2G4A	1
GO:0019208	GO:0019208	phosphatase regulator activity	2/331	95/14759	0.632340561832696	0.778456232892899	0.730608536575963	PPP4R4/BMP2	2
GO:0061659	GO:0061659	ubiquitin-like protein ligase activity	6/331	289/14759	0.632835923593003	0.778456232892899	0.730608536575963	RNF2/RLIM/RNF19B/MEX3C/RNF128/RNF181	6
GO:0005496	GO:0005496	steroid binding	2/331	96/14759	0.638023756136979	0.782483677896402	0.734388435272663	INSIG1/SOAT1	2
GO:0016763	GO:0016763	pentosyltransferase activity	1/331	45/14759	0.640213918278874	0.782483677896402	0.734388435272663	PPAT	1
GO:0050661	GO:0050661	NADP binding	1/331	45/14759	0.640213918278874	0.782483677896402	0.734388435272663	IDH1	1
GO:0019783	GO:0019783	ubiquitin-like protein peptidase activity	2/331	97/14759	0.643637915002387	0.783321036981629	0.735174326206534	USP3/STAMBPL1	2
GO:0051087	GO:0051087	chaperone binding	2/331	97/14759	0.643637915002387	0.783321036981629	0.735174326206534	DNAJA2/HSPA8	2
GO:0016627	GO:0016627	oxidoreductase activity, acting on the CH-CH group of donors	1/331	47/14759	0.65621958073671	0.796937580002969	0.747953930440769	PTGR1	1
GO:0140657	GO:0140657	ATP-dependent activity	10/331	488/14759	0.659428492821484	0.799137919266714	0.750019026179654	NAV2/CCT3/CCT8/MCM5/EIF4A1/HSPA8/PSMC5/VCP/HSP90B1/PSMC2	10
GO:0051018	GO:0051018	protein kinase A binding	1/331	48/14759	0.66395417282318	0.802921325274543	0.753569885701172	SPHKAP	1
GO:0015459	GO:0015459	potassium channel regulator activity	1/331	49/14759	0.671515261042576	0.804096650657441	0.754672969884606	SGK1	1
GO:0030170	GO:0030170	pyridoxal phosphate binding	1/331	49/14759	0.671515261042576	0.804096650657441	0.754672969884606	KYAT3	1
GO:0032813	GO:0032813	tumor necrosis factor receptor superfamily binding	1/331	49/14759	0.671515261042576	0.804096650657441	0.754672969884606	SIVA1	1
GO:1901505	GO:1901505	carbohydrate derivative transmembrane transporter activity	1/331	49/14759	0.671515261042576	0.804096650657441	0.754672969884606	SLC25A5	1
GO:0019001	GO:0019001	guanyl nucleotide binding	7/331	350/14759	0.673360656756843	0.804096650657441	0.754672969884606	RRAS2/NPR1/RASL11A/TUBB4B/DAPK1/GEM/RAP1A	7
GO:0032561	GO:0032561	guanyl ribonucleotide binding	7/331	350/14759	0.673360656756843	0.804096650657441	0.754672969884606	RRAS2/NPR1/RASL11A/TUBB4B/DAPK1/GEM/RAP1A	7
GO:0008080	GO:0008080	N-acetyltransferase activity	1/331	50/14759	0.678906725936859	0.805673541983161	0.756152937820044	SAT2	1
GO:0015485	GO:0015485	cholesterol binding	1/331	50/14759	0.678906725936859	0.805673541983161	0.756152937820044	SOAT1	1
GO:0070279	GO:0070279	vitamin B6 binding	1/331	50/14759	0.678906725936859	0.805673541983161	0.756152937820044	KYAT3	1
GO:0140030	GO:0140030	modification-dependent protein binding	3/331	157/14759	0.6876689036821	0.814216591706487	0.764170890265566	RAD23B/VCP/PSMD4	3
GO:0004674	GO:0004674	protein serine/threonine kinase activity	8/331	404/14759	0.689145002871234	0.814216591706487	0.764170890265566	MAP3K1/AKT2/MAPK13/STK24/CAMKK2/SGK1/PBK/DAPK1	8
GO:0001786	GO:0001786	phosphatidylserine binding	1/331	52/14759	0.693195877175501	0.814216591706487	0.764170890265566	HSPA8	1
GO:0004536	GO:0004536	deoxyribonuclease activity	1/331	52/14759	0.693195877175501	0.814216591706487	0.764170890265566	RBBP8	1
GO:0140097	GO:0140097	catalytic activity, acting on DNA	4/331	209/14759	0.693222867414439	0.814216591706487	0.764170890265566	NAV2/MCM5/UNG/RBBP8	4
GO:0008094	GO:0008094	ATP-dependent activity, acting on DNA	2/331	107/14759	0.696043930185422	0.815854770627174	0.765708378763082	NAV2/MCM5	2
GO:0016782	GO:0016782	transferase activity, transferring sulphur-containing groups	1/331	55/14759	0.713449568722418	0.832843170018822	0.781652588718438	HS6ST1	1
GO:0042054	GO:0042054	histone methyltransferase activity	1/331	55/14759	0.713449568722418	0.832843170018822	0.781652588718438	PRMT1	1
GO:0004721	GO:0004721	phosphoprotein phosphatase activity	3/331	165/14759	0.719511519009756	0.83511118505676	0.783781200550143	PTPRD/PTPN13/DUSP4	3
GO:0008514	GO:0008514	organic anion transmembrane transporter activity	3/331	165/14759	0.719511519009756	0.83511118505676	0.783781200550143	SLC25A21/SLC25A5/SERINC3	3
GO:0016798	GO:0016798	hydrolase activity, acting on glycosyl bonds	2/331	112/14759	0.719772402505215	0.83511118505676	0.783781200550143	GM2A/UNG	2
GO:0042393	GO:0042393	histone binding	4/331	219/14759	0.727548791503059	0.842424916477226	0.790645394559045	RBBP7/USP3/NASP/CKS2	4
GO:0140101	GO:0140101	catalytic activity, acting on a tRNA	2/331	115/14759	0.733249084127452	0.8473100527695	0.795230266677301	NARS2/RPP25	2
GO:0016757	GO:0016757	glycosyltransferase activity	4/331	222/14759	0.737271506741028	0.850240527935218	0.797980620623778	OGT/PPAT/ST8SIA1/RPN2	4
GO:0008022	GO:0008022	protein C-terminus binding	3/331	171/14759	0.741701630612343	0.853628436036741	0.801160291458848	HSPG2/MIF4GD/CD2AP	3
GO:0030145	GO:0030145	manganese ion binding	1/331	60/14759	0.744286344388067	0.854883110421635	0.802337847469698	GLUL	1
GO:0017124	GO:0017124	SH3 domain binding	2/331	118/14759	0.746171952934908	0.855331376911357	0.802758561326449	CD2AP/DOCK4	2
GO:0031491	GO:0031491	nucleosome binding	1/331	61/14759	0.750044642231972	0.85593894610034	0.803328786365796	ACTR6	1
GO:0044325	GO:0044325	transmembrane transporter binding	2/331	119/14759	0.750358960478816	0.85593894610034	0.803328786365796	FXYD1/PKP2	2
GO:0003730	GO:0003730	mRNA 3'-UTR binding	3/331	174/14759	0.752264091010588	0.85593894610034	0.803328786365796	RBMS3/HNRNPA3/ZFP36L2	3
GO:0004842	GO:0004842	ubiquitin-protein transferase activity	7/331	380/14759	0.752687569735089	0.85593894610034	0.803328786365796	UBE2L6/RNF2/RLIM/RNF19B/MEX3C/RNF128/RNF181	7
GO:0015179	GO:0015179	L-amino acid transmembrane transporter activity	1/331	62/14759	0.75567365457523	0.857629623843317	0.804915546853316	SERINC3	1
GO:0043621	GO:0043621	protein self-association	1/331	63/14759	0.761176275541114	0.862164019028747	0.809171236114577	ADAM8	1
GO:0019902	GO:0019902	phosphatase binding	3/331	178/14759	0.765806195269055	0.865693959869366	0.812484209667605	SH2D4A/VCP/HSP90B1	3
GO:0000049	GO:0000049	tRNA binding	1/331	65/14759	0.771813598301554	0.86734258983986	0.81403150684271	SSB	1
GO:0016651	GO:0016651	oxidoreductase activity, acting on NAD(P)H	1/331	65/14759	0.771813598301554	0.86734258983986	0.81403150684271	MICAL2	1
GO:0030276	GO:0030276	clathrin binding	1/331	65/14759	0.771813598301554	0.86734258983986	0.81403150684271	PIK3C2A	1
GO:0042578	GO:0042578	phosphoric ester hydrolase activity	6/331	338/14759	0.773511475779665	0.867546204207781	0.814222606083858	ENPP2/PTPRD/PTPN13/G6PC2/HMOX1/DUSP4	6
GO:0008168	GO:0008168	methyltransferase activity	3/331	181/14759	0.775564138350869	0.868146158780229	0.814785684537941	COMT/PRMT1/METTL24	3
GO:0004860	GO:0004860	protein kinase inhibitor activity	1/331	67/14759	0.781978497271023	0.873616602419971	0.819919888174798	HSPB1	1
GO:0003724	GO:0003724	RNA helicase activity	1/331	69/14759	0.791691892934924	0.882744176917693	0.828486437666587	EIF4A1	1
GO:0005254	GO:0005254	chloride channel activity	1/331	70/14759	0.796385560970223	0.882768792539209	0.828509540292596	FXYD1	1
GO:0016410	GO:0016410	N-acyltransferase activity	1/331	70/14759	0.796385560970223	0.882768792539209	0.828509540292596	SAT2	1
GO:0030971	GO:0030971	receptor tyrosine kinase binding	1/331	70/14759	0.796385560970223	0.882768792539209	0.828509540292596	DOCK4	1
GO:0019787	GO:0019787	ubiquitin-like protein transferase activity	7/331	401/14759	0.799438580457957	0.882768792539209	0.828509540292596	UBE2L6/RNF2/RLIM/RNF19B/MEX3C/RNF128/RNF181	7
GO:0008186	GO:0008186	ATP-dependent activity, acting on RNA	1/331	71/14759	0.800973782041695	0.882768792539209	0.828509540292596	EIF4A1	1
GO:0019210	GO:0019210	kinase inhibitor activity	1/331	71/14759	0.800973782041695	0.882768792539209	0.828509540292596	HSPB1	1
GO:0016407	GO:0016407	acetyltransferase activity	1/331	72/14759	0.805458918080924	0.884304224841245	0.829950597477061	SAT2	1
GO:0017018	GO:0017018	myosin phosphatase activity	1/331	72/14759	0.805458918080924	0.884304224841245	0.829950597477061	DUSP4	1
GO:0019903	GO:0019903	protein phosphatase binding	2/331	135/14759	0.80965479050466	0.887207931357597	0.832675828105216	VCP/HSP90B1	2
GO:0005546	GO:0005546	phosphatidylinositol-4,5-bisphosphate binding	1/331	75/14759	0.818318651118142	0.889195225404408	0.834540973419669	SVIL	1
GO:0004867	GO:0004867	serine-type endopeptidase inhibitor activity	1/331	76/14759	0.822414028840826	0.889195225404408	0.834540973419669	SERPINI1	1
GO:0004553	GO:0004553	hydrolase activity, hydrolyzing O-glycosyl compounds	1/331	77/14759	0.826417363067734	0.889195225404408	0.834540973419669	GM2A	1
GO:0051117	GO:0051117	ATPase binding	1/331	77/14759	0.826417363067734	0.889195225404408	0.834540973419669	NOP58	1
GO:0072341	GO:0072341	modified amino acid binding	1/331	77/14759	0.826417363067734	0.889195225404408	0.834540973419669	HSPA8	1
GO:0140678	GO:0140678	molecular function inhibitor activity	1/331	77/14759	0.826417363067734	0.889195225404408	0.834540973419669	ITPR1	1
GO:0016791	GO:0016791	phosphatase activity	4/331	255/14759	0.827442718021939	0.889195225404408	0.834540973419669	PTPRD/PTPN13/G6PC2/DUSP4	4
GO:0005319	GO:0005319	lipid transporter activity	2/331	141/14759	0.828447247732493	0.889195225404408	0.834540973419669	STRA6/GM2A	2
GO:0008757	GO:0008757	S-adenosylmethionine-dependent methyltransferase activity	2/331	141/14759	0.828447247732493	0.889195225404408	0.834540973419669	COMT/PRMT1	2
GO:0004527	GO:0004527	exonuclease activity	1/331	78/14759	0.830330716345528	0.889195225404408	0.834540973419669	ENPP2	1
GO:0019888	GO:0019888	protein phosphatase regulator activity	1/331	78/14759	0.830330716345528	0.889195225404408	0.834540973419669	PPP4R4	1
GO:0045182	GO:0045182	translation regulator activity	4/331	259/14759	0.836407089070708	0.889195225404408	0.834540973419669	MIF4GD/EIF4A1/EIF2S1/ETF1	4
GO:0004843	GO:0004843	cysteine-type deubiquitinase activity	1/331	80/14759	0.837895500861846	0.889195225404408	0.834540973419669	USP3	1
GO:0005253	GO:0005253	anion channel activity	1/331	80/14759	0.837895500861846	0.889195225404408	0.834540973419669	FXYD1	1
GO:0015171	GO:0015171	amino acid transmembrane transporter activity	1/331	80/14759	0.837895500861846	0.889195225404408	0.834540973419669	SERINC3	1
GO:0035591	GO:0035591	signaling adaptor activity	1/331	80/14759	0.837895500861846	0.889195225404408	0.834540973419669	CDC42SE2	1
GO:0050660	GO:0050660	flavin adenine dinucleotide binding	1/331	80/14759	0.837895500861846	0.889195225404408	0.834540973419669	MICAL2	1
GO:0046943	GO:0046943	carboxylic acid transmembrane transporter activity	2/331	145/14759	0.840032666813026	0.889812380401946	0.835120195077277	SLC25A21/SERINC3	2
GO:0005342	GO:0005342	organic acid transmembrane transporter activity	2/331	146/14759	0.842816418588571	0.891110889894016	0.836338891876975	SLC25A21/SERINC3	2
GO:0008276	GO:0008276	protein methyltransferase activity	1/331	82/14759	0.845123979460169	0.89190205950409	0.837081432364898	PRMT1	1
GO:0015297	GO:0015297	antiporter activity	1/331	83/14759	0.848616788808039	0.893938864085079	0.838993045055927	SLC25A5	1
GO:0008509	GO:0008509	anion transmembrane transporter activity	4/331	267/14759	0.853172938429591	0.897086251436996	0.841946978713412	FXYD1/SLC25A21/SLC25A5/SERINC3	4
GO:0008170	GO:0008170	N-methyltransferase activity	1/331	85/14759	0.85536855356432	0.897744610346406	0.84256487169059	PRMT1	1
GO:0016758	GO:0016758	hexosyltransferase activity	2/331	157/14759	0.870661754144861	0.912121837675569	0.856058404885057	OGT/RPN2	2
GO:0140098	GO:0140098	catalytic activity, acting on RNA	5/331	334/14759	0.873023440469621	0.912923963343004	0.856811228017909	RNASE4/EIF4A1/SND1/NARS2/RPP25	5
GO:0004722	GO:0004722	protein serine/threonine phosphatase activity	1/331	96/14759	0.887479548389931	0.92562034802056	0.868727231303801	DUSP4	1
GO:0015108	GO:0015108	chloride transmembrane transporter activity	1/331	97/14759	0.890019565404385	0.92562034802056	0.868727231303801	FXYD1	1
GO:1902936	GO:1902936	phosphatidylinositol bisphosphate binding	1/331	97/14759	0.890019565404385	0.92562034802056	0.868727231303801	SVIL	1
GO:1990782	GO:1990782	protein tyrosine kinase binding	1/331	98/14759	0.892502413846012	0.926517932341051	0.869569645737829	DOCK4	1
GO:0042826	GO:0042826	histone deacetylase binding	1/331	105/14759	0.908385858610893	0.939596222649965	0.881844080882374	TBX2	1
GO:0099094	GO:0099094	ligand-gated cation channel activity	1/331	105/14759	0.908385858610893	0.939596222649965	0.881844080882374	ITPR1	1
GO:0005262	GO:0005262	calcium channel activity	1/331	112/14759	0.921928457192535	0.951882811397346	0.893375476283854	ITPR1	1
GO:0003713	GO:0003713	transcription coactivator activity	3/331	254/14759	0.927005872239422	0.955400646704413	0.896677088368147	PCBD1/JADE1/LMO4	3
GO:0008194	GO:0008194	UDP-glycosyltransferase activity	1/331	118/14759	0.931935520966319	0.95875380933945	0.899824149361648	OGT	1
GO:0008528	GO:0008528	G protein-coupled peptide receptor activity	1/331	126/14759	0.943317049063287	0.968720560258887	0.90917829542148	NPR1	1
GO:0015085	GO:0015085	calcium ion transmembrane transporter activity	1/331	128/14759	0.945852480422454	0.969583546239504	0.909988238097437	ITPR1	1
GO:0001653	GO:0001653	peptide receptor activity	1/331	132/14759	0.950589124114583	0.971482527738785	0.911770498981929	NPR1	1
GO:0015276	GO:0015276	ligand-gated ion channel activity	1/331	134/14759	0.952800171436116	0.971482527738785	0.911770498981929	ITPR1	1
GO:0022834	GO:0022834	ligand-gated channel activity	1/331	134/14759	0.952800171436116	0.971482527738785	0.911770498981929	ITPR1	1
GO:0015103	GO:0015103	inorganic anion transmembrane transporter activity	1/331	143/14759	0.961590665405704	0.978700819594417	0.918545119604624	FXYD1	1
GO:0008234	GO:0008234	cysteine-type peptidase activity	1/331	145/14759	0.963310692412487	0.978709975239685	0.91855371249952	USP3	1
GO:0015291	GO:0015291	secondary active transmembrane transporter activity	1/331	221/14759	0.993596827438968	0.99992177353372	0.938461730773274	SLC25A5	1
GO:0022853	GO:0022853	active ion transmembrane transporter activity	1/331	249/14759	0.996642099442917	0.99992177353372	0.938461730773274	SLC25A5	1
GO:0015267	GO:0015267	channel activity	3/331	443/14759	0.997549972551747	0.99992177353372	0.938461730773274	FXYD1/AQP5/ITPR1	3
GO:0022803	GO:0022803	passive transmembrane transporter activity	3/331	444/14759	0.997596502361269	0.99992177353372	0.938461730773274	FXYD1/AQP5/ITPR1	3
GO:0005216	GO:0005216	ion channel activity	2/331	403/14759	0.999009081413357	0.99992177353372	0.938461730773274	FXYD1/ITPR1	2
GO:0022836	GO:0022836	gated channel activity	1/331	313/14759	0.99923570817052	0.99992177353372	0.938461730773274	ITPR1	1
GO:0005261	GO:0005261	cation channel activity	1/331	314/14759	0.999253220325826	0.99992177353372	0.938461730773274	ITPR1	1
GO:0022804	GO:0022804	active transmembrane transporter activity	1/331	368/14759	0.999786921519667	0.99992177353372	0.938461730773274	SLC25A5	1
GO:0046873	GO:0046873	metal ion transmembrane transporter activity	1/331	411/14759	0.99992177353372	0.99992177353372	0.938461730773274	ITPR1	1
