# Supplementary material for: How relevant is the mouse model for understanding human sex determination?
Source: Int J Biol Sci. 2025 Oct 15;21(15):6599–615. doi: 10.7150/ijbs.90231 (PMC12631067; doi:10.7150/ijbs.90231)
Supplement: Supplementary file 5 — Supplementary tables 11-46. [file ijbsv21p6599s5.zip › Ontology Results/Supplementary Table 12 - GO Analysis - Sertoli Biological Processes Human.csv]

	ID	Description	GeneRatio	BgRatio	pvalue	p.adjust	qvalue	geneID	Count
GO:0031589	GO:0031589	cell-substrate adhesion	37/540	346/14661	5.81265256871079e-09	2.70811483176236e-05	2.3648318082176e-05	APOA1/S100A10/SFRP1/CCN2/ITGA6/VCL/EPHB1/RAC3/AXL/ITGAV/LAMC1/CAMSAP3/PLEKHA2/SPOCK2/GAS6/SLK/CCN1/FLNA/CTTN/ZYX/LIMS2/MACF1/PREX1/ITGB5/TLN1/TACSTD2/ACTN4/DNM2/EMILIN1/KDR/FBLN1/EMP2/MYADM/BCAS3/COL1A1/COL3A1/NPY	37
GO:0010975	GO:0010975	regulation of neuron projection development	41/540	431/14661	2.57999562166782e-08	6.0100998006752e-05	5.24825425144534e-05	SERPINF1/SFRP1/TANC2/SEMA6A/ITGA6/OBSL1/CDH2/PLXNC1/PPP3CA/BMPR2/SEMA7A/SHTN1/PRKCI/FLNA/LRP8/STK24/RUFY3/HECW2/DPYSL3/MACF1/ROBO1/IGF1R/FUT9/CFLAR/TOX/MAP1B/EP300/LRRC4C/NTRK2/HDAC2/CXCL12/FKBP4/ITM2C/EPHA4/PRRX1/ENC1/GRID2/TUBB2B/CRMP1/PTN/CRABP2	41
GO:0010810	GO:0010810	regulation of cell-substrate adhesion	26/540	207/14661	4.54072223848465e-08	7.05174163636666e-05	6.15785664973444e-05	APOA1/S100A10/SFRP1/VCL/RAC3/CAMSAP3/PLEKHA2/SPOCK2/SLK/CCN1/FLNA/LIMS2/MACF1/PREX1/TLN1/TACSTD2/ACTN4/DNM2/EMILIN1/KDR/FBLN1/EMP2/MYADM/BCAS3/COL1A1/NPY	26
GO:0060284	GO:0060284	regulation of cell development	43/540	491/14661	1.26228354481603e-07	0.000109235565701822	9.53887690915242e-05	APOA1/S100A10/SERPINF1/NOTCH2/SEMA6A/VCL/OBSL1/PLXNC1/ID4/HLTF/RAC3/PPP3CA/SOX10/BMPR2/SEMA7A/SHTN1/PRKCI/FLNA/LRP8/RUFY3/LIMS2/FRZB/MACF1/ROBO1/PREX1/MAP1B/TACSTD2/ACTN4/RB1/DNM2/NTRK2/HDAC2/BMP4/CXCL12/FBLN1/PLCB1/CXCR4/TMEM98/EPHA4/ID2/MYADM/PTN/CRABP2	43
GO:0061564	GO:0061564	axon development	42/540	475/14661	1.36590668104376e-07	0.000109235565701822	9.53887690915242e-05	NOTCH2/SEMA6A/VCL/LAMA1/CDH2/PLXNC1/S100A6/EPHB1/PLP1/BMPR2/SEMA7A/SHTN1/CNP/FLNA/CTTN/STK24/RUFY3/APLP2/MACF1/UNC5B/ROBO1/IGF1R/EPHB6/B4GALT5/MAP1B/USP9X/KIF5C/DPYSL2/DNM2/LRRC4C/NTRK2/CXCL12/HSP90AB1/NFIB/SLITRK2/EPHA4/NRXN3/TUBB2B/CRMP1/PTN/MMP2/CRABP2	42
GO:0007015	GO:0007015	actin filament organization	39/540	426/14661	1.57810764687261e-07	0.000109235565701822	9.53887690915242e-05	APOA1/S100A10/FHOD3/SFRP1/CCN2/TJP1/MICAL2/RAC3/SPTAN1/RHOB/SHTN1/MTSS1/PRKCI/FLNA/CTTN/NCKAP1/ZYX/RUFY3/MPRIP/PDLIM1/ARHGEF10/ARHGAP18/DPYSL3/ARPC5/PREX1/TPM4/ITGB5/CYFIP2/GAS2L1/MYO6/TACSTD2/DIAPH2/MAD2L2/CXCL12/EMP2/MARCKS/RND3/MYADM/ACTC1	39
GO:0010720	GO:0010720	positive regulation of cell development	31/540	296/14661	1.64122979161355e-07	0.000109235565701822	9.53887690915242e-05	APOA1/S100A10/SERPINF1/OBSL1/PLXNC1/ID4/RAC3/SOX10/BMPR2/SEMA7A/SHTN1/PRKCI/FLNA/LRP8/RUFY3/LIMS2/MACF1/ROBO1/PREX1/MAP1B/DNM2/NTRK2/HDAC2/BMP4/CXCL12/CXCR4/EPHA4/ID2/MYADM/PTN/CRABP2	31
GO:0048732	GO:0048732	gland development	38/540	420/14661	3.08411417163186e-07	0.000179611099070411	0.000156843437807331	APOA1/SERPINF1/SFRP1/NOTCH2/CADM1/LAMA1/NKX3-1/ID4/SOX10/DEAF1/CCND1/ASS1/ERBB4/LIMS2/FRZB/MAPK1/LSR/ROBO1/CDKN1B/CFLAR/INSR/BMP4/CITED2/ELK1/SLC9A3R1/HOXD9/NFIB/FKBP4/NRG1/LMO4/ALDH1A2/PRDX2/ID2/PDGFRA/TDGF1/PTN/MMP2/STRA6	38
GO:0040013	GO:0040013	negative regulation of locomotion	34/540	363/14661	5.92693629839272e-07	0.000306817735713463	0.000267925249044302	SERPINF1/SFRP1/SEMA6A/VCL/TCAF1/SRGAP3/RHOB/SEMA7A/ADGRG1/AFDN/STK24/DPYSL3/ZMYND8/ROBO1/TP53INP1/CCL2/TACSTD2/ENG/DCN/EMILIN1/HDAC2/CITED2/CXCL12/SLC9A3R1/FBLN1/NRG1/PLCB1/EPHA4/ARRDC3/SINHCAF/IGFBP3/PRKG1/COL3A1/BST2	34
GO:0051962	GO:0051962	positive regulation of nervous system development	28/540	271/14661	8.60403259631101e-07	0.00040086187866213	0.0003500482735236	SERPINF1/OBSL1/PLXNC1/EPHB1/ID4/AMIGO2/SOX10/BMPR2/SEMA7A/SHTN1/PRKCI/LRP8/RUFY3/MACF1/ROBO1/MAP1B/NTRK2/HDAC2/CXCL12/CXCR4/SLITRK2/EPHA4/ID2/SYNDIG1/GRID2/LRRN3/PTN/CRABP2	28
GO:0007229	GO:0007229	integrin-mediated signaling pathway	16/540	104/14661	1.21509008382428e-06	0.000444951893618669	0.000388549399314548	APOA1/CCN2/ITGA6/LAMA1/ITGAV/LAMC1/SEMA7A/FLNA/ZYX/LIMS2/ITGB5/TLN1/EMP2/PTN/ISG15/COL3A1	16
GO:0007409	GO:0007409	axonogenesis	37/540	427/14661	1.26497261264946e-06	0.000444951893618669	0.000388549399314548	NOTCH2/SEMA6A/VCL/LAMA1/CDH2/PLXNC1/S100A6/EPHB1/BMPR2/SEMA7A/SHTN1/CNP/CTTN/RUFY3/APLP2/MACF1/UNC5B/ROBO1/IGF1R/EPHB6/B4GALT5/MAP1B/USP9X/KIF5C/DPYSL2/DNM2/LRRC4C/NTRK2/CXCL12/HSP90AB1/NFIB/SLITRK2/EPHA4/NRXN3/TUBB2B/CRMP1/CRABP2	37
GO:0031346	GO:0031346	positive regulation of cell projection organization	32/540	342/14661	1.30555393464806e-06	0.000444951893618669	0.000388549399314548	SERPINF1/ITGA6/OBSL1/PLXNC1/FAM98A/BMPR2/SEMA7A/SHTN1/PRKCI/FLNA/LRP8/NCKAP1/STK24/RUFY3/DPYSL3/MACF1/ROBO1/IGF1R/FUT9/CFLAR/TOX/MAP1B/EP300/DNM2/NTRK2/CXCL12/EPHA4/ENC1/TUBB2B/PTN/BCAS3/CRABP2	32
GO:0060485	GO:0060485	mesenchyme development	29/540	294/14661	1.42612638799017e-06	0.000444951893618669	0.000388549399314548	ERBB3/SFRP1/SEMA6A/CDH2/SOX10/BMPR2/SEMA7A/FLNA/ERBB4/GATA5/TRIM28/WWTR1/FRZB/MAPK1/GATA4/ROBO1/ENG/MAD2L2/HDAC2/BMP4/CITED2/NRG1/ALDH1A2/EPHA4/EMP2/ACTC1/COL1A1/ANXA6/FGFR1	29
GO:2000146	GO:2000146	negative regulation of cell motility	31/540	327/14661	1.45020607149837e-06	0.000444951893618669	0.000388549399314548	SERPINF1/SFRP1/VCL/TCAF1/SRGAP3/RHOB/ADGRG1/AFDN/STK24/DPYSL3/ZMYND8/ROBO1/TP53INP1/CCL2/TACSTD2/ENG/DCN/EMILIN1/HDAC2/CITED2/CXCL12/SLC9A3R1/FBLN1/NRG1/PLCB1/EPHA4/SINHCAF/IGFBP3/PRKG1/COL3A1/BST2	31
GO:0042063	GO:0042063	gliogenesis	29/540	295/14661	1.52805973339745e-06	0.000444951893618669	0.000388549399314548	ERBB3/CDH2/CD9/ID4/MBOAT7/SOX10/PLP1/CNP/PRKCI/LRP8/ADGRG1/MAPK1/ARHGEF10/B4GALT5/SOX6/CCL2/RB1/NTRK2/HDAC2/NFIB/NRG1/CXCR4/TMEM98/EPHA4/ID2/SOX4/MXRA8/PTN/COL3A1	29
GO:0034329	GO:0034329	cell junction assembly	35/540	400/14661	1.97288944896679e-06	0.00053888538412034	0.000470575797748583	S100A10/SFRP1/CLDN11/ITGA6/VCL/OBSL1/CDH2/TJP1/EPHB1/CD9/AMIGO2/LAMC1/CAMSAP3/SPOCK2/GJB1/SLK/CTTN/ERBB4/AFDN/LSR/MACF1/PRKCA/ZDHHC12/MAP1B/TLN1/NTRK2/RAMP2/KDR/NRG1/SLITRK2/SYNDIG1/GRID2/LRRN3/BCAS3/HOPX	35
GO:0030336	GO:0030336	negative regulation of cell migration	30/540	316/14661	2.08197830310498e-06	0.00053888538412034	0.000470575797748583	SERPINF1/SFRP1/VCL/TCAF1/SRGAP3/RHOB/ADGRG1/AFDN/STK24/DPYSL3/ZMYND8/ROBO1/TP53INP1/CCL2/TACSTD2/ENG/DCN/EMILIN1/HDAC2/CITED2/CXCL12/SLC9A3R1/NRG1/PLCB1/EPHA4/SINHCAF/IGFBP3/PRKG1/COL3A1/BST2	30
GO:0031099	GO:0031099	regeneration	21/540	181/14661	3.28709085579554e-06	0.000773568070315453	0.000675509899745648	PRPS2/CD81/CD9/PPP3CA/AXL/GAS6/CCND1/FLNA/ERBB4/STK24/GATA4/IGF1R/CDKN1B/CFLAR/MAP1B/CXCL12/EPHA4/PRRX1/PTN/MMP2/HOPX	21
GO:0045785	GO:0045785	positive regulation of cell adhesion	36/540	427/14661	3.32074724325157e-06	0.000773568070315453	0.000675509899745648	APOA1/LGALS1/S100A10/SFRP1/LAMA1/TJP1/CD81/RAC3/PPP3CA/ITGAV/LAMC1/EGR3/PLEKHA2/SPOCK2/CCN1/FLNA/ADGRG1/AFDN/PHF10/LIMS2/PRKCA/PREX1/MYO10/CCL2/DNM2/FSTL3/EMILIN1/CITED2/CXCL12/KDR/SMARCC1/EPHA4/EMP2/SOX4/MYADM/NPY	36
GO:0003179	GO:0003179	heart valve morphogenesis	11/540	55/14661	4.1982793622221e-06	0.000931418264218703	0.000813350863909193	NOTCH2/BMPR2/CCN1/GATA5/GATA4/ROBO1/RB1/EMILIN1/BMP4/SOX4/STRA6	11
GO:1900024	GO:1900024	regulation of substrate adhesion-dependent cell spreading	11/540	56/14661	5.05313861393528e-06	0.0010701169455602	0.000934467978127266	APOA1/S100A10/RAC3/FLNA/LIMS2/PREX1/TACSTD2/ACTN4/DNM2/FBLN1/MYADM	11
GO:0010769	GO:0010769	regulation of cell morphogenesis involved in differentiation	14/540	92/14661	6.40476059313844e-06	0.00128614646363915	0.00112311340404318	APOA1/S100A10/OBSL1/RAC3/FLNA/LRP8/LIMS2/PREX1/TACSTD2/ACTN4/DNM2/FBLN1/EPHA4/MYADM	14
GO:0010811	GO:0010811	positive regulation of cell-substrate adhesion	16/540	118/14661	6.62535203420037e-06	0.00128614646363915	0.00112311340404318	APOA1/S100A10/SFRP1/RAC3/PLEKHA2/SPOCK2/CCN1/FLNA/LIMS2/PREX1/DNM2/EMILIN1/KDR/EMP2/MYADM/NPY	16
GO:0048762	GO:0048762	mesenchymal cell differentiation	24/540	241/14661	9.7866374549697e-06	0.00182383775610815	0.00159264647425086	SFRP1/SEMA6A/CDH2/SOX10/SEMA7A/FLNA/ERBB4/GATA5/TRIM28/WWTR1/FRZB/MAPK1/ENG/MAD2L2/HDAC2/BMP4/CITED2/NRG1/ALDH1A2/EPHA4/EMP2/COL1A1/ANXA6/FGFR1	24
GO:1905314	GO:1905314	semi-lunar valve development	9/540	41/14661	1.42508927891708e-05	0.00255365036556718	0.002229947393933	NOTCH2/BMPR2/GATA5/GATA4/ROBO1/RB1/EMILIN1/BMP4/STRA6	9
GO:0003170	GO:0003170	heart valve development	11/540	63/14661	1.65497613606089e-05	0.00285575326589173	0.00249375546427888	NOTCH2/BMPR2/CCN1/GATA5/GATA4/ROBO1/RB1/EMILIN1/BMP4/SOX4/STRA6	11
GO:0050654	GO:0050654	chondroitin sulfate proteoglycan metabolic process	8/540	34/14661	2.50274928096449e-05	0.00410393035635898	0.00358371252636718	CHST3/CHPF/SPOCK2/DCN/UGDH/DSEL/BGN/CYTL1	8
GO:0050769	GO:0050769	positive regulation of neurogenesis	22/540	223/14661	2.64215972699677e-05	0.00410393035635898	0.00358371252636718	SERPINF1/OBSL1/PLXNC1/ID4/SOX10/BMPR2/SEMA7A/SHTN1/PRKCI/LRP8/RUFY3/MACF1/ROBO1/MAP1B/NTRK2/HDAC2/CXCL12/CXCR4/EPHA4/ID2/PTN/CRABP2	22
GO:0034446	GO:0034446	substrate adhesion-dependent cell spreading	14/540	104/14661	2.69628513021894e-05	0.00410393035635898	0.00358371252636718	APOA1/S100A10/RAC3/AXL/ITGAV/LAMC1/FLNA/LIMS2/PREX1/TACSTD2/ACTN4/DNM2/FBLN1/MYADM	14
GO:0042060	GO:0042060	wound healing	32/540	396/14661	2.73066840624873e-05	0.00410393035635898	0.00358371252636718	S100A10/ERBB3/NOTCH2/VCL/CD9/PPP3CA/AXL/DCBLD2/GAS6/CHMP4B/CCN1/FLNA/GNAS/GATA4/MACF1/PRKCA/CFLAR/PROCR/TLN1/EMILIN1/KDR/FBLN1/CHMP1B/NRG1/CXCR4/PRDX2/PDGFRA/PRKG1/TSPAN8/COL1A1/COL3A1/ANXA6	32
GO:0022604	GO:0022604	regulation of cell morphogenesis	26/540	291/14661	2.88449841744062e-05	0.00419964941464245	0.00366729815243684	APOA1/S100A10/OBSL1/PLXNC1/RAC3/RHOB/FLNA/LRP8/LIMS2/ARHGAP18/MACF1/PREX1/MYO10/CCL2/ZMYM3/TACSTD2/ACTN4/DNM2/SLC9A3R1/KDR/FBLN1/CXCR4/EPHA4/RND3/MYADM/SYT1	26
GO:0007162	GO:0007162	negative regulation of cell adhesion	25/540	276/14661	3.26150177468843e-05	0.0046046475055374	0.00402095832828414	APOA1/ERBB3/PRNP/ILDR2/SEMA6A/PLXNC1/CD9/EPCAM/ASS1/WNK1/TACSTD2/ACTN4/LGALS3/IRF1/MAD2L2/BMP4/CXCL12/FBLN1/EPHA4/PRDX2/PRKG1/MYADM/BCAS3/MMP2/COL1A1	25
GO:0033674	GO:0033674	positive regulation of kinase activity	34/540	438/14661	3.50993225513368e-05	0.00480963952254936	0.00419996537649897	ERBB3/PRNP/GPRC5B/CD81/EPHB1/CALM1/AXL/BMPR2/TAOK3/GAS6/CCN1/CCND1/LRP8/ERBB4/IL6R/ROBO1/IGF1R/CDKN1B/WNK1/EPHB6/INSR/RANBP2/NTRK2/IRS1/KDR/HSP90AB1/NRG1/LMO4/EPHA4/PDGFRA/EMP2/TDGF1/DIPK2A/FGFR1	34
GO:0051960	GO:0051960	regulation of nervous system development	34/540	439/14661	3.67571371576248e-05	0.00489290005763926	0.0042726717327585	S100A10/SERPINF1/SEMA6A/OBSL1/PLXNC1/EPHB1/ID4/HLTF/AMIGO2/PPP3CA/SOX10/BMPR2/SEMA7A/SHTN1/PRKCI/LRP8/RUFY3/MACF1/ROBO1/MAP1B/RB1/NTRK2/HDAC2/CXCL12/CXCR4/TMEM98/SLITRK2/EPHA4/ID2/SYNDIG1/GRID2/LRRN3/PTN/CRABP2	34
GO:0061448	GO:0061448	connective tissue development	24/540	262/14661	3.89977312504362e-05	0.0050233169962222	0.00438655690523126	PLAAT3/COL2A1/CCN2/ID4/BMPR2/CCN1/IL6R/FRZB/SLC39A14/NCOA2/CFLAR/SOX6/RB1/CDK4/BMP4/SERPINH1/NFIB/PRRX1/ARRDC3/BGN/COL1A1/CYTL1/COL3A1/ANXA6	24
GO:0050673	GO:0050673	epithelial cell proliferation	34/540	442/14661	4.21673008527728e-05	0.0050233169962222	0.00438655690523126	APOA1/SERPINF1/SFRP1/NOTCH2/NKX3-1/NR4A1/LAMC1/BMPR2/DEAF1/EGR3/JCAD/MTSS1/CCND1/ATP5IF1/LIMS2/MAPK1/PRKCA/ROBO1/CDKN1B/CFLAR/CCL2/TACSTD2/RB1/CDK4/BMP4/CXCL12/KDR/ZFP36/NFIB/ALDH1A2/ID2/IGFBP3/PTN/FGFR1	34
GO:2001046	GO:2001046	positive regulation of integrin-mediated signaling pathway	5/540	12/14661	4.25046071952348e-05	0.0050233169962222	0.00438655690523126	LAMA1/LAMC1/FLNA/LIMS2/EMP2	5
GO:0014033	GO:0014033	neural crest cell differentiation	13/540	95/14661	4.36134561831845e-05	0.0050233169962222	0.00438655690523126	SFRP1/SEMA6A/CDH2/SOX10/SEMA7A/ERBB4/FRZB/MAPK1/BMP4/CITED2/NRG1/ALDH1A2/ANXA6	13
GO:0007272	GO:0007272	ensheathment of neurons	16/540	137/14661	4.420605212387e-05	0.0050233169962222	0.00438655690523126	CLDN11/QKI/CD9/ID4/SOX10/PLP1/MPZ/ARHGEF10/PLLP/GALC/B4GALT5/NTRK2/NRG1/CXCR4/TMEM98/PTN	16
GO:0008366	GO:0008366	axon ensheathment	16/540	137/14661	4.420605212387e-05	0.0050233169962222	0.00438655690523126	CLDN11/QKI/CD9/ID4/SOX10/PLP1/MPZ/ARHGEF10/PLLP/GALC/B4GALT5/NTRK2/NRG1/CXCR4/TMEM98/PTN	16
GO:0032964	GO:0032964	collagen biosynthetic process	9/540	48/14661	5.42271299427263e-05	0.0059018428923609	0.00515372008426811	CCN2/ENG/EMILIN1/HDAC2/BMP4/CREB3L1/SERPINH1/PCOLCE/COL1A1	9
GO:0150115	GO:0150115	cell-substrate junction organization	13/540	97/14661	5.44707543188493e-05	0.0059018428923609	0.00515372008426811	S100A10/SFRP1/ITGA6/VCL/LAMC1/CAMSAP3/SLK/CTTN/LAMTOR2/MACF1/TLN1/KDR/BCAS3	13
GO:0010001	GO:0010001	glial cell differentiation	21/540	218/14661	5.69117037027011e-05	0.00602617335342919	0.00526229030648181	ERBB3/CDH2/ID4/SOX10/PLP1/CNP/MAPK1/ARHGEF10/B4GALT5/SOX6/NTRK2/HDAC2/NFIB/NRG1/CXCR4/TMEM98/EPHA4/ID2/SOX4/MXRA8/PTN	21
GO:0006029	GO:0006029	proteoglycan metabolic process	12/540	85/14661	6.25414491595257e-05	0.0064751247029829	0.00565433218717116	COL2A1/CHST3/CHPF/BMPR2/SPOCK2/GAL3ST4/HS6ST1/DCN/UGDH/DSEL/BGN/CYTL1	12
GO:0030204	GO:0030204	chondroitin sulfate metabolic process	7/540	29/14661	6.81061389650491e-05	0.00689106982048314	0.00601755173488039	CHST3/CHPF/SPOCK2/DCN/UGDH/DSEL/BGN	7
GO:0050678	GO:0050678	regulation of epithelial cell proliferation	30/540	379/14661	7.08570373798321e-05	0.00689106982048314	0.00601755173488039	SERPINF1/SFRP1/NOTCH2/NKX3-1/NR4A1/LAMC1/BMPR2/DEAF1/EGR3/JCAD/MTSS1/CCND1/ATP5IF1/LIMS2/PRKCA/ROBO1/CDKN1B/CFLAR/CCL2/TACSTD2/RB1/CDK4/BMP4/CXCL12/KDR/ZFP36/NFIB/ALDH1A2/PTN/FGFR1	30
GO:0048863	GO:0048863	stem cell differentiation	22/540	238/14661	7.09962119302835e-05	0.00689106982048314	0.00601755173488039	SFRP1/SEMA6A/CDH2/EPCAM/SOX10/SEMA7A/ERBB4/FRZB/MAPK1/GATA4/SOX6/LMBR1L/TACSTD2/HDAC2/BMP4/CITED2/ZFP36/NRG1/ALDH1A2/PDGFRA/PTN/ANXA6	22
GO:0044089	GO:0044089	positive regulation of cellular component biogenesis	35/540	475/14661	7.8034074888034e-05	0.00741960724292551	0.00647909128769605	APOA1/S100A10/SFRP1/CCN2/FAM98A/EPHB1/HRK/AMIGO2/MTSS1/CTTN/NCKAP1/TRIM28/ARHGEF10/DPYSL3/MED25/PRKCA/ATF7IP2/CDKN1B/SLAIN1/MAP1B/DNM2/LGALS3/BIK/NTRK2/EMILIN1/KDR/NRG1/SLITRK2/SYNDIG1/GRID2/LDB2/LRRN3/ISG15/BCAS3/HOPX	35
GO:0008361	GO:0008361	regulation of cell size	18/540	176/14661	8.85191018717401e-05	0.00813862634896936	0.00710696689797146	SEMA6A/TMEM123/BMPR2/SEMA7A/SHTN1/SLC12A5/CTTN/RUFY3/MACF1/CLCN3/MAP1B/DPYSL2/DNM2/CLNS1A/CXCL12/SLC9A3R1/HSP90AB1/CRABP2	18
GO:0048608	GO:0048608	reproductive structure development	24/540	276/14661	8.90899213988919e-05	0.00813862634896936	0.00710696689797146	INHA/SERPINF1/SFRP1/NKX3-1/ID4/AXL/SRY/PRDX4/MAMLD1/CCND1/ADGRG1/GATA4/NRIP1/CDKN1B/INSR/BIK/BMP4/CITED2/KDR/FKBP4/GFRA1/PDGFRA/MMP2/STRA6	24
GO:0043410	GO:0043410	positive regulation of MAPK cascade	33/540	441/14661	9.29870696685279e-05	0.00833128379972445	0.00727520292042227	NOTCH2/CCN2/CDH2/CD81/SEMA7A/JCAD/TAOK3/NENF/GAS6/RELL1/LAMTOR2/ERBB4/PJA2/GATA4/PRKCA/ROBO1/IGF1R/CFLAR/INSR/CCL2/SPHK1/NTRK2/BMP4/KDR/NRG1/PLCB1/EPHA4/PRDX2/PDGFRA/TDGF1/IGFBP3/FGFR1/NPY	33
GO:0060537	GO:0060537	muscle tissue development	31/540	404/14661	9.57800952047633e-05	0.00841961251998098	0.0073523350142286	ZFAND5/ERBB3/FHOD3/NOTCH2/FLNB/LMNA/OBSL1/EPHB1/NR4A1/PPP3CA/ERBB4/GATA5/GATA4/CFLAR/SOX6/EP300/DMD/RB1/ENG/BMP4/CITED2/HOXD9/NRG1/ALDH1A2/ID2/PDGFRA/ACTC1/DIPK2A/COL3A1/STRA6/HOPX	31
GO:0090287	GO:0090287	regulation of cellular response to growth factor stimulus	26/540	313/14661	9.79584852292738e-05	0.00845164042005901	0.00738030302945698	SFRP1/NOTCH2/SEMA6A/BMPR2/SHISA2/JCAD/CCN1/GATA4/ROBO1/CYFIP2/CFLAR/EP300/MTMR4/DNM2/FSTL3/ENG/DCN/EMILIN1/HDAC2/BMP4/CITED2/CREB3L1/KDR/HSP90AB1/SINHCAF/FGFR1	26
GO:0010770	GO:0010770	positive regulation of cell morphogenesis involved in differentiation	11/540	76/14661	9.99181753875324e-05	0.00846397780237297	0.0073910765143122	APOA1/S100A10/OBSL1/RAC3/FLNA/LRP8/LIMS2/PREX1/DNM2/EPHA4/MYADM	11
GO:0014066	GO:0014066	regulation of phosphatidylinositol 3-kinase signaling	13/540	103/14661	0.000102299519549766	0.00846604806812466	0.00739288435135207	ERBB3/NKX3-1/ERBB4/UNC5B/IGF1R/INSR/NTRK2/DCN/SLC9A3R1/KDR/PDGFRA/DIPK2A/FGFR1	13
GO:1900026	GO:1900026	positive regulation of substrate adhesion-dependent cell spreading	8/540	41/14661	0.000104962530526713	0.00846604806812466	0.00739288435135207	APOA1/S100A10/RAC3/FLNA/LIMS2/PREX1/DNM2/MYADM	8
GO:0061458	GO:0061458	reproductive system development	24/540	279/14661	0.000105394030468176	0.00846604806812466	0.00739288435135207	INHA/SERPINF1/SFRP1/NKX3-1/ID4/AXL/SRY/PRDX4/MAMLD1/CCND1/ADGRG1/GATA4/NRIP1/CDKN1B/INSR/BIK/BMP4/CITED2/KDR/FKBP4/GFRA1/PDGFRA/MMP2/STRA6	24
GO:0060560	GO:0060560	developmental growth involved in morphogenesis	21/540	228/14661	0.000108502890547556	0.0085680502891706	0.0074819566809332	SFRP1/SEMA6A/VCL/BMPR2/SEMA7A/SHTN1/CTTN/RUFY3/TRIM28/MACF1/CYFIP2/MAP1B/USP9X/DPYSL2/DNM2/BMP4/CXCL12/HSP90AB1/CXCR4/SYT1/CRABP2	21
GO:0014068	GO:0014068	positive regulation of phosphatidylinositol 3-kinase signaling	11/540	77/14661	0.000112767302388199	0.00861283380043635	0.00752106339482981	ERBB3/NKX3-1/ERBB4/UNC5B/IGF1R/INSR/NTRK2/DCN/KDR/PDGFRA/FGFR1	11
GO:0050772	GO:0050772	positive regulation of axonogenesis	11/540	77/14661	0.000112767302388199	0.00861283380043635	0.00752106339482981	PLXNC1/BMPR2/SEMA7A/SHTN1/RUFY3/MACF1/ROBO1/MAP1B/NTRK2/CXCL12/CRABP2	11
GO:0007044	GO:0007044	cell-substrate junction assembly	12/540	91/14661	0.000122766380587883	0.00922529947030558	0.00805589237643747	S100A10/SFRP1/ITGA6/VCL/LAMC1/CAMSAP3/SLK/CTTN/MACF1/TLN1/KDR/BCAS3	12
GO:0032355	GO:0032355	response to estradiol	14/540	120/14661	0.000132466095741895	0.0096298959311094	0.00840920183317807	SFRP1/MMP15/CCN2/CCND1/ASS1/NRIP1/IGF1R/CDKN1B/CFLAR/MAP1B/ALDH1A2/MMP2/FAM210B/COL1A1	14
GO:0048675	GO:0048675	axon extension	14/540	120/14661	0.000132466095741895	0.0096298959311094	0.00840920183317807	SEMA6A/VCL/BMPR2/SEMA7A/SHTN1/CTTN/RUFY3/MACF1/MAP1B/USP9X/DPYSL2/DNM2/CXCL12/HSP90AB1	14
GO:0042552	GO:0042552	myelination	15/540	135/14661	0.000134351413505497	0.0096298959311094	0.00840920183317807	QKI/CD9/ID4/SOX10/PLP1/MPZ/ARHGEF10/PLLP/GALC/B4GALT5/NTRK2/NRG1/CXCR4/TMEM98/PTN	15
GO:0034349	GO:0034349	glial cell apoptotic process	5/540	15/14661	0.00014699354172247	0.0100712192777204	0.00879458264330255	GAS6/PRKCI/PRKCA/CCL2/RB1	5
GO:0060413	GO:0060413	atrial septum morphogenesis	5/540	15/14661	0.00014699354172247	0.0100712192777204	0.00879458264330255	NOTCH2/BMPR2/CCN1/GATA4/SOX4	5
GO:2000651	GO:2000651	positive regulation of sodium ion transmembrane transporter activity	5/540	15/14661	0.00014699354172247	0.0100712192777204	0.00879458264330255	ATP1B1/WNK1/DMD/ACTN4/DNM2	5
GO:0010976	GO:0010976	positive regulation of neuron projection development	16/540	152/14661	0.000153974281098664	0.010394372865899	0.00907677299775183	SERPINF1/ITGA6/PRKCI/FLNA/LRP8/STK24/DPYSL3/IGF1R/FUT9/CFLAR/TOX/EP300/NTRK2/ENC1/TUBB2B/PTN	16
GO:1990138	GO:1990138	neuron projection extension	17/540	168/14661	0.000157122979057009	0.010394372865899	0.00907677299775183	SEMA6A/VCL/BMPR2/SEMA7A/SHTN1/CTTN/RUFY3/MACF1/CYFIP2/MAP1B/USP9X/DPYSL2/DNM2/CXCL12/HSP90AB1/CXCR4/SYT1	17
GO:0150116	GO:0150116	regulation of cell-substrate junction organization	10/540	67/14661	0.000158403192418722	0.010394372865899	0.00907677299775183	S100A10/SFRP1/VCL/CAMSAP3/SLK/LAMTOR2/MACF1/TLN1/KDR/BCAS3	10
GO:0007163	GO:0007163	establishment or maintenance of cell polarity	20/540	218/14661	0.000165824364501107	0.0107302182529258	0.00937004632743829	LMNA/LAMA1/EPHB1/FRMD4B/RAC3/RHOB/SHTN1/CAMSAP3/PRKCI/RUFY3/PDLIM1/ARPC5/IGF1R/MTCL1/MAP1B/SLC9A3R1/HSP90AB1/RND3/BCAS3/AMOT	20
GO:0050767	GO:0050767	regulation of neurogenesis	28/540	361/14661	0.000172883479896637	0.011033755244362	0.00963510670224225	S100A10/SERPINF1/SEMA6A/OBSL1/PLXNC1/ID4/HLTF/PPP3CA/SOX10/BMPR2/SEMA7A/SHTN1/PRKCI/LRP8/RUFY3/MACF1/ROBO1/MAP1B/RB1/NTRK2/HDAC2/CXCL12/CXCR4/TMEM98/EPHA4/ID2/PTN/CRABP2	28
GO:0014032	GO:0014032	neural crest cell development	11/540	82/14661	0.00020022754265275	0.0122338597287373	0.0106830848841675	SEMA6A/CDH2/SOX10/SEMA7A/ERBB4/MAPK1/BMP4/CITED2/NRG1/ALDH1A2/ANXA6	11
GO:0055123	GO:0055123	digestive system development	15/540	140/14661	0.000201811747051213	0.0122338597287373	0.0106830848841675	SFRP1/SOX10/ASS1/GATA5/GATA4/SLC4A2/INSR/RB1/BMP4/ALDH1A2/ID2/PDGFRA/COL3A1/STRA6/NPY	15
GO:0035924	GO:0035924	cellular response to vascular endothelial growth factor stimulus	10/540	69/14661	0.000203351963977255	0.0122338597287373	0.0106830848841675	SEMA6A/NR4A1/EGR3/JCAD/ROBO1/SPHK1/DCN/RAMP2/KDR/PDGFRA	10
GO:0001655	GO:0001655	urogenital system development	27/540	346/14661	0.0002038054513676	0.0122338597287373	0.0106830848841675	SERPINF1/SFRP1/NOTCH2/NKX3-1/ID3/ID4/EPCAM/PPP3CA/MTSS1/ASS1/ERBB4/IL6R/WWTR1/CDKN1B/CFLAR/TACSTD2/BMP4/CRLF1/FKBP4/GFRA1/ALDH1A2/EPHA4/TMEM59L/PDGFRA/SOX4/MMP2/STRA6	27
GO:0016049	GO:0016049	cell growth	33/540	460/14661	0.000204816711492061	0.0122338597287373	0.0106830848841675	IGFBP7/SFRP1/TSPYL2/SEMA6A/VCL/DCBLD2/BMPR2/SEMA7A/SHTN1/CTTN/LAMTOR2/RUFY3/FRZB/TEAD1/GATA4/TMEM97/MACF1/CDKN1B/CYFIP2/MAP1B/USP9X/DPYSL2/SPHK1/RB1/DNM2/MAD2L2/CXCL12/HSP90AB1/CXCR4/IGFBP3/SYT1/CRABP2/BST2	33
GO:0045216	GO:0045216	cell-cell junction organization	18/540	190/14661	0.000233665379143551	0.0137803417902507	0.0120335335161869	CLDN11/VCL/CDH2/TJP1/CD9/CAMSAP3/GJB1/MTSS1/PRKCI/FLNA/AFDN/LIMS2/LSR/PRKCA/TLN1/RAMP2/EPHA4/HOPX	18
GO:0071774	GO:0071774	response to fibroblast growth factor	13/540	112/14661	0.000240253112742199	0.0139917406533238	0.0122181352730079	SFRP1/CCN2/NR4A1/SHISA2/EGR3/SHOC2/CCL2/CREB3L1/ELK1/ZFP36/TDGF1/COL1A1/FGFR1	13
GO:0030198	GO:0030198	extracellular matrix organization	24/540	295/14661	0.00024588019738238	0.0140522238177463	0.0122709515381863	COL2A1/MMP15/CCN2/LAMA1/LAMC1/COL9A1/PRDX4/SPOCK2/GAS6/CCN1/CFLAR/RB1/ZNF469/ENG/EMILIN1/CREB3L1/SERPINH1/RAMP2/FBLN1/PDGFRA/MMP2/COL1A1/COL3A1/MFAP4	24
GO:0032963	GO:0032963	collagen metabolic process	12/540	98/14661	0.000250340110940747	0.0140522238177463	0.0122709515381863	MMP15/CCN2/ENG/EMILIN1/HDAC2/BMP4/CREB3L1/SERPINH1/PCOLCE/MMP2/COL1A1/MFAP4	12
GO:0048709	GO:0048709	oligodendrocyte differentiation	12/540	98/14661	0.000250340110940747	0.0140522238177463	0.0122709515381863	ID4/SOX10/PLP1/CNP/B4GALT5/SOX6/NTRK2/HDAC2/NRG1/CXCR4/TMEM98/PTN	12
GO:0007548	GO:0007548	sex differentiation	22/540	260/14661	0.000255414775968959	0.0141663981099926	0.0123706529964915	INHA/SFRP1/NKX3-1/CNTFR/AXL/CYP17A1/SRY/PRDX4/MAMLD1/CCND1/ADGRG1/GATA4/NRIP1/INSR/BIK/CITED2/KDR/FKBP4/GFRA1/PDGFRA/MMP2/STRA6	22
GO:0043062	GO:0043062	extracellular structure organization	24/540	296/14661	0.000258571613640565	0.014172766446487	0.0123762140770376	COL2A1/MMP15/CCN2/LAMA1/LAMC1/COL9A1/PRDX4/SPOCK2/GAS6/CCN1/CFLAR/RB1/ZNF469/ENG/EMILIN1/CREB3L1/SERPINH1/RAMP2/FBLN1/PDGFRA/MMP2/COL1A1/COL3A1/MFAP4	24
GO:0045229	GO:0045229	external encapsulating structure organization	24/540	297/14661	0.000271837978503486	0.01472666444009	0.0128598994726557	COL2A1/MMP15/CCN2/LAMA1/LAMC1/COL9A1/PRDX4/SPOCK2/GAS6/CCN1/CFLAR/RB1/ZNF469/ENG/EMILIN1/CREB3L1/SERPINH1/RAMP2/FBLN1/PDGFRA/MMP2/COL1A1/COL3A1/MFAP4	24
GO:0003230	GO:0003230	cardiac atrium development	7/540	36/14661	0.000291296465233518	0.0155994279485398	0.0136220307093472	NOTCH2/BMPR2/CCN1/GATA4/IGF1R/ENG/SOX4	7
GO:0001667	GO:0001667	ameboidal-type cell migration	32/540	450/14661	0.000297910219218874	0.015701116838325	0.0137108294258145	APOA1/ZFAND5/SERPINF1/SEMA6A/CDH2/NR4A1/RHOB/SOX10/BMPR2/SEMA7A/EGR3/JCAD/LAMTOR2/ERBB4/PDLIM1/MACF1/PRKCA/ROBO1/APPL1/TACSTD2/DCN/BMP4/SLC9A3R1/KDR/EMP2/TDGF1/PTN/BCAS3/AMOT/ANXA6/FGFR1/PLK2	32
GO:0072659	GO:0072659	protein localization to plasma membrane	22/540	263/14661	0.000299935479418529	0.015701116838325	0.0137108294258145	S100A10/PRNP/ATP1B1/CDH2/CD81/FRMD8/GAS6/PRKCI/FLNA/AFDN/CLTC/MACF1/TSPAN5/ATP2C1/APPL1/LGALS3/RAMP2/SLC9A3R1/EMP2/RAB34/NSG1/DPP10	22
GO:0048565	GO:0048565	digestive tract development	14/540	130/14661	0.000309210313554506	0.0160067872316716	0.0139777527706218	SFRP1/SOX10/ASS1/GATA5/GATA4/SLC4A2/RB1/BMP4/ALDH1A2/ID2/PDGFRA/COL3A1/STRA6/NPY	14
GO:0034350	GO:0034350	regulation of glial cell apoptotic process	4/540	10/14661	0.000320146407841765	0.016354099253792	0.0142810392146284	GAS6/PRKCI/PRKCA/CCL2	4
GO:0021885	GO:0021885	forebrain cell migration	9/540	60/14661	0.000322939929458867	0.016354099253792	0.0142810392146284	MBOAT7/AXL/LRP8/ADGRG1/ROBO1/CXCL12/NRG1/CXCR4/COL3A1	9
GO:0003197	GO:0003197	endocardial cushion development	8/540	48/14661	0.000330586197228607	0.0165613020740654	0.0144619768227342	ERBB3/BMPR2/GATA5/GATA4/ROBO1/ENG/BMP4/CITED2	8
GO:0008584	GO:0008584	male gonad development	14/540	131/14661	0.000334788531538396	0.0165934017918871	0.0144900075520258	INHA/SFRP1/NKX3-1/SRY/PRDX4/MAMLD1/CCND1/ADGRG1/GATA4/INSR/BIK/CITED2/GFRA1/PDGFRA	14
GO:0003176	GO:0003176	aortic valve development	7/540	37/14661	0.0003479998782408	0.0170666466602515	0.0149032634836642	BMPR2/GATA5/GATA4/ROBO1/RB1/EMILIN1/BMP4	7
GO:0001649	GO:0001649	osteoblast differentiation	20/540	231/14661	0.000357359067913733	0.0173430822646883	0.0151446578671774	VCAN/SFRP1/ID3/JUND/ID4/PPP3CA/BMPR2/SEMA7A/CCN1/IL6R/CLTC/WWTR1/TPM4/BMP4/CREB3L1/RBMX/RSL1D1/IGFBP3/COL6A1/COL1A1	20
GO:0046546	GO:0046546	development of primary male sexual characteristics	14/540	132/14661	0.000362156720538755	0.0173947233091759	0.015189752847339	INHA/SFRP1/NKX3-1/SRY/PRDX4/MAMLD1/CCND1/ADGRG1/GATA4/INSR/BIK/CITED2/GFRA1/PDGFRA	14
GO:0048864	GO:0048864	stem cell development	11/540	88/14661	0.000375236998133931	0.0178390732072039	0.0155777765605547	SEMA6A/CDH2/SOX10/SEMA7A/ERBB4/MAPK1/BMP4/CITED2/NRG1/ALDH1A2/ANXA6	11
GO:0030850	GO:0030850	prostate gland development	8/540	49/14661	0.000382546773947999	0.0178784853120488	0.0156121927522438	SERPINF1/SFRP1/NKX3-1/ID4/CDKN1B/BMP4/FKBP4/MMP2	8
GO:1901888	GO:1901888	regulation of cell junction assembly	18/540	198/14661	0.000387431898567813	0.0178784853120488	0.0156121927522438	S100A10/SFRP1/VCL/TJP1/EPHB1/AMIGO2/CAMSAP3/SLK/MACF1/TLN1/NTRK2/KDR/SLITRK2/SYNDIG1/GRID2/LRRN3/BCAS3/HOPX	18
GO:0070371	GO:0070371	ERK1 and ERK2 cascade	23/540	286/14661	0.000387930682382601	0.0178784853120488	0.0156121927522438	NOTCH2/CCN2/SEMA6A/EPHB1/ITGAV/SEMA7A/GAS6/CCN1/ERBB4/MAPK1/GATA4/PRKCA/CFLAR/CCL2/EMILIN1/BMP4/SLC9A3R1/KDR/FBLN1/NRG1/EPHA4/PDGFRA/NPY	23
GO:0014065	GO:0014065	phosphatidylinositol 3-kinase signaling	14/540	133/14661	0.000391415647527148	0.0178784853120488	0.0156121927522438	ERBB3/NKX3-1/ERBB4/UNC5B/IGF1R/INSR/NTRK2/DCN/IRS1/SLC9A3R1/KDR/PDGFRA/DIPK2A/FGFR1	14
GO:0045773	GO:0045773	positive regulation of axon extension	7/540	38/14661	0.000413211479870839	0.0184230242213736	0.0160877054293578	BMPR2/SEMA7A/SHTN1/RUFY3/MACF1/MAP1B/CXCL12	7
GO:0051893	GO:0051893	regulation of focal adhesion assembly	9/540	62/14661	0.000415200159528703	0.0184230242213736	0.0160877054293578	S100A10/SFRP1/VCL/CAMSAP3/SLK/MACF1/TLN1/KDR/BCAS3	9
GO:0090109	GO:0090109	regulation of cell-substrate junction assembly	9/540	62/14661	0.000415200159528703	0.0184230242213736	0.0160877054293578	S100A10/SFRP1/VCL/CAMSAP3/SLK/MACF1/TLN1/KDR/BCAS3	9
GO:0060324	GO:0060324	face development	8/540	50/14661	0.000440960343177211	0.0193814550836097	0.0169246447505454	ZFAND5/MAPK1/EP300/ALDH1A2/PDGFRA/MMP2/COL1A1/STRA6	8
GO:0030900	GO:0030900	forebrain development	27/540	365/14661	0.000475455028970812	0.0205574681361352	0.0179515853517612	HPRT1/CDH2/ID4/MBOAT7/RAC3/AXL/SEMA7A/CNP/LRP8/ADGRG1/ERBB4/ARPC5/ROBO1/IGF1R/TOX/NTRK2/BMP4/CXCL12/NFIB/NRG1/PLCB1/CXCR4/ALDH1A2/ID2/PRKG1/COL3A1/NPY	27
GO:0061387	GO:0061387	regulation of extent of cell growth	12/540	105/14661	0.000476541437798369	0.0205574681361352	0.0179515853517612	SEMA6A/BMPR2/SEMA7A/SHTN1/CTTN/RUFY3/MACF1/MAP1B/DPYSL2/DNM2/CXCL12/CRABP2	12
GO:0050770	GO:0050770	regulation of axonogenesis	15/540	152/14661	0.000492976024112362	0.0209508964983475	0.0182951423879335	SEMA6A/CDH2/PLXNC1/BMPR2/SEMA7A/SHTN1/RUFY3/MACF1/ROBO1/MAP1B/LRRC4C/NTRK2/CXCL12/EPHA4/CRABP2	15
GO:0032535	GO:0032535	regulation of cellular component size	26/540	347/14661	0.000496222423252118	0.0209508964983475	0.0182951423879335	FHOD3/SEMA6A/TMEM123/SPTAN1/BMPR2/SEMA7A/SHTN1/SLC12A5/CTTN/NCKAP1/RUFY3/ARHGAP18/MACF1/ARPC5/CYFIP2/CLCN3/MAP1B/DPYSL2/DNM2/CLNS1A/PPP1R15A/CXCL12/SLC9A3R1/HSP90AB1/MYADM/CRABP2	26
GO:0030516	GO:0030516	regulation of axon extension	11/540	91/14661	0.000502462301654078	0.0209508964983475	0.0182951423879335	SEMA6A/BMPR2/SEMA7A/SHTN1/CTTN/RUFY3/MACF1/MAP1B/DPYSL2/DNM2/CXCL12	11
GO:1902307	GO:1902307	positive regulation of sodium ion transmembrane transport	5/540	19/14661	0.000503648939217625	0.0209508964983475	0.0182951423879335	ATP1B1/WNK1/DMD/ACTN4/DNM2	5
GO:0001764	GO:0001764	neuron migration	16/540	169/14661	0.000514936392593187	0.0210593816319709	0.0183898758503785	SEMA6A/AXL/SHTN1/GAS6/ADGRG1/MAP1B/USP9X/NTRK2/CXCL12/NRG1/CXCR4/PRKG1/TUBB2B/COL3A1/FGFR1/DDIT4	16
GO:0022407	GO:0022407	regulation of cell-cell adhesion	30/540	425/14661	0.00051603771703474	0.0210593816319709	0.0183898758503785	APOA1/LGALS1/PRNP/ILDR2/TJP1/CD81/CD9/EPCAM/PPP3CA/EGR3/ASS1/AFDN/PHF10/PRKCA/MYO10/WNK1/FUT9/CCL2/LGALS3/FSTL3/IRF1/MAD2L2/BMP4/CITED2/CXCL12/SMARCC1/PRDX2/SOX4/PRKG1/MYADM	30
GO:0044344	GO:0044344	cellular response to fibroblast growth factor stimulus	12/540	106/14661	0.000519817318668525	0.0210593816319709	0.0183898758503785	SFRP1/CCN2/NR4A1/SHISA2/EGR3/SHOC2/CCL2/CREB3L1/ZFP36/TDGF1/COL1A1/FGFR1	12
GO:0021537	GO:0021537	telencephalon development	20/540	239/14661	0.000553720420967378	0.0220885480642671	0.019288584238405	HPRT1/CDH2/ID4/MBOAT7/SEMA7A/LRP8/ADGRG1/ERBB4/ROBO1/IGF1R/NTRK2/BMP4/CXCL12/NFIB/NRG1/PLCB1/CXCR4/ID2/COL3A1/NPY	20
GO:0003209	GO:0003209	cardiac atrium morphogenesis	6/540	29/14661	0.000559443801584786	0.0220885480642671	0.019288584238405	NOTCH2/BMPR2/CCN1/GATA4/ENG/SOX4	6
GO:0071398	GO:0071398	cellular response to fatty acid	6/540	29/14661	0.000559443801584786	0.0220885480642671	0.019288584238405	ID3/PDK3/ASS1/CDK4/IRS1/PLCB1	6
GO:0007160	GO:0007160	cell-matrix adhesion	19/540	222/14661	0.000573786829180951	0.0222772736429504	0.0194533867963542	S100A10/SFRP1/CCN2/ITGA6/VCL/ITGAV/CAMSAP3/PLEKHA2/SLK/CTTN/ZYX/MACF1/ITGB5/TLN1/EMILIN1/KDR/EMP2/BCAS3/COL3A1	19
GO:0048588	GO:0048588	developmental cell growth	19/540	222/14661	0.000573786829180951	0.0222772736429504	0.0194533867963542	SEMA6A/VCL/BMPR2/SEMA7A/SHTN1/CTTN/RUFY3/GATA4/MACF1/CYFIP2/MAP1B/USP9X/DPYSL2/DNM2/CXCL12/HSP90AB1/CXCR4/SYT1/CRABP2	19
GO:0001558	GO:0001558	regulation of cell growth	28/540	390/14661	0.000603316133704184	0.0231465521619079	0.0202124748038937	IGFBP7/SFRP1/TSPYL2/SEMA6A/DCBLD2/BMPR2/SEMA7A/SHTN1/CTTN/LAMTOR2/RUFY3/FRZB/TEAD1/TMEM97/MACF1/CDKN1B/MAP1B/DPYSL2/SPHK1/RB1/DNM2/MAD2L2/CXCL12/CXCR4/IGFBP3/SYT1/CRABP2/BST2	28
GO:0046661	GO:0046661	male sex differentiation	15/540	155/14661	0.00060611276320085	0.0231465521619079	0.0202124748038937	INHA/SFRP1/NKX3-1/SRY/PRDX4/MAMLD1/CCND1/ADGRG1/GATA4/INSR/BIK/CITED2/FKBP4/GFRA1/PDGFRA	15
GO:0030002	GO:0030002	cellular anion homeostasis	5/540	20/14661	0.000651354865286927	0.0243547271868462	0.0212675004975453	CKB/XPR1/SLC12A5/WNK1/SLC9A3R1	5
GO:2001044	GO:2001044	regulation of integrin-mediated signaling pathway	5/540	20/14661	0.000651354865286927	0.0243547271868462	0.0212675004975453	LAMA1/LAMC1/FLNA/LIMS2/EMP2	5
GO:0001822	GO:0001822	kidney development	23/540	297/14661	0.000657009647767843	0.0243547271868462	0.0212675004975453	SERPINF1/SFRP1/NOTCH2/NKX3-1/ID3/EPCAM/PPP3CA/MTSS1/ASS1/ERBB4/IL6R/WWTR1/CFLAR/TACSTD2/BMP4/CRLF1/GFRA1/ALDH1A2/EPHA4/TMEM59L/PDGFRA/SOX4/STRA6	23
GO:1905517	GO:1905517	macrophage migration	8/540	53/14661	0.000660904285318433	0.0243547271868462	0.0212675004975453	TRIM55/CD81/CD9/MAPK1/CCL2/LGALS3/EMILIN1/MMP2	8
GO:0042246	GO:0042246	tissue regeneration	9/540	66/14661	0.000665076163029266	0.0243547271868462	0.0212675004975453	CD81/CD9/PPP3CA/ERBB4/GATA4/CDKN1B/CFLAR/PTN/HOPX	9
GO:0030513	GO:0030513	positive regulation of BMP signaling pathway	7/540	41/14661	0.000669114634023677	0.0243547271868462	0.0212675004975453	NOTCH2/BMPR2/CCN1/GATA4/ENG/BMP4/KDR	7
GO:0007517	GO:0007517	muscle organ development	25/540	336/14661	0.000700133285406809	0.0252862091217854	0.0220809069612184	ERBB3/FLNB/ID3/EPHB1/CNTFR/NR4A1/PPP3CA/EGR3/ASS1/SPEG/CFLAR/SOX6/EP300/DMD/RB1/ENG/BMP4/FHL3/CITED2/HOXD9/NRG1/ACTC1/DES/COL3A1/STRA6	25
GO:0002062	GO:0002062	chondrocyte differentiation	12/540	110/14661	0.000727463463843506	0.0258721547942511	0.0225925776436734	COL2A1/CCN2/BMPR2/SLC39A14/SOX6/RB1/BMP4/SERPINH1/NFIB/CYTL1/COL3A1/ANXA6	12
GO:0043200	GO:0043200	response to amino acid	12/540	110/14661	0.000727463463843506	0.0258721547942511	0.0225925776436734	CCN2/SESN1/ASS1/LAMTOR2/IGF1R/CDKN1B/NTRK2/PDGFRA/COL6A1/MMP2/COL1A1/COL3A1	12
GO:0061572	GO:0061572	actin filament bundle organization	15/540	158/14661	0.000740664206023959	0.0261420798171638	0.0228282867327161	APOA1/S100A10/SFRP1/CCN2/TJP1/SHTN1/MTSS1/FLNA/ZYX/PDLIM1/ARHGEF10/DPYSL3/ITGB5/TACSTD2/MARCKS	15
GO:0051216	GO:0051216	cartilage development	17/540	192/14661	0.000752162504993312	0.0263483091034875	0.0230083742128939	COL2A1/CCN2/BMPR2/CCN1/FRZB/SLC39A14/SOX6/RB1/BMP4/SERPINH1/NFIB/PRRX1/BGN/COL1A1/CYTL1/COL3A1/ANXA6	17
GO:0010712	GO:0010712	regulation of collagen metabolic process	7/540	42/14661	0.000777831606417134	0.0270441601066972	0.0236160185294754	CCN2/ENG/EMILIN1/HDAC2/BMP4/CREB3L1/MFAP4	7
GO:0032956	GO:0032956	regulation of actin cytoskeleton organization	25/540	339/14661	0.000795663502431587	0.0274592315394723	0.0239784751415055	APOA1/S100A10/FHOD3/SFRP1/NOTCH2/CCN2/TJP1/RAC3/SPTAN1/RHOB/MTSS1/FLNA/CTTN/NCKAP1/ARHGEF10/ARHGAP18/ARPC5/CYFIP2/TACSTD2/CXCL12/PDGFRA/RND3/MYADM/BCAS3/BST2	25
GO:0070372	GO:0070372	regulation of ERK1 and ERK2 cascade	21/540	265/14661	0.00082857496514991	0.0280464870612679	0.0244912896356346	NOTCH2/CCN2/SEMA6A/EPHB1/SEMA7A/GAS6/CCN1/ERBB4/GATA4/PRKCA/CFLAR/CCL2/EMILIN1/BMP4/SLC9A3R1/KDR/FBLN1/NRG1/EPHA4/PDGFRA/NPY	21
GO:0003177	GO:0003177	pulmonary valve development	5/540	21/14661	0.000829240579474275	0.0280464870612679	0.0244912896356346	NOTCH2/BMPR2/ROBO1/BMP4/STRA6	5
GO:0048041	GO:0048041	focal adhesion assembly	10/540	82/14661	0.00083484705856973	0.0280464870612679	0.0244912896356346	S100A10/SFRP1/VCL/CAMSAP3/SLK/CTTN/MACF1/TLN1/KDR/BCAS3	10
GO:0048738	GO:0048738	cardiac muscle tissue development	19/540	229/14661	0.000836759326361074	0.0280464870612679	0.0244912896356346	ERBB3/FHOD3/NOTCH2/LMNA/OBSL1/ERBB4/GATA5/GATA4/SOX6/ENG/BMP4/CITED2/NRG1/ALDH1A2/ID2/PDGFRA/ACTC1/DIPK2A/HOPX	19
GO:0061098	GO:0061098	positive regulation of protein tyrosine kinase activity	8/540	55/14661	0.00085131249138625	0.0283304635526324	0.0247392690166004	ERBB3/PRNP/GPRC5B/GAS6/LRP8/ERBB4/NRG1/EPHA4	8
GO:0003007	GO:0003007	heart morphogenesis	20/540	249/14661	0.000925495098203501	0.0304901205464843	0.0266251659859608	COL2A1/NOTCH2/MICAL2/BMPR2/CPE/CCN1/FLNA/GATA5/GATA4/ROBO1/INSR/ENG/BMP4/CITED2/NRG1/ALDH1A2/EMP2/NPY1R/SOX4/ACTC1	20
GO:0007178	GO:0007178	transmembrane receptor protein serine/threonine kinase signaling pathway	26/540	362/14661	0.000929297513973122	0.0304901205464843	0.0266251659859608	INHA/SFRP1/NOTCH2/USP9Y/BMPR2/CCN1/ZYX/WWTR1/GATA4/ITGB5/USP9X/EP300/APPL1/MTMR4/DNM2/FSTL3/ENG/EMILIN1/HDAC2/BMP4/CITED2/KDR/HSP90AB1/SINHCAF/TDGF1/COL3A1	26
GO:0003180	GO:0003180	aortic valve morphogenesis	6/540	32/14661	0.000971831933304946	0.0316626921487255	0.0276491013781643	GATA5/GATA4/ROBO1/RB1/EMILIN1/BMP4	6
GO:0072001	GO:0072001	renal system development	23/540	306/14661	0.000985897361742548	0.0316979966607517	0.0276799306591216	SERPINF1/SFRP1/NOTCH2/NKX3-1/ID3/EPCAM/PPP3CA/MTSS1/ASS1/ERBB4/IL6R/WWTR1/CFLAR/TACSTD2/BMP4/CRLF1/GFRA1/ALDH1A2/EPHA4/TMEM59L/PDGFRA/SOX4/STRA6	23
GO:0048680	GO:0048680	positive regulation of axon regeneration	4/540	13/14661	0.000997899167590363	0.0316979966607517	0.0276799306591216	FLNA/STK24/IGF1R/PTN	4
GO:0021954	GO:0021954	central nervous system neuron development	10/540	84/14661	0.00100916725849196	0.0316979966607517	0.0276799306591216	HPRT1/EPHB1/RAC3/EPHB6/B4GALT5/NTRK2/HSP90AB1/NFIB/EPHA4/NPY	10
GO:0000302	GO:0000302	response to reactive oxygen species	16/540	180/14661	0.00102102862050812	0.0316979966607517	0.0276799306591216	RHOB/SESN1/AXL/PPIF/STK24/MAPK1/PRDX1/PPP2CB/SPHK1/HDAC2/PRDX2/PDGFRA/PYCR1/MMP2/MAP1LC3A/COL1A1	16
GO:0048015	GO:0048015	phosphatidylinositol-mediated signaling	15/540	163/14661	0.00102119829527903	0.0316979966607517	0.0276799306591216	ERBB3/NKX3-1/ERBB4/UNC5B/IGF1R/INSR/NTRK2/DCN/IRS1/SLC9A3R1/KDR/PLCB1/PDGFRA/DIPK2A/FGFR1	15
GO:0003281	GO:0003281	ventricular septum development	9/540	70/14661	0.00102610016465297	0.0316979966607517	0.0276799306591216	BMPR2/CCN1/GATA4/ROBO1/BMP4/CITED2/LMO4/SOX4/STRA6	9
GO:0060411	GO:0060411	cardiac septum morphogenesis	9/540	70/14661	0.00102610016465297	0.0316979966607517	0.0276799306591216	NOTCH2/BMPR2/CCN1/GATA4/ROBO1/ENG/BMP4/CITED2/SOX4	9
GO:1904035	GO:1904035	regulation of epithelial cell apoptotic process	11/540	99/14661	0.00102779691898935	0.0316979966607517	0.0276799306591216	GAS6/PRKCI/IGF1R/CDKN1B/CFLAR/CAST/CCL2/RB1/RAMP2/KDR/ZFP36	11
GO:0001503	GO:0001503	ossification	28/540	404/14661	0.00103800860739124	0.0316979966607517	0.0276799306591216	VCAN/COL2A1/SFRP1/CCN2/ID3/JUND/ID4/PPP3CA/ANKH/BMPR2/SEMA7A/CCN1/IL6R/CLTC/WWTR1/MAPK1/TPM4/FSTL3/BMP4/CREB3L1/RBMX/RSL1D1/IGFBP3/COL6A1/PTN/ISG15/MMP2/COL1A1	28
GO:0003283	GO:0003283	atrial septum development	5/540	22/14661	0.00104095159671496	0.0316979966607517	0.0276799306591216	NOTCH2/BMPR2/CCN1/GATA4/SOX4	5
GO:0022029	GO:0022029	telencephalon cell migration	8/540	57/14661	0.00108340785249564	0.0325651431275948	0.0284371568753525	MBOAT7/LRP8/ADGRG1/ROBO1/CXCL12/NRG1/CXCR4/COL3A1	8
GO:1904036	GO:1904036	negative regulation of epithelial cell apoptotic process	8/540	57/14661	0.00108340785249564	0.0325651431275948	0.0284371568753525	GAS6/IGF1R/CDKN1B/CFLAR/CAST/RB1/RAMP2/KDR	8
GO:0070570	GO:0070570	regulation of neuron projection regeneration	6/540	33/14661	0.00115134016908617	0.0343852169729003	0.0300265165554523	FLNA/STK24/IGF1R/EPHA4/PRRX1/PTN	6
GO:0071560	GO:0071560	cellular response to transforming growth factor beta stimulus	20/540	254/14661	0.00118088738823972	0.0350430212854068	0.030600937013386	SFRP1/USP9Y/ZYX/IGF1R/ITGB5/CFLAR/SOX6/USP9X/EP300/APPL1/MTMR4/DNM2/ENG/EMILIN1/HDAC2/CITED2/HSP90AB1/SINHCAF/COL1A1/COL3A1	20
GO:0048705	GO:0048705	skeletal system morphogenesis	18/540	218/14661	0.00119948918109635	0.0353697474349867	0.0308862470682038	ZFAND5/COL2A1/SFRP1/CCN2/BMPR2/SOX6/MTHFD1L/BMP4/CITED2/SERPINH1/HOXD9/PRRX1/PDGFRA/MMP2/COL1A1/COL3A1/ANXA6/FGFR1	18
GO:0030166	GO:0030166	proteoglycan biosynthetic process	8/540	58/14661	0.00121702410833179	0.035661102646024	0.0311406698358316	CHST3/CHPF/BMPR2/GAL3ST4/HS6ST1/UGDH/DSEL/CYTL1	8
GO:0019058	GO:0019058	viral life cycle	20/540	255/14661	0.00123862314057882	0.0360671575747294	0.0314952528837969	LGALS1/CD81/XPR1/AXL/ITGAV/FAM111A/GAS6/CHMP4B/TRIM28/TRIM8/ITGB5/INSR/CCL2/HSP90AB1/CHMP1B/CXCR4/HACD3/MVB12A/ISG15/BST2	20
GO:0048017	GO:0048017	inositol lipid-mediated signaling	15/540	167/14661	0.00130586966553592	0.0377891103834277	0.0329989294363932	ERBB3/NKX3-1/ERBB4/UNC5B/IGF1R/INSR/NTRK2/DCN/IRS1/SLC9A3R1/KDR/PLCB1/PDGFRA/DIPK2A/FGFR1	15
GO:0003279	GO:0003279	cardiac septum development	11/540	102/14661	0.00131594001017609	0.0378454599222866	0.0330481360580286	NOTCH2/BMPR2/CCN1/GATA4/ROBO1/ENG/BMP4/CITED2/LMO4/SOX4/STRA6	11
GO:0021819	GO:0021819	layer formation in cerebral cortex	4/540	14/14661	0.00135664057777953	0.0380376374715765	0.0332159530117471	MBOAT7/LRP8/ADGRG1/COL3A1	4
GO:0051764	GO:0051764	actin crosslink formation	4/540	14/14661	0.00135664057777953	0.0380376374715765	0.0332159530117471	FLNA/DPYSL3/GAS2L1/MARCKS	4
GO:0070572	GO:0070572	positive regulation of neuron projection regeneration	4/540	14/14661	0.00135664057777953	0.0380376374715765	0.0332159530117471	FLNA/STK24/IGF1R/PTN	4
GO:0031102	GO:0031102	neuron projection regeneration	8/540	59/14661	0.00136344397032695	0.0380376374715765	0.0332159530117471	FLNA/STK24/IGF1R/MAP1B/EPHA4/PRRX1/PTN/MMP2	8
GO:1902305	GO:1902305	regulation of sodium ion transmembrane transport	8/540	59/14661	0.00136344397032695	0.0380376374715765	0.0332159530117471	ATP1B1/SNTA1/HECW2/WNK1/DMD/ACTN4/DNM2/SLC9A3R1	8
GO:1990778	GO:1990778	protein localization to cell periphery	23/540	314/14661	0.00138918321391886	0.0383108087176013	0.0334544968297984	S100A10/PRNP/ATP1B1/CDH2/CD81/FRMD8/GAS6/PRKCI/FLNA/AFDN/CLTC/MACF1/TSPAN5/ATP2C1/APPL1/LGALS3/RAMP2/SLC9A3R1/EMP2/RAB34/MYADM/NSG1/DPP10	23
GO:0071230	GO:0071230	cellular response to amino acid stimulus	9/540	73/14661	0.00138968162122229	0.0383108087176013	0.0334544968297984	SESN1/ASS1/LAMTOR2/NTRK2/PDGFRA/COL6A1/MMP2/COL1A1/COL3A1	9
GO:1901890	GO:1901890	positive regulation of cell junction assembly	11/540	103/14661	0.00142556941095918	0.039068987562699	0.034116568256082	S100A10/SFRP1/EPHB1/AMIGO2/NTRK2/KDR/SLITRK2/SYNDIG1/GRID2/LRRN3/HOPX	11
GO:0048638	GO:0048638	regulation of developmental growth	23/540	315/14661	0.0014483839020243	0.039448266071794	0.0344477690869927	SEMA6A/BMPR2/SEMA7A/SHTN1/CTTN/ERBB4/RUFY3/MACF1/CDKN1B/MAP1B/INSR/DPYSL2/DNM2/CDK4/BMP4/CITED2/CXCL12/PLCB1/CXCR4/NPY1R/SYT1/CRABP2/HOPX	23
GO:0022612	GO:0022612	gland morphogenesis	12/540	119/14661	0.00145634294147855	0.039448266071794	0.0344477690869927	SFRP1/NOTCH2/LAMA1/NKX3-1/ID4/LIMS2/CFLAR/BMP4/SLC9A3R1/NFIB/PTN/MMP2	12
GO:0071559	GO:0071559	response to transforming growth factor beta	20/540	259/14661	0.00149433552258471	0.0402434057787408	0.0351421161836927	SFRP1/USP9Y/ZYX/IGF1R/ITGB5/CFLAR/SOX6/USP9X/EP300/APPL1/MTMR4/DNM2/ENG/EMILIN1/HDAC2/CITED2/HSP90AB1/SINHCAF/COL1A1/COL3A1	20
GO:0018108	GO:0018108	peptidyl-tyrosine phosphorylation	25/540	355/14661	0.00152088526441443	0.040723014062683	0.0355609288987403	ERBB3/PRNP/SFRP1/GPRC5B/CD81/EPHB1/AXL/GAS6/LRP8/ERBB4/IL6R/IGF1R/EPHB6/INSR/NTRK2/HDAC2/CRLF1/KDR/NRG1/GFRA1/EPHA4/PDGFRA/TDGF1/FGFR1/SOCS3	25
GO:0044331	GO:0044331	cell-cell adhesion mediated by cadherin	5/540	24/14661	0.00158100877521504	0.0418518175211755	0.0365466442356827	CDH2/TJP1/EPCAM/AFDN/MAD2L2	5
GO:0061162	GO:0061162	establishment of monopolar cell polarity	5/540	24/14661	0.00158100877521504	0.0418518175211755	0.0365466442356827	LAMA1/CAMSAP3/PRKCI/MAP1B/SLC9A3R1	5
GO:0008406	GO:0008406	gonad development	17/540	206/14661	0.00163288722739661	0.0427580174855967	0.0373379734937091	INHA/SFRP1/NKX3-1/SRY/PRDX4/MAMLD1/CCND1/ADGRG1/GATA4/NRIP1/INSR/BIK/CITED2/KDR/GFRA1/PDGFRA/MMP2	17
GO:0018212	GO:0018212	peptidyl-tyrosine modification	25/540	357/14661	0.00164277422835841	0.0427580174855967	0.0373379734937091	ERBB3/PRNP/SFRP1/GPRC5B/CD81/EPHB1/AXL/GAS6/LRP8/ERBB4/IL6R/IGF1R/EPHB6/INSR/NTRK2/HDAC2/CRLF1/KDR/NRG1/GFRA1/EPHA4/PDGFRA/TDGF1/FGFR1/SOCS3	25
GO:1902903	GO:1902903	regulation of supramolecular fiber organization	25/540	357/14661	0.00164277422835841	0.0427580174855967	0.0373379734937091	APOA1/S100A10/FHOD3/SFRP1/CCN2/TJP1/SPTAN1/CAMSAP3/MTSS1/FLNA/CTTN/NCKAP1/ARHGEF10/ARHGAP18/ARPC5/CDKN1B/CYFIP2/SLAIN1/MAP1B/TACSTD2/RB1/EMILIN1/CXCL12/FKBP4/MYADM	25
GO:1901214	GO:1901214	regulation of neuron death	22/540	299/14661	0.00165293488132316	0.042783464511581	0.0373601948322456	ERBB3/SERPINF1/PRNP/EPHB1/CNTFR/AXL/NENF/CHMP4B/PRKCI/CCND1/UNC5B/UBE2M/CCL2/NTRK2/ELK1/SNCG/CRLF1/KDR/HSP90AB1/GRID2/DDIT4/NPY	22
GO:0003231	GO:0003231	cardiac ventricle development	12/540	121/14661	0.0016812745554007	0.0432765643845958	0.0377907889306408	BMPR2/CPE/CCN1/GATA4/ROBO1/ENG/BMP4/CITED2/NRG1/LMO4/SOX4/STRA6	12
GO:0032970	GO:0032970	regulation of actin filament-based process	26/540	378/14661	0.00172231891890521	0.0440894716658208	0.0385006513682397	APOA1/S100A10/FHOD3/SFRP1/NOTCH2/CCN2/TJP1/RAC3/SPTAN1/RHOB/MTSS1/FLNA/CTTN/NCKAP1/GATA4/ARHGEF10/ARHGAP18/ARPC5/CYFIP2/TACSTD2/CXCL12/PDGFRA/RND3/MYADM/BCAS3/BST2	26
GO:0014706	GO:0014706	striated muscle tissue development	19/540	244/14661	0.00176390973788981	0.0449001869468669	0.0392085996655349	ERBB3/FHOD3/NOTCH2/LMNA/OBSL1/ERBB4/GATA5/GATA4/SOX6/ENG/BMP4/CITED2/NRG1/ALDH1A2/ID2/PDGFRA/ACTC1/DIPK2A/HOPX	19
GO:0051017	GO:0051017	actin filament bundle assembly	14/540	155/14661	0.00177326344671035	0.0449001869468669	0.0392085996655349	APOA1/S100A10/SFRP1/CCN2/TJP1/MTSS1/FLNA/ZYX/PDLIM1/ARHGEF10/DPYSL3/ITGB5/TACSTD2/MARCKS	14
GO:0001894	GO:0001894	tissue homeostasis	19/540	245/14661	0.00184857336959028	0.0464464437571347	0.0405588515993551	COL2A1/ILDR2/CCN2/VCL/TJP1/RAC3/LAMC1/CHMP4B/WWTR1/LSR/PRKCA/PRDX1/CLCN3/DMD/RB1/KDR/LDB2/CYTL1/COL3A1	19
GO:0021953	GO:0021953	central nervous system neuron differentiation	15/540	173/14661	0.00185601314966643	0.0464464437571347	0.0405588515993551	HPRT1/EPHB1/ID4/RAC3/EPHB6/TOX/B4GALT5/NTRK2/HSP90AB1/NFIB/LMO4/EPHA4/SOX4/GRID2/NPY	15
GO:2001237	GO:2001237	negative regulation of extrinsic apoptotic signaling pathway	10/540	91/14661	0.00186850969752165	0.0464464437571347	0.0405588515993551	COL2A1/ITGA6/LMNA/ITGAV/CTTN/UNC5B/CFLAR/LGALS3/BMP4/PRDX2	10
GO:0051346	GO:0051346	negative regulation of hydrolase activity	22/540	302/14661	0.0018742072175019	0.0464464437571347	0.0405588515993551	APOA1/SERPINA5/SERPINF1/PRNP/WFDC2/CSTB/TIMP2/NR4A1/BOD1L1/SPOCK2/GAS6/ATP5IF1/SLC39A14/APLP2/WNK1/CAST/LGALS3/SERPINH1/PPP1R15A/BCAS3/AMOT/BST2	22
GO:0030325	GO:0030325	adrenal gland development	5/540	25/14661	0.0019171628691716	0.0465211552472421	0.0406240925951109	APOA1/INSR/CITED2/PDGFRA/STRA6	5
GO:0048745	GO:0048745	smooth muscle tissue development	5/540	25/14661	0.0019171628691716	0.0465211552472421	0.0406240925951109	ZFAND5/ENG/BMP4/COL3A1/STRA6	5
GO:0061339	GO:0061339	establishment or maintenance of monopolar cell polarity	5/540	25/14661	0.0019171628691716	0.0465211552472421	0.0406240925951109	LAMA1/CAMSAP3/PRKCI/MAP1B/SLC9A3R1	5
GO:0071549	GO:0071549	cellular response to dexamethasone stimulus	5/540	25/14661	0.0019171628691716	0.0465211552472421	0.0406240925951109	SERPINF1/ASS1/IGF1R/CFLAR/DDIT4	5
GO:0043542	GO:0043542	endothelial cell migration	19/540	246/14661	0.00193664801401593	0.0467504823694313	0.0408243500091169	APOA1/SERPINF1/NR4A1/RHOB/BMPR2/EGR3/JCAD/PRKCA/ROBO1/DCN/BMP4/KDR/EMP2/TDGF1/PTN/BCAS3/AMOT/FGFR1/PLK2	19
GO:0048546	GO:0048546	digestive tract morphogenesis	7/540	49/14661	0.0019839334035488	0.0476450810677002	0.0416055485877162	SFRP1/SOX10/GATA4/BMP4/ID2/PDGFRA/STRA6	7
GO:0007422	GO:0007422	peripheral nervous system development	9/540	77/14661	0.00202856574318202	0.0484671169101796	0.0423233824420971	ERBB3/SOX10/EGR3/ARHGEF10/SLC5A3/NTRK2/CITED2/HOXD9/NRG1	9
GO:0001101	GO:0001101	response to acid chemical	12/540	124/14661	0.00207162279175159	0.0492433193202585	0.0430011927503754	CCN2/SESN1/ASS1/LAMTOR2/IGF1R/CDKN1B/NTRK2/PDGFRA/COL6A1/MMP2/COL1A1/COL3A1	12
GO:0045137	GO:0045137	development of primary sexual characteristics	17/540	211/14661	0.00210886237776813	0.0498740599899579	0.0435519801767236	INHA/SFRP1/NKX3-1/SRY/PRDX4/MAMLD1/CCND1/ADGRG1/GATA4/NRIP1/INSR/BIK/CITED2/KDR/GFRA1/PDGFRA/MMP2	17
GO:0003161	GO:0003161	cardiac conduction system development	6/540	37/14661	0.0021338696577121	0.049958285101913	0.0436255288392345	NOTCH2/GATA4/BMP4/NRG1/ID2/HOPX	6
GO:0021955	GO:0021955	central nervous system neuron axonogenesis	6/540	37/14661	0.0021338696577121	0.049958285101913	0.0436255288392345	EPHB1/EPHB6/B4GALT5/HSP90AB1/NFIB/EPHA4	6
GO:0001570	GO:0001570	vasculogenesis	9/540	78/14661	0.00222013545646546	0.0514900894932375	0.0449631603554779	QKI/ITGAV/ENG/NTRK2/CITED2/RAMP2/KDR/EMP2/AMOT	9
GO:0051701	GO:0051701	biological process involved in interaction with host	14/540	159/14661	0.00225191491258047	0.0514900894932375	0.0449631603554779	LGALS1/CD81/XPR1/AXL/ITGAV/GAS6/CHMP4B/TRIM8/ITGB5/INSR/TCP1/HSP90AB1/CHMP1B/CXCR4	14
GO:0030010	GO:0030010	establishment of cell polarity	13/540	142/14661	0.00226417988092391	0.0514900894932375	0.0449631603554779	LAMA1/EPHB1/FRMD4B/SHTN1/CAMSAP3/PRKCI/RUFY3/IGF1R/MAP1B/SLC9A3R1/HSP90AB1/BCAS3/AMOT	13
GO:0007264	GO:0007264	small GTPase mediated signal transduction	30/540	467/14661	0.00227128038837284	0.0514900894932375	0.0449631603554779	APOA1/NOTCH2/RAC3/SRGAP3/RHOB/ITGAV/CHML/SHTN1/PLEKHG1/NCKAP1/ADGRG1/MRAS/TRIM28/ARHGEF10/ARHGAP18/ROBO1/PREX1/RHEBL1/SHOC2/PPP2CB/ARHGAP23/RB1/DNM2/NRG1/HACD3/YWHAQ/RND3/AMOT/COL3A1/PLK2	30
GO:0007411	GO:0007411	axon guidance	18/540	231/14661	0.0022866472189558	0.0514900894932375	0.0449631603554779	NOTCH2/SEMA6A/LAMA1/PLXNC1/EPHB1/BMPR2/SEMA7A/UNC5B/ROBO1/EPHB6/KIF5C/DPYSL2/CXCL12/NFIB/EPHA4/NRXN3/TUBB2B/CRMP1	18
GO:0070482	GO:0070482	response to oxygen levels	22/540	307/14661	0.00229902701806184	0.0514900894932375	0.0449631603554779	SFRP1/CCN2/LMNA/ATP1B1/NKX3-1/PDK3/JUND/ARNT2/PDLIM1/CDKN1B/CFLAR/EP300/ACTN4/HDAC2/CITED2/CXCL12/CXCR4/EPHA4/HIF3A/MMP2/COL1A1/DDIT4	22
GO:0032967	GO:0032967	positive regulation of collagen biosynthetic process	5/540	26/14661	0.00230271812747805	0.0514900894932375	0.0449631603554779	CCN2/ENG/HDAC2/BMP4/CREB3L1	5
GO:0033598	GO:0033598	mammary gland epithelial cell proliferation	5/540	26/14661	0.00230271812747805	0.0514900894932375	0.0449631603554779	DEAF1/CCND1/MAPK1/ROBO1/ID2	5
GO:0060740	GO:0060740	prostate gland epithelium morphogenesis	5/540	26/14661	0.00230271812747805	0.0514900894932375	0.0449631603554779	SFRP1/NKX3-1/ID4/BMP4/MMP2	5
GO:0070527	GO:0070527	platelet aggregation	8/540	64/14661	0.00231844001179976	0.0514900894932375	0.0449631603554779	VCL/CD9/FLNA/GNAS/PRKCA/TLN1/PDGFRA/PRKG1	8
GO:0022408	GO:0022408	negative regulation of cell-cell adhesion	15/540	177/14661	0.002320866879927	0.0514900894932375	0.0449631603554779	APOA1/PRNP/ILDR2/CD9/EPCAM/ASS1/WNK1/LGALS3/IRF1/MAD2L2/BMP4/CXCL12/PRDX2/PRKG1/MYADM	15
GO:0031032	GO:0031032	actomyosin structure organization	16/540	195/14661	0.00234351179954542	0.0515358139812012	0.0450030887670367	APOA1/S100A10/FHOD3/SFRP1/CCN2/OBSL1/TJP1/ZYX/PDLIM1/ARHGEF10/CNN3/ITGB5/CFLAR/TACSTD2/PDGFRA/ACTC1	16
GO:1901652	GO:1901652	response to peptide	30/540	468/14661	0.00234505099034442	0.0515358139812012	0.0450030887670367	SERPINF1/PRNP/CCN2/CYP11A1/JUND/NR4A1/PRKCI/ASS1/SLC39A14/IGF1R/POMC/CDKN1B/NCOA2/SOGA1/CFLAR/MAP1B/APPL1/INSR/RB1/CDK4/IRS1/CXCL12/SMARCC1/PLCB1/EPHA4/LDOC1/MMP2/COL1A1/COL3A1/SOCS3	30
GO:0050808	GO:0050808	synapse organization	27/540	407/14661	0.00236997540439852	0.0516163570038264	0.0450734220851073	PRNP/TANC2/OBSL1/CDH2/EPHB1/SNTA1/AMIGO2/SPOCK2/FLNA/LRP8/CTTN/ERBB4/IGF1R/ZDHHC12/MAP1B/INSR/CAST/LRRC4C/NTRK2/SNCG/NRG1/SLITRK2/EPHA4/TUBB/SYNDIG1/GRID2/LRRN3	27
GO:1904019	GO:1904019	epithelial cell apoptotic process	12/540	126/14661	0.00237087366362285	0.0516163570038264	0.0450734220851073	BMPR2/GAS6/PRKCI/IGF1R/CDKN1B/CFLAR/CAST/CCL2/RB1/RAMP2/KDR/ZFP36	12
GO:1901655	GO:1901655	cellular response to ketone	10/540	94/14661	0.00238343582633932	0.0516485000693717	0.0451014906673268	SERPINF1/SFRP1/SOX10/GAS6/ASS1/IGF1R/CFLAR/CDK4/ELK1/DDIT4	10
GO:0097485	GO:0097485	neuron projection guidance	18/540	232/14661	0.00239673610622496	0.0516962662912134	0.0451432020007771	NOTCH2/SEMA6A/LAMA1/PLXNC1/EPHB1/BMPR2/SEMA7A/UNC5B/ROBO1/EPHB6/KIF5C/DPYSL2/CXCL12/NFIB/EPHA4/NRXN3/TUBB2B/CRMP1	18
GO:2001236	GO:2001236	regulation of extrinsic apoptotic signaling pathway	13/540	143/14661	0.0024092778391145	0.0517273062324168	0.0451703072916688	COL2A1/SFRP1/ITGA6/LMNA/ITGAV/CTTN/UNC5B/CFLAR/LGALS3/BMP4/ITM2C/PRDX2/FGFR1	13
GO:0032965	GO:0032965	regulation of collagen biosynthetic process	6/540	38/14661	0.00245649306605734	0.052259366186124	0.0456349228565808	CCN2/ENG/EMILIN1/HDAC2/BMP4/CREB3L1	6
GO:0035329	GO:0035329	hippo signaling	6/540	38/14661	0.00245649306605734	0.052259366186124	0.0456349228565808	WWTR1/PJA2/TEAD1/MARK3/ARRDC3/AMOT	6
GO:0003205	GO:0003205	cardiac chamber development	14/540	161/14661	0.00252857350460232	0.0533059907599194	0.046548876376699	NOTCH2/BMPR2/CPE/CCN1/GATA4/ROBO1/IGF1R/ENG/BMP4/CITED2/NRG1/LMO4/SOX4/STRA6	14
GO:0048639	GO:0048639	positive regulation of developmental growth	14/540	161/14661	0.00252857350460232	0.0533059907599194	0.046548876376699	BMPR2/SEMA7A/SHTN1/ERBB4/RUFY3/MACF1/MAP1B/INSR/CXCL12/PLCB1/CXCR4/SYT1/CRABP2/HOPX	14
GO:0048144	GO:0048144	fibroblast proliferation	10/540	95/14661	0.00257837436784206	0.0541110188278206	0.0472518583770013	SFRP1/S100A6/GAS6/MED25/PRDX1/TP53INP1/SPHK1/CDK4/PDGFRA/COL3A1	10
GO:0002040	GO:0002040	sprouting angiogenesis	14/540	162/14661	0.0026770594430679	0.0559301342836473	0.0488403811539175	SEMA6A/TJP1/NR4A1/EGR3/JCAD/NAXE/CEMIP2/ROBO1/BMP4/CREB3L1/RAMP2/KDR/TDGF1/PLK2	14
GO:0010714	GO:0010714	positive regulation of collagen metabolic process	5/540	27/14661	0.002741717281732	0.0565206230778291	0.0493560190679747	CCN2/ENG/HDAC2/BMP4/CREB3L1	5
GO:0060512	GO:0060512	prostate gland morphogenesis	5/540	27/14661	0.002741717281732	0.0565206230778291	0.0493560190679747	SFRP1/NKX3-1/ID4/BMP4/MMP2	5
GO:0072012	GO:0072012	glomerulus vasculature development	5/540	27/14661	0.002741717281732	0.0565206230778291	0.0493560190679747	NOTCH2/IL6R/CFLAR/BMP4/PDGFRA	5
GO:0031103	GO:0031103	axon regeneration	7/540	52/14661	0.00281045603786375	0.0569552342827586	0.0497355385734147	FLNA/STK24/IGF1R/MAP1B/EPHA4/PTN/MMP2	7
GO:2000649	GO:2000649	regulation of sodium ion transmembrane transporter activity	7/540	52/14661	0.00281045603786375	0.0569552342827586	0.0497355385734147	ATP1B1/HECW2/WNK1/DMD/ACTN4/DNM2/SLC9A3R1	7
GO:0032835	GO:0032835	glomerulus development	8/540	66/14661	0.00282199955084843	0.0569552342827586	0.0497355385734147	NOTCH2/PPP3CA/MTSS1/IL6R/WWTR1/CFLAR/BMP4/PDGFRA	8
GO:0034764	GO:0034764	positive regulation of transmembrane transport	17/540	217/14661	0.00282837212248675	0.0569552342827586	0.0497355385734147	OPN3/ATP1B1/TCAF1/CALM1/PPP3CA/PLP1/PRKCI/FLNA/WNK1/APPL1/INSR/CCL2/DMD/ACTN4/DNM2/IRS1/SLC9A3R1	17
GO:0046777	GO:0046777	protein autophosphorylation	17/540	217/14661	0.00282837212248675	0.0569552342827586	0.0497355385734147	STK10/EPHB1/CALM1/TAOK3/SLK/ERBB4/STK24/TRIM28/IGF1R/INSR/MARK3/ENG/NTRK2/KDR/EPHA4/PDGFRA/FGFR1	17
GO:0042692	GO:0042692	muscle cell differentiation	26/540	392/14661	0.00283765809995625	0.0569552342827586	0.0497355385734147	FHOD3/LMNA/OBSL1/LAMA1/CDH2/QKI/CD81/CD9/PPP3CA/LAMC1/BMPR2/SPEG/GATA4/CFLAR/SOX6/DMD/ACTN4/RB1/ENG/BMP4/RAMP2/NRG1/ID2/PDGFRA/ACTC1/HOPX	26
GO:0030324	GO:0030324	lung development	15/540	181/14661	0.00287842018088394	0.0569552342827586	0.0497355385734147	CCN2/LAMA1/BMPR2/MAPK1/EP300/HS6ST1/BMP4/ELK1/KDR/NFIB/ALDH1A2/PDGFRA/COL3A1/STRA6/HOPX	15
GO:0002028	GO:0002028	regulation of sodium ion transport	9/540	81/14661	0.00288247224324605	0.0569552342827586	0.0497355385734147	ATP1B1/ATP1A1/SNTA1/HECW2/WNK1/DMD/ACTN4/DNM2/SLC9A3R1	9
GO:0071229	GO:0071229	cellular response to acid chemical	9/540	81/14661	0.00288247224324605	0.0569552342827586	0.0497355385734147	SESN1/ASS1/LAMTOR2/NTRK2/PDGFRA/COL6A1/MMP2/COL1A1/COL3A1	9
GO:0034101	GO:0034101	erythrocyte homeostasis	12/540	129/14661	0.00288504728283559	0.0569552342827586	0.0497355385734147	INHA/AXL/ATP5IF1/PRDX1/RB1/BMP4/CITED2/ZFP36/SLC25A38/ID2/ISG15/FAM210B	12
GO:0003184	GO:0003184	pulmonary valve morphogenesis	4/540	17/14661	0.00295432736456887	0.0580768404705755	0.0507149689720573	NOTCH2/ROBO1/BMP4/STRA6	4
GO:0009612	GO:0009612	response to mechanical stimulus	16/540	200/14661	0.00301996090114351	0.0591176379765867	0.0516238340686408	PHF24/CDH2/JUND/GATA4/IGF1R/MAP1B/DMD/ENG/IRF1/CITED2/CXCL12/CXCR4/PTN/MMP2/COL1A1/STRA6	16
GO:0060348	GO:0060348	bone development	17/540	219/14661	0.00310943289613883	0.0606144262054845	0.0529308881020769	COL2A1/NOTCH2/BMPR2/FLNA/GNAS/EP300/BBX/ENG/BMP4/CITED2/SERPINH1/KDR/BGN/COL1A1/COL3A1/ANXA6/LRRC17	17
GO:0008347	GO:0008347	glial cell migration	7/540	53/14661	0.00313756173933803	0.0609079172648994	0.0531871759760591	CD9/MBOAT7/LRP8/ADGRG1/CCL2/EPHA4/COL3A1	7
GO:0071392	GO:0071392	cellular response to estradiol stimulus	6/540	40/14661	0.00321001509870497	0.0617994229126713	0.0539656735819691	SFRP1/NRIP1/IGF1R/CFLAR/MMP2/FAM210B	6
GO:1904407	GO:1904407	positive regulation of nitric oxide metabolic process	6/540	40/14661	0.00321001509870497	0.0617994229126713	0.0539656735819691	ASS1/INSR/DNM2/HSP90AB1/DDAH2/NPY	6
GO:0007596	GO:0007596	blood coagulation	16/540	202/14661	0.00333231573528235	0.0638899547764629	0.0557912077836963	VCL/CD9/AXL/GAS6/FLNA/GNAS/PRKCA/PROCR/TLN1/EMILIN1/FBLN1/PRDX2/PDGFRA/PRKG1/TSPAN8/COL3A1	16
GO:0042542	GO:0042542	response to hydrogen peroxide	11/540	115/14661	0.00342877275408686	0.0652026622909823	0.056937515336394	RHOB/AXL/PPIF/STK24/PPP2CB/SPHK1/HDAC2/PYCR1/MMP2/MAP1LC3A/COL1A1	11
GO:0090100	GO:0090100	positive regulation of transmembrane receptor protein serine/threonine kinase signaling pathway	11/540	115/14661	0.00342877275408686	0.0652026622909823	0.056937515336394	INHA/NOTCH2/BMPR2/CCN1/GATA4/EP300/ENG/BMP4/CITED2/KDR/HSP90AB1	11
GO:0001889	GO:0001889	liver development	12/540	132/14661	0.00348620773055891	0.0660253732385121	0.057655938718914	NOTCH2/CADM1/CCND1/ASS1/LIMS2/FRZB/LSR/CFLAR/CITED2/ELK1/ALDH1A2/PTN	12
GO:0030323	GO:0030323	respiratory tube development	15/540	185/14661	0.00354208293988434	0.0666008034763402	0.0581584269124964	CCN2/LAMA1/BMPR2/MAPK1/EP300/HS6ST1/BMP4/ELK1/KDR/NFIB/ALDH1A2/PDGFRA/COL3A1/STRA6/HOPX	15
GO:0070997	GO:0070997	neuron death	23/540	338/14661	0.00354518121101789	0.0666008034763402	0.0581584269124964	ERBB3/SERPINF1/PRNP/EPHB1/CNTFR/AXL/NENF/CHMP4B/PRKCI/CCND1/UNC5B/UBE2M/CCL2/RB1/NTRK2/ELK1/SNCG/CRLF1/KDR/HSP90AB1/GRID2/DDIT4/NPY	23
GO:0001952	GO:0001952	regulation of cell-matrix adhesion	11/540	116/14661	0.00366583302550448	0.0684761974682428	0.0597960943086406	S100A10/SFRP1/VCL/CAMSAP3/PLEKHA2/SLK/MACF1/TLN1/KDR/EMP2/BCAS3	11
GO:0097062	GO:0097062	dendritic spine maintenance	4/540	18/14661	0.00368910185974006	0.0684761974682428	0.0597960943086406	PRNP/CTTN/IGF1R/INSR	4
GO:2000047	GO:2000047	regulation of cell-cell adhesion mediated by cadherin	4/540	18/14661	0.00368910185974006	0.0684761974682428	0.0597960943086406	TJP1/EPCAM/AFDN/MAD2L2	4
GO:0051057	GO:0051057	positive regulation of small GTPase mediated signal transduction	8/540	69/14661	0.00373269459186584	0.0687325067863146	0.0600199136315916	APOA1/NOTCH2/ITGAV/ADGRG1/ROBO1/SHOC2/NRG1/COL3A1	8
GO:0010464	GO:0010464	regulation of mesenchymal cell proliferation	5/540	29/14661	0.00379630285187125	0.0687325067863146	0.0600199136315916	LMNA/BMP4/KDR/NFIB/PRRX1	5
GO:0060674	GO:0060674	placenta blood vessel development	5/540	29/14661	0.00379630285187125	0.0687325067863146	0.0600199136315916	NOTCH2/CCN1/MAPK1/HS6ST1/SOCS3	5
GO:0061437	GO:0061437	renal system vasculature development	5/540	29/14661	0.00379630285187125	0.0687325067863146	0.0600199136315916	NOTCH2/IL6R/CFLAR/BMP4/PDGFRA	5
GO:0061440	GO:0061440	kidney vasculature development	5/540	29/14661	0.00379630285187125	0.0687325067863146	0.0600199136315916	NOTCH2/IL6R/CFLAR/BMP4/PDGFRA	5
GO:0036293	GO:0036293	response to decreased oxygen levels	20/540	281/14661	0.0038470102037655	0.0687325067863146	0.0600199136315916	SFRP1/CCN2/LMNA/ATP1B1/NKX3-1/PDK3/JUND/ARNT2/PDLIM1/CDKN1B/CFLAR/EP300/ACTN4/CITED2/CXCL12/CXCR4/EPHA4/HIF3A/MMP2/DDIT4	20
GO:0045861	GO:0045861	negative regulation of proteolysis	20/540	281/14661	0.0038470102037655	0.0687325067863146	0.0600199136315916	SERPINA5/SERPINF1/PRNP/WFDC2/CSTB/SVIP/TIMP2/NR4A1/SPOCK2/GAS6/APLP2/USP9X/CAST/SERPINH1/SMARCC1/HSP90AB1/TMEM98/EPHA4/EIF3H/BST2	20
GO:0048511	GO:0048511	rhythmic process	20/540	281/14661	0.0038470102037655	0.0687325067863146	0.0600199136315916	SERPINF1/HUWE1/OPN3/ID3/JUND/ID4/AXL/EGR3/ASS1/NRIP1/IGF1R/NCOA2/USP9X/EP300/NTRK2/HDAC2/ID2/PDGFRA/PTN/MMP2	20
GO:0050817	GO:0050817	coagulation	16/540	205/14661	0.00385043663258813	0.0687325067863146	0.0600199136315916	VCL/CD9/AXL/GAS6/FLNA/GNAS/PRKCA/PROCR/TLN1/EMILIN1/FBLN1/PRDX2/PDGFRA/PRKG1/TSPAN8/COL3A1	16
GO:0060541	GO:0060541	respiratory system development	16/540	205/14661	0.00385043663258813	0.0687325067863146	0.0600199136315916	CCN2/LAMA1/BMPR2/ASS1/MAPK1/EP300/HS6ST1/BMP4/ELK1/KDR/NFIB/ALDH1A2/PDGFRA/COL3A1/STRA6/HOPX	16
GO:0070542	GO:0070542	response to fatty acid	7/540	55/14661	0.00387820820475672	0.0689640153662655	0.0602220759798503	CCN2/ID3/PDK3/ASS1/CDK4/IRS1/PLCB1	7
GO:0034614	GO:0034614	cellular response to reactive oxygen species	12/540	134/14661	0.00394034792572516	0.0698025893002035	0.0609543515426366	RHOB/AXL/PPIF/MAPK1/PRDX1/SPHK1/HDAC2/PRDX2/PDGFRA/PYCR1/MMP2/MAP1LC3A	12
GO:1903510	GO:1903510	mucopolysaccharide metabolic process	9/540	85/14661	0.00399802516636459	0.0705560577655024	0.0616123096810174	CHST3/CHPF/SPOCK2/CEMIP2/CLTC/DCN/UGDH/DSEL/BGN	9
GO:0060840	GO:0060840	artery development	10/540	101/14661	0.00403219396933418	0.0707113180529074	0.0617478890375136	NKX3-1/BMPR2/ROBO1/ENG/BMP4/CITED2/PRRX1/SOX4/COL3A1/STRA6	10
GO:0097191	GO:0097191	extrinsic apoptotic signaling pathway	16/540	206/14661	0.00403717763513058	0.0707113180529074	0.0617478890375136	ERBB3/COL2A1/SFRP1/ITGA6/LMNA/ITGAV/CTTN/IL6R/UNC5B/CFLAR/LGALS3/BMP4/ITM2C/PRDX2/MLLT11/FGFR1	16
GO:0061008	GO:0061008	hepaticobiliary system development	12/540	135/14661	0.00418460983481013	0.0730190907130351	0.0637631264007141	NOTCH2/CADM1/CCND1/ASS1/LIMS2/FRZB/LSR/CFLAR/CITED2/ELK1/ALDH1A2/PTN	12
GO:0050920	GO:0050920	regulation of chemotaxis	16/540	207/14661	0.00423128308777102	0.0735580145743477	0.0642337357982522	SEMA6A/BMPR2/SEMA7A/GAS6/IL6R/MAPK1/ROBO1/WNK1/CCL2/CXCL12/KDR/CXCR4/PDGFRA/TUBB2B/PTN/FGFR1	16
GO:0060350	GO:0060350	endochondral bone morphogenesis	7/540	56/14661	0.0042948423020383	0.0743853913947823	0.0649562336035141	COL2A1/BMPR2/BMP4/SERPINH1/COL1A1/COL3A1/ANXA6	7
GO:0048678	GO:0048678	response to axon injury	9/540	86/14661	0.0043236393100947	0.0746067983175231	0.0651495747895362	AXL/FLNA/STK24/DPYSL3/IGF1R/MAP1B/EPHA4/PTN/MMP2	9
GO:0060538	GO:0060538	skeletal muscle organ development	14/540	171/14661	0.00436408919536131	0.0750269061298463	0.0655164293652029	FLNB/EPHB1/CNTFR/NR4A1/PPP3CA/ASS1/CFLAR/EP300/DMD/RB1/CITED2/HOXD9/DES/STRA6	14
GO:0048679	GO:0048679	regulation of axon regeneration	5/540	30/14661	0.00442000435586098	0.0753766071388709	0.0658218019660275	FLNA/STK24/IGF1R/EPHA4/PTN	5
GO:0060325	GO:0060325	face morphogenesis	5/540	30/14661	0.00442000435586098	0.0753766071388709	0.0658218019660275	EP300/PDGFRA/MMP2/COL1A1/STRA6	5
GO:0007599	GO:0007599	hemostasis	16/540	208/14661	0.00443296637820361	0.0753766071388709	0.0658218019660275	VCL/CD9/AXL/GAS6/FLNA/GNAS/PRKCA/PROCR/TLN1/EMILIN1/FBLN1/PRDX2/PDGFRA/PRKG1/TSPAN8/COL3A1	16
GO:0051882	GO:0051882	mitochondrial depolarization	4/540	19/14661	0.00453855597187938	0.0759930463662878	0.066360100813525	ATP5IF1/DCN/KDR/MLLT11	4
GO:0055003	GO:0055003	cardiac myofibril assembly	4/540	19/14661	0.00453855597187938	0.0759930463662878	0.066360100813525	FHOD3/OBSL1/PDGFRA/ACTC1	4
GO:0070886	GO:0070886	positive regulation of calcineurin-NFAT signaling cascade	4/540	19/14661	0.00453855597187938	0.0759930463662878	0.066360100813525	ERBB3/PPP3CA/CAMTA1/NRG1	4
GO:0106058	GO:0106058	positive regulation of calcineurin-mediated signaling	4/540	19/14661	0.00453855597187938	0.0759930463662878	0.066360100813525	ERBB3/PPP3CA/CAMTA1/NRG1	4
GO:0045765	GO:0045765	regulation of angiogenesis	21/540	305/14661	0.00455077483069206	0.0759930463662878	0.066360100813525	SERPINF1/SFRP1/SEMA6A/TJP1/RHOB/JCAD/NAXE/CEMIP2/GATA4/PRKCA/SPHK1/ENG/DCN/EMILIN1/CREB3L1/RAMP2/KDR/CXCR4/EMP2/AMOT/PLK2	21
GO:0007416	GO:0007416	synapse assembly	14/540	172/14661	0.00459546790527225	0.076465303466655	0.0667724941875084	OBSL1/CDH2/EPHB1/AMIGO2/SPOCK2/ERBB4/ZDHHC12/MAP1B/NTRK2/NRG1/SLITRK2/SYNDIG1/GRID2/LRRN3	14
GO:0010821	GO:0010821	regulation of mitochondrion organization	12/540	137/14661	0.00470955403764066	0.0780847411436578	0.0681866505168802	HUWE1/LMNA/TMEM14A/HRK/PPIF/CTTN/ATP5IF1/EP300/BIK/DCN/KDR/MLLT11	12
GO:1902105	GO:1902105	regulation of leukocyte differentiation	20/540	287/14661	0.00486369998791512	0.0789253020493868	0.0689206611811615	INHA/SFRP1/NOTCH2/PPP3CA/AXL/EGR3/GAS6/PHF10/PRKCA/TOX/RB1/FSTL3/IRF1/BMP4/SMARCC1/PRDX2/ID2/SOX4/PRXL2A/LRRC17	20
GO:0016032	GO:0016032	viral process	23/540	347/14661	0.0048764888699984	0.0789253020493868	0.0689206611811615	LGALS1/CD81/XPR1/AXL/ITGAV/FAM111A/GAS6/CHMP4B/TRIM28/TRIM8/ITGB5/EP300/INSR/CCL2/EIF3F/ZFP36/HSP90AB1/CHMP1B/CXCR4/HACD3/MVB12A/ISG15/BST2	23
GO:0003129	GO:0003129	heart induction	3/540	10/14661	0.00491271465857956	0.0789253020493868	0.0689206611811615	GATA5/ROBO1/BMP4	3
GO:0060346	GO:0060346	bone trabecula formation	3/540	10/14661	0.00491271465857956	0.0789253020493868	0.0689206611811615	SFRP1/MMP2/COL1A1	3
GO:0060768	GO:0060768	regulation of epithelial cell proliferation involved in prostate gland development	3/540	10/14661	0.00491271465857956	0.0789253020493868	0.0689206611811615	SERPINF1/NKX3-1/CDKN1B	3
GO:0072124	GO:0072124	regulation of glomerular mesangial cell proliferation	3/540	10/14661	0.00491271465857956	0.0789253020493868	0.0689206611811615	IL6R/CFLAR/BMP4	3
GO:0097048	GO:0097048	dendritic cell apoptotic process	3/540	10/14661	0.00491271465857956	0.0789253020493868	0.0689206611811615	AXL/GAS6/CXCL12	3
GO:1904181	GO:1904181	positive regulation of membrane depolarization	3/540	10/14661	0.00491271465857956	0.0789253020493868	0.0689206611811615	DCN/KDR/MLLT11	3
GO:2000668	GO:2000668	regulation of dendritic cell apoptotic process	3/540	10/14661	0.00491271465857956	0.0789253020493868	0.0689206611811615	AXL/GAS6/CXCL12	3
GO:0030038	GO:0030038	contractile actin filament bundle assembly	10/540	104/14661	0.00496892465424175	0.0790118952129084	0.0689962777189347	APOA1/S100A10/SFRP1/CCN2/TJP1/ZYX/PDLIM1/ARHGEF10/ITGB5/TACSTD2	10
GO:0043149	GO:0043149	stress fiber assembly	10/540	104/14661	0.00496892465424175	0.0790118952129084	0.0689962777189347	APOA1/S100A10/SFRP1/CCN2/TJP1/ZYX/PDLIM1/ARHGEF10/ITGB5/TACSTD2	10
GO:1903706	GO:1903706	regulation of hemopoiesis	24/540	368/14661	0.00498815836604651	0.0790118952129084	0.0689962777189347	INHA/SFRP1/NOTCH2/PPP3CA/AXL/EGR3/GAS6/PHF10/PRKCA/TOX/RB1/FSTL3/IRF1/BMP4/SMARCC1/ZFP36/PRDX2/ID2/SOX4/PTN/ISG15/FAM210B/PRXL2A/LRRC17	24
GO:0007043	GO:0007043	cell-cell junction assembly	12/540	138/14661	0.00499107012140672	0.0790118952129084	0.0689962777189347	CLDN11/VCL/CDH2/TJP1/CD9/GJB1/AFDN/LSR/PRKCA/TLN1/RAMP2/HOPX	12
GO:0007626	GO:0007626	locomotory behavior	15/540	192/14661	0.00500289956810646	0.0790118952129084	0.0689962777189347	HPRT1/CSTB/ANKH/CNP/NCOA2/CLCN3/SNCG/CXCL12/HOXD9/NRG1/EPHA4/ARRDC3/ID2/NPY1R/SELENOP	15
GO:0006022	GO:0006022	aminoglycan metabolic process	11/540	121/14661	0.00505502916576141	0.0795298154648154	0.0694485459431121	CHST3/CHPF/SPOCK2/CEMIP2/CLTC/B4GALT5/HS6ST1/DCN/UGDH/DSEL/BGN	11
GO:0043434	GO:0043434	response to peptide hormone	25/540	389/14661	0.0050698336967268	0.0795298154648154	0.0694485459431121	CCN2/CYP11A1/JUND/NR4A1/PRKCI/ASS1/SLC39A14/IGF1R/POMC/CDKN1B/NCOA2/SOGA1/CFLAR/MAP1B/APPL1/INSR/RB1/CDK4/IRS1/CXCL12/SMARCC1/PLCB1/COL1A1/COL3A1/SOCS3	25
GO:0001666	GO:0001666	response to hypoxia	19/540	269/14661	0.00517972391296037	0.0809809856056456	0.070715764477541	SFRP1/LMNA/ATP1B1/NKX3-1/PDK3/JUND/ARNT2/PDLIM1/CDKN1B/CFLAR/EP300/ACTN4/CITED2/CXCL12/CXCR4/EPHA4/HIF3A/MMP2/DDIT4	19
GO:0072574	GO:0072574	hepatocyte proliferation	4/540	20/14661	0.00551035624852751	0.0855758325396321	0.0747281645633642	NOTCH2/LIMS2/CFLAR/PTN	4
GO:0072575	GO:0072575	epithelial cell proliferation involved in liver morphogenesis	4/540	20/14661	0.00551035624852751	0.0855758325396321	0.0747281645633642	NOTCH2/LIMS2/CFLAR/PTN	4
GO:1901342	GO:1901342	regulation of vasculature development	21/540	311/14661	0.0056699465803752	0.0877617312889304	0.0766369768601159	SERPINF1/SFRP1/SEMA6A/TJP1/RHOB/JCAD/NAXE/CEMIP2/GATA4/PRKCA/SPHK1/ENG/DCN/EMILIN1/CREB3L1/RAMP2/KDR/CXCR4/EMP2/AMOT/PLK2	21
GO:0003206	GO:0003206	cardiac chamber morphogenesis	11/540	123/14661	0.00571536990263988	0.088171882041057	0.0769951365413146	NOTCH2/BMPR2/CPE/CCN1/GATA4/ROBO1/ENG/BMP4/CITED2/NRG1/SOX4	11
GO:0048844	GO:0048844	artery morphogenesis	8/540	74/14661	0.00573664803347543	0.0882080633266074	0.0770267314552112	BMPR2/ENG/BMP4/CITED2/PRRX1/SOX4/COL3A1/STRA6	8
GO:0090066	GO:0090066	regulation of anatomical structure size	29/540	477/14661	0.0057820474278949	0.0886136808110604	0.0773809325097431	FHOD3/SEMA6A/TMEM123/SNTA1/SPTAN1/BMPR2/SEMA7A/SHTN1/SLC12A5/CTTN/NCKAP1/RUFY3/ARHGAP18/MACF1/ARPC5/CYFIP2/CLCN3/MAP1B/DPYSL2/DNM2/CLNS1A/PPP1R15A/CXCL12/SLC9A3R1/HSP90AB1/PRKG1/MYADM/MMP2/CRABP2	29
GO:2001234	GO:2001234	negative regulation of apoptotic signaling pathway	16/540	214/14661	0.00581455028085534	0.0888196385524755	0.0775607828662843	COL2A1/ITGA6/LMNA/TMEM14A/ITGAV/PPIF/CTTN/GATA4/UNC5B/CFLAR/RB1/LGALS3/BMP4/CREB3L1/CXCL12/PRDX2	16
GO:0010765	GO:0010765	positive regulation of sodium ion transport	5/540	32/14661	0.0058802917113301	0.0895030607357774	0.0781575738511267	ATP1B1/WNK1/DMD/ACTN4/DNM2	5
GO:0050731	GO:0050731	positive regulation of peptidyl-tyrosine phosphorylation	14/540	177/14661	0.005905856255066	0.0895030607357774	0.0781575738511267	ERBB3/PRNP/GPRC5B/CD81/GAS6/LRP8/ERBB4/IL6R/HDAC2/CRLF1/NRG1/GFRA1/EPHA4/TDGF1	14
GO:0001890	GO:0001890	placenta development	12/540	141/14661	0.0059169226672289	0.0895030607357774	0.0781575738511267	NOTCH2/BMPR2/CCN1/TRIM28/MAPK1/CDKN1B/HS6ST1/CITED2/HSP90AB1/LDOC1/PTN/SOCS3	12
GO:0031345	GO:0031345	negative regulation of cell projection organization	14/540	178/14661	0.00620077796168198	0.0925055674899486	0.0807794802021332	PRNP/SEMA6A/PPP3CA/SEMA7A/FLNA/RUFY3/DPYSL3/TACSTD2/DNM2/HDAC2/FKBP4/ITM2C/EPHA4/CRMP1	14
GO:0097061	GO:0097061	dendritic spine organization	8/540	75/14661	0.00622042805489257	0.0925055674899486	0.0807794802021332	PRNP/TANC2/EPHB1/LRP8/CTTN/IGF1R/INSR/EPHA4	8
GO:0030307	GO:0030307	positive regulation of cell growth	13/540	160/14661	0.00628416679543312	0.0925055674899486	0.0807794802021332	SFRP1/BMPR2/SEMA7A/SHTN1/RUFY3/TEAD1/MACF1/MAP1B/SPHK1/CXCL12/CXCR4/SYT1/CRABP2	13
GO:0090497	GO:0090497	mesenchymal cell migration	7/540	60/14661	0.0063069778719157	0.0925055674899486	0.0807794802021332	SEMA6A/CDH2/SOX10/SEMA7A/ERBB4/BMP4/ANXA6	7
GO:0045445	GO:0045445	myoblast differentiation	10/540	108/14661	0.00647419995422084	0.0925055674899486	0.0807794802021332	LGALS1/ID3/PHF10/RB1/BMP4/SMARCC1/NRG1/PLCB1/IGFBP3/SOX4	10
GO:0090130	GO:0090130	tissue migration	22/540	335/14661	0.00647669836001219	0.0925055674899486	0.0807794802021332	APOA1/SERPINF1/NR4A1/RHOB/BMPR2/EGR3/JCAD/MACF1/PRKCA/ROBO1/TACSTD2/DCN/BMP4/KDR/EMP2/TDGF1/ACTC1/PTN/BCAS3/AMOT/FGFR1/PLK2	22
GO:0048286	GO:0048286	lung alveolus development	6/540	46/14661	0.00650712870372311	0.0925055674899486	0.0807794802021332	BMPR2/HS6ST1/BMP4/KDR/STRA6/HOPX	6
GO:0050919	GO:0050919	negative chemotaxis	6/540	46/14661	0.00650712870372311	0.0925055674899486	0.0807794802021332	APOA1/SEMA6A/ITGAV/SEMA7A/ROBO1/NRG1	6
GO:0070849	GO:0070849	response to epidermal growth factor	6/540	46/14661	0.00650712870372311	0.0925055674899486	0.0807794802021332	ERBB4/MAPK1/CFLAR/ZFP36/TDGF1/COL1A1	6
GO:0030320	GO:0030320	cellular monovalent inorganic anion homeostasis	3/540	11/14661	0.00657180384082599	0.0925055674899486	0.0807794802021332	CKB/SLC12A5/WNK1	3
GO:0030644	GO:0030644	cellular chloride ion homeostasis	3/540	11/14661	0.00657180384082599	0.0925055674899486	0.0807794802021332	CKB/SLC12A5/WNK1	3
GO:0034115	GO:0034115	negative regulation of heterotypic cell-cell adhesion	3/540	11/14661	0.00657180384082599	0.0925055674899486	0.0807794802021332	APOA1/WNK1/MYADM	3
GO:0044650	GO:0044650	adhesion of symbiont to host cell	3/540	11/14661	0.00657180384082599	0.0925055674899486	0.0807794802021332	CD81/GAS6/HSP90AB1	3
GO:0048251	GO:0048251	elastic fiber assembly	3/540	11/14661	0.00657180384082599	0.0925055674899486	0.0807794802021332	EMILIN1/COL3A1/MFAP4	3
GO:0060767	GO:0060767	epithelial cell proliferation involved in prostate gland development	3/540	11/14661	0.00657180384082599	0.0925055674899486	0.0807794802021332	SERPINF1/NKX3-1/CDKN1B	3
GO:0070587	GO:0070587	regulation of cell-cell adhesion involved in gastrulation	3/540	11/14661	0.00657180384082599	0.0925055674899486	0.0807794802021332	APOA1/WNK1/MYADM	3
GO:0072110	GO:0072110	glomerular mesangial cell proliferation	3/540	11/14661	0.00657180384082599	0.0925055674899486	0.0807794802021332	IL6R/CFLAR/BMP4	3
GO:1901535	GO:1901535	regulation of DNA demethylation	3/540	11/14661	0.00657180384082599	0.0925055674899486	0.0807794802021332	TRIM28/TOX/USP9X	3
GO:2000672	GO:2000672	negative regulation of motor neuron apoptotic process	3/540	11/14661	0.00657180384082599	0.0925055674899486	0.0807794802021332	ERBB3/CNTFR/CRLF1	3
GO:2000826	GO:2000826	regulation of heart morphogenesis	3/540	11/14661	0.00657180384082599	0.0925055674899486	0.0807794802021332	GATA5/ROBO1/BMP4	3
GO:2001223	GO:2001223	negative regulation of neuron migration	3/540	11/14661	0.00657180384082599	0.0925055674899486	0.0807794802021332	ADGRG1/NRG1/COL3A1	3
GO:0044000	GO:0044000	movement in host	12/540	143/14661	0.00660629627575256	0.0925055674899486	0.0807794802021332	LGALS1/CD81/XPR1/AXL/ITGAV/GAS6/CHMP4B/TRIM8/ITGB5/INSR/CHMP1B/CXCR4	12
GO:0045056	GO:0045056	transcytosis	4/540	21/14661	0.0066117952294812	0.0925055674899486	0.0807794802021332	LRPAP1/CLTC/IGF1R/FCGRT	4
GO:0072576	GO:0072576	liver morphogenesis	4/540	21/14661	0.0066117952294812	0.0925055674899486	0.0807794802021332	NOTCH2/LIMS2/CFLAR/PTN	4
GO:0098743	GO:0098743	cell aggregation	4/540	21/14661	0.0066117952294812	0.0925055674899486	0.0807794802021332	COL2A1/CCN2/MPZ/SOX6	4
GO:0007492	GO:0007492	endoderm development	8/540	76/14661	0.00673454748808673	0.0939408884640601	0.0820328586241891	MMP15/ITGAV/LAMC1/GATA4/ITGB5/BMP4/COL6A1/MMP2	8
GO:0002761	GO:0002761	regulation of myeloid leukocyte differentiation	10/540	109/14661	0.00690074003274857	0.0954530945225423	0.0833533761095392	INHA/SFRP1/NOTCH2/PPP3CA/PRKCA/RB1/FSTL3/ID2/PRXL2A/LRRC17	10
GO:0046579	GO:0046579	positive regulation of Ras protein signal transduction	7/540	61/14661	0.006904420015904	0.0954530945225423	0.0833533761095392	APOA1/NOTCH2/ADGRG1/ROBO1/SHOC2/NRG1/COL3A1	7
GO:0051965	GO:0051965	positive regulation of synapse assembly	7/540	61/14661	0.006904420015904	0.0954530945225423	0.0833533761095392	EPHB1/AMIGO2/NTRK2/SLITRK2/SYNDIG1/GRID2/LRRN3	7
GO:0048872	GO:0048872	homeostasis of number of cells	19/540	277/14661	0.00703743594316855	0.0970041836071665	0.0847078477743583	INHA/ILDR2/CDH2/RAC3/AXL/ADGRG1/ATP5IF1/PRDX1/RB1/BMP4/CITED2/ZFP36/PRDX2/SLC25A38/ID2/SOX4/TSC22D3/ISG15/FAM210B	19
GO:0038084	GO:0038084	vascular endothelial growth factor signaling pathway	6/540	47/14661	0.00723294076199049	0.0990209956627711	0.0864690069557755	SEMA6A/JCAD/ROBO1/DCN/KDR/PDGFRA	6
GO:0003158	GO:0003158	endothelium development	11/540	127/14661	0.00723881604626334	0.0990209956627711	0.0864690069557755	VCL/TJP1/RHOB/BMPR2/AFDN/BMP4/KDR/NRG1/PLCB1/CXCR4/MYADM	11
GO:0110053	GO:0110053	regulation of actin filament organization	18/540	258/14661	0.00724751223889353	0.0990209956627711	0.0864690069557755	APOA1/S100A10/FHOD3/SFRP1/CCN2/TJP1/SPTAN1/MTSS1/FLNA/CTTN/NCKAP1/ARHGEF10/ARHGAP18/ARPC5/CYFIP2/TACSTD2/CXCL12/MYADM	18
GO:0006790	GO:0006790	sulfur compound metabolic process	19/540	279/14661	0.00757788646145735	0.103232084865292	0.0901462947784939	GSTM4/PDK3/MICAL2/CHST3/CHPF/TSTD1/ACSS1/ACSM3/ELOVL2/ACSL4/SPOCK2/GAL3ST4/MPC2/PAPSS1/CIAO2B/DCN/UGDH/DSEL/BGN	19
GO:0032435	GO:0032435	negative regulation of proteasomal ubiquitin-dependent protein catabolic process	5/540	34/14661	0.00765053477226184	0.103315482620197	0.0902191209604639	SVIP/USP9X/SMARCC1/HSP90AB1/EIF3H	5
GO:0035633	GO:0035633	maintenance of blood-brain barrier	5/540	34/14661	0.00765053477226184	0.103315482620197	0.0902191209604639	VCL/TJP1/LAMC1/LSR/DMD	5
GO:0090162	GO:0090162	establishment of epithelial cell polarity	5/540	34/14661	0.00765053477226184	0.103315482620197	0.0902191209604639	LAMA1/FRMD4B/CAMSAP3/SLC9A3R1/AMOT	5
GO:0051099	GO:0051099	positive regulation of binding	13/540	164/14661	0.00768691130536355	0.103504947839979	0.0903845694019539	S100A10/CALM1/TRIM28/MED25/PPP2CB/USP9X/EP300/RB1/MARK3/BMP4/HSP90AB1/EPHA4/EIF3E	13
GO:0008637	GO:0008637	apoptotic mitochondrial changes	9/540	94/14661	0.00773121310330814	0.103504947839979	0.0903845694019539	LMNA/TMEM14A/HRK/PPIF/ERBB4/ATP5IF1/PPP2CB/BIK/MLLT11	9
GO:1905477	GO:1905477	positive regulation of protein localization to membrane	9/540	94/14661	0.00773121310330814	0.103504947839979	0.0903845694019539	PRNP/CD81/TCAF1/PRKCI/MTCL1/SLC5A3/ATP2C1/LGALS3/DPP10	9
GO:0045446	GO:0045446	endothelial cell differentiation	10/540	111/14661	0.00781887969547307	0.103897824096431	0.0907276443177786	VCL/TJP1/BMPR2/AFDN/BMP4/KDR/NRG1/PLCB1/CXCR4/MYADM	10
GO:0008211	GO:0008211	glucocorticoid metabolic process	4/540	22/14661	0.00784976048120703	0.103897824096431	0.0907276443177786	APOA1/ATP1A1/CYP11A1/CYP17A1	4
GO:0035089	GO:0035089	establishment of apical/basal cell polarity	4/540	22/14661	0.00784976048120703	0.103897824096431	0.0907276443177786	LAMA1/CAMSAP3/PRKCI/SLC9A3R1	4
GO:0050650	GO:0050650	chondroitin sulfate proteoglycan biosynthetic process	4/540	22/14661	0.00784976048120703	0.103897824096431	0.0907276443177786	CHST3/CHPF/UGDH/CYTL1	4
GO:0007179	GO:0007179	transforming growth factor beta receptor signaling pathway	15/540	202/14661	0.00790122423075879	0.103988146020071	0.0908065169547509	USP9Y/ZYX/ITGB5/USP9X/EP300/APPL1/MTMR4/DNM2/ENG/EMILIN1/HDAC2/CITED2/HSP90AB1/SINHCAF/COL3A1	15
GO:0050679	GO:0050679	positive regulation of epithelial cell proliferation	15/540	202/14661	0.00790122423075879	0.103988146020071	0.0908065169547509	SFRP1/NOTCH2/NR4A1/LAMC1/BMPR2/EGR3/JCAD/CCND1/PRKCA/CFLAR/BMP4/CXCL12/KDR/PTN/FGFR1	15
GO:0055081	GO:0055081	anion homeostasis	6/540	48/14661	0.00801548031584135	0.105194712088746	0.0918601376448535	CKB/XPR1/ANKH/SLC12A5/WNK1/SLC9A3R1	6
GO:0043954	GO:0043954	cellular component maintenance	7/540	63/14661	0.008223872182496	0.107626462073733	0.0939836368579156	PRNP/TJP1/CAMSAP3/MTSS1/CTTN/IGF1R/INSR	7
GO:0030203	GO:0030203	glycosaminoglycan metabolic process	10/540	112/14661	0.00831187059969207	0.108226549018125	0.094507656252201	CHST3/CHPF/SPOCK2/CEMIP2/CLTC/HS6ST1/DCN/UGDH/DSEL/BGN	10
GO:0001732	GO:0001732	formation of cytoplasmic translation initiation complex	3/540	12/14661	0.00852525080267267	0.108226549018125	0.094507656252201	EIF3F/EIF3H/EIF3E	3
GO:0010771	GO:0010771	negative regulation of cell morphogenesis involved in differentiation	3/540	12/14661	0.00852525080267267	0.108226549018125	0.094507656252201	TACSTD2/ACTN4/FBLN1	3
GO:0032823	GO:0032823	regulation of natural killer cell differentiation	3/540	12/14661	0.00852525080267267	0.108226549018125	0.094507656252201	AXL/GAS6/TOX	3
GO:0033690	GO:0033690	positive regulation of osteoblast proliferation	3/540	12/14661	0.00852525080267267	0.108226549018125	0.094507656252201	ITGAV/CCN1/IGF1R	3
GO:0060442	GO:0060442	branching involved in prostate gland morphogenesis	3/540	12/14661	0.00852525080267267	0.108226549018125	0.094507656252201	SFRP1/NKX3-1/BMP4	3
GO:0070141	GO:0070141	response to UV-A	3/540	12/14661	0.00852525080267267	0.108226549018125	0.094507656252201	OPN3/CCND1/MMP2	3
GO:0070586	GO:0070586	cell-cell adhesion involved in gastrulation	3/540	12/14661	0.00852525080267267	0.108226549018125	0.094507656252201	APOA1/WNK1/MYADM	3
GO:1900025	GO:1900025	negative regulation of substrate adhesion-dependent cell spreading	3/540	12/14661	0.00852525080267267	0.108226549018125	0.094507656252201	TACSTD2/ACTN4/FBLN1	3
GO:1900272	GO:1900272	negative regulation of long-term synaptic potentiation	3/540	12/14661	0.00852525080267267	0.108226549018125	0.094507656252201	PRNP/EPHA4/PTN	3
GO:1901722	GO:1901722	regulation of cell proliferation involved in kidney development	3/540	12/14661	0.00852525080267267	0.108226549018125	0.094507656252201	IL6R/CFLAR/BMP4	3
GO:0035270	GO:0035270	endocrine system development	11/540	130/14661	0.0085761826758402	0.108577269257444	0.0948139188847894	APOA1/CDH2/IL6R/MAPK1/INSR/BMP4/CITED2/ALDH1A2/PDGFRA/SOX4/STRA6	11
GO:1901215	GO:1901215	negative regulation of neuron death	15/540	204/14661	0.00861615377287316	0.108787697636358	0.0949976731768785	ERBB3/SERPINF1/CNTFR/AXL/NENF/CHMP4B/PRKCI/CCND1/UNC5B/CCL2/NTRK2/CRLF1/KDR/HSP90AB1/NPY	15
GO:0046326	GO:0046326	positive regulation of glucose import	5/540	35/14661	0.0086613838390305	0.109063208935252	0.0952382604206341	OPN3/PRKCI/APPL1/INSR/IRS1	5
GO:0009410	GO:0009410	response to xenobiotic stimulus	23/540	365/14661	0.00879643170514939	0.11016821321046	0.0962031933797464	PRNP/SFRP1/ATP1A1/GSTM4/NKX3-1/SOX10/SLC12A5/GAS6/CCND1/ASS1/LRP8/GATA4/ABCD3/CDKN1B/MAP1B/RB1/ENG/CDK4/HDAC2/HSP90AB1/CXCR4/MMP2/COL1A1	23
GO:0045860	GO:0045860	positive regulation of protein kinase activity	23/540	365/14661	0.00879643170514939	0.11016821321046	0.0962031933797464	ERBB3/PRNP/GPRC5B/CALM1/BMPR2/TAOK3/GAS6/CCN1/CCND1/LRP8/ERBB4/IL6R/ROBO1/CDKN1B/WNK1/INSR/HSP90AB1/NRG1/EPHA4/EMP2/TDGF1/DIPK2A/FGFR1	23
GO:0032922	GO:0032922	circadian regulation of gene expression	7/540	64/14661	0.00894910069468675	0.111779785888862	0.0976104816846742	HUWE1/ID3/ID4/NRIP1/NCOA2/HDAC2/ID2	7
GO:1901654	GO:1901654	response to ketone	14/540	186/14661	0.00900810660118388	0.112168013119702	0.0979494968894726	SERPINF1/IGFBP7/SFRP1/NKX3-1/SOX10/GAS6/CCND1/ASS1/IGF1R/NCOA2/CFLAR/CDK4/ELK1/DDIT4	14
GO:0045927	GO:0045927	positive regulation of growth	17/540	244/14661	0.00902833331613832	0.112168013119702	0.0979494968894726	SFRP1/BMPR2/SEMA7A/SHTN1/ERBB4/RUFY3/TEAD1/MACF1/MAP1B/INSR/SPHK1/CXCL12/PLCB1/CXCR4/SYT1/CRABP2/HOPX	17
GO:0008277	GO:0008277	regulation of G protein-coupled receptor signaling pathway	11/540	131/14661	0.00906207541287157	0.112287790820661	0.098054091463462	GNG7/PHF24/FRMPD1/SLC39A14/CRTC3/PRKCA/DNM2/RAMP2/PLCB1/KCTD8/ARRDC3	11
GO:0048145	GO:0048145	regulation of fibroblast proliferation	8/540	80/14661	0.00911772186575668	0.112677629104935	0.0983945135031399	SFRP1/S100A6/GAS6/MED25/TP53INP1/SPHK1/CDK4/PDGFRA	8
GO:0021801	GO:0021801	cerebral cortex radial glia-guided migration	4/540	23/14661	0.0092307094487881	0.113173356110273	0.0988274017162493	MBOAT7/LRP8/ADGRG1/COL3A1	4
GO:0022030	GO:0022030	telencephalon glial cell migration	4/540	23/14661	0.0092307094487881	0.113173356110273	0.0988274017162493	MBOAT7/LRP8/ADGRG1/COL3A1	4
GO:0031579	GO:0031579	membrane raft organization	4/540	23/14661	0.0092307094487881	0.113173356110273	0.0988274017162493	S100A10/NAXE/EMP2/MYADM	4
GO:0070374	GO:0070374	positive regulation of ERK1 and ERK2 cascade	14/540	187/14661	0.00942000773148789	0.11519111816536	0.100589390474377	NOTCH2/CCN2/SEMA7A/GAS6/ERBB4/GATA4/PRKCA/CFLAR/CCL2/BMP4/KDR/NRG1/PDGFRA/NPY	14
GO:0010638	GO:0010638	positive regulation of organelle organization	28/540	474/14661	0.0096011838484488	0.117084694574187	0.102242935468247	APOA1/S100A10/SFRP1/CCN2/HRK/PPIF/MTSS1/CTTN/NCKAP1/ATP5IF1/TRIM28/MAPK1/ARHGEF10/ATF7IP2/CDKN1B/SLAIN1/MAP1B/INSR/SPHK1/RB1/BIK/DCN/TCP1/KDR/PLCB1/SYT1/BCAS3/MLLT11	28
GO:0071385	GO:0071385	cellular response to glucocorticoid stimulus	6/540	50/14661	0.00976008830131896	0.117084694574187	0.102242935468247	SERPINF1/ASS1/IGF1R/CFLAR/ZFP36/DDIT4	6
GO:0018208	GO:0018208	peptidyl-proline modification	5/540	36/14661	0.00976091846582043	0.117084694574187	0.102242935468247	PPIF/PRDX4/RANBP2/FKBP4/FKBP7	5
GO:0043403	GO:0043403	skeletal muscle tissue regeneration	5/540	36/14661	0.00976091846582043	0.117084694574187	0.102242935468247	CD81/CD9/PPP3CA/CFLAR/HOPX	5
GO:0060323	GO:0060323	head morphogenesis	5/540	36/14661	0.00976091846582043	0.117084694574187	0.102242935468247	EP300/PDGFRA/MMP2/COL1A1/STRA6	5
GO:0071772	GO:0071772	response to BMP	13/540	169/14661	0.00977578772444912	0.117084694574187	0.102242935468247	COL2A1/SFRP1/NOTCH2/USP9Y/BMPR2/CCN1/GATA5/GATA4/USP9X/FSTL3/ENG/BMP4/KDR	13
GO:0071773	GO:0071773	cellular response to BMP stimulus	13/540	169/14661	0.00977578772444912	0.117084694574187	0.102242935468247	COL2A1/SFRP1/NOTCH2/USP9Y/BMPR2/CCN1/GATA5/GATA4/USP9X/FSTL3/ENG/BMP4/KDR	13
GO:0033273	GO:0033273	response to vitamin	8/540	81/14661	0.00980103689288111	0.117084694574187	0.102242935468247	SFRP1/GAS6/CCND1/GATA4/IGF1R/MAP1B/ALDH1A2/COL1A1	8
GO:0034109	GO:0034109	homotypic cell-cell adhesion	8/540	81/14661	0.00980103689288111	0.117084694574187	0.102242935468247	VCL/CD9/FLNA/GNAS/PRKCA/TLN1/PDGFRA/PRKG1	8
GO:0010631	GO:0010631	epithelial cell migration	21/540	328/14661	0.0101229716476913	0.120621291321212	0.10533123009376	APOA1/SERPINF1/NR4A1/RHOB/BMPR2/EGR3/JCAD/MACF1/PRKCA/ROBO1/TACSTD2/DCN/BMP4/KDR/EMP2/TDGF1/PTN/BCAS3/AMOT/FGFR1/PLK2	21
GO:0052547	GO:0052547	regulation of peptidase activity	23/540	370/14661	0.0102535562202368	0.121656870587556	0.106235538419336	SERPINA5/SERPINF1/PRNP/CCN2/WFDC2/PSME4/CSTB/NKX3-1/TIMP2/NR4A1/SPOCK2/GAS6/CCN1/APLP2/ROBO1/CYFIP2/CFLAR/CAST/SERPINH1/FBLN1/EPHA4/PCOLCE/BST2	23
GO:0034284	GO:0034284	response to monosaccharide	14/540	189/14661	0.0102882178603771	0.121656870587556	0.106235538419336	SERPINF1/ILDR2/CCN2/PDK3/PPP3CA/GAS6/GATA4/SLC39A14/IGF1R/CDKN1B/MPC2/PLCB1/SOX4/COL6A2	14
GO:0071383	GO:0071383	cellular response to steroid hormone stimulus	14/540	189/14661	0.0102882178603771	0.121656870587556	0.106235538419336	SERPINF1/SFRP1/ATP1A1/NKX3-1/SOX10/ASS1/IGF1R/CFLAR/EP300/RBFOX2/BMP4/ZFP36/FKBP4/DDIT4	14
GO:0048568	GO:0048568	embryonic organ development	26/540	434/14661	0.0103961291367019	0.122361323159088	0.106850693961856	COL2A1/NOTCH2/ID3/MICAL2/CCN1/TRIM28/FRZB/TEAD1/MAPK1/GATA4/MYO6/MTHFD1L/HS6ST1/ENG/BMP4/CITED2/SLC9A3R1/KDR/HOXD9/ALDH1A2/PRRX1/ID2/PDGFRA/TUBB2B/STRA6/SOCS3	26
GO:0034332	GO:0034332	adherens junction organization	6/540	51/14661	0.0107267485641725	0.122361323159088	0.106850693961856	VCL/TJP1/CAMSAP3/MTSS1/RAMP2/EPHA4	6
GO:0003181	GO:0003181	atrioventricular valve morphogenesis	4/540	24/14661	0.0107606495835027	0.122361323159088	0.106850693961856	BMPR2/CCN1/GATA4/SOX4	4
GO:0022010	GO:0022010	central nervous system myelination	4/540	24/14661	0.0107606495835027	0.122361323159088	0.106850693961856	ID4/SOX10/PLP1/B4GALT5	4
GO:0032291	GO:0032291	axon ensheathment in central nervous system	4/540	24/14661	0.0107606495835027	0.122361323159088	0.106850693961856	ID4/SOX10/PLP1/B4GALT5	4
GO:0035357	GO:0035357	peroxisome proliferator activated receptor signaling pathway	4/540	24/14661	0.0107606495835027	0.122361323159088	0.106850693961856	PDK3/NCOA2/ACTN4/CITED2	4
GO:0045649	GO:0045649	regulation of macrophage differentiation	4/540	24/14661	0.0107606495835027	0.122361323159088	0.106850693961856	INHA/PRKCA/RB1/ID2	4
GO:2000738	GO:2000738	positive regulation of stem cell differentiation	4/540	24/14661	0.0107606495835027	0.122361323159088	0.106850693961856	GATA4/SOX6/TACSTD2/PTN	4
GO:0032510	GO:0032510	endosome to lysosome transport via multivesicular body sorting pathway	3/540	13/14661	0.0107834562931974	0.122361323159088	0.106850693961856	CHMP4B/CHMP1B/MVB12A	3
GO:0035455	GO:0035455	response to interferon-alpha	3/540	13/14661	0.0107834562931974	0.122361323159088	0.106850693961856	AXL/GAS6/BST2	3
GO:0044406	GO:0044406	adhesion of symbiont to host	3/540	13/14661	0.0107834562931974	0.122361323159088	0.106850693961856	CD81/GAS6/HSP90AB1	3
GO:0061430	GO:0061430	bone trabecula morphogenesis	3/540	13/14661	0.0107834562931974	0.122361323159088	0.106850693961856	SFRP1/MMP2/COL1A1	3
GO:0070278	GO:0070278	extracellular matrix constituent secretion	3/540	13/14661	0.0107834562931974	0.122361323159088	0.106850693961856	CCN2/ENG/CREB3L1	3
GO:0099170	GO:0099170	postsynaptic modulation of chemical synaptic transmission	3/540	13/14661	0.0107834562931974	0.122361323159088	0.106850693961856	RNF19A/PPP3CA/PLCB1	3
GO:1905939	GO:1905939	regulation of gonad development	3/540	13/14661	0.0107834562931974	0.122361323159088	0.106850693961856	SRY/INSR/CITED2	3
GO:2000345	GO:2000345	regulation of hepatocyte proliferation	3/540	13/14661	0.0107834562931974	0.122361323159088	0.106850693961856	LIMS2/CFLAR/PTN	3
GO:0090132	GO:0090132	epithelium migration	21/540	330/14661	0.0107942699760432	0.122361323159088	0.106850693961856	APOA1/SERPINF1/NR4A1/RHOB/BMPR2/EGR3/JCAD/MACF1/PRKCA/ROBO1/TACSTD2/DCN/BMP4/KDR/EMP2/TDGF1/PTN/BCAS3/AMOT/FGFR1/PLK2	21
GO:0002683	GO:0002683	negative regulation of immune system process	24/540	393/14661	0.0108601719663492	0.122809565998109	0.107242117143433	APOA1/INHA/PRNP/ILDR2/SFRP1/AXL/APPL1/CCL2/LGALS3/FSTL3/IRF1/EMILIN1/BMP4/CXCL12/PLCB1/PRDX2/ID2/TSC22D3/ISG15/COL3A1/LRRC17/PLK2/NPY/BST2	24
GO:0021762	GO:0021762	substantia nigra development	5/540	37/14661	0.0109526448420874	0.122959933299482	0.10737342375312	CKB/CALM1/PLP1/CNP/YWHAQ	5
GO:0048009	GO:0048009	insulin-like growth factor receptor signaling pathway	5/540	37/14661	0.0109526448420874	0.122959933299482	0.10737342375312	NKX3-1/IGF1R/IRS1/PLCB1/IGFBP3	5
GO:0070884	GO:0070884	regulation of calcineurin-NFAT signaling cascade	5/540	37/14661	0.0109526448420874	0.122959933299482	0.10737342375312	ERBB3/PRNP/PPP3CA/CAMTA1/NRG1	5
GO:0048545	GO:0048545	response to steroid hormone	20/540	310/14661	0.0110126241292556	0.123336095716832	0.107701903490822	SERPINF1/IGFBP7/SFRP1/CCN2/ATP1A1/NKX3-1/SOX10/CCND1/ASS1/IGF1R/NCOA2/CFLAR/EP300/ENG/RBFOX2/BMP4/ZFP36/FKBP4/COL1A1/DDIT4	20
GO:0050878	GO:0050878	regulation of body fluid levels	22/540	352/14661	0.0112084207532682	0.125227895178601	0.10935389678501	VCL/CD9/PPP3CA/AXL/GAS6/CCND1/FLNA/ERBB4/GNAS/LSR/PRKCA/WNK1/PROCR/TLN1/EMILIN1/FBLN1/PRDX2/PDGFRA/EMP2/PRKG1/TSPAN8/COL3A1	22
GO:0106027	GO:0106027	neuron projection organization	8/540	83/14661	0.0112808693908084	0.125545594439074	0.109631324207142	PRNP/TANC2/EPHB1/LRP8/CTTN/IGF1R/INSR/EPHA4	8
GO:0090092	GO:0090092	regulation of transmembrane receptor protein serine/threonine kinase signaling pathway	18/540	270/14661	0.0112907499613591	0.125545594439074	0.109631324207142	INHA/SFRP1/NOTCH2/BMPR2/CCN1/GATA4/EP300/MTMR4/DNM2/FSTL3/ENG/EMILIN1/HDAC2/BMP4/CITED2/KDR/HSP90AB1/SINHCAF	18
GO:0042698	GO:0042698	ovulation cycle	7/540	67/14661	0.0114059423442348	0.125632302333475	0.109707040932407	SERPINF1/AXL/NRIP1/IGF1R/PDGFRA/PTN/MMP2	7
GO:0001938	GO:0001938	positive regulation of endothelial cell proliferation	9/540	100/14661	0.0114064099349775	0.125632302333475	0.109707040932407	NR4A1/BMPR2/EGR3/JCAD/PRKCA/BMP4/CXCL12/KDR/FGFR1	9
GO:0010717	GO:0010717	regulation of epithelial to mesenchymal transition	9/540	100/14661	0.0114064099349775	0.125632302333475	0.109707040932407	SFRP1/WWTR1/ENG/MAD2L2/HDAC2/BMP4/EPHA4/EMP2/COL1A1	9
GO:0042177	GO:0042177	negative regulation of protein catabolic process	9/540	100/14661	0.0114064099349775	0.125632302333475	0.109707040932407	SVIP/TIMP2/FLNA/USP9X/MAD2L2/SMARCC1/HSP90AB1/NRG1/EIF3H	9
GO:0043534	GO:0043534	blood vessel endothelial cell migration	12/540	154/14661	0.0116040572899885	0.127507789891643	0.111344790034274	APOA1/NR4A1/EGR3/JCAD/PRKCA/ROBO1/KDR/EMP2/TDGF1/AMOT/FGFR1/PLK2	12
GO:0001935	GO:0001935	endothelial cell proliferation	13/540	173/14661	0.0117463616960045	0.128767762686318	0.112445047566706	APOA1/NR4A1/BMPR2/EGR3/JCAD/ATP5IF1/PRKCA/CCL2/BMP4/CXCL12/KDR/ALDH1A2/FGFR1	13
GO:0045429	GO:0045429	positive regulation of nitric oxide biosynthetic process	5/540	38/14661	0.0122399405657283	0.13355007750756	0.116621151945125	ASS1/INSR/DNM2/HSP90AB1/DDAH2	5
GO:0106056	GO:0106056	regulation of calcineurin-mediated signaling	5/540	38/14661	0.0122399405657283	0.13355007750756	0.116621151945125	ERBB3/PRNP/PPP3CA/CAMTA1/NRG1	5
GO:0001778	GO:0001778	plasma membrane repair	4/540	25/14661	0.0124451232433753	0.134086766603921	0.117089809858487	S100A10/CHMP4B/CHMP1B/ANXA6	4
GO:0003148	GO:0003148	outflow tract septum morphogenesis	4/540	25/14661	0.0124451232433753	0.134086766603921	0.117089809858487	BMPR2/ROBO1/ENG/BMP4	4
GO:0062149	GO:0062149	detection of stimulus involved in sensory perception of pain	4/540	25/14661	0.0124451232433753	0.134086766603921	0.117089809858487	PHF24/EPHB1/CXCL12/CXCR4	4
GO:0090200	GO:0090200	positive regulation of release of cytochrome c from mitochondria	4/540	25/14661	0.0124451232433753	0.134086766603921	0.117089809858487	HRK/PPIF/BIK/MLLT11	4
GO:1900746	GO:1900746	regulation of vascular endothelial growth factor signaling pathway	4/540	25/14661	0.0124451232433753	0.134086766603921	0.117089809858487	SEMA6A/JCAD/ROBO1/DCN	4
GO:0010595	GO:0010595	positive regulation of endothelial cell migration	10/540	119/14661	0.012461809388173	0.134086766603921	0.117089809858487	RHOB/BMPR2/JCAD/PRKCA/BMP4/KDR/TDGF1/BCAS3/FGFR1/PLK2	10
GO:1903034	GO:1903034	regulation of response to wounding	12/540	156/14661	0.0127628291933167	0.136694301636006	0.119366811451105	CD9/FLNA/STK24/IGF1R/EMILIN1/CXCR4/EPHA4/PRDX2/PDGFRA/PRKG1/TSPAN8/PTN	12
GO:1905475	GO:1905475	regulation of protein localization to membrane	12/540	156/14661	0.0127628291933167	0.136694301636006	0.119366811451105	PRNP/CDH2/CD81/TCAF1/PRKCI/CLTC/MTCL1/SLC5A3/ATP2C1/APPL1/LGALS3/DPP10	12
GO:0007566	GO:0007566	embryo implantation	6/540	53/14661	0.0128599569763004	0.137104209502479	0.11972475903505	IGFBP7/TRIM28/FBLN1/FKBP4/EMP2/MMP2	6
GO:0010718	GO:0010718	positive regulation of epithelial to mesenchymal transition	6/540	53/14661	0.0128599569763004	0.137104209502479	0.11972475903505	WWTR1/ENG/HDAC2/BMP4/EMP2/COL1A1	6
GO:0046718	GO:0046718	viral entry into host cell	10/540	120/14661	0.013163035314263	0.139190554164016	0.121546636807971	LGALS1/CD81/XPR1/AXL/ITGAV/GAS6/TRIM8/ITGB5/INSR/CXCR4	10
GO:0050818	GO:0050818	regulation of coagulation	7/540	69/14661	0.0132938217193585	0.139190554164016	0.121546636807971	CD9/PROCR/EMILIN1/PRDX2/PDGFRA/PRKG1/TSPAN8	7
GO:0001771	GO:0001771	immunological synapse formation	3/540	14/14661	0.0133544060337659	0.139190554164016	0.121546636807971	CD81/EPHB1/LGALS3	3
GO:0006704	GO:0006704	glucocorticoid biosynthetic process	3/540	14/14661	0.0133544060337659	0.139190554164016	0.121546636807971	ATP1A1/CYP11A1/CYP17A1	3
GO:0050966	GO:0050966	detection of mechanical stimulus involved in sensory perception of pain	3/540	14/14661	0.0133544060337659	0.139190554164016	0.121546636807971	PHF24/CXCL12/CXCR4	3
GO:0060026	GO:0060026	convergent extension	3/540	14/14661	0.0133544060337659	0.139190554164016	0.121546636807971	SFRP1/TRIM28/FRZB	3
GO:0061307	GO:0061307	cardiac neural crest cell differentiation involved in heart development	3/540	14/14661	0.0133544060337659	0.139190554164016	0.121546636807971	MAPK1/BMP4/CITED2	3
GO:0061308	GO:0061308	cardiac neural crest cell development involved in heart development	3/540	14/14661	0.0133544060337659	0.139190554164016	0.121546636807971	MAPK1/BMP4/CITED2	3
GO:0090280	GO:0090280	positive regulation of calcium ion import	3/540	14/14661	0.0133544060337659	0.139190554164016	0.121546636807971	CCL2/LGALS3/CXCL12	3
GO:2000671	GO:2000671	regulation of motor neuron apoptotic process	3/540	14/14661	0.0133544060337659	0.139190554164016	0.121546636807971	ERBB3/CNTFR/CRLF1	3
GO:0009749	GO:0009749	response to glucose	13/540	176/14661	0.0134161205565128	0.139521664448199	0.121835775260625	SERPINF1/ILDR2/CCN2/PDK3/PPP3CA/GAS6/GATA4/SLC39A14/IGF1R/CDKN1B/MPC2/SOX4/COL6A2	13
GO:0009743	GO:0009743	response to carbohydrate	15/540	215/14661	0.013514900403708	0.140235904189033	0.122459477342238	SERPINF1/ILDR2/CCN2/PDK3/PPP3CA/GAS6/GATA4/SLC39A14/IGF1R/CDKN1B/MAP1B/MPC2/PLCB1/SOX4/COL6A2	15
GO:0071548	GO:0071548	response to dexamethasone	5/540	39/14661	0.0136260447325662	0.140923592120454	0.123059993345208	SERPINF1/ASS1/IGF1R/CFLAR/DDIT4	5
GO:0014013	GO:0014013	regulation of gliogenesis	9/540	103/14661	0.0136719175012761	0.140923592120454	0.123059993345208	ID4/SOX10/PRKCI/RB1/HDAC2/CXCR4/TMEM98/ID2/PTN	9
GO:0032231	GO:0032231	regulation of actin filament bundle assembly	9/540	103/14661	0.0136719175012761	0.140923592120454	0.123059993345208	APOA1/S100A10/SFRP1/CCN2/TJP1/MTSS1/FLNA/ARHGEF10/TACSTD2	9
GO:0007623	GO:0007623	circadian rhythm	14/540	196/14661	0.0138300445562721	0.142107913868582	0.124094189424446	HUWE1/OPN3/ID3/JUND/ID4/EGR3/ASS1/NRIP1/NCOA2/USP9X/EP300/NTRK2/HDAC2/ID2	14
GO:0030168	GO:0030168	platelet activation	10/540	121/14661	0.0138934863186324	0.142107913868582	0.124094189424446	VCL/CD9/AXL/FLNA/GNAS/PRKCA/TLN1/PDGFRA/PRKG1/COL3A1	10
GO:0030218	GO:0030218	erythrocyte differentiation	10/540	121/14661	0.0138934863186324	0.142107913868582	0.124094189424446	INHA/ATP5IF1/RB1/BMP4/CITED2/ZFP36/SLC25A38/ID2/ISG15/FAM210B	10
GO:0001936	GO:0001936	regulation of endothelial cell proliferation	12/540	158/14661	0.0140082071986629	0.142107913868582	0.124094189424446	NR4A1/BMPR2/EGR3/JCAD/ATP5IF1/PRKCA/CCL2/BMP4/CXCL12/KDR/ALDH1A2/FGFR1	12
GO:0010721	GO:0010721	negative regulation of cell development	13/540	177/14661	0.0140114463852861	0.142107913868582	0.124094189424446	SEMA6A/ID4/PPP3CA/SOX10/SEMA7A/RUFY3/FRZB/TACSTD2/ACTN4/RB1/FBLN1/TMEM98/PTN	13
GO:0045620	GO:0045620	negative regulation of lymphocyte differentiation	6/540	54/14661	0.0140308307318196	0.142107913868582	0.124094189424446	INHA/SFRP1/IRF1/BMP4/PRDX2/ID2	6
GO:0070169	GO:0070169	positive regulation of biomineral tissue development	6/540	54/14661	0.0140308307318196	0.142107913868582	0.124094189424446	BMPR2/CCN1/SLC4A2/BMP4/PTN/ISG15	6
GO:1903053	GO:1903053	regulation of extracellular matrix organization	6/540	54/14661	0.0140308307318196	0.142107913868582	0.124094189424446	LAMA1/LAMC1/CFLAR/RB1/ZNF469/EMILIN1	6
GO:0044342	GO:0044342	type B pancreatic cell proliferation	4/540	26/14661	0.0142891969008112	0.144070417567354	0.125807924424221	SFRP1/NR4A1/CDK4/IGFBP3	4
GO:0045669	GO:0045669	positive regulation of osteoblast differentiation	7/540	70/14661	0.0143173649567901	0.144070417567354	0.125807924424221	JUND/PPP3CA/BMPR2/CCN1/IL6R/WWTR1/BMP4	7
GO:1903036	GO:1903036	positive regulation of response to wounding	7/540	70/14661	0.0143173649567901	0.144070417567354	0.125807924424221	FLNA/STK24/IGF1R/EMILIN1/CXCR4/PRDX2/PTN	7
GO:0043491	GO:0043491	protein kinase B signaling	14/540	197/14661	0.0144046306386374	0.144636151175456	0.12630194514141	NKX3-1/AXL/GAS6/GATA4/IGF1R/INSR/CCL2/ENG/NTRK2/SLC9A3R1/KDR/HSP90AB1/NRG1/FGFR1	14
GO:0001837	GO:0001837	epithelial to mesenchymal transition	12/540	159/14661	0.0146645900676204	0.145972170296018	0.127468609300417	SFRP1/FLNA/TRIM28/WWTR1/ENG/MAD2L2/HDAC2/BMP4/EPHA4/EMP2/COL1A1/FGFR1	12
GO:0002262	GO:0002262	myeloid cell homeostasis	12/540	159/14661	0.0146645900676204	0.145972170296018	0.127468609300417	INHA/AXL/ATP5IF1/PRDX1/RB1/BMP4/CITED2/ZFP36/SLC25A38/ID2/ISG15/FAM210B	12
GO:0050680	GO:0050680	negative regulation of epithelial cell proliferation	12/540	159/14661	0.0146645900676204	0.145972170296018	0.127468609300417	SERPINF1/SFRP1/NKX3-1/MTSS1/ATP5IF1/LIMS2/ROBO1/CDKN1B/CCL2/RB1/BMP4/NFIB	12
GO:1901653	GO:1901653	cellular response to peptide	21/540	340/14661	0.0147060688086094	0.145972170296018	0.127468609300417	PRNP/CYP11A1/NR4A1/PRKCI/ASS1/SLC39A14/IGF1R/NCOA2/SOGA1/CFLAR/MAP1B/APPL1/INSR/RB1/CDK4/IRS1/SMARCC1/PLCB1/EPHA4/LDOC1/SOCS3	21
GO:2001233	GO:2001233	regulation of apoptotic signaling pathway	21/540	340/14661	0.0147060688086094	0.145972170296018	0.127468609300417	COL2A1/SFRP1/ITGA6/LMNA/NKX3-1/TMEM14A/ITGAV/PPIF/CTTN/GATA4/UNC5B/CFLAR/RB1/LGALS3/BMP4/CREB3L1/CXCL12/SLC9A3R1/ITM2C/PRDX2/FGFR1	21
GO:2000177	GO:2000177	regulation of neural precursor cell proliferation	8/540	87/14661	0.0147256750459602	0.145972170296018	0.127468609300417	CDH2/ID4/SOX10/ADGRG1/LIMS2/TOX/ID2/PTN	8
GO:0060326	GO:0060326	cell chemotaxis	17/540	258/14661	0.0150707131952867	0.149075271288409	0.130178358475323	EPHB1/NR4A1/EGR3/GAS6/IL6R/MAPK1/PREX1/WNK1/CCL2/LGALS3/CXCL12/KDR/CXCR4/PDGFRA/PTN/MMP2/FGFR1	17
GO:0110151	GO:0110151	positive regulation of biomineralization	6/540	55/14661	0.0152740090004396	0.150766118502221	0.131654872405663	BMPR2/CCN1/SLC4A2/BMP4/PTN/ISG15	6
GO:0021987	GO:0021987	cerebral cortex development	9/540	105/14661	0.0153570318677957	0.150854772153713	0.131732288242135	CDH2/MBOAT7/LRP8/ADGRG1/ROBO1/NTRK2/PLCB1/COL3A1/NPY	9
GO:0032414	GO:0032414	positive regulation of ion transmembrane transporter activity	9/540	105/14661	0.0153570318677957	0.150854772153713	0.131732288242135	ATP1B1/TCAF1/CALM1/PPP3CA/WNK1/CCL2/DMD/ACTN4/DNM2	9
GO:0010822	GO:0010822	positive regulation of mitochondrion organization	7/540	71/14661	0.0153959707307121	0.150854772153713	0.131732288242135	HRK/PPIF/ATP5IF1/BIK/DCN/KDR/MLLT11	7
GO:0050792	GO:0050792	regulation of viral process	10/540	123/14661	0.0154448865244304	0.150854772153713	0.131732288242135	LGALS1/AXL/FAM111A/TRIM28/TRIM8/ZFP36/CXCR4/HACD3/ISG15/BST2	10
GO:0071326	GO:0071326	cellular response to monosaccharide stimulus	10/540	123/14661	0.0154448865244304	0.150854772153713	0.131732288242135	SERPINF1/PDK3/PPP3CA/GAS6/GATA4/SLC39A14/IGF1R/MPC2/PLCB1/SOX4	10
GO:0060249	GO:0060249	anatomical structure homeostasis	19/540	300/14661	0.0155391267707178	0.151457723064381	0.132258808563806	COL2A1/ILDR2/CCN2/VCL/TJP1/RAC3/LAMC1/CHMP4B/WWTR1/LSR/PRKCA/PRDX1/CLCN3/DMD/RB1/KDR/LDB2/CYTL1/COL3A1	19
GO:0050866	GO:0050866	negative regulation of cell activation	14/540	199/14661	0.015608832929972	0.151819525304258	0.132574748432792	INHA/PRNP/ILDR2/SFRP1/CD9/AXL/LGALS3/IRF1/EMILIN1/BMP4/PRDX2/ID2/PDGFRA/PRKG1	14
GO:0043254	GO:0043254	regulation of protein-containing complex assembly	23/540	385/14661	0.0158288729527526	0.153638998097655	0.134163583250853	FHOD3/SVIP/HRK/SPTAN1/CAMSAP3/CTTN/NCKAP1/ARHGAP18/MED25/ARPC5/CDKN1B/CYFIP2/SLAIN1/MAP1B/EP300/RB1/LGALS3/BIK/FKBP4/NRG1/LMO4/MYADM/ISG15	23
GO:0071375	GO:0071375	cellular response to peptide hormone stimulus	18/540	280/14661	0.0158788949592208	0.153804098991705	0.13430775581002	CYP11A1/NR4A1/PRKCI/ASS1/SLC39A14/IGF1R/NCOA2/SOGA1/CFLAR/MAP1B/APPL1/INSR/RB1/CDK4/IRS1/SMARCC1/PLCB1/SOCS3	18
GO:0090316	GO:0090316	positive regulation of intracellular protein transport	11/540	142/14661	0.0159205513703735	0.153887653183756	0.134380718599025	PRNP/HUWE1/CD81/TCAF1/GAS6/FLNA/RUFY3/TRIM28/MTCL1/HSP90AB1/BCAS3	11
GO:0002685	GO:0002685	regulation of leukocyte migration	14/540	200/14661	0.0162391656344573	0.154643257104523	0.135040541500657	STK10/CD81/CD9/GAS6/IL6R/MAPK1/WNK1/FUT9/CCL2/LGALS3/EMILIN1/CXCL12/PLCB1/PTN	14
GO:0033599	GO:0033599	regulation of mammary gland epithelial cell proliferation	3/540	15/14661	0.0162438794853936	0.154643257104523	0.135040541500657	DEAF1/CCND1/ROBO1	3
GO:0045651	GO:0045651	positive regulation of macrophage differentiation	3/540	15/14661	0.0162438794853936	0.154643257104523	0.135040541500657	PRKCA/RB1/ID2	3
GO:0070262	GO:0070262	peptidyl-serine dephosphorylation	3/540	15/14661	0.0162438794853936	0.154643257104523	0.135040541500657	PPP3CA/PPP2CB/PPP1R15A	3
GO:0106070	GO:0106070	regulation of adenylate cyclase-activating G protein-coupled receptor signaling pathway	3/540	15/14661	0.0162438794853936	0.154643257104523	0.135040541500657	CRTC3/PRKCA/ARRDC3	3
GO:2001212	GO:2001212	regulation of vasculogenesis	3/540	15/14661	0.0162438794853936	0.154643257104523	0.135040541500657	RAMP2/KDR/EMP2	3
GO:0003171	GO:0003171	atrioventricular valve development	4/540	27/14661	0.0162974542258684	0.154643257104523	0.135040541500657	BMPR2/CCN1/GATA4/SOX4	4
GO:0021895	GO:0021895	cerebral cortex neuron differentiation	4/540	27/14661	0.0162974542258684	0.154643257104523	0.135040541500657	HPRT1/ID4/RAC3/TOX	4
GO:1902547	GO:1902547	regulation of cellular response to vascular endothelial growth factor stimulus	4/540	27/14661	0.0162974542258684	0.154643257104523	0.135040541500657	SEMA6A/JCAD/ROBO1/DCN	4
GO:1903051	GO:1903051	negative regulation of proteolysis involved in protein catabolic process	6/540	56/14661	0.0165915090042478	0.156632248805787	0.136777406860376	SVIP/USP9X/SMARCC1/HSP90AB1/EPHA4/EIF3H	6
GO:0009746	GO:0009746	response to hexose	13/540	181/14661	0.016597494941093	0.156632248805787	0.136777406860376	SERPINF1/ILDR2/CCN2/PDK3/PPP3CA/GAS6/GATA4/SLC39A14/IGF1R/CDKN1B/MPC2/SOX4/COL6A2	13
GO:0010463	GO:0010463	mesenchymal cell proliferation	5/540	41/14661	0.0167068893729843	0.156632248805787	0.136777406860376	LMNA/BMP4/KDR/NFIB/PRRX1	5
GO:0010828	GO:0010828	positive regulation of glucose transmembrane transport	5/540	41/14661	0.0167068893729843	0.156632248805787	0.136777406860376	OPN3/PRKCI/APPL1/INSR/IRS1	5
GO:0060412	GO:0060412	ventricular septum morphogenesis	5/540	41/14661	0.0167068893729843	0.156632248805787	0.136777406860376	BMPR2/ROBO1/BMP4/CITED2/SOX4	5
GO:0061097	GO:0061097	regulation of protein tyrosine kinase activity	8/540	89/14661	0.0167087846440172	0.156632248805787	0.136777406860376	ERBB3/PRNP/GPRC5B/GAS6/LRP8/ERBB4/NRG1/EPHA4	8
GO:0010594	GO:0010594	regulation of endothelial cell migration	14/540	201/14661	0.0168887968377641	0.158001816199082	0.137973366683488	SERPINF1/RHOB/BMPR2/JCAD/PRKCA/DCN/BMP4/KDR/EMP2/TDGF1/PTN/BCAS3/FGFR1/PLK2	14
GO:0060562	GO:0060562	epithelial tube morphogenesis	20/540	324/14661	0.0171027142217805	0.159539261847172	0.139315924365816	SFRP1/NOTCH2/LAMA1/NKX3-1/MICAL2/RHOB/DEAF1/MTSS1/GATA4/MTHFD1L/TACSTD2/ENG/BMP4/CITED2/KDR/LMO4/CXCR4/EPHA4/TMEM59L/SOX4	20
GO:0044409	GO:0044409	entry into host	10/540	125/14661	0.0171216207176617	0.159539261847172	0.139315924365816	LGALS1/CD81/XPR1/AXL/ITGAV/GAS6/TRIM8/ITGB5/INSR/CXCR4	10
GO:0007369	GO:0007369	gastrulation	13/540	182/14661	0.0172972629800306	0.160854188071782	0.140464169382957	APOA1/SFRP1/MMP15/ITGAV/BMPR2/ITGB5/WNK1/BMP4/UGDH/MYADM/COL6A1/AMOT/MMP2	13
GO:0006023	GO:0006023	aminoglycan biosynthetic process	7/540	73/14661	0.0177241802212855	0.163843165974145	0.143074261811338	CHST3/CHPF/CLTC/B4GALT5/HS6ST1/UGDH/DSEL	7
GO:0045661	GO:0045661	regulation of myoblast differentiation	7/540	73/14661	0.0177241802212855	0.163843165974145	0.143074261811338	ID3/PHF10/BMP4/SMARCC1/PLCB1/IGFBP3/SOX4	7
GO:1903351	GO:1903351	cellular response to dopamine	7/540	73/14661	0.0177241802212855	0.163843165974145	0.143074261811338	FLNA/GNAS/MAPK1/DNM2/HDAC2/SLC9A3R1/NSG1	7
GO:0030865	GO:0030865	cortical cytoskeleton organization	6/540	57/14661	0.0179852814606329	0.165273030226999	0.144322875210933	FHOD3/RAC3/RHOB/NCKAP1/TLN1/RND3	6
GO:0048857	GO:0048857	neural nucleus development	6/540	57/14661	0.0179852814606329	0.165273030226999	0.144322875210933	CKB/CALM1/PLP1/CNP/NFIB/YWHAQ	6
GO:0071384	GO:0071384	cellular response to corticosteroid stimulus	6/540	57/14661	0.0179852814606329	0.165273030226999	0.144322875210933	SERPINF1/ASS1/IGF1R/CFLAR/ZFP36/DDIT4	6
GO:0008015	GO:0008015	blood circulation	27/540	477/14661	0.0180485700141427	0.165528125385612	0.144545634282349	CCN2/ATP1B1/ATP1A1/TJP1/SNTA1/CALM1/ACSM3/BMPR2/GAS6/FLNA/GATA4/POMC/WNK1/DMD/EMILIN1/RAMP2/CXCL12/CXCR4/ID2/EMP2/NPY1R/PRKG1/ACTC1/MMP2/DES/HOPX/NPY	27
GO:0030510	GO:0030510	regulation of BMP signaling pathway	9/540	108/14661	0.0181642899030228	0.166262134888376	0.14518660009344	SFRP1/NOTCH2/BMPR2/CCN1/GATA4/FSTL3/ENG/BMP4/KDR	9
GO:0033157	GO:0033157	regulation of intracellular protein transport	14/540	203/14661	0.0182473845793343	0.166480332180978	0.14537713850487	PRNP/HUWE1/SVIP/CD81/TCAF1/GAS6/FLNA/RUFY3/ATP5IF1/TRIM28/MTCL1/BMP4/HSP90AB1/BCAS3	14
GO:0033173	GO:0033173	calcineurin-NFAT signaling cascade	5/540	42/14661	0.0184073394089251	0.166480332180978	0.14537713850487	ERBB3/PRNP/PPP3CA/CAMTA1/NRG1	5
GO:0045663	GO:0045663	positive regulation of myoblast differentiation	5/540	42/14661	0.0184073394089251	0.166480332180978	0.14537713850487	PHF10/SMARCC1/PLCB1/IGFBP3/SOX4	5
GO:0048713	GO:0048713	regulation of oligodendrocyte differentiation	5/540	42/14661	0.0184073394089251	0.166480332180978	0.14537713850487	ID4/HDAC2/CXCR4/TMEM98/PTN	5
GO:0071364	GO:0071364	cellular response to epidermal growth factor stimulus	5/540	42/14661	0.0184073394089251	0.166480332180978	0.14537713850487	ERBB4/CFLAR/ZFP36/TDGF1/COL1A1	5
GO:0018149	GO:0018149	peptide cross-linking	4/540	28/14661	0.0184739926459681	0.166480332180978	0.14537713850487	SPOCK2/DCN/BGN/COL3A1	4
GO:0021952	GO:0021952	central nervous system projection neuron axonogenesis	4/540	28/14661	0.0184739926459681	0.166480332180978	0.14537713850487	EPHB1/EPHB6/NFIB/EPHA4	4
GO:0035767	GO:0035767	endothelial cell chemotaxis	4/540	28/14661	0.0184739926459681	0.166480332180978	0.14537713850487	NR4A1/EGR3/KDR/FGFR1	4
GO:0044272	GO:0044272	sulfur compound biosynthetic process	10/540	127/14661	0.0189292269798015	0.16937168799268	0.147901983504865	PDK3/CHST3/CHPF/ACSS1/ELOVL2/ACSL4/MPC2/PAPSS1/UGDH/DSEL	10
GO:0050921	GO:0050921	positive regulation of chemotaxis	10/540	127/14661	0.0189292269798015	0.16937168799268	0.147901983504865	BMPR2/GAS6/IL6R/MAPK1/WNK1/CXCL12/KDR/CXCR4/PTN/FGFR1	10
GO:0043523	GO:0043523	regulation of neuron apoptotic process	14/540	204/14661	0.0189570542177052	0.16937168799268	0.147901983504865	ERBB3/PRNP/CNTFR/AXL/PRKCI/CCND1/UNC5B/UBE2M/CCL2/NTRK2/CRLF1/KDR/HSP90AB1/GRID2	14
GO:0045685	GO:0045685	regulation of glial cell differentiation	7/540	74/14661	0.0189766089573254	0.16937168799268	0.147901983504865	ID4/HDAC2/CXCR4/TMEM98/EPHA4/ID2/PTN	7
GO:1903350	GO:1903350	response to dopamine	7/540	74/14661	0.0189766089573254	0.16937168799268	0.147901983504865	FLNA/GNAS/MAPK1/DNM2/HDAC2/SLC9A3R1/NSG1	7
GO:0050730	GO:0050730	regulation of peptidyl-tyrosine phosphorylation	16/540	245/14661	0.0194230680318383	0.170077156857355	0.148518026514314	ERBB3/PRNP/SFRP1/GPRC5B/CD81/GAS6/LRP8/ERBB4/IL6R/HDAC2/CRLF1/NRG1/GFRA1/EPHA4/TDGF1/SOCS3	16
GO:0098742	GO:0098742	cell-cell adhesion via plasma-membrane adhesion molecules	16/540	245/14661	0.0194230680318383	0.170077156857355	0.148518026514314	APOA1/CLDN11/OBSL1/CADM1/CDH2/AMIGO2/GATA5/MPZ/ROBO1/WNK1/ATP2C1/LRRC4C/SLITRK2/PCDH9/GRID2/MYADM	16
GO:0050965	GO:0050965	detection of temperature stimulus involved in sensory perception of pain	3/540	16/14661	0.0194556449132618	0.170077156857355	0.148518026514314	EPHB1/CXCL12/CXCR4	3
GO:0061469	GO:0061469	regulation of type B pancreatic cell proliferation	3/540	16/14661	0.0194556449132618	0.170077156857355	0.148518026514314	SFRP1/NR4A1/CDK4	3
GO:0072109	GO:0072109	glomerular mesangium development	3/540	16/14661	0.0194556449132618	0.170077156857355	0.148518026514314	IL6R/CFLAR/BMP4	3
GO:1903358	GO:1903358	regulation of Golgi organization	3/540	16/14661	0.0194556449132618	0.170077156857355	0.148518026514314	CAMSAP3/MAPK1/DNM2	3
GO:0001755	GO:0001755	neural crest cell migration	6/540	58/14661	0.0194572063972892	0.170077156857355	0.148518026514314	SEMA6A/SOX10/SEMA7A/ERBB4/BMP4/ANXA6	6
GO:0033866	GO:0033866	nucleoside bisphosphate biosynthetic process	6/540	58/14661	0.0194572063972892	0.170077156857355	0.148518026514314	PDK3/ACSS1/ELOVL2/ACSL4/MPC2/PAPSS1	6
GO:0034030	GO:0034030	ribonucleoside bisphosphate biosynthetic process	6/540	58/14661	0.0194572063972892	0.170077156857355	0.148518026514314	PDK3/ACSS1/ELOVL2/ACSL4/MPC2/PAPSS1	6
GO:0034033	GO:0034033	purine nucleoside bisphosphate biosynthetic process	6/540	58/14661	0.0194572063972892	0.170077156857355	0.148518026514314	PDK3/ACSS1/ELOVL2/ACSL4/MPC2/PAPSS1	6
GO:0080164	GO:0080164	regulation of nitric oxide metabolic process	6/540	58/14661	0.0194572063972892	0.170077156857355	0.148518026514314	ASS1/INSR/DNM2/HSP90AB1/DDAH2/NPY	6
GO:0045637	GO:0045637	regulation of myeloid cell differentiation	13/540	185/14661	0.0195309740490933	0.170083753448085	0.148523786915387	INHA/SFRP1/NOTCH2/PPP3CA/PRKCA/RB1/FSTL3/ZFP36/ID2/ISG15/FAM210B/PRXL2A/LRRC17	13
GO:0055001	GO:0055001	muscle cell development	13/540	185/14661	0.0195309740490933	0.170083753448085	0.148523786915387	FHOD3/LMNA/OBSL1/PPP3CA/GATA4/CFLAR/DMD/ACTN4/ENG/BMP4/RAMP2/PDGFRA/ACTC1	13
GO:0043524	GO:0043524	negative regulation of neuron apoptotic process	11/540	147/14661	0.0200866788390522	0.173792765511944	0.151762641340171	ERBB3/CNTFR/AXL/PRKCI/CCND1/UNC5B/CCL2/NTRK2/CRLF1/KDR/HSP90AB1	11
GO:0072006	GO:0072006	nephron development	11/540	147/14661	0.0200866788390522	0.173792765511944	0.151762641340171	NOTCH2/PPP3CA/MTSS1/ERBB4/IL6R/WWTR1/CFLAR/TACSTD2/BMP4/TMEM59L/PDGFRA	11
GO:0021795	GO:0021795	cerebral cortex cell migration	5/540	43/14661	0.020218003628992	0.173792765511944	0.151762641340171	MBOAT7/LRP8/ADGRG1/ROBO1/COL3A1	5
GO:0035384	GO:0035384	thioester biosynthetic process	5/540	43/14661	0.020218003628992	0.173792765511944	0.151762641340171	PDK3/ACSS1/ELOVL2/ACSL4/MPC2	5
GO:0035987	GO:0035987	endodermal cell differentiation	5/540	43/14661	0.020218003628992	0.173792765511944	0.151762641340171	MMP15/ITGAV/ITGB5/COL6A1/MMP2	5
GO:0071616	GO:0071616	acyl-CoA biosynthetic process	5/540	43/14661	0.020218003628992	0.173792765511944	0.151762641340171	PDK3/ACSS1/ELOVL2/ACSL4/MPC2	5
GO:2001222	GO:2001222	regulation of neuron migration	5/540	43/14661	0.020218003628992	0.173792765511944	0.151762641340171	SEMA6A/SHTN1/ADGRG1/NRG1/COL3A1	5
GO:0001676	GO:0001676	long-chain fatty acid metabolic process	7/540	75/14661	0.0202897452266935	0.174088256005829	0.152020675198547	SLC27A3/GSTM4/QKI/PLP1/ELOVL2/ACSL4/ABCD3	7
GO:0003156	GO:0003156	regulation of animal organ formation	4/540	29/14661	0.0208224230130236	0.177540628822088	0.15503542219301	GATA5/ROBO1/BMP4/CITED2	4
GO:0033688	GO:0033688	regulation of osteoblast proliferation	4/540	29/14661	0.0208224230130236	0.177540628822088	0.15503542219301	SFRP1/ITGAV/CCN1/IGF1R	4
GO:1900745	GO:1900745	positive regulation of p38MAPK cascade	4/540	29/14661	0.0208224230130236	0.177540628822088	0.15503542219301	RELL1/PJA2/SPHK1/BMP4	4
GO:1903829	GO:1903829	positive regulation of protein localization	24/540	417/14661	0.0208445425983434	0.177540628822088	0.15503542219301	PRNP/HUWE1/CD81/TCAF1/ACSL4/GAS6/PRKCI/FLNA/ERBB4/RUFY3/TRIM28/WWTR1/RIC3/TRIM8/MTCL1/SLC5A3/MPC2/ATP2C1/LGALS3/TCP1/HSP90AB1/SOX4/BCAS3/DPP10	24
GO:0038034	GO:0038034	signal transduction in absence of ligand	6/540	59/14661	0.021009089238837	0.177931778803499	0.15537698965794	ERBB3/COL2A1/ITGAV/UNC5B/PRDX2/FGFR1	6
GO:0072577	GO:0072577	endothelial cell apoptotic process	6/540	59/14661	0.021009089238837	0.177931778803499	0.15537698965794	BMPR2/GAS6/PRKCI/CCL2/RAMP2/KDR	6
GO:0097192	GO:0097192	extrinsic apoptotic signaling pathway in absence of ligand	6/540	59/14661	0.021009089238837	0.177931778803499	0.15537698965794	ERBB3/COL2A1/ITGAV/UNC5B/PRDX2/FGFR1	6
GO:0090596	GO:0090596	sensory organ morphogenesis	17/540	268/14661	0.0210432303328457	0.177931778803499	0.15537698965794	COL2A1/NOTCH2/OBSL1/EPHB1/PRKCI/FRZB/MAPK1/MYO6/NTRK2/HDAC2/BMP4/CITED2/SLC9A3R1/KDR/OLFM3/PRRX1/STRA6	17
GO:0060349	GO:0060349	bone morphogenesis	8/540	93/14661	0.0212401040154783	0.179271095304553	0.156546533218581	COL2A1/BMPR2/BMP4/CITED2/SERPINH1/COL1A1/COL3A1/ANXA6	8
GO:0008344	GO:0008344	adult locomotory behavior	7/540	76/14661	0.021664910214668	0.182238476408612	0.159137766477849	CSTB/CNP/CLCN3/SNCG/CXCL12/HOXD9/EPHA4	7
GO:1902905	GO:1902905	positive regulation of supramolecular fiber organization	12/540	168/14661	0.0216699111247845	0.182238476408612	0.159137766477849	APOA1/S100A10/SFRP1/CCN2/MTSS1/CTTN/NCKAP1/ARHGEF10/CDKN1B/SLAIN1/MAP1B/RB1	12
GO:0002244	GO:0002244	hematopoietic progenitor cell differentiation	10/540	130/14661	0.0218978946792409	0.183552266930382	0.160285019754844	SFRP1/LMBR1L/FSTL3/EEF2/BMP4/CITED2/KDR/ZFP36/PDGFRA/SOX4	10
GO:0032271	GO:0032271	regulation of protein polymerization	13/540	188/14661	0.0219748613948307	0.183552266930382	0.160285019754844	FHOD3/SPTAN1/CAMSAP3/CTTN/NCKAP1/ARHGAP18/ARPC5/CDKN1B/CYFIP2/SLAIN1/MAP1B/FKBP4/MYADM	13
GO:0014075	GO:0014075	response to amine	5/540	44/14661	0.0221413123019692	0.183552266930382	0.160285019754844	HPRT1/NR4A1/PPP3CA/ASS1/HDAC2	5
GO:0045747	GO:0045747	positive regulation of Notch signaling pathway	5/540	44/14661	0.0221413123019692	0.183552266930382	0.160285019754844	ENHO/PRKCI/GATA5/ROBO1/TSPAN5	5
GO:0071526	GO:0071526	semaphorin-plexin signaling pathway	5/540	44/14661	0.0221413123019692	0.183552266930382	0.160285019754844	SEMA6A/PLXNC1/SEMA7A/FLNA/KDR	5
GO:0090199	GO:0090199	regulation of release of cytochrome c from mitochondria	5/540	44/14661	0.0221413123019692	0.183552266930382	0.160285019754844	LMNA/HRK/PPIF/BIK/MLLT11	5
GO:1901799	GO:1901799	negative regulation of proteasomal protein catabolic process	5/540	44/14661	0.0221413123019692	0.183552266930382	0.160285019754844	SVIP/USP9X/SMARCC1/HSP90AB1/EIF3H	5
GO:2000059	GO:2000059	negative regulation of ubiquitin-dependent protein catabolic process	5/540	44/14661	0.0221413123019692	0.183552266930382	0.160285019754844	SVIP/USP9X/SMARCC1/HSP90AB1/EIF3H	5
GO:0044262	GO:0044262	cellular carbohydrate metabolic process	17/540	270/14661	0.0224289827126876	0.184686306710652	0.161275307652799	PDK3/GYG1/PPP1R1A/OCRL/POMC/NCOA2/FUT9/SOGA1/B4GALT5/SLC5A3/EP300/INSR/RANBP2/IRS1/IGFBP3/IDH2/DDIT4	17
GO:0021782	GO:0021782	glial cell development	9/540	112/14661	0.0224646657007025	0.184686306710652	0.161275307652799	ID4/SOX10/PLP1/ARHGEF10/B4GALT5/NTRK2/NRG1/SOX4/MXRA8	9
GO:0034767	GO:0034767	positive regulation of ion transmembrane transport	12/540	169/14661	0.0225790160980585	0.184686306710652	0.161275307652799	ATP1B1/TCAF1/CALM1/PPP3CA/PLP1/FLNA/WNK1/CCL2/DMD/ACTN4/DNM2/SLC9A3R1	12
GO:0045766	GO:0045766	positive regulation of angiogenesis	12/540	169/14661	0.0225790160980585	0.184686306710652	0.161275307652799	TJP1/RHOB/JCAD/GATA4/PRKCA/SPHK1/ENG/EMILIN1/RAMP2/KDR/CXCR4/EMP2	12
GO:1904018	GO:1904018	positive regulation of vasculature development	12/540	169/14661	0.0225790160980585	0.184686306710652	0.161275307652799	TJP1/RHOB/JCAD/GATA4/PRKCA/SPHK1/ENG/EMILIN1/RAMP2/KDR/CXCR4/EMP2	12
GO:0071356	GO:0071356	cellular response to tumor necrosis factor	13/540	189/14661	0.022838079383171	0.184686306710652	0.161275307652799	APOA1/SFRP1/NKX3-1/GAS6/ASS1/MAPK1/PPP2CB/CCL2/SPHK1/ACTN4/ZFP36/TDGF1/COL1A1	13
GO:0050900	GO:0050900	leukocyte migration	20/540	334/14661	0.0228712900508817	0.184686306710652	0.161275307652799	TRIM55/ITGA6/STK10/CD81/CD9/GAS6/IL6R/MAPK1/PREX1/WNK1/FUT9/CCL2/LGALS3/EMILIN1/CXCL12/PLCB1/CXCR4/EMP2/PTN/MMP2	20
GO:0007009	GO:0007009	plasma membrane organization	11/540	150/14661	0.0229442891537763	0.184686306710652	0.161275307652799	SERPINA5/S100A10/CD9/CHMP4B/MTSS1/DNM2/SLC9A3R1/CHMP1B/CXCR4/EMP2/ANXA6	11
GO:0031960	GO:0031960	response to corticosteroid	11/540	150/14661	0.0229442891537763	0.184686306710652	0.161275307652799	SERPINF1/IGFBP7/CCN2/CCND1/ASS1/IGF1R/CFLAR/ENG/ZFP36/COL1A1/DDIT4	11
GO:0003159	GO:0003159	morphogenesis of an endothelium	3/540	17/14661	0.0229916415308388	0.184686306710652	0.161275307652799	RHOB/BMP4/CXCR4	3
GO:0030206	GO:0030206	chondroitin sulfate biosynthetic process	3/540	17/14661	0.0229916415308388	0.184686306710652	0.161275307652799	CHST3/CHPF/UGDH	3
GO:0033189	GO:0033189	response to vitamin A	3/540	17/14661	0.0229916415308388	0.184686306710652	0.161275307652799	GATA4/MAP1B/ALDH1A2	3
GO:0039702	GO:0039702	viral budding via host ESCRT complex	3/540	17/14661	0.0229916415308388	0.184686306710652	0.161275307652799	CHMP4B/CHMP1B/MVB12A	3
GO:0045198	GO:0045198	establishment of epithelial cell apical/basal polarity	3/540	17/14661	0.0229916415308388	0.184686306710652	0.161275307652799	LAMA1/CAMSAP3/SLC9A3R1	3
GO:0045217	GO:0045217	cell-cell junction maintenance	3/540	17/14661	0.0229916415308388	0.184686306710652	0.161275307652799	TJP1/CAMSAP3/MTSS1	3
GO:0051900	GO:0051900	regulation of mitochondrial depolarization	3/540	17/14661	0.0229916415308388	0.184686306710652	0.161275307652799	DCN/KDR/MLLT11	3
GO:0061154	GO:0061154	endothelial tube morphogenesis	3/540	17/14661	0.0229916415308388	0.184686306710652	0.161275307652799	RHOB/BMP4/CXCR4	3
GO:0090136	GO:0090136	epithelial cell-cell adhesion	3/540	17/14661	0.0229916415308388	0.184686306710652	0.161275307652799	VCL/CAMSAP3/ITGB5	3
GO:0001975	GO:0001975	response to amphetamine	4/540	30/14661	0.0233458720372025	0.186887315844203	0.163197314928174	HPRT1/NR4A1/PPP3CA/HDAC2	4
GO:0061036	GO:0061036	positive regulation of cartilage development	4/540	30/14661	0.0233458720372025	0.186887315844203	0.163197314928174	BMPR2/CCN1/SOX6/BMP4	4
GO:0009266	GO:0009266	response to temperature stimulus	12/540	170/14661	0.0235159849766144	0.187926198981212	0.164104508322858	IGFBP7/GMPR/EPHB1/SLC12A5/SLC52A3/EP300/TP53INP1/HDAC2/CXCL12/HSP90AB1/CXCR4/CIRBP	12
GO:0035051	GO:0035051	cardiocyte differentiation	11/540	151/14661	0.023959786004949	0.190613145591906	0.166450855212372	FHOD3/LMNA/OBSL1/MAPK1/GATA4/SOX6/BMP4/CITED2/NRG1/PDGFRA/ACTC1	11
GO:0030879	GO:0030879	mammary gland development	10/540	132/14661	0.0240562253457401	0.190613145591906	0.166450855212372	DEAF1/CCND1/ERBB4/MAPK1/ROBO1/BMP4/HOXD9/NRG1/ID2/TDGF1	10
GO:0030501	GO:0030501	positive regulation of bone mineralization	5/540	45/14661	0.0241795168587286	0.190613145591906	0.166450855212372	BMPR2/CCN1/BMP4/PTN/ISG15	5
GO:0035272	GO:0035272	exocrine system development	5/540	45/14661	0.0241795168587286	0.190613145591906	0.166450855212372	LAMA1/NKX3-1/SOX10/INSR/NFIB	5
GO:0061028	GO:0061028	establishment of endothelial barrier	5/540	45/14661	0.0241795168587286	0.190613145591906	0.166450855212372	VCL/TJP1/AFDN/PLCB1/MYADM	5
GO:0061383	GO:0061383	trabecula morphogenesis	5/540	45/14661	0.0241795168587286	0.190613145591906	0.166450855212372	SFRP1/ENG/NRG1/MMP2/COL1A1	5
GO:0085029	GO:0085029	extracellular matrix assembly	5/540	45/14661	0.0241795168587286	0.190613145591906	0.166450855212372	GAS6/EMILIN1/RAMP2/COL3A1/MFAP4	5
GO:0097720	GO:0097720	calcineurin-mediated signaling	5/540	45/14661	0.0241795168587286	0.190613145591906	0.166450855212372	ERBB3/PRNP/PPP3CA/CAMTA1/NRG1	5
GO:0032233	GO:0032233	positive regulation of actin filament bundle assembly	6/540	61/14661	0.0243595557669593	0.191384772880714	0.167124670345784	APOA1/S100A10/SFRP1/CCN2/MTSS1/ARHGEF10	6
GO:0045670	GO:0045670	regulation of osteoclast differentiation	6/540	61/14661	0.0243595557669593	0.191384772880714	0.167124670345784	SFRP1/NOTCH2/PPP3CA/FSTL3/PRXL2A/LRRC17	6
GO:1902107	GO:1902107	positive regulation of leukocyte differentiation	12/540	171/14661	0.0244812739487401	0.191647322050905	0.167353938551699	NOTCH2/PPP3CA/AXL/EGR3/GAS6/PHF10/PRKCA/TOX/RB1/SMARCC1/ID2/SOX4	12
GO:1903708	GO:1903708	positive regulation of hemopoiesis	12/540	171/14661	0.0244812739487401	0.191647322050905	0.167353938551699	NOTCH2/PPP3CA/AXL/EGR3/GAS6/PHF10/PRKCA/TOX/RB1/SMARCC1/ID2/SOX4	12
GO:0031016	GO:0031016	pancreas development	7/540	78/14661	0.0246064052851876	0.191647322050905	0.167353938551699	ILDR2/CDH2/IL6R/INSR/BMP4/ALDH1A2/SOX4	7
GO:0010951	GO:0010951	negative regulation of endopeptidase activity	13/540	191/14661	0.0246397823370878	0.191647322050905	0.167353938551699	SERPINA5/SERPINF1/PRNP/WFDC2/CSTB/TIMP2/NR4A1/SPOCK2/GAS6/APLP2/CAST/SERPINH1/BST2	13
GO:0072593	GO:0072593	reactive oxygen species metabolic process	13/540	191/14661	0.0246397823370878	0.191647322050905	0.167353938551699	CCN2/PDK3/SESN1/PRDX4/CCN1/ATP5IF1/PREX1/PRDX1/CLCN3/CFLAR/SLC5A3/PRDX2/DDIT4	13
GO:0097529	GO:0097529	myeloid leukocyte migration	13/540	191/14661	0.0246397823370878	0.191647322050905	0.167353938551699	TRIM55/CD81/CD9/IL6R/MAPK1/PREX1/CCL2/LGALS3/EMILIN1/CXCL12/PLCB1/EMP2/MMP2	13
GO:0002065	GO:0002065	columnar/cuboidal epithelial cell differentiation	9/540	114/14661	0.0248683424988371	0.192781377208123	0.168344239877407	CDH2/GATA5/GATA4/MAP1B/BMP4/NFIB/TUBB/SOX4/NPY	9
GO:0032411	GO:0032411	positive regulation of transporter activity	9/540	114/14661	0.0248683424988371	0.192781377208123	0.168344239877407	ATP1B1/TCAF1/CALM1/PPP3CA/WNK1/CCL2/DMD/ACTN4/DNM2	9
GO:1902106	GO:1902106	negative regulation of leukocyte differentiation	8/540	96/14661	0.0251655519471236	0.194635598300659	0.169963418269574	INHA/SFRP1/FSTL3/IRF1/BMP4/PRDX2/ID2/LRRC17	8
GO:0090090	GO:0090090	negative regulation of canonical Wnt signaling pathway	10/540	133/14661	0.025191085163189	0.194635598300659	0.169963418269574	SFRP1/CDH2/SOX10/FRMD8/WWTR1/FRZB/LMBR1L/MAD2L2/SLC9A3R1/TLE1	10
GO:0002183	GO:0002183	cytoplasmic translational initiation	4/540	31/14661	0.0260469871729342	0.200246463411725	0.174863045172629	EIF3F/EIF3H/EIF4A2/EIF3E	4
GO:0060351	GO:0060351	cartilage development involved in endochondral bone morphogenesis	4/540	31/14661	0.0260469871729342	0.200246463411725	0.174863045172629	COL2A1/SERPINH1/COL1A1/ANXA6	4
GO:0008286	GO:0008286	insulin receptor signaling pathway	9/540	115/14661	0.0261362712868416	0.200246463411725	0.174863045172629	SLC39A14/IGF1R/SOGA1/APPL1/INSR/CDK4/IRS1/SMARCC1/SOCS3	9
GO:0030199	GO:0030199	collagen fibril organization	6/540	62/14661	0.0261613459294423	0.200246463411725	0.174863045172629	COL2A1/RB1/EMILIN1/SERPINH1/COL1A1/COL3A1	6
GO:0002042	GO:0002042	cell migration involved in sprouting angiogenesis	7/540	79/14661	0.0261751655328913	0.200246463411725	0.174863045172629	NR4A1/EGR3/JCAD/ROBO1/KDR/TDGF1/PLK2	7
GO:2000736	GO:2000736	regulation of stem cell differentiation	7/540	79/14661	0.0261751655328913	0.200246463411725	0.174863045172629	GATA4/SOX6/TACSTD2/HDAC2/ZFP36/PDGFRA/PTN	7
GO:0051098	GO:0051098	regulation of binding	20/540	339/14661	0.0262651296463298	0.200487442880942	0.175073477871881	S100A10/CALM1/PPP3CA/LRPAP1/TRIM28/MED25/PPP2CB/USP9X/EP300/RB1/MARK3/MAD2L2/HDAC2/BMP4/HSP90AB1/EPHA4/LDOC1/EIF3E/CRMP1/HOPX	20
GO:0010977	GO:0010977	negative regulation of neuron projection development	10/540	134/14661	0.0263639077812359	0.200487442880942	0.175073477871881	SEMA6A/SEMA7A/FLNA/RUFY3/DPYSL3/HDAC2/FKBP4/ITM2C/EPHA4/CRMP1	10
GO:0071322	GO:0071322	cellular response to carbohydrate stimulus	10/540	134/14661	0.0263639077812359	0.200487442880942	0.175073477871881	SERPINF1/PDK3/PPP3CA/GAS6/GATA4/SLC39A14/IGF1R/MPC2/PLCB1/SOX4	10
GO:0045619	GO:0045619	regulation of lymphocyte differentiation	13/540	193/14661	0.0265444444661303	0.200487442880942	0.175073477871881	INHA/SFRP1/AXL/EGR3/GAS6/PHF10/TOX/IRF1/BMP4/SMARCC1/PRDX2/ID2/SOX4	13
GO:0019233	GO:0019233	sensory perception of pain	8/540	97/14661	0.0265796043055758	0.200487442880942	0.175073477871881	PHF24/EPHB1/CCL2/CXCL12/CXCR4/NPY1R/NIPSNAP1/TAC1	8
GO:0070167	GO:0070167	regulation of biomineral tissue development	8/540	97/14661	0.0265796043055758	0.200487442880942	0.175073477871881	ANKH/BMPR2/GAS6/CCN1/SLC4A2/BMP4/PTN/ISG15	8
GO:0090150	GO:0090150	establishment of protein localization to membrane	15/540	234/14661	0.0267676914606047	0.200487442880942	0.175073477871881	PRNP/ATP1B1/TCAF1/CHMP4B/PRKCI/AFDN/FRMPD1/MACF1/ZDHHC12/MTCL1/ATP2C1/TOMM5/SRP9/RAB34/NSG1	15
GO:0003128	GO:0003128	heart field specification	3/540	18/14661	0.0268521494650585	0.200487442880942	0.175073477871881	GATA5/ROBO1/BMP4	3
GO:0006085	GO:0006085	acetyl-CoA biosynthetic process	3/540	18/14661	0.0268521494650585	0.200487442880942	0.175073477871881	PDK3/ACSS1/MPC2	3
GO:0010544	GO:0010544	negative regulation of platelet activation	3/540	18/14661	0.0268521494650585	0.200487442880942	0.175073477871881	CD9/PDGFRA/PRKG1	3
GO:0030011	GO:0030011	maintenance of cell polarity	3/540	18/14661	0.0268521494650585	0.200487442880942	0.175073477871881	PDLIM1/ARPC5/SLC9A3R1	3
GO:0038128	GO:0038128	ERBB2 signaling pathway	3/540	18/14661	0.0268521494650585	0.200487442880942	0.175073477871881	ERBB3/ERBB4/NRG1	3
GO:0061298	GO:0061298	retina vasculature development in camera-type eye	3/540	18/14661	0.0268521494650585	0.200487442880942	0.175073477871881	LAMA1/BMPR2/PDGFRA	3
GO:0097284	GO:0097284	hepatocyte apoptotic process	3/540	18/14661	0.0268521494650585	0.200487442880942	0.175073477871881	IGF1R/CFLAR/RB1	3
GO:2000010	GO:2000010	positive regulation of protein localization to cell surface	3/540	18/14661	0.0268521494650585	0.200487442880942	0.175073477871881	ERBB4/RIC3/HSP90AB1	3
GO:0052548	GO:0052548	regulation of endopeptidase activity	20/540	340/14661	0.0269875709486873	0.201176148879895	0.175674882891244	SERPINA5/SERPINF1/PRNP/CCN2/WFDC2/CSTB/NKX3-1/TIMP2/NR4A1/SPOCK2/GAS6/CCN1/APLP2/ROBO1/CYFIP2/CFLAR/CAST/SERPINH1/EPHA4/BST2	20
GO:0099173	GO:0099173	postsynapse organization	11/540	154/14661	0.0272026048087298	0.20245516901577	0.176791773307114	PRNP/TANC2/CDH2/EPHB1/LRP8/CTTN/IGF1R/ZDHHC12/INSR/EPHA4/GRID2	11
GO:0008217	GO:0008217	regulation of blood pressure	12/540	174/14661	0.0275515464744761	0.204575382854955	0.178643226970866	ATP1A1/ACSM3/BMPR2/GAS6/POMC/WNK1/EMILIN1/RAMP2/ID2/EMP2/NPY1R/NPY	12
GO:0030534	GO:0030534	adult behavior	10/540	135/14661	0.0275753038061626	0.204575382854955	0.178643226970866	CSTB/CNP/CLCN3/HDAC2/SNCG/CXCL12/HOXD9/EPHA4/NRXN3/NPY	10
GO:0055013	GO:0055013	cardiac muscle cell development	7/540	80/14661	0.0278108108160412	0.205667567606248	0.179596965420216	FHOD3/LMNA/OBSL1/GATA4/BMP4/PDGFRA/ACTC1	7
GO:2000106	GO:2000106	regulation of leukocyte apoptotic process	7/540	80/14661	0.0278108108160412	0.205667567606248	0.179596965420216	AXL/GAS6/LGALS3/BMP4/CXCL12/TCP1/TSC22D3	7
GO:0043065	GO:0043065	positive regulation of apoptotic process	26/540	474/14661	0.0282741003698067	0.208762335377067	0.182299437700063	LGALS1/PRNP/SFRP1/NOTCH2/ITGA6/NKX3-1/ID3/HRK/NR4A1/RHOB/PRKCI/CCN1/FRZB/TP53INP1/UBE2M/CCL2/DNM2/BMP4/SLC9A3R1/ITM2C/ALDH1A2/IGFBP3/SOX4/MMP2/PHLDA1/MLLT11	26
GO:0048736	GO:0048736	appendage development	12/540	175/14661	0.0286345726837937	0.210755883307733	0.184040281737528	COL2A1/NOTCH2/ITGA6/BMPR2/HDAC2/BMP4/HOXD9/ALDH1A2/PRRX1/SOX4/COL3A1/CRABP2	12
GO:0060173	GO:0060173	limb development	12/540	175/14661	0.0286345726837937	0.210755883307733	0.184040281737528	COL2A1/NOTCH2/ITGA6/BMPR2/HDAC2/BMP4/HOXD9/ALDH1A2/PRRX1/SOX4/COL3A1/CRABP2	12
GO:0021799	GO:0021799	cerebral cortex radially oriented cell migration	4/540	32/14661	0.0289279436674491	0.211578162553603	0.184758328141272	MBOAT7/LRP8/ADGRG1/COL3A1	4
GO:0035025	GO:0035025	positive regulation of Rho protein signal transduction	4/540	32/14661	0.0289279436674491	0.211578162553603	0.184758328141272	APOA1/ADGRG1/ROBO1/COL3A1	4
GO:0048566	GO:0048566	embryonic digestive tract development	4/540	32/14661	0.0289279436674491	0.211578162553603	0.184758328141272	ALDH1A2/ID2/PDGFRA/STRA6	4
GO:0055075	GO:0055075	potassium ion homeostasis	4/540	32/14661	0.0289279436674491	0.211578162553603	0.184758328141272	ATP1B1/ATP1A1/SLC12A5/WNK1	4
GO:0051402	GO:0051402	neuron apoptotic process	15/540	237/14661	0.0295273309211716	0.215345075404976	0.188047743798699	ERBB3/PRNP/CNTFR/AXL/PRKCI/CCND1/UNC5B/UBE2M/CCL2/RB1/NTRK2/CRLF1/KDR/HSP90AB1/GRID2	15
GO:0110149	GO:0110149	regulation of biomineralization	8/540	99/14661	0.0295715157259847	0.215345075404976	0.188047743798699	ANKH/BMPR2/GAS6/CCN1/SLC4A2/BMP4/PTN/ISG15	8
GO:0032869	GO:0032869	cellular response to insulin stimulus	13/540	196/14661	0.0296011786766024	0.215345075404976	0.188047743798699	PRKCI/SLC39A14/IGF1R/NCOA2/SOGA1/CFLAR/APPL1/INSR/RB1/CDK4/IRS1/SMARCC1/SOCS3	13
GO:0051258	GO:0051258	protein polymerization	16/540	258/14661	0.0296278586251533	0.215345075404976	0.188047743798699	FHOD3/SPTAN1/CAMSAP3/CHMP4B/CTTN/NCKAP1/ARHGAP18/ARPC5/PREX1/CDKN1B/CYFIP2/SLAIN1/MAP1B/DIAPH2/FKBP4/MYADM	16
GO:0032872	GO:0032872	regulation of stress-activated MAPK cascade	12/540	176/14661	0.0297481179613995	0.21588237006567	0.188516930514525	SFRP1/CCN2/EPHB1/TAOK3/RELL1/PJA2/MAPK1/IGF1R/PRDX1/SPHK1/BMP4/PLCB1	12
GO:0030193	GO:0030193	regulation of blood coagulation	6/540	64/14661	0.030025404546839	0.217217949974725	0.189683211136863	CD9/EMILIN1/PRDX2/PDGFRA/PRKG1/TSPAN8	6
GO:0048525	GO:0048525	negative regulation of viral process	6/540	64/14661	0.030025404546839	0.217217949974725	0.189683211136863	FAM111A/TRIM28/TRIM8/ZFP36/ISG15/BST2	6
GO:0046660	GO:0046660	female sex differentiation	9/540	118/14661	0.0302132378945911	0.21790011664226	0.190278905756224	INHA/SFRP1/AXL/NRIP1/INSR/KDR/PDGFRA/MMP2/STRA6	9
GO:0055007	GO:0055007	cardiac muscle cell differentiation	9/540	118/14661	0.0302132378945911	0.21790011664226	0.190278905756224	FHOD3/LMNA/OBSL1/GATA4/SOX6/BMP4/NRG1/PDGFRA/ACTC1	9
GO:0090257	GO:0090257	regulation of muscle system process	15/540	238/14661	0.0304922363954765	0.218094242644936	0.19044842417566	CCN2/LMNA/ATP1B1/ATP1A1/CALM1/NR4A1/PPP3CA/CTTN/GATA5/GATA4/PRKCA/DMD/SPHK1/PRKG1/ANXA6	15
GO:0010171	GO:0010171	body morphogenesis	5/540	48/14661	0.0310032642835	0.218094242644936	0.19044842417566	EP300/PDGFRA/MMP2/COL1A1/STRA6	5
GO:0010543	GO:0010543	regulation of platelet activation	5/540	48/14661	0.0310032642835	0.218094242644936	0.19044842417566	CD9/FLNA/PRKCA/PDGFRA/PRKG1	5
GO:0030225	GO:0030225	macrophage differentiation	5/540	48/14661	0.0310032642835	0.218094242644936	0.19044842417566	INHA/PRKCA/RB1/BMP4/ID2	5
GO:0045197	GO:0045197	establishment or maintenance of epithelial cell apical/basal polarity	5/540	48/14661	0.0310032642835	0.218094242644936	0.19044842417566	LAMA1/CAMSAP3/PRKCI/MTCL1/SLC9A3R1	5
GO:0000413	GO:0000413	protein peptidyl-prolyl isomerization	3/540	19/14661	0.0310359482450296	0.218094242644936	0.19044842417566	PPIF/RANBP2/FKBP4	3
GO:0001502	GO:0001502	cartilage condensation	3/540	19/14661	0.0310359482450296	0.218094242644936	0.19044842417566	COL2A1/CCN2/SOX6	3
GO:0032516	GO:0032516	positive regulation of phosphoprotein phosphatase activity	3/540	19/14661	0.0310359482450296	0.218094242644936	0.19044842417566	CALM1/PPP1R15A/HSP90AB1	3
GO:0042744	GO:0042744	hydrogen peroxide catabolic process	3/540	19/14661	0.0310359482450296	0.218094242644936	0.19044842417566	PRDX4/PRDX1/PRDX2	3
GO:0050961	GO:0050961	detection of temperature stimulus involved in sensory perception	3/540	19/14661	0.0310359482450296	0.218094242644936	0.19044842417566	EPHB1/CXCL12/CXCR4	3
GO:0055064	GO:0055064	chloride ion homeostasis	3/540	19/14661	0.0310359482450296	0.218094242644936	0.19044842417566	CKB/SLC12A5/WNK1	3
GO:0055083	GO:0055083	monovalent inorganic anion homeostasis	3/540	19/14661	0.0310359482450296	0.218094242644936	0.19044842417566	CKB/SLC12A5/WNK1	3
GO:0055093	GO:0055093	response to hyperoxia	3/540	19/14661	0.0310359482450296	0.218094242644936	0.19044842417566	HDAC2/MMP2/COL1A1	3
GO:0060716	GO:0060716	labyrinthine layer blood vessel development	3/540	19/14661	0.0310359482450296	0.218094242644936	0.19044842417566	CCN1/MAPK1/HS6ST1	3
GO:0060749	GO:0060749	mammary gland alveolus development	3/540	19/14661	0.0310359482450296	0.218094242644936	0.19044842417566	CCND1/ERBB4/ID2	3
GO:0061377	GO:0061377	mammary gland lobule development	3/540	19/14661	0.0310359482450296	0.218094242644936	0.19044842417566	CCND1/ERBB4/ID2	3
GO:0072111	GO:0072111	cell proliferation involved in kidney development	3/540	19/14661	0.0310359482450296	0.218094242644936	0.19044842417566	IL6R/CFLAR/BMP4	3
GO:0005976	GO:0005976	polysaccharide metabolic process	8/540	100/14661	0.0311510901425941	0.21824500597646	0.190580076614367	GYG1/PPP1R1A/CLTC/POMC/FUT9/B4GALT5/INSR/IRS1	8
GO:0010906	GO:0010906	regulation of glucose metabolic process	8/540	100/14661	0.0311510901425941	0.21824500597646	0.190580076614367	PDK3/NCOA2/SOGA1/EP300/INSR/RANBP2/IRS1/IGFBP3	8
GO:0051403	GO:0051403	stress-activated MAPK cascade	14/540	218/14661	0.031226680326667	0.218446101564477	0.190755681148361	SFRP1/CCN2/EPHB1/TAOK3/RELL1/PJA2/MAPK1/IGF1R/PRDX1/SPHK1/BMP4/ZFP36/PLCB1/HACD3	14
GO:0010632	GO:0010632	regulation of epithelial cell migration	16/540	260/14661	0.0314962156477853	0.220001302403346	0.192113743357832	SERPINF1/RHOB/BMPR2/JCAD/MACF1/PRKCA/TACSTD2/DCN/BMP4/KDR/EMP2/TDGF1/PTN/BCAS3/FGFR1/PLK2	16
GO:0071333	GO:0071333	cellular response to glucose stimulus	9/540	119/14661	0.0316656274996617	0.220853530719946	0.192857942461696	SERPINF1/PDK3/PPP3CA/GAS6/GATA4/SLC39A14/IGF1R/MPC2/SOX4	9
GO:0006979	GO:0006979	response to oxidative stress	22/540	390/14661	0.0317504606041596	0.221114194252286	0.193085564054876	PRNP/RHOB/SESN1/AXL/PPIF/PRDX4/STK24/MAPK1/PDLIM1/GATA4/PRDX1/PPP2CB/TP53INP1/SPHK1/HDAC2/PRDX2/PDGFRA/SELENOP/PYCR1/MMP2/MAP1LC3A/COL1A1	22
GO:0034405	GO:0034405	response to fluid shear stress	4/540	33/14661	0.0319904535051836	0.221823336810895	0.193704815077577	MTSS1/ASS1/CITED2/MMP2	4
GO:0048841	GO:0048841	regulation of axon extension involved in axon guidance	4/540	33/14661	0.0319904535051836	0.221823336810895	0.193704815077577	SEMA6A/BMPR2/SEMA7A/CXCL12	4
GO:0030509	GO:0030509	BMP signaling pathway	11/540	158/14661	0.0320035205228419	0.221823336810895	0.193704815077577	SFRP1/NOTCH2/USP9Y/BMPR2/CCN1/GATA4/USP9X/FSTL3/ENG/BMP4/KDR	11
GO:0034394	GO:0034394	protein localization to cell surface	6/540	65/14661	0.0320903475017263	0.221823336810895	0.193704815077577	VCL/FLNA/ERBB4/RIC3/HSP90AB1/EMP2	6
GO:0043627	GO:0043627	response to estrogen	6/540	65/14661	0.0320903475017263	0.221823336810895	0.193704815077577	SFRP1/CCND1/EP300/CITED2/BCAS3/MMP2	6
GO:0070302	GO:0070302	regulation of stress-activated protein kinase signaling cascade	12/540	179/14661	0.0332760407479411	0.229365127761289	0.200290601958266	SFRP1/CCN2/EPHB1/TAOK3/RELL1/PJA2/MAPK1/IGF1R/PRDX1/SPHK1/BMP4/PLCB1	12
GO:0032103	GO:0032103	positive regulation of response to external stimulus	22/540	392/14661	0.0333282066675939	0.229365127761289	0.200290601958266	LGALS1/GPRC5B/CADM1/CD81/CAMK2N1/BMPR2/GAS6/FLNA/IL6R/STK24/MAPK1/PRKCA/IGF1R/WNK1/EP300/EMILIN1/CXCL12/KDR/CXCR4/PTN/FGFR1/NPY	22
GO:0043666	GO:0043666	regulation of phosphoprotein phosphatase activity	5/540	49/14661	0.033519874825613	0.229365127761289	0.200290601958266	CALM1/BOD1L1/LGALS3/PPP1R15A/HSP90AB1	5
GO:0048146	GO:0048146	positive regulation of fibroblast proliferation	5/540	49/14661	0.033519874825613	0.229365127761289	0.200290601958266	S100A6/GAS6/SPHK1/CDK4/PDGFRA	5
GO:0050819	GO:0050819	negative regulation of coagulation	5/540	49/14661	0.033519874825613	0.229365127761289	0.200290601958266	CD9/PROCR/PDGFRA/PRKG1/TSPAN8	5
GO:2000107	GO:2000107	negative regulation of leukocyte apoptotic process	5/540	49/14661	0.033519874825613	0.229365127761289	0.200290601958266	AXL/GAS6/BMP4/CXCL12/TSC22D3	5
GO:0044403	GO:0044403	biological process involved in symbiotic interaction	15/540	241/14661	0.0335260038646572	0.229365127761289	0.200290601958266	LGALS1/CD81/XPR1/AXL/ITGAV/GAS6/CHMP4B/TRIM8/ITGB5/EP300/INSR/TCP1/HSP90AB1/CHMP1B/CXCR4	15
GO:0035107	GO:0035107	appendage morphogenesis	10/540	140/14661	0.0342313683290016	0.232919575607261	0.203394484861686	COL2A1/NOTCH2/HDAC2/BMP4/HOXD9/ALDH1A2/PRRX1/SOX4/COL3A1/CRABP2	10
GO:0035108	GO:0035108	limb morphogenesis	10/540	140/14661	0.0342313683290016	0.232919575607261	0.203394484861686	COL2A1/NOTCH2/HDAC2/BMP4/HOXD9/ALDH1A2/PRRX1/SOX4/COL3A1/CRABP2	10
GO:1903844	GO:1903844	regulation of cellular response to transforming growth factor beta stimulus	10/540	140/14661	0.0342313683290016	0.232919575607261	0.203394484861686	CFLAR/EP300/MTMR4/DNM2/ENG/EMILIN1/HDAC2/CITED2/HSP90AB1/SINHCAF	10
GO:1900046	GO:1900046	regulation of hemostasis	6/540	66/14661	0.0342455267849268	0.232919575607261	0.203394484861686	CD9/EMILIN1/PRDX2/PDGFRA/PRKG1/TSPAN8	6
GO:0071887	GO:0071887	leukocyte apoptotic process	8/540	102/14661	0.0344815300424129	0.233394922709235	0.203809576545948	AXL/GAS6/LMBR1L/LGALS3/BMP4/CXCL12/TCP1/TSC22D3	8
GO:1903707	GO:1903707	negative regulation of hemopoiesis	8/540	102/14661	0.0344815300424129	0.233394922709235	0.203809576545948	INHA/SFRP1/FSTL3/IRF1/BMP4/PRDX2/ID2/LRRC17	8
GO:0019722	GO:0019722	calcium-mediated signaling	12/540	180/14661	0.0345157977563131	0.233394922709235	0.203809576545948	ERBB3/PRNP/ATP1B1/CALM1/PPP3CA/CAMTA1/POMC/DMD/SPHK1/KDR/NRG1/CXCR4	12
GO:0044703	GO:0044703	multi-organism reproductive process	12/540	180/14661	0.0345157977563131	0.233394922709235	0.203809576545948	IGFBP7/BMPR2/ACSL4/TRIM28/CITED2/FBLN1/FKBP4/EMP2/LDOC1/PTN/MMP2/TAC1	12
GO:0021543	GO:0021543	pallium development	11/540	160/14661	0.0346172553546196	0.233741728546627	0.204112420969649	CDH2/ID4/MBOAT7/LRP8/ADGRG1/ROBO1/IGF1R/NTRK2/PLCB1/COL3A1/NPY	11
GO:0071331	GO:0071331	cellular response to hexose stimulus	9/540	121/14661	0.034714508768142	0.233771862723505	0.204138735311699	SERPINF1/PDK3/PPP3CA/GAS6/GATA4/SLC39A14/IGF1R/MPC2/SOX4	9
GO:0050804	GO:0050804	modulation of chemical synaptic transmission	23/540	416/14661	0.0347625947744424	0.233771862723505	0.204138735311699	PRNP/PHF24/RIMS4/CDH2/RNF19A/EPHB1/PPP3CA/LRP8/MAPK1/ZDHHC12/MAP1B/CCL2/LRRC4C/NTRK2/SNCG/PLCB1/EPHA4/GRID2/TUBB2B/PTN/NSG1/SYT1/PLK2	23
GO:0051056	GO:0051056	regulation of small GTPase mediated signal transduction	17/540	285/14661	0.0351322989785681	0.233771862723505	0.204138735311699	APOA1/NOTCH2/SRGAP3/ITGAV/PLEKHG1/ADGRG1/ARHGEF10/ARHGAP18/ROBO1/PREX1/SHOC2/PPP2CB/ARHGAP23/DNM2/NRG1/AMOT/COL3A1	17
GO:0033687	GO:0033687	osteoblast proliferation	4/540	34/14661	0.0352357760029064	0.233771862723505	0.204138735311699	SFRP1/ITGAV/CCN1/IGF1R	4
GO:0048246	GO:0048246	macrophage chemotaxis	4/540	34/14661	0.0352357760029064	0.233771862723505	0.204138735311699	MAPK1/CCL2/LGALS3/MMP2	4
GO:0050850	GO:0050850	positive regulation of calcium-mediated signaling	4/540	34/14661	0.0352357760029064	0.233771862723505	0.204138735311699	ERBB3/PPP3CA/CAMTA1/NRG1	4
GO:0060563	GO:0060563	neuroepithelial cell differentiation	4/540	34/14661	0.0352357760029064	0.233771862723505	0.204138735311699	CDH2/MAP1B/TUBB/SOX4	4
GO:0060914	GO:0060914	heart formation	4/540	34/14661	0.0352357760029064	0.233771862723505	0.204138735311699	GATA5/ROBO1/BMP4/EMP2	4
GO:0002573	GO:0002573	myeloid leukocyte differentiation	13/540	201/14661	0.0352529233523807	0.233771862723505	0.204138735311699	INHA/SFRP1/NOTCH2/CD81/PPP3CA/PRKCA/RB1/FSTL3/BMP4/CITED2/ID2/PRXL2A/LRRC17	13
GO:0050807	GO:0050807	regulation of synapse organization	13/540	201/14661	0.0352529233523807	0.233771862723505	0.204138735311699	PRNP/TANC2/CDH2/EPHB1/AMIGO2/LRP8/NTRK2/SLITRK2/EPHA4/TUBB/SYNDIG1/GRID2/LRRN3	13
GO:0010766	GO:0010766	negative regulation of sodium ion transport	3/540	20/14661	0.0355404644797065	0.233771862723505	0.204138735311699	HECW2/WNK1/SLC9A3R1	3
GO:0042759	GO:0042759	long-chain fatty acid biosynthetic process	3/540	20/14661	0.0355404644797065	0.233771862723505	0.204138735311699	GSTM4/QKI/PLP1	3
GO:0048026	GO:0048026	positive regulation of mRNA splicing, via spliceosome	3/540	20/14661	0.0355404644797065	0.233771862723505	0.204138735311699	CLNS1A/CIRBP/RBMX	3
GO:0055062	GO:0055062	phosphate ion homeostasis	3/540	20/14661	0.0355404644797065	0.233771862723505	0.204138735311699	XPR1/ANKH/SLC9A3R1	3
GO:0071498	GO:0071498	cellular response to fluid shear stress	3/540	20/14661	0.0355404644797065	0.233771862723505	0.204138735311699	MTSS1/ASS1/MMP2	3
GO:0072506	GO:0072506	trivalent inorganic anion homeostasis	3/540	20/14661	0.0355404644797065	0.233771862723505	0.204138735311699	XPR1/ANKH/SLC9A3R1	3
GO:0097049	GO:0097049	motor neuron apoptotic process	3/540	20/14661	0.0355404644797065	0.233771862723505	0.204138735311699	ERBB3/CNTFR/CRLF1	3
GO:0150105	GO:0150105	protein localization to cell-cell junction	3/540	20/14661	0.0355404644797065	0.233771862723505	0.204138735311699	VCL/TJP1/LSR	3
GO:0099177	GO:0099177	regulation of trans-synaptic signaling	23/540	417/14661	0.0355750699014735	0.233771862723505	0.204138735311699	PRNP/PHF24/RIMS4/CDH2/RNF19A/EPHB1/PPP3CA/LRP8/MAPK1/ZDHHC12/MAP1B/CCL2/LRRC4C/NTRK2/SNCG/PLCB1/EPHA4/GRID2/TUBB2B/PTN/NSG1/SYT1/PLK2	23
GO:0008037	GO:0008037	cell recognition	10/540	141/14661	0.0356863016614555	0.233843149705656	0.204200985893146	VCAN/CADM1/CD81/EPHB1/CD9/ROBO1/LGALS3/TCP1/CXCR4/EPHA4	10
GO:0072073	GO:0072073	kidney epithelium development	10/540	141/14661	0.0356863016614555	0.233843149705656	0.204200985893146	SFRP1/NOTCH2/EPCAM/MTSS1/WWTR1/TACSTD2/BMP4/CRLF1/EPHA4/TMEM59L	10
GO:0032102	GO:0032102	negative regulation of response to external stimulus	21/540	373/14661	0.0359387632815584	0.235166710855029	0.205356771264375	APOA1/SERPINF1/SEMA6A/SEC14L1/CD9/SEMA7A/NENF/ROBO1/CCL2/RB1/ZFP36/EPHA4/PRDX2/PDGFRA/GRID2/PRKG1/TSPAN8/ISG15/PLK2/SOCS3/NPY	21
GO:0001836	GO:0001836	release of cytochrome c from mitochondria	5/540	50/14661	0.0361598511060901	0.235950625074613	0.206041315826387	LMNA/HRK/PPIF/BIK/MLLT11	5
GO:0031113	GO:0031113	regulation of microtubule polymerization	5/540	50/14661	0.0361598511060901	0.235950625074613	0.206041315826387	CAMSAP3/CDKN1B/SLAIN1/MAP1B/FKBP4	5
GO:0071675	GO:0071675	regulation of mononuclear cell migration	8/540	103/14661	0.0362339184669298	0.236103253339057	0.206174596797473	STK10/GAS6/MAPK1/WNK1/CCL2/LGALS3/CXCL12/PLCB1	8
GO:1900180	GO:1900180	regulation of protein localization to nucleus	9/540	122/14661	0.036312258845108	0.236133930104838	0.206201384949379	LMNA/FLNA/TRIM28/WWTR1/TRIM8/BMP4/TCP1/HSP90AB1/TMEM98	9
GO:0010466	GO:0010466	negative regulation of peptidase activity	13/540	202/14661	0.0364700286936857	0.236133930104838	0.206201384949379	SERPINA5/SERPINF1/PRNP/WFDC2/CSTB/TIMP2/NR4A1/SPOCK2/GAS6/APLP2/CAST/SERPINH1/BST2	13
GO:0014015	GO:0014015	positive regulation of gliogenesis	6/540	67/14661	0.0364920432872899	0.236133930104838	0.206201384949379	SOX10/PRKCI/HDAC2/CXCR4/ID2/PTN	6
GO:0048645	GO:0048645	animal organ formation	6/540	67/14661	0.0364920432872899	0.236133930104838	0.206201384949379	GATA5/MAPK1/ROBO1/BMP4/CITED2/EMP2	6
GO:0061180	GO:0061180	mammary gland epithelium development	6/540	67/14661	0.0364920432872899	0.236133930104838	0.206201384949379	DEAF1/CCND1/ERBB4/MAPK1/ROBO1/ID2	6
GO:0030098	GO:0030098	lymphocyte differentiation	21/540	374/14661	0.0368228510871204	0.23794405438959	0.207782056283992	LGALS1/INHA/SFRP1/NOTCH2/KLF6/AXL/EGR3/GAS6/IL6R/PHF10/PREX1/TOX/EP300/LMBR1L/IRF1/BMP4/SMARCC1/TMEM98/PRDX2/ID2/SOX4	21
GO:0070301	GO:0070301	cellular response to hydrogen peroxide	7/540	85/14661	0.0370289064022059	0.238944148099553	0.208655377233599	RHOB/AXL/PPIF/SPHK1/HDAC2/PYCR1/MAP1LC3A	7
GO:0048562	GO:0048562	embryonic organ morphogenesis	17/540	287/14661	0.0371591344375579	0.239452845566504	0.209099591761172	COL2A1/NOTCH2/MICAL2/FRZB/MAPK1/GATA4/MYO6/MTHFD1L/ENG/BMP4/CITED2/SLC9A3R1/HOXD9/PRRX1/ID2/PDGFRA/STRA6	17
GO:0030178	GO:0030178	negative regulation of Wnt signaling pathway	11/540	162/14661	0.0373780804726846	0.240531045472704	0.210041118096723	SFRP1/CDH2/SOX10/SHISA2/FRMD8/WWTR1/FRZB/LMBR1L/MAD2L2/SLC9A3R1/TLE1	11
GO:0043068	GO:0043068	positive regulation of programmed cell death	26/540	488/14661	0.0383110147730922	0.24619450734874	0.214986674552452	LGALS1/PRNP/SFRP1/NOTCH2/ITGA6/NKX3-1/ID3/HRK/NR4A1/RHOB/PRKCI/CCN1/FRZB/TP53INP1/UBE2M/CCL2/DNM2/BMP4/SLC9A3R1/ITM2C/ALDH1A2/IGFBP3/SOX4/MMP2/PHLDA1/MLLT11	26
GO:0001893	GO:0001893	maternal placenta development	4/540	35/14661	0.0386647298305033	0.247405731468788	0.216044362835229	BMPR2/CITED2/LDOC1/PTN	4
GO:0021988	GO:0021988	olfactory lobe development	4/540	35/14661	0.0386647298305033	0.247405731468788	0.216044362835229	SEMA7A/ERBB4/ROBO1/ID2	4
GO:0071711	GO:0071711	basement membrane organization	4/540	35/14661	0.0386647298305033	0.247405731468788	0.216044362835229	LAMA1/LAMC1/RAMP2/COL3A1	4
GO:0007565	GO:0007565	female pregnancy	11/540	163/14661	0.038814738615244	0.247405731468788	0.216044362835229	IGFBP7/BMPR2/ACSL4/TRIM28/CITED2/FBLN1/FKBP4/EMP2/LDOC1/PTN/MMP2	11
GO:0000271	GO:0000271	polysaccharide biosynthetic process	6/540	68/14661	0.0388309004795476	0.247405731468788	0.216044362835229	GYG1/CLTC/FUT9/B4GALT5/INSR/IRS1	6
GO:0001954	GO:0001954	positive regulation of cell-matrix adhesion	5/540	51/14661	0.0389243187736899	0.247405731468788	0.216044362835229	S100A10/SFRP1/PLEKHA2/KDR/EMP2	5
GO:0051496	GO:0051496	positive regulation of stress fiber assembly	5/540	51/14661	0.0389243187736899	0.247405731468788	0.216044362835229	APOA1/S100A10/SFRP1/CCN2/ARHGEF10	5
GO:0071709	GO:0071709	membrane assembly	5/540	51/14661	0.0389243187736899	0.247405731468788	0.216044362835229	S100A10/CDH2/CHMP4B/CHMP1B/EMP2	5
GO:0031098	GO:0031098	stress-activated protein kinase signaling cascade	14/540	225/14661	0.0391751730375888	0.248660941665022	0.217140461480397	SFRP1/CCN2/EPHB1/TAOK3/RELL1/PJA2/MAPK1/IGF1R/PRDX1/SPHK1/BMP4/ZFP36/PLCB1/HACD3	14
GO:1903900	GO:1903900	regulation of viral life cycle	8/540	105/14661	0.0399165811290391	0.253022246911827	0.220948923829196	LGALS1/AXL/FAM111A/TRIM28/TRIM8/HACD3/ISG15/BST2	8
GO:0006937	GO:0006937	regulation of muscle contraction	11/540	164/14661	0.0402894493248241	0.253090357582439	0.221008400731155	CCN2/ATP1B1/ATP1A1/CALM1/NR4A1/CTTN/GATA4/DMD/SPHK1/PRKG1/ANXA6	11
GO:0010675	GO:0010675	regulation of cellular carbohydrate metabolic process	10/540	144/14661	0.0403079015527619	0.253090357582439	0.221008400731155	PDK3/POMC/NCOA2/SOGA1/EP300/INSR/RANBP2/IRS1/IGFBP3/DDIT4	10
GO:0010155	GO:0010155	regulation of proton transport	3/540	21/14661	0.040361909354744	0.253090357582439	0.221008400731155	PPIF/ACTN4/SLC9A3R1	3
GO:0010804	GO:0010804	negative regulation of tumor necrosis factor-mediated signaling pathway	3/540	21/14661	0.040361909354744	0.253090357582439	0.221008400731155	APOA1/GAS6/PPP2CB	3
GO:0032098	GO:0032098	regulation of appetite	3/540	21/14661	0.040361909354744	0.253090357582439	0.221008400731155	NENF/POMC/NPY	3
GO:0032816	GO:0032816	positive regulation of natural killer cell activation	3/540	21/14661	0.040361909354744	0.253090357582439	0.221008400731155	AXL/GAS6/TOX	3
GO:0038083	GO:0038083	peptidyl-tyrosine autophosphorylation	3/540	21/14661	0.040361909354744	0.253090357582439	0.221008400731155	IGF1R/INSR/KDR	3
GO:0046755	GO:0046755	viral budding	3/540	21/14661	0.040361909354744	0.253090357582439	0.221008400731155	CHMP4B/CHMP1B/MVB12A	3
GO:0051495	GO:0051495	positive regulation of cytoskeleton organization	12/540	185/14661	0.041210311271978	0.257011139031443	0.224432180467127	APOA1/S100A10/SFRP1/CCN2/MTSS1/CTTN/NCKAP1/ARHGEF10/CDKN1B/SLAIN1/MAP1B/BCAS3	12
GO:0055006	GO:0055006	cardiac cell development	7/540	87/14661	0.0412187001848493	0.257011139031443	0.224432180467127	FHOD3/LMNA/OBSL1/GATA4/BMP4/PDGFRA/ACTC1	7
GO:0071868	GO:0071868	cellular response to monoamine stimulus	7/540	87/14661	0.0412187001848493	0.257011139031443	0.224432180467127	FLNA/GNAS/MAPK1/DNM2/HDAC2/SLC9A3R1/NSG1	7
GO:0071870	GO:0071870	cellular response to catecholamine stimulus	7/540	87/14661	0.0412187001848493	0.257011139031443	0.224432180467127	FLNA/GNAS/MAPK1/DNM2/HDAC2/SLC9A3R1/NSG1	7
GO:0006024	GO:0006024	glycosaminoglycan biosynthetic process	6/540	69/14661	0.0412630032186132	0.257011139031443	0.224432180467127	CHST3/CHPF/CLTC/HS6ST1/UGDH/DSEL	6
GO:0030048	GO:0030048	actin filament-based movement	9/540	125/14661	0.0414058144727504	0.257212919504725	0.224608383069727	ATP1A1/SNTA1/SHTN1/FLNA/GATA4/MYO6/ACTN4/EMP2/ACTC1	9
GO:1903038	GO:1903038	negative regulation of leukocyte cell-cell adhesion	9/540	125/14661	0.0414058144727504	0.257212919504725	0.224608383069727	PRNP/ILDR2/ASS1/WNK1/LGALS3/IRF1/BMP4/CXCL12/PRDX2	9
GO:0009895	GO:0009895	negative regulation of catabolic process	17/540	291/14661	0.0414664040461435	0.257246306858832	0.224637538213392	SVIP/TIMP2/TAB3/CHMP4B/FLNA/TENT5C/GATA4/CRTC3/USP9X/MAD2L2/SMARCC1/ZFP36/HSP90AB1/NRG1/CIRBP/EIF3H/DDIT4	17
GO:0033002	GO:0033002	muscle cell proliferation	14/540	227/14661	0.0416896746848897	0.257347979710336	0.224726322924605	EPHB1/BMPR2/ERBB4/IL6R/IGF1R/CDKN1B/CFLAR/BMP4/CITED2/ID2/IGFBP3/PRKG1/MMP2/DIPK2A	14
GO:0007159	GO:0007159	leukocyte cell-cell adhesion	20/540	357/14661	0.0417021357741647	0.257347979710336	0.224726322924605	LGALS1/PRNP/ILDR2/STK10/CD81/PPP3CA/EGR3/ASS1/PHF10/WNK1/FUT9/CCL2/LGALS3/CERCAM/IRF1/BMP4/CXCL12/SMARCC1/PRDX2/SOX4	20
GO:0001706	GO:0001706	endoderm formation	5/540	52/14661	0.0418142134880283	0.257347979710336	0.224726322924605	MMP15/ITGAV/ITGB5/COL6A1/MMP2	5
GO:0035088	GO:0035088	establishment or maintenance of apical/basal cell polarity	5/540	52/14661	0.0418142134880283	0.257347979710336	0.224726322924605	LAMA1/CAMSAP3/PRKCI/MTCL1/SLC9A3R1	5
GO:0046148	GO:0046148	pigment biosynthetic process	5/540	52/14661	0.0418142134880283	0.257347979710336	0.224726322924605	OPN3/TMEM14A/ATP5IF1/APPL1/SLC25A38	5
GO:0061245	GO:0061245	establishment or maintenance of bipolar cell polarity	5/540	52/14661	0.0418142134880283	0.257347979710336	0.224726322924605	LAMA1/CAMSAP3/PRKCI/MTCL1/SLC9A3R1	5
GO:0014037	GO:0014037	Schwann cell differentiation	4/540	36/14661	0.0422777062510887	0.259173465031345	0.226320408116978	ERBB3/ARHGEF10/NTRK2/NRG1	4
GO:0032689	GO:0032689	negative regulation of interferon-gamma production	4/540	36/14661	0.0422777062510887	0.259173465031345	0.226320408116978	INHA/PRNP/AXL/GAS6	4
GO:0097242	GO:0097242	amyloid-beta clearance	4/540	36/14661	0.0422777062510887	0.259173465031345	0.226320408116978	LRPAP1/CLTC/IGF1R/INSR	4
GO:0045444	GO:0045444	fat cell differentiation	14/540	228/14661	0.0429889147416324	0.262610940642898	0.229322146289536	SFRP1/ID4/NR4A1/WDFY2/CCND1/OSBPL11/WWTR1/FRZB/EP300/ZFP36/PLCB1/ID2/PDGFRA/ARL4A	14
GO:0034612	GO:0034612	response to tumor necrosis factor	13/540	207/14661	0.0430075440460466	0.262610940642898	0.229322146289536	APOA1/SFRP1/NKX3-1/GAS6/ASS1/MAPK1/PPP2CB/CCL2/SPHK1/ACTN4/ZFP36/TDGF1/COL1A1	13
GO:0050803	GO:0050803	regulation of synapse structure or activity	13/540	207/14661	0.0430075440460466	0.262610940642898	0.229322146289536	PRNP/TANC2/CDH2/EPHB1/AMIGO2/LRP8/NTRK2/SLITRK2/EPHA4/TUBB/SYNDIG1/GRID2/LRRN3	13
GO:0050764	GO:0050764	regulation of phagocytosis	7/540	88/14661	0.0434244885766802	0.264463650037586	0.230940004608007	APOA1/ITGAV/GAS6/APPL1/CCL2/SPHK1/DNM2	7
GO:0060291	GO:0060291	long-term synaptic potentiation	7/540	88/14661	0.0434244885766802	0.264463650037586	0.230940004608007	PRNP/MAPK1/NTRK2/EPHA4/PTN/NSG1/PLK2	7
GO:0051250	GO:0051250	negative regulation of lymphocyte activation	10/540	146/14661	0.0436077165638414	0.265232834818456	0.231611686847942	INHA/PRNP/ILDR2/SFRP1/AXL/LGALS3/IRF1/BMP4/PRDX2/ID2	10
GO:0061035	GO:0061035	regulation of cartilage development	6/540	70/14661	0.0437891568056591	0.265989154573097	0.232272134843714	CCN2/BMPR2/CCN1/FRZB/SOX6/BMP4	6
GO:0010761	GO:0010761	fibroblast migration	5/540	53/14661	0.0448302818746667	0.271252315914379	0.236868133213379	ZFAND5/LAMTOR2/PDLIM1/APPL1/SLC9A3R1	5
GO:1903670	GO:1903670	regulation of sprouting angiogenesis	5/540	53/14661	0.0448302818746667	0.271252315914379	0.236868133213379	SEMA6A/TJP1/JCAD/CEMIP2/CREB3L1	5
GO:2000351	GO:2000351	regulation of endothelial cell apoptotic process	5/540	53/14661	0.0448302818746667	0.271252315914379	0.236868133213379	GAS6/PRKCI/CCL2/RAMP2/KDR	5
GO:0035725	GO:0035725	sodium ion transmembrane transport	11/540	167/14661	0.0449458401608445	0.271598792878566	0.237170690452132	ATP1B1/ATP1A1/SNTA1/SLC41A1/HECW2/WNK1/SLC4A7/DMD/ACTN4/DNM2/SLC9A3R1	11
GO:0006907	GO:0006907	pinocytosis	3/540	22/14661	0.0454954065453025	0.273854133197111	0.239140141843593	AXL/APPL1/DNM2	3
GO:0007530	GO:0007530	sex determination	3/540	22/14661	0.0454954065453025	0.273854133197111	0.239140141843593	SRY/INSR/CITED2	3
GO:0040019	GO:0040019	positive regulation of embryonic development	3/540	22/14661	0.0454954065453025	0.273854133197111	0.239140141843593	B4GALT5/PLCB1/AMOT	3
GO:0044706	GO:0044706	multi-multicellular organism process	12/540	188/14661	0.0456365165941669	0.274054117136167	0.239314775642228	IGFBP7/BMPR2/ACSL4/TRIM28/CITED2/FBLN1/FKBP4/EMP2/LDOC1/PTN/MMP2/TAC1	12
GO:0051492	GO:0051492	regulation of stress fiber assembly	7/540	89/14661	0.0457050974489808	0.274054117136167	0.239314775642228	APOA1/S100A10/SFRP1/CCN2/TJP1/ARHGEF10/TACSTD2	7
GO:0090398	GO:0090398	cellular senescence	7/540	89/14661	0.0457050974489808	0.274054117136167	0.239314775642228	LMNA/IGF1R/CDKN1B/CITED2/ID2/RSL1D1/PLK2	7
GO:0070555	GO:0070555	response to interleukin-1	8/540	108/14661	0.0458948532744308	0.274153192747564	0.23940129234178	SFRP1/NKX3-1/PRKCI/PRKCA/CCL2/PLCB1/RBMX/MMP2	8
GO:0038179	GO:0038179	neurotrophin signaling pathway	4/540	37/14661	0.0460746833915738	0.274153192747564	0.23940129234178	CYFIP2/NTRK2/GFRA1/DDIT4	4
GO:0045071	GO:0045071	negative regulation of viral genome replication	4/540	37/14661	0.0460746833915738	0.274153192747564	0.23940129234178	FAM111A/TRIM28/ISG15/BST2	4
GO:0048846	GO:0048846	axon extension involved in axon guidance	4/540	37/14661	0.0460746833915738	0.274153192747564	0.23940129234178	SEMA6A/BMPR2/SEMA7A/CXCL12	4
GO:0099622	GO:0099622	cardiac muscle cell membrane repolarization	4/540	37/14661	0.0460746833915738	0.274153192747564	0.23940129234178	ATP1B1/ATP1A1/SNTA1/FLNA	4
GO:1902284	GO:1902284	neuron projection extension involved in neuron projection guidance	4/540	37/14661	0.0460746833915738	0.274153192747564	0.23940129234178	SEMA6A/BMPR2/SEMA7A/CXCL12	4
GO:0043433	GO:0043433	negative regulation of DNA-binding transcription factor activity	11/540	168/14661	0.0465766377366194	0.276786422467997	0.241700731541399	PRNP/ID3/GAS6/FLNA/TAX1BP1/PPP2CB/RB1/MAD2L2/HDAC2/PRDX2/ID2	11
GO:0008154	GO:0008154	actin polymerization or depolymerization	12/540	189/14661	0.0471821733542342	0.280027701474366	0.244531143163413	FHOD3/MICAL2/SPTAN1/CTTN/NCKAP1/ARHGAP18/ARPC5/PREX1/CYFIP2/DIAPH2/CXCL12/MYADM	12
GO:0038066	GO:0038066	p38MAPK cascade	5/540	54/14661	0.0479730830116919	0.283080613736851	0.247197065576062	RELL1/PJA2/SPHK1/BMP4/ZFP36	5
GO:0045778	GO:0045778	positive regulation of ossification	5/540	54/14661	0.0479730830116919	0.283080613736851	0.247197065576062	BMPR2/CCN1/BMP4/PTN/ISG15	5
GO:0048016	GO:0048016	inositol phosphate-mediated signaling	5/540	54/14661	0.0479730830116919	0.283080613736851	0.247197065576062	ERBB3/PRNP/PPP3CA/CAMTA1/NRG1	5
GO:0044264	GO:0044264	cellular polysaccharide metabolic process	7/540	90/14661	0.0480611215852863	0.283080613736851	0.247197065576062	GYG1/PPP1R1A/POMC/FUT9/B4GALT5/INSR/IRS1	7
GO:0071867	GO:0071867	response to monoamine	7/540	90/14661	0.0480611215852863	0.283080613736851	0.247197065576062	FLNA/GNAS/MAPK1/DNM2/HDAC2/SLC9A3R1/NSG1	7
GO:0071869	GO:0071869	response to catecholamine	7/540	90/14661	0.0480611215852863	0.283080613736851	0.247197065576062	FLNA/GNAS/MAPK1/DNM2/HDAC2/SLC9A3R1/NSG1	7
GO:0043123	GO:0043123	positive regulation of I-kappaB kinase/NF-kappaB signaling	11/540	169/14661	0.0482473582304432	0.283818739893478	0.247841626210344	LGALS1/GPRC5B/S100A13/TAB3/FLNA/TRIM8/CFLAR/ATP2C1/CC2D1A/PLK2/BST2	11
GO:0018209	GO:0018209	peptidyl-serine modification	17/540	297/14661	0.0485854424479619	0.285447132868921	0.249263602656631	PDK3/SPOCK2/GAS6/PRKCI/MAPK1/PRKCA/WNK1/DMD/MARK3/NTRK2/DCN/MAD2L2/HSP90AB1/BGN/TDGF1/PLK2/DDIT4	17
GO:0046394	GO:0046394	carboxylic acid biosynthetic process	16/540	276/14661	0.0496782672189956	0.285662272090992	0.249451470641246	APOA1/GSTM4/QKI/CYP27A1/ACSS1/ACSM3/PLP1/ELOVL2/ASS1/ABCD3/MTHFD1L/UGDH/HACD3/ALDH1A2/PYCR1/CRABP2	16
GO:0007212	GO:0007212	dopamine receptor signaling pathway	4/540	38/14661	0.050055241371085	0.285662272090992	0.249451470641246	FLNA/GNAS/SLC9A3R1/NSG1	4
GO:0003093	GO:0003093	regulation of glomerular filtration	2/540	10/14661	0.05009359869035	0.285662272090992	0.249451470641246	GAS6/EMP2	2
GO:0003183	GO:0003183	mitral valve morphogenesis	2/540	10/14661	0.05009359869035	0.285662272090992	0.249451470641246	BMPR2/SOX4	2
GO:0007191	GO:0007191	adenylate cyclase-activating dopamine receptor signaling pathway	2/540	10/14661	0.05009359869035	0.285662272090992	0.249451470641246	GNAS/SLC9A3R1	2
GO:0014012	GO:0014012	peripheral nervous system axon regeneration	2/540	10/14661	0.05009359869035	0.285662272090992	0.249451470641246	MAP1B/MMP2	2
GO:0016102	GO:0016102	diterpenoid biosynthetic process	2/540	10/14661	0.05009359869035	0.285662272090992	0.249451470641246	ALDH1A2/CRABP2	2
GO:0030643	GO:0030643	cellular phosphate ion homeostasis	2/540	10/14661	0.05009359869035	0.285662272090992	0.249451470641246	XPR1/SLC9A3R1	2
GO:0033572	GO:0033572	transferrin transport	2/540	10/14661	0.05009359869035	0.285662272090992	0.249451470641246	CLTC/DNM2	2
GO:0035907	GO:0035907	dorsal aorta development	2/540	10/14661	0.05009359869035	0.285662272090992	0.249451470641246	NKX3-1/ENG	2
GO:0036363	GO:0036363	transforming growth factor beta activation	2/540	10/14661	0.05009359869035	0.285662272090992	0.249451470641246	ITGAV/HSP90AB1	2
GO:0043353	GO:0043353	enucleate erythrocyte differentiation	2/540	10/14661	0.05009359869035	0.285662272090992	0.249451470641246	RB1/ID2	2
GO:0044351	GO:0044351	macropinocytosis	2/540	10/14661	0.05009359869035	0.285662272090992	0.249451470641246	APPL1/DNM2	2
GO:0046643	GO:0046643	regulation of gamma-delta T cell activation	2/540	10/14661	0.05009359869035	0.285662272090992	0.249451470641246	EGR3/SOX4	2
GO:0046753	GO:0046753	non-lytic viral release	2/540	10/14661	0.05009359869035	0.285662272090992	0.249451470641246	CHMP4B/CHMP1B	2
GO:0048245	GO:0048245	eosinophil chemotaxis	2/540	10/14661	0.05009359869035	0.285662272090992	0.249451470641246	CCL2/LGALS3	2
GO:0060439	GO:0060439	trachea morphogenesis	2/540	10/14661	0.05009359869035	0.285662272090992	0.249451470641246	MAPK1/BMP4	2
GO:0060856	GO:0060856	establishment of blood-brain barrier	2/540	10/14661	0.05009359869035	0.285662272090992	0.249451470641246	LSR/MXRA8	2
GO:0061626	GO:0061626	pharyngeal arch artery morphogenesis	2/540	10/14661	0.05009359869035	0.285662272090992	0.249451470641246	BMPR2/BMP4	2
GO:0062042	GO:0062042	regulation of cardiac epithelial to mesenchymal transition	2/540	10/14661	0.05009359869035	0.285662272090992	0.249451470641246	ENG/EMP2	2
GO:0071421	GO:0071421	manganese ion transmembrane transport	2/540	10/14661	0.05009359869035	0.285662272090992	0.249451470641246	SLC39A14/ATP2C1	2
GO:0072502	GO:0072502	cellular trivalent inorganic anion homeostasis	2/540	10/14661	0.05009359869035	0.285662272090992	0.249451470641246	XPR1/SLC9A3R1	2
GO:0090184	GO:0090184	positive regulation of kidney development	2/540	10/14661	0.05009359869035	0.285662272090992	0.249451470641246	PPP3CA/BMP4	2
GO:2000049	GO:2000049	positive regulation of cell-cell adhesion mediated by cadherin	2/540	10/14661	0.05009359869035	0.285662272090992	0.249451470641246	TJP1/AFDN	2
GO:0090288	GO:0090288	negative regulation of cellular response to growth factor stimulus	8/540	110/14661	0.0501897789931668	0.285860856148122	0.249624882008222	SFRP1/SEMA6A/SHISA2/CFLAR/FSTL3/DCN/EMILIN1/CREB3L1	8
GO:0042594	GO:0042594	response to starvation	12/540	191/14661	0.0503807017401729	0.286597911364427	0.250268507455521	SFRP1/XPR1/SESN1/BMPR2/GAS6/STK24/MAPK1/IGF1R/GAS2L1/ZFP36/BCAS3/MAP1LC3A	12
GO:0010955	GO:0010955	negative regulation of protein processing	3/540	23/14661	0.0509351111097796	0.287993546918038	0.251487231015966	PRNP/CAST/TMEM98	3
GO:0032515	GO:0032515	negative regulation of phosphoprotein phosphatase activity	3/540	23/14661	0.0509351111097796	0.287993546918038	0.251487231015966	BOD1L1/LGALS3/PPP1R15A	3
GO:0086013	GO:0086013	membrane repolarization during cardiac muscle cell action potential	3/540	23/14661	0.0509351111097796	0.287993546918038	0.251487231015966	ATP1B1/ATP1A1/FLNA	3
GO:0086064	GO:0086064	cell communication by electrical coupling involved in cardiac conduction	3/540	23/14661	0.0509351111097796	0.287993546918038	0.251487231015966	ATP1B1/ATP1A1/CALM1	3
GO:1903318	GO:1903318	negative regulation of protein maturation	3/540	23/14661	0.0509351111097796	0.287993546918038	0.251487231015966	PRNP/CAST/TMEM98	3
GO:1903037	GO:1903037	regulation of leukocyte cell-cell adhesion	18/540	321/14661	0.0510458857393579	0.288270038375356	0.2517286741724	LGALS1/PRNP/ILDR2/CD81/PPP3CA/EGR3/ASS1/PHF10/WNK1/FUT9/CCL2/LGALS3/IRF1/BMP4/CXCL12/SMARCC1/PRDX2/SOX4	18
GO:0002763	GO:0002763	positive regulation of myeloid leukocyte differentiation	5/540	55/14661	0.0512429904128171	0.288334652576467	0.251785097820415	NOTCH2/PPP3CA/PRKCA/RB1/ID2	5
GO:0044091	GO:0044091	membrane biogenesis	5/540	55/14661	0.0512429904128171	0.288334652576467	0.251785097820415	S100A10/CDH2/CHMP4B/CHMP1B/EMP2	5
GO:0045428	GO:0045428	regulation of nitric oxide biosynthetic process	5/540	55/14661	0.0512429904128171	0.288334652576467	0.251785097820415	ASS1/INSR/DNM2/HSP90AB1/DDAH2	5
GO:0051090	GO:0051090	regulation of DNA-binding transcription factor activity	22/540	411/14661	0.0513711794938506	0.288707268108383	0.252110480279008	PRNP/NKX3-1/ID3/PPP3CA/GAS6/PRKCI/FLNA/LRP8/TAX1BP1/TRIM8/CRTC3/RHEBL1/PPP2CB/CFLAR/EP300/SPHK1/RB1/MAD2L2/HDAC2/PRDX2/ID2/CYTL1	22
GO:0019827	GO:0019827	stem cell population maintenance	11/540	171/14661	0.0517098815991204	0.289911357846332	0.25316193854025	SFRP1/CDH2/PHF10/TRIM8/HDAC2/SMARCC1/PRRX1/SINHCAF/SOX4/LDB2/PTN	11
GO:0051896	GO:0051896	regulation of protein kinase B signaling	11/540	171/14661	0.0517098815991204	0.289911357846332	0.25316193854025	AXL/GAS6/GATA4/IGF1R/INSR/ENG/NTRK2/SLC9A3R1/HSP90AB1/NRG1/FGFR1	11
GO:0050848	GO:0050848	regulation of calcium-mediated signaling	6/540	73/14661	0.0519384693623894	0.290493792028058	0.253670542851627	ERBB3/PRNP/CALM1/PPP3CA/CAMTA1/NRG1	6
GO:0086001	GO:0086001	cardiac muscle cell action potential	6/540	73/14661	0.0519384693623894	0.290493792028058	0.253670542851627	ATP1B1/ATP1A1/SNTA1/CALM1/FLNA/DMD	6
GO:0072330	GO:0072330	monocarboxylic acid biosynthetic process	12/540	192/14661	0.0520341451786333	0.290679954900782	0.253833107554484	APOA1/GSTM4/QKI/CYP27A1/ACSS1/ACSM3/PLP1/ELOVL2/ABCD3/HACD3/ALDH1A2/CRABP2	12
GO:0016053	GO:0016053	organic acid biosynthetic process	16/540	278/14661	0.0523820834445474	0.292199094495077	0.255159679674534	APOA1/GSTM4/QKI/CYP27A1/ACSS1/ACSM3/PLP1/ELOVL2/ASS1/ABCD3/MTHFD1L/UGDH/HACD3/ALDH1A2/PYCR1/CRABP2	16
GO:0051897	GO:0051897	positive regulation of protein kinase B signaling	8/540	111/14661	0.0524315181364851	0.292199094495077	0.255159679674534	AXL/GAS6/IGF1R/INSR/ENG/HSP90AB1/NRG1/FGFR1	8
GO:0006942	GO:0006942	regulation of striated muscle contraction	7/540	92/14661	0.0530014908190848	0.294670579625437	0.257317877170912	CCN2/ATP1B1/ATP1A1/CALM1/NR4A1/GATA4/DMD	7
GO:0030316	GO:0030316	osteoclast differentiation	7/540	92/14661	0.0530014908190848	0.294670579625437	0.257317877170912	SFRP1/NOTCH2/CD81/PPP3CA/FSTL3/PRXL2A/LRRC17	7
GO:1905521	GO:1905521	regulation of macrophage migration	4/540	39/14661	0.0542185781297728	0.300719470841204	0.262600005603474	CD81/CD9/MAPK1/EMILIN1	4
GO:2001239	GO:2001239	regulation of extrinsic apoptotic signaling pathway in absence of ligand	4/540	39/14661	0.0542185781297728	0.300719470841204	0.262600005603474	COL2A1/UNC5B/PRDX2/FGFR1	4
GO:0050806	GO:0050806	positive regulation of synaptic transmission	10/540	152/14661	0.054594168679717	0.301621642236123	0.26338781695702	PRNP/MAPK1/ZDHHC12/CCL2/NTRK2/EPHA4/PTN/NSG1/SYT1/PLK2	10
GO:0046324	GO:0046324	regulation of glucose import	5/540	56/14661	0.0546401944724808	0.301621642236123	0.26338781695702	OPN3/PRKCI/APPL1/INSR/IRS1	5
GO:0060393	GO:0060393	regulation of pathway-restricted SMAD protein phosphorylation	5/540	56/14661	0.0546401944724808	0.301621642236123	0.26338781695702	INHA/BMPR2/ENG/EMILIN1/BMP4	5
GO:0061951	GO:0061951	establishment of protein localization to plasma membrane	5/540	56/14661	0.0546401944724808	0.301621642236123	0.26338781695702	AFDN/MACF1/ATP2C1/RAB34/NSG1	5
GO:0046209	GO:0046209	nitric oxide metabolic process	6/540	74/14661	0.0548468688098951	0.302404215130534	0.26407119022142	ASS1/INSR/DNM2/HSP90AB1/DDAH2/NPY	6
GO:0034599	GO:0034599	cellular response to oxidative stress	15/540	258/14661	0.0549668195715608	0.302707343243383	0.264335893547446	RHOB/AXL/PPIF/STK24/MAPK1/GATA4/PRDX1/TP53INP1/SPHK1/HDAC2/PRDX2/PDGFRA/PYCR1/MMP2/MAP1LC3A	15
GO:0060048	GO:0060048	cardiac muscle contraction	9/540	132/14661	0.0551077852096095	0.303125349812952	0.264700913235743	CCN2/ATP1B1/ATP1A1/SNTA1/CALM1/FLNA/GATA4/DMD/CXCR4	9
GO:0051146	GO:0051146	striated muscle cell differentiation	16/540	280/14661	0.0551869977327978	0.303203092496586	0.264768801188262	FHOD3/LMNA/OBSL1/CDH2/CD81/CD9/PPP3CA/GATA4/CFLAR/SOX6/RB1/BMP4/NRG1/PDGFRA/ACTC1/HOPX	16
GO:0022411	GO:0022411	cellular component disassembly	23/540	438/14661	0.0560914349088096	0.30667323624924	0.267799066459555	PLAAT3/MMP15/HUWE1/MICAL2/CALM1/NOSTRIN/SPTAN1/LAMC1/CAMSAP3/CHMP4B/CTTN/ATP5IF1/PRKCA/IGF1R/MAP1B/INSR/SMARCC1/CHMP1B/EPHA4/PLAAT1/MMP2/MAP1LC3A/DDIT4	23
GO:0010959	GO:0010959	regulation of metal ion transport	20/540	370/14661	0.0563826418413646	0.30667323624924	0.267799066459555	PRNP/ATP1B1/ATP1A1/SNTA1/CALM1/PPP3CA/PLP1/FLNA/HECW2/WNK1/UBR3/CCL2/DMD/ACTN4/DNM2/LGALS3/CXCL12/SLC9A3R1/CXCR4/DPP10	20
GO:0030099	GO:0030099	myeloid cell differentiation	20/540	370/14661	0.0563826418413646	0.30667323624924	0.267799066459555	INHA/SFRP1/NOTCH2/CD81/PPP3CA/FLNA/ATP5IF1/PRKCA/EP300/RB1/FSTL3/BMP4/CITED2/ZFP36/SLC25A38/ID2/ISG15/FAM210B/PRXL2A/LRRC17	20
GO:0001759	GO:0001759	organ induction	3/540	24/14661	0.0566743198992478	0.30667323624924	0.267799066459555	GATA5/ROBO1/BMP4	3
GO:0001779	GO:0001779	natural killer cell differentiation	3/540	24/14661	0.0566743198992478	0.30667323624924	0.267799066459555	AXL/GAS6/TOX	3
GO:0010882	GO:0010882	regulation of cardiac muscle contraction by calcium ion signaling	3/540	24/14661	0.0566743198992478	0.30667323624924	0.267799066459555	ATP1B1/CALM1/DMD	3
GO:0016048	GO:0016048	detection of temperature stimulus	3/540	24/14661	0.0566743198992478	0.30667323624924	0.267799066459555	EPHB1/CXCL12/CXCR4	3
GO:0030859	GO:0030859	polarized epithelial cell differentiation	3/540	24/14661	0.0566743198992478	0.30667323624924	0.267799066459555	LAMA1/CAMSAP3/SLC9A3R1	3
GO:0034114	GO:0034114	regulation of heterotypic cell-cell adhesion	3/540	24/14661	0.0566743198992478	0.30667323624924	0.267799066459555	APOA1/WNK1/MYADM	3
GO:0048714	GO:0048714	positive regulation of oligodendrocyte differentiation	3/540	24/14661	0.0566743198992478	0.30667323624924	0.267799066459555	HDAC2/CXCR4/PTN	3
GO:0060343	GO:0060343	trabecula formation	3/540	24/14661	0.0566743198992478	0.30667323624924	0.267799066459555	SFRP1/MMP2/COL1A1	3
GO:0090314	GO:0090314	positive regulation of protein targeting to membrane	3/540	24/14661	0.0566743198992478	0.30667323624924	0.267799066459555	PRNP/TCAF1/MTCL1	3
GO:2000114	GO:2000114	regulation of establishment of cell polarity	3/540	24/14661	0.0566743198992478	0.30667323624924	0.267799066459555	SHTN1/RUFY3/BCAS3	3
GO:0098727	GO:0098727	maintenance of cell number	11/540	174/14661	0.0572109050649923	0.308869907312213	0.269717285562003	SFRP1/CDH2/PHF10/TRIM8/HDAC2/SMARCC1/PRRX1/SINHCAF/SOX4/LDB2/PTN	11
GO:0071902	GO:0071902	positive regulation of protein serine/threonine kinase activity	12/540	195/14661	0.0572143790070671	0.308869907312213	0.269717285562003	CALM1/BMPR2/TAOK3/CCND1/ROBO1/CDKN1B/INSR/HSP90AB1/EPHA4/TDGF1/DIPK2A/FGFR1	12
GO:0071456	GO:0071456	cellular response to hypoxia	9/540	133/14661	0.0572791586000755	0.308869907312213	0.269717285562003	SFRP1/LMNA/NKX3-1/PDK3/JUND/CDKN1B/CFLAR/CITED2/EPHA4	9
GO:2001057	GO:2001057	reactive nitrogen species metabolic process	6/540	75/14661	0.0578518360779994	0.311597345996993	0.272098991714594	ASS1/INSR/DNM2/HSP90AB1/DDAH2/NPY	6
GO:0045639	GO:0045639	positive regulation of myeloid cell differentiation	7/540	94/14661	0.058249131754859	0.312158790619448	0.272589267121738	NOTCH2/PPP3CA/PRKCA/RB1/ID2/ISG15/FAM210B	7
GO:0060993	GO:0060993	kidney morphogenesis	7/540	94/14661	0.058249131754859	0.312158790619448	0.272589267121738	PPP3CA/ERBB4/WWTR1/TACSTD2/BMP4/TMEM59L/SOX4	7
GO:0007157	GO:0007157	heterophilic cell-cell adhesion via plasma membrane cell adhesion molecules	4/540	40/14661	0.0585635258146393	0.312158790619448	0.272589267121738	CADM1/CDH2/AMIGO2/GRID2	4
GO:0033574	GO:0033574	response to testosterone	4/540	40/14661	0.0585635258146393	0.312158790619448	0.272589267121738	NKX3-1/IGF1R/CFLAR/ELK1	4
GO:2000249	GO:2000249	regulation of actin cytoskeleton reorganization	4/540	40/14661	0.0585635258146393	0.312158790619448	0.272589267121738	NOTCH2/TJP1/PDGFRA/BCAS3	4
GO:0006006	GO:0006006	glucose metabolic process	11/540	175/14661	0.0591276102856825	0.312158790619448	0.272589267121738	PDK3/TSTD1/SLC39A14/NCOA2/SOGA1/EP300/INSR/RANBP2/IRS1/NPY1R/IGFBP3	11
GO:0006109	GO:0006109	regulation of carbohydrate metabolic process	11/540	175/14661	0.0591276102856825	0.312158790619448	0.272589267121738	PDK3/CLTC/POMC/NCOA2/SOGA1/EP300/INSR/RANBP2/IRS1/IGFBP3/DDIT4	11
GO:0045667	GO:0045667	regulation of osteoblast differentiation	9/540	134/14661	0.0595050566590321	0.312158790619448	0.272589267121738	SFRP1/ID3/JUND/PPP3CA/BMPR2/CCN1/IL6R/WWTR1/BMP4	9
GO:1904951	GO:1904951	positive regulation of establishment of protein localization	16/540	283/14661	0.0595869241380924	0.312158790619448	0.272589267121738	PRNP/HUWE1/CD81/TCAF1/ACSL4/GAS6/FLNA/RUFY3/TRIM28/MTCL1/MPC2/ATP2C1/TCP1/HSP90AB1/SOX4/BCAS3	16
GO:0001977	GO:0001977	renal system process involved in regulation of blood volume	2/540	11/14661	0.0597651086569109	0.312158790619448	0.272589267121738	GAS6/EMP2	2
GO:0003174	GO:0003174	mitral valve development	2/540	11/14661	0.0597651086569109	0.312158790619448	0.272589267121738	BMPR2/SOX4	2
GO:0006086	GO:0006086	acetyl-CoA biosynthetic process from pyruvate	2/540	11/14661	0.0597651086569109	0.312158790619448	0.272589267121738	PDK3/MPC2	2
GO:0007494	GO:0007494	midgut development	2/540	11/14661	0.0597651086569109	0.312158790619448	0.272589267121738	ASS1/ALDH1A2	2
GO:0021889	GO:0021889	olfactory bulb interneuron differentiation	2/540	11/14661	0.0597651086569109	0.312158790619448	0.272589267121738	ERBB4/ROBO1	2
GO:0030397	GO:0030397	membrane disassembly	2/540	11/14661	0.0597651086569109	0.312158790619448	0.272589267121738	PLAAT3/PRKCA	2
GO:0043589	GO:0043589	skin morphogenesis	2/540	11/14661	0.0597651086569109	0.312158790619448	0.272589267121738	ITGA6/COL1A1	2
GO:0045472	GO:0045472	response to ether	2/540	11/14661	0.0597651086569109	0.312158790619448	0.272589267121738	CDK4/PLCB1	2
GO:0045793	GO:0045793	positive regulation of cell size	2/540	11/14661	0.0597651086569109	0.312158790619448	0.272589267121738	TMEM123/HSP90AB1	2
GO:0060174	GO:0060174	limb bud formation	2/540	11/14661	0.0597651086569109	0.312158790619448	0.272589267121738	COL2A1/SOX4	2
GO:0060272	GO:0060272	embryonic skeletal joint morphogenesis	2/540	11/14661	0.0597651086569109	0.312158790619448	0.272589267121738	COL2A1/BMP4	2
GO:0071394	GO:0071394	cellular response to testosterone stimulus	2/540	11/14661	0.0597651086569109	0.312158790619448	0.272589267121738	IGF1R/ELK1	2
GO:0071481	GO:0071481	cellular response to X-ray	2/540	11/14661	0.0597651086569109	0.312158790619448	0.272589267121738	SFRP1/DNM2	2
GO:0090331	GO:0090331	negative regulation of platelet aggregation	2/540	11/14661	0.0597651086569109	0.312158790619448	0.272589267121738	CD9/PRKG1	2
GO:0097212	GO:0097212	lysosomal membrane organization	2/540	11/14661	0.0597651086569109	0.312158790619448	0.272589267121738	CHMP4B/CHMP1B	2
GO:0110011	GO:0110011	regulation of basement membrane organization	2/540	11/14661	0.0597651086569109	0.312158790619448	0.272589267121738	LAMA1/LAMC1	2
GO:2000303	GO:2000303	regulation of ceramide biosynthetic process	2/540	11/14661	0.0597651086569109	0.312158790619448	0.272589267121738	CCN1/SPHK1	2
GO:2001214	GO:2001214	positive regulation of vasculogenesis	2/540	11/14661	0.0597651086569109	0.312158790619448	0.272589267121738	RAMP2/KDR	2
GO:0007568	GO:0007568	aging	10/540	155/14661	0.0607163033625207	0.316771844754741	0.276617566447978	SERPINF1/CCN2/JUND/PPP3CA/CNP/ASS1/IGF1R/GFRA1/MMP2/NPY	10
GO:0060828	GO:0060828	regulation of canonical Wnt signaling pathway	14/540	240/14661	0.0608592618287831	0.31716252892651	0.276958727149708	SFRP1/GPRC5B/CDH2/SOX10/FRMD8/WWTR1/FRZB/WNK1/LMBR1L/MAD2L2/SLC9A3R1/TLE1/SOX4/COL1A1	14
GO:0043270	GO:0043270	positive regulation of ion transport	15/540	262/14661	0.0611388418446143	0.318263535367663	0.277920169043734	ATP1B1/TCAF1/CALM1/PPP3CA/PLP1/FLNA/WNK1/CCL2/DMD/ACTN4/DNM2/LGALS3/CXCL12/SLC9A3R1/SYT1	15
GO:1903078	GO:1903078	positive regulation of protein localization to plasma membrane	5/540	58/14661	0.0618163561825627	0.321431253855535	0.280686344743427	PRNP/PRKCI/ATP2C1/LGALS3/DPP10	5
GO:0003012	GO:0003012	muscle system process	22/540	420/14661	0.0620087720595027	0.321854595526506	0.281056023250968	CCN2/LMNA/ATP1B1/ATP1A1/SNTA1/CALM1/NR4A1/PPP3CA/FLNA/CTTN/GATA5/GATA4/PRKCA/TPM4/CFLAR/DMD/SPHK1/HDAC2/CXCR4/PRKG1/DES/ANXA6	22
GO:0007613	GO:0007613	memory	8/540	115/14661	0.0620359362057958	0.321854595526506	0.281056023250968	SERPINF1/PRNP/CAMK2N1/PJA2/INSR/PLCB1/PTN/PLK2	8
GO:0006929	GO:0006929	substrate-dependent cell migration	3/540	25/14661	0.0627055739886849	0.323886107775258	0.28283001921609	SHTN1/CTTN/ROBO1	3
GO:0051894	GO:0051894	positive regulation of focal adhesion assembly	3/540	25/14661	0.0627055739886849	0.323886107775258	0.28283001921609	S100A10/SFRP1/KDR	3
GO:0060575	GO:0060575	intestinal epithelial cell differentiation	3/540	25/14661	0.0627055739886849	0.323886107775258	0.28283001921609	GATA5/GATA4/NPY	3
GO:0060669	GO:0060669	embryonic placenta morphogenesis	3/540	25/14661	0.0627055739886849	0.323886107775258	0.28283001921609	CCN1/TRIM28/SOCS3	3
GO:0009267	GO:0009267	cellular response to starvation	10/540	156/14661	0.0628521296772908	0.323924858591259	0.282863857944491	SFRP1/XPR1/SESN1/BMPR2/GAS6/STK24/MAPK1/IGF1R/GAS2L1/MAP1LC3A	10
GO:1904064	GO:1904064	positive regulation of cation transmembrane transport	10/540	156/14661	0.0628521296772908	0.323924858591259	0.282863857944491	ATP1B1/CALM1/PPP3CA/PLP1/FLNA/WNK1/CCL2/DMD/ACTN4/DNM2	10
GO:0035307	GO:0035307	positive regulation of protein dephosphorylation	4/540	41/14661	0.0630885675921155	0.324509965485637	0.283374796173109	CALM1/CAMTA1/PPP1R15A/HSP90AB1	4
GO:0031400	GO:0031400	negative regulation of protein modification process	24/540	467/14661	0.0631049643120814	0.324509965485637	0.283374796173109	PRNP/SFRP1/SNTA1/CALM1/CAMK2N1/BOD1L1/WWTR1/CDKN1B/DMD/RB1/LGALS3/ENG/EMILIN1/MAD2L2/HDAC2/BMP4/PPP1R15A/FBLN1/IGFBP3/SOX4/MYADM/ISG15/DDIT4/SOCS3	24
GO:0007265	GO:0007265	Ras protein signal transduction	18/540	330/14661	0.0631975983260698	0.324628016098301	0.283477882586038	APOA1/NOTCH2/RHOB/SHTN1/NCKAP1/ADGRG1/MRAS/TRIM28/ARHGEF10/ROBO1/SHOC2/PPP2CB/RB1/DNM2/NRG1/HACD3/COL3A1/PLK2	18
GO:0070252	GO:0070252	actin-mediated cell contraction	7/540	96/14661	0.0638065887217142	0.327035090048918	0.285579833720601	ATP1A1/SNTA1/SHTN1/FLNA/GATA4/EMP2/ACTC1	7
GO:1903076	GO:1903076	regulation of protein localization to plasma membrane	7/540	96/14661	0.0638065887217142	0.327035090048918	0.285579833720601	PRNP/PRKCI/CLTC/ATP2C1/APPL1/LGALS3/DPP10	7
GO:0048813	GO:0048813	dendrite morphogenesis	9/540	136/14661	0.0641214929343933	0.328084529944022	0.286496245689418	HPRT1/TANC2/OBSL1/EPHB1/PPP3CA/LRP8/HECW2/EPHA4/PTN	9
GO:0070828	GO:0070828	heterochromatin organization	6/540	77/14661	0.0641521800341285	0.328084529944022	0.286496245689418	LMNA/TRIM28/ATF7IP2/BAZ2A/RB1/HDAC2	6
GO:0030278	GO:0030278	regulation of ossification	8/540	116/14661	0.0645979127918204	0.330001837387162	0.288170513550769	SFRP1/ANKH/BMPR2/CCN1/MAPK1/BMP4/PTN/ISG15	8
GO:0048592	GO:0048592	eye morphogenesis	10/540	157/14661	0.0650359016108862	0.331875427825979	0.289806606013807	NOTCH2/OBSL1/EPHB1/PRKCI/NTRK2/BMP4/CITED2/KDR/OLFM3/STRA6	10
GO:0032984	GO:0032984	protein-containing complex disassembly	13/540	221/14661	0.0655711269186379	0.333631228165945	0.291339839554767	MICAL2/CALM1/NOSTRIN/SPTAN1/CAMSAP3/CHMP4B/IGF1R/MAP1B/INSR/SMARCC1/CHMP1B/MAP1LC3A/DDIT4	13
GO:0009988	GO:0009988	cell-cell recognition	5/540	59/14661	0.0655948068255002	0.333631228165945	0.291339839554767	CD81/EPHB1/CD9/LGALS3/TCP1	5
GO:0070988	GO:0070988	demethylation	5/540	59/14661	0.0655948068255002	0.333631228165945	0.291339839554767	FBXL19/HR/TRIM28/TOX/USP9X	5
GO:0017015	GO:0017015	regulation of transforming growth factor beta receptor signaling pathway	9/540	137/14661	0.0665124903078598	0.336974112377197	0.294258976816319	EP300/MTMR4/DNM2/ENG/EMILIN1/HDAC2/CITED2/HSP90AB1/SINHCAF	9
GO:1902414	GO:1902414	protein localization to cell junction	7/540	97/14661	0.0667020208429694	0.336974112377197	0.294258976816319	VCL/TJP1/LAMTOR2/LSR/ZDHHC12/KIF5C/NSG1	7
GO:0001701	GO:0001701	in utero embryonic development	20/540	378/14661	0.0670449380766272	0.336974112377197	0.294258976816319	ZFAND5/NOTCH2/ARNT2/SOX10/CAMSAP3/CCN1/OCRL/TRIM28/MAPK1/TENT5C/HS6ST1/CCNB1IP1/CITED2/RCN1/PDGFRA/CMIP/AMOT/COL3A1/SOCS3/HOPX	20
GO:0003151	GO:0003151	outflow tract morphogenesis	6/540	78/14661	0.0674476612632069	0.336974112377197	0.294258976816319	BMPR2/ROBO1/ENG/BMP4/CITED2/NPY1R	6
GO:0030500	GO:0030500	regulation of bone mineralization	6/540	78/14661	0.0674476612632069	0.336974112377197	0.294258976816319	ANKH/BMPR2/CCN1/BMP4/PTN/ISG15	6
GO:0045814	GO:0045814	negative regulation of gene expression, epigenetic	6/540	78/14661	0.0674476612632069	0.336974112377197	0.294258976816319	LMNA/TRIM28/ATF7IP2/BAZ2A/RB1/MACROH2A2	6
GO:0014014	GO:0014014	negative regulation of gliogenesis	4/540	42/14661	0.0677918547692933	0.336974112377197	0.294258976816319	ID4/SOX10/RB1/TMEM98	4
GO:0032881	GO:0032881	regulation of polysaccharide metabolic process	4/540	42/14661	0.0677918547692933	0.336974112377197	0.294258976816319	CLTC/POMC/INSR/IRS1	4
GO:0032924	GO:0032924	activin receptor signaling pathway	4/540	42/14661	0.0677918547692933	0.336974112377197	0.294258976816319	BMPR2/FSTL3/CITED2/TDGF1	4
GO:0045687	GO:0045687	positive regulation of glial cell differentiation	4/540	42/14661	0.0677918547692933	0.336974112377197	0.294258976816319	HDAC2/CXCR4/ID2/PTN	4
GO:1901381	GO:1901381	positive regulation of potassium ion transmembrane transport	4/540	42/14661	0.0677918547692933	0.336974112377197	0.294258976816319	ATP1B1/FLNA/WNK1/DNM2	4
GO:0007346	GO:0007346	regulation of mitotic cell cycle	24/540	471/14661	0.0680767098259558	0.336974112377197	0.294258976816319	OBSL1/NKX3-1/TAOK3/CCND1/PHF10/HECW2/PRKCA/CDKN1B/NABP1/BTG3/APPL1/INSR/CCL2/SPHK1/RB1/CDK4/MAD2L2/BMP4/SLC9A3R1/SMARCC1/PLCB1/RPRM/ID2/PLK2	24
GO:0001654	GO:0001654	eye development	20/540	379/14661	0.0684688047474093	0.336974112377197	0.294258976816319	PLAAT3/SERPINF1/NOTCH2/OBSL1/LAMA1/EPHB1/BMPR2/PRKCI/CDKN1B/NTRK2/HDAC2/BMP4/CITED2/KDR/OLFM3/ALDH1A2/RCN1/PDGFRA/PLAAT1/STRA6	20
GO:0051345	GO:0051345	positive regulation of hydrolase activity	25/540	495/14661	0.0689356376876983	0.336974112377197	0.294258976816319	APOA1/S100A10/SFRP1/CCN2/PSME4/ITGA6/NKX3-1/ARAP2/CALM1/CCN1/AFDN/ARHGEF10/ROBO1/PREX1/CYFIP2/CFLAR/CCL2/PPP1R15A/FBLN1/HSP90AB1/EPHA4/PDGFRA/PCOLCE/BCAS3/FGFR1	25
GO:0031571	GO:0031571	mitotic G1 DNA damage checkpoint signaling	3/540	26/14661	0.0690207536088424	0.336974112377197	0.294258976816319	CCND1/CDKN1B/PLK2	3
GO:0033081	GO:0033081	regulation of T cell differentiation in thymus	3/540	26/14661	0.0690207536088424	0.336974112377197	0.294258976816319	EGR3/TOX/BMP4	3
GO:0036258	GO:0036258	multivesicular body assembly	3/540	26/14661	0.0690207536088424	0.336974112377197	0.294258976816319	CHMP4B/CHMP1B/MVB12A	3
GO:0036296	GO:0036296	response to increased oxygen levels	3/540	26/14661	0.0690207536088424	0.336974112377197	0.294258976816319	HDAC2/MMP2/COL1A1	3
GO:0050951	GO:0050951	sensory perception of temperature stimulus	3/540	26/14661	0.0690207536088424	0.336974112377197	0.294258976816319	EPHB1/CXCL12/CXCR4	3
GO:0080111	GO:0080111	DNA demethylation	3/540	26/14661	0.0690207536088424	0.336974112377197	0.294258976816319	TRIM28/TOX/USP9X	3
GO:1903055	GO:1903055	positive regulation of extracellular matrix organization	3/540	26/14661	0.0690207536088424	0.336974112377197	0.294258976816319	CFLAR/RB1/EMILIN1	3
GO:0043010	GO:0043010	camera-type eye development	18/540	334/14661	0.0691883949545427	0.336974112377197	0.294258976816319	PLAAT3/SERPINF1/NOTCH2/OBSL1/LAMA1/EPHB1/BMPR2/CDKN1B/NTRK2/HDAC2/BMP4/CITED2/KDR/ALDH1A2/RCN1/PDGFRA/PLAAT1/STRA6	18
GO:0000082	GO:0000082	G1/S transition of mitotic cell cycle	13/540	223/14661	0.069333030921811	0.336974112377197	0.294258976816319	ID4/PPP3CA/CCND1/PHF10/CDKN1B/APPL1/CCL2/RB1/CDK4/SMARCC1/PLCB1/ID2/PLK2	13
GO:0051222	GO:0051222	positive regulation of protein transport	15/540	267/14661	0.0694943950043885	0.336974112377197	0.294258976816319	PRNP/HUWE1/CD81/TCAF1/ACSL4/GAS6/FLNA/RUFY3/TRIM28/MTCL1/MPC2/ATP2C1/HSP90AB1/SOX4/BCAS3	15
GO:0001885	GO:0001885	endothelial cell development	5/540	60/14661	0.0694995477034099	0.336974112377197	0.294258976816319	VCL/TJP1/AFDN/PLCB1/MYADM	5
GO:0010812	GO:0010812	negative regulation of cell-substrate adhesion	5/540	60/14661	0.0694995477034099	0.336974112377197	0.294258976816319	TACSTD2/ACTN4/FBLN1/BCAS3/COL1A1	5
GO:0060389	GO:0060389	pathway-restricted SMAD protein phosphorylation	5/540	60/14661	0.0694995477034099	0.336974112377197	0.294258976816319	INHA/BMPR2/ENG/EMILIN1/BMP4	5
GO:0007519	GO:0007519	skeletal muscle tissue development	10/540	159/14661	0.069548060489456	0.336974112377197	0.294258976816319	FLNB/EPHB1/NR4A1/PPP3CA/CFLAR/EP300/DMD/RB1/CITED2/HOXD9	10
GO:0030041	GO:0030041	actin filament polymerization	10/540	159/14661	0.069548060489456	0.336974112377197	0.294258976816319	FHOD3/SPTAN1/CTTN/NCKAP1/ARHGAP18/ARPC5/PREX1/CYFIP2/DIAPH2/MYADM	10
GO:0110020	GO:0110020	regulation of actomyosin structure organization	7/540	98/14661	0.0696754095275877	0.336974112377197	0.294258976816319	APOA1/S100A10/SFRP1/CCN2/TJP1/ARHGEF10/TACSTD2	7
GO:0001553	GO:0001553	luteinization	2/540	12/14661	0.0700130802277585	0.336974112377197	0.294258976816319	PDGFRA/MMP2	2
GO:0001967	GO:0001967	suckling behavior	2/540	12/14661	0.0700130802277585	0.336974112377197	0.294258976816319	CNTFR/UBR3	2
GO:0003157	GO:0003157	endocardium development	2/540	12/14661	0.0700130802277585	0.336974112377197	0.294258976816319	KDR/NRG1	2
GO:0005513	GO:0005513	detection of calcium ion	2/540	12/14661	0.0700130802277585	0.336974112377197	0.294258976816319	CALM1/SYT1	2
GO:0014842	GO:0014842	regulation of skeletal muscle satellite cell proliferation	2/540	12/14661	0.0700130802277585	0.336974112377197	0.294258976816319	EPHB1/CFLAR	2
GO:0031453	GO:0031453	positive regulation of heterochromatin formation	2/540	12/14661	0.0700130802277585	0.336974112377197	0.294258976816319	TRIM28/ATF7IP2	2
GO:0033327	GO:0033327	Leydig cell differentiation	2/540	12/14661	0.0700130802277585	0.336974112377197	0.294258976816319	CCND1/PDGFRA	2
GO:0042492	GO:0042492	gamma-delta T cell differentiation	2/540	12/14661	0.0700130802277585	0.336974112377197	0.294258976816319	EGR3/SOX4	2
GO:0048548	GO:0048548	regulation of pinocytosis	2/540	12/14661	0.0700130802277585	0.336974112377197	0.294258976816319	AXL/APPL1	2
GO:0051639	GO:0051639	actin filament network formation	2/540	12/14661	0.0700130802277585	0.336974112377197	0.294258976816319	FHOD3/ARPC5	2
GO:0061952	GO:0061952	midbody abscission	2/540	12/14661	0.0700130802277585	0.336974112377197	0.294258976816319	CHMP4B/CHMP1B	2
GO:0072015	GO:0072015	podocyte development	2/540	12/14661	0.0700130802277585	0.336974112377197	0.294258976816319	NOTCH2/BMP4	2
GO:0072178	GO:0072178	nephric duct morphogenesis	2/540	12/14661	0.0700130802277585	0.336974112377197	0.294258976816319	BMP4/EPHA4	2
GO:0072350	GO:0072350	tricarboxylic acid metabolic process	2/540	12/14661	0.0700130802277585	0.336974112377197	0.294258976816319	ASS1/IDH2	2
GO:0072497	GO:0072497	mesenchymal stem cell differentiation	2/540	12/14661	0.0700130802277585	0.336974112377197	0.294258976816319	SOX6/PDGFRA	2
GO:0090153	GO:0090153	regulation of sphingolipid biosynthetic process	2/540	12/14661	0.0700130802277585	0.336974112377197	0.294258976816319	CCN1/SPHK1	2
GO:0097084	GO:0097084	vascular associated smooth muscle cell development	2/540	12/14661	0.0700130802277585	0.336974112377197	0.294258976816319	ENG/RAMP2	2
GO:0106072	GO:0106072	negative regulation of adenylate cyclase-activating G protein-coupled receptor signaling pathway	2/540	12/14661	0.0700130802277585	0.336974112377197	0.294258976816319	CRTC3/ARRDC3	2
GO:0120263	GO:0120263	positive regulation of heterochromatin organization	2/540	12/14661	0.0700130802277585	0.336974112377197	0.294258976816319	TRIM28/ATF7IP2	2
GO:1904177	GO:1904177	regulation of adipose tissue development	2/540	12/14661	0.0700130802277585	0.336974112377197	0.294258976816319	PLAAT3/NCOA2	2
GO:1905038	GO:1905038	regulation of membrane lipid metabolic process	2/540	12/14661	0.0700130802277585	0.336974112377197	0.294258976816319	CCN1/SPHK1	2
GO:1905874	GO:1905874	regulation of postsynaptic density organization	2/540	12/14661	0.0700130802277585	0.336974112377197	0.294258976816319	CDH2/GRID2	2
GO:0032092	GO:0032092	positive regulation of protein binding	6/540	79/14661	0.0708399211862465	0.339900301551722	0.296814239671356	PPP2CB/USP9X/EP300/MARK3/BMP4/HSP90AB1	6
GO:0035304	GO:0035304	regulation of protein dephosphorylation	6/540	79/14661	0.0708399211862465	0.339900301551722	0.296814239671356	CALM1/BOD1L1/CAMTA1/LGALS3/PPP1R15A/HSP90AB1	6
GO:0098869	GO:0098869	cellular oxidant detoxification	6/540	79/14661	0.0708399211862465	0.339900301551722	0.296814239671356	SESN1/PRDX4/PRDX1/TP53INP1/PRDX2/PRXL2A	6
GO:0030522	GO:0030522	intracellular receptor signaling pathway	14/540	246/14661	0.0714436015800267	0.341824072478075	0.298494151699091	SFRP1/NKX3-1/SEC14L1/PDK3/NR4A1/DCBLD2/NCOA2/EP300/ACTN4/NR6A1/RBFOX2/CITED2/FKBP4/ALDH1A2	14
GO:0001678	GO:0001678	cellular glucose homeostasis	9/540	139/14661	0.0714609672877538	0.341824072478075	0.298494151699091	SERPINF1/PDK3/PPP3CA/GAS6/GATA4/SLC39A14/IGF1R/MPC2/SOX4	9
GO:0050768	GO:0050768	negative regulation of neurogenesis	9/540	139/14661	0.0714609672877538	0.341824072478075	0.298494151699091	SEMA6A/ID4/PPP3CA/SOX10/SEMA7A/RUFY3/RB1/TMEM98/PTN	9
GO:0010799	GO:0010799	regulation of peptidyl-threonine phosphorylation	4/540	43/14661	0.0726712241170166	0.345044936282903	0.301306735968509	CALM1/MAPK1/SPHK1/DDIT4	4
GO:0014003	GO:0014003	oligodendrocyte development	4/540	43/14661	0.0726712241170166	0.345044936282903	0.301306735968509	ID4/SOX10/PLP1/B4GALT5	4
GO:0030521	GO:0030521	androgen receptor signaling pathway	4/540	43/14661	0.0726712241170166	0.345044936282903	0.301306735968509	SFRP1/NKX3-1/EP300/FKBP4	4
GO:0042491	GO:0042491	inner ear auditory receptor cell differentiation	4/540	43/14661	0.0726712241170166	0.345044936282903	0.301306735968509	MYO6/SLC4A7/BMP4/SLC9A3R1	4
GO:1900271	GO:1900271	regulation of long-term synaptic potentiation	4/540	43/14661	0.0726712241170166	0.345044936282903	0.301306735968509	PRNP/EPHA4/PTN/NSG1	4
GO:1900744	GO:1900744	regulation of p38MAPK cascade	4/540	43/14661	0.0726712241170166	0.345044936282903	0.301306735968509	RELL1/PJA2/SPHK1/BMP4	4
GO:0008585	GO:0008585	female gonad development	7/540	99/14661	0.0727267927516228	0.345044936282903	0.301306735968509	INHA/SFRP1/NRIP1/INSR/KDR/PDGFRA/MMP2	7
GO:0019079	GO:0019079	viral genome replication	7/540	99/14661	0.0727267927516228	0.345044936282903	0.301306735968509	FAM111A/GAS6/TRIM28/CCL2/HACD3/ISG15/BST2	7
GO:0150063	GO:0150063	visual system development	20/540	382/14661	0.0728641815531288	0.345345088358115	0.301568840502054	PLAAT3/SERPINF1/NOTCH2/OBSL1/LAMA1/EPHB1/BMPR2/PRKCI/CDKN1B/NTRK2/HDAC2/BMP4/CITED2/KDR/OLFM3/ALDH1A2/RCN1/PDGFRA/PLAAT1/STRA6	20
GO:0044843	GO:0044843	cell cycle G1/S phase transition	14/540	247/14661	0.0733182694024884	0.34714412311605	0.303139828028046	NKX3-1/ID4/PPP3CA/CCND1/PHF10/CDKN1B/APPL1/CCL2/RB1/CDK4/SMARCC1/PLCB1/ID2/PLK2	14
GO:0033692	GO:0033692	cellular polysaccharide biosynthetic process	5/540	61/14661	0.0735299041263072	0.347339749234002	0.303310656406823	GYG1/FUT9/B4GALT5/INSR/IRS1	5
GO:0035904	GO:0035904	aorta development	5/540	61/14661	0.0735299041263072	0.347339749234002	0.303310656406823	NKX3-1/ROBO1/ENG/SOX4/COL3A1	5
GO:0031334	GO:0031334	positive regulation of protein-containing complex assembly	11/540	182/14661	0.0737298339435699	0.347339749234002	0.303310656406823	HRK/CTTN/NCKAP1/MED25/CDKN1B/SLAIN1/MAP1B/LGALS3/BIK/NRG1/ISG15	11
GO:0032388	GO:0032388	positive regulation of intracellular transport	11/540	182/14661	0.0737298339435699	0.347339749234002	0.303310656406823	PRNP/HUWE1/CD81/TCAF1/GAS6/FLNA/RUFY3/TRIM28/MTCL1/HSP90AB1/BCAS3	11
GO:0006633	GO:0006633	fatty acid biosynthetic process	9/540	140/14661	0.0740187259948435	0.347339749234002	0.303310656406823	APOA1/GSTM4/QKI/ACSS1/ACSM3/PLP1/ELOVL2/ABCD3/HACD3	9
GO:0036294	GO:0036294	cellular response to decreased oxygen levels	9/540	140/14661	0.0740187259948435	0.347339749234002	0.303310656406823	SFRP1/LMNA/NKX3-1/PDK3/JUND/CDKN1B/CFLAR/CITED2/EPHA4	9
GO:0051604	GO:0051604	protein maturation	16/540	292/14661	0.0742106423169654	0.347339749234002	0.303310656406823	S100A10/PRNP/FAM111A/CPE/PRDX4/FLNA/CYFIP2/TSPAN5/EP300/CPD/CAST/CIAO2B/SERPINH1/FBLN1/TMEM98/SOX4	16
GO:0071674	GO:0071674	mononuclear cell migration	10/540	161/14661	0.0742541132488685	0.347339749234002	0.303310656406823	STK10/GAS6/IL6R/MAPK1/WNK1/CCL2/LGALS3/CXCL12/PLCB1/CXCR4	10
GO:0033627	GO:0033627	cell adhesion mediated by integrin	6/540	80/14661	0.0743287679730199	0.347339749234002	0.303310656406823	ITGA6/RAC3/ITGAV/ITGB5/WNK1/EMILIN1	6
GO:0051149	GO:0051149	positive regulation of muscle cell differentiation	6/540	80/14661	0.0743287679730199	0.347339749234002	0.303310656406823	LAMA1/LAMC1/ENG/BMP4/NRG1/HOPX	6
GO:0072091	GO:0072091	regulation of stem cell proliferation	6/540	80/14661	0.0743287679730199	0.347339749234002	0.303310656406823	ID4/EPCAM/KDR/FBLN1/NFIB/PRRX1	6
GO:0099175	GO:0099175	regulation of postsynapse organization	6/540	80/14661	0.0743287679730199	0.347339749234002	0.303310656406823	PRNP/TANC2/CDH2/LRP8/EPHA4/GRID2	6
GO:1900182	GO:1900182	positive regulation of protein localization to nucleus	6/540	80/14661	0.0743287679730199	0.347339749234002	0.303310656406823	FLNA/TRIM28/WWTR1/TRIM8/TCP1/HSP90AB1	6
GO:0001958	GO:0001958	endochondral ossification	3/540	27/14661	0.0756111660317141	0.347751651077745	0.303670345209721	COL2A1/BMP4/COL1A1	3
GO:0003401	GO:0003401	axis elongation	3/540	27/14661	0.0756111660317141	0.347751651077745	0.303670345209721	SFRP1/TRIM28/BMP4	3
GO:0006783	GO:0006783	heme biosynthetic process	3/540	27/14661	0.0756111660317141	0.347751651077745	0.303670345209721	TMEM14A/ATP5IF1/SLC25A38	3
GO:0010800	GO:0010800	positive regulation of peptidyl-threonine phosphorylation	3/540	27/14661	0.0756111660317141	0.347751651077745	0.303670345209721	CALM1/MAPK1/SPHK1	3
GO:0022011	GO:0022011	myelination in peripheral nervous system	3/540	27/14661	0.0756111660317141	0.347751651077745	0.303670345209721	ARHGEF10/NTRK2/NRG1	3
GO:0032148	GO:0032148	activation of protein kinase B activity	3/540	27/14661	0.0756111660317141	0.347751651077745	0.303670345209721	GAS6/INSR/NRG1	3
GO:0032292	GO:0032292	peripheral nervous system axon ensheathment	3/540	27/14661	0.0756111660317141	0.347751651077745	0.303670345209721	ARHGEF10/NTRK2/NRG1	3
GO:0032878	GO:0032878	regulation of establishment or maintenance of cell polarity	3/540	27/14661	0.0756111660317141	0.347751651077745	0.303670345209721	SHTN1/RUFY3/BCAS3	3
GO:0036075	GO:0036075	replacement ossification	3/540	27/14661	0.0756111660317141	0.347751651077745	0.303670345209721	COL2A1/BMP4/COL1A1	3
GO:0036257	GO:0036257	multivesicular body organization	3/540	27/14661	0.0756111660317141	0.347751651077745	0.303670345209721	CHMP4B/CHMP1B/MVB12A	3
GO:0044819	GO:0044819	mitotic G1/S transition checkpoint signaling	3/540	27/14661	0.0756111660317141	0.347751651077745	0.303670345209721	CCND1/CDKN1B/PLK2	3
GO:0045671	GO:0045671	negative regulation of osteoclast differentiation	3/540	27/14661	0.0756111660317141	0.347751651077745	0.303670345209721	SFRP1/FSTL3/LRRC17	3
GO:0048520	GO:0048520	positive regulation of behavior	3/540	27/14661	0.0756111660317141	0.347751651077745	0.303670345209721	HDAC2/STRA6/NPY	3
GO:0090330	GO:0090330	regulation of platelet aggregation	3/540	27/14661	0.0756111660317141	0.347751651077745	0.303670345209721	CD9/PRKCA/PRKG1	3
GO:0097205	GO:0097205	renal filtration	3/540	27/14661	0.0756111660317141	0.347751651077745	0.303670345209721	PPP3CA/GAS6/EMP2	3
GO:0099068	GO:0099068	postsynapse assembly	3/540	27/14661	0.0756111660317141	0.347751651077745	0.303670345209721	CDH2/ZDHHC12/GRID2	3
GO:0009913	GO:0009913	epidermal cell differentiation	11/540	183/14661	0.075987261355969	0.349136736348579	0.304879855850535	OPN3/FLNB/PPP3CA/MYO6/SLC4A7/HDAC2/BMP4/SLC9A3R1/KAZN/ZFP36/MACROH2A2	11
GO:0002064	GO:0002064	epithelial cell development	12/540	205/14661	0.0769296479777737	0.353118453131475	0.308356846703754	NOTCH2/FLNB/VCL/CDH2/TJP1/AFDN/FRZB/BMP4/KDR/PLCB1/CXCR4/MYADM	12
GO:0001947	GO:0001947	heart looping	5/540	62/14661	0.0776850408102427	0.354669068634487	0.309710904818583	NOTCH2/MICAL2/GATA4/ENG/CITED2	5
GO:0043550	GO:0043550	regulation of lipid kinase activity	5/540	62/14661	0.0776850408102427	0.354669068634487	0.309710904818583	CD81/RB1/IRS1/PDGFRA/SOCS3	5
GO:0045069	GO:0045069	regulation of viral genome replication	5/540	62/14661	0.0776850408102427	0.354669068634487	0.309710904818583	FAM111A/TRIM28/HACD3/ISG15/BST2	5
GO:0070098	GO:0070098	chemokine-mediated signaling pathway	5/540	62/14661	0.0776850408102427	0.354669068634487	0.309710904818583	ROBO1/WNK1/CCL2/CXCL12/CXCR4	5
GO:0010862	GO:0010862	positive regulation of pathway-restricted SMAD protein phosphorylation	4/540	44/14661	0.0777242152985214	0.354669068634487	0.309710904818583	INHA/BMPR2/ENG/BMP4	4
GO:0042267	GO:0042267	natural killer cell mediated cytotoxicity	4/540	44/14661	0.0777242152985214	0.354669068634487	0.309710904818583	CADM1/PRDX1/TUBB4B/TUBB	4
GO:0030901	GO:0030901	midbrain development	6/540	81/14661	0.077913914364538	0.354839615859612	0.309859833327097	SFRP1/CKB/CALM1/PLP1/CNP/YWHAQ	6
GO:0071347	GO:0071347	cellular response to interleukin-1	6/540	81/14661	0.077913914364538	0.354839615859612	0.309859833327097	SFRP1/NKX3-1/CCL2/PLCB1/RBMX/MMP2	6
GO:0045165	GO:0045165	cell fate commitment	15/540	272/14661	0.0785775945664542	0.357512708090928	0.312194082030577	SFRP1/NOTCH2/ERBB4/IL6R/GATA5/GATA4/TOX/SOX6/HDAC2/BMP4/KDR/NRG1/LMO4/PRRX1/ID2	15
GO:0010634	GO:0010634	positive regulation of epithelial cell migration	10/540	163/14661	0.0791550327048492	0.358783428755927	0.313303725023815	RHOB/BMPR2/JCAD/PRKCA/BMP4/KDR/TDGF1/BCAS3/FGFR1/PLK2	10
GO:0061351	GO:0061351	neural precursor cell proliferation	9/540	142/14661	0.0793017540695722	0.358783428755927	0.313303725023815	CDH2/EPHB1/ID4/SOX10/ADGRG1/LIMS2/TOX/ID2/PTN	9
GO:0016358	GO:0016358	dendrite development	13/540	228/14661	0.0793476383192277	0.358783428755927	0.313303725023815	HPRT1/TANC2/OBSL1/EPHB1/PPP3CA/SLC12A5/LRP8/HECW2/MAP1B/HDAC2/EPHA4/PRKG1/PTN	13
GO:0007567	GO:0007567	parturition	2/540	13/14661	0.0807821027613151	0.358783428755927	0.313303725023815	LDOC1/MMP2	2
GO:0009084	GO:0009084	glutamine family amino acid biosynthetic process	2/540	13/14661	0.0807821027613151	0.358783428755927	0.313303725023815	ASS1/PYCR1	2
GO:0021978	GO:0021978	telencephalon regionalization	2/540	13/14661	0.0807821027613151	0.358783428755927	0.313303725023815	ADGRG1/BMP4	2
GO:0030007	GO:0030007	cellular potassium ion homeostasis	2/540	13/14661	0.0807821027613151	0.358783428755927	0.313303725023815	ATP1B1/ATP1A1	2
GO:0030497	GO:0030497	fatty acid elongation	2/540	13/14661	0.0807821027613151	0.358783428755927	0.313303725023815	ELOVL2/HACD3	2
GO:0032897	GO:0032897	negative regulation of viral transcription	2/540	13/14661	0.0807821027613151	0.358783428755927	0.313303725023815	TRIM8/ZFP36	2
GO:0033605	GO:0033605	positive regulation of catecholamine secretion	2/540	13/14661	0.0807821027613151	0.358783428755927	0.313303725023815	CXCL12/SYT1	2
GO:0034111	GO:0034111	negative regulation of homotypic cell-cell adhesion	2/540	13/14661	0.0807821027613151	0.358783428755927	0.313303725023815	CD9/PRKG1	2
GO:0034333	GO:0034333	adherens junction assembly	2/540	13/14661	0.0807821027613151	0.358783428755927	0.313303725023815	VCL/RAMP2	2
GO:0036302	GO:0036302	atrioventricular canal development	2/540	13/14661	0.0807821027613151	0.358783428755927	0.313303725023815	GATA4/ENG	2
GO:0042761	GO:0042761	very long-chain fatty acid biosynthetic process	2/540	13/14661	0.0807821027613151	0.358783428755927	0.313303725023815	ELOVL2/HACD3	2
GO:0043374	GO:0043374	CD8-positive, alpha-beta T cell differentiation	2/540	13/14661	0.0807821027613151	0.358783428755927	0.313303725023815	TOX/IRF1	2
GO:0044849	GO:0044849	estrous cycle	2/540	13/14661	0.0807821027613151	0.358783428755927	0.313303725023815	IGF1R/PTN	2
GO:0061029	GO:0061029	eyelid development in camera-type eye	2/540	13/14661	0.0807821027613151	0.358783428755927	0.313303725023815	HDAC2/STRA6	2
GO:0071280	GO:0071280	cellular response to copper ion	2/540	13/14661	0.0807821027613151	0.358783428755927	0.313303725023815	PRNP/MAP1LC3A	2
GO:0072160	GO:0072160	nephron tubule epithelial cell differentiation	2/540	13/14661	0.0807821027613151	0.358783428755927	0.313303725023815	MTSS1/WWTR1	2
GO:0072310	GO:0072310	glomerular epithelial cell development	2/540	13/14661	0.0807821027613151	0.358783428755927	0.313303725023815	NOTCH2/BMP4	2
GO:0072677	GO:0072677	eosinophil migration	2/540	13/14661	0.0807821027613151	0.358783428755927	0.313303725023815	CCL2/LGALS3	2
GO:0098840	GO:0098840	protein transport along microtubule	2/540	13/14661	0.0807821027613151	0.358783428755927	0.313303725023815	CAMSAP3/KIF5C	2
GO:0099118	GO:0099118	microtubule-based protein transport	2/540	13/14661	0.0807821027613151	0.358783428755927	0.313303725023815	CAMSAP3/KIF5C	2
GO:1902947	GO:1902947	regulation of tau-protein kinase activity	2/540	13/14661	0.0807821027613151	0.358783428755927	0.313303725023815	RB1/HSP90AB1	2
GO:1904925	GO:1904925	positive regulation of autophagy of mitochondrion in response to mitochondrial depolarization	2/540	13/14661	0.0807821027613151	0.358783428755927	0.313303725023815	HUWE1/ATP5IF1	2
GO:0002690	GO:0002690	positive regulation of leukocyte chemotaxis	6/540	82/14661	0.0815949791463556	0.359467355917473	0.313900956975415	GAS6/IL6R/MAPK1/WNK1/CXCL12/PTN	6
GO:0031110	GO:0031110	regulation of microtubule polymerization or depolymerization	6/540	82/14661	0.0815949791463556	0.359467355917473	0.313900956975415	CAMSAP3/CDKN1B/SLAIN1/GAS2L1/MAP1B/FKBP4	6
GO:0010952	GO:0010952	positive regulation of peptidase activity	10/540	164/14661	0.0816787718853705	0.359467355917473	0.313900956975415	CCN2/PSME4/NKX3-1/CCN1/ROBO1/CYFIP2/CFLAR/FBLN1/EPHA4/PCOLCE	10
GO:2000045	GO:2000045	regulation of G1/S transition of mitotic cell cycle	10/540	164/14661	0.0816787718853705	0.359467355917473	0.313900956975415	CCND1/PHF10/CDKN1B/APPL1/CCL2/RB1/SMARCC1/PLCB1/ID2/PLK2	10
GO:0048814	GO:0048814	regulation of dendrite morphogenesis	5/540	63/14661	0.0819639666507206	0.359467355917473	0.313900956975415	OBSL1/PPP3CA/LRP8/HECW2/EPHA4	5
GO:0048880	GO:0048880	sensory system development	20/540	388/14661	0.0822192940406842	0.359467355917473	0.313900956975415	PLAAT3/SERPINF1/NOTCH2/OBSL1/LAMA1/EPHB1/BMPR2/PRKCI/CDKN1B/NTRK2/HDAC2/BMP4/CITED2/KDR/OLFM3/ALDH1A2/RCN1/PDGFRA/PLAAT1/STRA6	20
GO:0009408	GO:0009408	response to heat	7/540	102/14661	0.082348365075321	0.359467355917473	0.313900956975415	IGFBP7/SLC52A3/EP300/TP53INP1/HDAC2/CXCL12/HSP90AB1	7
GO:0051963	GO:0051963	regulation of synapse assembly	7/540	102/14661	0.082348365075321	0.359467355917473	0.313900956975415	EPHB1/AMIGO2/NTRK2/SLITRK2/SYNDIG1/GRID2/LRRN3	7
GO:0002719	GO:0002719	negative regulation of cytokine production involved in immune response	3/540	28/14661	0.0824676268380037	0.359467355917473	0.313900956975415	APOA1/AXL/BST2	3
GO:0006884	GO:0006884	cell volume homeostasis	3/540	28/14661	0.0824676268380037	0.359467355917473	0.313900956975415	SLC12A5/CLCN3/CLNS1A	3
GO:0031116	GO:0031116	positive regulation of microtubule polymerization	3/540	28/14661	0.0824676268380037	0.359467355917473	0.313900956975415	CDKN1B/SLAIN1/MAP1B	3
GO:0050685	GO:0050685	positive regulation of mRNA processing	3/540	28/14661	0.0824676268380037	0.359467355917473	0.313900956975415	CLNS1A/CIRBP/RBMX	3
GO:0086011	GO:0086011	membrane repolarization during action potential	3/540	28/14661	0.0824676268380037	0.359467355917473	0.313900956975415	ATP1B1/ATP1A1/FLNA	3
GO:0090279	GO:0090279	regulation of calcium ion import	3/540	28/14661	0.0824676268380037	0.359467355917473	0.313900956975415	CCL2/LGALS3/CXCL12	3
GO:0090313	GO:0090313	regulation of protein targeting to membrane	3/540	28/14661	0.0824676268380037	0.359467355917473	0.313900956975415	PRNP/TCAF1/MTCL1	3
GO:0140718	GO:0140718	facultative heterochromatin formation	3/540	28/14661	0.0824676268380037	0.359467355917473	0.313900956975415	TRIM28/ATF7IP2/BAZ2A	3
GO:0002548	GO:0002548	monocyte chemotaxis	4/540	45/14661	0.0829480883170377	0.359467355917473	0.313900956975415	IL6R/CCL2/LGALS3/CXCL12	4
GO:0002686	GO:0002686	negative regulation of leukocyte migration	4/540	45/14661	0.0829480883170377	0.359467355917473	0.313900956975415	CCL2/EMILIN1/CXCL12/PLCB1	4
GO:0002762	GO:0002762	negative regulation of myeloid leukocyte differentiation	4/540	45/14661	0.0829480883170377	0.359467355917473	0.313900956975415	INHA/SFRP1/FSTL3/LRRC17	4
GO:0030195	GO:0030195	negative regulation of blood coagulation	4/540	45/14661	0.0829480883170377	0.359467355917473	0.313900956975415	CD9/PDGFRA/PRKG1/TSPAN8	4
GO:0043277	GO:0043277	apoptotic cell clearance	4/540	45/14661	0.0829480883170377	0.359467355917473	0.313900956975415	AXL/ITGAV/GAS6/CCL2	4
GO:0048701	GO:0048701	embryonic cranial skeleton morphogenesis	4/540	45/14661	0.0829480883170377	0.359467355917473	0.313900956975415	MTHFD1L/BMP4/PRRX1/PDGFRA	4
GO:0060711	GO:0060711	labyrinthine layer development	4/540	45/14661	0.0829480883170377	0.359467355917473	0.313900956975415	CCN1/MAPK1/HS6ST1/SOCS3	4
GO:1990573	GO:1990573	potassium ion import across plasma membrane	4/540	45/14661	0.0829480883170377	0.359467355917473	0.313900956975415	ATP1B1/ATP1A1/SLC12A5/WNK1	4
GO:2000648	GO:2000648	positive regulation of stem cell proliferation	4/540	45/14661	0.0829480883170377	0.359467355917473	0.313900956975415	ID4/EPCAM/KDR/PRRX1	4
GO:1902806	GO:1902806	regulation of cell cycle G1/S phase transition	11/540	186/14661	0.0830192906132649	0.359467355917473	0.313900956975415	NKX3-1/CCND1/PHF10/CDKN1B/APPL1/CCL2/RB1/SMARCC1/PLCB1/ID2/PLK2	11
GO:2000241	GO:2000241	regulation of reproductive process	11/540	186/14661	0.0830192906132649	0.359467355917473	0.313900956975415	SERPINF1/SFRP1/NKX3-1/SRY/PRDX4/CDKN1B/INSR/HDAC2/BMP4/CITED2/PLCB1	11
GO:0051961	GO:0051961	negative regulation of nervous system development	9/540	144/14661	0.0848084014485157	0.366873112672827	0.320367953475554	SEMA6A/ID4/PPP3CA/SOX10/SEMA7A/RUFY3/RB1/TMEM98/PTN	9
GO:0007032	GO:0007032	endosome organization	6/540	83/14661	0.085371488766198	0.368966387905117	0.322195883293971	CHMP4B/PLEKHJ1/CLCN3/RAB5B/CHMP1B/MVB12A	6
GO:0007631	GO:0007631	feeding behavior	7/540	103/14661	0.0857108768071828	0.36974719911543	0.322877718186902	CNTFR/UBR3/NTRK2/NPY1R/NPW/STRA6/NPY	7
GO:0046545	GO:0046545	development of primary female sexual characteristics	7/540	103/14661	0.0857108768071828	0.36974719911543	0.322877718186902	INHA/SFRP1/NRIP1/INSR/KDR/PDGFRA/MMP2	7
GO:0031100	GO:0031100	animal organ regeneration	5/540	64/14661	0.0863655397103714	0.372226687798909	0.325042904698949	PRPS2/AXL/GAS6/CCND1/CXCL12	5
GO:0009799	GO:0009799	specification of symmetry	8/540	124/14661	0.0874344039744067	0.376485109165213	0.328761524818642	NOTCH2/MICAL2/GATA4/ENG/BMP4/CITED2/ALDH1A2/TDGF1	8
GO:0008360	GO:0008360	regulation of cell shape	9/540	145/14661	0.0876455700033733	0.376698072551399	0.328947492778246	PLXNC1/RAC3/RHOB/ARHGAP18/MYO10/CCL2/SLC9A3R1/KDR/RND3	9
GO:0070507	GO:0070507	regulation of microtubule cytoskeleton organization	9/540	145/14661	0.0876455700033733	0.376698072551399	0.328947492778246	CAMSAP3/CHMP4B/CLTC/CDKN1B/SLAIN1/GAS2L1/MAP1B/CHMP1B/FKBP4	9
GO:0002228	GO:0002228	natural killer cell mediated immunity	4/540	46/14661	0.0883398409047627	0.376732357885685	0.328977432073332	CADM1/PRDX1/TUBB4B/TUBB	4
GO:0010803	GO:0010803	regulation of tumor necrosis factor-mediated signaling pathway	4/540	46/14661	0.0883398409047627	0.376732357885685	0.328977432073332	APOA1/GAS6/PPP2CB/SPHK1	4
GO:0031018	GO:0031018	endocrine pancreas development	4/540	46/14661	0.0883398409047627	0.376732357885685	0.328977432073332	CDH2/IL6R/BMP4/SOX4	4
GO:0035094	GO:0035094	response to nicotine	4/540	46/14661	0.0883398409047627	0.376732357885685	0.328977432073332	MAPK1/IGF1R/HDAC2/MMP2	4
GO:0048538	GO:0048538	thymus development	4/540	46/14661	0.0883398409047627	0.376732357885685	0.328977432073332	MAPK1/CITED2/LMO4/PRDX2	4
GO:1900047	GO:1900047	negative regulation of hemostasis	4/540	46/14661	0.0883398409047627	0.376732357885685	0.328977432073332	CD9/PDGFRA/PRKG1/TSPAN8	4
GO:0001841	GO:0001841	neural tube formation	7/540	104/14661	0.0891506551166639	0.376732357885685	0.328977432073332	SFRP1/DEAF1/MTHFD1L/BMP4/CITED2/LMO4/SOX4	7
GO:0001892	GO:0001892	embryonic placenta development	6/540	84/14661	0.0892428790868678	0.376732357885685	0.328977432073332	CCN1/TRIM28/MAPK1/HS6ST1/CITED2/SOCS3	6
GO:0006637	GO:0006637	acyl-CoA metabolic process	6/540	84/14661	0.0892428790868678	0.376732357885685	0.328977432073332	PDK3/ACSS1/ACSM3/ELOVL2/ACSL4/MPC2	6
GO:0035383	GO:0035383	thioester metabolic process	6/540	84/14661	0.0892428790868678	0.376732357885685	0.328977432073332	PDK3/ACSS1/ACSM3/ELOVL2/ACSL4/MPC2	6
GO:1902807	GO:1902807	negative regulation of cell cycle G1/S phase transition	6/540	84/14661	0.0892428790868678	0.376732357885685	0.328977432073332	NKX3-1/CCND1/CDKN1B/CCL2/RB1/PLK2	6
GO:0051249	GO:0051249	regulation of lymphocyte activation	22/540	439/14661	0.0893125979684525	0.376732357885685	0.328977432073332	LGALS1/INHA/PRNP/ILDR2/SFRP1/CD81/THEMIS2/PPP3CA/AXL/EGR3/GAS6/PHF10/TOX/CCL2/LGALS3/IRF1/MAD2L2/BMP4/SMARCC1/PRDX2/ID2/SOX4	22
GO:0032868	GO:0032868	response to insulin	14/540	255/14661	0.0894729513161882	0.376732357885685	0.328977432073332	PRKCI/SLC39A14/IGF1R/NCOA2/SOGA1/CFLAR/APPL1/INSR/RB1/CDK4/IRS1/SMARCC1/COL1A1/SOCS3	14
GO:0000038	GO:0000038	very long-chain fatty acid metabolic process	3/540	29/14661	0.0895805349716553	0.376732357885685	0.328977432073332	ELOVL2/ABCD3/HACD3	3
GO:0010165	GO:0010165	response to X-ray	3/540	29/14661	0.0895805349716553	0.376732357885685	0.328977432073332	SFRP1/CCND1/DNM2	3
GO:0034505	GO:0034505	tooth mineralization	3/540	29/14661	0.0895805349716553	0.376732357885685	0.328977432073332	ANKH/SLC4A2/COL1A1	3
GO:0045577	GO:0045577	regulation of B cell differentiation	3/540	29/14661	0.0895805349716553	0.376732357885685	0.328977432073332	INHA/SFRP1/ID2	3
GO:0048147	GO:0048147	negative regulation of fibroblast proliferation	3/540	29/14661	0.0895805349716553	0.376732357885685	0.328977432073332	SFRP1/MED25/TP53INP1	3
GO:0060037	GO:0060037	pharyngeal system development	3/540	29/14661	0.0895805349716553	0.376732357885685	0.328977432073332	NKX3-1/BMPR2/BMP4	3
GO:0071295	GO:0071295	cellular response to vitamin	3/540	29/14661	0.0895805349716553	0.376732357885685	0.328977432073332	SFRP1/GAS6/COL1A1	3
GO:0150117	GO:0150117	positive regulation of cell-substrate junction organization	3/540	29/14661	0.0895805349716553	0.376732357885685	0.328977432073332	S100A10/SFRP1/KDR	3
GO:1901099	GO:1901099	negative regulation of signal transduction in absence of ligand	3/540	29/14661	0.0895805349716553	0.376732357885685	0.328977432073332	COL2A1/UNC5B/PRDX2	3
GO:2001240	GO:2001240	negative regulation of extrinsic apoptotic signaling pathway in absence of ligand	3/540	29/14661	0.0895805349716553	0.376732357885685	0.328977432073332	COL2A1/UNC5B/PRDX2	3
GO:0030595	GO:0030595	leukocyte chemotaxis	11/540	189/14661	0.0904421779844467	0.376732357885685	0.328977432073332	GAS6/IL6R/MAPK1/PREX1/WNK1/CCL2/LGALS3/CXCL12/CXCR4/PTN/MMP2	11
GO:0016525	GO:0016525	negative regulation of angiogenesis	8/540	125/14661	0.090581657957426	0.376732357885685	0.328977432073332	SERPINF1/SEMA6A/NAXE/DCN/EMILIN1/CREB3L1/AMOT/PLK2	8
GO:0048706	GO:0048706	embryonic skeletal system development	8/540	125/14661	0.090581657957426	0.376732357885685	0.328977432073332	COL2A1/DEAF1/MTHFD1L/BMP4/HOXD9/PRRX1/PDGFRA/COL1A1	8
GO:0045123	GO:0045123	cellular extravasation	5/540	65/14661	0.0908884723944252	0.376732357885685	0.328977432073332	TRIM55/FUT9/CCL2/CXCL12/PLCB1	5
GO:0070373	GO:0070373	negative regulation of ERK1 and ERK2 cascade	5/540	65/14661	0.0908884723944252	0.376732357885685	0.328977432073332	SEMA6A/EMILIN1/SLC9A3R1/FBLN1/EPHA4	5
GO:0120192	GO:0120192	tight junction assembly	5/540	65/14661	0.0908884723944252	0.376732357885685	0.328977432073332	CLDN11/TJP1/AFDN/LSR/RAMP2	5
GO:1903317	GO:1903317	regulation of protein maturation	5/540	65/14661	0.0908884723944252	0.376732357885685	0.328977432073332	S100A10/PRNP/CAST/TMEM98/SOX4	5
GO:0008544	GO:0008544	epidermis development	16/540	301/14661	0.0910350913346612	0.376732357885685	0.328977432073332	CCN2/OPN3/FLNB/PPP3CA/MYO6/SLC4A7/ATP2C1/INSR/HDAC2/BMP4/SLC9A3R1/KAZN/ZFP36/LDB2/MACROH2A2/CRABP2	16
GO:0007249	GO:0007249	I-kappaB kinase/NF-kappaB signaling	14/540	256/14661	0.0916380317302643	0.376732357885685	0.328977432073332	LGALS1/GPRC5B/S100A13/TAB3/PRDX4/FLNA/TRIM8/CFLAR/ATP2C1/CC2D1A/HACD3/TLE1/PLK2/BST2	14
GO:0003222	GO:0003222	ventricular trabecula myocardium morphogenesis	2/540	14/14661	0.0920200522159067	0.376732357885685	0.328977432073332	ENG/NRG1	2
GO:0006167	GO:0006167	AMP biosynthetic process	2/540	14/14661	0.0920200522159067	0.376732357885685	0.328977432073332	HPRT1/PRPS2	2
GO:0014841	GO:0014841	skeletal muscle satellite cell proliferation	2/540	14/14661	0.0920200522159067	0.376732357885685	0.328977432073332	EPHB1/CFLAR	2
GO:0014857	GO:0014857	regulation of skeletal muscle cell proliferation	2/540	14/14661	0.0920200522159067	0.376732357885685	0.328977432073332	EPHB1/CFLAR	2
GO:0030238	GO:0030238	male sex determination	2/540	14/14661	0.0920200522159067	0.376732357885685	0.328977432073332	SRY/INSR	2
GO:0036376	GO:0036376	sodium ion export across plasma membrane	2/540	14/14661	0.0920200522159067	0.376732357885685	0.328977432073332	ATP1B1/ATP1A1	2
GO:0038092	GO:0038092	nodal signaling pathway	2/540	14/14661	0.0920200522159067	0.376732357885685	0.328977432073332	CITED2/TDGF1	2
GO:0044790	GO:0044790	suppression of viral release by host	2/540	14/14661	0.0920200522159067	0.376732357885685	0.328977432073332	TRIM28/TRIM8	2
GO:0045725	GO:0045725	positive regulation of glycogen biosynthetic process	2/540	14/14661	0.0920200522159067	0.376732357885685	0.328977432073332	INSR/IRS1	2
GO:0048715	GO:0048715	negative regulation of oligodendrocyte differentiation	2/540	14/14661	0.0920200522159067	0.376732357885685	0.328977432073332	ID4/TMEM98	2
GO:0048934	GO:0048934	peripheral nervous system neuron differentiation	2/540	14/14661	0.0920200522159067	0.376732357885685	0.328977432073332	NTRK2/HOXD9	2
GO:0048935	GO:0048935	peripheral nervous system neuron development	2/540	14/14661	0.0920200522159067	0.376732357885685	0.328977432073332	NTRK2/HOXD9	2
GO:0070986	GO:0070986	left/right axis specification	2/540	14/14661	0.0920200522159067	0.376732357885685	0.328977432073332	NOTCH2/CITED2	2
GO:0071391	GO:0071391	cellular response to estrogen stimulus	2/540	14/14661	0.0920200522159067	0.376732357885685	0.328977432073332	SFRP1/BCAS3	2
GO:0090030	GO:0090030	regulation of steroid hormone biosynthetic process	2/540	14/14661	0.0920200522159067	0.376732357885685	0.328977432073332	ATP1A1/IGF1R	2
GO:0090308	GO:0090308	regulation of DNA methylation-dependent heterochromatin formation	2/540	14/14661	0.0920200522159067	0.376732357885685	0.328977432073332	TRIM28/ATF7IP2	2
GO:0097091	GO:0097091	synaptic vesicle clustering	2/540	14/14661	0.0920200522159067	0.376732357885685	0.328977432073332	CDH2/SYNDIG1	2
GO:0098814	GO:0098814	spontaneous synaptic transmission	2/540	14/14661	0.0920200522159067	0.376732357885685	0.328977432073332	NSG1/SYT1	2
GO:1900747	GO:1900747	negative regulation of vascular endothelial growth factor signaling pathway	2/540	14/14661	0.0920200522159067	0.376732357885685	0.328977432073332	SEMA6A/DCN	2
GO:1904923	GO:1904923	regulation of autophagy of mitochondrion in response to mitochondrial depolarization	2/540	14/14661	0.0920200522159067	0.376732357885685	0.328977432073332	HUWE1/ATP5IF1	2
GO:1905269	GO:1905269	positive regulation of chromatin organization	2/540	14/14661	0.0920200522159067	0.376732357885685	0.328977432073332	TRIM28/ATF7IP2	2
GO:2000811	GO:2000811	negative regulation of anoikis	2/540	14/14661	0.0920200522159067	0.376732357885685	0.328977432073332	NTRK2/TLE1	2
GO:0030004	GO:0030004	cellular monovalent inorganic cation homeostasis	7/540	105/14661	0.0926673746872085	0.378385011978707	0.330420594276545	ATP1B1/ATP1A1/SLC12A5/MAPK1/SLC4A2/CLCN3/SLC4A7	7
GO:0032526	GO:0032526	response to retinoic acid	7/540	105/14661	0.0926673746872085	0.378385011978707	0.330420594276545	SERPINF1/IGFBP7/HDAC2/ALDH1A2/MMP2/COL1A1/STRA6	7
GO:0034341	GO:0034341	response to interferon-gamma	7/540	105/14661	0.0926673746872085	0.378385011978707	0.330420594276545	FLNB/ASS1/ZYX/CCL2/IRF1/TDGF1/BST2	7
GO:0019318	GO:0019318	hexose metabolic process	12/540	212/14661	0.0930292713717531	0.379253300555764	0.331178817828092	PDK3/TSTD1/SLC39A14/NCOA2/FUT9/SOGA1/EP300/INSR/RANBP2/IRS1/NPY1R/IGFBP3	12
GO:0032386	GO:0032386	regulation of intracellular transport	16/540	302/14661	0.09304282518464	0.379253300555764	0.331178817828092	PRNP/HUWE1/SVIP/CD81/TCAF1/GAS6/FLNA/RUFY3/ATP5IF1/TRIM28/MAPK1/MTCL1/MAP1B/BMP4/HSP90AB1/BCAS3	16
GO:0007584	GO:0007584	response to nutrient	9/540	147/14661	0.0934873059600121	0.380402187762964	0.33218207108005	SFRP1/GAS6/CCND1/ASS1/GATA4/IGF1R/MAP1B/ALDH1A2/COL1A1	9
GO:0007611	GO:0007611	learning or memory	14/540	257/14661	0.093835651919054	0.380402187762964	0.33218207108005	SERPINF1/PRNP/CAMK2N1/SLC12A5/PJA2/MAPK1/EP300/INSR/NTRK2/PLCB1/NRXN3/PTN/STRA6/PLK2	14
GO:0010823	GO:0010823	negative regulation of mitochondrion organization	4/540	47/14661	0.0938962257839468	0.380402187762964	0.33218207108005	HUWE1/LMNA/TMEM14A/PPIF	4
GO:0035850	GO:0035850	epithelial cell differentiation involved in kidney development	4/540	47/14661	0.0938962257839468	0.380402187762964	0.33218207108005	NOTCH2/MTSS1/WWTR1/BMP4	4
GO:0045912	GO:0045912	negative regulation of carbohydrate metabolic process	4/540	47/14661	0.0938962257839468	0.380402187762964	0.33218207108005	CLTC/SOGA1/EP300/DDIT4	4
GO:1902459	GO:1902459	positive regulation of stem cell population maintenance	4/540	47/14661	0.0938962257839468	0.380402187762964	0.33218207108005	PHF10/HDAC2/SMARCC1/SINHCAF	4
GO:1904645	GO:1904645	response to amyloid-beta	4/540	47/14661	0.0938962257839468	0.380402187762964	0.33218207108005	PRNP/IGF1R/EPHA4/MMP2	4
GO:0048871	GO:0048871	multicellular organismal homeostasis	24/540	490/14661	0.0953918960581375	0.385017731918948	0.336212544789764	COL2A1/ILDR2/CCN2/VCL/TJP1/RAC3/LAMC1/CHMP4B/WWTR1/GNAS/LSR/CRTC3/PRKCA/IGF1R/PRDX1/CLCN3/DMD/RB1/KDR/CXCR4/ARRDC3/LDB2/CYTL1/COL3A1	24
GO:0042490	GO:0042490	mechanoreceptor differentiation	5/540	66/14661	0.0955313367886465	0.385017731918948	0.336212544789764	MYO6/SLC4A7/NTRK2/BMP4/SLC9A3R1	5
GO:0043297	GO:0043297	apical junction assembly	5/540	66/14661	0.0955313367886465	0.385017731918948	0.336212544789764	CLDN11/VCL/TJP1/AFDN/RAMP2	5
GO:0051881	GO:0051881	regulation of mitochondrial membrane potential	5/540	66/14661	0.0955313367886465	0.385017731918948	0.336212544789764	ATP5IF1/DCN/KDR/PYCR1/MLLT11	5
GO:0061371	GO:0061371	determination of heart left/right asymmetry	5/540	66/14661	0.0955313367886465	0.385017731918948	0.336212544789764	NOTCH2/MICAL2/GATA4/ENG/CITED2	5
GO:1904377	GO:1904377	positive regulation of protein localization to cell periphery	5/540	66/14661	0.0955313367886465	0.385017731918948	0.336212544789764	PRNP/PRKCI/ATP2C1/LGALS3/DPP10	5
GO:0030856	GO:0030856	regulation of epithelial cell differentiation	9/540	148/14661	0.0964916661730919	0.388196648055642	0.338988498714442	VCL/CCND1/WWTR1/FRZB/CDKN1B/BMP4/ZFP36/PLCB1/MACROH2A2	9
GO:0010644	GO:0010644	cell communication by electrical coupling	3/540	30/14661	0.0969399419643723	0.388196648055642	0.338988498714442	ATP1B1/ATP1A1/CALM1	3
GO:0014044	GO:0014044	Schwann cell development	3/540	30/14661	0.0969399419643723	0.388196648055642	0.338988498714442	ARHGEF10/NTRK2/NRG1	3
GO:0019068	GO:0019068	virion assembly	3/540	30/14661	0.0969399419643723	0.388196648055642	0.338988498714442	CHMP4B/CHMP1B/MVB12A	3
GO:0051973	GO:0051973	positive regulation of telomerase activity	3/540	30/14661	0.0969399419643723	0.388196648055642	0.338988498714442	MAPK1/TCP1/HSP90AB1	3
GO:0060390	GO:0060390	regulation of SMAD protein signal transduction	3/540	30/14661	0.0969399419643723	0.388196648055642	0.338988498714442	BMPR2/WWTR1/BMP4	3
GO:0097106	GO:0097106	postsynaptic density organization	3/540	30/14661	0.0969399419643723	0.388196648055642	0.338988498714442	CDH2/ZDHHC12/GRID2	3
GO:0048593	GO:0048593	camera-type eye morphogenesis	8/540	127/14661	0.0970699924844006	0.388196648055642	0.338988498714442	NOTCH2/OBSL1/EPHB1/NTRK2/BMP4/CITED2/KDR/STRA6	8
GO:2000181	GO:2000181	negative regulation of blood vessel morphogenesis	8/540	127/14661	0.0970699924844006	0.388196648055642	0.338988498714442	SERPINF1/SEMA6A/NAXE/DCN/EMILIN1/CREB3L1/AMOT/PLK2	8
GO:0071346	GO:0071346	cellular response to interferon-gamma	6/540	86/14661	0.097267603749919	0.388653315498175	0.339387278589363	FLNB/ASS1/ZYX/CCL2/IRF1/TDGF1	6
GO:0006941	GO:0006941	striated muscle contraction	10/540	170/14661	0.0978482960918553	0.390638570258744	0.341120880706283	CCN2/ATP1B1/ATP1A1/SNTA1/CALM1/NR4A1/FLNA/GATA4/DMD/CXCR4	10
GO:0031330	GO:0031330	negative regulation of cellular catabolic process	12/540	214/14661	0.0979809433871319	0.390833232226582	0.341290867151464	SVIP/TIMP2/TAB3/CHMP4B/TENT5C/GATA4/USP9X/SMARCC1/ZFP36/HSP90AB1/CIRBP/EIF3H	12
GO:0007215	GO:0007215	glutamate receptor signaling pathway	4/540	48/14661	0.0996137677385328	0.396667131533183	0.346385256238803	PRNP/PLP1/PLCB1/GRID2	4
GO:0045933	GO:0045933	positive regulation of muscle contraction	4/540	48/14661	0.0996137677385328	0.396667131533183	0.346385256238803	CCN2/ATP1A1/CTTN/SPHK1	4
GO:0030239	GO:0030239	myofibril assembly	5/540	67/14661	0.10029257013553	0.398009441449263	0.347557413766541	FHOD3/OBSL1/CFLAR/PDGFRA/ACTC1	5
GO:0043536	GO:0043536	positive regulation of blood vessel endothelial cell migration	5/540	67/14661	0.10029257013553	0.398009441449263	0.347557413766541	JCAD/PRKCA/KDR/FGFR1/PLK2	5
GO:1903533	GO:1903533	regulation of protein targeting	5/540	67/14661	0.10029257013553	0.398009441449263	0.347557413766541	PRNP/HUWE1/TCAF1/ATP5IF1/MTCL1	5
GO:2000242	GO:2000242	negative regulation of reproductive process	5/540	67/14661	0.10029257013553	0.398009441449263	0.347557413766541	SERPINF1/NKX3-1/PRDX4/CDKN1B/BMP4	5
GO:1901343	GO:1901343	negative regulation of vasculature development	8/540	128/14661	0.100410588925729	0.398138667068059	0.347670258631974	SERPINF1/SEMA6A/NAXE/DCN/EMILIN1/CREB3L1/AMOT/PLK2	8
GO:0001909	GO:0001909	leukocyte mediated cytotoxicity	6/540	87/14661	0.101419374384368	0.401201818839859	0.35034512258471	HPRT1/CADM1/PRDX1/TUBB4B/TUBB/EMP2	6
GO:0060996	GO:0060996	dendritic spine development	6/540	87/14661	0.101419374384368	0.401201818839859	0.35034512258471	TANC2/EPHB1/SLC12A5/LRP8/HDAC2/EPHA4	6
GO:1903131	GO:1903131	mononuclear cell differentiation	21/540	423/14661	0.102220803002374	0.401201818839859	0.35034512258471	LGALS1/INHA/SFRP1/NOTCH2/KLF6/AXL/EGR3/GAS6/IL6R/PHF10/PREX1/TOX/EP300/LMBR1L/IRF1/BMP4/SMARCC1/TMEM98/PRDX2/ID2/SOX4	21
GO:0008064	GO:0008064	regulation of actin polymerization or depolymerization	9/540	150/14661	0.10266662766458	0.401201818839859	0.35034512258471	FHOD3/SPTAN1/CTTN/NCKAP1/ARHGAP18/ARPC5/CYFIP2/CXCL12/MYADM	9
GO:0045936	GO:0045936	negative regulation of phosphate metabolic process	20/540	400/14661	0.10323328130773	0.401201818839859	0.35034512258471	INHA/PRNP/SFRP1/CALM1/CAMK2N1/BOD1L1/WWTR1/CDKN1B/DMD/RB1/LGALS3/ENG/EMILIN1/BMP4/PPP1R15A/FBLN1/IGFBP3/MYADM/DDIT4/SOCS3	20
GO:0031532	GO:0031532	actin cytoskeleton reorganization	7/540	108/14661	0.103675059323585	0.401201818839859	0.35034512258471	NOTCH2/TJP1/FLNA/CTTN/ATP2C1/PDGFRA/BCAS3	7
GO:0003413	GO:0003413	chondrocyte differentiation involved in endochondral bone morphogenesis	2/540	15/14661	0.103677924943678	0.401201818839859	0.35034512258471	SERPINH1/ANXA6	2
GO:0014819	GO:0014819	regulation of skeletal muscle contraction	2/540	15/14661	0.103677924943678	0.401201818839859	0.35034512258471	NR4A1/DMD	2
GO:0017014	GO:0017014	protein nitrosylation	2/540	15/14661	0.103677924943678	0.401201818839859	0.35034512258471	SNTA1/DMD	2
GO:0018119	GO:0018119	peptidyl-cysteine S-nitrosylation	2/540	15/14661	0.103677924943678	0.401201818839859	0.35034512258471	SNTA1/DMD	2
GO:0032095	GO:0032095	regulation of response to food	2/540	15/14661	0.103677924943678	0.401201818839859	0.35034512258471	NENF/NPY	2
GO:0032488	GO:0032488	Cdc42 protein signal transduction	2/540	15/14661	0.103677924943678	0.401201818839859	0.35034512258471	APOA1/SHTN1	2
GO:0035435	GO:0035435	phosphate ion transmembrane transport	2/540	15/14661	0.103677924943678	0.401201818839859	0.35034512258471	XPR1/ANKH	2
GO:0043455	GO:0043455	regulation of secondary metabolic process	2/540	15/14661	0.103677924943678	0.401201818839859	0.35034512258471	OPN3/APPL1	2
GO:0045475	GO:0045475	locomotor rhythm	2/540	15/14661	0.103677924943678	0.401201818839859	0.35034512258471	NCOA2/ID2	2
GO:0045721	GO:0045721	negative regulation of gluconeogenesis	2/540	15/14661	0.103677924943678	0.401201818839859	0.35034512258471	SOGA1/EP300	2
GO:0045989	GO:0045989	positive regulation of striated muscle contraction	2/540	15/14661	0.103677924943678	0.401201818839859	0.35034512258471	CCN2/ATP1A1	2
GO:0048021	GO:0048021	regulation of melanin biosynthetic process	2/540	15/14661	0.103677924943678	0.401201818839859	0.35034512258471	OPN3/APPL1	2
GO:0070875	GO:0070875	positive regulation of glycogen metabolic process	2/540	15/14661	0.103677924943678	0.401201818839859	0.35034512258471	INSR/IRS1	2
GO:0071732	GO:0071732	cellular response to nitric oxide	2/540	15/14661	0.103677924943678	0.401201818839859	0.35034512258471	CFLAR/DNM2	2
GO:0072498	GO:0072498	embryonic skeletal joint development	2/540	15/14661	0.103677924943678	0.401201818839859	0.35034512258471	COL2A1/BMP4	2
GO:1900376	GO:1900376	regulation of secondary metabolite biosynthetic process	2/540	15/14661	0.103677924943678	0.401201818839859	0.35034512258471	OPN3/APPL1	2
GO:1902306	GO:1902306	negative regulation of sodium ion transmembrane transport	2/540	15/14661	0.103677924943678	0.401201818839859	0.35034512258471	HECW2/SLC9A3R1	2
GO:1903236	GO:1903236	regulation of leukocyte tethering or rolling	2/540	15/14661	0.103677924943678	0.401201818839859	0.35034512258471	FUT9/CXCL12	2
GO:1905664	GO:1905664	regulation of calcium ion import across plasma membrane	2/540	15/14661	0.103677924943678	0.401201818839859	0.35034512258471	PRNP/PPP3CA	2
GO:2000650	GO:2000650	negative regulation of sodium ion transmembrane transporter activity	2/540	15/14661	0.103677924943678	0.401201818839859	0.35034512258471	HECW2/SLC9A3R1	2
GO:2001028	GO:2001028	positive regulation of endothelial cell chemotaxis	2/540	15/14661	0.103677924943678	0.401201818839859	0.35034512258471	KDR/FGFR1	2
GO:2001224	GO:2001224	positive regulation of neuron migration	2/540	15/14661	0.103677924943678	0.401201818839859	0.35034512258471	SEMA6A/SHTN1	2
GO:0009582	GO:0009582	detection of abiotic stimulus	8/540	129/14661	0.103815081533436	0.401201818839859	0.35034512258471	PHF24/OPN3/CDH2/EPHB1/PLEKHB1/CXCL12/CXCR4/TAC1	8
GO:0042476	GO:0042476	odontogenesis	8/540	129/14661	0.103815081533436	0.401201818839859	0.35034512258471	ID3/ANKH/SLC4A2/ZNF22/HDAC2/BMP4/PDGFRA/COL1A1	8
GO:0006779	GO:0006779	porphyrin-containing compound biosynthetic process	3/540	31/14661	0.104535615692026	0.401201818839859	0.35034512258471	TMEM14A/ATP5IF1/SLC25A38	3
GO:0033014	GO:0033014	tetrapyrrole biosynthetic process	3/540	31/14661	0.104535615692026	0.401201818839859	0.35034512258471	TMEM14A/ATP5IF1/SLC25A38	3
GO:0035308	GO:0035308	negative regulation of protein dephosphorylation	3/540	31/14661	0.104535615692026	0.401201818839859	0.35034512258471	BOD1L1/LGALS3/PPP1R15A	3
GO:0035510	GO:0035510	DNA dealkylation	3/540	31/14661	0.104535615692026	0.401201818839859	0.35034512258471	TRIM28/TOX/USP9X	3
GO:0045730	GO:0045730	respiratory burst	3/540	31/14661	0.104535615692026	0.401201818839859	0.35034512258471	RAC3/INSR/PRDX2	3
GO:0048710	GO:0048710	regulation of astrocyte differentiation	3/540	31/14661	0.104535615692026	0.401201818839859	0.35034512258471	ID4/EPHA4/ID2	3
GO:0090050	GO:0090050	positive regulation of cell migration involved in sprouting angiogenesis	3/540	31/14661	0.104535615692026	0.401201818839859	0.35034512258471	JCAD/KDR/PLK2	3
GO:0090075	GO:0090075	relaxation of muscle	3/540	31/14661	0.104535615692026	0.401201818839859	0.35034512258471	ATP1B1/ATP1A1/PRKG1	3
GO:0010563	GO:0010563	negative regulation of phosphorus metabolic process	20/540	401/14661	0.105124736544637	0.401201818839859	0.35034512258471	INHA/PRNP/SFRP1/CALM1/CAMK2N1/BOD1L1/WWTR1/CDKN1B/DMD/RB1/LGALS3/ENG/EMILIN1/BMP4/PPP1R15A/FBLN1/IGFBP3/MYADM/DDIT4/SOCS3	20
GO:0003143	GO:0003143	embryonic heart tube morphogenesis	5/540	68/14661	0.105170480425687	0.401201818839859	0.35034512258471	NOTCH2/MICAL2/GATA4/ENG/CITED2	5
GO:0005977	GO:0005977	glycogen metabolic process	5/540	68/14661	0.105170480425687	0.401201818839859	0.35034512258471	GYG1/PPP1R1A/POMC/INSR/IRS1	5
GO:0006809	GO:0006809	nitric oxide biosynthetic process	5/540	68/14661	0.105170480425687	0.401201818839859	0.35034512258471	ASS1/INSR/DNM2/HSP90AB1/DDAH2	5
GO:0042440	GO:0042440	pigment metabolic process	5/540	68/14661	0.105170480425687	0.401201818839859	0.35034512258471	OPN3/TMEM14A/ATP5IF1/APPL1/SLC25A38	5
GO:0045600	GO:0045600	positive regulation of fat cell differentiation	5/540	68/14661	0.105170480425687	0.401201818839859	0.35034512258471	SFRP1/WDFY2/FRZB/ZFP36/ID2	5
GO:0055002	GO:0055002	striated muscle cell development	5/540	68/14661	0.105170480425687	0.401201818839859	0.35034512258471	FHOD3/OBSL1/CFLAR/PDGFRA/ACTC1	5
GO:0010656	GO:0010656	negative regulation of muscle cell apoptotic process	4/540	49/14661	0.105488780441903	0.401201818839859	0.35034512258471	GATA4/IGF1R/CFLAR/DIPK2A	4
GO:0043268	GO:0043268	positive regulation of potassium ion transport	4/540	49/14661	0.105488780441903	0.401201818839859	0.35034512258471	ATP1B1/FLNA/WNK1/DNM2	4
GO:0050918	GO:0050918	positive chemotaxis	4/540	49/14661	0.105488780441903	0.401201818839859	0.35034512258471	LGALS3/BMP4/CXCL12/KDR	4
GO:0086009	GO:0086009	membrane repolarization	4/540	49/14661	0.105488780441903	0.401201818839859	0.35034512258471	ATP1B1/ATP1A1/SNTA1/FLNA	4
GO:0097352	GO:0097352	autophagosome maturation	4/540	49/14661	0.105488780441903	0.401201818839859	0.35034512258471	CALM1/CHMP4B/CHMP1B/MAP1LC3A	4
GO:0035148	GO:0035148	tube formation	9/540	151/14661	0.105836842178502	0.402197265668549	0.35121438569581	SFRP1/DEAF1/MTHFD1L/BMP4/CITED2/NFIB/LMO4/SOX4/BCAS3	9
GO:0030308	GO:0030308	negative regulation of cell growth	10/540	173/14661	0.106591067711606	0.404733320675119	0.353428968133965	SFRP1/TSPYL2/SEMA6A/DCBLD2/BMPR2/SEMA7A/FRZB/CDKN1B/RB1/BST2	10
GO:0009100	GO:0009100	glycoprotein metabolic process	18/540	355/14661	0.106881807608405	0.405506792872604	0.354104394313804	COL2A1/CHST3/CHPF/BMPR2/SPOCK2/POMGNT1/GAL3ST4/FUT9/B4GALT5/HS6ST1/DCN/UGDH/PLCB1/ITM2C/DSEL/BGN/PHLDA1/CYTL1	18
GO:0051384	GO:0051384	response to glucocorticoid	8/540	130/14661	0.107283128110982	0.406179929701024	0.354692203724418	SERPINF1/IGFBP7/CCND1/ASS1/IGF1R/CFLAR/ZFP36/DDIT4	8
GO:0002688	GO:0002688	regulation of leukocyte chemotaxis	7/540	109/14661	0.107495139154617	0.406179929701024	0.354692203724418	GAS6/IL6R/MAPK1/WNK1/CCL2/CXCL12/PTN	7
GO:0033865	GO:0033865	nucleoside bisphosphate metabolic process	7/540	109/14661	0.107495139154617	0.406179929701024	0.354692203724418	PDK3/ACSS1/ACSM3/ELOVL2/ACSL4/MPC2/PAPSS1	7
GO:0033875	GO:0033875	ribonucleoside bisphosphate metabolic process	7/540	109/14661	0.107495139154617	0.406179929701024	0.354692203724418	PDK3/ACSS1/ACSM3/ELOVL2/ACSL4/MPC2/PAPSS1	7
GO:0034032	GO:0034032	purine nucleoside bisphosphate metabolic process	7/540	109/14661	0.107495139154617	0.406179929701024	0.354692203724418	PDK3/ACSS1/ACSM3/ELOVL2/ACSL4/MPC2/PAPSS1	7
GO:0001933	GO:0001933	negative regulation of protein phosphorylation	16/540	309/14661	0.107877270317333	0.407293518969576	0.355664633435549	PRNP/SFRP1/CALM1/CAMK2N1/WWTR1/CDKN1B/DMD/RB1/ENG/EMILIN1/BMP4/FBLN1/IGFBP3/MYADM/DDIT4/SOCS3	16
GO:0006354	GO:0006354	DNA-templated transcription elongation	12/540	218/14661	0.108352754546862	0.408426766532224	0.356654229538086	SOX10/FBXL19/HR/CAMTA1/PHF10/MED25/NRIP1/ATF7IP2/EP300/FHL3/NRG1/LDB2	12
GO:0043583	GO:0043583	ear development	12/540	218/14661	0.108352754546862	0.408426766532224	0.356654229538086	COL2A1/FRZB/MAPK1/CDKN1B/MYO6/SLC4A7/BMP4/SLC9A3R1/EPHA4/PRRX1/CYTL1/STRA6	12
GO:0051147	GO:0051147	regulation of muscle cell differentiation	9/540	152/14661	0.109061905545559	0.410767516521227	0.358698263994881	LAMA1/LAMC1/BMPR2/SOX6/ENG/BMP4/NRG1/ID2/HOPX	9
GO:0001763	GO:0001763	morphogenesis of a branching structure	11/540	196/14661	0.10928168096437	0.410888323598032	0.358803757460127	SFRP1/LAMA1/NKX3-1/SOX10/TACSTD2/ENG/BMP4/KDR/TMEM59L/TDGF1/SOCS3	11
GO:0016051	GO:0016051	carbohydrate biosynthetic process	11/540	196/14661	0.10928168096437	0.410888323598032	0.358803757460127	GYG1/NANS/CLTC/SLC39A14/FUT9/SOGA1/B4GALT5/EP300/INSR/RANBP2/IRS1	11
GO:1990748	GO:1990748	cellular detoxification	6/540	89/14661	0.109997201782769	0.410888323598032	0.358803757460127	SESN1/PRDX4/PRDX1/TP53INP1/PRDX2/PRXL2A	6
GO:0030111	GO:0030111	regulation of Wnt signaling pathway	16/540	310/14661	0.110107988844144	0.410888323598032	0.358803757460127	SFRP1/GPRC5B/CDH2/SOX10/SHISA2/FRMD8/WWTR1/FRZB/MACF1/WNK1/LMBR1L/MAD2L2/SLC9A3R1/TLE1/SOX4/COL1A1	16
GO:0003208	GO:0003208	cardiac ventricle morphogenesis	5/540	69/14661	0.11016325208249	0.410888323598032	0.358803757460127	CPE/GATA4/ENG/NRG1/SOX4	5
GO:0006073	GO:0006073	cellular glucan metabolic process	5/540	69/14661	0.11016325208249	0.410888323598032	0.358803757460127	GYG1/PPP1R1A/POMC/INSR/IRS1	5
GO:0030101	GO:0030101	natural killer cell activation	5/540	69/14661	0.11016325208249	0.410888323598032	0.358803757460127	AXL/GAS6/PRDX1/TOX/EMP2	5
GO:0031507	GO:0031507	heterochromatin formation	5/540	69/14661	0.11016325208249	0.410888323598032	0.358803757460127	LMNA/TRIM28/ATF7IP2/BAZ2A/RB1	5
GO:0044042	GO:0044042	glucan metabolic process	5/540	69/14661	0.11016325208249	0.410888323598032	0.358803757460127	GYG1/PPP1R1A/POMC/INSR/IRS1	5
GO:0046323	GO:0046323	glucose import	5/540	69/14661	0.11016325208249	0.410888323598032	0.358803757460127	OPN3/PRKCI/APPL1/INSR/IRS1	5
GO:0072524	GO:0072524	pyridine-containing compound metabolic process	5/540	69/14661	0.11016325208249	0.410888323598032	0.358803757460127	PRPS2/PDXK/NAXE/IDH2/QPRT	5
GO:2000036	GO:2000036	regulation of stem cell population maintenance	5/540	69/14661	0.11016325208249	0.410888323598032	0.358803757460127	PHF10/HDAC2/SMARCC1/SINHCAF/PTN	5
GO:0030833	GO:0030833	regulation of actin filament polymerization	8/540	131/14661	0.11081434727913	0.410888323598032	0.358803757460127	FHOD3/SPTAN1/CTTN/NCKAP1/ARHGAP18/ARPC5/CYFIP2/MYADM	8
GO:0032147	GO:0032147	activation of protein kinase activity	8/540	131/14661	0.11081434727913	0.410888323598032	0.358803757460127	PRNP/GPRC5B/GAS6/IL6R/WNK1/INSR/NRG1/EMP2	8
GO:0006612	GO:0006612	protein targeting to membrane	7/540	110/14661	0.111389678194716	0.410888323598032	0.358803757460127	PRNP/TCAF1/CHMP4B/PRKCI/ZDHHC12/MTCL1/SRP9	7
GO:0031623	GO:0031623	receptor internalization	7/540	110/14661	0.111389678194716	0.410888323598032	0.358803757460127	CD81/CD9/LRPAP1/CLTC/INSR/DNM2/RAMP2	7
GO:0035315	GO:0035315	hair cell differentiation	4/540	50/14661	0.111517382992844	0.410888323598032	0.358803757460127	MYO6/SLC4A7/BMP4/SLC9A3R1	4
GO:0060425	GO:0060425	lung morphogenesis	4/540	50/14661	0.111517382992844	0.410888323598032	0.358803757460127	LAMA1/MAPK1/BMP4/NFIB	4
GO:0097479	GO:0097479	synaptic vesicle localization	4/540	50/14661	0.111517382992844	0.410888323598032	0.358803757460127	CDH2/KIF5C/DNM2/SYNDIG1	4
GO:0030832	GO:0030832	regulation of actin filament length	9/540	153/14661	0.112341551049688	0.410888323598032	0.358803757460127	FHOD3/SPTAN1/CTTN/NCKAP1/ARHGAP18/ARPC5/CYFIP2/CXCL12/MYADM	9
GO:0035966	GO:0035966	response to topologically incorrect protein	9/540	153/14661	0.112341551049688	0.410888323598032	0.358803757460127	KLHL15/CCND1/EP300/MANF/HSPA4L/CREB3L1/SERPINH1/PPP1R15A/HSP90AB1	9
GO:0006084	GO:0006084	acetyl-CoA metabolic process	3/540	32/14661	0.112357099004914	0.410888323598032	0.358803757460127	PDK3/ACSS1/MPC2	3
GO:0007435	GO:0007435	salivary gland morphogenesis	3/540	32/14661	0.112357099004914	0.410888323598032	0.358803757460127	LAMA1/NKX3-1/NFIB	3
GO:0009112	GO:0009112	nucleobase metabolic process	3/540	32/14661	0.112357099004914	0.410888323598032	0.358803757460127	HPRT1/GMPR/MAPK1	3
GO:0030511	GO:0030511	positive regulation of transforming growth factor beta receptor signaling pathway	3/540	32/14661	0.112357099004914	0.410888323598032	0.358803757460127	EP300/CITED2/HSP90AB1	3
GO:0031112	GO:0031112	positive regulation of microtubule polymerization or depolymerization	3/540	32/14661	0.112357099004914	0.410888323598032	0.358803757460127	CDKN1B/SLAIN1/MAP1B	3
GO:0035115	GO:0035115	embryonic forelimb morphogenesis	3/540	32/14661	0.112357099004914	0.410888323598032	0.358803757460127	HOXD9/ALDH1A2/CRABP2	3
GO:0043162	GO:0043162	ubiquitin-dependent protein catabolic process via the multivesicular body sorting pathway	3/540	32/14661	0.112357099004914	0.410888323598032	0.358803757460127	CHMP4B/CHMP1B/MVB12A	3
GO:0045324	GO:0045324	late endosome to vacuole transport	3/540	32/14661	0.112357099004914	0.410888323598032	0.358803757460127	CHMP4B/CHMP1B/MVB12A	3
GO:0046676	GO:0046676	negative regulation of insulin secretion	3/540	32/14661	0.112357099004914	0.410888323598032	0.358803757460127	SFRP1/PPP3CA/IRS1	3
GO:0051385	GO:0051385	response to mineralocorticoid	3/540	32/14661	0.112357099004914	0.410888323598032	0.358803757460127	CCN2/CCND1/IGF1R	3
GO:0090183	GO:0090183	regulation of kidney development	3/540	32/14661	0.112357099004914	0.410888323598032	0.358803757460127	PPP3CA/TACSTD2/BMP4	3
GO:0098801	GO:0098801	regulation of renal system process	3/540	32/14661	0.112357099004914	0.410888323598032	0.358803757460127	GAS6/SLC9A3R1/EMP2	3
GO:1903846	GO:1903846	positive regulation of cellular response to transforming growth factor beta stimulus	3/540	32/14661	0.112357099004914	0.410888323598032	0.358803757460127	EP300/CITED2/HSP90AB1	3
GO:1904031	GO:1904031	positive regulation of cyclin-dependent protein kinase activity	3/540	32/14661	0.112357099004914	0.410888323598032	0.358803757460127	CCND1/CDKN1B/HSP90AB1	3
GO:1905207	GO:1905207	regulation of cardiocyte differentiation	3/540	32/14661	0.112357099004914	0.410888323598032	0.358803757460127	GATA4/SOX6/BMP4	3
GO:2000352	GO:2000352	negative regulation of endothelial cell apoptotic process	3/540	32/14661	0.112357099004914	0.410888323598032	0.358803757460127	GAS6/RAMP2/KDR	3
GO:0006986	GO:0006986	response to unfolded protein	8/540	132/14661	0.114408319025551	0.415214204965945	0.362581286292152	CCND1/EP300/MANF/HSPA4L/CREB3L1/SERPINH1/PPP1R15A/HSP90AB1	8
GO:0007266	GO:0007266	Rho protein signal transduction	8/540	132/14661	0.114408319025551	0.415214204965945	0.362581286292152	APOA1/RHOB/SHTN1/ADGRG1/ARHGEF10/ROBO1/HACD3/COL3A1	8
GO:0001843	GO:0001843	neural tube closure	6/540	90/14661	0.114421207511161	0.415214204965945	0.362581286292152	SFRP1/DEAF1/MTHFD1L/BMP4/CITED2/LMO4	6
GO:0008593	GO:0008593	regulation of Notch signaling pathway	6/540	90/14661	0.114421207511161	0.415214204965945	0.362581286292152	ENHO/PRKCI/GATA5/ROBO1/TSPAN5/DLK1	6
GO:0010506	GO:0010506	regulation of autophagy	16/540	312/14661	0.114652896216672	0.415214204965945	0.362581286292152	SVIP/SESN1/TAB3/USP13/CHMP4B/CTTN/GATA4/TRIM8/SOGA1/MTCL1/EP300/MTMR4/TP53INP1/DCN/KDR/PLK2	16
GO:0031647	GO:0031647	regulation of protein stability	15/540	289/14661	0.115034060410964	0.415214204965945	0.362581286292152	APOA1/PRNP/LMNA/ATP1B1/CD81/USP13/FLNA/MAPK1/B4GALT5/USP9X/EP300/TCP1/HSP90AB1/EPHA4/SOX4	15
GO:1990868	GO:1990868	response to chemokine	5/540	70/14661	0.115268951719169	0.415214204965945	0.362581286292152	ROBO1/WNK1/CCL2/CXCL12/CXCR4	5
GO:1990869	GO:1990869	cellular response to chemokine	5/540	70/14661	0.115268951719169	0.415214204965945	0.362581286292152	ROBO1/WNK1/CCL2/CXCL12/CXCR4	5
GO:0006828	GO:0006828	manganese ion transport	2/540	16/14661	0.115709679233737	0.415214204965945	0.362581286292152	SLC39A14/ATP2C1	2
GO:0006977	GO:0006977	DNA damage response, signal transduction by p53 class mediator resulting in cell cycle arrest	2/540	16/14661	0.115709679233737	0.415214204965945	0.362581286292152	CDKN1B/PLK2	2
GO:0016114	GO:0016114	terpenoid biosynthetic process	2/540	16/14661	0.115709679233737	0.415214204965945	0.362581286292152	ALDH1A2/CRABP2	2
GO:0048268	GO:0048268	clathrin coat assembly	2/540	16/14661	0.115709679233737	0.415214204965945	0.362581286292152	CLTC/NSG1	2
GO:0050746	GO:0050746	regulation of lipoprotein metabolic process	2/540	16/14661	0.115709679233737	0.415214204965945	0.362581286292152	SVIP/ITGAV	2
GO:0055119	GO:0055119	relaxation of cardiac muscle	2/540	16/14661	0.115709679233737	0.415214204965945	0.362581286292152	ATP1B1/ATP1A1	2
GO:0060253	GO:0060253	negative regulation of glial cell proliferation	2/540	16/14661	0.115709679233737	0.415214204965945	0.362581286292152	SOX10/RB1	2
GO:0060841	GO:0060841	venous blood vessel development	2/540	16/14661	0.115709679233737	0.415214204965945	0.362581286292152	BMPR2/ENG	2
GO:0071404	GO:0071404	cellular response to low-density lipoprotein particle stimulus	2/540	16/14661	0.115709679233737	0.415214204965945	0.362581286292152	CD81/CD9	2
GO:0072176	GO:0072176	nephric duct development	2/540	16/14661	0.115709679233737	0.415214204965945	0.362581286292152	BMP4/EPHA4	2
GO:0072189	GO:0072189	ureter development	2/540	16/14661	0.115709679233737	0.415214204965945	0.362581286292152	BMP4/ALDH1A2	2
GO:1900006	GO:1900006	positive regulation of dendrite development	2/540	16/14661	0.115709679233737	0.415214204965945	0.362581286292152	LRP8/PTN	2
GO:1901550	GO:1901550	regulation of endothelial cell development	2/540	16/14661	0.115709679233737	0.415214204965945	0.362581286292152	VCL/PLCB1	2
GO:1902548	GO:1902548	negative regulation of cellular response to vascular endothelial growth factor stimulus	2/540	16/14661	0.115709679233737	0.415214204965945	0.362581286292152	SEMA6A/DCN	2
GO:1903140	GO:1903140	regulation of establishment of endothelial barrier	2/540	16/14661	0.115709679233737	0.415214204965945	0.362581286292152	VCL/PLCB1	2
GO:1903729	GO:1903729	regulation of plasma membrane organization	2/540	16/14661	0.115709679233737	0.415214204965945	0.362581286292152	S100A10/DNM2	2
GO:0002695	GO:0002695	negative regulation of leukocyte activation	10/540	176/14661	0.11576803010319	0.415214204965945	0.362581286292152	INHA/PRNP/ILDR2/SFRP1/AXL/LGALS3/IRF1/BMP4/PRDX2/ID2	10
GO:0045926	GO:0045926	negative regulation of growth	12/540	221/14661	0.116539358015528	0.417659129995648	0.364716290469647	SFRP1/TSPYL2/SEMA6A/DCBLD2/BMPR2/SEMA7A/FRZB/CDKN1B/RB1/BMP4/CITED2/BST2	12
GO:0014009	GO:0014009	glial cell proliferation	4/540	51/14661	0.117695516117878	0.420186520761068	0.366923306953498	SOX10/PRKCI/RB1/SOX4	4
GO:0048013	GO:0048013	ephrin receptor signaling pathway	4/540	51/14661	0.117695516117878	0.420186520761068	0.366923306953498	EPHB1/EPHB6/EPHA4/MMP2	4
GO:0050982	GO:0050982	detection of mechanical stimulus	4/540	51/14661	0.117695516117878	0.420186520761068	0.366923306953498	PHF24/CDH2/CXCL12/CXCR4	4
GO:0060612	GO:0060612	adipose tissue development	4/540	51/14661	0.117695516117878	0.420186520761068	0.366923306953498	PLAAT3/NCOA2/CDK4/ARRDC3	4
GO:0070231	GO:0070231	T cell apoptotic process	4/540	51/14661	0.117695516117878	0.420186520761068	0.366923306953498	LMBR1L/LGALS3/BMP4/TSC22D3	4
GO:0048024	GO:0048024	regulation of mRNA splicing, via spliceosome	6/540	91/14661	0.118933780152911	0.423633395819885	0.369933253091099	QKI/MBNL2/CLNS1A/RBFOX2/CIRBP/RBMX	6
GO:0048704	GO:0048704	embryonic skeletal system morphogenesis	6/540	91/14661	0.118933780152911	0.423633395819885	0.369933253091099	COL2A1/MTHFD1L/BMP4/HOXD9/PRRX1/PDGFRA	6
GO:0060606	GO:0060606	tube closure	6/540	91/14661	0.118933780152911	0.423633395819885	0.369933253091099	SFRP1/DEAF1/MTHFD1L/BMP4/CITED2/LMO4	6
GO:0010922	GO:0010922	positive regulation of phosphatase activity	3/540	33/14661	0.120393763554887	0.425257425627155	0.371351419448256	CALM1/PPP1R15A/HSP90AB1	3
GO:0010923	GO:0010923	negative regulation of phosphatase activity	3/540	33/14661	0.120393763554887	0.425257425627155	0.371351419448256	BOD1L1/LGALS3/PPP1R15A	3
GO:0021772	GO:0021772	olfactory bulb development	3/540	33/14661	0.120393763554887	0.425257425627155	0.371351419448256	ERBB4/ROBO1/ID2	3
GO:0033120	GO:0033120	positive regulation of RNA splicing	3/540	33/14661	0.120393763554887	0.425257425627155	0.371351419448256	CLNS1A/CIRBP/RBMX	3
GO:0034110	GO:0034110	regulation of homotypic cell-cell adhesion	3/540	33/14661	0.120393763554887	0.425257425627155	0.371351419448256	CD9/PRKCA/PRKG1	3
GO:0034260	GO:0034260	negative regulation of GTPase activity	3/540	33/14661	0.120393763554887	0.425257425627155	0.371351419448256	WNK1/BCAS3/AMOT	3
GO:0050775	GO:0050775	positive regulation of dendrite morphogenesis	3/540	33/14661	0.120393763554887	0.425257425627155	0.371351419448256	OBSL1/LRP8/EPHA4	3
GO:0050869	GO:0050869	negative regulation of B cell activation	3/540	33/14661	0.120393763554887	0.425257425627155	0.371351419448256	INHA/SFRP1/ID2	3
GO:0050974	GO:0050974	detection of mechanical stimulus involved in sensory perception	3/540	33/14661	0.120393763554887	0.425257425627155	0.371351419448256	PHF24/CXCL12/CXCR4	3
GO:0060218	GO:0060218	hematopoietic stem cell differentiation	3/540	33/14661	0.120393763554887	0.425257425627155	0.371351419448256	SFRP1/LMBR1L/ZFP36	3
GO:0099084	GO:0099084	postsynaptic specialization organization	3/540	33/14661	0.120393763554887	0.425257425627155	0.371351419448256	CDH2/ZDHHC12/GRID2	3
GO:0120193	GO:0120193	tight junction organization	5/540	71/14661	0.12048553394869	0.42525916868708	0.371352941556369	CLDN11/TJP1/AFDN/LSR/RAMP2	5
GO:0042593	GO:0042593	glucose homeostasis	12/540	223/14661	0.12218963517756	0.430754904804197	0.376152033318246	SERPINF1/PDK3/PPP3CA/GAS6/GATA4/SLC39A14/IGF1R/POMC/MPC2/INSR/IRS1/SOX4	12
GO:0006694	GO:0006694	steroid biosynthetic process	9/540	156/14661	0.122504882778614	0.430754904804197	0.376152033318246	APOA1/IGFBP7/ATP1A1/CYP27A1/CYP11A1/ERG28/CYP17A1/ABCD3/IGF1R	9
GO:0043409	GO:0043409	negative regulation of MAPK cascade	9/540	156/14661	0.122504882778614	0.430754904804197	0.376152033318246	SFRP1/SEMA6A/TAOK3/IGF1R/EMILIN1/BMP4/SLC9A3R1/FBLN1/EPHA4	9
GO:0061025	GO:0061025	membrane fusion	9/540	156/14661	0.122504882778614	0.430754904804197	0.376152033318246	SERPINA5/HUWE1/CD9/GAS6/CHMP4B/SPHK1/CHMP1B/RAB34/SYT1	9
GO:0071453	GO:0071453	cellular response to oxygen levels	9/540	156/14661	0.122504882778614	0.430754904804197	0.376152033318246	SFRP1/LMNA/NKX3-1/PDK3/JUND/CDKN1B/CFLAR/CITED2/EPHA4	9
GO:0003015	GO:0003015	heart process	13/540	246/14661	0.122721280253244	0.431190380618299	0.376532307834237	CCN2/ATP1B1/ATP1A1/SNTA1/CALM1/FLNA/WWTR1/GATA4/DMD/CXCR4/ACTC1/DES/HOPX	13
GO:0031667	GO:0031667	response to nutrient levels	21/540	434/14661	0.123424110265859	0.432739505551889	0.377885064325539	SFRP1/XPR1/SESN1/BMPR2/NENF/GAS6/CCND1/ASS1/STK24/MAPK1/GATA4/IGF1R/POMC/GAS2L1/MAP1B/ZFP36/ALDH1A2/BCAS3/MAP1LC3A/COL1A1/NPY	21
GO:0051928	GO:0051928	positive regulation of calcium ion transport	7/540	113/14661	0.123513185684465	0.432739505551889	0.377885064325539	ATP1B1/CALM1/PPP3CA/PLP1/CCL2/LGALS3/CXCL12	7
GO:0072080	GO:0072080	nephron tubule development	6/540	92/14661	0.123533707315736	0.432739505551889	0.377885064325539	NOTCH2/MTSS1/WWTR1/TACSTD2/BMP4/TMEM59L	6
GO:1901379	GO:1901379	regulation of potassium ion transmembrane transport	6/540	92/14661	0.123533707315736	0.432739505551889	0.377885064325539	PRNP/ATP1B1/FLNA/WNK1/DNM2/DPP10	6
GO:0034113	GO:0034113	heterotypic cell-cell adhesion	4/540	52/14661	0.124018958003699	0.433493817447043	0.378543758979863	APOA1/ITGAV/WNK1/MYADM	4
GO:0046902	GO:0046902	regulation of mitochondrial membrane permeability	4/540	52/14661	0.124018958003699	0.433493817447043	0.378543758979863	TMEM14A/PPIF/CNP/ATP5IF1	4
GO:0071241	GO:0071241	cellular response to inorganic substance	11/540	201/14661	0.124028173139495	0.433493817447043	0.378543758979863	SERPINF1/PRNP/JUND/SLC41A1/PPIF/MAPK1/CDKN1B/CFLAR/DNM2/SYT1/MAP1LC3A	11
GO:0033500	GO:0033500	carbohydrate homeostasis	12/540	224/14661	0.125072104781609	0.436814794735769	0.3814437662597	SERPINF1/PDK3/PPP3CA/GAS6/GATA4/SLC39A14/IGF1R/POMC/MPC2/INSR/IRS1/SOX4	12
GO:0006446	GO:0006446	regulation of translational initiation	5/540	72/14661	0.125810847227821	0.438733388477843	0.3831191573676	PPP1R15A/BZW2/EIF3H/EIF4A2/EIF3E	5
GO:0010827	GO:0010827	regulation of glucose transmembrane transport	5/540	72/14661	0.125810847227821	0.438733388477843	0.3831191573676	OPN3/PRKCI/APPL1/INSR/IRS1	5
GO:0001906	GO:0001906	cell killing	7/540	114/14661	0.127698441033168	0.438733388477843	0.3831191573676	HPRT1/CADM1/PRDX1/TUBB4B/HSP90AB1/TUBB/EMP2	7
GO:0098659	GO:0098659	inorganic cation import across plasma membrane	7/540	114/14661	0.127698441033168	0.438733388477843	0.3831191573676	PRNP/ATP1B1/ATP1A1/PPP3CA/SLC12A5/SLC39A14/WNK1	7
GO:0099587	GO:0099587	inorganic ion import across plasma membrane	7/540	114/14661	0.127698441033168	0.438733388477843	0.3831191573676	PRNP/ATP1B1/ATP1A1/PPP3CA/SLC12A5/SLC39A14/WNK1	7
GO:0006474	GO:0006474	N-terminal protein amino acid acetylation	2/540	17/14661	0.12807208426079	0.438733388477843	0.3831191573676	EP300/SOX4	2
GO:0016202	GO:0016202	regulation of striated muscle tissue development	2/540	17/14661	0.12807208426079	0.438733388477843	0.3831191573676	ERBB3/BMP4	2
GO:0035729	GO:0035729	cellular response to hepatocyte growth factor stimulus	2/540	17/14661	0.12807208426079	0.438733388477843	0.3831191573676	APPL1/TDGF1	2
GO:0035970	GO:0035970	peptidyl-threonine dephosphorylation	2/540	17/14661	0.12807208426079	0.438733388477843	0.3831191573676	PPM1K/PPP2CB	2
GO:0042053	GO:0042053	regulation of dopamine metabolic process	2/540	17/14661	0.12807208426079	0.438733388477843	0.3831191573676	HPRT1/NPY	2
GO:0042069	GO:0042069	regulation of catecholamine metabolic process	2/540	17/14661	0.12807208426079	0.438733388477843	0.3831191573676	HPRT1/NPY	2
GO:0042359	GO:0042359	vitamin D metabolic process	2/540	17/14661	0.12807208426079	0.438733388477843	0.3831191573676	CYP27A1/CYP11A1	2
GO:0046782	GO:0046782	regulation of viral transcription	2/540	17/14661	0.12807208426079	0.438733388477843	0.3831191573676	TRIM8/ZFP36	2
GO:0048557	GO:0048557	embryonic digestive tract morphogenesis	2/540	17/14661	0.12807208426079	0.438733388477843	0.3831191573676	ID2/PDGFRA	2
GO:0051770	GO:0051770	positive regulation of nitric-oxide synthase biosynthetic process	2/540	17/14661	0.12807208426079	0.438733388477843	0.3831191573676	CCL2/KDR	2
GO:0060644	GO:0060644	mammary gland epithelial cell differentiation	2/540	17/14661	0.12807208426079	0.438733388477843	0.3831191573676	ERBB4/ID2	2
GO:0072378	GO:0072378	blood coagulation, fibrin clot formation	2/540	17/14661	0.12807208426079	0.438733388477843	0.3831191573676	FLNA/FBLN1	2
GO:0097107	GO:0097107	postsynaptic density assembly	2/540	17/14661	0.12807208426079	0.438733388477843	0.3831191573676	ZDHHC12/GRID2	2
GO:1901673	GO:1901673	regulation of mitotic spindle assembly	2/540	17/14661	0.12807208426079	0.438733388477843	0.3831191573676	CHMP4B/CHMP1B	2
GO:1902170	GO:1902170	cellular response to reactive nitrogen species	2/540	17/14661	0.12807208426079	0.438733388477843	0.3831191573676	CFLAR/DNM2	2
GO:1902774	GO:1902774	late endosome to lysosome transport	2/540	17/14661	0.12807208426079	0.438733388477843	0.3831191573676	CHMP4B/CHMP1B	2
GO:1902894	GO:1902894	negative regulation of miRNA transcription	2/540	17/14661	0.12807208426079	0.438733388477843	0.3831191573676	BMP4/NFIB	2
GO:1903901	GO:1903901	negative regulation of viral life cycle	2/540	17/14661	0.12807208426079	0.438733388477843	0.3831191573676	TRIM8/BST2	2
GO:2000269	GO:2000269	regulation of fibroblast apoptotic process	2/540	17/14661	0.12807208426079	0.438733388477843	0.3831191573676	SFRP1/GAS6	2
GO:0007431	GO:0007431	salivary gland development	3/540	34/14661	0.128634859124433	0.438733388477843	0.3831191573676	LAMA1/NKX3-1/NFIB	3
GO:0010934	GO:0010934	macrophage cytokine production	3/540	34/14661	0.128634859124433	0.438733388477843	0.3831191573676	GPRC5B/AXL/SEMA7A	3
GO:0010935	GO:0010935	regulation of macrophage cytokine production	3/540	34/14661	0.128634859124433	0.438733388477843	0.3831191573676	GPRC5B/AXL/SEMA7A	3
GO:0032814	GO:0032814	regulation of natural killer cell activation	3/540	34/14661	0.128634859124433	0.438733388477843	0.3831191573676	AXL/GAS6/TOX	3
GO:0043001	GO:0043001	Golgi to plasma membrane protein transport	3/540	34/14661	0.128634859124433	0.438733388477843	0.3831191573676	MACF1/ATP2C1/RAB34	3
GO:0070873	GO:0070873	regulation of glycogen metabolic process	3/540	34/14661	0.128634859124433	0.438733388477843	0.3831191573676	POMC/INSR/IRS1	3
GO:0098926	GO:0098926	postsynaptic signal transduction	3/540	34/14661	0.128634859124433	0.438733388477843	0.3831191573676	NRG1/PLCB1/LY6H	3
GO:0110110	GO:0110110	positive regulation of animal organ morphogenesis	3/540	34/14661	0.128634859124433	0.438733388477843	0.3831191573676	GATA5/ROBO1/BMP4	3
GO:1902904	GO:1902904	negative regulation of supramolecular fiber organization	9/540	158/14661	0.129547176440776	0.441521795930925	0.385554103833672	FHOD3/TJP1/SPTAN1/CAMSAP3/MAP1B/TACSTD2/EMILIN1/FKBP4/MYADM	9
GO:0006893	GO:0006893	Golgi to plasma membrane transport	4/540	53/14661	0.130483339728518	0.443738598390631	0.387489902459256	MACF1/ATP2C1/DNM2/RAB34	4
GO:0006998	GO:0006998	nuclear envelope organization	4/540	53/14661	0.130483339728518	0.443738598390631	0.387489902459256	LMNA/CHMP4B/PRKCA/CHMP1B	4
GO:2000179	GO:2000179	positive regulation of neural precursor cell proliferation	4/540	53/14661	0.130483339728518	0.443738598390631	0.387489902459256	ID4/SOX10/ADGRG1/TOX	4
GO:0032886	GO:0032886	regulation of microtubule-based process	12/540	226/14661	0.130950846189217	0.444374606428649	0.38804528955767	CAMSAP3/CHMP4B/KLHL42/CLTC/MACF1/CDKN1B/SLAIN1/GAS2L1/MAP1B/CHMP1B/FKBP4/PLK2	12
GO:0043122	GO:0043122	regulation of I-kappaB kinase/NF-kappaB signaling	12/540	226/14661	0.130950846189217	0.444374606428649	0.38804528955767	LGALS1/GPRC5B/S100A13/TAB3/FLNA/TRIM8/CFLAR/ATP2C1/CC2D1A/TLE1/PLK2/BST2	12
GO:0043588	GO:0043588	skin development	13/540	249/14661	0.131059002726009	0.444374606428649	0.38804528955767	OPN3/ITGA6/FLNB/PPP3CA/LSR/HDAC2/KAZN/ZFP36/ARRDC3/LDB2/MACROH2A2/COL1A1/COL3A1	13
GO:0010921	GO:0010921	regulation of phosphatase activity	5/540	73/14661	0.131242639717927	0.444374606428649	0.38804528955767	CALM1/BOD1L1/LGALS3/PPP1R15A/HSP90AB1	5
GO:0034637	GO:0034637	cellular carbohydrate biosynthetic process	5/540	73/14661	0.131242639717927	0.444374606428649	0.38804528955767	GYG1/FUT9/B4GALT5/INSR/IRS1	5
GO:0042509	GO:0042509	regulation of tyrosine phosphorylation of STAT protein	5/540	73/14661	0.131242639717927	0.444374606428649	0.38804528955767	ERBB4/IL6R/HDAC2/CRLF1/SOCS3	5
GO:0035303	GO:0035303	regulation of dephosphorylation	7/540	115/14661	0.131954344123831	0.446329880238702	0.389752711135794	CALM1/BOD1L1/CAMTA1/MTMR4/LGALS3/PPP1R15A/HSP90AB1	7
GO:0043393	GO:0043393	regulation of protein binding	10/540	181/14661	0.132011713880432	0.446329880238702	0.389752711135794	LRPAP1/PPP2CB/USP9X/EP300/MARK3/BMP4/HSP90AB1/LDOC1/CRMP1/HOPX	10
GO:1904063	GO:1904063	negative regulation of cation transmembrane transport	6/540	94/14661	0.13299042744394	0.449312836447655	0.392357545185931	CALM1/PPP3CA/PPIF/HECW2/UBR3/SLC9A3R1	6
GO:0009991	GO:0009991	response to extracellular stimulus	22/540	463/14661	0.133710724632825	0.451419033379952	0.394196758738269	SFRP1/XPR1/SESN1/AXL/BMPR2/NENF/GAS6/CCND1/ASS1/STK24/MAPK1/GATA4/IGF1R/POMC/GAS2L1/MAP1B/ZFP36/ALDH1A2/BCAS3/MAP1LC3A/COL1A1/NPY	22
GO:0032412	GO:0032412	regulation of ion transmembrane transporter activity	13/540	250/14661	0.133907193040163	0.451754969134047	0.394490110980014	PRNP/ATP1B1/TCAF1/CALM1/PPP3CA/PPIF/HECW2/WNK1/CCL2/DMD/ACTN4/DNM2/SLC9A3R1	13
GO:0061138	GO:0061138	morphogenesis of a branching epithelium	10/540	182/14661	0.13540019527211	0.456461295059884	0.398599858882401	SFRP1/LAMA1/NKX3-1/SOX10/TACSTD2/ENG/BMP4/KDR/TMEM59L/SOCS3	10
GO:0043087	GO:0043087	regulation of GTPase activity	16/540	321/14661	0.136472229234762	0.457176165124309	0.399224111387231	S100A10/SFRP1/ITGA6/PLXNC1/ARAP2/AFDN/OCRL/ARHGEF10/PREX1/WNK1/CCL2/NTRK2/EPHA4/PRKG1/BCAS3/AMOT	16
GO:0055117	GO:0055117	regulation of cardiac muscle contraction	5/540	74/14661	0.136778565146045	0.457176165124309	0.399224111387231	CCN2/ATP1B1/CALM1/GATA4/DMD	5
GO:0002691	GO:0002691	regulation of cellular extravasation	3/540	35/14661	0.137069558745739	0.457176165124309	0.399224111387231	FUT9/CXCL12/PLCB1	3
GO:0006040	GO:0006040	amino sugar metabolic process	3/540	35/14661	0.137069558745739	0.457176165124309	0.399224111387231	CMAS/CHST3/FN3K	3
GO:0007616	GO:0007616	long-term memory	3/540	35/14661	0.137069558745739	0.457176165124309	0.399224111387231	PRNP/CAMK2N1/PJA2	3
GO:0031128	GO:0031128	developmental induction	3/540	35/14661	0.137069558745739	0.457176165124309	0.399224111387231	GATA5/ROBO1/BMP4	3
GO:0042462	GO:0042462	eye photoreceptor cell development	3/540	35/14661	0.137069558745739	0.457176165124309	0.399224111387231	PRKCI/NTRK2/OLFM3	3
GO:0070306	GO:0070306	lens fiber cell differentiation	3/540	35/14661	0.137069558745739	0.457176165124309	0.399224111387231	PLAAT3/CDKN1B/PLAAT1	3
GO:0090218	GO:0090218	positive regulation of lipid kinase activity	3/540	35/14661	0.137069558745739	0.457176165124309	0.399224111387231	CD81/IRS1/PDGFRA	3
GO:0097484	GO:0097484	dendrite extension	3/540	35/14661	0.137069558745739	0.457176165124309	0.399224111387231	CYFIP2/CXCR4/SYT1	3
GO:0003229	GO:0003229	ventricular cardiac muscle tissue development	4/540	54/14661	0.137084160265864	0.457176165124309	0.399224111387231	ENG/NRG1/ID2/HOPX	4
GO:0031663	GO:0031663	lipopolysaccharide-mediated signaling pathway	4/540	54/14661	0.137084160265864	0.457176165124309	0.399224111387231	MAPK1/PRKCA/CCL2/PRDX2	4
GO:0043113	GO:0043113	receptor clustering	4/540	54/14661	0.137084160265864	0.457176165124309	0.399224111387231	CDH2/CD81/FLNA/PTN	4
GO:0051785	GO:0051785	positive regulation of nuclear division	4/540	54/14661	0.137084160265864	0.457176165124309	0.399224111387231	INSR/SPHK1/RB1/PLCB1	4
GO:0072132	GO:0072132	mesenchyme morphogenesis	4/540	54/14661	0.137084160265864	0.457176165124309	0.399224111387231	GATA5/ROBO1/ENG/ACTC1	4
GO:0001657	GO:0001657	ureteric bud development	6/540	95/14661	0.137844455375651	0.458166177566518	0.400088628979472	SFRP1/EPCAM/TACSTD2/BMP4/CRLF1/TMEM59L	6
GO:0003300	GO:0003300	cardiac muscle hypertrophy	6/540	95/14661	0.137844455375651	0.458166177566518	0.400088628979472	LMNA/PPP3CA/GATA5/GATA4/PRKCA/HDAC2	6
GO:0061326	GO:0061326	renal tubule development	6/540	95/14661	0.137844455375651	0.458166177566518	0.400088628979472	NOTCH2/MTSS1/WWTR1/TACSTD2/BMP4/TMEM59L	6
GO:0046578	GO:0046578	regulation of Ras protein signal transduction	10/540	183/14661	0.138834468908881	0.458166177566518	0.400088628979472	APOA1/NOTCH2/ADGRG1/ARHGEF10/ROBO1/SHOC2/PPP2CB/DNM2/NRG1/COL3A1	10
GO:0005996	GO:0005996	monosaccharide metabolic process	12/540	229/14661	0.140050468109646	0.458166177566518	0.400088628979472	PDK3/TSTD1/SLC39A14/NCOA2/FUT9/SOGA1/EP300/INSR/RANBP2/IRS1/NPY1R/IGFBP3	12
GO:0021915	GO:0021915	neural tube development	9/540	161/14661	0.140502313671936	0.458166177566518	0.400088628979472	SFRP1/DEAF1/MTHFD1L/BMP4/CITED2/LMO4/ALDH1A2/MARCKS/SOX4	9
GO:0048660	GO:0048660	regulation of smooth muscle cell proliferation	9/540	161/14661	0.140502313671936	0.458166177566518	0.400088628979472	BMPR2/IL6R/IGF1R/CDKN1B/BMP4/ID2/IGFBP3/PRKG1/MMP2	9
GO:0045931	GO:0045931	positive regulation of mitotic cell cycle	7/540	117/14661	0.140674414152492	0.458166177566518	0.400088628979472	NKX3-1/CCND1/PRKCA/SPHK1/RB1/CDK4/PLCB1	7
GO:0002523	GO:0002523	leukocyte migration involved in inflammatory response	2/540	18/14661	0.140724576110257	0.458166177566518	0.400088628979472	TRIM55/PTN	2
GO:0006144	GO:0006144	purine nucleobase metabolic process	2/540	18/14661	0.140724576110257	0.458166177566518	0.400088628979472	HPRT1/GMPR	2
GO:0007342	GO:0007342	fusion of sperm to egg plasma membrane involved in single fertilization	2/540	18/14661	0.140724576110257	0.458166177566518	0.400088628979472	SERPINA5/CD9	2
GO:0009226	GO:0009226	nucleotide-sugar biosynthetic process	2/540	18/14661	0.140724576110257	0.458166177566518	0.400088628979472	NANS/UGDH	2
GO:0010288	GO:0010288	response to lead ion	2/540	18/14661	0.140724576110257	0.458166177566518	0.400088628979472	PPP2CB/MAP1LC3A	2
GO:0010612	GO:0010612	regulation of cardiac muscle adaptation	2/540	18/14661	0.140724576110257	0.458166177566518	0.400088628979472	LMNA/PPP3CA	2
GO:0016264	GO:0016264	gap junction assembly	2/540	18/14661	0.140724576110257	0.458166177566518	0.400088628979472	GJB1/HOPX	2
GO:0018216	GO:0018216	peptidyl-arginine methylation	2/540	18/14661	0.140724576110257	0.458166177566518	0.400088628979472	PRMT9/CLNS1A	2
GO:0030050	GO:0030050	vesicle transport along actin filament	2/540	18/14661	0.140724576110257	0.458166177566518	0.400088628979472	MYO6/ACTN4	2
GO:0030540	GO:0030540	female genitalia development	2/540	18/14661	0.140724576110257	0.458166177566518	0.400088628979472	AXL/STRA6	2
GO:0030903	GO:0030903	notochord development	2/540	18/14661	0.140724576110257	0.458166177566518	0.400088628979472	COL2A1/ID3	2
GO:0032780	GO:0032780	negative regulation of ATP-dependent activity	2/540	18/14661	0.140724576110257	0.458166177566518	0.400088628979472	PPIF/ATP5IF1	2
GO:0035338	GO:0035338	long-chain fatty-acyl-CoA biosynthetic process	2/540	18/14661	0.140724576110257	0.458166177566518	0.400088628979472	ELOVL2/ACSL4	2
GO:0035584	GO:0035584	calcium-mediated signaling using intracellular calcium source	2/540	18/14661	0.140724576110257	0.458166177566518	0.400088628979472	PRNP/KDR	2
GO:0046629	GO:0046629	gamma-delta T cell activation	2/540	18/14661	0.140724576110257	0.458166177566518	0.400088628979472	EGR3/SOX4	2
GO:0060391	GO:0060391	positive regulation of SMAD protein signal transduction	2/540	18/14661	0.140724576110257	0.458166177566518	0.400088628979472	BMPR2/BMP4	2
GO:0060438	GO:0060438	trachea development	2/540	18/14661	0.140724576110257	0.458166177566518	0.400088628979472	MAPK1/BMP4	2
GO:0061323	GO:0061323	cell proliferation involved in heart morphogenesis	2/540	18/14661	0.140724576110257	0.458166177566518	0.400088628979472	BMPR2/BMP4	2
GO:0071731	GO:0071731	response to nitric oxide	2/540	18/14661	0.140724576110257	0.458166177566518	0.400088628979472	CFLAR/DNM2	2
GO:1901623	GO:1901623	regulation of lymphocyte chemotaxis	2/540	18/14661	0.140724576110257	0.458166177566518	0.400088628979472	WNK1/CCL2	2
GO:1902410	GO:1902410	mitotic cytokinetic process	2/540	18/14661	0.140724576110257	0.458166177566518	0.400088628979472	CHMP4B/CHMP1B	2
GO:1903242	GO:1903242	regulation of cardiac muscle hypertrophy in response to stress	2/540	18/14661	0.140724576110257	0.458166177566518	0.400088628979472	LMNA/PPP3CA	2
GO:1903428	GO:1903428	positive regulation of reactive oxygen species biosynthetic process	2/540	18/14661	0.140724576110257	0.458166177566518	0.400088628979472	CLCN3/SLC5A3	2
GO:2000042	GO:2000042	negative regulation of double-strand break repair via homologous recombination	2/540	18/14661	0.140724576110257	0.458166177566518	0.400088628979472	KLHL15/MAD2L2	2
GO:2000136	GO:2000136	regulation of cell proliferation involved in heart morphogenesis	2/540	18/14661	0.140724576110257	0.458166177566518	0.400088628979472	BMPR2/BMP4	2
GO:2000629	GO:2000629	negative regulation of miRNA metabolic process	2/540	18/14661	0.140724576110257	0.458166177566518	0.400088628979472	BMP4/NFIB	2
GO:0019932	GO:0019932	second-messenger-mediated signaling	14/540	276/14661	0.141739212978456	0.461147341666639	0.402691898090071	ERBB3/PRNP/ATP1B1/CALM1/PPP3CA/CAMTA1/POMC/DMD/SPHK1/KDR/NRG1/CXCR4/PRKG1/DDAH2	14
GO:0042326	GO:0042326	negative regulation of phosphorylation	17/540	347/14661	0.142355836723198	0.462596299706445	0.403957184931352	INHA/PRNP/SFRP1/CALM1/CAMK2N1/WWTR1/CDKN1B/DMD/RB1/ENG/EMILIN1/BMP4/FBLN1/IGFBP3/MYADM/DDIT4/SOCS3	17
GO:0014855	GO:0014855	striated muscle cell proliferation	5/540	75/14661	0.142416188650905	0.462596299706445	0.403957184931352	EPHB1/ERBB4/CFLAR/CITED2/DIPK2A	5
GO:0014020	GO:0014020	primary neural tube formation	6/540	96/14661	0.142780313152579	0.462596299706445	0.403957184931352	SFRP1/DEAF1/MTHFD1L/BMP4/CITED2/LMO4	6
GO:0072163	GO:0072163	mesonephric epithelium development	6/540	96/14661	0.142780313152579	0.462596299706445	0.403957184931352	SFRP1/EPCAM/TACSTD2/BMP4/CRLF1/TMEM59L	6
GO:0072164	GO:0072164	mesonephric tubule development	6/540	96/14661	0.142780313152579	0.462596299706445	0.403957184931352	SFRP1/EPCAM/TACSTD2/BMP4/CRLF1/TMEM59L	6
GO:0097237	GO:0097237	cellular response to toxic substance	6/540	96/14661	0.142780313152579	0.462596299706445	0.403957184931352	SESN1/PRDX4/PRDX1/TP53INP1/PRDX2/PRXL2A	6
GO:0043388	GO:0043388	positive regulation of DNA binding	4/540	55/14661	0.143816801038652	0.465307275027138	0.406324514630402	CALM1/TRIM28/EP300/RB1	4
GO:2000401	GO:2000401	regulation of lymphocyte migration	4/540	55/14661	0.143816801038652	0.465307275027138	0.406324514630402	STK10/WNK1/CCL2/CXCL12	4
GO:0019216	GO:0019216	regulation of lipid metabolic process	16/540	324/14661	0.144236011483431	0.466339748439489	0.407226110802776	APOA1/IGFBP7/ATP1A1/PDK3/CD81/MBOAT7/CCN1/CRTC3/IGF1R/NCOA2/MTMR4/SPHK1/CDK4/IRS1/ID2/PDGFRA	16
GO:0030326	GO:0030326	embryonic limb morphogenesis	7/540	118/14661	0.145136628915728	0.466819623417091	0.407645156405159	NOTCH2/HDAC2/BMP4/HOXD9/ALDH1A2/PRRX1/CRABP2	7
GO:0035113	GO:0035113	embryonic appendage morphogenesis	7/540	118/14661	0.145136628915728	0.466819623417091	0.407645156405159	NOTCH2/HDAC2/BMP4/HOXD9/ALDH1A2/PRRX1/CRABP2	7
GO:1904375	GO:1904375	regulation of protein localization to cell periphery	7/540	118/14661	0.145136628915728	0.466819623417091	0.407645156405159	PRNP/PRKCI/CLTC/ATP2C1/APPL1/LGALS3/DPP10	7
GO:0014046	GO:0014046	dopamine secretion	3/540	36/14661	0.145686999881616	0.466819623417091	0.407645156405159	SNCG/CXCL12/SYT1	3
GO:0014059	GO:0014059	regulation of dopamine secretion	3/540	36/14661	0.145686999881616	0.466819623417091	0.407645156405159	SNCG/CXCL12/SYT1	3
GO:0032509	GO:0032509	endosome transport via multivesicular body sorting pathway	3/540	36/14661	0.145686999881616	0.466819623417091	0.407645156405159	CHMP4B/CHMP1B/MVB12A	3
GO:0032885	GO:0032885	regulation of polysaccharide biosynthetic process	3/540	36/14661	0.145686999881616	0.466819623417091	0.407645156405159	CLTC/INSR/IRS1	3
GO:0035909	GO:0035909	aorta morphogenesis	3/540	36/14661	0.145686999881616	0.466819623417091	0.407645156405159	ENG/SOX4/COL3A1	3
GO:0044060	GO:0044060	regulation of endocrine process	3/540	36/14661	0.145686999881616	0.466819623417091	0.407645156405159	INHA/NKX3-1/POMC	3
GO:0045454	GO:0045454	cell redox homeostasis	3/540	36/14661	0.145686999881616	0.466819623417091	0.407645156405159	PRDX4/PRDX1/PRDX2	3
GO:0060236	GO:0060236	regulation of mitotic spindle organization	3/540	36/14661	0.145686999881616	0.466819623417091	0.407645156405159	CHMP4B/CLTC/CHMP1B	3
GO:0070232	GO:0070232	regulation of T cell apoptotic process	3/540	36/14661	0.145686999881616	0.466819623417091	0.407645156405159	LGALS3/BMP4/TSC22D3	3
GO:0071604	GO:0071604	transforming growth factor beta production	3/540	36/14661	0.145686999881616	0.466819623417091	0.407645156405159	ITGAV/HSP90AB1/COL3A1	3
GO:0098739	GO:0098739	import across plasma membrane	10/540	185/14661	0.145838854856868	0.466985034211785	0.407789599581692	PRNP/ATP1B1/ATP1A1/SLC1A6/PPP3CA/SLC12A5/SLC39A14/WNK1/SLC5A3/SLC9A3R1	10
GO:0006936	GO:0006936	muscle contraction	16/540	325/14661	0.146877554311567	0.469987998308783	0.410411905302346	CCN2/ATP1B1/ATP1A1/SNTA1/CALM1/NR4A1/FLNA/CTTN/GATA4/TPM4/DMD/SPHK1/CXCR4/PRKG1/DES/ANXA6	16
GO:0019221	GO:0019221	cytokine-mediated signaling pathway	19/540	397/14661	0.1476949547707	0.471478683416097	0.41171362985127	APOA1/CNTFR/AXL/GAS6/LRP8/IL6R/ROBO1/WNK1/PPP2CB/APPL1/CCL2/SPHK1/ACTN4/IRF1/CXCL12/CRLF1/PLCB1/CXCR4/ISG15	19
GO:0007218	GO:0007218	neuropeptide signaling pathway	6/540	97/14661	0.147796464293873	0.471478683416097	0.41171362985127	CPE/POMC/NPY1R/NPW/TAC1/NPY	6
GO:0043255	GO:0043255	regulation of carbohydrate biosynthetic process	6/540	97/14661	0.147796464293873	0.471478683416097	0.41171362985127	CLTC/SOGA1/EP300/INSR/RANBP2/IRS1	6
GO:0031214	GO:0031214	biomineral tissue development	9/540	163/14661	0.148061192100697	0.471478683416097	0.41171362985127	ANKH/BMPR2/GAS6/CCN1/SLC4A2/BMP4/PTN/ISG15/COL1A1	9
GO:0001960	GO:0001960	negative regulation of cytokine-mediated signaling pathway	5/540	76/14661	0.148152992599521	0.471478683416097	0.41171362985127	APOA1/GAS6/ROBO1/PPP2CB/ISG15	5
GO:0007260	GO:0007260	tyrosine phosphorylation of STAT protein	5/540	76/14661	0.148152992599521	0.471478683416097	0.41171362985127	ERBB4/IL6R/HDAC2/CRLF1/SOCS3	5
GO:0034644	GO:0034644	cellular response to UV	5/540	76/14661	0.148152992599521	0.471478683416097	0.41171362985127	OPN3/EP300/TP53INP1/MMP2/MFAP4	5
GO:2000134	GO:2000134	negative regulation of G1/S transition of mitotic cell cycle	5/540	76/14661	0.148152992599521	0.471478683416097	0.41171362985127	CCND1/CDKN1B/CCL2/RB1/PLK2	5
GO:0050821	GO:0050821	protein stabilization	10/540	186/14661	0.1494081482798	0.475060284730649	0.414841224225654	APOA1/ATP1B1/USP13/FLNA/USP9X/EP300/TCP1/HSP90AB1/EPHA4/SOX4	10
GO:0006814	GO:0006814	sodium ion transport	12/540	232/14661	0.149482373345167	0.475060284730649	0.414841224225654	ATP1B1/ATP1A1/SNTA1/SLC41A1/HECW2/WNK1/SLC5A3/SLC4A7/DMD/ACTN4/DNM2/SLC9A3R1	12
GO:0001704	GO:0001704	formation of primary germ layer	7/540	119/14661	0.149665589953861	0.475318325558991	0.415066555571107	MMP15/ITGAV/BMPR2/ITGB5/BMP4/COL6A1/MMP2	7
GO:0035306	GO:0035306	positive regulation of dephosphorylation	4/540	56/14661	0.15067654000528	0.476579769100205	0.41616809741695	CALM1/CAMTA1/PPP1R15A/HSP90AB1	4
GO:0042306	GO:0042306	regulation of protein import into nucleus	4/540	56/14661	0.15067654000528	0.476579769100205	0.41616809741695	FLNA/TRIM28/BMP4/HSP90AB1	4
GO:0051932	GO:0051932	synaptic transmission, GABAergic	4/540	56/14661	0.15067654000528	0.476579769100205	0.41616809741695	PHF24/RAC3/ZDHHC12/CLCN3	4
GO:0060135	GO:0060135	maternal process involved in female pregnancy	4/540	56/14661	0.15067654000528	0.476579769100205	0.41616809741695	BMPR2/CITED2/LDOC1/PTN	4
GO:0060997	GO:0060997	dendritic spine morphogenesis	4/540	56/14661	0.15067654000528	0.476579769100205	0.41616809741695	TANC2/EPHB1/LRP8/EPHA4	4
GO:0086065	GO:0086065	cell communication involved in cardiac conduction	4/540	56/14661	0.15067654000528	0.476579769100205	0.41616809741695	ATP1B1/ATP1A1/CALM1/FLNA	4
GO:0014897	GO:0014897	striated muscle hypertrophy	6/540	98/14661	0.152891315691673	0.4775747736217	0.417036974288105	LMNA/PPP3CA/GATA5/GATA4/PRKCA/HDAC2	6
GO:0034766	GO:0034766	negative regulation of ion transmembrane transport	6/540	98/14661	0.152891315691673	0.4775747736217	0.417036974288105	CALM1/PPP3CA/PPIF/HECW2/UBR3/SLC9A3R1	6
GO:0031669	GO:0031669	cellular response to nutrient levels	11/540	210/14661	0.15319645599412	0.4775747736217	0.417036974288105	SFRP1/XPR1/SESN1/BMPR2/GAS6/STK24/MAPK1/IGF1R/GAS2L1/MAP1LC3A/COL1A1	11
GO:0018105	GO:0018105	peptidyl-serine phosphorylation	14/540	280/14661	0.153280855972038	0.4775747736217	0.417036974288105	PDK3/GAS6/PRKCI/MAPK1/PRKCA/WNK1/DMD/MARK3/NTRK2/MAD2L2/HSP90AB1/TDGF1/PLK2/DDIT4	14
GO:0001829	GO:0001829	trophectodermal cell differentiation	2/540	19/14661	0.15362912056499	0.4775747736217	0.417036974288105	CITED2/HOPX	2
GO:0003215	GO:0003215	cardiac right ventricle morphogenesis	2/540	19/14661	0.15362912056499	0.4775747736217	0.417036974288105	GATA4/SOX4	2
GO:0006525	GO:0006525	arginine metabolic process	2/540	19/14661	0.15362912056499	0.4775747736217	0.417036974288105	ASS1/DDAH2	2
GO:0009110	GO:0009110	vitamin biosynthetic process	2/540	19/14661	0.15362912056499	0.4775747736217	0.417036974288105	CYP27A1/PDXK	2
GO:0010801	GO:0010801	negative regulation of peptidyl-threonine phosphorylation	2/540	19/14661	0.15362912056499	0.4775747736217	0.417036974288105	CALM1/DDIT4	2
GO:0014856	GO:0014856	skeletal muscle cell proliferation	2/540	19/14661	0.15362912056499	0.4775747736217	0.417036974288105	EPHB1/CFLAR	2
GO:0019430	GO:0019430	removal of superoxide radicals	2/540	19/14661	0.15362912056499	0.4775747736217	0.417036974288105	PRDX1/PRDX2	2
GO:0032026	GO:0032026	response to magnesium ion	2/540	19/14661	0.15362912056499	0.4775747736217	0.417036974288105	SLC41A1/CCND1	2
GO:0032793	GO:0032793	positive regulation of CREB transcription factor activity	2/540	19/14661	0.15362912056499	0.4775747736217	0.417036974288105	LRP8/CRTC3	2
GO:0035728	GO:0035728	response to hepatocyte growth factor	2/540	19/14661	0.15362912056499	0.4775747736217	0.417036974288105	APPL1/TDGF1	2
GO:0040037	GO:0040037	negative regulation of fibroblast growth factor receptor signaling pathway	2/540	19/14661	0.15362912056499	0.4775747736217	0.417036974288105	SHISA2/CREB3L1	2
GO:1903902	GO:1903902	positive regulation of viral life cycle	2/540	19/14661	0.15362912056499	0.4775747736217	0.417036974288105	LGALS1/AXL	2
GO:1905209	GO:1905209	positive regulation of cardiocyte differentiation	2/540	19/14661	0.15362912056499	0.4775747736217	0.417036974288105	GATA4/BMP4	2
GO:2000725	GO:2000725	regulation of cardiac muscle cell differentiation	2/540	19/14661	0.15362912056499	0.4775747736217	0.417036974288105	SOX6/BMP4	2
GO:0045638	GO:0045638	negative regulation of myeloid cell differentiation	5/540	77/14661	0.153986382361006	0.4775747736217	0.417036974288105	INHA/SFRP1/FSTL3/ZFP36/LRRC17	5
GO:0061515	GO:0061515	myeloid cell development	5/540	77/14661	0.153986382361006	0.4775747736217	0.417036974288105	NOTCH2/FLNA/EP300/CITED2/FAM210B	5
GO:0045621	GO:0045621	positive regulation of lymphocyte differentiation	7/540	120/14661	0.154260215230174	0.4775747736217	0.417036974288105	AXL/EGR3/GAS6/PHF10/TOX/SMARCC1/SOX4	7
GO:0006775	GO:0006775	fat-soluble vitamin metabolic process	3/540	37/14661	0.154476321924855	0.4775747736217	0.417036974288105	CYP27A1/CYP11A1/ALDH1A2	3
GO:0010092	GO:0010092	specification of animal organ identity	3/540	37/14661	0.154476321924855	0.4775747736217	0.417036974288105	GATA5/ROBO1/BMP4	3
GO:0010719	GO:0010719	negative regulation of epithelial to mesenchymal transition	3/540	37/14661	0.154476321924855	0.4775747736217	0.417036974288105	SFRP1/MAD2L2/EPHA4	3
GO:0030866	GO:0030866	cortical actin cytoskeleton organization	3/540	37/14661	0.154476321924855	0.4775747736217	0.417036974288105	FHOD3/NCKAP1/TLN1	3
GO:0031076	GO:0031076	embryonic camera-type eye development	3/540	37/14661	0.154476321924855	0.4775747736217	0.417036974288105	CITED2/ALDH1A2/STRA6	3
GO:0045880	GO:0045880	positive regulation of smoothened signaling pathway	3/540	37/14661	0.154476321924855	0.4775747736217	0.417036974288105	SFRP1/PRRX1/RAB34	3
GO:0060251	GO:0060251	regulation of glial cell proliferation	3/540	37/14661	0.154476321924855	0.4775747736217	0.417036974288105	SOX10/PRKCI/RB1	3
GO:0070316	GO:0070316	regulation of G0 to G1 transition	3/540	37/14661	0.154476321924855	0.4775747736217	0.417036974288105	CCN2/PHF10/SMARCC1	3
GO:0071763	GO:0071763	nuclear membrane organization	3/540	37/14661	0.154476321924855	0.4775747736217	0.417036974288105	CHMP4B/PRKCA/CHMP1B	3
GO:0090278	GO:0090278	negative regulation of peptide hormone secretion	3/540	37/14661	0.154476321924855	0.4775747736217	0.417036974288105	SFRP1/PPP3CA/IRS1	3
GO:0098751	GO:0098751	bone cell development	3/540	37/14661	0.154476321924855	0.4775747736217	0.417036974288105	NOTCH2/FLNA/EP300	3
GO:1902686	GO:1902686	mitochondrial outer membrane permeabilization involved in programmed cell death	3/540	37/14661	0.154476321924855	0.4775747736217	0.417036974288105	TMEM14A/PPIF/ATP5IF1	3
GO:2000008	GO:2000008	regulation of protein localization to cell surface	3/540	37/14661	0.154476321924855	0.4775747736217	0.417036974288105	ERBB4/RIC3/HSP90AB1	3
GO:1904062	GO:1904062	regulation of cation transmembrane transport	17/540	352/14661	0.155244884658514	0.479632571368711	0.418833923778553	PRNP/ATP1B1/SNTA1/CALM1/PPP3CA/PPIF/PLP1/FLNA/HECW2/WNK1/UBR3/CCL2/DMD/ACTN4/DNM2/SLC9A3R1/DPP10	17
GO:0048659	GO:0048659	smooth muscle cell proliferation	9/540	165/14661	0.155819360668311	0.480769802220967	0.419826998245396	BMPR2/IL6R/IGF1R/CDKN1B/BMP4/ID2/IGFBP3/PRKG1/MMP2	9
GO:0071478	GO:0071478	cellular response to radiation	9/540	165/14661	0.155819360668311	0.480769802220967	0.419826998245396	SFRP1/OPN3/RHOB/EP300/TP53INP1/DNM2/ELK1/MMP2/MFAP4	9
GO:0002011	GO:0002011	morphogenesis of an epithelial sheet	4/540	57/14661	0.157658565263112	0.485632929675071	0.424073671376091	NOTCH2/LAMA1/CCN1/FLNA	4
GO:0061005	GO:0061005	cell differentiation involved in kidney development	4/540	57/14661	0.157658565263112	0.485632929675071	0.424073671376091	NOTCH2/MTSS1/WWTR1/BMP4	4
GO:0010639	GO:0010639	negative regulation of organelle organization	16/540	329/14661	0.157708225498687	0.485632929675071	0.424073671376091	FHOD3/HUWE1/LMNA/TJP1/TMEM14A/SPTAN1/PPIF/CAMSAP3/CHMP4B/MAP1B/TACSTD2/DNM2/MAD2L2/BMP4/FKBP4/MYADM	16
GO:0022898	GO:0022898	regulation of transmembrane transporter activity	13/540	258/14661	0.157907086357271	0.48576289170968	0.424187159308619	PRNP/ATP1B1/TCAF1/CALM1/PPP3CA/PPIF/HECW2/WNK1/CCL2/DMD/ACTN4/DNM2/SLC9A3R1	13
GO:0032006	GO:0032006	regulation of TOR signaling	6/540	99/14661	0.158063220397483	0.48576289170968	0.424187159308619	SESN1/GPAT3/GAS6/LAMTOR2/USP9X/DDIT4	6
GO:0050773	GO:0050773	regulation of dendrite development	6/540	99/14661	0.158063220397483	0.48576289170968	0.424187159308619	OBSL1/PPP3CA/LRP8/HECW2/EPHA4/PTN	6
GO:0031929	GO:0031929	TOR signaling	7/540	121/14661	0.158919383018576	0.488072119633189	0.426203667464731	SESN1/GPAT3/GAS6/LAMTOR2/RHEBL1/USP9X/DDIT4	7
GO:0060047	GO:0060047	heart contraction	12/540	235/14661	0.159239355419237	0.488732646178015	0.426780465082416	CCN2/ATP1B1/ATP1A1/SNTA1/CALM1/FLNA/GATA4/DMD/CXCR4/ACTC1/DES/HOPX	12
GO:0006112	GO:0006112	energy reserve metabolic process	5/540	78/14661	0.159913692025239	0.490156507332624	0.428023836341793	GYG1/PPP1R1A/POMC/INSR/IRS1	5
GO:1905897	GO:1905897	regulation of response to endoplasmic reticulum stress	5/540	78/14661	0.159913692025239	0.490156507332624	0.428023836341793	SVIP/USP13/MANF/CREB3L1/PPP1R15A	5
GO:0070201	GO:0070201	regulation of establishment of protein localization	22/540	475/14661	0.160080749070037	0.490345963127746	0.428189276553301	PRNP/SFRP1/HUWE1/SVIP/CD81/TCAF1/PPP3CA/ACSL4/GAS6/FLNA/RUFY3/ATP5IF1/TRIM28/MTCL1/MPC2/ATP2C1/BMP4/IRS1/TCP1/HSP90AB1/SOX4/BCAS3	22
GO:0045664	GO:0045664	regulation of neuron differentiation	10/540	189/14661	0.160379109471214	0.490937103171081	0.428705483163594	SFRP1/GPRC5B/ID4/RAC3/MAP1B/DPYSL2/BMP4/CXCL12/ID2/FGFR1	10
GO:0051223	GO:0051223	regulation of protein transport	21/540	451/14661	0.161026576994219	0.492595418395315	0.430153588888036	PRNP/SFRP1/HUWE1/SVIP/CD81/TCAF1/PPP3CA/ACSL4/GAS6/FLNA/RUFY3/ATP5IF1/TRIM28/MTCL1/MPC2/ATP2C1/BMP4/IRS1/HSP90AB1/SOX4/BCAS3	21
GO:0001823	GO:0001823	mesonephros development	6/540	100/14661	0.163310480419997	0.494203965444721	0.431558235095367	SFRP1/EPCAM/TACSTD2/BMP4/CRLF1/TMEM59L	6
GO:0002718	GO:0002718	regulation of cytokine production involved in immune response	6/540	100/14661	0.163310480419997	0.494203965444721	0.431558235095367	APOA1/GPRC5B/CD81/AXL/SEMA7A/BST2	6
GO:0014896	GO:0014896	muscle hypertrophy	6/540	100/14661	0.163310480419997	0.494203965444721	0.431558235095367	LMNA/PPP3CA/GATA5/GATA4/PRKCA/HDAC2	6
GO:0002701	GO:0002701	negative regulation of production of molecular mediator of immune response	3/540	38/14661	0.163426700258036	0.494203965444721	0.431558235095367	APOA1/AXL/BST2	3
GO:0002792	GO:0002792	negative regulation of peptide secretion	3/540	38/14661	0.163426700258036	0.494203965444721	0.431558235095367	SFRP1/PPP3CA/IRS1	3
GO:0003203	GO:0003203	endocardial cushion morphogenesis	3/540	38/14661	0.163426700258036	0.494203965444721	0.431558235095367	GATA5/ROBO1/ENG	3
GO:0032570	GO:0032570	response to progesterone	3/540	38/14661	0.163426700258036	0.494203965444721	0.431558235095367	SOX10/IGF1R/NCOA2	3
GO:0042307	GO:0042307	positive regulation of protein import into nucleus	3/540	38/14661	0.163426700258036	0.494203965444721	0.431558235095367	FLNA/TRIM28/HSP90AB1	3
GO:0045022	GO:0045022	early endosome to late endosome transport	3/540	38/14661	0.163426700258036	0.494203965444721	0.431558235095367	FLNA/MAPK1/EMP2	3
GO:0050856	GO:0050856	regulation of T cell receptor signaling pathway	3/540	38/14661	0.163426700258036	0.494203965444721	0.431558235095367	PRNP/CD81/LGALS3	3
GO:0060964	GO:0060964	regulation of miRNA-mediated gene silencing	3/540	38/14661	0.163426700258036	0.494203965444721	0.431558235095367	PPP3CA/BMP4/ZFP36	3
GO:1904646	GO:1904646	cellular response to amyloid-beta	3/540	38/14661	0.163426700258036	0.494203965444721	0.431558235095367	PRNP/IGF1R/EPHA4	3
GO:0032874	GO:0032874	positive regulation of stress-activated MAPK cascade	7/540	122/14661	0.163641933433426	0.494203965444721	0.431558235095367	CCN2/TAOK3/RELL1/PJA2/SPHK1/BMP4/PLCB1	7
GO:0048839	GO:0048839	inner ear development	10/540	190/14661	0.164122202258775	0.494203965444721	0.431558235095367	COL2A1/FRZB/CDKN1B/MYO6/SLC4A7/BMP4/SLC9A3R1/EPHA4/PRRX1/CYTL1	10
GO:0044772	GO:0044772	mitotic cell cycle phase transition	20/540	428/14661	0.164311642612924	0.494203965444721	0.431558235095367	ID4/CALM1/PPP3CA/TAOK3/CHMP4B/CCND1/PHF10/HECW2/CDKN1B/NABP1/APPL1/CCL2/RB1/DNM2/CDK4/MAD2L2/SMARCC1/PLCB1/ID2/PLK2	20
GO:0042446	GO:0042446	hormone biosynthetic process	4/540	58/14661	0.164757988157968	0.494203965444721	0.431558235095367	ATP1A1/CYP11A1/CYP17A1/IGF1R	4
GO:0046785	GO:0046785	microtubule polymerization	5/540	79/14661	0.165932190054901	0.494203965444721	0.431558235095367	CAMSAP3/CDKN1B/SLAIN1/MAP1B/FKBP4	5
GO:0048708	GO:0048708	astrocyte differentiation	5/540	79/14661	0.165932190054901	0.494203965444721	0.431558235095367	ID4/PLP1/MAPK1/EPHA4/ID2	5
GO:0006606	GO:0006606	protein import into nucleus	8/540	145/14661	0.16658307788925	0.494203965444721	0.431558235095367	LMNA/PPP3CA/FLNA/TRIM28/APPL1/RANBP2/BMP4/HSP90AB1	8
GO:0003071	GO:0003071	renal system process involved in regulation of systemic arterial blood pressure	2/540	20/14661	0.166750082352243	0.494203965444721	0.431558235095367	GAS6/EMP2	2
GO:0006346	GO:0006346	DNA methylation-dependent heterochromatin formation	2/540	20/14661	0.166750082352243	0.494203965444721	0.431558235095367	TRIM28/ATF7IP2	2
GO:0006883	GO:0006883	cellular sodium ion homeostasis	2/540	20/14661	0.166750082352243	0.494203965444721	0.431558235095367	ATP1B1/ATP1A1	2
GO:0009168	GO:0009168	purine ribonucleoside monophosphate biosynthetic process	2/540	20/14661	0.166750082352243	0.494203965444721	0.431558235095367	HPRT1/PRPS2	2
GO:0010002	GO:0010002	cardioblast differentiation	2/540	20/14661	0.166750082352243	0.494203965444721	0.431558235095367	GATA4/NRG1	2
GO:0010881	GO:0010881	regulation of cardiac muscle contraction by regulation of the release of sequestered calcium ion	2/540	20/14661	0.166750082352243	0.494203965444721	0.431558235095367	CALM1/DMD	2
GO:0031338	GO:0031338	regulation of vesicle fusion	2/540	20/14661	0.166750082352243	0.494203965444721	0.431558235095367	SPHK1/SYT1	2
GO:0031468	GO:0031468	nuclear membrane reassembly	2/540	20/14661	0.166750082352243	0.494203965444721	0.431558235095367	CHMP4B/CHMP1B	2
GO:0035330	GO:0035330	regulation of hippo signaling	2/540	20/14661	0.166750082352243	0.494203965444721	0.431558235095367	MARK3/ARRDC3	2
GO:0042573	GO:0042573	retinoic acid metabolic process	2/540	20/14661	0.166750082352243	0.494203965444721	0.431558235095367	ALDH1A2/CRABP2	2
GO:0043373	GO:0043373	CD4-positive, alpha-beta T cell lineage commitment	2/540	20/14661	0.166750082352243	0.494203965444721	0.431558235095367	IL6R/TOX	2
GO:0051767	GO:0051767	nitric-oxide synthase biosynthetic process	2/540	20/14661	0.166750082352243	0.494203965444721	0.431558235095367	CCL2/KDR	2
GO:0051769	GO:0051769	regulation of nitric-oxide synthase biosynthetic process	2/540	20/14661	0.166750082352243	0.494203965444721	0.431558235095367	CCL2/KDR	2
GO:0060973	GO:0060973	cell migration involved in heart development	2/540	20/14661	0.166750082352243	0.494203965444721	0.431558235095367	ENG/BMP4	2
GO:0061042	GO:0061042	vascular wound healing	2/540	20/14661	0.166750082352243	0.494203965444721	0.431558235095367	KDR/CXCR4	2
GO:0071450	GO:0071450	cellular response to oxygen radical	2/540	20/14661	0.166750082352243	0.494203965444721	0.431558235095367	PRDX1/PRDX2	2
GO:0071451	GO:0071451	cellular response to superoxide	2/540	20/14661	0.166750082352243	0.494203965444721	0.431558235095367	PRDX1/PRDX2	2
GO:0071676	GO:0071676	negative regulation of mononuclear cell migration	2/540	20/14661	0.166750082352243	0.494203965444721	0.431558235095367	CCL2/PLCB1	2
GO:0072376	GO:0072376	protein activation cascade	2/540	20/14661	0.166750082352243	0.494203965444721	0.431558235095367	FLNA/FBLN1	2
GO:0090141	GO:0090141	positive regulation of mitochondrial fission	2/540	20/14661	0.166750082352243	0.494203965444721	0.431558235095367	DCN/KDR	2
GO:0090201	GO:0090201	negative regulation of release of cytochrome c from mitochondria	2/540	20/14661	0.166750082352243	0.494203965444721	0.431558235095367	LMNA/PPIF	2
GO:0098698	GO:0098698	postsynaptic specialization assembly	2/540	20/14661	0.166750082352243	0.494203965444721	0.431558235095367	ZDHHC12/GRID2	2
GO:0098780	GO:0098780	response to mitochondrial depolarisation	2/540	20/14661	0.166750082352243	0.494203965444721	0.431558235095367	HUWE1/ATP5IF1	2
GO:0099515	GO:0099515	actin filament-based transport	2/540	20/14661	0.166750082352243	0.494203965444721	0.431558235095367	MYO6/ACTN4	2
GO:1901028	GO:1901028	regulation of mitochondrial outer membrane permeabilization involved in apoptotic signaling pathway	2/540	20/14661	0.166750082352243	0.494203965444721	0.431558235095367	TMEM14A/ATP5IF1	2
GO:1901386	GO:1901386	negative regulation of voltage-gated calcium channel activity	2/540	20/14661	0.166750082352243	0.494203965444721	0.431558235095367	CALM1/PPP3CA	2
GO:1904292	GO:1904292	regulation of ERAD pathway	2/540	20/14661	0.166750082352243	0.494203965444721	0.431558235095367	SVIP/USP13	2
GO:2000209	GO:2000209	regulation of anoikis	2/540	20/14661	0.166750082352243	0.494203965444721	0.431558235095367	NTRK2/TLE1	2
GO:2000353	GO:2000353	positive regulation of endothelial cell apoptotic process	2/540	20/14661	0.166750082352243	0.494203965444721	0.431558235095367	PRKCI/CCL2	2
GO:2000831	GO:2000831	regulation of steroid hormone secretion	2/540	20/14661	0.166750082352243	0.494203965444721	0.431558235095367	NKX3-1/POMC	2
GO:0015698	GO:0015698	inorganic anion transport	9/540	168/14661	0.167819720527417	0.496742107965207	0.433774640432333	PRNP/XPR1/ANKH/SLC12A5/SLC39A14/SLC4A2/CLCN3/SLC4A7/CLNS1A	9
GO:0048771	GO:0048771	tissue remodeling	9/540	168/14661	0.167819720527417	0.496742107965207	0.433774640432333	SFRP1/NOTCH2/PPP3CA/AXL/BMPR2/FLNA/PRKCA/PTN/MMP2	9
GO:0009855	GO:0009855	determination of bilateral symmetry	7/540	123/14661	0.168426669977624	0.498222130429048	0.435067053943871	NOTCH2/MICAL2/GATA4/ENG/CITED2/ALDH1A2/TDGF1	7
GO:0030148	GO:0030148	sphingolipid biosynthetic process	6/540	101/14661	0.168631349528596	0.498511077064548	0.43531937344912	ELOVL2/CCN1/FUT9/B4GALT5/SPHK1/HACD3	6
GO:0031668	GO:0031668	cellular response to extracellular stimulus	12/540	238/14661	0.169313166488085	0.500209285141401	0.436802315173013	SFRP1/XPR1/SESN1/AXL/BMPR2/GAS6/STK24/MAPK1/IGF1R/GAS2L1/MAP1LC3A/COL1A1	12
GO:0001959	GO:0001959	regulation of cytokine-mediated signaling pathway	8/540	146/14661	0.170991455292998	0.502692338910873	0.43897061485761	APOA1/AXL/GAS6/ROBO1/PPP2CB/SPHK1/CXCR4/ISG15	8
GO:0055067	GO:0055067	monovalent inorganic cation homeostasis	8/540	146/14661	0.170991455292998	0.502692338910873	0.43897061485761	ATP1B1/ATP1A1/SLC12A5/MAPK1/SLC4A2/WNK1/CLCN3/SLC4A7	8
GO:0032409	GO:0032409	regulation of transporter activity	14/540	286/14661	0.171497155477234	0.502692338910873	0.43897061485761	PRNP/ATP1B1/TCAF1/CALM1/PPP3CA/PPIF/HECW2/WNK1/SLC5A3/CCL2/DMD/ACTN4/DNM2/SLC9A3R1	14
GO:0034605	GO:0034605	cellular response to heat	4/540	59/14661	0.171969855891238	0.502692338910873	0.43897061485761	SLC52A3/EP300/HDAC2/HSP90AB1	4
GO:0042531	GO:0042531	positive regulation of tyrosine phosphorylation of STAT protein	4/540	59/14661	0.171969855891238	0.502692338910873	0.43897061485761	ERBB4/IL6R/HDAC2/CRLF1	4
GO:0046888	GO:0046888	negative regulation of hormone secretion	4/540	59/14661	0.171969855891238	0.502692338910873	0.43897061485761	INHA/SFRP1/PPP3CA/IRS1	4
GO:0048488	GO:0048488	synaptic vesicle endocytosis	4/540	59/14661	0.171969855891238	0.502692338910873	0.43897061485761	NOSTRIN/DNM2/SNCG/SYT1	4
GO:0070830	GO:0070830	bicellular tight junction assembly	4/540	59/14661	0.171969855891238	0.502692338910873	0.43897061485761	CLDN11/TJP1/AFDN/RAMP2	4
GO:0140238	GO:0140238	presynaptic endocytosis	4/540	59/14661	0.171969855891238	0.502692338910873	0.43897061485761	NOSTRIN/DNM2/SNCG/SYT1	4
GO:0035050	GO:0035050	embryonic heart tube development	5/540	80/14661	0.172039084860359	0.502692338910873	0.43897061485761	NOTCH2/MICAL2/GATA4/ENG/CITED2	5
GO:0042982	GO:0042982	amyloid precursor protein metabolic process	5/540	80/14661	0.172039084860359	0.502692338910873	0.43897061485761	PRNP/NTRK2/ITM2C/EPHA4/NSG1	5
GO:0060761	GO:0060761	negative regulation of response to cytokine stimulus	5/540	80/14661	0.172039084860359	0.502692338910873	0.43897061485761	APOA1/GAS6/ROBO1/PPP2CB/ISG15	5
GO:1900542	GO:1900542	regulation of purine nucleotide metabolic process	5/540	80/14661	0.172039084860359	0.502692338910873	0.43897061485761	PDK3/ATP5IF1/EP300/INSR/DDIT4	5
GO:0031111	GO:0031111	negative regulation of microtubule polymerization or depolymerization	3/540	39/14661	0.172527377102058	0.502692338910873	0.43897061485761	CAMSAP3/MAP1B/FKBP4	3
GO:0035136	GO:0035136	forelimb morphogenesis	3/540	39/14661	0.172527377102058	0.502692338910873	0.43897061485761	HOXD9/ALDH1A2/CRABP2	3
GO:0042168	GO:0042168	heme metabolic process	3/540	39/14661	0.172527377102058	0.502692338910873	0.43897061485761	TMEM14A/ATP5IF1/SLC25A38	3
GO:0045023	GO:0045023	G0 to G1 transition	3/540	39/14661	0.172527377102058	0.502692338910873	0.43897061485761	CCN2/PHF10/SMARCC1	3
GO:0048247	GO:0048247	lymphocyte chemotaxis	3/540	39/14661	0.172527377102058	0.502692338910873	0.43897061485761	GAS6/WNK1/CCL2	3
GO:0051180	GO:0051180	vitamin transport	3/540	39/14661	0.172527377102058	0.502692338910873	0.43897061485761	APOA1/SLC52A3/STRA6	3
GO:0090148	GO:0090148	membrane fission	3/540	39/14661	0.172527377102058	0.502692338910873	0.43897061485761	CHMP4B/CHMP1B/MVB12A	3
GO:0090224	GO:0090224	regulation of spindle organization	3/540	39/14661	0.172527377102058	0.502692338910873	0.43897061485761	CHMP4B/CLTC/CHMP1B	3
GO:1903426	GO:1903426	regulation of reactive oxygen species biosynthetic process	3/540	39/14661	0.172527377102058	0.502692338910873	0.43897061485761	CLCN3/CFLAR/SLC5A3	3
GO:0001838	GO:0001838	embryonic epithelial tube formation	7/540	124/14661	0.173272361106022	0.503917559546164	0.440040525445018	SFRP1/DEAF1/MTHFD1L/BMP4/CITED2/LMO4/SOX4	7
GO:0061041	GO:0061041	regulation of wound healing	7/540	124/14661	0.173272361106022	0.503917559546164	0.440040525445018	CD9/EMILIN1/CXCR4/PRDX2/PDGFRA/PRKG1/TSPAN8	7
GO:0070304	GO:0070304	positive regulation of stress-activated protein kinase signaling cascade	7/540	124/14661	0.173272361106022	0.503917559546164	0.440040525445018	CCN2/TAOK3/RELL1/PJA2/SPHK1/BMP4/PLCB1	7
GO:0002367	GO:0002367	cytokine production involved in immune response	6/540	102/14661	0.174024036056925	0.505472558596767	0.441398411445082	APOA1/GPRC5B/CD81/AXL/SEMA7A/BST2	6
GO:0035282	GO:0035282	segmentation	6/540	102/14661	0.174024036056925	0.505472558596767	0.441398411445082	SFRP1/NKX3-1/EP300/BMP4/ALDH1A2/TDGF1	6
GO:0034250	GO:0034250	positive regulation of cellular amide metabolic process	8/540	147/14661	0.175452125758206	0.509303086546718	0.444743378295109	CCN1/EEF2/PPP1R15A/CNBP/CIRBP/EPHA4/EIF3E/SOX4	8
GO:0110148	GO:0110148	biomineralization	9/540	170/14661	0.176054395495795	0.510733143595834	0.445992160051943	ANKH/BMPR2/GAS6/CCN1/SLC4A2/BMP4/PTN/ISG15/COL1A1	9
GO:0009101	GO:0009101	glycoprotein biosynthetic process	14/540	288/14661	0.177802885491345	0.514329892410004	0.449132981815539	CHST3/CHPF/BMPR2/POMGNT1/GAL3ST4/FUT9/B4GALT5/HS6ST1/UGDH/PLCB1/ITM2C/DSEL/PHLDA1/CYTL1	14
GO:0060070	GO:0060070	canonical Wnt signaling pathway	14/540	288/14661	0.177802885491345	0.514329892410004	0.449132981815539	SFRP1/GPRC5B/CDH2/SOX10/FRMD8/WWTR1/FRZB/WNK1/LMBR1L/MAD2L2/SLC9A3R1/TLE1/SOX4/COL1A1	14
GO:0043467	GO:0043467	regulation of generation of precursor metabolites and energy	7/540	125/14661	0.178177741801277	0.514329892410004	0.449132981815539	OPN3/PPIF/POMC/EP300/INSR/IRS1/DDIT4	7
GO:0008543	GO:0008543	fibroblast growth factor receptor signaling pathway	5/540	81/14661	0.178231530287716	0.514329892410004	0.449132981815539	CCN2/SHISA2/SHOC2/CREB3L1/FGFR1	5
GO:2000243	GO:2000243	positive regulation of reproductive process	5/540	81/14661	0.178231530287716	0.514329892410004	0.449132981815539	SRY/INSR/HDAC2/CITED2/PLCB1	5
GO:0043112	GO:0043112	receptor metabolic process	4/540	60/14661	0.179289163618941	0.514329892410004	0.449132981815539	PLEKHJ1/NRG1/MVB12A/NSG1	4
GO:0043462	GO:0043462	regulation of ATP-dependent activity	4/540	60/14661	0.179289163618941	0.514329892410004	0.449132981815539	ATP1B1/PPIF/ATP5IF1/DNM2	4
GO:0046824	GO:0046824	positive regulation of nucleocytoplasmic transport	4/540	60/14661	0.179289163618941	0.514329892410004	0.449132981815539	GAS6/FLNA/TRIM28/HSP90AB1	4
GO:0050994	GO:0050994	regulation of lipid catabolic process	4/540	60/14661	0.179289163618941	0.514329892410004	0.449132981815539	APOA1/CRTC3/CDK4/IRS1	4
GO:0060193	GO:0060193	positive regulation of lipase activity	4/540	60/14661	0.179289163618941	0.514329892410004	0.449132981815539	APOA1/CCN1/PDGFRA/FGFR1	4
GO:0070613	GO:0070613	regulation of protein processing	4/540	60/14661	0.179289163618941	0.514329892410004	0.449132981815539	S100A10/PRNP/CAST/TMEM98	4
GO:0071677	GO:0071677	positive regulation of mononuclear cell migration	4/540	60/14661	0.179289163618941	0.514329892410004	0.449132981815539	GAS6/WNK1/LGALS3/CXCL12	4
GO:1904659	GO:1904659	glucose transmembrane transport	6/540	103/14661	0.179486705701239	0.514329892410004	0.449132981815539	OPN3/PRKCI/SLC5A3/APPL1/INSR/IRS1	6
GO:0000083	GO:0000083	regulation of transcription involved in G1/S transition of mitotic cell cycle	2/540	21/14661	0.180054100562506	0.514329892410004	0.449132981815539	RB1/ID2	2
GO:0002089	GO:0002089	lens morphogenesis in camera-type eye	2/540	21/14661	0.180054100562506	0.514329892410004	0.449132981815539	BMP4/CITED2	2
GO:0030728	GO:0030728	ovulation	2/540	21/14661	0.180054100562506	0.514329892410004	0.449132981815539	NRIP1/MMP2	2
GO:0031664	GO:0031664	regulation of lipopolysaccharide-mediated signaling pathway	2/540	21/14661	0.180054100562506	0.514329892410004	0.449132981815539	PRKCA/PRDX2	2
GO:0035456	GO:0035456	response to interferon-beta	2/540	21/14661	0.180054100562506	0.514329892410004	0.449132981815539	IRF1/BST2	2
GO:0035855	GO:0035855	megakaryocyte development	2/540	21/14661	0.180054100562506	0.514329892410004	0.449132981815539	FLNA/EP300	2
GO:0048634	GO:0048634	regulation of muscle organ development	2/540	21/14661	0.180054100562506	0.514329892410004	0.449132981815539	ERBB3/BMP4	2
GO:0050860	GO:0050860	negative regulation of T cell receptor signaling pathway	2/540	21/14661	0.180054100562506	0.514329892410004	0.449132981815539	PRNP/LGALS3	2
GO:0061318	GO:0061318	renal filtration cell differentiation	2/540	21/14661	0.180054100562506	0.514329892410004	0.449132981815539	NOTCH2/BMP4	2
GO:0072112	GO:0072112	podocyte differentiation	2/540	21/14661	0.180054100562506	0.514329892410004	0.449132981815539	NOTCH2/BMP4	2
GO:0090042	GO:0090042	tubulin deacetylation	2/540	21/14661	0.180054100562506	0.514329892410004	0.449132981815539	FLNA/EP300	2
GO:0090189	GO:0090189	regulation of branching involved in ureteric bud morphogenesis	2/540	21/14661	0.180054100562506	0.514329892410004	0.449132981815539	TACSTD2/BMP4	2
GO:0062197	GO:0062197	cellular response to chemical stress	15/540	313/14661	0.180968154899854	0.51543254094238	0.450095857647858	RHOB/AXL/PPIF/STK24/MAPK1/GATA4/PRDX1/TP53INP1/SPHK1/HDAC2/PRDX2/PDGFRA/PYCR1/MMP2/MAP1LC3A	15
GO:0002861	GO:0002861	regulation of inflammatory response to antigenic stimulus	3/540	40/14661	0.181767689368605	0.51543254094238	0.450095857647858	CD81/PLK2/NPY	3
GO:0031670	GO:0031670	cellular response to nutrient	3/540	40/14661	0.181767689368605	0.51543254094238	0.450095857647858	SFRP1/GAS6/COL1A1	3
GO:0034331	GO:0034331	cell junction maintenance	3/540	40/14661	0.181767689368605	0.51543254094238	0.450095857647858	TJP1/CAMSAP3/MTSS1	3
GO:0035794	GO:0035794	positive regulation of mitochondrial membrane permeability	3/540	40/14661	0.181767689368605	0.51543254094238	0.450095857647858	TMEM14A/PPIF/ATP5IF1	3
GO:0035886	GO:0035886	vascular associated smooth muscle cell differentiation	3/540	40/14661	0.181767689368605	0.51543254094238	0.450095857647858	QKI/ENG/RAMP2	3
GO:0042789	GO:0042789	mRNA transcription by RNA polymerase II	3/540	40/14661	0.181767689368605	0.51543254094238	0.450095857647858	S100A10/HLTF/NCOA2	3
GO:0044058	GO:0044058	regulation of digestive system process	3/540	40/14661	0.181767689368605	0.51543254094238	0.450095857647858	APOA1/PPP3CA/WNK1	3
GO:0045840	GO:0045840	positive regulation of mitotic nuclear division	3/540	40/14661	0.181767689368605	0.51543254094238	0.450095857647858	INSR/SPHK1/RB1	3
GO:0052372	GO:0052372	modulation by symbiont of entry into host	3/540	40/14661	0.181767689368605	0.51543254094238	0.450095857647858	LGALS1/ITGAV/TRIM8	3
GO:1900368	GO:1900368	regulation of post-transcriptional gene silencing by RNA	3/540	40/14661	0.181767689368605	0.51543254094238	0.450095857647858	PPP3CA/BMP4/ZFP36	3
GO:1902692	GO:1902692	regulation of neuroblast proliferation	3/540	40/14661	0.181767689368605	0.51543254094238	0.450095857647858	ID4/SOX10/PTN	3
GO:0009581	GO:0009581	detection of external stimulus	7/540	126/14661	0.183141515159372	0.519012359566615	0.45322189530732	PHF24/OPN3/CDH2/EPHB1/PLEKHB1/CXCL12/CXCR4	7
GO:0030100	GO:0030100	regulation of endocytosis	10/540	195/14661	0.183460005470357	0.51959888479416	0.453734072079943	PPP3CA/AXL/ITGAV/LRPAP1/RAB5B/APPL1/INSR/SPHK1/DNM2/LGALS3	10
GO:0071248	GO:0071248	cellular response to metal ion	9/540	172/14661	0.184470061041253	0.5216682639697	0.455541134926829	SERPINF1/PRNP/JUND/SLC41A1/PPIF/MAPK1/CDKN1B/SYT1/MAP1LC3A	9
GO:0016331	GO:0016331	morphogenesis of embryonic epithelium	8/540	149/14661	0.184526572015897	0.5216682639697	0.455541134926829	SFRP1/DEAF1/MTHFD1L/BMP4/CITED2/LMO4/ALDH1A2/SOX4	8
GO:0051170	GO:0051170	import into nucleus	8/540	149/14661	0.184526572015897	0.5216682639697	0.455541134926829	LMNA/PPP3CA/FLNA/TRIM28/APPL1/RANBP2/BMP4/HSP90AB1	8
GO:0006413	GO:0006413	translational initiation	6/540	104/14661	0.185017484308458	0.522738908061314	0.456476063229511	EIF3F/PPP1R15A/BZW2/EIF3H/EIF4A2/EIF3E	6
GO:0050766	GO:0050766	positive regulation of phagocytosis	4/540	61/14661	0.186710866039476	0.526884267036898	0.460095952846807	APOA1/GAS6/CCL2/DNM2	4
GO:0060113	GO:0060113	inner ear receptor cell differentiation	4/540	61/14661	0.186710866039476	0.526884267036898	0.460095952846807	MYO6/SLC4A7/BMP4/SLC9A3R1	4
GO:0002687	GO:0002687	positive regulation of leukocyte migration	7/540	127/14661	0.188162353982078	0.530017174850365	0.462831730503871	GAS6/IL6R/MAPK1/WNK1/LGALS3/CXCL12/PTN	7
GO:0030183	GO:0030183	B cell differentiation	7/540	127/14661	0.188162353982078	0.530017174850365	0.462831730503871	LGALS1/INHA/SFRP1/NOTCH2/KLF6/EP300/ID2	7
GO:0071466	GO:0071466	cellular response to xenobiotic stimulus	7/540	127/14661	0.188162353982078	0.530017174850365	0.462831730503871	PRNP/GSTM4/NKX3-1/SOX10/GAS6/RB1/CXCR4	7
GO:0006873	GO:0006873	cellular ion homeostasis	21/540	462/14661	0.188364049465338	0.530264716893661	0.463047893899527	FATE1/PRNP/ATP1B1/ATP1A1/CKB/SLC41A1/CALM1/XPR1/SLC12A5/FLNA/MAPK1/SLC39A14/SLC4A2/WNK1/CLCN3/SLC4A7/ATP2C1/DMD/CXCL12/SLC9A3R1/ANXA6	21
GO:0050954	GO:0050954	sensory perception of mechanical stimulus	9/540	173/14661	0.188743908236172	0.530955800979583	0.463651375557458	COL2A1/PHF24/SLC52A3/CDKN1B/MYO6/CXCL12/SLC9A3R1/CXCR4/COL1A1	9
GO:0018107	GO:0018107	peptidyl-threonine phosphorylation	6/540	105/14661	0.19061446064914	0.530955800979583	0.463651375557458	CALM1/MAPK1/PRKCA/WNK1/SPHK1/DDIT4	6
GO:0030641	GO:0030641	regulation of cellular pH	5/540	83/14661	0.190861447821757	0.530955800979583	0.463651375557458	SLC12A5/MAPK1/SLC4A2/CLCN3/SLC4A7	5
GO:0010453	GO:0010453	regulation of cell fate commitment	3/540	41/14661	0.19113709371938	0.530955800979583	0.463651375557458	HDAC2/BMP4/LMO4	3
GO:0010677	GO:0010677	negative regulation of cellular carbohydrate metabolic process	3/540	41/14661	0.19113709371938	0.530955800979583	0.463651375557458	SOGA1/EP300/DDIT4	3
GO:0010824	GO:0010824	regulation of centrosome duplication	3/540	41/14661	0.19113709371938	0.530955800979583	0.463651375557458	CHMP4B/CHMP1B/PLK2	3
GO:0042743	GO:0042743	hydrogen peroxide metabolic process	3/540	41/14661	0.19113709371938	0.530955800979583	0.463651375557458	PRDX4/PRDX1/PRDX2	3
GO:0045601	GO:0045601	regulation of endothelial cell differentiation	3/540	41/14661	0.19113709371938	0.530955800979583	0.463651375557458	VCL/BMP4/PLCB1	3
GO:0051972	GO:0051972	regulation of telomerase activity	3/540	41/14661	0.19113709371938	0.530955800979583	0.463651375557458	MAPK1/TCP1/HSP90AB1	3
GO:0060147	GO:0060147	regulation of post-transcriptional gene silencing	3/540	41/14661	0.19113709371938	0.530955800979583	0.463651375557458	PPP3CA/BMP4/ZFP36	3
GO:0060428	GO:0060428	lung epithelium development	3/540	41/14661	0.19113709371938	0.530955800979583	0.463651375557458	BMP4/NFIB/STRA6	3
GO:0071542	GO:0071542	dopaminergic neuron differentiation	3/540	41/14661	0.19113709371938	0.530955800979583	0.463651375557458	HPRT1/SFRP1/MANF	3
GO:0097028	GO:0097028	dendritic cell differentiation	3/540	41/14661	0.19113709371938	0.530955800979583	0.463651375557458	NOTCH2/AXL/GAS6	3
GO:0098927	GO:0098927	vesicle-mediated transport between endosomal compartments	3/540	41/14661	0.19113709371938	0.530955800979583	0.463651375557458	FLNA/MAPK1/EMP2	3
GO:1901021	GO:1901021	positive regulation of calcium ion transmembrane transporter activity	3/540	41/14661	0.19113709371938	0.530955800979583	0.463651375557458	ATP1B1/CALM1/PPP3CA	3
GO:0002053	GO:0002053	positive regulation of mesenchymal cell proliferation	2/540	22/14661	0.193509969964227	0.530955800979583	0.463651375557458	KDR/PRRX1	2
GO:0002363	GO:0002363	alpha-beta T cell lineage commitment	2/540	22/14661	0.193509969964227	0.530955800979583	0.463651375557458	IL6R/TOX	2
GO:0002407	GO:0002407	dendritic cell chemotaxis	2/540	22/14661	0.193509969964227	0.530955800979583	0.463651375557458	GAS6/CXCR4	2
GO:0003228	GO:0003228	atrial cardiac muscle tissue development	2/540	22/14661	0.193509969964227	0.530955800979583	0.463651375557458	ENG/BMP4	2
GO:0009127	GO:0009127	purine nucleoside monophosphate biosynthetic process	2/540	22/14661	0.193509969964227	0.530955800979583	0.463651375557458	HPRT1/PRPS2	2
GO:0019076	GO:0019076	viral release from host cell	2/540	22/14661	0.193509969964227	0.530955800979583	0.463651375557458	CHMP4B/CHMP1B	2
GO:0023019	GO:0023019	signal transduction involved in regulation of gene expression	2/540	22/14661	0.193509969964227	0.530955800979583	0.463651375557458	EPCAM/PDGFRA	2
GO:0035561	GO:0035561	regulation of chromatin binding	2/540	22/14661	0.193509969964227	0.530955800979583	0.463651375557458	PPP3CA/MED25	2
GO:0035891	GO:0035891	exit from host cell	2/540	22/14661	0.193509969964227	0.530955800979583	0.463651375557458	CHMP4B/CHMP1B	2
GO:0035988	GO:0035988	chondrocyte proliferation	2/540	22/14661	0.193509969964227	0.530955800979583	0.463651375557458	CCN2/BMPR2	2
GO:0036037	GO:0036037	CD8-positive, alpha-beta T cell activation	2/540	22/14661	0.193509969964227	0.530955800979583	0.463651375557458	TOX/IRF1	2
GO:0044346	GO:0044346	fibroblast apoptotic process	2/540	22/14661	0.193509969964227	0.530955800979583	0.463651375557458	SFRP1/GAS6	2
GO:0045026	GO:0045026	plasma membrane fusion	2/540	22/14661	0.193509969964227	0.530955800979583	0.463651375557458	SERPINA5/CD9	2
GO:0046885	GO:0046885	regulation of hormone biosynthetic process	2/540	22/14661	0.193509969964227	0.530955800979583	0.463651375557458	ATP1A1/IGF1R	2
GO:0051131	GO:0051131	chaperone-mediated protein complex assembly	2/540	22/14661	0.193509969964227	0.530955800979583	0.463651375557458	HSP90AB1/HOPX	2
GO:0060117	GO:0060117	auditory receptor cell development	2/540	22/14661	0.193509969964227	0.530955800979583	0.463651375557458	SLC4A7/SLC9A3R1	2
GO:0060314	GO:0060314	regulation of ryanodine-sensitive calcium-release channel activity	2/540	22/14661	0.193509969964227	0.530955800979583	0.463651375557458	CALM1/DMD	2
GO:0060713	GO:0060713	labyrinthine layer morphogenesis	2/540	22/14661	0.193509969964227	0.530955800979583	0.463651375557458	CCN1/SOCS3	2
GO:0060907	GO:0060907	positive regulation of macrophage cytokine production	2/540	22/14661	0.193509969964227	0.530955800979583	0.463651375557458	GPRC5B/SEMA7A	2
GO:0060972	GO:0060972	left/right pattern formation	2/540	22/14661	0.193509969964227	0.530955800979583	0.463651375557458	NOTCH2/CITED2	2
GO:0061484	GO:0061484	hematopoietic stem cell homeostasis	2/540	22/14661	0.193509969964227	0.530955800979583	0.463651375557458	ADGRG1/SOX4	2
GO:0072311	GO:0072311	glomerular epithelial cell differentiation	2/540	22/14661	0.193509969964227	0.530955800979583	0.463651375557458	NOTCH2/BMP4	2
GO:0097150	GO:0097150	neuronal stem cell population maintenance	2/540	22/14661	0.193509969964227	0.530955800979583	0.463651375557458	CDH2/PRRX1	2
GO:0140747	GO:0140747	regulation of ncRNA transcription	2/540	22/14661	0.193509969964227	0.530955800979583	0.463651375557458	CC2D1A/MACROH2A2	2
GO:1903671	GO:1903671	negative regulation of sprouting angiogenesis	2/540	22/14661	0.193509969964227	0.530955800979583	0.463651375557458	SEMA6A/CREB3L1	2
GO:1903861	GO:1903861	positive regulation of dendrite extension	2/540	22/14661	0.193509969964227	0.530955800979583	0.463651375557458	CXCR4/SYT1	2
GO:2000637	GO:2000637	positive regulation of miRNA-mediated gene silencing	2/540	22/14661	0.193509969964227	0.530955800979583	0.463651375557458	BMP4/ZFP36	2
GO:2001026	GO:2001026	regulation of endothelial cell chemotaxis	2/540	22/14661	0.193509969964227	0.530955800979583	0.463651375557458	KDR/FGFR1	2
GO:0090559	GO:0090559	regulation of membrane permeability	4/540	62/14661	0.194229888469079	0.532304147280845	0.464828804292872	TMEM14A/PPIF/CNP/ATP5IF1	4
GO:1903578	GO:1903578	regulation of ATP metabolic process	4/540	62/14661	0.194229888469079	0.532304147280845	0.464828804292872	ATP5IF1/EP300/INSR/DDIT4	4
GO:0008645	GO:0008645	hexose transmembrane transport	6/540	106/14661	0.196275689170814	0.537278751966406	0.469172823702886	OPN3/PRKCI/SLC5A3/APPL1/INSR/IRS1	6
GO:0072089	GO:0072089	stem cell proliferation	6/540	106/14661	0.196275689170814	0.537278751966406	0.469172823702886	ID4/EPCAM/KDR/FBLN1/NFIB/PRRX1	6
GO:0002088	GO:0002088	lens development in camera-type eye	5/540	84/14661	0.197293002804977	0.539380393906278	0.471008059657656	PLAAT3/CDKN1B/BMP4/CITED2/PLAAT1	5
GO:0035023	GO:0035023	regulation of Rho protein signal transduction	5/540	84/14661	0.197293002804977	0.539380393906278	0.471008059657656	APOA1/ADGRG1/ARHGEF10/ROBO1/COL3A1	5
GO:0050890	GO:0050890	cognition	14/540	294/14661	0.197390764458082	0.539380393906278	0.471008059657656	SERPINF1/PRNP/CAMK2N1/SLC12A5/PJA2/MAPK1/EP300/INSR/NTRK2/PLCB1/NRXN3/PTN/STRA6/PLK2	14
GO:0000086	GO:0000086	G2/M transition of mitotic cell cycle	7/540	129/14661	0.198369777340017	0.54173786203232	0.473066693045699	CALM1/TAOK3/CCND1/NABP1/DNM2/CDK4/PLCB1	7
GO:0051494	GO:0051494	negative regulation of cytoskeleton organization	8/540	152/14661	0.198506222499357	0.541792906048332	0.473114759633715	FHOD3/TJP1/SPTAN1/CAMSAP3/MAP1B/TACSTD2/FKBP4/MYADM	8
GO:0001709	GO:0001709	cell fate determination	3/540	42/14661	0.200625189023233	0.543753784560352	0.474827075456843	NOTCH2/BMP4/PRRX1	3
GO:0001825	GO:0001825	blastocyst formation	3/540	42/14661	0.200625189023233	0.543753784560352	0.474827075456843	CCNB1IP1/CITED2/HOPX	3
GO:0005978	GO:0005978	glycogen biosynthetic process	3/540	42/14661	0.200625189023233	0.543753784560352	0.474827075456843	GYG1/INSR/IRS1	3
GO:0009250	GO:0009250	glucan biosynthetic process	3/540	42/14661	0.200625189023233	0.543753784560352	0.474827075456843	GYG1/INSR/IRS1	3
GO:0016601	GO:0016601	Rac protein signal transduction	3/540	42/14661	0.200625189023233	0.543753784560352	0.474827075456843	NCKAP1/DNM2/HACD3	3
GO:0045646	GO:0045646	regulation of erythrocyte differentiation	3/540	42/14661	0.200625189023233	0.543753784560352	0.474827075456843	ZFP36/ISG15/FAM210B	3
GO:0060966	GO:0060966	regulation of gene silencing by RNA	3/540	42/14661	0.200625189023233	0.543753784560352	0.474827075456843	PPP3CA/BMP4/ZFP36	3
GO:0061001	GO:0061001	regulation of dendritic spine morphogenesis	3/540	42/14661	0.200625189023233	0.543753784560352	0.474827075456843	TANC2/LRP8/EPHA4	3
GO:0071985	GO:0071985	multivesicular body sorting pathway	3/540	42/14661	0.200625189023233	0.543753784560352	0.474827075456843	CHMP4B/CHMP1B/MVB12A	3
GO:0101023	GO:0101023	vascular endothelial cell proliferation	3/540	42/14661	0.200625189023233	0.543753784560352	0.474827075456843	CCL2/ALDH1A2/FGFR1	3
GO:1903573	GO:1903573	negative regulation of response to endoplasmic reticulum stress	3/540	42/14661	0.200625189023233	0.543753784560352	0.474827075456843	SVIP/CREB3L1/PPP1R15A	3
GO:1905562	GO:1905562	regulation of vascular endothelial cell proliferation	3/540	42/14661	0.200625189023233	0.543753784560352	0.474827075456843	CCL2/ALDH1A2/FGFR1	3
GO:1903522	GO:1903522	regulation of blood circulation	12/540	247/14661	0.201338413318121	0.545369574214607	0.476238046190047	CCN2/ATP1B1/ATP1A1/SNTA1/CALM1/BMPR2/FLNA/GATA4/DMD/MMP2/DES/HOPX	12
GO:0050922	GO:0050922	negative regulation of chemotaxis	4/540	63/14661	0.201841137405916	0.546413631129672	0.477149757530118	SEMA6A/SEMA7A/ROBO1/CCL2	4
GO:0043266	GO:0043266	regulation of potassium ion transport	6/540	107/14661	0.201999192727384	0.546523948267645	0.477246090770427	PRNP/ATP1B1/FLNA/WNK1/DNM2/DPP10	6
GO:1901990	GO:1901990	regulation of mitotic cell cycle phase transition	15/540	320/14661	0.203155276655465	0.549159171211788	0.479547270530961	TAOK3/CCND1/PHF10/HECW2/CDKN1B/NABP1/APPL1/CCL2/RB1/CDK4/MAD2L2/SMARCC1/PLCB1/ID2/PLK2	15
GO:0046328	GO:0046328	regulation of JNK cascade	7/540	130/14661	0.203553570385571	0.549159171211788	0.479547270530961	SFRP1/CCN2/EPHB1/TAOK3/PJA2/IGF1R/PLCB1	7
GO:1902600	GO:1902600	proton transmembrane transport	7/540	130/14661	0.203553570385571	0.549159171211788	0.479547270530961	CYB5A/ATP1B1/ATP1A1/PPIF/CLCN3/ACTN4/SLC9A3R1	7
GO:0008016	GO:0008016	regulation of heart contraction	10/540	200/14661	0.203781907595275	0.549159171211788	0.479547270530961	CCN2/ATP1B1/ATP1A1/SNTA1/CALM1/FLNA/GATA4/DMD/DES/HOPX	10
GO:0006140	GO:0006140	regulation of nucleotide metabolic process	5/540	85/14661	0.203798284401198	0.549159171211788	0.479547270530961	PDK3/ATP5IF1/EP300/INSR/DDIT4	5
GO:0032273	GO:0032273	positive regulation of protein polymerization	5/540	85/14661	0.203798284401198	0.549159171211788	0.479547270530961	CTTN/NCKAP1/CDKN1B/SLAIN1/MAP1B	5
GO:1903035	GO:1903035	negative regulation of response to wounding	5/540	85/14661	0.203798284401198	0.549159171211788	0.479547270530961	CD9/EPHA4/PDGFRA/PRKG1/TSPAN8	5
GO:0140014	GO:0140014	mitotic nuclear division	14/540	296/14661	0.204135564803274	0.549750055733211	0.480063254009526	OBSL1/CHMP4B/FLNA/PHF10/HECW2/ARHGEF10/CDKN1B/INSR/SPHK1/RB1/MAD2L2/BMP4/SMARCC1/CHMP1B	14
GO:0045930	GO:0045930	negative regulation of mitotic cell cycle	11/540	224/14661	0.204774869479705	0.551153158235671	0.4812884980018	TAOK3/CCND1/CDKN1B/NABP1/BTG3/CCL2/RB1/MAD2L2/BMP4/SLC9A3R1/PLK2	11
GO:0000303	GO:0000303	response to superoxide	2/540	23/14661	0.207088527950364	0.553543001560957	0.48337540268029	PRDX1/PRDX2	2
GO:0002320	GO:0002320	lymphoid progenitor cell differentiation	2/540	23/14661	0.207088527950364	0.553543001560957	0.48337540268029	BMP4/SOX4	2
GO:0007097	GO:0007097	nuclear migration	2/540	23/14661	0.207088527950364	0.553543001560957	0.48337540268029	LMNA/SLC9A3R1	2
GO:0042438	GO:0042438	melanin biosynthetic process	2/540	23/14661	0.207088527950364	0.553543001560957	0.48337540268029	OPN3/APPL1	2
GO:0043369	GO:0043369	CD4-positive or CD8-positive, alpha-beta T cell lineage commitment	2/540	23/14661	0.207088527950364	0.553543001560957	0.48337540268029	IL6R/TOX	2
GO:0046949	GO:0046949	fatty-acyl-CoA biosynthetic process	2/540	23/14661	0.207088527950364	0.553543001560957	0.48337540268029	ELOVL2/ACSL4	2
GO:0050927	GO:0050927	positive regulation of positive chemotaxis	2/540	23/14661	0.207088527950364	0.553543001560957	0.48337540268029	CXCL12/KDR	2
GO:0060148	GO:0060148	positive regulation of post-transcriptional gene silencing	2/540	23/14661	0.207088527950364	0.553543001560957	0.48337540268029	BMP4/ZFP36	2
GO:0070233	GO:0070233	negative regulation of T cell apoptotic process	2/540	23/14661	0.207088527950364	0.553543001560957	0.48337540268029	BMP4/TSC22D3	2
GO:1900370	GO:1900370	positive regulation of post-transcriptional gene silencing by RNA	2/540	23/14661	0.207088527950364	0.553543001560957	0.48337540268029	BMP4/ZFP36	2
GO:1903798	GO:1903798	regulation of miRNA maturation	2/540	23/14661	0.207088527950364	0.553543001560957	0.48337540268029	PPP3CA/BMP4	2
GO:2000178	GO:2000178	negative regulation of neural precursor cell proliferation	2/540	23/14661	0.207088527950364	0.553543001560957	0.48337540268029	LIMS2/PTN	2
GO:0060759	GO:0060759	regulation of response to cytokine stimulus	8/540	154/14661	0.208059294434827	0.555818952277442	0.485362851877479	APOA1/AXL/GAS6/ROBO1/PPP2CB/SPHK1/CXCR4/ISG15	8
GO:0034504	GO:0034504	protein localization to nucleus	13/540	273/14661	0.208369279076487	0.556328063734873	0.485807427917733	LMNA/PPP3CA/FLNA/TRIM28/WWTR1/TRIM8/APPL1/RANBP2/BMP4/TCP1/HSP90AB1/TMEM98/COL1A1	13
GO:0009411	GO:0009411	response to UV	7/540	131/14661	0.208788849109322	0.557129008018518	0.486506843797873	OPN3/CCND1/EP300/TP53INP1/CIRBP/MMP2/MFAP4	7
GO:0019362	GO:0019362	pyridine nucleotide metabolic process	4/540	64/14661	0.209539510585619	0.557758012441115	0.487056115065332	PRPS2/NAXE/IDH2/QPRT	4
GO:0046496	GO:0046496	nicotinamide nucleotide metabolic process	4/540	64/14661	0.209539510585619	0.557758012441115	0.487056115065332	PRPS2/NAXE/IDH2/QPRT	4
GO:0071300	GO:0071300	cellular response to retinoic acid	4/540	64/14661	0.209539510585619	0.557758012441115	0.487056115065332	SERPINF1/HDAC2/ALDH1A2/COL1A1	4
GO:0090307	GO:0090307	mitotic spindle assembly	4/540	64/14661	0.209539510585619	0.557758012441115	0.487056115065332	CHMP4B/FLNA/ARHGEF10/CHMP1B	4
GO:0003254	GO:0003254	regulation of membrane depolarization	3/540	43/14661	0.2102217363912	0.557758012441115	0.487056115065332	DCN/KDR/MLLT11	3
GO:0035305	GO:0035305	negative regulation of dephosphorylation	3/540	43/14661	0.2102217363912	0.557758012441115	0.487056115065332	BOD1L1/LGALS3/PPP1R15A	3
GO:0042551	GO:0042551	neuron maturation	3/540	43/14661	0.2102217363912	0.557758012441115	0.487056115065332	RAC3/B4GALT5/RB1	3
GO:1901385	GO:1901385	regulation of voltage-gated calcium channel activity	3/540	43/14661	0.2102217363912	0.557758012441115	0.487056115065332	CALM1/PPP3CA/DMD	3
GO:1902003	GO:1902003	regulation of amyloid-beta formation	3/540	43/14661	0.2102217363912	0.557758012441115	0.487056115065332	PRNP/NTRK2/EPHA4	3
GO:1905710	GO:1905710	positive regulation of membrane permeability	3/540	43/14661	0.2102217363912	0.557758012441115	0.487056115065332	TMEM14A/PPIF/ATP5IF1	3
GO:0061053	GO:0061053	somite development	5/540	86/14661	0.210374252342635	0.557844986718461	0.487132064406604	SFRP1/NKX3-1/FRZB/EP300/ALDH1A2	5
GO:0006816	GO:0006816	calcium ion transport	18/540	396/14661	0.210703158596803	0.558399326451938	0.48761613554676	PRNP/CCN2/ATP1B1/CALM1/PPP3CA/ITGAV/PLP1/GAS6/FLNA/UBR3/ATP2C1/CCL2/DMD/LGALS3/RAMP2/CXCL12/CXCR4/ANXA6	18
GO:0071496	GO:0071496	cellular response to external stimulus	14/540	298/14661	0.210983786001393	0.55882516144428	0.487987991320058	SFRP1/XPR1/SESN1/AXL/BMPR2/GAS6/STK24/MAPK1/IGF1R/GAS2L1/ENG/IRF1/MAP1LC3A/COL1A1	14
GO:0050863	GO:0050863	regulation of T cell activation	15/540	323/14661	0.213033107625916	0.563932527516559	0.492447943166367	LGALS1/PRNP/ILDR2/CD81/PPP3CA/EGR3/PHF10/TOX/CCL2/LGALS3/IRF1/BMP4/SMARCC1/PRDX2/SOX4	15
GO:0015749	GO:0015749	monosaccharide transmembrane transport	6/540	109/14661	0.213624974569439	0.564857410056195	0.493255586779903	OPN3/PRKCI/SLC5A3/APPL1/INSR/IRS1	6
GO:0050852	GO:0050852	T cell receptor signaling pathway	6/540	109/14661	0.213624974569439	0.564857410056195	0.493255586779903	PRNP/CD81/THEMIS2/MAPK1/WNK1/LGALS3	6
GO:0022409	GO:0022409	positive regulation of cell-cell adhesion	13/540	275/14661	0.215590097296092	0.569730155021267	0.497510658297397	LGALS1/TJP1/CD81/PPP3CA/EGR3/AFDN/PHF10/MYO10/CCL2/FSTL3/CITED2/SMARCC1/SOX4	13
GO:0097581	GO:0097581	lamellipodium organization	5/540	87/14661	0.217017842462041	0.571407058799918	0.498974996274711	VCL/CTTN/NCKAP1/ARPC5/DNM2	5
GO:0008333	GO:0008333	endosome to lysosome transport	4/540	65/14661	0.217319906532583	0.571407058799918	0.498974996274711	RHOB/CHMP4B/CHMP1B/MVB12A	4
GO:0030330	GO:0030330	DNA damage response, signal transduction by p53 class mediator	4/540	65/14661	0.217319906532583	0.571407058799918	0.498974996274711	CDKN1B/MYO6/SOX4/PLK2	4
GO:0010508	GO:0010508	positive regulation of autophagy	7/540	133/14661	0.219408023988526	0.571407058799918	0.498974996274711	SVIP/SESN1/TRIM8/TP53INP1/DCN/KDR/PLK2	7
GO:0043406	GO:0043406	positive regulation of MAP kinase activity	6/540	110/14661	0.219523164744903	0.571407058799918	0.498974996274711	TAOK3/ROBO1/INSR/EPHA4/TDGF1/FGFR1	6
GO:0098754	GO:0098754	detoxification	6/540	110/14661	0.219523164744903	0.571407058799918	0.498974996274711	SESN1/PRDX4/PRDX1/TP53INP1/PRDX2/PRXL2A	6
GO:0010038	GO:0010038	response to metal ion	15/540	325/14661	0.21973544433441	0.571407058799918	0.498974996274711	SERPINF1/PRNP/JUND/SLC41A1/S100A16/CALM1/PPP3CA/PPIF/CCND1/ASS1/MAPK1/CDKN1B/PPP2CB/SYT1/MAP1LC3A	15
GO:0001974	GO:0001974	blood vessel remodeling	3/540	44/14661	0.219916676958956	0.571407058799918	0.498974996274711	AXL/BMPR2/FLNA	3
GO:0006110	GO:0006110	regulation of glycolytic process	3/540	44/14661	0.219916676958956	0.571407058799918	0.498974996274711	EP300/INSR/DDIT4	3
GO:0019083	GO:0019083	viral transcription	3/540	44/14661	0.219916676958956	0.571407058799918	0.498974996274711	TRIM8/EP300/ZFP36	3
GO:0034198	GO:0034198	cellular response to amino acid starvation	3/540	44/14661	0.219916676958956	0.571407058799918	0.498974996274711	SESN1/MAPK1/MAP1LC3A	3
GO:0045581	GO:0045581	negative regulation of T cell differentiation	3/540	44/14661	0.219916676958956	0.571407058799918	0.498974996274711	IRF1/BMP4/PRDX2	3
GO:0048806	GO:0048806	genitalia development	3/540	44/14661	0.219916676958956	0.571407058799918	0.498974996274711	AXL/PDGFRA/STRA6	3
GO:0070509	GO:0070509	calcium ion import	3/540	44/14661	0.219916676958956	0.571407058799918	0.498974996274711	CCL2/LGALS3/CXCL12	3
GO:0000305	GO:0000305	response to oxygen radical	2/540	24/14661	0.220762546864102	0.571407058799918	0.498974996274711	PRDX1/PRDX2	2
GO:0003323	GO:0003323	type B pancreatic cell development	2/540	24/14661	0.220762546864102	0.571407058799918	0.498974996274711	CDH2/BMP4	2
GO:0006582	GO:0006582	melanin metabolic process	2/540	24/14661	0.220762546864102	0.571407058799918	0.498974996274711	OPN3/APPL1	2
GO:0010669	GO:0010669	epithelial structure maintenance	2/540	24/14661	0.220762546864102	0.571407058799918	0.498974996274711	LSR/LDB2	2
GO:0021871	GO:0021871	forebrain regionalization	2/540	24/14661	0.220762546864102	0.571407058799918	0.498974996274711	ADGRG1/BMP4	2
GO:0031445	GO:0031445	regulation of heterochromatin formation	2/540	24/14661	0.220762546864102	0.571407058799918	0.498974996274711	TRIM28/ATF7IP2	2
GO:0032703	GO:0032703	negative regulation of interleukin-2 production	2/540	24/14661	0.220762546864102	0.571407058799918	0.498974996274711	PRNP/ZFP36	2
GO:0035235	GO:0035235	ionotropic glutamate receptor signaling pathway	2/540	24/14661	0.220762546864102	0.571407058799918	0.498974996274711	PLP1/GRID2	2
GO:0035336	GO:0035336	long-chain fatty-acyl-CoA metabolic process	2/540	24/14661	0.220762546864102	0.571407058799918	0.498974996274711	ELOVL2/ACSL4	2
GO:0042659	GO:0042659	regulation of cell fate specification	2/540	24/14661	0.220762546864102	0.571407058799918	0.498974996274711	HDAC2/LMO4	2
GO:0043501	GO:0043501	skeletal muscle adaptation	2/540	24/14661	0.220762546864102	0.571407058799918	0.498974996274711	PPP3CA/CFLAR	2
GO:0043567	GO:0043567	regulation of insulin-like growth factor receptor signaling pathway	2/540	24/14661	0.220762546864102	0.571407058799918	0.498974996274711	NKX3-1/IGFBP3	2
GO:0046337	GO:0046337	phosphatidylethanolamine metabolic process	2/540	24/14661	0.220762546864102	0.571407058799918	0.498974996274711	PLAAT3/PLAAT1	2
GO:0048011	GO:0048011	neurotrophin TRK receptor signaling pathway	2/540	24/14661	0.220762546864102	0.571407058799918	0.498974996274711	CYFIP2/DDIT4	2
GO:0050926	GO:0050926	regulation of positive chemotaxis	2/540	24/14661	0.220762546864102	0.571407058799918	0.498974996274711	CXCL12/KDR	2
GO:0051446	GO:0051446	positive regulation of meiotic cell cycle	2/540	24/14661	0.220762546864102	0.571407058799918	0.498974996274711	INSR/PLCB1	2
GO:0051560	GO:0051560	mitochondrial calcium ion homeostasis	2/540	24/14661	0.220762546864102	0.571407058799918	0.498974996274711	FATE1/ANXA6	2
GO:0070920	GO:0070920	regulation of production of small RNA involved in gene silencing by RNA	2/540	24/14661	0.220762546864102	0.571407058799918	0.498974996274711	PPP3CA/BMP4	2
GO:0072202	GO:0072202	cell differentiation involved in metanephros development	2/540	24/14661	0.220762546864102	0.571407058799918	0.498974996274711	WWTR1/BMP4	2
GO:0099560	GO:0099560	synaptic membrane adhesion	2/540	24/14661	0.220762546864102	0.571407058799918	0.498974996274711	LRRC4C/SLITRK2	2
GO:0120261	GO:0120261	regulation of heterochromatin organization	2/540	24/14661	0.220762546864102	0.571407058799918	0.498974996274711	TRIM28/ATF7IP2	2
GO:1903959	GO:1903959	regulation of anion transmembrane transport	2/540	24/14661	0.220762546864102	0.571407058799918	0.498974996274711	PRNP/TCAF1	2
GO:1990806	GO:1990806	ligand-gated ion channel signaling pathway	2/540	24/14661	0.220762546864102	0.571407058799918	0.498974996274711	PLP1/GRID2	2
GO:0034248	GO:0034248	regulation of cellular amide metabolic process	21/540	475/14661	0.223484666940668	0.578113866115373	0.504831642782146	PRNP/QKI/PDK3/CCN1/ELP1/SAMD4B/SPHK1/EEF2/NTRK2/PPP1R15A/BZW2/SRP9/CNBP/ZFP36/CIRBP/EPHA4/ENC1/EIF3H/EIF4A2/EIF3E/SOX4	21
GO:0045666	GO:0045666	positive regulation of neuron differentiation	5/540	88/14661	0.223725971368538	0.578113866115373	0.504831642782146	GPRC5B/MAP1B/BMP4/CXCL12/FGFR1	5
GO:0045995	GO:0045995	regulation of embryonic development	5/540	88/14661	0.223725971368538	0.578113866115373	0.504831642782146	LAMA1/B4GALT5/INSR/PLCB1/AMOT	5
GO:0071222	GO:0071222	cellular response to lipopolysaccharide	9/540	181/14661	0.224413240342763	0.579568340774353	0.50610174695109	AXL/ASS1/MAPK1/PRKCA/CCL2/CDK4/ZFP36/PRDX2/LDOC1	9
GO:0040029	GO:0040029	epigenetic regulation of gene expression	7/540	134/14661	0.224788950080649	0.579934069321286	0.506421115424988	LMNA/TRIM28/ATF7IP2/BAZ2A/EP300/RB1/MACROH2A2	7
GO:0006470	GO:0006470	protein dephosphorylation	11/540	229/14661	0.224825019756616	0.579934069321286	0.506421115424988	PPM1K/CALM1/PPP3CA/BOD1L1/CAMTA1/PPP2CB/MTMR4/LGALS3/DUSP14/PPP1R15A/HSP90AB1	11
GO:0001756	GO:0001756	somitogenesis	4/540	66/14661	0.225177233612837	0.579934069321286	0.506421115424988	SFRP1/NKX3-1/EP300/ALDH1A2	4
GO:0002437	GO:0002437	inflammatory response to antigenic stimulus	4/540	66/14661	0.225177233612837	0.579934069321286	0.506421115424988	NOTCH2/CD81/PLK2/NPY	4
GO:0010611	GO:0010611	regulation of cardiac muscle hypertrophy	4/540	66/14661	0.225177233612837	0.579934069321286	0.506421115424988	LMNA/PPP3CA/GATA5/PRKCA	4
GO:0050868	GO:0050868	negative regulation of T cell activation	6/540	111/14661	0.22547545896513	0.580381305700851	0.506811659726796	PRNP/ILDR2/LGALS3/IRF1/BMP4/PRDX2	6
GO:0016055	GO:0016055	Wnt signaling pathway	19/540	426/14661	0.226206670518115	0.581941953585807	0.508174478509991	SFRP1/GPRC5B/CDH2/RAC3/SOX10/CPE/SHISA2/FRMD8/CCND1/WWTR1/FRZB/MACF1/WNK1/LMBR1L/MAD2L2/SLC9A3R1/TLE1/SOX4/COL1A1	19
GO:0009299	GO:0009299	mRNA transcription	3/540	45/14661	0.229700147576236	0.589626990389909	0.514885353273686	S100A10/HLTF/NCOA2	3
GO:0021517	GO:0021517	ventral spinal cord development	3/540	45/14661	0.229700147576236	0.589626990389909	0.514885353273686	LRP8/LMO4/SOX4	3
GO:0043903	GO:0043903	regulation of biological process involved in symbiotic interaction	3/540	45/14661	0.229700147576236	0.589626990389909	0.514885353273686	LGALS1/ITGAV/TRIM8	3
GO:0061082	GO:0061082	myeloid leukocyte cytokine production	3/540	45/14661	0.229700147576236	0.589626990389909	0.514885353273686	GPRC5B/AXL/SEMA7A	3
GO:0031333	GO:0031333	negative regulation of protein-containing complex assembly	7/540	135/14661	0.230215424858351	0.590299209914726	0.515472361658909	FHOD3/SVIP/SPTAN1/EP300/FKBP4/LMO4/MYADM	7
GO:0045598	GO:0045598	regulation of fat cell differentiation	7/540	135/14661	0.230215424858351	0.590299209914726	0.515472361658909	SFRP1/ID4/WDFY2/WWTR1/FRZB/ZFP36/ID2	7
GO:0001656	GO:0001656	metanephros development	5/540	89/14661	0.230495540986738	0.590367633566362	0.515532111868142	NKX3-1/ID3/WWTR1/BMP4/PDGFRA	5
GO:0030071	GO:0030071	regulation of mitotic metaphase/anaphase transition	5/540	89/14661	0.230495540986738	0.590367633566362	0.515532111868142	PHF10/HECW2/RB1/MAD2L2/SMARCC1	5
GO:0007088	GO:0007088	regulation of mitotic nuclear division	6/540	112/14661	0.231479761949482	0.590576430260159	0.515714441308958	OBSL1/INSR/SPHK1/RB1/MAD2L2/BMP4	6
GO:0010927	GO:0010927	cellular component assembly involved in morphogenesis	6/540	112/14661	0.231479761949482	0.590576430260159	0.515714441308958	FHOD3/OBSL1/CD9/CFLAR/PDGFRA/ACTC1	6
GO:0018210	GO:0018210	peptidyl-threonine modification	6/540	112/14661	0.231479761949482	0.590576430260159	0.515714441308958	CALM1/MAPK1/PRKCA/WNK1/SPHK1/DDIT4	6
GO:0072009	GO:0072009	nephron epithelium development	6/540	112/14661	0.231479761949482	0.590576430260159	0.515714441308958	NOTCH2/MTSS1/WWTR1/TACSTD2/BMP4/TMEM59L	6
GO:0198738	GO:0198738	cell-cell signaling by wnt	19/540	428/14661	0.232218402482228	0.590576430260159	0.515714441308958	SFRP1/GPRC5B/CDH2/RAC3/SOX10/CPE/SHISA2/FRMD8/CCND1/WWTR1/FRZB/MACF1/WNK1/LMBR1L/MAD2L2/SLC9A3R1/TLE1/SOX4/COL1A1	19
GO:0048662	GO:0048662	negative regulation of smooth muscle cell proliferation	4/540	67/14661	0.233106418595523	0.590576430260159	0.515714441308958	BMPR2/CDKN1B/IGFBP3/PRKG1	4
GO:0050795	GO:0050795	regulation of behavior	4/540	67/14661	0.233106418595523	0.590576430260159	0.515714441308958	HDAC2/ARRDC3/STRA6/NPY	4
GO:0071260	GO:0071260	cellular response to mechanical stimulus	4/540	67/14661	0.233106418595523	0.590576430260159	0.515714441308958	IGF1R/ENG/IRF1/COL1A1	4
GO:0001702	GO:0001702	gastrulation with mouth forming second	2/540	25/14661	0.234506631461965	0.590576430260159	0.515714441308958	UGDH/AMOT	2
GO:0003094	GO:0003094	glomerular filtration	2/540	25/14661	0.234506631461965	0.590576430260159	0.515714441308958	GAS6/EMP2	2
GO:0007274	GO:0007274	neuromuscular synaptic transmission	2/540	25/14661	0.234506631461965	0.590576430260159	0.515714441308958	EGR3/KIF1B	2
GO:0018195	GO:0018195	peptidyl-arginine modification	2/540	25/14661	0.234506631461965	0.590576430260159	0.515714441308958	PRMT9/CLNS1A	2
GO:0032511	GO:0032511	late endosome to vacuole transport via multivesicular body sorting pathway	2/540	25/14661	0.234506631461965	0.590576430260159	0.515714441308958	CHMP4B/MVB12A	2
GO:0033622	GO:0033622	integrin activation	2/540	25/14661	0.234506631461965	0.590576430260159	0.515714441308958	TLN1/CXCL12	2
GO:0035929	GO:0035929	steroid hormone secretion	2/540	25/14661	0.234506631461965	0.590576430260159	0.515714441308958	NKX3-1/POMC	2
GO:0035994	GO:0035994	response to muscle stretch	2/540	25/14661	0.234506631461965	0.590576430260159	0.515714441308958	CDH2/DMD	2
GO:0044550	GO:0044550	secondary metabolite biosynthetic process	2/540	25/14661	0.234506631461965	0.590576430260159	0.515714441308958	OPN3/APPL1	2
GO:0045606	GO:0045606	positive regulation of epidermal cell differentiation	2/540	25/14661	0.234506631461965	0.590576430260159	0.515714441308958	BMP4/MACROH2A2	2
GO:0045662	GO:0045662	negative regulation of myoblast differentiation	2/540	25/14661	0.234506631461965	0.590576430260159	0.515714441308958	ID3/BMP4	2
GO:0045672	GO:0045672	positive regulation of osteoclast differentiation	2/540	25/14661	0.234506631461965	0.590576430260159	0.515714441308958	NOTCH2/PPP3CA	2
GO:0045745	GO:0045745	positive regulation of G protein-coupled receptor signaling pathway	2/540	25/14661	0.234506631461965	0.590576430260159	0.515714441308958	SLC39A14/PRKCA	2
GO:0046033	GO:0046033	AMP metabolic process	2/540	25/14661	0.234506631461965	0.590576430260159	0.515714441308958	HPRT1/PRPS2	2
GO:0046697	GO:0046697	decidualization	2/540	25/14661	0.234506631461965	0.590576430260159	0.515714441308958	CITED2/PTN	2
GO:0055094	GO:0055094	response to lipoprotein particle	2/540	25/14661	0.234506631461965	0.590576430260159	0.515714441308958	CD81/CD9	2
GO:0070293	GO:0070293	renal absorption	2/540	25/14661	0.234506631461965	0.590576430260159	0.515714441308958	GAS6/SLC9A3R1	2
GO:0070861	GO:0070861	regulation of protein exit from endoplasmic reticulum	2/540	25/14661	0.234506631461965	0.590576430260159	0.515714441308958	SVIP/CD81	2
GO:0072010	GO:0072010	glomerular epithelium development	2/540	25/14661	0.234506631461965	0.590576430260159	0.515714441308958	NOTCH2/BMP4	2
GO:1902430	GO:1902430	negative regulation of amyloid-beta formation	2/540	25/14661	0.234506631461965	0.590576430260159	0.515714441308958	PRNP/NTRK2	2
GO:1903859	GO:1903859	regulation of dendrite extension	2/540	25/14661	0.234506631461965	0.590576430260159	0.515714441308958	CXCR4/SYT1	2
GO:1904861	GO:1904861	excitatory synapse assembly	2/540	25/14661	0.234506631461965	0.590576430260159	0.515714441308958	ZDHHC12/GRID2	2
GO:2000679	GO:2000679	positive regulation of transcription regulatory region DNA binding	2/540	25/14661	0.234506631461965	0.590576430260159	0.515714441308958	EP300/RB1	2
GO:0001508	GO:0001508	action potential	7/540	136/14661	0.235685920057652	0.592585375903184	0.517468731231189	ATP1B1/ATP1A1/SNTA1/CALM1/FLNA/DMD/NTRK2	7
GO:0046467	GO:0046467	membrane lipid biosynthetic process	7/540	136/14661	0.235685920057652	0.592585375903184	0.517468731231189	ELOVL2/CCN1/GAL3ST4/FUT9/B4GALT5/SPHK1/HACD3	7
GO:0072175	GO:0072175	epithelial tube formation	7/540	136/14661	0.235685920057652	0.592585375903184	0.517468731231189	SFRP1/DEAF1/MTHFD1L/BMP4/CITED2/LMO4/SOX4	7
GO:0045862	GO:0045862	positive regulation of proteolysis	15/540	330/14661	0.236882482032187	0.595272644977325	0.5198153597084	S100A10/CCN2/PSME4/RNF19A/NKX3-1/USP13/CCN1/ATP5IF1/ROBO1/CYFIP2/CFLAR/HDAC2/FBLN1/EPHA4/PCOLCE	15
GO:0051924	GO:0051924	regulation of calcium ion transport	11/540	232/14661	0.237218166246691	0.595794844497753	0.520271364757248	PRNP/ATP1B1/CALM1/PPP3CA/PLP1/UBR3/CCL2/DMD/LGALS3/CXCL12/CXCR4	11
GO:0007254	GO:0007254	JNK cascade	8/540	160/14661	0.23774219137927	0.596789261657338	0.521139728721006	SFRP1/CCN2/EPHB1/TAOK3/PJA2/IGF1R/PLCB1/HACD3	8
GO:0006778	GO:0006778	porphyrin-containing compound metabolic process	3/540	46/14661	0.239562494553316	0.600388199098386	0.524282461679209	TMEM14A/ATP5IF1/SLC25A38	3
GO:0018198	GO:0018198	peptidyl-cysteine modification	3/540	46/14661	0.239562494553316	0.600388199098386	0.524282461679209	SNTA1/ZDHHC12/DMD	3
GO:1990928	GO:1990928	response to amino acid starvation	3/540	46/14661	0.239562494553316	0.600388199098386	0.524282461679209	SESN1/MAPK1/MAP1LC3A	3
GO:0048663	GO:0048663	neuron fate commitment	4/540	68/14661	0.241102414731138	0.603598146282843	0.527085513128679	BMP4/NRG1/PRRX1/ID2	4
GO:0051298	GO:0051298	centrosome duplication	4/540	68/14661	0.241102414731138	0.603598146282843	0.527085513128679	CHMP4B/ARHGEF10/CHMP1B/PLK2	4
GO:0007368	GO:0007368	determination of left/right symmetry	6/540	114/14661	0.243635935901848	0.60928600395422	0.532052372947224	NOTCH2/MICAL2/GATA4/ENG/CITED2/TDGF1	6
GO:0051101	GO:0051101	regulation of DNA binding	6/540	114/14661	0.243635935901848	0.60928600395422	0.532052372947224	CALM1/TRIM28/EP300/RB1/MAD2L2/HDAC2	6
GO:0048661	GO:0048661	positive regulation of smooth muscle cell proliferation	5/540	91/14661	0.244206562886295	0.609731177109995	0.532441115561309	IL6R/IGF1R/BMP4/ID2/MMP2	5
GO:0072676	GO:0072676	lymphocyte migration	5/540	91/14661	0.244206562886295	0.609731177109995	0.532441115561309	STK10/GAS6/WNK1/CCL2/CXCL12	5
GO:0097306	GO:0097306	cellular response to alcohol	5/540	91/14661	0.244206562886295	0.609731177109995	0.532441115561309	SFRP1/LRP8/IGF1R/TP53INP1/CDK4	5
GO:0009314	GO:0009314	response to radiation	18/540	407/14661	0.244652863936112	0.610518314450105	0.533128474678247	SFRP1/OPN3/JUND/PLEKHB1/RHOB/CCND1/NABP1/EP300/TP53INP1/DNM2/ELK1/CXCL12/CIRBP/ID2/MMP2/COL3A1/MFAP4/NPY	18
GO:0009416	GO:0009416	response to light stimulus	13/540	283/14661	0.245500111510176	0.611425099396283	0.533920314765227	OPN3/JUND/PLEKHB1/CCND1/EP300/TP53INP1/DNM2/ELK1/CIRBP/ID2/MMP2/MFAP4/NPY	13
GO:0051592	GO:0051592	response to calcium ion	7/540	138/14661	0.246752787584535	0.611425099396283	0.533920314765227	JUND/S100A16/CALM1/PPP3CA/PPIF/CCND1/SYT1	7
GO:0051783	GO:0051783	regulation of nuclear division	7/540	138/14661	0.246752787584535	0.611425099396283	0.533920314765227	OBSL1/INSR/SPHK1/RB1/MAD2L2/BMP4/PLCB1	7
GO:0006817	GO:0006817	phosphate ion transport	2/540	26/14661	0.248297121283058	0.611425099396283	0.533920314765227	XPR1/ANKH	2
GO:0007026	GO:0007026	negative regulation of microtubule depolymerization	2/540	26/14661	0.248297121283058	0.611425099396283	0.533920314765227	CAMSAP3/MAP1B	2
GO:0010458	GO:0010458	exit from mitosis	2/540	26/14661	0.248297121283058	0.611425099396283	0.533920314765227	CHMP4B/CDKN1B	2
GO:0010996	GO:0010996	response to auditory stimulus	2/540	26/14661	0.248297121283058	0.611425099396283	0.533920314765227	PTN/STRA6	2
GO:0030194	GO:0030194	positive regulation of blood coagulation	2/540	26/14661	0.248297121283058	0.611425099396283	0.533920314765227	EMILIN1/PRDX2	2
GO:0030318	GO:0030318	melanocyte differentiation	2/540	26/14661	0.248297121283058	0.611425099396283	0.533920314765227	SOX10/USP13	2
GO:0045686	GO:0045686	negative regulation of glial cell differentiation	2/540	26/14661	0.248297121283058	0.611425099396283	0.533920314765227	ID4/TMEM98	2
GO:0046688	GO:0046688	response to copper ion	2/540	26/14661	0.248297121283058	0.611425099396283	0.533920314765227	PRNP/MAP1LC3A	2
GO:0048596	GO:0048596	embryonic camera-type eye morphogenesis	2/540	26/14661	0.248297121283058	0.611425099396283	0.533920314765227	CITED2/STRA6	2
GO:0050858	GO:0050858	negative regulation of antigen receptor-mediated signaling pathway	2/540	26/14661	0.248297121283058	0.611425099396283	0.533920314765227	PRNP/LGALS3	2
GO:0051647	GO:0051647	nucleus localization	2/540	26/14661	0.248297121283058	0.611425099396283	0.533920314765227	LMNA/SLC9A3R1	2
GO:0060765	GO:0060765	regulation of androgen receptor signaling pathway	2/540	26/14661	0.248297121283058	0.611425099396283	0.533920314765227	SFRP1/EP300	2
GO:0070199	GO:0070199	establishment of protein localization to chromosome	2/540	26/14661	0.248297121283058	0.611425099396283	0.533920314765227	TCP1/MACROH2A2	2
GO:0071880	GO:0071880	adenylate cyclase-activating adrenergic receptor signaling pathway	2/540	26/14661	0.248297121283058	0.611425099396283	0.533920314765227	CRTC3/ARRDC3	2
GO:0090169	GO:0090169	regulation of spindle assembly	2/540	26/14661	0.248297121283058	0.611425099396283	0.533920314765227	CHMP4B/CHMP1B	2
GO:0095500	GO:0095500	acetylcholine receptor signaling pathway	2/540	26/14661	0.248297121283058	0.611425099396283	0.533920314765227	PLCB1/LY6H	2
GO:0099623	GO:0099623	regulation of cardiac muscle cell membrane repolarization	2/540	26/14661	0.248297121283058	0.611425099396283	0.533920314765227	SNTA1/FLNA	2
GO:1900017	GO:1900017	positive regulation of cytokine production involved in inflammatory response	2/540	26/14661	0.248297121283058	0.611425099396283	0.533920314765227	APPL1/IL17B	2
GO:1900048	GO:1900048	positive regulation of hemostasis	2/540	26/14661	0.248297121283058	0.611425099396283	0.533920314765227	EMILIN1/PRDX2	2
GO:1901018	GO:1901018	positive regulation of potassium ion transmembrane transporter activity	2/540	26/14661	0.248297121283058	0.611425099396283	0.533920314765227	ATP1B1/DNM2	2
GO:1902455	GO:1902455	negative regulation of stem cell population maintenance	2/540	26/14661	0.248297121283058	0.611425099396283	0.533920314765227	HDAC2/SINHCAF	2
GO:2000647	GO:2000647	negative regulation of stem cell proliferation	2/540	26/14661	0.248297121283058	0.611425099396283	0.533920314765227	FBLN1/NFIB	2
GO:0014743	GO:0014743	regulation of muscle hypertrophy	4/540	69/14661	0.24916020935567	0.612108413184464	0.53451701109521	LMNA/PPP3CA/GATA5/PRKCA	4
GO:0035914	GO:0035914	skeletal muscle cell differentiation	4/540	69/14661	0.24916020935567	0.612108413184464	0.53451701109521	EPHB1/NR4A1/RB1/CITED2	4
GO:0022602	GO:0022602	ovulation cycle process	3/540	47/14661	0.249494285605773	0.612108413184464	0.53451701109521	NRIP1/PDGFRA/MMP2	3
GO:0032008	GO:0032008	positive regulation of TOR signaling	3/540	47/14661	0.249494285605773	0.612108413184464	0.53451701109521	GAS6/LAMTOR2/USP9X	3
GO:0042220	GO:0042220	response to cocaine	3/540	47/14661	0.249494285605773	0.612108413184464	0.53451701109521	DNM2/HDAC2/HSP90AB1	3
GO:0046686	GO:0046686	response to cadmium ion	3/540	47/14661	0.249494285605773	0.612108413184464	0.53451701109521	PRNP/MAPK1/CDKN1B	3
GO:1902041	GO:1902041	regulation of extrinsic apoptotic signaling pathway via death domain receptors	3/540	47/14661	0.249494285605773	0.612108413184464	0.53451701109521	SFRP1/CFLAR/LGALS3	3
GO:0042176	GO:0042176	regulation of protein catabolic process	15/540	334/14661	0.250980055979619	0.613244011451523	0.535508659924795	RNF19A/SVIP/CD81/TIMP2/USP13/FLNA/CDKN1B/UBR3/USP9X/MAD2L2/SMARCC1/HSP90AB1/NRG1/EIF3H/PLK2	15
GO:0006766	GO:0006766	vitamin metabolic process	5/540	92/14661	0.251141784470811	0.613244011451523	0.535508659924795	CYP27A1/CYP11A1/PDXK/SLC52A3/ALDH1A2	5
GO:0006885	GO:0006885	regulation of pH	5/540	92/14661	0.251141784470811	0.613244011451523	0.535508659924795	SLC12A5/MAPK1/SLC4A2/CLCN3/SLC4A7	5
GO:0007091	GO:0007091	metaphase/anaphase transition of mitotic cell cycle	5/540	92/14661	0.251141784470811	0.613244011451523	0.535508659924795	PHF10/HECW2/RB1/MAD2L2/SMARCC1	5
GO:0009798	GO:0009798	axis specification	5/540	92/14661	0.251141784470811	0.613244011451523	0.535508659924795	SFRP1/NOTCH2/BMP4/CITED2/TDGF1	5
GO:0010965	GO:0010965	regulation of mitotic sister chromatid separation	5/540	92/14661	0.251141784470811	0.613244011451523	0.535508659924795	PHF10/HECW2/RB1/MAD2L2/SMARCC1	5
GO:0030512	GO:0030512	negative regulation of transforming growth factor beta receptor signaling pathway	5/540	92/14661	0.251141784470811	0.613244011451523	0.535508659924795	MTMR4/DNM2/EMILIN1/HDAC2/SINHCAF	5
GO:0045807	GO:0045807	positive regulation of endocytosis	5/540	92/14661	0.251141784470811	0.613244011451523	0.535508659924795	PPP3CA/AXL/APPL1/INSR/DNM2	5
GO:1902099	GO:1902099	regulation of metaphase/anaphase transition of cell cycle	5/540	92/14661	0.251141784470811	0.613244011451523	0.535508659924795	PHF10/HECW2/RB1/MAD2L2/SMARCC1	5
GO:0035264	GO:0035264	multicellular organism growth	7/540	139/14661	0.252346036832295	0.615861804924915	0.537794619589656	NOTCH2/SLC12A5/WWTR1/EP300/CDK4/NPY1R/COL3A1	7
GO:0048167	GO:0048167	regulation of synaptic plasticity	9/540	187/14661	0.252708093359251	0.616422516733378	0.538284255074955	PRNP/MAPK1/MAP1B/NTRK2/EPHA4/GRID2/PTN/NSG1/PLK2	9
GO:0060415	GO:0060415	muscle tissue morphogenesis	4/540	70/14661	0.257274831030609	0.62690556368808	0.547438461755838	ENG/NRG1/ACTC1/COL3A1	4
GO:2000573	GO:2000573	positive regulation of DNA biosynthetic process	4/540	70/14661	0.257274831030609	0.62690556368808	0.547438461755838	MAPK1/TCP1/HSP90AB1/GINS2	4
GO:0001754	GO:0001754	eye photoreceptor cell differentiation	3/540	48/14661	0.259486320130256	0.629331996609506	0.549557317901005	PRKCI/NTRK2/OLFM3	3
GO:0007520	GO:0007520	myoblast fusion	3/540	48/14661	0.259486320130256	0.629331996609506	0.549557317901005	CD81/CD9/CFLAR	3
GO:0008038	GO:0008038	neuron recognition	3/540	48/14661	0.259486320130256	0.629331996609506	0.549557317901005	ROBO1/CXCR4/EPHA4	3
GO:0031641	GO:0031641	regulation of myelination	3/540	48/14661	0.259486320130256	0.629331996609506	0.549557317901005	SOX10/TMEM98/PTN	3
GO:0034205	GO:0034205	amyloid-beta formation	3/540	48/14661	0.259486320130256	0.629331996609506	0.549557317901005	PRNP/NTRK2/EPHA4	3
GO:0042461	GO:0042461	photoreceptor cell development	3/540	48/14661	0.259486320130256	0.629331996609506	0.549557317901005	PRKCI/NTRK2/OLFM3	3
GO:0046605	GO:0046605	regulation of centrosome cycle	3/540	48/14661	0.259486320130256	0.629331996609506	0.549557317901005	CHMP4B/CHMP1B/PLK2	3
GO:1902991	GO:1902991	regulation of amyloid precursor protein catabolic process	3/540	48/14661	0.259486320130256	0.629331996609506	0.549557317901005	PRNP/NTRK2/EPHA4	3
GO:1903170	GO:1903170	negative regulation of calcium ion transmembrane transport	3/540	48/14661	0.259486320130256	0.629331996609506	0.549557317901005	CALM1/PPP3CA/UBR3	3
GO:0008299	GO:0008299	isoprenoid biosynthetic process	2/540	27/14661	0.262111997703166	0.631656078136449	0.551586796804685	ALDH1A2/CRABP2	2
GO:0010971	GO:0010971	positive regulation of G2/M transition of mitotic cell cycle	2/540	27/14661	0.262111997703166	0.631656078136449	0.551586796804685	CCND1/CDK4	2
GO:0015701	GO:0015701	bicarbonate transport	2/540	27/14661	0.262111997703166	0.631656078136449	0.551586796804685	SLC4A2/SLC4A7	2
GO:0032104	GO:0032104	regulation of response to extracellular stimulus	2/540	27/14661	0.262111997703166	0.631656078136449	0.551586796804685	NENF/NPY	2
GO:0032107	GO:0032107	regulation of response to nutrient levels	2/540	27/14661	0.262111997703166	0.631656078136449	0.551586796804685	NENF/NPY	2
GO:0033137	GO:0033137	negative regulation of peptidyl-serine phosphorylation	2/540	27/14661	0.262111997703166	0.631656078136449	0.551586796804685	DMD/DDIT4	2
GO:0043094	GO:0043094	cellular metabolic compound salvage	2/540	27/14661	0.262111997703166	0.631656078136449	0.551586796804685	HPRT1/PDXK	2
GO:0048843	GO:0048843	negative regulation of axon extension involved in axon guidance	2/540	27/14661	0.262111997703166	0.631656078136449	0.551586796804685	SEMA6A/SEMA7A	2
GO:0050820	GO:0050820	positive regulation of coagulation	2/540	27/14661	0.262111997703166	0.631656078136449	0.551586796804685	EMILIN1/PRDX2	2
GO:0050996	GO:0050996	positive regulation of lipid catabolic process	2/540	27/14661	0.262111997703166	0.631656078136449	0.551586796804685	APOA1/IRS1	2
GO:1903319	GO:1903319	positive regulation of protein maturation	2/540	27/14661	0.262111997703166	0.631656078136449	0.551586796804685	S100A10/SOX4	2
GO:1903672	GO:1903672	positive regulation of sprouting angiogenesis	2/540	27/14661	0.262111997703166	0.631656078136449	0.551586796804685	TJP1/JCAD	2
GO:0034219	GO:0034219	carbohydrate transmembrane transport	6/540	117/14661	0.262207094895019	0.631656078136449	0.551586796804685	OPN3/PRKCI/SLC5A3/APPL1/INSR/IRS1	6
GO:0045580	GO:0045580	regulation of T cell differentiation	8/540	165/14661	0.263513145804745	0.634474287495766	0.554047767461085	EGR3/PHF10/TOX/IRF1/BMP4/SMARCC1/PRDX2/SOX4	8
GO:0002698	GO:0002698	negative regulation of immune effector process	5/540	94/14661	0.265156081427542	0.63714130792034	0.556376714025398	APOA1/AXL/APPL1/LGALS3/BST2	5
GO:0033209	GO:0033209	tumor necrosis factor-mediated signaling pathway	5/540	94/14661	0.265156081427542	0.63714130792034	0.556376714025398	APOA1/GAS6/PPP2CB/SPHK1/ACTN4	5
GO:0061045	GO:0061045	negative regulation of wound healing	4/540	71/14661	0.26544135622953	0.63714130792034	0.556376714025398	CD9/PDGFRA/PRKG1/TSPAN8	4
GO:0071479	GO:0071479	cellular response to ionizing radiation	4/540	71/14661	0.26544135622953	0.63714130792034	0.556376714025398	SFRP1/RHOB/DNM2/ELK1	4
GO:0086003	GO:0086003	cardiac muscle cell contraction	4/540	71/14661	0.26544135622953	0.63714130792034	0.556376714025398	ATP1A1/SNTA1/FLNA/GATA4	4
GO:1904888	GO:1904888	cranial skeletal system development	4/540	71/14661	0.26544135622953	0.63714130792034	0.556376714025398	MTHFD1L/BMP4/PRRX1/PDGFRA	4
GO:0030282	GO:0030282	bone mineralization	6/540	118/14661	0.268478727001053	0.643437442951597	0.561874745429429	ANKH/BMPR2/CCN1/BMP4/PTN/ISG15	6
GO:0031109	GO:0031109	microtubule polymerization or depolymerization	6/540	118/14661	0.268478727001053	0.643437442951597	0.561874745429429	CAMSAP3/CDKN1B/SLAIN1/GAS2L1/MAP1B/FKBP4	6
GO:0050684	GO:0050684	regulation of mRNA processing	6/540	118/14661	0.268478727001053	0.643437442951597	0.561874745429429	QKI/MBNL2/CLNS1A/RBFOX2/CIRBP/RBMX	6
GO:0044839	GO:0044839	cell cycle G2/M phase transition	7/540	142/14661	0.269346097269833	0.64462966280488	0.56291583844305	CALM1/TAOK3/CCND1/NABP1/DNM2/CDK4/PLCB1	7
GO:0006111	GO:0006111	regulation of gluconeogenesis	3/540	49/14661	0.269529637936018	0.64462966280488	0.56291583844305	SOGA1/EP300/RANBP2	3
GO:0010518	GO:0010518	positive regulation of phospholipase activity	3/540	49/14661	0.269529637936018	0.64462966280488	0.56291583844305	CCN1/PDGFRA/FGFR1	3
GO:0051489	GO:0051489	regulation of filopodium assembly	3/540	49/14661	0.269529637936018	0.64462966280488	0.56291583844305	DPYSL3/MYO10/BCAS3	3
GO:0071219	GO:0071219	cellular response to molecule of bacterial origin	9/540	191/14661	0.27219476295027	0.647964504061275	0.565827952281793	AXL/ASS1/MAPK1/PRKCA/CCL2/CDK4/ZFP36/PRDX2/LDOC1	9
GO:0000041	GO:0000041	transition metal ion transport	5/540	95/14661	0.272228949541536	0.647964504061275	0.565827952281793	CLTC/SLC39A14/ATP2C1/DNM2/FKBP4	5
GO:0001738	GO:0001738	morphogenesis of a polarized epithelium	5/540	95/14661	0.272228949541536	0.647964504061275	0.565827952281793	SFRP1/LAMA1/CAMSAP3/ERBB4/SLC9A3R1	5
GO:0044784	GO:0044784	metaphase/anaphase transition of cell cycle	5/540	95/14661	0.272228949541536	0.647964504061275	0.565827952281793	PHF10/HECW2/RB1/MAD2L2/SMARCC1	5
GO:0051306	GO:0051306	mitotic sister chromatid separation	5/540	95/14661	0.272228949541536	0.647964504061275	0.565827952281793	PHF10/HECW2/RB1/MAD2L2/SMARCC1	5
GO:0006338	GO:0006338	chromatin remodeling	13/540	290/14661	0.272883592305561	0.647964504061275	0.565827952281793	TSPYL2/LMNA/SMARCA1/HLTF/PHF10/TRIM28/ATF7IP2/BAZ2A/EP300/RB1/HDAC2/SMARCC1/MACROH2A2	13
GO:0010817	GO:0010817	regulation of hormone levels	19/540	441/14661	0.272884393342195	0.647964504061275	0.565827952281793	INHA/ILDR2/SFRP1/ATP1A1/NKX3-1/CYP11A1/PPP3CA/CYP17A1/CPE/ACSL4/SLC39A14/IGF1R/POMC/MPC2/IRS1/ALDH1A2/PDGFRA/SOX4/CRABP2	19
GO:0036465	GO:0036465	synaptic vesicle recycling	4/540	72/14661	0.273654915582572	0.647964504061275	0.565827952281793	NOSTRIN/DNM2/SNCG/SYT1	4
GO:0046470	GO:0046470	phosphatidylcholine metabolic process	4/540	72/14661	0.273654915582572	0.647964504061275	0.565827952281793	APOA1/PLAAT3/MBOAT7/PLAAT1	4
GO:0070227	GO:0070227	lymphocyte apoptotic process	4/540	72/14661	0.273654915582572	0.647964504061275	0.565827952281793	LMBR1L/LGALS3/BMP4/TSC22D3	4
GO:0030216	GO:0030216	keratinocyte differentiation	6/540	119/14661	0.274787389145151	0.647964504061275	0.565827952281793	OPN3/FLNB/PPP3CA/KAZN/ZFP36/MACROH2A2	6
GO:0045786	GO:0045786	negative regulation of cell cycle	16/540	366/14661	0.275762802702329	0.647964504061275	0.565827952281793	INHA/TSPYL2/NKX3-1/NR4A1/RHOB/TAOK3/CCND1/CDKN1B/NABP1/BTG3/CCL2/RB1/MAD2L2/BMP4/SLC9A3R1/PLK2	16
GO:0002052	GO:0002052	positive regulation of neuroblast proliferation	2/540	28/14661	0.275930795462024	0.647964504061275	0.565827952281793	ID4/SOX10	2
GO:0002862	GO:0002862	negative regulation of inflammatory response to antigenic stimulus	2/540	28/14661	0.275930795462024	0.647964504061275	0.565827952281793	PLK2/NPY	2
GO:0003272	GO:0003272	endocardial cushion formation	2/540	28/14661	0.275930795462024	0.647964504061275	0.565827952281793	ROBO1/ENG	2
GO:0005979	GO:0005979	regulation of glycogen biosynthetic process	2/540	28/14661	0.275930795462024	0.647964504061275	0.565827952281793	INSR/IRS1	2
GO:0008207	GO:0008207	C21-steroid hormone metabolic process	2/540	28/14661	0.275930795462024	0.647964504061275	0.565827952281793	CYP11A1/CYP17A1	2
GO:0009648	GO:0009648	photoperiodism	2/540	28/14661	0.275930795462024	0.647964504061275	0.565827952281793	ID2/NPY	2
GO:0010880	GO:0010880	regulation of release of sequestered calcium ion into cytosol by sarcoplasmic reticulum	2/540	28/14661	0.275930795462024	0.647964504061275	0.565827952281793	CALM1/DMD	2
GO:0010962	GO:0010962	regulation of glucan biosynthetic process	2/540	28/14661	0.275930795462024	0.647964504061275	0.565827952281793	INSR/IRS1	2
GO:0014072	GO:0014072	response to isoquinoline alkaloid	2/540	28/14661	0.275930795462024	0.647964504061275	0.565827952281793	CXCR4/MAP1LC3A	2
GO:0015012	GO:0015012	heparan sulfate proteoglycan biosynthetic process	2/540	28/14661	0.275930795462024	0.647964504061275	0.565827952281793	HS6ST1/UGDH	2
GO:0030149	GO:0030149	sphingolipid catabolic process	2/540	28/14661	0.275930795462024	0.647964504061275	0.565827952281793	GALC/SPHK1	2
GO:0031365	GO:0031365	N-terminal protein amino acid modification	2/540	28/14661	0.275930795462024	0.647964504061275	0.565827952281793	EP300/SOX4	2
GO:0033238	GO:0033238	regulation of cellular amine metabolic process	2/540	28/14661	0.275930795462024	0.647964504061275	0.565827952281793	HPRT1/NPY	2
GO:0043278	GO:0043278	response to morphine	2/540	28/14661	0.275930795462024	0.647964504061275	0.565827952281793	CXCR4/MAP1LC3A	2
GO:0045737	GO:0045737	positive regulation of cyclin-dependent protein serine/threonine kinase activity	2/540	28/14661	0.275930795462024	0.647964504061275	0.565827952281793	CCND1/CDKN1B	2
GO:0045940	GO:0045940	positive regulation of steroid metabolic process	2/540	28/14661	0.275930795462024	0.647964504061275	0.565827952281793	APOA1/IGF1R	2
GO:0048873	GO:0048873	homeostasis of number of cells within a tissue	2/540	28/14661	0.275930795462024	0.647964504061275	0.565827952281793	ILDR2/RAC3	2
GO:0060055	GO:0060055	angiogenesis involved in wound healing	2/540	28/14661	0.275930795462024	0.647964504061275	0.565827952281793	KDR/CXCR4	2
GO:0060292	GO:0060292	long-term synaptic depression	2/540	28/14661	0.275930795462024	0.647964504061275	0.565827952281793	GRID2/PLK2	2
GO:0071402	GO:0071402	cellular response to lipoprotein particle stimulus	2/540	28/14661	0.275930795462024	0.647964504061275	0.565827952281793	CD81/CD9	2
GO:1902992	GO:1902992	negative regulation of amyloid precursor protein catabolic process	2/540	28/14661	0.275930795462024	0.647964504061275	0.565827952281793	PRNP/NTRK2	2
GO:1905145	GO:1905145	cellular response to acetylcholine	2/540	28/14661	0.275930795462024	0.647964504061275	0.565827952281793	PLCB1/LY6H	2
GO:2000406	GO:2000406	positive regulation of T cell migration	2/540	28/14661	0.275930795462024	0.647964504061275	0.565827952281793	WNK1/CXCL12	2
GO:2000819	GO:2000819	regulation of nucleotide-excision repair	2/540	28/14661	0.275930795462024	0.647964504061275	0.565827952281793	PHF10/SMARCC1	2
GO:0030705	GO:0030705	cytoskeleton-dependent intracellular transport	9/540	192/14661	0.277135431746013	0.650465479347444	0.56801190173583	TANC2/CAMSAP3/KIF1B/MYO10/MYO6/MAP1B/KIF5C/ACTN4/TUBB	9
GO:0006909	GO:0006909	phagocytosis	10/540	217/14661	0.279098097194025	0.653324342123225	0.570508372545783	APOA1/AXL/ITGAV/GAS6/CLCN3/APPL1/CCL2/SPHK1/DNM2/RAB34	10
GO:0032410	GO:0032410	negative regulation of transporter activity	5/540	96/14661	0.27934151198049	0.653324342123225	0.570508372545783	CALM1/PPP3CA/PPIF/HECW2/SLC9A3R1	5
GO:0043279	GO:0043279	response to alkaloid	5/540	96/14661	0.27934151198049	0.653324342123225	0.570508372545783	DNM2/HDAC2/HSP90AB1/CXCR4/MAP1LC3A	5
GO:0015872	GO:0015872	dopamine transport	3/540	50/14661	0.279615526549412	0.653324342123225	0.570508372545783	SNCG/CXCL12/SYT1	3
GO:0021515	GO:0021515	cell differentiation in spinal cord	3/540	50/14661	0.279615526549412	0.653324342123225	0.570508372545783	SOX6/LMO4/SOX4	3
GO:0043551	GO:0043551	regulation of phosphatidylinositol 3-kinase activity	3/540	50/14661	0.279615526549412	0.653324342123225	0.570508372545783	IRS1/PDGFRA/SOCS3	3
GO:0045744	GO:0045744	negative regulation of G protein-coupled receptor signaling pathway	3/540	50/14661	0.279615526549412	0.653324342123225	0.570508372545783	CRTC3/DNM2/ARRDC3	3
GO:0060688	GO:0060688	regulation of morphogenesis of a branching structure	3/540	50/14661	0.279615526549412	0.653324342123225	0.570508372545783	SFRP1/TACSTD2/BMP4	3
GO:0060986	GO:0060986	endocrine hormone secretion	3/540	50/14661	0.279615526549412	0.653324342123225	0.570508372545783	INHA/NKX3-1/POMC	3
GO:0051051	GO:0051051	negative regulation of transport	18/540	418/14661	0.280663335758104	0.654888265991301	0.571874052045589	INHA/ERBB3/SFRP1/SVIP/CALM1/PPP3CA/ITGAV/PPIF/LRPAP1/HECW2/WNK1/UBR3/MAP1B/APPL1/LGALS3/IRS1/SLC9A3R1/NRG1	18
GO:0007612	GO:0007612	learning	7/540	144/14661	0.280847125016231	0.654888265991301	0.571874052045589	SLC12A5/INSR/NTRK2/PLCB1/NRXN3/PTN/STRA6	7
GO:0010950	GO:0010950	positive regulation of endopeptidase activity	7/540	144/14661	0.280847125016231	0.654888265991301	0.571874052045589	CCN2/NKX3-1/CCN1/ROBO1/CYFIP2/CFLAR/EPHA4	7
GO:0043271	GO:0043271	negative regulation of ion transport	7/540	144/14661	0.280847125016231	0.654888265991301	0.571874052045589	CALM1/PPP3CA/PPIF/HECW2/WNK1/UBR3/SLC9A3R1	7
GO:0007052	GO:0007052	mitotic spindle organization	6/540	120/14661	0.281130924614361	0.655222099939123	0.572165568907877	CHMP4B/FLNA/CLTC/ARHGEF10/CHMP1B/PLK2	6
[truncated: 2,660 more rows]
