# Supplementary material for: How relevant is the mouse model for understanding human sex determination?
Source: Int J Biol Sci. 2025 Oct 15;21(15):6599–615. doi: 10.7150/ijbs.90231 (PMC12631067; doi:10.7150/ijbs.90231)
Supplement: Supplementary file 5 — Supplementary tables 11-46. [file ijbsv21p6599s5.zip › Ontology Results/Supplementary Table 13 - GO Analysis - Sertoli Biological Processes Mouse.csv]

	ID	Description	GeneRatio	BgRatio	pvalue	p.adjust	qvalue	geneID	Count
GO:0006066	GO:0006066	alcohol metabolic process	36/678	301/14661	1.66179899635201e-07	0.000434896618150584	0.000377532981578247	ITPKB/NUDT3/PTK2B/AKR1B1/APP/SCARB1/INPP1/IDH3B/ALDH1B1/SNX17/SNCA/IDH3G/ACADVL/PCK2/FDX1/STAR/IDI1/IGF1/POR/LIMA1/IP6K2/ISYNA1/ACADL/GALK1/PLA2G4A/APOE/GK5/DHRS3/GDPD1/TPI1/SOAT1/WNT4/BMP2/ACAA2/NAAA/PNLIP	36
GO:0006457	GO:0006457	protein folding	27/678	189/14661	1.72099967610045e-07	0.000434896618150584	0.000377532981578247	CHCHD4/HSPB1/BAG1/FKBP5/DNAJC19/POFUT2/DNAJA2/HSPD1/CDC37/DNAJC7/HSP90AA1/TBCC/CLPX/PPIL2/CCT2/AHSA1/PPID/HSPA8/CCT5/DNAJB4/CCT7/CCT3/BAG3/DNAJB1/DNAJA1/FKBP9/NPPC	27
GO:0006091	GO:0006091	generation of precursor metabolites and energy	44/678	427/14661	5.34709159049975e-07	0.000844714240309759	0.000733294931291749	CHCHD10/PINK1/AKR1B1/PLEC/APP/COX7A1/ATP5ME/UQCRQ/EIF6/ETFBKMT/NOP53/MDH1/OXA1L/IDH3B/SUCLG1/SNCA/ATP5F1B/FH/TP53/NDUFA9/MDH2/UGP2/IDH3G/TALDO1/PFKL/ACADVL/UQCRC1/PDHA1/FDX1/IGF1/STBD1/POR/NDUFV1/GALK1/VCP/ME2/NDUFS2/PKM/DHRS3/GPI/IFNAR1/TPI1/PGK1/TKT	44
GO:0006986	GO:0006986	response to unfolded protein	21/678	132/14661	6.68551041004954e-07	0.000844714240309759	0.000733294931291749	BOK/TMED2/HSPB1/CREB3L2/ABCB10/EIF2S1/HSPD1/HSP90AA1/PTPN2/XBP1/COPS5/HSPA8/PIK3R1/ATF3/DNAJB4/VCP/BAG3/DNAJB1/STT3B/DNAJA1/DNAJB9	21
GO:0009266	GO:0009266	response to temperature stimulus	24/678	170/14661	1.03115785102873e-06	0.00104229435581984	0.000904813878544788	THRA/UCP2/ADORA1/HSPB1/MAPKAPK2/PSIP1/ATP2B1/EIF2S1/DNAJA2/HSPD1/DNAJC7/HSP90AA1/PLAC8/HMOX1/HSBP1L1/ACADVL/IGF1/DNAJB4/VCP/ADM/BAG3/DNAJB1/DNAJA1/LPL	24
GO:0031647	GO:0031647	regulation of protein stability	33/678	289/14661	1.55484280812907e-06	0.00130969592538072	0.00113694470601438	TESC/ATP1B2/PINK1/BAG1/LAMP1/SMAD7/GET4/KRAS/NOP53/PRKCD/HSPD1/CDC37/HSP90AA1/PARVA/SNCA/CASP3/TP53/CCT2/PEX2/USP3/ZNF207/HSPA8/PIK3R1/HDAC3/CCT5/IGF1/TRIM24/CCT7/CCT3/BAG3/RNF128/MSX1/BMP2	33
GO:0016042	GO:0016042	lipid catabolic process	33/678	296/14661	2.64051266177868e-06	0.00169653164661361	0.00147275610836347	THRA/GM2A/ADORA1/YWHAH/SCARB1/PLA2G5/FUCA1/PLD1/ECH1/ETFBKMT/PRKCD/PHYH/SNX17/ECI1/HSD17B10/HSD17B11/SIRT2/PEX2/ACADVL/PCK2/SMPDL3B/ACADL/HADHA/PLA2G4A/APOE/ECHS1/HADHB/LPL/GDPD1/ACAA2/NAAA/PNLIP/PNLIPRP2	33
GO:0006734	GO:0006734	NADH metabolic process	10/678	35/14661	2.68544779835949e-06	0.00169653164661361	0.00147275610836347	MDH1/IDH3B/TP53/MDH2/PFKL/PCK2/VCP/PKM/TPI1/PGK1	10
GO:1901615	GO:1901615	organic hydroxy compound metabolic process	45/678	477/14661	4.40464241681152e-06	0.00247345141939616	0.00214719878283865	HSD17B3/HSD17B1/SLC24A5/ITPKB/NUDT3/PTK2B/AKR1B1/PSAT1/APP/SCARB1/INPP1/IDH3B/ALDH1B1/SNX17/SNCA/MAOA/HSD17B10/TP53/DCT/IDH3G/ACADVL/PCK2/FDX1/STAR/IDI1/IGF1/POR/LIMA1/IP6K2/ISYNA1/ACADL/GALK1/PLA2G4A/APOE/GK5/DHRS3/GDPD1/TPI1/SOAT1/WNT4/BMP2/ACAA2/NAAA/PTGR1/PNLIP	45
GO:0044242	GO:0044242	cellular lipid catabolic process	25/678	202/14661	7.01336599167598e-06	0.00319547355038184	0.00277398491200123	GM2A/SCARB1/PLA2G5/FUCA1/PLD1/ECH1/ETFBKMT/PRKCD/PHYH/ECI1/HSD17B10/SIRT2/PEX2/ACADVL/PCK2/SMPDL3B/ACADL/HADHA/PLA2G4A/ECHS1/HADHB/LPL/GDPD1/ACAA2/PNLIPRP2	25
GO:0009060	GO:0009060	aerobic respiration	21/678	153/14661	7.58719481689395e-06	0.00319547355038184	0.00277398491200123	CHCHD10/PINK1/COX7A1/ATP5ME/UQCRQ/NOP53/MDH1/OXA1L/IDH3B/SUCLG1/SNCA/ATP5F1B/FH/NDUFA9/MDH2/IDH3G/UQCRC1/PDHA1/NDUFV1/VCP/NDUFS2	21
GO:0035966	GO:0035966	response to topologically incorrect protein	21/678	153/14661	7.58719481689395e-06	0.00319547355038184	0.00277398491200123	BOK/TMED2/HSPB1/CREB3L2/ABCB10/EIF2S1/HSPD1/HSP90AA1/PTPN2/XBP1/COPS5/HSPA8/PIK3R1/ATF3/DNAJB4/VCP/BAG3/DNAJB1/STT3B/DNAJA1/DNAJB9	21
GO:0061077	GO:0061077	chaperone-mediated protein folding	12/678	62/14661	2.23331496592545e-05	0.00868244141368246	0.00753721196597349	HSPB1/BAG1/FKBP5/DNAJC7/CCT2/PPID/HSPA8/CCT5/DNAJB4/CCT7/CCT3/DNAJB1	12
GO:0034620	GO:0034620	cellular response to unfolded protein	15/678	96/14661	3.24288364335054e-05	0.0117068099524954	0.0101626609214173	BOK/TMED2/CREB3L2/ABCB10/EIF2S1/HSPD1/PTPN2/XBP1/COPS5/HSPA8/PIK3R1/ATF3/VCP/BAG3/DNAJB9	15
GO:0045333	GO:0045333	cellular respiration	23/678	195/14661	3.52554340121976e-05	0.0118787308998431	0.0103119051903747	CHCHD10/PINK1/PLEC/COX7A1/ATP5ME/UQCRQ/NOP53/MDH1/OXA1L/IDH3B/SUCLG1/SNCA/ATP5F1B/FH/NDUFA9/MDH2/IDH3G/UQCRC1/PDHA1/NDUFV1/VCP/NDUFS2/IFNAR1	23
GO:0060485	GO:0060485	mesenchyme development	30/678	294/14661	4.15434949996887e-05	0.0131225514830267	0.011391663628862	MEF2C/EDN1/SEMA6C/TIAM1/SCX/SOX8/SEMA5B/SMAD7/FOLR1/TAF10/SEMA5A/POFUT2/MAPK3/ADIPOR1/GDNF/ACVRL1/WT1/TGFB1I1/BNC2/BAMBI/KITLG/ZNF703/FGFR2/RGCC/IGF1/EFNB1/HEY1/MSX1/WNT4/BMP2	30
GO:0050821	GO:0050821	protein stabilization	22/678	186/14661	4.96704607299114e-05	0.0146956144918495	0.012757236832114	TESC/ATP1B2/PINK1/BAG1/LAMP1/SMAD7/NOP53/PRKCD/HSPD1/CDC37/HSP90AA1/PARVA/TP53/CCT2/ZNF207/PIK3R1/CCT5/IGF1/CCT7/CCT3/BAG3/MSX1	22
GO:0001666	GO:0001666	response to hypoxia	28/678	269/14661	5.23389514945174e-05	0.0146956144918495	0.012757236832114	EDN1/EGR1/UCP2/PINK1/ADORA1/PTK2B/PDGFA/PLOD2/CCNA2/ACVRL1/NOP53/HMOX2/HMOX1/CASP3/VEGFA/TP53/SIRT2/BAD/PTGIS/RGCC/ANGPTL4/ADM/GATA6/ADAM8/BMP2/PGK1/ACAA2/NPPC	28
GO:0019693	GO:0019693	ribose phosphate metabolic process	37/678	403/14661	5.58760917110846e-05	0.0148630403951485	0.0129025789613186	ACSBG1/PINK1/NT5E/NUDT3/APP/ATP5ME/EIF6/CTPS2/PDE10A/OLA1/SUCLG1/SNCA/CLPX/ATP5F1B/NDUFA9/PPCS/PAICS/BAD/HSPA8/PFKL/PDHA1/ADK/IGF1/GART/NDUFV1/GALK1/VCP/GMPS/PANK1/NDUFS2/PKM/GPI/TPI1/APRT/PGK1/NPPC/TKT	37
GO:0009408	GO:0009408	response to heat	15/678	102/14661	6.68867821797306e-05	0.0148847419224778	0.0129214180186382	HSPB1/MAPKAPK2/PSIP1/EIF2S1/DNAJA2/DNAJC7/HSP90AA1/HMOX1/HSBP1L1/IGF1/DNAJB4/VCP/BAG3/DNAJB1/DNAJA1	15
GO:0019395	GO:0019395	fatty acid oxidation	15/678	102/14661	6.68867821797306e-05	0.0148847419224778	0.0129214180186382	FABP3/ADIPOR1/ECH1/ETFBKMT/PHYH/ECI1/HSD17B10/PEX2/ACADVL/POR/ACADL/HADHA/ECHS1/HADHB/ACAA2	15
GO:0046034	GO:0046034	ATP metabolic process	21/678	177/14661	6.9980615550158e-05	0.0148847419224778	0.0129214180186382	PINK1/NT5E/APP/ATP5ME/EIF6/OLA1/CLPX/ATP5F1B/NDUFA9/BAD/HSPA8/PFKL/IGF1/NDUFV1/GALK1/VCP/NDUFS2/PKM/GPI/TPI1/PGK1	21
GO:0009150	GO:0009150	purine ribonucleotide metabolic process	35/678	377/14661	7.06266820754769e-05	0.0148847419224778	0.0129214180186382	ACSBG1/PINK1/NT5E/NUDT3/APP/ATP5ME/EIF6/PDE10A/OLA1/SUCLG1/SNCA/CLPX/ATP5F1B/NDUFA9/PPCS/PAICS/BAD/HSPA8/PFKL/PDHA1/ADK/IGF1/GART/NDUFV1/GALK1/VCP/GMPS/PANK1/NDUFS2/PKM/GPI/TPI1/APRT/PGK1/NPPC	35
GO:0006631	GO:0006631	fatty acid metabolic process	32/678	332/14661	7.06833807161589e-05	0.0148847419224778	0.0129214180186382	FABP5/EDN1/GSTM2/FABP3/ACSBG1/AKR1B1/PTGES/PLA2G5/ADIPOR1/EIF6/ECH1/ETFBKMT/PHYH/XBP1/ECI1/SNCA/HSD17B10/PEX2/ALKBH7/PTGIS/ACADVL/PCK2/POR/ACADL/HADHA/PLA2G4A/ECHS1/HADHB/LPL/ACAA2/NAAA/PTGR1	32
GO:0048608	GO:0048608	reproductive structure development	28/678	276/14661	8.22450266767297e-05	0.0166266545929677	0.0144335693132046	TESC/HSD17B3/SERPINE2/BOK/TYRO3/ACSBG1/SCX/SOX8/PDGFA/ING2/DNAJC19/YBX3/RHOBTB3/FST/WT1/CTNNA1/KITLG/CASP3/VEGFA/FGFR2/UBB/ADAMTS1/GATA6/NR0B1/WNT4/SULF1/LGR4/AMHR2	28
GO:0009259	GO:0009259	ribonucleotide metabolic process	36/678	396/14661	8.5946123181769e-05	0.0167066040984869	0.0145029733369074	ACSBG1/PINK1/NT5E/NUDT3/APP/ATP5ME/EIF6/CTPS2/PDE10A/OLA1/SUCLG1/SNCA/CLPX/ATP5F1B/NDUFA9/PPCS/PAICS/BAD/HSPA8/PFKL/PDHA1/ADK/IGF1/GART/NDUFV1/GALK1/VCP/GMPS/PANK1/NDUFS2/PKM/GPI/TPI1/APRT/PGK1/NPPC	36
GO:0070482	GO:0070482	response to oxygen levels	30/678	307/14661	9.21678117712015e-05	0.0167140169007244	0.0145094083773601	EDN1/EGR1/UCP2/PINK1/ADORA1/PTK2B/PDGFA/PLOD2/CCNA2/ACVRL1/NOP53/HMOX2/POLB/HMOX1/CASP3/VEGFA/TP53/SIRT2/BAD/PTGIS/RGCC/ANGPTL4/NDUFS2/ADM/GATA6/ADAM8/BMP2/PGK1/ACAA2/NPPC	30
GO:0015980	GO:0015980	energy derivation by oxidation of organic compounds	28/678	278/14661	9.32369357487555e-05	0.0167140169007244	0.0145094083773601	CHCHD10/PINK1/PLEC/COX7A1/ATP5ME/UQCRQ/NOP53/MDH1/OXA1L/IDH3B/SUCLG1/SNCA/ATP5F1B/FH/TP53/NDUFA9/MDH2/UGP2/IDH3G/ACADVL/UQCRC1/PDHA1/IGF1/STBD1/NDUFV1/VCP/NDUFS2/IFNAR1	28
GO:0009141	GO:0009141	nucleoside triphosphate metabolic process	24/678	222/14661	9.79479167402275e-05	0.0167140169007244	0.0145094083773601	PINK1/NT5E/APP/ATP5ME/DUT/EIF6/CTPS2/OLA1/CLPX/ATP5F1B/NDUFA9/BAD/HSPA8/PFKL/ADK/IGF1/NDUFV1/GALK1/VCP/NDUFS2/PKM/GPI/TPI1/PGK1	24
GO:0061458	GO:0061458	reproductive system development	28/678	279/14661	9.92126052674576e-05	0.0167140169007244	0.0145094083773601	TESC/HSD17B3/SERPINE2/BOK/TYRO3/ACSBG1/SCX/SOX8/PDGFA/ING2/DNAJC19/YBX3/RHOBTB3/FST/WT1/CTNNA1/KITLG/CASP3/VEGFA/FGFR2/UBB/ADAMTS1/GATA6/NR0B1/WNT4/SULF1/LGR4/AMHR2	28
GO:0044282	GO:0044282	small molecule catabolic process	31/678	325/14661	0.000110688921487964	0.0172509571993518	0.0149755252966693	NUDT3/SCARB1/INPP1/ECH1/ETFBKMT/PHYH/ALDH1B1/SNX17/ECI1/HSD17B10/TP53/PEX2/BAD/BLMH/PFKL/ACADVL/AASDHPPT/PCK2/ACADL/HADHA/GALK1/KYAT3/APOE/GK5/ECHS1/HADHB/PKM/TPI1/GLUL/PGK1/ACAA2	31
GO:0036293	GO:0036293	response to decreased oxygen levels	28/678	281/14661	0.000112204578536859	0.0172509571993518	0.0149755252966693	EDN1/EGR1/UCP2/PINK1/ADORA1/PTK2B/PDGFA/PLOD2/CCNA2/ACVRL1/NOP53/HMOX2/HMOX1/CASP3/VEGFA/TP53/SIRT2/BAD/PTGIS/RGCC/ANGPTL4/ADM/GATA6/ADAM8/BMP2/PGK1/ACAA2/NPPC	28
GO:0034440	GO:0034440	lipid oxidation	15/678	107/14661	0.000116763327067662	0.0172509571993518	0.0149755252966693	FABP3/ADIPOR1/ECH1/ETFBKMT/PHYH/ECI1/HSD17B10/PEX2/ACADVL/POR/ACADL/HADHA/ECHS1/HADHB/ACAA2	15
GO:0120178	GO:0120178	steroid hormone biosynthetic process	8/678	34/14661	0.000124980942671805	0.0172509571993518	0.0149755252966693	HSD17B3/EGR1/HSD17B1/AKR1B1/HSD17B11/ADM/WNT4/BMP2	8
GO:0070202	GO:0070202	regulation of establishment of protein localization to chromosome	5/678	12/14661	0.000125809261210886	0.0172509571993518	0.0149755252966693	CCT2/SPIDR/CCT5/CCT7/CCT3	5
GO:0001659	GO:0001659	temperature homeostasis	20/678	171/14661	0.000126074467219321	0.0172509571993518	0.0149755252966693	THRA/FABP5/EGR1/UCP2/ADORA1/DOCK7/PTGES/NRDC/ADIPOR1/PLAC8/FH/VEGFA/GRB10/ACADVL/HDAC3/ACADL/PDGFC/KDM3A/LGR4/GADD45G	20
GO:0071560	GO:0071560	cellular response to transforming growth factor beta stimulus	26/678	254/14661	0.000126293117605069	0.0172509571993518	0.0149755252966693	MEF2C/EDN1/SCX/PDGFA/ING2/SMAD7/FOLR1/PPM1A/ACVRL1/TGFB1I1/RASL11B/BAMBI/FNTA/TP53/ZNF703/FGFR2/HDAC1/ZFP36L2/SOX5/PEG10/SNX6/LTBP1/JUN/WNT4/BMP2/AMHR2	26
GO:0048762	GO:0048762	mesenchymal cell differentiation	25/678	241/14661	0.000137208258681933	0.0182486984046971	0.0158416626644404	MEF2C/EDN1/SEMA6C/TIAM1/SOX8/SEMA5B/SMAD7/FOLR1/SEMA5A/POFUT2/MAPK3/ADIPOR1/GDNF/TGFB1I1/BAMBI/KITLG/ZNF703/FGFR2/RGCC/IGF1/EFNB1/HEY1/MSX1/WNT4/BMP2	25
GO:0006458	GO:0006458	'de novo' protein folding	8/678	35/14661	0.000155516187893825	0.0200336201422492	0.0173911500537136	CHCHD4/BAG1/HSPD1/DNAJC7/CCT2/HSPA8/DNAJB4/DNAJB1	8
GO:0005996	GO:0005996	monosaccharide metabolic process	24/678	229/14661	0.000158556550393742	0.0200336201422492	0.0173911500537136	FABP5/AKR1B1/FAM3C/ARPP19/UXS1/POFUT2/ADIPOR1/FUCA1/GSTO1/PTPN2/TP53/MDH2/BAD/PFKL/PDHA1/PCK2/IGF1/ATF3/GALK1/PKM/GPI/TPI1/PGK1/IGFBP4	24
GO:0032970	GO:0032970	regulation of actin filament-based process	34/678	378/14661	0.000164583618010882	0.0202879415957804	0.0176119260556959	PAK3/RND2/ARPC1B/EDN1/GPM6B/ADORA1/PTK2B/PDGFA/EVL/SEMA5A/MYBPC3/RHOBTB3/SSH1/CGNL1/PRKCD/CORO1B/TWF2/CNN2/ARPC4/FRMD6/ARPC3/WDR1/COTL1/CD2AP/VASP/ACTG1/CDC42EP3/PIK3R1/RGCC/LIMA1/CDC42EP5/F11R/PKP2/WNT4	34
GO:0006099	GO:0006099	tricarboxylic acid cycle	7/678	27/14661	0.000172991680572326	0.0203518753709588	0.0176674268523434	MDH1/IDH3B/SUCLG1/FH/MDH2/IDH3G/PDHA1	7
GO:0071559	GO:0071559	response to transforming growth factor beta	26/678	259/14661	0.000173156042926638	0.0203518753709588	0.0176674268523434	MEF2C/EDN1/SCX/PDGFA/ING2/SMAD7/FOLR1/PPM1A/ACVRL1/TGFB1I1/RASL11B/BAMBI/FNTA/TP53/ZNF703/FGFR2/HDAC1/ZFP36L2/SOX5/PEG10/SNX6/LTBP1/JUN/WNT4/BMP2/AMHR2	26
GO:0009144	GO:0009144	purine nucleoside triphosphate metabolic process	22/678	204/14661	0.000195449647218254	0.0220890655430529	0.0191754785544424	PINK1/NT5E/APP/ATP5ME/EIF6/OLA1/CLPX/ATP5F1B/NDUFA9/BAD/HSPA8/PFKL/ADK/IGF1/NDUFV1/GALK1/VCP/NDUFS2/PKM/GPI/TPI1/PGK1	22
GO:1990173	GO:1990173	protein localization to nucleoplasm	5/678	13/14661	0.000196677473177163	0.0220890655430529	0.0191754785544424	NOP53/CCT2/CCT5/CCT7/CCT3	5
GO:0042026	GO:0042026	protein refolding	6/678	20/14661	0.000212383241031587	0.0228379765994391	0.0198256069119743	HSPB1/DNAJA2/HSPD1/HSP90AA1/HSPA8/DNAJA1	6
GO:0120255	GO:0120255	olefinic compound biosynthetic process	6/678	20/14661	0.000212383241031587	0.0228379765994391	0.0198256069119743	HSD17B3/EGR1/HSD17B1/ADM/WNT4/BMP2	6
GO:0009199	GO:0009199	ribonucleoside triphosphate metabolic process	22/678	206/14661	0.000224779478668511	0.0232840769781795	0.0202128658582159	PINK1/NT5E/APP/ATP5ME/EIF6/CTPS2/OLA1/CLPX/ATP5F1B/NDUFA9/BAD/HSPA8/PFKL/IGF1/NDUFV1/GALK1/VCP/NDUFS2/PKM/GPI/TPI1/PGK1	22
GO:0006163	GO:0006163	purine nucleotide metabolic process	35/678	400/14661	0.00022574589868041	0.0232840769781795	0.0202128658582159	ACSBG1/PINK1/NT5E/NUDT3/APP/ATP5ME/EIF6/PDE10A/OLA1/SUCLG1/SNCA/CLPX/ATP5F1B/NDUFA9/PPCS/PAICS/BAD/HSPA8/PFKL/PDHA1/ADK/IGF1/GART/NDUFV1/GALK1/VCP/GMPS/PANK1/NDUFS2/PKM/GPI/TPI1/APRT/PGK1/NPPC	35
GO:0035967	GO:0035967	cellular response to topologically incorrect protein	15/678	115/14661	0.000263758530078148	0.0266607122202992	0.0231441169129625	BOK/TMED2/CREB3L2/ABCB10/EIF2S1/HSPD1/PTPN2/XBP1/COPS5/HSPA8/PIK3R1/ATF3/VCP/BAG3/DNAJB9	15
GO:0043618	GO:0043618	regulation of transcription from RNA polymerase II promoter in response to stress	8/678	38/14661	0.000285846238840956	0.0271347644800344	0.0235556408374364	EGR1/HMOX1/VEGFA/TP53/SIRT2/ATF3/BAG3/JUN	8
GO:0042446	GO:0042446	hormone biosynthetic process	10/678	58/14661	0.000291858577709777	0.0271347644800344	0.0235556408374364	HSD17B3/EGR1/HSD17B1/AKR1B1/HSD17B11/FDX1/POR/ADM/WNT4/BMP2	10
GO:0006177	GO:0006177	GMP biosynthetic process	5/678	14/14661	0.000294339515844901	0.0271347644800344	0.0235556408374364	PAICS/ADK/GART/GMPS/APRT	5
GO:0046184	GO:0046184	aldehyde biosynthetic process	5/678	14/14661	0.000294339515844901	0.0271347644800344	0.0235556408374364	TPI1/KDM3A/WNT4/BMP2/TKT	5
GO:0046661	GO:0046661	male sex differentiation	18/678	155/14661	0.000295293242263928	0.0271347644800344	0.0235556408374364	TESC/HSD17B3/BOK/SCX/SOX8/PDGFA/ING2/YBX3/RHOBTB3/WT1/CTNNA1/KITLG/UBB/GATA6/NR0B1/WNT4/LGR4/AMHR2	18
GO:0010498	GO:0010498	proteasomal protein catabolic process	39/678	472/14661	0.000327243168153996	0.0293930910050143	0.0255160900816236	PINK1/SMAD7/FBXO17/ZNRF2/ARIH1/GET4/SPSB4/PSMB4/NOP53/PSMD6/PSMA5/PSMB2/PSMB7/PSMD12/PSMA1/SGTA/TOPORS/CSNK1D/XBP1/PSMA6/CDC16/PSMD13/MAN1A1/CD2AP/PSMC4/PSMD2/SIRT2/PSMA4/PSMC5/CUL1/PSMD4/PSMB5/PSMC2/VCP/UBB/PSMC6/APOE/STT3B/DNAJB9	39
GO:0009062	GO:0009062	fatty acid catabolic process	13/678	93/14661	0.000337055810128751	0.0293930910050143	0.0255160900816236	ECH1/ETFBKMT/PHYH/ECI1/HSD17B10/PEX2/ACADVL/PCK2/ACADL/HADHA/ECHS1/HADHB/ACAA2	13
GO:0019318	GO:0019318	hexose metabolic process	22/678	212/14661	0.000337316833852558	0.0293930910050143	0.0255160900816236	FABP5/AKR1B1/FAM3C/ARPP19/POFUT2/ADIPOR1/FUCA1/PTPN2/TP53/MDH2/BAD/PFKL/PDHA1/PCK2/IGF1/ATF3/GALK1/PKM/GPI/TPI1/PGK1/IGFBP4	22
GO:0042181	GO:0042181	ketone biosynthetic process	8/678	39/14661	0.000345227759142602	0.0295725609272324	0.0256718876022545	HSD17B3/EGR1/HSD17B1/NDUFA9/ADM/TPI1/WNT4/BMP2	8
GO:0008584	GO:0008584	male gonad development	16/678	131/14661	0.00035688560643576	0.0300616642487722	0.0260964773267412	TESC/BOK/SCX/SOX8/PDGFA/ING2/YBX3/RHOBTB3/WT1/CTNNA1/KITLG/UBB/GATA6/NR0B1/WNT4/AMHR2	16
GO:0120162	GO:0120162	positive regulation of cold-induced thermogenesis	13/678	94/14661	0.000374951883525607	0.0303109056458331	0.0263128433407269	THRA/FABP5/UCP2/ADIPOR1/PLAC8/FH/VEGFA/GRB10/HDAC3/ACADL/PDGFC/KDM3A/GADD45G	13
GO:0006691	GO:0006691	leukotriene metabolic process	6/678	22/14661	0.000377707334329527	0.0303109056458331	0.0263128433407269	MAPKAPK2/PLA2G5/LTA4H/PLA2G4A/PTGR1/CPA1	6
GO:0006635	GO:0006635	fatty acid beta-oxidation	11/678	71/14661	0.000387984119049877	0.0303109056458331	0.0263128433407269	ECH1/ETFBKMT/ECI1/HSD17B10/PEX2/ACADVL/ACADL/HADHA/ECHS1/HADHB/ACAA2	11
GO:0046546	GO:0046546	development of primary male sexual characteristics	16/678	132/14661	0.000389117112160402	0.0303109056458331	0.0263128433407269	TESC/BOK/SCX/SOX8/PDGFA/ING2/YBX3/RHOBTB3/WT1/CTNNA1/KITLG/UBB/GATA6/NR0B1/WNT4/AMHR2	16
GO:0009205	GO:0009205	purine ribonucleoside triphosphate metabolic process	21/678	200/14661	0.000389831592200069	0.0303109056458331	0.0263128433407269	PINK1/NT5E/APP/ATP5ME/EIF6/OLA1/CLPX/ATP5F1B/NDUFA9/BAD/HSPA8/PFKL/IGF1/NDUFV1/GALK1/VCP/NDUFS2/PKM/GPI/TPI1/PGK1	21
GO:0046164	GO:0046164	alcohol catabolic process	8/678	40/14661	0.000414282838557811	0.0315000942428483	0.0273451758490808	NUDT3/SCARB1/INPP1/ALDH1B1/SNX17/APOE/GK5/TPI1	8
GO:0009409	GO:0009409	response to cold	9/678	50/14661	0.000418304702425359	0.0315000942428483	0.0273451758490808	THRA/UCP2/ATP2B1/HSPD1/HSP90AA1/PLAC8/ACADVL/ADM/LPL	9
GO:0071456	GO:0071456	cellular response to hypoxia	16/678	133/14661	0.000423823982689689	0.0315000942428483	0.0273451758490808	EDN1/EGR1/PINK1/CCNA2/NOP53/HMOX1/VEGFA/TP53/SIRT2/BAD/PTGIS/RGCC/GATA6/ADAM8/PGK1/ACAA2	16
GO:0007548	GO:0007548	sex differentiation	25/678	260/14661	0.000441459441654602	0.032335304610469	0.0280702204853758	TESC/HSD17B3/BOK/TYRO3/ACSBG1/SCX/SOX8/PDGFA/ING2/DNAJC19/YBX3/RHOBTB3/FST/WT1/CTNNA1/KITLG/CASP3/VEGFA/UBB/ADAMTS1/GATA6/NR0B1/WNT4/LGR4/AMHR2	25
GO:0007162	GO:0007162	negative regulation of cell adhesion	26/678	276/14661	0.000468769426975122	0.0337953831972142	0.0293377121125505	SERPINE2/ARHGDIG/SPINT2/PLXNA1/SMAD7/RCC2/SEMA5A/SCRIB/CD164/MBP/ACVRL1/PRKCD/PTPN2/ATP5F1B/PLXNA4/CASP3/VEGFA/NDFIP1/ZNF703/PRKAR1A/PIK3R1/RGCC/TGFBI/BMP2/PODXL/RUNX1	26
GO:0042180	GO:0042180	cellular ketone metabolic process	20/678	189/14661	0.00048087728512712	0.0337953831972142	0.0293377121125505	HSD17B3/FABP5/FABP3/EGR1/HSD17B1/AKR1B1/NCOR2/EIF6/ETFBKMT/SNCA/HSD17B10/NDUFA9/ACADVL/STAR/ACADL/KYAT3/ADM/TPI1/WNT4/BMP2	20
GO:0062012	GO:0062012	regulation of small molecule metabolic process	28/678	307/14661	0.000486071619366677	0.0337953831972142	0.0293377121125505	FABP5/FABP3/EGR1/PINK1/PTK2B/FAM3C/APP/ARPP19/NCOR2/ADIPOR1/EIF6/ETFBKMT/PTPN2/SNCA/TP53/BAD/ACADVL/STAR/IGF1/POR/ACADL/VCP/ME2/APOE/ADM/WNT4/BMP2/IGFBP4	28
GO:0006007	GO:0006007	glucose catabolic process	6/678	23/14661	0.000491202328582029	0.0337953831972142	0.0293377121125505	TP53/BAD/PFKL/PKM/TPI1/PGK1	6
GO:0061448	GO:0061448	connective tissue development	25/678	262/14661	0.000494827533952087	0.0337953831972142	0.0293377121125505	THRA/MEF2C/EDN1/EGR1/COL27A1/SCX/SOX8/CREB3L2/SMAD7/MAPK3/ACVRL1/WT1/KLF7/XBP1/TIMP1/SOX5/POR/UBB/BARX2/TGFBI/MSX1/SULF1/BMP2/RUNX1/NPPC	25
GO:0051084	GO:0051084	'de novo' post-translational protein folding	7/678	32/14661	0.000536055290668938	0.0361229791872108	0.0313582940562545	CHCHD4/BAG1/DNAJC7/CCT2/HSPA8/DNAJB4/DNAJB1	7
GO:0060537	GO:0060537	muscle tissue development	34/678	404/14661	0.000560726464276419	0.0372883098743819	0.0323699155554587	MEF2C/EDN1/EGR1/SCX/SOX8/MAFF/VAMP5/PLEC/SMAD7/ADAMTS9/YBX3/MYBPC3/CENPF/MEF2A/KRAS/WT1/COPS2/VEGFA/FHL2/FGFR2/SIRT2/PRKAR1A/IGF1/ATF3/EMD/BARX2/PRMT1/PKP2/GATA6/HEY1/MSX1/BMP2/RUNX1/RGS2	34
GO:0008406	GO:0008406	gonad development	21/678	206/14661	0.000578316270521605	0.0379585770287817	0.0329517732813951	TESC/BOK/ACSBG1/SCX/SOX8/PDGFA/ING2/YBX3/RHOBTB3/FST/WT1/CTNNA1/KITLG/CASP3/VEGFA/UBB/ADAMTS1/GATA6/NR0B1/WNT4/AMHR2	21
GO:0043068	GO:0043068	positive regulation of programmed cell death	39/678	488/14661	0.000629065493997797	0.0407602180341649	0.0353838728607668	PAK3/BOK/MEF2C/VNN1/TPD52L1/UNC13B/AKAP12/TRIM35/SCRIB/PHLDA3/EIF2S1/PRKCD/CTNNA1/HSPD1/PTPN2/SNCA/HMOX1/CASP3/GADD45A/TP53/PPID/SIRT2/BAD/PTGIS/RGCC/ATF3/IP6K2/UBB/CDKN1A/NET1/ADM/DAPK1/DNAJA1/GATA6/MSX1/JUN/ADAM8/BMP2/GADD45G	39
GO:0071496	GO:0071496	cellular response to external stimulus	27/678	298/14661	0.000673765092682489	0.0409976274772929	0.035589967576564	UCP2/SCX/PLEC/FOLR1/ATP2B1/MAPK3/HABP4/SESN3/EIF2S1/CNN2/XBP1/HMOX1/GADD45A/TP53/PLIN3/BAD/HSPA8/TRIM24/ATF3/KIF26A/CDKN1A/BAG3/F11R/LPL/ASNS/WNT4/GLUL	27
GO:1904951	GO:1904951	positive regulation of establishment of protein localization	26/678	283/14661	0.000684128342705743	0.0409976274772929	0.035589967576564	ZDHHC2/PINK1/UNC13B/ANP32B/MYO18A/PPM1A/CHP2/PRKCD/HSP90AA1/DOC2B/CD2AP/CCT2/PPID/BAD/PIK3R1/PCK2/HDAC3/CCT5/IGF1/RPH3AL/EMD/CCT7/CCT3/BAG3/ADAM8/GLUL	26
GO:0072521	GO:0072521	purine-containing compound metabolic process	35/678	425/14661	0.000692463895461247	0.0409976274772929	0.035589967576564	ACSBG1/PINK1/NT5E/NUDT3/APP/ATP5ME/EIF6/PDE10A/OLA1/SUCLG1/SNCA/CLPX/ATP5F1B/NDUFA9/PPCS/PAICS/BAD/HSPA8/PFKL/PDHA1/ADK/IGF1/GART/NDUFV1/GALK1/VCP/GMPS/PANK1/NDUFS2/PKM/GPI/TPI1/APRT/PGK1/NPPC	35
GO:0043065	GO:0043065	positive regulation of apoptotic process	38/678	474/14661	0.00069332141409956	0.0409976274772929	0.035589967576564	PAK3/BOK/MEF2C/VNN1/TPD52L1/UNC13B/AKAP12/TRIM35/SCRIB/PHLDA3/EIF2S1/PRKCD/CTNNA1/HSPD1/PTPN2/SNCA/HMOX1/CASP3/GADD45A/TP53/PPID/SIRT2/BAD/PTGIS/RGCC/ATF3/IP6K2/UBB/NET1/ADM/DAPK1/DNAJA1/GATA6/MSX1/JUN/ADAM8/BMP2/GADD45G	38
GO:0043161	GO:0043161	proteasome-mediated ubiquitin-dependent protein catabolic process	34/678	410/14661	0.000727595544511715	0.0409976274772929	0.035589967576564	SMAD7/FBXO17/ZNRF2/ARIH1/SPSB4/PSMB4/NOP53/PSMD6/PSMA5/PSMB2/PSMB7/PSMD12/PSMA1/SGTA/TOPORS/CSNK1D/PSMA6/CDC16/PSMD13/MAN1A1/CD2AP/PSMC4/PSMD2/SIRT2/PSMA4/PSMC5/CUL1/PSMD4/PSMB5/PSMC2/VCP/PSMC6/STT3B/DNAJB9	34
GO:0036294	GO:0036294	cellular response to decreased oxygen levels	16/678	140/14661	0.000749920797150463	0.0409976274772929	0.035589967576564	EDN1/EGR1/PINK1/CCNA2/NOP53/HMOX1/VEGFA/TP53/SIRT2/BAD/PTGIS/RGCC/GATA6/ADAM8/PGK1/ACAA2	16
GO:0106106	GO:0106106	cold-induced thermogenesis	16/678	140/14661	0.000749920797150463	0.0409976274772929	0.035589967576564	THRA/FABP5/UCP2/DOCK7/NRDC/ADIPOR1/PLAC8/FH/VEGFA/GRB10/HDAC3/ACADL/PDGFC/KDM3A/LGR4/GADD45G	16
GO:0120161	GO:0120161	regulation of cold-induced thermogenesis	16/678	140/14661	0.000749920797150463	0.0409976274772929	0.035589967576564	THRA/FABP5/UCP2/DOCK7/NRDC/ADIPOR1/PLAC8/FH/VEGFA/GRB10/HDAC3/ACADL/PDGFC/KDM3A/LGR4/GADD45G	16
GO:0006090	GO:0006090	pyruvate metabolic process	13/678	101/14661	0.000755802034010427	0.0409976274772929	0.035589967576564	APP/EIF6/VDAC1/PFKL/PDHA1/PCK2/IGF1/GALK1/ME2/PKM/GPI/TPI1/PGK1	13
GO:0051256	GO:0051256	mitotic spindle midzone assembly	4/678	10/14661	0.000761253738095235	0.0409976274772929	0.035589967576564	KIF23/PRC1/BIRC5/CDCA8	4
GO:0061418	GO:0061418	regulation of transcription from RNA polymerase II promoter in response to hypoxia	4/678	10/14661	0.000761253738095235	0.0409976274772929	0.035589967576564	EGR1/VEGFA/TP53/SIRT2	4
GO:1904851	GO:1904851	positive regulation of establishment of protein localization to telomere	4/678	10/14661	0.000761253738095235	0.0409976274772929	0.035589967576564	CCT2/CCT5/CCT7/CCT3	4
GO:1904869	GO:1904869	regulation of protein localization to Cajal body	4/678	10/14661	0.000761253738095235	0.0409976274772929	0.035589967576564	CCT2/CCT5/CCT7/CCT3	4
GO:1904871	GO:1904871	positive regulation of protein localization to Cajal body	4/678	10/14661	0.000761253738095235	0.0409976274772929	0.035589967576564	CCT2/CCT5/CCT7/CCT3	4
GO:2000278	GO:2000278	regulation of DNA biosynthetic process	14/678	114/14661	0.000774082735065114	0.0409976274772929	0.035589967576564	PAK3/PTK2B/USP1/MAPK3/ACVRL1/HSP90AA1/TP53/CCT2/RGCC/CCT5/CCT7/CDKN1A/CCT3/NPPC	14
GO:0061138	GO:0061138	morphogenesis of a branching epithelium	19/678	182/14661	0.000778372747967262	0.0409976274772929	0.035589967576564	SPINT2/EDN1/COL4A1/TMED2/DDR1/PLXNA1/SOX8/PDGFA/ADAMTS16/GDNF/KRAS/WT1/VEGFA/FGFR2/ADM/WNT4/SULF1/BMP2/LGR4	19
GO:0030968	GO:0030968	endoplasmic reticulum unfolded protein response	11/678	77/14661	0.00078787191680315	0.0409976274772929	0.035589967576564	BOK/TMED2/CREB3L2/EIF2S1/PTPN2/XBP1/COPS5/PIK3R1/ATF3/VCP/DNAJB9	11
GO:0045137	GO:0045137	development of primary sexual characteristics	21/678	211/14661	0.000791420837831899	0.0409976274772929	0.035589967576564	TESC/BOK/ACSBG1/SCX/SOX8/PDGFA/ING2/YBX3/RHOBTB3/FST/WT1/CTNNA1/KITLG/CASP3/VEGFA/UBB/ADAMTS1/GATA6/NR0B1/WNT4/AMHR2	21
GO:0006700	GO:0006700	C21-steroid hormone biosynthetic process	5/678	17/14661	0.000810364574948309	0.0409976274772929	0.035589967576564	EGR1/AKR1B1/ADM/WNT4/BMP2	5
GO:0046112	GO:0046112	nucleobase biosynthetic process	5/678	17/14661	0.000810364574948309	0.0409976274772929	0.035589967576564	CTPS2/PAICS/GART/GMPS/APRT	5
GO:0061620	GO:0061620	glycolytic process through glucose-6-phosphate	5/678	17/14661	0.000810364574948309	0.0409976274772929	0.035589967576564	PFKL/GALK1/PKM/TPI1/PGK1	5
GO:0043620	GO:0043620	regulation of DNA-templated transcription in response to stress	8/678	44/14661	0.00081119167940825	0.0409976274772929	0.035589967576564	EGR1/HMOX1/VEGFA/TP53/SIRT2/ATF3/BAG3/JUN	8
GO:1902652	GO:1902652	secondary alcohol metabolic process	15/678	128/14661	0.000836114207367873	0.0418388238023488	0.0363202086118738	APP/SCARB1/IDH3B/SNX17/IDH3G/ACADVL/FDX1/STAR/IDI1/POR/LIMA1/ACADL/APOE/SOAT1/ACAA2	15
GO:0071453	GO:0071453	cellular response to oxygen levels	17/678	156/14661	0.000895033692598869	0.0443480419842616	0.0384984564577099	EDN1/EGR1/PINK1/CCNA2/NOP53/HMOX1/VEGFA/TP53/SIRT2/BAD/PTGIS/RGCC/NDUFS2/GATA6/ADAM8/PGK1/ACAA2	17
GO:0019751	GO:0019751	polyol metabolic process	13/678	103/14661	0.000911111703401787	0.0447063936795401	0.0388095409277327	ITPKB/NUDT3/PTK2B/INPP1/SNCA/PCK2/IP6K2/ISYNA1/GALK1/PLA2G4A/GK5/TPI1/NAAA	13
GO:0014706	GO:0014706	striated muscle tissue development	23/678	244/14661	0.000966037511186475	0.0469457075147735	0.040753485289729	MEF2C/EDN1/PLEC/SMAD7/ADAMTS9/MYBPC3/CENPF/MEF2A/WT1/VEGFA/FHL2/FGFR2/SIRT2/PRKAR1A/IGF1/PRMT1/PKP2/GATA6/HEY1/MSX1/BMP2/RUNX1/RGS2	23
GO:0043254	GO:0043254	regulation of protein-containing complex assembly	32/678	385/14661	0.000992717807666365	0.047782817142341	0.0414801786702096	THRA/PAK3/ARPC1B/USP50/PINK1/UNC13B/PTK2B/EVL/PPM1A/SSH1/STMP1/RAP1B/NOP53/PRKCD/TWF2/HSP90AA1/ARPC4/ARPC3/SNCA/VEGFA/TP53/COTL1/TRABD2B/SIRT2/VASP/CDC42EP3/HSPA8/SPIDR/VCP/PSMC6/APOE/CDC42EP5	32
GO:0008202	GO:0008202	steroid metabolic process	24/678	260/14661	0.00101433698088507	0.0481450854427789	0.0417946631382131	HSD17B3/EGR1/HSD17B1/YWHAH/AKR1B1/APP/SCARB1/SNX17/HSD17B10/HSD17B11/ACADVL/FDX1/STAR/IDI1/POR/LIMA1/ACADL/APOE/ADM/SOAT1/NR0B1/WNT4/BMP2/ACAA2	24
GO:0030512	GO:0030512	negative regulation of transforming growth factor beta receptor signaling pathway	12/678	92/14661	0.00105903052317852	0.0481450854427789	0.0417946631382131	ING2/SMAD7/PPM1A/TGFB1I1/RASL11B/BAMBI/TP53/HDAC1/PEG10/SNX6/LTBP1/BMP2	12
GO:0006144	GO:0006144	purine nucleobase metabolic process	5/678	18/14661	0.00107968939532186	0.0481450854427789	0.0417946631382131	PAICS/ADK/GART/GMPS/APRT	5
GO:0061615	GO:0061615	glycolytic process through fructose-6-phosphate	5/678	18/14661	0.00107968939532186	0.0481450854427789	0.0417946631382131	PFKL/GALK1/PKM/TPI1/PGK1	5
GO:0032956	GO:0032956	regulation of actin cytoskeleton organization	29/678	339/14661	0.00108241475158728	0.0481450854427789	0.0417946631382131	PAK3/RND2/ARPC1B/EDN1/GPM6B/PTK2B/PDGFA/EVL/SEMA5A/RHOBTB3/SSH1/CGNL1/PRKCD/CORO1B/TWF2/ARPC4/ARPC3/WDR1/COTL1/CD2AP/VASP/ACTG1/CDC42EP3/PIK3R1/RGCC/LIMA1/CDC42EP5/F11R/WNT4	29
GO:1900182	GO:1900182	positive regulation of protein localization to nucleus	11/678	80/14661	0.00109012866770108	0.0481450854427789	0.0417946631382131	CHP2/PRKCD/HSP90AA1/CD2AP/CCT2/PIK3R1/HDAC3/CCT5/CCT7/CCT3/BAG3	11
GO:1901616	GO:1901616	organic hydroxy compound catabolic process	9/678	57/14661	0.00112625777662555	0.0481450854427789	0.0417946631382131	NUDT3/SCARB1/INPP1/ALDH1B1/SNX17/MAOA/APOE/GK5/TPI1	9
GO:0006692	GO:0006692	prostanoid metabolic process	7/678	36/14661	0.00113221988572968	0.0481450854427789	0.0417946631382131	FABP5/EDN1/AKR1B1/PTGES/PTGIS/PLA2G4A/PTGR1	7
GO:0006693	GO:0006693	prostaglandin metabolic process	7/678	36/14661	0.00113221988572968	0.0481450854427789	0.0417946631382131	FABP5/EDN1/AKR1B1/PTGES/PTGIS/PLA2G4A/PTGR1	7
GO:0000022	GO:0000022	mitotic spindle elongation	4/678	11/14661	0.00115266231471631	0.0481450854427789	0.0417946631382131	KIF23/PRC1/BIRC5/CDCA8	4
GO:0000338	GO:0000338	protein deneddylation	4/678	11/14661	0.00115266231471631	0.0481450854427789	0.0417946631382131	COPS4/COPS2/COPS5/COPS6	4
GO:0032268	GO:0032268	regulation of cellular protein metabolic process	4/678	11/14661	0.00115266231471631	0.0481450854427789	0.0417946631382131	BIRC5/APP/SSH1/UBL7	4
GO:0051987	GO:0051987	positive regulation of attachment of spindle microtubules to kinetochore	4/678	11/14661	0.00115266231471631	0.0481450854427789	0.0417946631382131	BIRC5/RCC2/CDCA8/SIRT2	4
GO:0070203	GO:0070203	regulation of establishment of protein localization to telomere	4/678	11/14661	0.00115266231471631	0.0481450854427789	0.0417946631382131	CCT2/CCT5/CCT7/CCT3	4
GO:1903405	GO:1903405	protein localization to nuclear body	4/678	11/14661	0.00115266231471631	0.0481450854427789	0.0417946631382131	CCT2/CCT5/CCT7/CCT3	4
GO:1904867	GO:1904867	protein localization to Cajal body	4/678	11/14661	0.00115266231471631	0.0481450854427789	0.0417946631382131	CCT2/CCT5/CCT7/CCT3	4
GO:0046390	GO:0046390	ribose phosphate biosynthetic process	20/678	203/14661	0.00118342310525423	0.0486501315622336	0.0422330927772457	ACSBG1/PINK1/ATP5ME/CTPS2/SNCA/ATP5F1B/NDUFA9/PPCS/PAICS/PDHA1/ADK/GART/NDUFV1/VCP/GMPS/PANK1/NDUFS2/APRT/NPPC/TKT	20
GO:1902903	GO:1902903	regulation of supramolecular fiber organization	30/678	357/14661	0.00118782623829762	0.0486501315622336	0.0422330927772457	PAK3/ARPC1B/EDN1/COLGALT1/PTK2B/EVL/APP/TPX2/SEMA5A/SSH1/CGNL1/PRKCD/CORO1B/TWF2/ARPC4/ARPC3/SNCA/WDR1/COTL1/VASP/ACTG1/CDC42EP3/HSPA8/PIK3R1/RGCC/LIMA1/APOE/CDC42EP5/F11R/WNT4	30
GO:0007006	GO:0007006	mitochondrial membrane organization	13/678	106/14661	0.00119363203674653	0.0486501315622336	0.0422330927772457	CHCHD10/BOK/PINK1/OXA1L/HSP90AA1/APOOL/SNCA/TP53/SAMM50/TMEM11/ALKBH7/BAD/ACAA2	13
GO:0035914	GO:0035914	skeletal muscle cell differentiation	10/678	69/14661	0.00120491846633716	0.048717263430944	0.0422913698332065	MEF2C/EGR1/SCX/SOX8/MAFF/KRAS/COPS2/ATF3/EMD/BARX2	10
GO:0006006	GO:0006006	glucose metabolic process	18/678	175/14661	0.00125615041715841	0.0503855889549094	0.0437396402566102	FABP5/FAM3C/ARPP19/ADIPOR1/PTPN2/TP53/MDH2/BAD/PFKL/PDHA1/PCK2/IGF1/ATF3/PKM/GPI/TPI1/PGK1/IGFBP4	18
GO:0051123	GO:0051123	RNA polymerase II preinitiation complex assembly	8/678	47/14661	0.00127405234503118	0.0505208410893009	0.0438570523941862	THRA/GTF2A2/TAF10/TAF7/TP53/MED22/PSMC6/GTF2A1	8
GO:0001755	GO:0001755	neural crest cell migration	9/678	58/14661	0.00127951477234478	0.0505208410893009	0.0438570523941862	EDN1/SEMA6C/SOX8/SEMA5B/FOLR1/SEMA5A/GDNF/KITLG/EFNB1	9
GO:0009896	GO:0009896	positive regulation of catabolic process	38/678	491/14661	0.00132698345330699	0.0519889486280118	0.0451315139402981	PINK1/ADORA1/ZC3HAV1/PTK2B/SMAD7/APP/CAMKK2/NRDC/MAPK3/ARIH1/TMEM59/SESN3/NOP53/PRKCD/VDAC1/CNOT2/SGTA/HSP90AA1/CSNK1D/SNCA/HMOX1/NDFIP1/PSMC4/SIRT2/ZFP36L2/BAD/PSMC5/IGF1/PSMC2/VCP/PSMC6/IGF2BP1/APOE/DAPK1/BAG3/RNF128/POLR2G/ADAM8	38
GO:0006690	GO:0006690	icosanoid metabolic process	11/678	82/14661	0.00134035583893431	0.0520352462176059	0.0451717047955723	FABP5/EDN1/MAPKAPK2/AKR1B1/PTGES/PLA2G5/LTA4H/PTGIS/PLA2G4A/PTGR1/CPA1	11
GO:2000573	GO:2000573	positive regulation of DNA biosynthetic process	10/678	70/14661	0.00134875687663363	0.0520352462176059	0.0451717047955723	PAK3/PTK2B/USP1/MAPK3/HSP90AA1/CCT2/RGCC/CCT5/CCT7/CCT3	10
GO:0070201	GO:0070201	regulation of establishment of protein localization	37/678	475/14661	0.00136320654205906	0.0521942868452007	0.0453097676818355	UCP2/ZDHHC2/PINK1/UNC13B/ANP32B/MYO18A/PPM1A/SYT7/RANGAP1/CHP2/PRKCD/HSP90AA1/DOC2B/KLF7/PIM3/NDFIP1/CD2AP/CCT2/PPID/BAD/HSPA8/PFKL/PIK3R1/PCK2/HDAC3/SPIDR/CCT5/IGF1/RPH3AL/EMD/CCT7/CCT3/APOE/BAG3/DNAJA1/ADAM8/GLUL	37
GO:0048144	GO:0048144	fibroblast proliferation	12/678	95/14661	0.00140686089399116	0.052788063878368	0.0458252244694224	PDGFA/CKS1B/CCNA2/TP53/PEX2/DAZAP1/IGF1/EMD/CDKN1A/GNG2/PDGFC/JUN	12
GO:0019400	GO:0019400	alditol metabolic process	5/678	19/14661	0.00141004919342693	0.052788063878368	0.0458252244694224	PCK2/GALK1/PLA2G4A/GK5/TPI1	5
GO:0071371	GO:0071371	cellular response to gonadotropin stimulus	5/678	19/14661	0.00141004919342693	0.052788063878368	0.0458252244694224	EDN1/CCNA2/WT1/POR/GATA6	5
GO:0022900	GO:0022900	electron transport chain	15/678	135/14661	0.00144526023331405	0.0533389932578468	0.0463034852849656	PINK1/AKR1B1/PLEC/COX7A1/UQCRQ/IDH3B/SNCA/NDUFA9/UQCRC1/FDX1/POR/NDUFV1/ME2/NDUFS2/DHRS3	15
GO:0034605	GO:0034605	cellular response to heat	9/678	59/14661	0.00144914842672319	0.0533389932578468	0.0463034852849656	MAPKAPK2/EIF2S1/DNAJC7/HSP90AA1/HMOX1/HSBP1L1/VCP/BAG3/DNAJB1	9
GO:0051216	GO:0051216	cartilage development	19/678	192/14661	0.00147513083371215	0.0533389932578468	0.0463034852849656	THRA/MEF2C/EDN1/COL27A1/SCX/CREB3L2/SMAD7/MAPK3/ACVRL1/TIMP1/SOX5/POR/BARX2/TGFBI/MSX1/SULF1/BMP2/RUNX1/NPPC	19
GO:0014909	GO:0014909	smooth muscle cell migration	11/678	83/14661	0.00148209865407426	0.0533389932578468	0.0463034852849656	MEF2C/DDR1/PLXNA1/PDGFA/DOCK7/CORO1B/PARVA/GRB10/IGF1/ADAMTS1/DOCK4	11
GO:0043648	GO:0043648	dicarboxylic acid metabolic process	11/678	83/14661	0.00148209865407426	0.0533389932578468	0.0463034852849656	FOLR1/MDH1/PHYH/IDH3B/FH/MDH2/AASDHPPT/PCK2/ME2/KYAT3/GLUL	11
GO:0008207	GO:0008207	C21-steroid hormone metabolic process	6/678	28/14661	0.00150516139708031	0.0533389932578468	0.0463034852849656	EGR1/AKR1B1/HSD17B10/ADM/WNT4/BMP2	6
GO:0034698	GO:0034698	response to gonadotropin	6/678	28/14661	0.00150516139708031	0.0533389932578468	0.0463034852849656	EDN1/PAPPA/CCNA2/WT1/POR/GATA6	6
GO:1900180	GO:1900180	regulation of protein localization to nucleus	14/678	122/14661	0.00150919589154573	0.0533389932578468	0.0463034852849656	POLR1A/CHP2/PRKCD/CTNNA1/HSP90AA1/CD2AP/CCT2/PIK3R1/HDAC3/CCT5/CCT7/CCT3/BAG3/GLUL	14
GO:0014812	GO:0014812	muscle cell migration	12/678	96/14661	0.00154188433131281	0.0541158570170483	0.0469778793341506	MEF2C/DDR1/PLXNA1/PDGFA/DOCK7/CORO1B/PARVA/GRB10/IGF1/NET1/ADAMTS1/DOCK4	12
GO:0065004	GO:0065004	protein-DNA complex assembly	17/678	164/14661	0.00155765795803036	0.0542924366888651	0.047131167833543	THRA/CENPV/ANP32B/CENPA/GTF2A2/CENPW/TAF10/CENPF/TAF7/SMARCB1/NAP1L1/TP53/TSPYL1/MED22/TCF4/PSMC6/GTF2A1	17
GO:0008064	GO:0008064	regulation of actin polymerization or depolymerization	16/678	150/14661	0.0015707163657792	0.0543197936194174	0.047154916336353	PAK3/ARPC1B/PTK2B/EVL/SEMA5A/SSH1/PRKCD/TWF2/ARPC4/ARPC3/WDR1/COTL1/VASP/CDC42EP3/LIMA1/CDC42EP5	16
GO:0019320	GO:0019320	hexose catabolic process	7/678	38/14661	0.00157993859557862	0.0543197936194174	0.047154916336353	TP53/BAD/PFKL/GALK1/PKM/TPI1/PGK1	7
GO:0071897	GO:0071897	DNA biosynthetic process	18/678	179/14661	0.00162343599607021	0.0547706428007309	0.0475462977096716	PAK3/PTK2B/USP1/MAPK3/CENPF/ACVRL1/POLB/REV3L/HSP90AA1/TP53/CCT2/RGCC/CCT5/VCP/CCT7/CDKN1A/CCT3/NPPC	18
GO:0046824	GO:0046824	positive regulation of nucleocytoplasmic transport	9/678	60/14661	0.00163640028945595	0.0547706428007309	0.0475462977096716	ANP32B/PPM1A/CHP2/PRKCD/HSP90AA1/PIK3R1/HDAC3/EMD/BAG3	9
GO:0070897	GO:0070897	transcription preinitiation complex assembly	9/678	60/14661	0.00163640028945595	0.0547706428007309	0.0475462977096716	THRA/GTF2A2/TAF10/TAF7/SMARCB1/TP53/MED22/PSMC6/GTF2A1	9
GO:0090497	GO:0090497	mesenchymal cell migration	9/678	60/14661	0.00163640028945595	0.0547706428007309	0.0475462977096716	EDN1/SEMA6C/SOX8/SEMA5B/FOLR1/SEMA5A/GDNF/KITLG/EFNB1	9
GO:1904816	GO:1904816	positive regulation of protein localization to chromosome, telomeric region	4/678	12/14661	0.00166608884146903	0.0553974539788452	0.0480904313797985	CCT2/CCT5/CCT7/CCT3	4
GO:0002062	GO:0002062	chondrocyte differentiation	13/678	110/14661	0.00168059950087085	0.0555147050810539	0.0481922168533174	MEF2C/COL27A1/SCX/CREB3L2/SMAD7/ACVRL1/SOX5/POR/TGFBI/SULF1/BMP2/RUNX1/NPPC	13
GO:0044703	GO:0044703	multi-organism reproductive process	18/678	180/14661	0.0017282674200325	0.0567185944210665	0.0492373110505499	SERPINE2/EDN1/UCP2/TMED2/DDR1/MAFF/PAPPA/TIMP1/VEGFA/DAZAP1/SP3/VMP1/PRDX3/ADM/FOSB/MAGED2/WNT4/RGS2	18
GO:0006839	GO:0006839	mitochondrial transport	17/678	166/14661	0.00177642679781583	0.057509789505545	0.0499241460977468	CHCHD10/BOK/CHCHD4/UCP2/PINK1/DNAJC19/ABCB10/HSPD1/OXA1L/HSP90AA1/TP53/PMPCB/SAMM50/ALKBH7/BAD/BAG3/ACAA2	17
GO:1990845	GO:1990845	adaptive thermogenesis	16/678	152/14661	0.00180337250917977	0.057509789505545	0.0499241460977468	THRA/FABP5/UCP2/DOCK7/NRDC/ADIPOR1/PLAC8/FH/VEGFA/GRB10/HDAC3/ACADL/PDGFC/KDM3A/LGR4/GADD45G	16
GO:0009168	GO:0009168	purine ribonucleoside monophosphate biosynthetic process	5/678	20/14661	0.0018092711775587	0.057509789505545	0.0499241460977468	PAICS/ADK/GART/GMPS/APRT	5
GO:0071243	GO:0071243	cellular response to arsenic-containing substance	5/678	20/14661	0.0018092711775587	0.057509789505545	0.0499241460977468	MAPK13/GSTO1/HMOX1/ATF3/VCP	5
GO:1901522	GO:1901522	positive regulation of transcription from RNA polymerase II promoter involved in cellular response to chemical stimulus	5/678	20/14661	0.0018092711775587	0.057509789505545	0.0499241460977468	XBP1/VEGFA/TP53/JUN/BMP2	5
GO:0001667	GO:0001667	ameboidal-type cell migration	35/678	450/14661	0.00186416633427078	0.0588460103339788	0.0510841170249773	PAK3/MEF2C/EDN1/CENPV/SEMA6C/HSPB1/PTK2B/SOX8/PKN2/PLEC/SEMA5B/EVL/FOLR1/RCC2/AKAP12/SEMA5A/ADAMTS9/SCARB1/ADIPOR1/GDNF/ACVRL1/CORO1B/KITLG/ATP5F1B/TIMP1/HMOX1/GADD45A/VEGFA/CSNK2B/RGCC/APOE/EFNB1/GPI/JUN/GLUL	35
GO:0001763	GO:0001763	morphogenesis of a branching structure	19/678	196/14661	0.00187459589706581	0.0588460103339788	0.0510841170249773	SPINT2/EDN1/COL4A1/TMED2/DDR1/PLXNA1/SOX8/PDGFA/ADAMTS16/GDNF/KRAS/WT1/VEGFA/FGFR2/ADM/WNT4/SULF1/BMP2/LGR4	19
GO:0030832	GO:0030832	regulation of actin filament length	16/678	153/14661	0.00193011506531873	0.0602148243217337	0.0522723820159095	PAK3/ARPC1B/PTK2B/EVL/SEMA5A/SSH1/PRKCD/TWF2/ARPC4/ARPC3/WDR1/COTL1/VASP/CDC42EP3/LIMA1/CDC42EP5	16
GO:0031334	GO:0031334	positive regulation of protein-containing complex assembly	18/678	182/14661	0.0019551395014669	0.0606117936984996	0.0526169904266233	USP50/PINK1/UNC13B/PTK2B/EVL/STMP1/RAP1B/HSP90AA1/SNCA/VEGFA/TP53/TRABD2B/VASP/CDC42EP3/SPIDR/VCP/PSMC6/CDC42EP5	18
GO:0034504	GO:0034504	protein localization to nucleus	24/678	273/14661	0.00196682512199326	0.0606117936984996	0.0526169904266233	CHCHD10/LMNB1/RANGAP1/POLR1A/CHP2/NOP53/PRKCD/CTNNA1/HSP90AA1/TOPORS/TP53/CD2AP/CCT2/TRAF3IP2/PIK3R1/HDAC3/CCT5/CCT7/CDKN1A/CCT3/BAG3/MSX1/GLUL/NUP62CL	24
GO:0046031	GO:0046031	ADP metabolic process	11/678	86/14661	0.00198261649185547	0.0607281439384094	0.0527179938631809	NT5E/APP/EIF6/BAD/PFKL/IGF1/GALK1/PKM/GPI/TPI1/PGK1	11
GO:0110053	GO:0110053	regulation of actin filament organization	23/678	258/14661	0.00202093761562771	0.0615290283697738	0.0534132402151953	PAK3/ARPC1B/PTK2B/EVL/SEMA5A/SSH1/CGNL1/PRKCD/CORO1B/TWF2/ARPC4/ARPC3/WDR1/COTL1/VASP/ACTG1/CDC42EP3/PIK3R1/RGCC/LIMA1/CDC42EP5/F11R/WNT4	23
GO:0009260	GO:0009260	ribonucleotide biosynthetic process	19/678	198/14661	0.00210638632392307	0.063746565755133	0.0553382804797439	ACSBG1/PINK1/ATP5ME/CTPS2/SNCA/ATP5F1B/NDUFA9/PPCS/PAICS/PDHA1/ADK/GART/NDUFV1/VCP/GMPS/PANK1/NDUFS2/APRT/NPPC	19
GO:0072329	GO:0072329	monocarboxylic acid catabolic process	13/678	113/14661	0.00214503125029048	0.0645296901129054	0.0560181093434257	ECH1/ETFBKMT/PHYH/ECI1/HSD17B10/PEX2/ACADVL/PCK2/ACADL/HADHA/ECHS1/HADHB/ACAA2	13
GO:0061036	GO:0061036	positive regulation of cartilage development	6/678	30/14661	0.00219295293917987	0.0645793738684289	0.0560612397233274	SCX/SMAD7/ACVRL1/SOX5/POR/BMP2	6
GO:1900101	GO:1900101	regulation of endoplasmic reticulum unfolded protein response	6/678	30/14661	0.00219295293917987	0.0645793738684289	0.0560612397233274	BOK/PTPN2/XBP1/COPS5/PIK3R1/DNAJB9	6
GO:0009395	GO:0009395	phospholipid catabolic process	8/678	51/14661	0.00219361340307906	0.0645793738684289	0.0560612397233274	SCARB1/PLA2G5/PLD1/PRKCD/SMPDL3B/PLA2G4A/GDPD1/PNLIPRP2	8
GO:0009152	GO:0009152	purine ribonucleotide biosynthetic process	18/678	184/14661	0.00220657529683114	0.0645793738684289	0.0560612397233274	ACSBG1/PINK1/ATP5ME/SNCA/ATP5F1B/NDUFA9/PPCS/PAICS/PDHA1/ADK/GART/NDUFV1/VCP/GMPS/PANK1/NDUFS2/APRT/NPPC	18
GO:0048738	GO:0048738	cardiac muscle tissue development	21/678	229/14661	0.00221057215655683	0.0645793738684289	0.0560612397233274	MEF2C/EDN1/PLEC/SMAD7/ADAMTS9/MYBPC3/MEF2A/WT1/VEGFA/FHL2/FGFR2/PRKAR1A/IGF1/PRMT1/PKP2/GATA6/HEY1/MSX1/BMP2/RUNX1/RGS2	21
GO:0031330	GO:0031330	negative regulation of cellular catabolic process	20/678	214/14661	0.00223092624395882	0.0647571131150698	0.0562155348475644	PINK1/MAPKAPK2/NRBP2/FEZ2/YBX3/HNRNPA0/GDNF/ETFBKMT/NOP53/PHAX/SGTA/SNCA/TIMP1/HMOX1/TP53/SIRT2/ANXA2/TRAF3IP2/IGF2BP1/LZTS1	20
GO:0051047	GO:0051047	positive regulation of secretion	24/678	276/14661	0.00227209489989388	0.0647571131150698	0.0562155348475644	EDN1/PINK1/UNC13B/ADORA1/MYO18A/LAMP1/PTGES/SYT7/GDNF/DOC2B/XBP1/SNCA/CD2AP/PPID/ANXA2/BAD/PCK2/RGCC/IGF1/RPH3AL/PLA2G4A/ADAM8/GLUL/BMP2	24
GO:0070841	GO:0070841	inclusion body assembly	5/678	21/14661	0.00228535995858055	0.0647571131150698	0.0562155348475644	PSMC5/VCP/PSMC6/BAG3/DNAJB1	5
GO:0051231	GO:0051231	spindle elongation	4/678	13/14661	0.00231916056070986	0.0647571131150698	0.0562155348475644	KIF23/PRC1/BIRC5/CDCA8	4
GO:0051255	GO:0051255	spindle midzone assembly	4/678	13/14661	0.00231916056070986	0.0647571131150698	0.0562155348475644	KIF23/PRC1/BIRC5/CDCA8	4
GO:0055057	GO:0055057	neuroblast division	4/678	13/14661	0.00231916056070986	0.0647571131150698	0.0562155348475644	DOCK7/FGFR2/DCT/SOX5	4
GO:0060670	GO:0060670	branching involved in labyrinthine layer morphogenesis	4/678	13/14661	0.00231916056070986	0.0647571131150698	0.0562155348475644	SPINT2/TMED2/FGFR2/ADM	4
GO:1900103	GO:1900103	positive regulation of endoplasmic reticulum unfolded protein response	4/678	13/14661	0.00231916056070986	0.0647571131150698	0.0562155348475644	BOK/PTPN2/XBP1/PIK3R1	4
GO:0006694	GO:0006694	steroid biosynthetic process	16/678	156/14661	0.00235584812798961	0.0654200903234037	0.0567910641842723	HSD17B3/EGR1/HSD17B1/AKR1B1/HSD17B10/HSD17B11/FDX1/STAR/IDI1/POR/APOE/ADM/NR0B1/WNT4/BMP2/ACAA2	16
GO:0046365	GO:0046365	monosaccharide catabolic process	7/678	41/14661	0.00249643842490931	0.0689453540955827	0.0598513394019097	TP53/BAD/PFKL/GALK1/PKM/TPI1/PGK1	7
GO:0030071	GO:0030071	regulation of mitotic metaphase/anaphase transition	11/678	89/14661	0.00261266390429518	0.071763061806021	0.0622973864593955	BCL7C/RAD21/BIRC5/CDCA8/CENPF/SPC25/PSMG2/SMARCB1/CDC16/ZNF207/DPF3	11
GO:0007015	GO:0007015	actin filament organization	33/678	426/14661	0.00264580008352326	0.0722803979574407	0.0627464850533424	PAK3/RND2/ARPC1B/ESPN/PTK2B/MYO7A/PLEC/EVL/SEMA5A/RHOBTB3/SSH1/CGNL1/PRKCD/CTNNA1/CORO1B/TWF2/ARPC4/ARPC3/WDR1/COTL1/CD2AP/VASP/SHROOM3/ACTG1/CDC42EP3/PIK3R1/RGCC/LIMA1/CDC42EP5/F11R/PLS3/CALD1/WNT4	33
GO:0044706	GO:0044706	multi-multicellular organism process	18/678	188/14661	0.00279137435744373	0.0749264518186727	0.0650435197092928	SERPINE2/EDN1/UCP2/TMED2/DDR1/MAFF/PAPPA/TIMP1/VEGFA/DAZAP1/SP3/VMP1/PRDX3/ADM/FOSB/MAGED2/WNT4/RGS2	18
GO:0061333	GO:0061333	renal tubule morphogenesis	10/678	77/14661	0.00279333254055445	0.0749264518186727	0.0650435197092928	MEF2C/COL4A1/SOX8/ADAMTS16/GDNF/WT1/VEGFA/WNT4/BMP2/LGR4	10
GO:0006706	GO:0006706	steroid catabolic process	5/678	22/14661	0.00284643425983086	0.0749264518186727	0.0650435197092928	YWHAH/SCARB1/SNX17/HSD17B11/APOE	5
GO:0009127	GO:0009127	purine nucleoside monophosphate biosynthetic process	5/678	22/14661	0.00284643425983086	0.0749264518186727	0.0650435197092928	PAICS/ADK/GART/GMPS/APRT	5
GO:0046885	GO:0046885	regulation of hormone biosynthetic process	5/678	22/14661	0.00284643425983086	0.0749264518186727	0.0650435197092928	EGR1/POR/ADM/WNT4/BMP2	5
GO:0051131	GO:0051131	chaperone-mediated protein complex assembly	5/678	22/14661	0.00284643425983086	0.0749264518186727	0.0650435197092928	HSPD1/PSMG2/HSP90AA1/CCT2/TMEM35A	5
GO:2000310	GO:2000310	regulation of NMDA receptor activity	5/678	22/14661	0.00284643425983086	0.0749264518186727	0.0650435197092928	MEF2C/PINK1/PTK2B/APP/DAPK1	5
GO:0062197	GO:0062197	cellular response to chemical stress	26/678	313/14661	0.00287399486829348	0.0752599485199754	0.0653330276032028	MAPK13/EDN1/VNN1/PINK1/HSPB1/AKR1B1/PLEC/EFHD1/NCOA7/CAMKK2/YBX3/MAPK3/EIF2S1/PRKCD/SNCA/HMOX1/CASP3/TP53/SIRT2/BAD/NET1/PRDX3/DAPK1/DNAJA1/JUN/ZNF277	26
GO:0008360	GO:0008360	regulation of cell shape	15/678	145/14661	0.00292723848902106	0.0758680170436535	0.0658608908083119	RND2/PTK2B/PLXNA1/CDC42SE1/RHOBTB3/PARVA/BAMBI/WDR1/PLXNA4/VEGFA/SHROOM3/CDC42EP3/CDC42EP5/F11R/PARVB	15
GO:0046434	GO:0046434	organophosphate catabolic process	15/678	145/14661	0.00292723848902106	0.0758680170436535	0.0658608908083119	NT5E/NUDT3/SCARB1/PLA2G5/DUT/INPP1/PLD1/PRKCD/PDE10A/SUCLG1/SMPDL3B/VCP/PLA2G4A/GDPD1/PNLIPRP2	15
GO:0045862	GO:0045862	positive regulation of proteolysis	27/678	330/14661	0.00297687322376617	0.0767608024128278	0.0666359162011676	BOK/USP50/PINK1/ANP32B/PTK2B/SMAD7/APP/NRDC/ARIH1/MBP/NOP53/HSPD1/SGTA/CSNK1D/SNCA/CLPX/PSMC4/SIRT2/ANXA2/BAD/PSMC5/PSMC2/VCP/PSMC6/APOE/DAPK1/ADAM8	27
GO:0042060	GO:0042060	wound healing	31/678	396/14661	0.00300232415775689	0.0769241204647379	0.0667776923118796	SERPINE2/EDN1/TYRO3/MCAM/HSPB1/DDR1/PDGFA/PLEC/SCARB1/SCRIB/SYT7/ACVRL1/PRKCD/CLIC1/CORO1B/CNN2/XBP1/TIMP1/HMOX1/CASP3/VEGFA/FGFR2/ANXA2/VAV3/ACTG1/IGF1/CDKN1A/PLA2G4A/APOE/F11R/WNT4	31
GO:0040013	GO:0040013	negative regulation of locomotion	29/678	363/14661	0.00301364777443967	0.0769241204647379	0.0667776923118796	MEF2C/SPINT2/ATP1B2/SEMA6C/SIN3B/PADI2/ADORA1/NISCH/SEMA5B/EVL/ING2/SMAD7/SEMA5A/ADAMTS9/ADIPOR1/ACVRL1/CTNNA1/CORO1B/CNN2/PTPN2/TIMP1/HMOX1/GADD45A/HDAC1/CSNK2B/RGCC/APOE/WNT4/SULF1	29
GO:0009112	GO:0009112	nucleobase metabolic process	6/678	32/14661	0.00309429561700874	0.0771434912103739	0.0669681276664316	CTPS2/PAICS/ADK/GART/GMPS/APRT	6
GO:0090183	GO:0090183	regulation of kidney development	6/678	32/14661	0.00309429561700874	0.0771434912103739	0.0669681276664316	SOX8/GDNF/WT1/VEGFA/WNT4/LGR4	6
GO:0006167	GO:0006167	AMP biosynthetic process	4/678	14/14661	0.00312908897865585	0.0771434912103739	0.0669681276664316	PAICS/ADK/GART/APRT	4
GO:0019377	GO:0019377	glycolipid catabolic process	4/678	14/14661	0.00312908897865585	0.0771434912103739	0.0669681276664316	GM2A/FUCA1/PRKCD/PNLIPRP2	4
GO:0032352	GO:0032352	positive regulation of hormone metabolic process	4/678	14/14661	0.00312908897865585	0.0771434912103739	0.0669681276664316	EGR1/POR/ADM/WNT4	4
GO:0051589	GO:0051589	negative regulation of neurotransmitter transport	4/678	14/14661	0.00312908897865585	0.0771434912103739	0.0669681276664316	GPM6B/RAP1B/SNCA/RAP1A	4
GO:1904814	GO:1904814	regulation of protein localization to chromosome, telomeric region	4/678	14/14661	0.00312908897865585	0.0771434912103739	0.0669681276664316	CCT2/CCT5/CCT7/CCT3	4
GO:0051353	GO:0051353	positive regulation of oxidoreductase activity	8/678	54/14661	0.00317470291771364	0.0778880997384695	0.0676145210067984	EDN1/PTK2B/SCARB1/GDNF/SNCA/FDX1/POR/APOE	8
GO:0043524	GO:0043524	negative regulation of neuron apoptotic process	15/678	147/14661	0.00333839380834042	0.0809425666668268	0.0702660983207327	BOK/MEF2C/TYRO3/PINK1/NRBP2/PTK2B/GDNF/KRAS/SNCA/HMOX1/APOE/SNX6/GPI/JUN/ADAM8	15
GO:0006970	GO:0006970	response to osmotic stress	10/678	79/14661	0.00337829101174477	0.0809425666668268	0.0702660983207327	MAPK13/PTK2B/AKR1B1/EFHD1/YBX3/MAP7/HSP90AA1/CASP3/TP53/BAD	10
GO:0051781	GO:0051781	positive regulation of cell division	10/678	79/14661	0.00337829101174477	0.0809425666668268	0.0702660983207327	KIF23/CENPV/PKN2/PDGFA/BIRC5/CDCA8/VEGFA/FGFR2/SIRT2/PDGFC	10
GO:0007091	GO:0007091	metaphase/anaphase transition of mitotic cell cycle	11/678	92/14661	0.00339529563382811	0.0809425666668268	0.0702660983207327	BCL7C/RAD21/BIRC5/CDCA8/CENPF/SPC25/PSMG2/SMARCB1/CDC16/ZNF207/DPF3	11
GO:0010965	GO:0010965	regulation of mitotic sister chromatid separation	11/678	92/14661	0.00339529563382811	0.0809425666668268	0.0702660983207327	BCL7C/RAD21/BIRC5/CDCA8/CENPF/SPC25/PSMG2/SMARCB1/CDC16/ZNF207/DPF3	11
GO:1902099	GO:1902099	regulation of metaphase/anaphase transition of cell cycle	11/678	92/14661	0.00339529563382811	0.0809425666668268	0.0702660983207327	BCL7C/RAD21/BIRC5/CDCA8/CENPF/SPC25/PSMG2/SMARCB1/CDC16/ZNF207/DPF3	11
GO:0046626	GO:0046626	regulation of insulin receptor signaling pathway	9/678	67/14661	0.0035546276416512	0.0834932931566098	0.0724803794548872	PTPRE/NUCKS1/ADIPOR1/GKAP1/SESN3/PRKCD/PTPN2/GRB10/PIK3R1	9
GO:0048645	GO:0048645	animal organ formation	9/678	67/14661	0.0035546276416512	0.0834932931566098	0.0724803794548872	MEF2C/FOLR1/MAPK3/GDNF/WT1/FGFR2/GATA6/SULF1/BMP2	9
GO:0071260	GO:0071260	cellular response to mechanical stimulus	9/678	67/14661	0.0035546276416512	0.0834932931566098	0.0724803794548872	SCX/PLEC/MAPK3/HABP4/CNN2/GADD45A/BAD/BAG3/F11R	9
GO:0071214	GO:0071214	cellular response to abiotic stimulus	25/678	302/14661	0.0035848920884417	0.0834932931566098	0.0724803794548872	MAPK13/EGR1/NUCKS1/SCX/AKR1B1/PLEC/EFHD1/YBX3/MAPK3/HABP4/EIF2S1/PRKCD/CNN2/TIMP1/CASP3/GADD45A/TP53/PPID/BAD/PIK3R1/SPIDR/CDKN1A/NET1/BAG3/F11R	25
GO:0104004	GO:0104004	cellular response to environmental stimulus	25/678	302/14661	0.0035848920884417	0.0834932931566098	0.0724803794548872	MAPK13/EGR1/NUCKS1/SCX/AKR1B1/PLEC/EFHD1/YBX3/MAPK3/HABP4/EIF2S1/PRKCD/CNN2/TIMP1/CASP3/GADD45A/TP53/PPID/BAD/PIK3R1/SPIDR/CDKN1A/NET1/BAG3/F11R	25
GO:0008203	GO:0008203	cholesterol metabolic process	13/678	120/14661	0.00364756591934851	0.0845632942953549	0.0734092455424654	APP/SCARB1/SNX17/ACADVL/FDX1/STAR/IDI1/POR/LIMA1/ACADL/APOE/SOAT1/ACAA2	13
GO:0019319	GO:0019319	hexose biosynthetic process	10/678	80/14661	0.00370517134660814	0.0851822804912279	0.0739465863594106	AKR1B1/FAM3C/ARPP19/PTPN2/MDH2/PCK2/ATF3/GPI/TPI1/PGK1	10
GO:0032868	GO:0032868	response to insulin	22/678	255/14661	0.00372979605921843	0.0851822804912279	0.0739465863594106	EGR1/UCP2/PTPRE/NUCKS1/RAB31/AP3S1/ATP2B1/ADIPOR1/GKAP1/EIF6/SESN3/PRKCD/PTPN2/XBP1/GRB10/PIK3R1/PCK2/HADHA/ADM/PKM/LPL/APRT	22
GO:1903532	GO:1903532	positive regulation of secretion by cell	22/678	255/14661	0.00372979605921843	0.0851822804912279	0.0739465863594106	EDN1/PINK1/UNC13B/MYO18A/LAMP1/PTGES/SYT7/GDNF/DOC2B/SNCA/CD2AP/PPID/ANXA2/BAD/PCK2/RGCC/IGF1/RPH3AL/PLA2G4A/ADAM8/GLUL/BMP2	22
GO:0097193	GO:0097193	intrinsic apoptotic signaling pathway	23/678	271/14661	0.00375638263353421	0.0851822804912279	0.0739465863594106	BOK/VNN1/PINK1/HSPB1/ING2/YBX3/PHLDA3/PRKCD/POLB/PTPN2/TOPORS/XBP1/HMOX1/CASP3/TP53/HDAC1/BAD/PIK3R1/CUL1/UBB/CDKN1A/DNAJA1/MSX1	23
GO:0046456	GO:0046456	icosanoid biosynthetic process	7/678	44/14661	0.00377539193312921	0.0851822804912279	0.0739465863594106	FABP5/EDN1/PTGES/PLA2G5/LTA4H/PTGIS/PLA2G4A	7
GO:0071526	GO:0071526	semaphorin-plexin signaling pathway	7/678	44/14661	0.00377539193312921	0.0851822804912279	0.0739465863594106	EDN1/SEMA6C/PLXNA1/SEMA5B/SEMA5A/GDNF/PLXNA4	7
GO:0007517	GO:0007517	muscle organ development	27/678	336/14661	0.00380942062617817	0.085568052643131	0.074281474479114	MEF2C/EGR1/SCX/SOX8/MAFF/VAMP5/PLEC/SMAD7/YBX3/MYBPC3/CENPF/CD164/MEF2A/KRAS/WT1/COPS2/XBP1/FGFR2/SIRT2/IGF1/ATF3/EMD/BARX2/PKP2/MSX1/DPF3/BMP2	27
GO:0072522	GO:0072522	purine-containing compound biosynthetic process	19/678	209/14661	0.00385672866269445	0.0862473746073353	0.0748711926693548	ACSBG1/PINK1/NT5E/ATP5ME/SNCA/ATP5F1B/NDUFA9/PPCS/PAICS/PDHA1/ADK/GART/NDUFV1/VCP/GMPS/PANK1/NDUFS2/APRT/NPPC	19
GO:0071824	GO:0071824	protein-DNA complex subunit organization	18/678	194/14661	0.00390701924320629	0.0869871156615179	0.0755133605642652	THRA/CENPV/ANP32B/CENPA/GTF2A2/CENPW/TAF10/CENPF/TAF7/SMARCB1/NAP1L1/TP53/TSPYL1/MED22/TCF4/PSMC6/GTF2A1/ACTR6	18
GO:1900076	GO:1900076	regulation of cellular response to insulin stimulus	9/678	68/14661	0.00393305271348883	0.0871826684823358	0.0756831196205977	PTPRE/NUCKS1/ATP2B1/ADIPOR1/GKAP1/PRKCD/PTPN2/GRB10/LPL	9
GO:0006735	GO:0006735	NADH regeneration	4/678	15/14661	0.00411247258793002	0.0892035899544993	0.0774374779602094	PFKL/PKM/TPI1/PGK1	4
GO:0034349	GO:0034349	glial cell apoptotic process	4/678	15/14661	0.00411247258793002	0.0892035899544993	0.0774374779602094	AKAP12/PRKCD/CASP3/TP53	4
GO:0061621	GO:0061621	canonical glycolysis	4/678	15/14661	0.00411247258793002	0.0892035899544993	0.0774374779602094	PFKL/PKM/TPI1/PGK1	4
GO:0061718	GO:0061718	glucose catabolic process to pyruvate	4/678	15/14661	0.00411247258793002	0.0892035899544993	0.0774374779602094	PFKL/PKM/TPI1/PGK1	4
GO:1904874	GO:1904874	positive regulation of telomerase RNA localization to Cajal body	4/678	15/14661	0.00411247258793002	0.0892035899544993	0.0774374779602094	CCT2/CCT5/CCT7/CCT3	4
GO:0000302	GO:0000302	response to reactive oxygen species	17/678	180/14661	0.00414881928794869	0.0896074046209088	0.0777880287547014	MAPK13/EDN1/UCP2/PINK1/PTK2B/CAMKK2/MAPK3/SESN3/PRKCD/HMOX1/CASP3/BAD/NET1/APOE/PRDX3/JUN/ZNF277	17
GO:0051983	GO:0051983	regulation of chromosome segregation	13/678	122/14661	0.00420625553466995	0.090461342434987	0.0785293306539949	BCL7C/RAD21/BIRC5/RCC2/CDCA8/CENPF/SPC25/PSMG2/SMARCB1/CDC16/SIRT2/ZNF207/DPF3	13
GO:0016242	GO:0016242	negative regulation of macroautophagy	6/678	34/14661	0.00424655014371269	0.0907633954338836	0.0787915423257091	PINK1/NRBP2/FEZ2/HMOX1/TP53/LZTS1	6
GO:0008209	GO:0008209	androgen metabolic process	5/678	24/14661	0.00425621779141876	0.0907633954338836	0.0787915423257091	HSD17B3/HSD17B10/HSD17B11/ADM/WNT4	5
GO:2000142	GO:2000142	regulation of DNA-templated transcription initiation	9/678	69/14661	0.00434227285056158	0.0909618429146746	0.0789638142312215	THRA/GTF2A2/TAF10/TAF7/TP53/MED22/PSMC6/JUN/GTF2A1	9
GO:0032869	GO:0032869	cellular response to insulin stimulus	18/678	196/14661	0.00435217816952657	0.0909618429146746	0.0789638142312215	UCP2/PTPRE/NUCKS1/RAB31/AP3S1/ATP2B1/ADIPOR1/GKAP1/SESN3/PRKCD/PTPN2/XBP1/GRB10/PIK3R1/PCK2/PKM/LPL/APRT	18
GO:0014033	GO:0014033	neural crest cell differentiation	11/678	95/14661	0.00435551364965399	0.0909618429146746	0.0789638142312215	MEF2C/EDN1/SEMA6C/SOX8/SEMA5B/FOLR1/SEMA5A/MAPK3/GDNF/KITLG/EFNB1	11
GO:0044784	GO:0044784	metaphase/anaphase transition of cell cycle	11/678	95/14661	0.00435551364965399	0.0909618429146746	0.0789638142312215	BCL7C/RAD21/BIRC5/CDCA8/CENPF/SPC25/PSMG2/SMARCB1/CDC16/ZNF207/DPF3	11
GO:0051306	GO:0051306	mitotic sister chromatid separation	11/678	95/14661	0.00435551364965399	0.0909618429146746	0.0789638142312215	BCL7C/RAD21/BIRC5/CDCA8/CENPF/SPC25/PSMG2/SMARCB1/CDC16/ZNF207/DPF3	11
GO:0014032	GO:0014032	neural crest cell development	10/678	82/14661	0.00443387156037928	0.0919060940153899	0.0797835169341939	EDN1/SEMA6C/SOX8/SEMA5B/FOLR1/SEMA5A/MAPK3/GDNF/KITLG/EFNB1	10
GO:0017015	GO:0017015	regulation of transforming growth factor beta receptor signaling pathway	14/678	137/14661	0.00443828796720078	0.0919060940153899	0.0797835169341939	ING2/SMAD7/FOLR1/PPM1A/TGFB1I1/RASL11B/BAMBI/TP53/ZNF703/HDAC1/PEG10/SNX6/LTBP1/BMP2	14
GO:1901653	GO:1901653	cellular response to peptide	27/678	340/14661	0.00446726445369514	0.0919060940153899	0.0797835169341939	SOCS2/EDN1/UCP2/PTPRE/NUCKS1/RAB31/APP/AP3S1/ATP2B1/ADIPOR1/RANGAP1/CCNA2/GKAP1/SESN3/PRKCD/PTPN2/XBP1/TP53/GRB10/PIK3R1/PCK2/IGF1/POR/SNX6/PKM/LPL/APRT	27
GO:0006979	GO:0006979	response to oxidative stress	30/678	390/14661	0.00447346638856073	0.0919060940153899	0.0797835169341939	MAPK13/EDN1/VNN1/UCP2/PINK1/HSPB1/PSIP1/PTK2B/APP/NCOA7/CAMKK2/MAPK3/SESN3/EIF2S1/PRKCD/HMOX2/SNCA/HMOX1/CASP3/TP53/SIRT2/BAD/PSMB5/NET1/NDUFS2/APOE/PRDX3/DAPK1/JUN/ZNF277	30
GO:0006119	GO:0006119	oxidative phosphorylation	12/678	109/14661	0.00449371696204435	0.091917993194129	0.0797938465901172	CHCHD10/PINK1/COX7A1/ATP5ME/UQCRQ/SNCA/ATP5F1B/NDUFA9/UQCRC1/NDUFV1/VCP/NDUFS2	12
GO:0003206	GO:0003206	cardiac chamber morphogenesis	13/678	123/14661	0.00451041992721488	0.091917993194129	0.0797938465901172	MEF2C/SMAD7/MYBPC3/PARVA/TP53/FHL2/FGFR2/ADAMTS1/PKP2/GATA6/HEY1/DHRS3/BMP2	13
GO:0009135	GO:0009135	purine nucleoside diphosphate metabolic process	11/678	96/14661	0.00471963038496875	0.0953600747752775	0.0827819114955026	NT5E/APP/EIF6/BAD/PFKL/IGF1/GALK1/PKM/GPI/TPI1/PGK1	11
GO:0009179	GO:0009179	purine ribonucleoside diphosphate metabolic process	11/678	96/14661	0.00471963038496875	0.0953600747752775	0.0827819114955026	NT5E/APP/EIF6/BAD/PFKL/IGF1/GALK1/PKM/GPI/TPI1/PGK1	11
GO:0051783	GO:0051783	regulation of nuclear division	14/678	138/14661	0.00473592773418968	0.0953600747752775	0.0827819114955026	EDN1/RAD21/BIRC5/CDCA8/CENPF/SPC25/PSMG2/CDC16/SIRT2/ZNF207/RGCC/IGF1/MSX1/WNT4	14
GO:0016049	GO:0016049	cell growth	34/678	460/14661	0.00480521500340451	0.0963712564571683	0.0836597165170844	KAZALD1/SERPINE2/SOCS2/RND2/EDN1/ISLR2/SEMA6C/SH3GL2/DDR1/PTK2B/PLXNA1/SEMA5B/SMAD7/APP/SEMA5A/ADIPOR1/ACVRL1/WT1/CCDC85B/TWF2/HSP90AA1/PLXNA4/VEGFA/TP53/IGF1/TMEM108/IP6K2/KIF26A/CDKN1A/NET1/APOE/MSX1/RGS2/IGFBP4	34
GO:0046364	GO:0046364	monosaccharide biosynthetic process	10/678	83/14661	0.00483822401329777	0.0966497397755214	0.0839014673909927	AKR1B1/FAM3C/ARPP19/PTPN2/MDH2/PCK2/ATF3/GPI/TPI1/PGK1	10
GO:0048066	GO:0048066	developmental pigmentation	7/678	46/14661	0.00486988634484376	0.0968992345938598	0.0841180533995392	MEF2C/SLC24A5/ADAMTS9/CD63/KITLG/DCT/ATP6AP2	7
GO:0046890	GO:0046890	regulation of lipid biosynthetic process	16/678	168/14661	0.00491455191039633	0.0974044915887962	0.0845566660992028	FABP5/FABP3/EGR1/PDGFA/SCARB1/EIF6/PRKCD/ACADVL/STAR/POR/ACADL/APOE/ADM/NR0B1/WNT4/BMP2	16
GO:2000144	GO:2000144	positive regulation of DNA-templated transcription initiation	8/678	58/14661	0.00497676888411782	0.0980159822919773	0.0850875000922586	GTF2A2/TAF10/TAF7/TP53/MED22/PSMC6/JUN/GTF2A1	8
GO:0016052	GO:0016052	carbohydrate catabolic process	14/678	139/14661	0.00504949851446178	0.0980159822919773	0.0850875000922586	GM2A/APP/EIF6/TP53/BAD/PFKL/IGF1/STBD1/GALK1/GK5/PKM/GPI/TPI1/PGK1	14
GO:0006644	GO:0006644	phospholipid metabolic process	28/678	360/14661	0.00509040179552496	0.0980159822919773	0.0850875000922586	SOCS2/FABP5/FABP3/PLPPR4/ITPKB/PDGFA/DNAJC19/CHKA/SCARB1/PLA2G5/VAPA/INPP1/PLD1/PRKCD/SNCA/PIGX/PIK3R1/IDI1/SMPDL3B/IP6K2/ISYNA1/HADHA/PLA2G4A/GATA6/LPL/GDPD1/NAAA/PNLIPRP2	28
GO:0046033	GO:0046033	AMP metabolic process	5/678	25/14661	0.00512119293109623	0.0980159822919773	0.0850875000922586	NT5E/PAICS/ADK/GART/APRT	5
GO:0072273	GO:0072273	metanephric nephron morphogenesis	5/678	25/14661	0.00512119293109623	0.0980159822919773	0.0850875000922586	SOX8/GDNF/WT1/WNT4/LGR4	5
GO:0010565	GO:0010565	regulation of cellular ketone metabolic process	13/678	125/14661	0.00517185031517361	0.0980159822919773	0.0850875000922586	FABP5/FABP3/EGR1/NCOR2/EIF6/ETFBKMT/SNCA/ACADVL/STAR/ACADL/ADM/WNT4/BMP2	13
GO:0044772	GO:0044772	mitotic cell cycle phase transition	32/678	428/14661	0.00517806864297816	0.0980159822919773	0.0850875000922586	BCL7C/TPD52L1/EIF4EBP1/RAD21/BIRC5/APP/ARPP19/RCC2/TAF10/CDCA8/CENPF/CKS1B/WEE1/SPC25/CCNA2/NOP53/MTA3/PSMG2/SMARCB1/CDC16/TP53/SIRT2/ZFP36L2/ZNF207/CCNG2/CUL1/RGCC/CDKN1A/ADAMTS1/LZTS1/DPF3/CCNJL	32
GO:0120254	GO:0120254	olefinic compound metabolic process	12/678	111/14661	0.00520339949930996	0.0980159822919773	0.0850875000922586	HSD17B3/GSTM2/EGR1/HSD17B1/AKR1B1/PTGIS/PLA2G4A/ADM/DHRS3/WNT4/BMP2/PNLIP	12
GO:0006367	GO:0006367	transcription initiation at RNA polymerase II promoter	10/678	84/14661	0.00527097258062062	0.0980159822919773	0.0850875000922586	THRA/GTF2A2/TAF10/TAF7/TP53/MED22/PSMC6/GTF2E2/POLR2G/GTF2A1	10
GO:0010566	GO:0010566	regulation of ketone biosynthetic process	4/678	16/14661	0.00528513370604922	0.0980159822919773	0.0850875000922586	EGR1/ADM/WNT4/BMP2	4
GO:0034638	GO:0034638	phosphatidylcholine catabolic process	4/678	16/14661	0.00528513370604922	0.0980159822919773	0.0850875000922586	SCARB1/PLA2G5/PLA2G4A/PNLIPRP2	4
GO:0042407	GO:0042407	cristae formation	4/678	16/14661	0.00528513370604922	0.0980159822919773	0.0850875000922586	CHCHD10/PINK1/APOOL/SAMM50	4
GO:0043116	GO:0043116	negative regulation of vascular permeability	4/678	16/14661	0.00528513370604922	0.0980159822919773	0.0850875000922586	SH3GL2/AKAP12/VEGFA/ADM	4
GO:0061684	GO:0061684	chaperone-mediated autophagy	4/678	16/14661	0.00528513370604922	0.0980159822919773	0.0850875000922586	HSP90AA1/SNCA/HSPA8/BAG3	4
GO:0070200	GO:0070200	establishment of protein localization to telomere	4/678	16/14661	0.00528513370604922	0.0980159822919773	0.0850875000922586	CCT2/CCT5/CCT7/CCT3	4
GO:1900117	GO:1900117	regulation of execution phase of apoptosis	4/678	16/14661	0.00528513370604922	0.0980159822919773	0.0850875000922586	BOK/TP53/SIRT2/PTGIS	4
GO:2000434	GO:2000434	regulation of protein neddylation	4/678	16/14661	0.00528513370604922	0.0980159822919773	0.0850875000922586	COPS4/COPS2/COPS5/COPS6	4
GO:0030198	GO:0030198	extracellular matrix organization	24/678	295/14661	0.0052944921182647	0.0980159822919773	0.0850875000922586	KAZALD1/SPINT2/FBLN2/GPM6B/COL27A1/COL4A1/COLGALT1/DDR1/SCX/NID1/APP/ADAMTS9/ADAMTS16/MMP11/WT1/ANXA2/RGCC/MATN2/TGFBI/ADAMTS1/ADAM8/SULF1/BMP2/RUNX1	24
GO:1901361	GO:1901361	organic cyclic compound catabolic process	33/678	446/14661	0.00533665599191661	0.0983937946030499	0.0854154782882786	NT5E/YWHAH/MAPKAPK2/NUDT3/ZC3HAV1/YBX3/HNRNPA0/SCARB1/LSM6/DUT/GDNF/PRKCD/PDE10A/HMOX2/CNOT2/PHAX/SUCLG1/SNX17/MAOA/HMOX1/HSD17B11/UROD/SND1/ZFP36L2/PNRC2/TRAF3IP2/AASDHPPT/VCP/KYAT3/IGF2BP1/APOE/RNH1/POLR2G	33
GO:0072594	GO:0072594	establishment of protein localization to organelle	30/678	395/14661	0.00535562845702934	0.0983937946030499	0.0854154782882786	CHCHD4/PINK1/LAMP1/DNAJC19/SCRIB/GET4/CHP2/PRKCD/HSPD1/SGTA/OXA1L/HSP90AA1/MAN1A1/TP53/PMPCB/SAMM50/CCT2/PEX2/HSPA8/TRAF3IP2/PIK3R1/HDAC3/SPIDR/CCT5/CCT7/CDKN1A/CCT3/BAG3/DNAJA1/NUP62CL	30
GO:1903844	GO:1903844	regulation of cellular response to transforming growth factor beta stimulus	14/678	140/14661	0.0053796049311894	0.0983937946030499	0.0854154782882786	ING2/SMAD7/FOLR1/PPM1A/TGFB1I1/RASL11B/BAMBI/TP53/ZNF703/HDAC1/PEG10/SNX6/LTBP1/BMP2	14
GO:0007178	GO:0007178	transmembrane receptor protein serine/threonine kinase signaling pathway	28/678	362/14661	0.00548471689546702	0.0983937946030499	0.0854154782882786	EGR1/GREM2/SCX/ING2/SMAD7/FOLR1/PPM1A/MAPK3/ACVRL1/FST/TGFB1I1/RASL11B/BAMBI/FNTA/TGIF2/TP53/ZNF703/HDAC1/CSNK2B/PEG10/SNX6/LTBP1/GATA6/MSX1/JUN/SULF1/BMP2/AMHR2	28
GO:0006984	GO:0006984	ER-nucleus signaling pathway	7/678	47/14661	0.00549915729481097	0.0983937946030499	0.0854154782882786	BOK/TMED2/TMCO1/EIF2S1/PTPN2/XBP1/TP53	7
GO:0033046	GO:0033046	negative regulation of sister chromatid segregation	7/678	47/14661	0.00549915729481097	0.0983937946030499	0.0854154782882786	RAD21/BIRC5/CDCA8/CENPF/SPC25/PSMG2/ZNF207	7
GO:0033048	GO:0033048	negative regulation of mitotic sister chromatid segregation	7/678	47/14661	0.00549915729481097	0.0983937946030499	0.0854154782882786	RAD21/BIRC5/CDCA8/CENPF/SPC25/PSMG2/ZNF207	7
GO:0045841	GO:0045841	negative regulation of mitotic metaphase/anaphase transition	7/678	47/14661	0.00549915729481097	0.0983937946030499	0.0854154782882786	RAD21/BIRC5/CDCA8/CENPF/SPC25/PSMG2/ZNF207	7
GO:2000816	GO:2000816	negative regulation of mitotic sister chromatid separation	7/678	47/14661	0.00549915729481097	0.0983937946030499	0.0854154782882786	RAD21/BIRC5/CDCA8/CENPF/SPC25/PSMG2/ZNF207	7
GO:0043062	GO:0043062	extracellular structure organization	24/678	296/14661	0.0055186360602671	0.0983937946030499	0.0854154782882786	KAZALD1/SPINT2/FBLN2/GPM6B/COL27A1/COL4A1/COLGALT1/DDR1/SCX/NID1/APP/ADAMTS9/ADAMTS16/MMP11/WT1/ANXA2/RGCC/MATN2/TGFBI/ADAMTS1/ADAM8/SULF1/BMP2/RUNX1	24
GO:0001658	GO:0001658	branching involved in ureteric bud morphogenesis	8/678	59/14661	0.00553012111272875	0.0983937946030499	0.0854154782882786	SOX8/ADAMTS16/GDNF/WT1/VEGFA/WNT4/BMP2/LGR4	8
GO:0031331	GO:0031331	positive regulation of cellular catabolic process	30/678	396/14661	0.00554852225205169	0.0983937946030499	0.0854154782882786	PINK1/ZC3HAV1/PTK2B/SMAD7/APP/CAMKK2/NRDC/MAPK3/ARIH1/TMEM59/SESN3/NOP53/PRKCD/VDAC1/CNOT2/SGTA/CSNK1D/SNCA/HMOX1/SIRT2/ZFP36L2/BAD/IGF1/VCP/IGF2BP1/APOE/DAPK1/BAG3/POLR2G/ADAM8	30
GO:0071375	GO:0071375	cellular response to peptide hormone stimulus	23/678	280/14661	0.00557978624770079	0.0986022366988804	0.0855964265013504	SOCS2/EDN1/UCP2/PTPRE/NUCKS1/RAB31/AP3S1/ATP2B1/ADIPOR1/RANGAP1/CCNA2/GKAP1/SESN3/PRKCD/PTPN2/XBP1/GRB10/PIK3R1/PCK2/POR/PKM/LPL/APRT	23
GO:0071241	GO:0071241	cellular response to inorganic substance	18/678	201/14661	0.00565036484337971	0.0992848415062598	0.0861889945219193	MEF2C/EDN1/HSD17B1/ITPKB/APP/SYT7/MAPK3/MEF2A/CCNA2/CHP2/EIF2S1/SNCA/HMOX1/BAD/SPIDR/FOSB/JUN/CPNE8	18
GO:0090287	GO:0090287	regulation of cellular response to growth factor stimulus	25/678	313/14661	0.00565770367111255	0.0992848415062598	0.0861889945219193	GREM2/ING2/SMAD7/FOLR1/PPM1A/ACVRL1/FST/CD63/TGFB1I1/RASL11B/BAMBI/TP53/GRB10/ZNF703/HDAC1/TSPAN12/TMEM108/PEG10/SNX6/LTBP1/GATA6/MSX1/WNT4/SULF1/BMP2	25
GO:0008037	GO:0008037	cell recognition	14/678	141/14661	0.00572686190212708	0.100150726828202	0.0869406680315631	MYO18A/FOLR1/APP/SEMA5A/SCARB1/PLA2G5/EMB/CASP3/PALLD/CCT2/CCT5/CCT7/CCT3/COLEC12	14
GO:0045229	GO:0045229	external encapsulating structure organization	24/678	297/14661	0.00575059951598107	0.100219068806098	0.0869999955811583	KAZALD1/SPINT2/FBLN2/GPM6B/COL27A1/COL4A1/COLGALT1/DDR1/SCX/NID1/APP/ADAMTS9/ADAMTS16/MMP11/WT1/ANXA2/RGCC/MATN2/TGFBI/ADAMTS1/ADAM8/SULF1/BMP2/RUNX1	24
GO:0007179	GO:0007179	transforming growth factor beta receptor signaling pathway	18/678	202/14661	0.00594457185963852	0.102779923785025	0.0892230692387444	ING2/SMAD7/FOLR1/PPM1A/ACVRL1/TGFB1I1/RASL11B/BAMBI/FNTA/TP53/ZNF703/HDAC1/PEG10/SNX6/LTBP1/JUN/BMP2/AMHR2	18
GO:0008585	GO:0008585	female gonad development	11/678	99/14661	0.00595855118104714	0.102779923785025	0.0892230692387444	ACSBG1/FST/WT1/CTNNA1/KITLG/CASP3/VEGFA/UBB/ADAMTS1/WNT4/AMHR2	11
GO:0034754	GO:0034754	cellular hormone metabolic process	11/678	99/14661	0.00595855118104714	0.102779923785025	0.0892230692387444	HSD17B3/EGR1/HSD17B1/AKR1B1/HSD17B10/HSD17B11/ADM/DHRS3/WNT4/BMP2/PNLIP	11
GO:0007264	GO:0007264	small GTPase mediated signal transduction	34/678	467/14661	0.00603535197499731	0.103601169907421	0.0899359915385689	ARHGDIG/RND2/MMD2/USP50/TIAM1/ITPKB/NISCH/DOCK7/RASGEF1C/CDC42SE1/RHOBTB3/CGNL1/CCNA2/RAP1B/KRAS/PLD1/KITLG/RASA3/HMOX1/TP53/CD2AP/DOCK9/VAV3/CDC42EP3/IGF1/NUCB2/CDKN1A/NET1/APOE/CDC42EP5/RAP1A/F11R/JUN/DOCK4	34
GO:0046037	GO:0046037	GMP metabolic process	5/678	26/14661	0.00610357556518479	0.103601169907421	0.0899359915385689	PAICS/ADK/GART/GMPS/APRT	5
GO:0070199	GO:0070199	establishment of protein localization to chromosome	5/678	26/14661	0.00610357556518479	0.103601169907421	0.0899359915385689	CCT2/SPIDR/CCT5/CCT7/CCT3	5
GO:0090382	GO:0090382	phagosome maturation	5/678	26/14661	0.00610357556518479	0.103601169907421	0.0899359915385689	RAB20/MYO7A/RAB31/PLA2G5/SYT7	5
GO:0043462	GO:0043462	regulation of ATP-dependent activity	8/678	60/14661	0.00612915508553995	0.103601169907421	0.0899359915385689	ATP1B2/C4orf3/MYBPC3/OXA1L/TP53/AHSA1/VMP1/DNAJB1	8
GO:0060260	GO:0060260	regulation of transcription initiation by RNA polymerase II	8/678	60/14661	0.00612915508553995	0.103601169907421	0.0899359915385689	THRA/GTF2A2/TAF10/TAF7/TP53/MED22/PSMC6/GTF2A1	8
GO:0046622	GO:0046622	positive regulation of organ growth	7/678	48/14661	0.00618739554981446	0.104236990362541	0.0904879461460584	MEF2C/EDN1/YBX3/WT1/FGFR2/IGF1/GATA6	7
GO:1901214	GO:1901214	regulation of neuron death	24/678	299/14661	0.00623880350662063	0.104613626125031	0.0908149029823444	PAK3/BOK/MEF2C/EGR1/TYRO3/PINK1/ADORA1/NRBP2/PTK2B/NCOA7/GDNF/KRAS/EIF2S1/SNCA/HMOX1/CASP3/TP53/BAD/UBB/APOE/SNX6/GPI/JUN/ADAM8	24
GO:0006164	GO:0006164	purine nucleotide biosynthetic process	18/678	203/14661	0.006251150591563	0.104613626125031	0.0908149029823444	ACSBG1/PINK1/ATP5ME/SNCA/ATP5F1B/NDUFA9/PPCS/PAICS/PDHA1/ADK/GART/NDUFV1/VCP/GMPS/PANK1/NDUFS2/APRT/NPPC	18
GO:0051222	GO:0051222	positive regulation of protein transport	22/678	267/14661	0.00639473592145398	0.106663350980292	0.0925942654876504	ZDHHC2/PINK1/UNC13B/ANP32B/MYO18A/PPM1A/CHP2/PRKCD/HSP90AA1/DOC2B/CD2AP/PPID/BAD/PIK3R1/PCK2/HDAC3/IGF1/RPH3AL/EMD/BAG3/ADAM8/GLUL	22
GO:0055090	GO:0055090	acylglycerol homeostasis	6/678	37/14661	0.00652927427573321	0.107839713037764	0.0936154632998143	ADORA1/SCARB1/XBP1/ANGPTL4/APOE/LPL	6
GO:0060421	GO:0060421	positive regulation of heart growth	6/678	37/14661	0.00652927427573321	0.107839713037764	0.0936154632998143	MEF2C/EDN1/WT1/FGFR2/IGF1/GATA6	6
GO:0070328	GO:0070328	triglyceride homeostasis	6/678	37/14661	0.00652927427573321	0.107839713037764	0.0936154632998143	ADORA1/SCARB1/XBP1/ANGPTL4/APOE/LPL	6
GO:0043523	GO:0043523	regulation of neuron apoptotic process	18/678	204/14661	0.00657047567729448	0.108166723364972	0.0938993403838965	PAK3/BOK/MEF2C/TYRO3/PINK1/NRBP2/PTK2B/GDNF/KRAS/SNCA/HMOX1/CASP3/TP53/APOE/SNX6/GPI/JUN/ADAM8	18
GO:0006071	GO:0006071	glycerol metabolic process	4/678	17/14661	0.00666198574638796	0.108963352628624	0.0945908928323796	PCK2/PLA2G4A/GK5/TPI1	4
GO:0051988	GO:0051988	regulation of attachment of spindle microtubules to kinetochore	4/678	17/14661	0.00666198574638796	0.108963352628624	0.0945908928323796	BIRC5/RCC2/CDCA8/SIRT2	4
GO:0042176	GO:0042176	regulation of protein catabolic process	26/678	334/14661	0.00671946867577792	0.109549015120586	0.0950993054011625	SERPINE2/ZDHHC2/PINK1/ODC1/SMAD7/NRDC/ARIH1/NOP53/SGTA/HSP90AA1/CSNK1D/SNCA/TIMP1/NDFIP1/PSMC4/PSMD2/SIRT2/ANXA2/PSMC5/PSMC2/VCP/UBB/PSMC6/APOE/RNF128/ADAM8	26
GO:0034308	GO:0034308	primary alcohol metabolic process	9/678	74/14661	0.00690902503615282	0.110961471574559	0.0963254563394833	AKR1B1/ALDH1B1/IGF1/DHRS3/GDPD1/WNT4/BMP2/NAAA/PNLIP	9
GO:0001837	GO:0001837	epithelial to mesenchymal transition	15/678	159/14661	0.00691412450195138	0.110961471574559	0.0963254563394833	EDN1/TIAM1/SMAD7/POFUT2/ADIPOR1/TGFB1I1/BAMBI/ZNF703/FGFR2/RGCC/IGF1/HEY1/MSX1/WNT4/BMP2	15
GO:0033045	GO:0033045	regulation of sister chromatid segregation	11/678	101/14661	0.00691734569426263	0.110961471574559	0.0963254563394833	BCL7C/RAD21/BIRC5/CDCA8/CENPF/SPC25/PSMG2/SMARCB1/CDC16/ZNF207/DPF3	11
GO:0051985	GO:0051985	negative regulation of chromosome segregation	7/678	49/14661	0.00693783637070846	0.110961471574559	0.0963254563394833	RAD21/BIRC5/CDCA8/CENPF/SPC25/PSMG2/ZNF207	7
GO:1902100	GO:1902100	negative regulation of metaphase/anaphase transition of cell cycle	7/678	49/14661	0.00693783637070846	0.110961471574559	0.0963254563394833	RAD21/BIRC5/CDCA8/CENPF/SPC25/PSMG2/ZNF207	7
GO:1905819	GO:1905819	negative regulation of chromosome separation	7/678	49/14661	0.00693783637070846	0.110961471574559	0.0963254563394833	RAD21/BIRC5/CDCA8/CENPF/SPC25/PSMG2/ZNF207	7
GO:0051402	GO:0051402	neuron apoptotic process	20/678	237/14661	0.00703089058465989	0.111839164707693	0.0970873801890457	PAK3/BOK/MEF2C/TYRO3/PINK1/NRBP2/PTK2B/APP/GDNF/KRAS/POLB/SNCA/HMOX1/CASP3/TP53/APOE/SNX6/GPI/JUN/ADAM8	20
GO:0048732	GO:0048732	gland development	31/678	420/14661	0.00703697158232022	0.111839164707693	0.0970873801890457	SERPINE2/THRA/SOCS2/EDN1/UCP2/HOXB9/DDR1/PLXNA1/PDGFA/TAF10/NCOR2/SCRIB/MAPK3/WT1/POLB/SMARCB1/XBP1/HMOX1/VEGFA/ZNF703/FGFR2/PCK2/SP3/GATA6/MSX1/JUN/APRT/NR0B1/WNT4/SULF1/BMP2	31
GO:0051085	GO:0051085	chaperone cofactor-dependent protein refolding	5/678	27/14661	0.00721118399070812	0.114248664228962	0.099179062442737	BAG1/DNAJC7/HSPA8/DNAJB4/DNAJB1	5
GO:0048864	GO:0048864	stem cell development	10/678	88/14661	0.00731267083239223	0.115081309616111	0.0999018804240419	EDN1/SEMA6C/SOX8/SEMA5B/FOLR1/SEMA5A/MAPK3/GDNF/KITLG/EFNB1	10
GO:0048588	GO:0048588	developmental cell growth	19/678	222/14661	0.00733135179848112	0.115081309616111	0.0999018804240419	RND2/EDN1/ISLR2/SEMA6C/SH3GL2/DDR1/PLXNA1/SEMA5B/SMAD7/APP/SEMA5A/TWF2/HSP90AA1/PLXNA4/VEGFA/IGF1/TMEM108/APOE/RGS2	19
GO:0031668	GO:0031668	cellular response to extracellular stimulus	20/678	238/14661	0.00735482053937554	0.115081309616111	0.0999018804240419	UCP2/PLEC/FOLR1/ATP2B1/MAPK3/SESN3/EIF2S1/XBP1/HMOX1/TP53/PLIN3/HSPA8/TRIM24/ATF3/KIF26A/CDKN1A/LPL/ASNS/WNT4/GLUL	20
GO:0048863	GO:0048863	stem cell differentiation	20/678	238/14661	0.00735482053937554	0.115081309616111	0.0999018804240419	MEF2C/EDN1/SEMA6C/SOX8/SEMA5B/FOLR1/SEMA5A/MAPK3/GDNF/MTA3/KITLG/TP53/FGFR2/HDAC1/ZFP36L2/SOX5/EFNB1/GATA6/MSX1/KDM3A	20
GO:0042307	GO:0042307	positive regulation of protein import into nucleus	6/678	38/14661	0.00745727471576218	0.116324279053895	0.10098089998472	CHP2/PRKCD/HSP90AA1/PIK3R1/HDAC3/BAG3	6
GO:0030833	GO:0030833	regulation of actin filament polymerization	13/678	131/14661	0.0076332530468774	0.118702956612057	0.103045825746996	PAK3/ARPC1B/PTK2B/EVL/SSH1/PRKCD/TWF2/ARPC4/ARPC3/COTL1/VASP/CDC42EP3/CDC42EP5	13
GO:1901617	GO:1901617	organic hydroxy compound biosynthetic process	19/678	223/14661	0.0076797367516015	0.119059477124521	0.103355320570472	HSD17B3/HSD17B1/SLC24A5/ITPKB/PTK2B/PSAT1/SNCA/HSD17B10/DCT/PCK2/STAR/IDI1/POR/IP6K2/ISYNA1/APOE/WNT4/BMP2/ACAA2	19
GO:0090101	GO:0090101	negative regulation of transmembrane receptor protein serine/threonine kinase signaling pathway	14/678	146/14661	0.00774259922523127	0.119473481733291	0.103714717235823	GREM2/ING2/SMAD7/PPM1A/FST/TGFB1I1/RASL11B/BAMBI/TP53/HDAC1/PEG10/SNX6/LTBP1/BMP2	14
GO:0060688	GO:0060688	regulation of morphogenesis of a branching structure	7/678	50/14661	0.00775372022329232	0.119473481733291	0.103714717235823	SOX8/PDGFA/GDNF/VEGFA/FGFR2/SULF1/LGR4	7
GO:0070997	GO:0070997	neuron death	26/678	338/14661	0.00779911565155444	0.119807691498347	0.10400484413911	PAK3/BOK/MEF2C/EGR1/TYRO3/PINK1/ADORA1/NRBP2/PTK2B/APP/NCOA7/GDNF/KRAS/EIF2S1/POLB/SNCA/HMOX1/CASP3/TP53/BAD/UBB/APOE/SNX6/GPI/JUN/ADAM8	26
GO:0043434	GO:0043434	response to peptide hormone	29/678	389/14661	0.00784977677744783	0.120220520706731	0.104363220441475	SOCS2/EDN1/EGR1/UCP2/PTPRE/NUCKS1/RAB31/AP3S1/ATP2B1/ADIPOR1/RANGAP1/CCNA2/GKAP1/EIF6/SESN3/PRKCD/PTPN2/LTA4H/XBP1/TIMP1/GRB10/PIK3R1/PCK2/POR/HADHA/ADM/PKM/LPL/APRT	29
GO:0046545	GO:0046545	development of primary female sexual characteristics	11/678	103/14661	0.00799268659621713	0.121353490661854	0.105346749646681	ACSBG1/FST/WT1/CTNNA1/KITLG/CASP3/VEGFA/UBB/ADAMTS1/WNT4/AMHR2	11
GO:1905818	GO:1905818	regulation of chromosome separation	11/678	103/14661	0.00799268659621713	0.121353490661854	0.105346749646681	BCL7C/RAD21/BIRC5/CDCA8/CENPF/SPC25/PSMG2/SMARCB1/CDC16/ZNF207/DPF3	11
GO:0007005	GO:0007005	mitochondrion organization	34/678	476/14661	0.00799578796802483	0.121353490661854	0.105346749646681	CHCHD10/BOK/CHCHD4/EDN1/PINK1/VAT1/SMIM20/PLEC/DNAJC19/COX7A1/CAMKK2/MEF2A/STMP1/ARMCX3/HSPD1/VDAC1/CDC37/OXA1L/HSP90AA1/APOOL/SNCA/HSD17B10/TP53/PMPCB/SAMM50/TMEM11/NDUFA9/ALKBH7/BAD/IGF1/NDUFS2/PRDX3/BAG3/ACAA2	34
GO:0022408	GO:0022408	negative regulation of cell-cell adhesion	16/678	177/14661	0.00804528392287481	0.121739116605417	0.105681510843184	SERPINE2/SPINT2/SMAD7/SCRIB/MBP/PRKCD/PTPN2/CASP3/VEGFA/NDFIP1/ZNF703/PRKAR1A/RGCC/BMP2/PODXL/RUNX1	16
GO:0001558	GO:0001558	regulation of cell growth	29/678	390/14661	0.0081210039278016	0.122376867721948	0.106235141454414	KAZALD1/SERPINE2/SOCS2/RND2/EDN1/ISLR2/SEMA6C/DDR1/PTK2B/SEMA5B/SMAD7/SEMA5A/ADIPOR1/ACVRL1/WT1/CCDC85B/TWF2/PLXNA4/VEGFA/TP53/IGF1/IP6K2/KIF26A/CDKN1A/NET1/APOE/MSX1/RGS2/IGFBP4	29
GO:0001845	GO:0001845	phagolysosome assembly	4/678	18/14661	0.00825692756097829	0.122376867721948	0.106235141454414	RAB20/MYO7A/PLA2G5/SYT7	4
GO:0010544	GO:0010544	negative regulation of platelet activation	4/678	18/14661	0.00825692756097829	0.122376867721948	0.106235141454414	SERPINE2/PDGFA/PRKCD/APOE	4
GO:0036499	GO:0036499	PERK-mediated unfolded protein response	4/678	18/14661	0.00825692756097829	0.122376867721948	0.106235141454414	BOK/TMED2/EIF2S1/PTPN2	4
GO:0046827	GO:0046827	positive regulation of protein export from nucleus	4/678	18/14661	0.00825692756097829	0.122376867721948	0.106235141454414	ANP32B/PPM1A/EMD/BAG3	4
GO:0090190	GO:0090190	positive regulation of branching involved in ureteric bud morphogenesis	4/678	18/14661	0.00825692756097829	0.122376867721948	0.106235141454414	SOX8/GDNF/VEGFA/LGR4	4
GO:1904872	GO:1904872	regulation of telomerase RNA localization to Cajal body	4/678	18/14661	0.00825692756097829	0.122376867721948	0.106235141454414	CCT2/CCT5/CCT7/CCT3	4
GO:0046660	GO:0046660	female sex differentiation	12/678	118/14661	0.00841518945882036	0.123096559377129	0.106859904501671	TYRO3/ACSBG1/FST/WT1/CTNNA1/KITLG/CASP3/VEGFA/UBB/ADAMTS1/WNT4/AMHR2	12
GO:0001516	GO:0001516	prostaglandin biosynthetic process	5/678	28/14661	0.00845162368497504	0.123096559377129	0.106859904501671	FABP5/EDN1/PTGES/PTGIS/PLA2G4A	5
GO:0003416	GO:0003416	endochondral bone growth	5/678	28/14661	0.00845162368497504	0.123096559377129	0.106859904501671	COL27A1/BNC2/FGFR2/POR/NPPC	5
GO:0009651	GO:0009651	response to salt stress	5/678	28/14661	0.00845162368497504	0.123096559377129	0.106859904501671	PTK2B/AKR1B1/EFHD1/HSP90AA1/TP53	5
GO:0045940	GO:0045940	positive regulation of steroid metabolic process	5/678	28/14661	0.00845162368497504	0.123096559377129	0.106859904501671	STAR/POR/APOE/ADM/WNT4	5
GO:0046457	GO:0046457	prostanoid biosynthetic process	5/678	28/14661	0.00845162368497504	0.123096559377129	0.106859904501671	FABP5/EDN1/PTGES/PTGIS/PLA2G4A	5
GO:0007595	GO:0007595	lactation	6/678	39/14661	0.00847677346571002	0.123108083608329	0.106869908666302	SOCS2/DDR1/NCOR2/XBP1/VEGFA/APRT	6
GO:0007565	GO:0007565	female pregnancy	15/678	163/14661	0.00862852627624029	0.124787098821787	0.108327458790163	UCP2/TMED2/DDR1/PAPPA/TIMP1/VEGFA/DAZAP1/SP3/VMP1/PRDX3/ADM/FOSB/MAGED2/WNT4/RGS2	15
GO:0060562	GO:0060562	epithelial tube morphogenesis	25/678	324/14661	0.00864176584638415	0.124787098821787	0.108327458790163	MEF2C/SPINT2/EDN1/COL4A1/TMED2/DDR1/SOX8/FOLR1/SCRIB/ADAMTS16/GDNF/ACVRL1/KRAS/WT1/CASP3/VEGFA/FGFR2/CSNK2B/VASP/SHROOM3/ADM/WNT4/BMP2/LGR4/PODXL	25
GO:0031669	GO:0031669	cellular response to nutrient levels	18/678	210/14661	0.00877572245686196	0.1263604025555	0.109693240966264	UCP2/FOLR1/ATP2B1/MAPK3/SESN3/EIF2S1/XBP1/HMOX1/TP53/PLIN3/HSPA8/TRIM24/ATF3/CDKN1A/LPL/ASNS/WNT4/GLUL	18
GO:0006094	GO:0006094	gluconeogenesis	9/678	77/14661	0.00892803535426304	0.127825186063585	0.110964816927295	FAM3C/ARPP19/PTPN2/MDH2/PCK2/ATF3/GPI/TPI1/PGK1	9
GO:0006096	GO:0006096	glycolytic process	9/678	77/14661	0.00892803535426304	0.127825186063585	0.110964816927295	APP/EIF6/PFKL/IGF1/GALK1/PKM/GPI/TPI1/PGK1	9
GO:0019646	GO:0019646	aerobic electron transport chain	8/678	64/14661	0.0090286700805775	0.127825455601013	0.110965050912257	PINK1/COX7A1/UQCRQ/SNCA/NDUFA9/UQCRC1/NDUFV1/NDUFS2	8
GO:0060675	GO:0060675	ureteric bud morphogenesis	8/678	64/14661	0.0090286700805775	0.127825455601013	0.110965050912257	SOX8/ADAMTS16/GDNF/WT1/VEGFA/WNT4/BMP2/LGR4	8
GO:0031032	GO:0031032	actomyosin structure organization	17/678	195/14661	0.00910421141294083	0.127825455601013	0.110965050912257	EDN1/MYO18A/PTK2B/PLEC/EVL/MEF2A/CGNL1/EPB41L2/CNN2/FRMD6/WDR1/PRKAR1A/ACTG1/PIK3R1/RGCC/F11R/WNT4	17
GO:0016125	GO:0016125	sterol metabolic process	13/678	134/14661	0.00916988832758948	0.127825455601013	0.110965050912257	APP/SCARB1/SNX17/ACADVL/FDX1/STAR/IDI1/POR/LIMA1/ACADL/APOE/SOAT1/ACAA2	13
GO:0016331	GO:0016331	morphogenesis of embryonic epithelium	14/678	149/14661	0.00919921104877009	0.127825455601013	0.110965050912257	SPINT2/TMED2/SOX8/FOLR1/SCRIB/GDNF/TGFB1I1/CASP3/FGFR2/VASP/SHROOM3/ADM/WNT4/SULF1	14
GO:0006787	GO:0006787	porphyrin-containing compound catabolic process	3/678	10/14661	0.00925684937672549	0.127825455601013	0.110965050912257	HMOX2/HMOX1/UROD	3
GO:0033015	GO:0033015	tetrapyrrole catabolic process	3/678	10/14661	0.00925684937672549	0.127825455601013	0.110965050912257	HMOX2/HMOX1/UROD	3
GO:0033539	GO:0033539	fatty acid beta-oxidation using acyl-CoA dehydrogenase	3/678	10/14661	0.00925684937672549	0.127825455601013	0.110965050912257	ETFBKMT/ACADVL/ACADL	3
GO:0043922	GO:0043922	negative regulation by host of viral transcription	3/678	10/14661	0.00925684937672549	0.127825455601013	0.110965050912257	NUCKS1/HDAC1/JUN	3
GO:0072173	GO:0072173	metanephric tubule morphogenesis	3/678	10/14661	0.00925684937672549	0.127825455601013	0.110965050912257	SOX8/WNT4/LGR4	3
GO:0098779	GO:0098779	positive regulation of mitophagy in response to mitochondrial depolarization	3/678	10/14661	0.00925684937672549	0.127825455601013	0.110965050912257	PINK1/VDAC1/CDC37	3
GO:0140719	GO:0140719	constitutive heterochromatin formation	3/678	10/14661	0.00925684937672549	0.127825455601013	0.110965050912257	CENPV/RIF1/SIRT2	3
GO:0150065	GO:0150065	regulation of deacetylase activity	3/678	10/14661	0.00925684937672549	0.127825455601013	0.110965050912257	PINK1/FNTA/VEGFA	3
GO:0042113	GO:0042113	B cell activation	20/678	244/14661	0.0095626392122839	0.128682520450536	0.111709067385465	MEF2C/HMGB3/RIF1/PTK2B/CMTM7/PRKCD/HSPD1/PTPN2/XBP1/CASP3/TP53/NDFIP1/ZFP36L2/VAV3/BAD/TRAF3IP2/PIK3R1/SP3/CDKN1A/DNAJB9	20
GO:0009167	GO:0009167	purine ribonucleoside monophosphate metabolic process	6/678	40/14661	0.00959245389670669	0.128682520450536	0.111709067385465	NT5E/PAICS/ADK/GART/GMPS/APRT	6
GO:0031670	GO:0031670	cellular response to nutrient	6/678	40/14661	0.00959245389670669	0.128682520450536	0.111709067385465	FOLR1/ATP2B1/XBP1/HMOX1/TRIM24/LPL	6
GO:0072210	GO:0072210	metanephric nephron development	6/678	40/14661	0.00959245389670669	0.128682520450536	0.111709067385465	EGR1/SOX8/GDNF/WT1/WNT4/LGR4	6
GO:0140467	GO:0140467	integrated stress response signaling	6/678	40/14661	0.00959245389670669	0.128682520450536	0.111709067385465	BOK/TMED2/EIF2S1/PTPN2/CEBPD/JUN	6
GO:0033047	GO:0033047	regulation of mitotic sister chromatid segregation	7/678	52/14661	0.00959474432619148	0.128682520450536	0.111709067385465	RAD21/BIRC5/CDCA8/CENPF/SPC25/PSMG2/ZNF207	7
GO:0060261	GO:0060261	positive regulation of transcription initiation by RNA polymerase II	7/678	52/14661	0.00959474432619148	0.128682520450536	0.111709067385465	GTF2A2/TAF10/TAF7/TP53/MED22/PSMC6/GTF2A1	7
GO:2000146	GO:2000146	negative regulation of cell motility	25/678	327/14661	0.00964823245649358	0.128682520450536	0.111709067385465	MEF2C/SPINT2/ATP1B2/SIN3B/PADI2/ADORA1/NISCH/EVL/ING2/SMAD7/ADAMTS9/ADIPOR1/ACVRL1/CTNNA1/CORO1B/CNN2/TIMP1/HMOX1/GADD45A/HDAC1/CSNK2B/RGCC/APOE/WNT4/SULF1	25
GO:0050767	GO:0050767	regulation of neurogenesis	27/678	361/14661	0.00968287733764251	0.128682520450536	0.111709067385465	SERPINE2/PAK3/RND2/ISLR2/SEMA6C/YWHAH/TIAM1/PTPRD/PLXNA1/SOX8/DOCK7/SEMA5B/SEMA5A/MBP/KRAS/CTNNA1/TWF2/NAP1L1/PLXNA4/VEGFA/TP53/SIRT2/HDAC1/DCT/ANXA2/HEY1/BMP2	27
GO:0003151	GO:0003151	outflow tract morphogenesis	9/678	78/14661	0.00969150803712651	0.128682520450536	0.111709067385465	MEF2C/EDN1/FOLR1/PARVA/VEGFA/FGFR2/GATA6/DHRS3/JUN	9
GO:0006757	GO:0006757	ATP generation from ADP	9/678	78/14661	0.00969150803712651	0.128682520450536	0.111709067385465	APP/EIF6/PFKL/IGF1/GALK1/PKM/GPI/TPI1/PGK1	9
GO:0032770	GO:0032770	positive regulation of monooxygenase activity	5/678	29/14661	0.00983224473470014	0.128682520450536	0.111709067385465	PTK2B/SCARB1/GDNF/POR/APOE	5
GO:0046825	GO:0046825	regulation of protein export from nucleus	5/678	29/14661	0.00983224473470014	0.128682520450536	0.111709067385465	ANP32B/PPM1A/RANGAP1/EMD/BAG3	5
GO:0090312	GO:0090312	positive regulation of protein deacetylation	5/678	29/14661	0.00983224473470014	0.128682520450536	0.111709067385465	PINK1/ING2/FNTA/VEGFA/TP53	5
GO:1900745	GO:1900745	positive regulation of p38MAPK cascade	5/678	29/14661	0.00983224473470014	0.128682520450536	0.111709067385465	GADD45A/VEGFA/PRMT1/BMP2/GADD45G	5
GO:1903715	GO:1903715	regulation of aerobic respiration	5/678	29/14661	0.00983224473470014	0.128682520450536	0.111709067385465	PINK1/COX7A1/NOP53/SNCA/VCP	5
GO:0009165	GO:0009165	nucleotide biosynthetic process	21/678	261/14661	0.00984204761037086	0.128682520450536	0.111709067385465	ACSBG1/PINK1/ATP5ME/DUT/CTPS2/SNCA/ATP5F1B/NDUFA9/PPCS/PAICS/PTGIS/PDHA1/ADK/GART/NDUFV1/VCP/GMPS/PANK1/NDUFS2/APRT/NPPC	21
GO:0009185	GO:0009185	ribonucleoside diphosphate metabolic process	11/678	106/14661	0.0098440008782328	0.128682520450536	0.111709067385465	NT5E/APP/EIF6/BAD/PFKL/IGF1/GALK1/PKM/GPI/TPI1/PGK1	11
GO:0043473	GO:0043473	pigmentation	11/678	106/14661	0.0098440008782328	0.128682520450536	0.111709067385465	MEF2C/SLC24A5/MYO7A/AP3S1/ADAMTS9/CD63/KITLG/DCT/ATP6AP2/SHROOM3/DCTN2	11
GO:0072171	GO:0072171	mesonephric tubule morphogenesis	8/678	65/14661	0.0098911196265643	0.128682520450536	0.111709067385465	SOX8/ADAMTS16/GDNF/WT1/VEGFA/WNT4/BMP2/LGR4	8
GO:0051235	GO:0051235	maintenance of location	24/678	311/14661	0.00993835553707309	0.128682520450536	0.111709067385465	CHCHD10/GSTM2/GM2A/PINK1/JSRP1/POLR2M/PTK2B/SCARB1/RANGAP1/SLC30A2/GET4/GSTO1/TWF2/PTPN2/TOPORS/SNCA/RASA3/KDELR1/ALKBH7/PLIN3/APOE/LTBP1/LPL/SOAT1	24
GO:1901342	GO:1901342	regulation of vasculature development	24/678	311/14661	0.00993835553707309	0.128682520450536	0.111709067385465	PPP1R16B/HSPB1/PTK2B/SEMA5A/ADAMTS9/ACVRL1/XBP1/HMOX1/GADD45A/VEGFA/TSPAN12/PTGIS/RGCC/ANGPTL4/ADM/ADAMTS1/RNH1/GATA6/PKM/WNT4/GLUL/SULF1/PGK1/RUNX1	24
GO:0045732	GO:0045732	positive regulation of protein catabolic process	17/678	197/14661	0.0100244922404919	0.128682520450536	0.111709067385465	SMAD7/NRDC/ARIH1/NOP53/SGTA/HSP90AA1/CSNK1D/NDFIP1/PSMC4/SIRT2/PSMC5/PSMC2/VCP/PSMC6/APOE/RNF128/ADAM8	17
GO:0006541	GO:0006541	glutamine metabolic process	4/678	19/14661	0.0100827617923253	0.128682520450536	0.111709067385465	CTPS2/GMPS/ASNS/GLUL	4
GO:0032332	GO:0032332	positive regulation of chondrocyte differentiation	4/678	19/14661	0.0100827617923253	0.128682520450536	0.111709067385465	SMAD7/ACVRL1/SOX5/POR	4
GO:0044794	GO:0044794	positive regulation by host of viral process	4/678	19/14661	0.0100827617923253	0.128682520450536	0.111709067385465	NUCKS1/VAPA/HSPA8/APOE	4
GO:0090670	GO:0090670	RNA localization to Cajal body	4/678	19/14661	0.0100827617923253	0.128682520450536	0.111709067385465	CCT2/CCT5/CCT7/CCT3	4
GO:0090671	GO:0090671	telomerase RNA localization to Cajal body	4/678	19/14661	0.0100827617923253	0.128682520450536	0.111709067385465	CCT2/CCT5/CCT7/CCT3	4
GO:0090672	GO:0090672	telomerase RNA localization	4/678	19/14661	0.0100827617923253	0.128682520450536	0.111709067385465	CCT2/CCT5/CCT7/CCT3	4
GO:0090685	GO:0090685	RNA localization to nucleus	4/678	19/14661	0.0100827617923253	0.128682520450536	0.111709067385465	CCT2/CCT5/CCT7/CCT3	4
GO:0035148	GO:0035148	tube formation	14/678	151/14661	0.0102845470147438	0.130927205573087	0.113657674552439	SPINT2/TMED2/SOX8/FOLR1/SCRIB/GDNF/CASP3/VEGFA/FGFR2/VASP/SHROOM3/ADM/WNT4/PODXL	14
GO:0072175	GO:0072175	epithelial tube formation	13/678	136/14661	0.0103220712611209	0.131074744104787	0.113785752489691	SPINT2/TMED2/SOX8/FOLR1/SCRIB/GDNF/CASP3/FGFR2/VASP/SHROOM3/ADM/WNT4/PODXL	13
GO:0071277	GO:0071277	cellular response to calcium ion	9/678	79/14661	0.0105032073689613	0.132708025106826	0.115203600825871	MEF2C/EDN1/ITPKB/SYT7/MEF2A/CHP2/FOSB/JUN/CPNE8	9
GO:0098869	GO:0098869	cellular oxidant detoxification	9/678	79/14661	0.0105032073689613	0.132708025106826	0.115203600825871	GSTM2/PTGES/TXNRD1/GSTO1/TXNL1/GSTK1/SELENOW/APOE/PRDX3	9
GO:2001244	GO:2001244	positive regulation of intrinsic apoptotic signaling pathway	7/678	53/14661	0.0106263008888604	0.133878404683073	0.116219605256711	BOK/VNN1/PTPN2/TP53/BAD/UBB/MSX1	7
GO:1901652	GO:1901652	response to peptide	33/678	468/14661	0.0106521199775216	0.133878404683073	0.116219605256711	SOCS2/EDN1/EGR1/UCP2/PTPRE/NUCKS1/RAB31/APP/AP3S1/ATP2B1/ADIPOR1/RANGAP1/CCNA2/GKAP1/EIF6/SESN3/PRKCD/PTPN2/LTA4H/XBP1/TIMP1/TP53/GRB10/PIK3R1/PCK2/IGF1/POR/HADHA/ADM/SNX6/PKM/LPL/APRT	33
GO:1901293	GO:1901293	nucleoside phosphate biosynthetic process	21/678	263/14661	0.010675306111452	0.133878404683073	0.116219605256711	ACSBG1/PINK1/ATP5ME/DUT/CTPS2/SNCA/ATP5F1B/NDUFA9/PPCS/PAICS/PTGIS/PDHA1/ADK/GART/NDUFV1/VCP/GMPS/PANK1/NDUFS2/APRT/NPPC	21
GO:0032535	GO:0032535	regulation of cellular component size	26/678	347/14661	0.0107553183501707	0.134199411277001	0.116498270510599	PAK3/RND2/ARPC1B/EDN1/ISLR2/SEMA6C/PTK2B/SEMA5B/EVL/SEMA5A/SSH1/PRKCD/TWF2/HSP90AA1/ARPC4/ARPC3/WDR1/PLXNA4/VEGFA/COTL1/VAV3/VASP/CDC42EP3/LIMA1/APOE/CDC42EP5	26
GO:0008608	GO:0008608	attachment of spindle microtubules to kinetochore	6/678	41/14661	0.010808913691872	0.134199411277001	0.116498270510599	BIRC5/RCC2/CDCA8/SPC25/SIRT2/ZNF207	6
GO:0009124	GO:0009124	nucleoside monophosphate biosynthetic process	6/678	41/14661	0.010808913691872	0.134199411277001	0.116498270510599	DUT/PAICS/ADK/GART/GMPS/APRT	6
GO:0051881	GO:0051881	regulation of mitochondrial membrane potential	8/678	66/14661	0.0108132909164451	0.134199411277001	0.116498270510599	BOK/UCP2/PINK1/CLIC1/BAD/VCP/UBB/PRDX3	8
GO:0051223	GO:0051223	regulation of protein transport	32/678	451/14661	0.0108336683421085	0.134199411277001	0.116498270510599	UCP2/ZDHHC2/PINK1/UNC13B/ANP32B/MYO18A/PPM1A/SYT7/RANGAP1/CHP2/PRKCD/HSP90AA1/DOC2B/KLF7/PIM3/NDFIP1/CD2AP/PPID/BAD/HSPA8/PFKL/PIK3R1/PCK2/HDAC3/IGF1/RPH3AL/EMD/APOE/BAG3/DNAJA1/ADAM8/GLUL	32
GO:1901800	GO:1901800	positive regulation of proteasomal protein catabolic process	11/678	108/14661	0.0112504921094243	0.139021973401052	0.120684728122714	SMAD7/ARIH1/NOP53/SGTA/CSNK1D/PSMC4/SIRT2/PSMC5/PSMC2/VCP/PSMC6	11
GO:0034976	GO:0034976	response to endoplasmic reticulum stress	20/678	248/14661	0.0113104826203589	0.139413488976706	0.121024602098372	BOK/TMED2/CREB3L2/FBXO17/TMCO1/GET4/EIF2S1/SGTA/PTPN2/XBP1/MAN1A1/TP53/COPS5/PIK3R1/ATF3/VCP/PSMC6/STT3B/JUN/DNAJB9	20
GO:0046685	GO:0046685	response to arsenic-containing substance	5/678	30/14661	0.0113601030938042	0.139413488976706	0.121024602098372	MAPK13/GSTO1/HMOX1/ATF3/VCP	5
GO:0048145	GO:0048145	regulation of fibroblast proliferation	9/678	80/14661	0.0113649302450342	0.139413488976706	0.121024602098372	PDGFA/CCNA2/TP53/PEX2/IGF1/EMD/CDKN1A/PDGFC/JUN	9
GO:0019218	GO:0019218	regulation of steroid metabolic process	10/678	94/14661	0.0114594621394197	0.140232740079001	0.12173579252479	EGR1/ACADVL/STAR/POR/ACADL/APOE/ADM/NR0B1/WNT4/BMP2	10
GO:0048638	GO:0048638	regulation of developmental growth	24/678	315/14661	0.0115087290054089	0.14049545022545	0.121963850736191	SOCS2/RND2/MEF2C/EDN1/ISLR2/SEMA6C/SEMA5B/SMAD7/APP/SEMA5A/YBX3/WT1/TWF2/PLAC8/PLXNA4/VEGFA/FGFR2/IGF1/CDKN1A/APOE/GATA6/RUNX1/RGS2/NPPC	24
GO:0051785	GO:0051785	positive regulation of nuclear division	7/678	54/14661	0.0117361133526482	0.141235402907372	0.122606202344766	EDN1/CDC16/SIRT2/RGCC/IGF1/MSX1/WNT4	7
GO:0003007	GO:0003007	heart morphogenesis	20/678	249/14661	0.0117850643378216	0.141235402907372	0.122606202344766	MEF2C/EDN1/TMED2/SMAD7/FOLR1/MYBPC3/ACVRL1/PARVA/VEGFA/TP53/FHL2/FGFR2/ADAMTS1/PKP2/GATA6/HEY1/MSX1/DHRS3/JUN/BMP2	20
GO:0010594	GO:0010594	regulation of endothelial cell migration	17/678	201/14661	0.0120864215076799	0.141235402907372	0.122606202344766	MEF2C/EDN1/HSPB1/PTK2B/SEMA5A/ADAMTS9/SCARB1/ACVRL1/ATP5F1B/HMOX1/GADD45A/VEGFA/CSNK2B/RGCC/APOE/GPI/GLUL	17
GO:0009126	GO:0009126	purine nucleoside monophosphate metabolic process	6/678	42/14661	0.0121306465352782	0.141235402907372	0.122606202344766	NT5E/PAICS/ADK/GART/GMPS/APRT	6
GO:0032924	GO:0032924	activin receptor signaling pathway	6/678	42/14661	0.0121306465352782	0.141235402907372	0.122606202344766	SMAD7/ACVRL1/FST/TGIF2/CSNK2B/AMHR2	6
GO:0043114	GO:0043114	regulation of vascular permeability	6/678	42/14661	0.0121306465352782	0.141235402907372	0.122606202344766	SH3GL2/PLEC/AKAP12/VEGFA/APOE/ADM	6
GO:0015732	GO:0015732	prostaglandin transport	4/678	20/14661	0.0121511344460169	0.141235402907372	0.122606202344766	EDN1/SLCO3A1/PTGES/PLA2G4A	4
GO:0060008	GO:0060008	Sertoli cell differentiation	4/678	20/14661	0.0121511344460169	0.141235402907372	0.122606202344766	SCX/SOX8/NR0B1/WNT4	4
GO:0071498	GO:0071498	cellular response to fluid shear stress	4/678	20/14661	0.0121511344460169	0.141235402907372	0.122606202344766	MEF2C/PTK2B/PLEC/HDAC3	4
GO:0150105	GO:0150105	protein localization to cell-cell junction	4/678	20/14661	0.0121511344460169	0.141235402907372	0.122606202344766	SCRIB/CGNL1/ACTG1/F11R	4
GO:2001044	GO:2001044	regulation of integrin-mediated signaling pathway	4/678	20/14661	0.0121511344460169	0.141235402907372	0.122606202344766	NID1/CD63/CTNNA1/TIMP1	4
GO:0006352	GO:0006352	DNA-templated transcription initiation	12/678	124/14661	0.0122489892333992	0.141235402907372	0.122606202344766	THRA/GTF2A2/TAF10/TAF7/SMARCB1/TP53/MED22/PSMC6/GTF2E2/JUN/POLR2G/GTF2A1	12
GO:1903052	GO:1903052	positive regulation of proteolysis involved in protein catabolic process	12/678	124/14661	0.0122489892333992	0.141235402907372	0.122606202344766	PTK2B/SMAD7/ARIH1/NOP53/SGTA/CSNK1D/PSMC4/SIRT2/PSMC5/PSMC2/VCP/PSMC6	12
GO:0007589	GO:0007589	body fluid secretion	9/678	81/14661	0.0122784698324674	0.141235402907372	0.122606202344766	SOCS2/EDN1/ADORA1/DDR1/NCOR2/XBP1/VEGFA/TRAF3IP2/APRT	9
GO:0030901	GO:0030901	midbrain development	9/678	81/14661	0.0122784698324674	0.141235402907372	0.122606202344766	PADI2/YWHAH/KDM7A/UQCRQ/MBP/CSNK1D/FGFR2/SIRT2/MSX1	9
GO:0034109	GO:0034109	homotypic cell-cell adhesion	9/678	81/14661	0.0122784698324674	0.141235402907372	0.122606202344766	SERPINE2/TYRO3/HSPB1/PRKCD/CLIC1/ZNF703/ACTG1/F11R/PKP2	9
GO:0001657	GO:0001657	ureteric bud development	10/678	95/14661	0.0122952207852745	0.141235402907372	0.122606202344766	SOX8/SMAD7/ADAMTS16/GDNF/WT1/VEGFA/FGFR2/WNT4/BMP2/LGR4	10
GO:0051341	GO:0051341	regulation of oxidoreductase activity	10/678	95/14661	0.0122952207852745	0.141235402907372	0.122606202344766	EDN1/PTK2B/SCARB1/GDNF/ETFBKMT/OXA1L/SNCA/FDX1/POR/APOE	10
GO:0061326	GO:0061326	renal tubule development	10/678	95/14661	0.0122952207852745	0.141235402907372	0.122606202344766	MEF2C/COL4A1/SOX8/ADAMTS16/GDNF/WT1/VEGFA/WNT4/BMP2/LGR4	10
GO:0006188	GO:0006188	IMP biosynthetic process	3/678	11/14661	0.0122959195249789	0.141235402907372	0.122606202344766	PAICS/GART/APRT	3
GO:0009163	GO:0009163	nucleoside biosynthetic process	3/678	11/14661	0.0122959195249789	0.141235402907372	0.122606202344766	NT5E/ADK/APRT	3
GO:0010752	GO:0010752	regulation of cGMP-mediated signaling	3/678	11/14661	0.0122959195249789	0.141235402907372	0.122606202344766	PTK2B/PDE10A/NPPC	3
GO:0032836	GO:0032836	glomerular basement membrane development	3/678	11/14661	0.0122959195249789	0.141235402907372	0.122606202344766	NID1/WT1/SULF1	3
GO:0034404	GO:0034404	nucleobase-containing small molecule biosynthetic process	3/678	11/14661	0.0122959195249789	0.141235402907372	0.122606202344766	NT5E/ADK/APRT	3
GO:0106049	GO:0106049	regulation of cellular response to osmotic stress	3/678	11/14661	0.0122959195249789	0.141235402907372	0.122606202344766	EFHD1/YBX3/BAD	3
GO:1901857	GO:1901857	positive regulation of cellular respiration	3/678	11/14661	0.0122959195249789	0.141235402907372	0.122606202344766	PINK1/VCP/IFNAR1	3
GO:0051403	GO:0051403	stress-activated MAPK cascade	18/678	218/14661	0.012600688940357	0.144407895475202	0.125360237506643	MAPK13/TPD52L1/PINK1/MAPKAPK2/PTK2B/APP/MAPK3/GADD45A/VEGFA/COPS5/HDAC3/QARS1/PRMT1/CDC42EP5/DNAJA1/TNFRSF19/BMP2/GADD45G	18
GO:0010638	GO:0010638	positive regulation of organelle organization	33/678	474/14661	0.0126885594368497	0.145085926230403	0.125948834800642	CHCHD10/BOK/EDN1/PINK1/RAD21/PTK2B/EVL/CAMKK2/SEMA5A/PLA2G5/MAPK3/VDAC1/CNOT2/DOC2B/CDC16/SNCA/WDR1/TP53/CCT2/SIRT2/ANXA2/VASP/BAD/CDC42EP3/RGCC/CCT5/IGF1/CCT7/STX18/CCT3/CDC42EP5/MSX1/WNT4	33
GO:2001242	GO:2001242	regulation of intrinsic apoptotic signaling pathway	14/678	155/14661	0.0127545483918392	0.145511258628341	0.126318065099645	BOK/VNN1/PINK1/HSPB1/ING2/YBX3/PTPN2/XBP1/TP53/HDAC1/BAD/UBB/DNAJA1/MSX1	14
GO:0050810	GO:0050810	regulation of steroid biosynthetic process	8/678	68/14661	0.0128461116094629	0.146225783950959	0.126938343262782	EGR1/STAR/POR/APOE/ADM/NR0B1/WNT4/BMP2	8
GO:0045839	GO:0045839	negative regulation of mitotic nuclear division	7/678	55/14661	0.0129272983877181	0.146356102270031	0.127051472364045	RAD21/BIRC5/CDCA8/CENPF/SPC25/PSMG2/ZNF207	7
GO:0046165	GO:0046165	alcohol biosynthetic process	12/678	125/14661	0.0130005438087859	0.146356102270031	0.127051472364045	ITPKB/PTK2B/SNCA/PCK2/IDI1/POR/IP6K2/ISYNA1/APOE/WNT4/BMP2/ACAA2	12
GO:0032212	GO:0032212	positive regulation of telomere maintenance via telomerase	5/678	31/14661	0.0130419256972627	0.146356102270031	0.127051472364045	MAPK3/CCT2/CCT5/CCT7/CCT3	5
GO:0098868	GO:0098868	bone growth	5/678	31/14661	0.0130419256972627	0.146356102270031	0.127051472364045	COL27A1/BNC2/FGFR2/POR/NPPC	5
GO:0061564	GO:0061564	axon development	33/678	475/14661	0.0130569237382002	0.146356102270031	0.127051472364045	PAK3/RND2/EDN1/ISLR2/SEMA6C/RTN4RL1/PLPPR4/TIAM1/DDR1/PLXNA1/PTPRF/DOCK7/SEMA5B/FOLR1/APP/FEZ2/SEMA5A/MBP/GDNF/CTNNA1/EMB/TWF2/HSP90AA1/KLF7/PLXNA4/CASP3/VEGFA/PALLD/FGFR2/VASP/APOE/EFNB1/JUN	33
GO:0060348	GO:0060348	bone development	18/678	219/14661	0.0131593394667922	0.146356102270031	0.127051472364045	MEF2C/COL27A1/HSD17B1/SCX/BNC2/TP53/FGFR2/ANXA2/IGF1/POR/MEIS1/PDGFC/MSX1/DHRS3/PLS3/SULF1/BMP2/NPPC	18
GO:0008630	GO:0008630	intrinsic apoptotic signaling pathway in response to DNA damage	10/678	96/14661	0.0131761033899613	0.146356102270031	0.127051472364045	BOK/ING2/PHLDA3/POLB/TOPORS/HMOX1/TP53/BAD/PIK3R1/CDKN1A	10
GO:0043279	GO:0043279	response to alkaloid	10/678	96/14661	0.0131761033899613	0.146356102270031	0.127051472364045	SRSF9/GSTM2/PTK2B/CCNA2/HSP90AA1/CASP3/UQCRC1/SPIDR/FOSB/GPI	10
GO:0072163	GO:0072163	mesonephric epithelium development	10/678	96/14661	0.0131761033899613	0.146356102270031	0.127051472364045	SOX8/SMAD7/ADAMTS16/GDNF/WT1/VEGFA/FGFR2/WNT4/BMP2/LGR4	10
GO:0072164	GO:0072164	mesonephric tubule development	10/678	96/14661	0.0131761033899613	0.146356102270031	0.127051472364045	SOX8/SMAD7/ADAMTS16/GDNF/WT1/VEGFA/FGFR2/WNT4/BMP2/LGR4	10
GO:0097237	GO:0097237	cellular response to toxic substance	10/678	96/14661	0.0131761033899613	0.146356102270031	0.127051472364045	GSTM2/PINK1/PTGES/TXNRD1/GSTO1/TXNL1/GSTK1/SELENOW/APOE/PRDX3	10
GO:0032409	GO:0032409	regulation of transporter activity	22/678	286/14661	0.0136587749104434	0.151384755257415	0.131416837088477	TESC/MEF2C/EDN1/GSTM2/ATP1B2/PINK1/C4orf3/FXYD6/JSRP1/YWHAH/PTK2B/SLMAP/APP/SHISA8/CHP2/PRKCD/GSTO1/SNCA/NDFIP1/VMP1/DAPK1/GEM	22
GO:0071248	GO:0071248	cellular response to metal ion	15/678	172/14661	0.0137203811293561	0.151734805750035	0.13172071529922	MEF2C/EDN1/HSD17B1/ITPKB/APP/SYT7/MAPK3/MEF2A/CHP2/EIF2S1/SNCA/HMOX1/FOSB/JUN/CPNE8	15
GO:0090066	GO:0090066	regulation of anatomical structure size	33/678	477/14661	0.0138197466150065	0.152440399239923	0.132333239754233	PAK3/RND2/ARPC1B/EDN1/ISLR2/SEMA6C/SMTNL2/ADORA1/PTK2B/SEMA5B/EVL/SEMA5A/ATP2B1/SSH1/PRKCD/TWF2/HSP90AA1/ARPC4/ARPC3/WDR1/PLXNA4/VEGFA/COTL1/VAV3/VASP/CDC42EP3/LIMA1/APOE/ADM/CDC42EP5/RGS2/NPPC/DOCK4	33
GO:0032271	GO:0032271	regulation of protein polymerization	16/678	188/14661	0.0138445079642115	0.152440399239923	0.132333239754233	PAK3/ARPC1B/PINK1/PTK2B/EVL/SSH1/PRKCD/TWF2/HSP90AA1/ARPC4/ARPC3/SNCA/COTL1/VASP/CDC42EP3/CDC42EP5	16
GO:0051345	GO:0051345	positive regulation of hydrolase activity	34/678	495/14661	0.0138948566688901	0.152662186096893	0.132525772530741	BOK/CCL17/MEF2C/USP50/PINK1/ANP32B/TIAM1/PTK2B/DOCK7/APP/RASGEF1C/RCC2/SCRIB/PLA2G5/MBP/RANGAP1/CHP2/PRKCD/HSPD1/SNCA/CLPX/FNTA/VEGFA/FGFR2/DOCK9/BAD/VCP/NET1/DAPK1/RAP1A/F11R/WNT4/BMP2/PNLIP	34
GO:0060420	GO:0060420	regulation of heart growth	8/678	69/14661	0.0139613691516139	0.153060216252184	0.132871301801408	MEF2C/EDN1/WT1/FGFR2/IGF1/GATA6/RUNX1/RGS2	8
GO:0090092	GO:0090092	regulation of transmembrane receptor protein serine/threonine kinase signaling pathway	21/678	270/14661	0.0140475598786697	0.153671791399993	0.133402209100696	GREM2/ING2/SMAD7/FOLR1/PPM1A/ACVRL1/FST/TGFB1I1/RASL11B/BAMBI/TP53/ZNF703/HDAC1/CSNK2B/PEG10/SNX6/LTBP1/GATA6/MSX1/SULF1/BMP2	21
GO:0150115	GO:0150115	cell-substrate junction organization	10/678	97/14661	0.0141035321997784	0.153950867683974	0.133644474727012	GPM6B/PTK2B/PLEC/RCC2/ACVRL1/VEGFA/TRIP6/ACTG1/PIK3R1/WNT4	10
GO:0035306	GO:0035306	positive regulation of dephosphorylation	7/678	56/14661	0.0142029189609008	0.154368929953532	0.134007393840485	MEF2C/PPP1R16B/PINK1/ADORA1/CHP2/PRKCD/BMP2	7
GO:0051055	GO:0051055	negative regulation of lipid biosynthetic process	7/678	56/14661	0.0142029189609008	0.154368929953532	0.134007393840485	PDGFA/ACADVL/ACADL/APOE/NR0B1/WNT4/BMP2	7
GO:0022407	GO:0022407	regulation of cell-cell adhesion	30/678	425/14661	0.0142416313583309	0.154457521212456	0.134084299754966	SERPINE2/SPINT2/VNN1/ZDHHC2/ITPKB/SMAD7/SCRIB/MBP/PRKCD/MAGI1/HSPD1/SMARCB1/PTPN2/KITLG/XBP1/CASP3/VEGFA/NDFIP1/ZNF703/PRKAR1A/BAD/RGCC/IGF1/F11R/EFNB1/WNT4/ADAM8/BMP2/PODXL/RUNX1	30
GO:0032102	GO:0032102	negative regulation of response to external stimulus	27/678	373/14661	0.0144193137097603	0.155462053962431	0.134956332850564	SERPINE2/EDN1/TYRO3/SEMA6C/RTN4RL1/PADI2/ADORA1/NT5E/PDGFA/SEMA5B/SEMA5A/PSMB4/PRKCD/PGLYRP1/CORO1B/PSMA1/PTPN2/NDFIP1/SIRT2/ANXA2/PTGIS/IGF1/SMPDL3B/TSPAN6/NUCB2/APOE/WNT4	27
GO:0002082	GO:0002082	regulation of oxidative phosphorylation	4/678	21/14661	0.0144724931489432	0.155462053962431	0.134956332850564	PINK1/COX7A1/SNCA/VCP	4
GO:0038083	GO:0038083	peptidyl-tyrosine autophosphorylation	4/678	21/14661	0.0144724931489432	0.155462053962431	0.134956332850564	DDR1/PTK2B/MAPK3/VEGFA	4
GO:0090189	GO:0090189	regulation of branching involved in ureteric bud morphogenesis	4/678	21/14661	0.0144724931489432	0.155462053962431	0.134956332850564	SOX8/GDNF/VEGFA/LGR4	4
GO:0008154	GO:0008154	actin polymerization or depolymerization	16/678	189/14661	0.0145014382177105	0.155462053962431	0.134956332850564	PAK3/ARPC1B/PTK2B/EVL/SEMA5A/SSH1/PRKCD/TWF2/ARPC4/ARPC3/WDR1/COTL1/VASP/CDC42EP3/LIMA1/CDC42EP5	16
GO:0007088	GO:0007088	regulation of mitotic nuclear division	11/678	112/14661	0.0145188146953437	0.155462053962431	0.134956332850564	EDN1/RAD21/BIRC5/CDCA8/CENPF/SPC25/PSMG2/CDC16/ZNF207/RGCC/IGF1	11
GO:0030183	GO:0030183	B cell differentiation	12/678	127/14661	0.0146089134586325	0.156096085877228	0.135506734829377	HMGB3/PTK2B/CMTM7/PTPN2/XBP1/TP53/ZFP36L2/BAD/TRAF3IP2/PIK3R1/SP3/DNAJB9	12
GO:0045765	GO:0045765	regulation of angiogenesis	23/678	305/14661	0.0147478688106484	0.157248373352357	0.13650703353938	PPP1R16B/HSPB1/PTK2B/SEMA5A/ADAMTS9/ACVRL1/XBP1/HMOX1/GADD45A/VEGFA/TSPAN12/PTGIS/RGCC/ANGPTL4/ADM/ADAMTS1/RNH1/GATA6/PKM/GLUL/SULF1/PGK1/RUNX1	23
GO:0003338	GO:0003338	metanephros morphogenesis	5/678	32/14661	0.0148840794158282	0.158033902032764	0.137188949591269	SOX8/GDNF/WT1/WNT4/LGR4	5
GO:0046475	GO:0046475	glycerophospholipid catabolic process	5/678	32/14661	0.0148840794158282	0.158033902032764	0.137188949591269	SCARB1/PLA2G5/PLA2G4A/GDPD1/PNLIPRP2	5
GO:0034198	GO:0034198	cellular response to amino acid starvation	6/678	44/14661	0.0151072824864166	0.159732647879393	0.138663627842732	UCP2/MAPK3/SESN3/EIF2S1/ATF3/CDKN1A	6
GO:0043457	GO:0043457	regulation of cellular respiration	6/678	44/14661	0.0151072824864166	0.159732647879393	0.138663627842732	PINK1/COX7A1/NOP53/SNCA/VCP/IFNAR1	6
GO:1901136	GO:1901136	carbohydrate derivative catabolic process	13/678	143/14661	0.0152624462609395	0.160864804248514	0.139646450775375	GM2A/NT5E/NUDT3/FBXO17/DUT/FUCA1/PRKCD/PDE10A/PGLYRP1/SUCLG1/MAN1A1/STT3B/PNLIPRP2	13
GO:0072001	GO:0072001	renal system development	23/678	306/14661	0.0152780186069028	0.160864804248514	0.139646450775375	MEF2C/EGR1/COL4A1/ODC1/AKR1B1/SOX8/PDGFA/NID1/SMAD7/CENPF/ADAMTS16/GDNF/WT1/SNX17/VEGFA/FGFR2/TRAF3IP2/ADAMTS1/WNT4/SULF1/BMP2/LGR4/PODXL	23
GO:2000027	GO:2000027	regulation of animal organ morphogenesis	12/678	128/14661	0.0154676786984295	0.162523177010109	0.141086081223447	EDN1/TIAM1/SOX8/PDGFA/GDNF/WT1/VEGFA/MSX1/WNT4/SULF1/BMP2/LGR4	12
GO:0019216	GO:0019216	regulation of lipid metabolic process	24/678	324/14661	0.0157767713688023	0.164714606386961	0.142988457172194	THRA/FABP5/FABP3/EGR1/ADORA1/PTK2B/PDGFA/DNAJC19/SCARB1/ADIPOR1/EIF6/ETFBKMT/PRKCD/SNCA/VAV3/ACADVL/STAR/POR/ACADL/APOE/ADM/NR0B1/WNT4/BMP2	24
GO:0001921	GO:0001921	positive regulation of receptor recycling	3/678	12/14661	0.0158391964194822	0.164714606386961	0.142988457172194	SCRIB/SNCA/ANXA2	3
GO:0032908	GO:0032908	regulation of transforming growth factor beta1 production	3/678	12/14661	0.0158391964194822	0.164714606386961	0.142988457172194	CD2AP/ATP6AP2/GATA6	3
GO:1900272	GO:1900272	negative regulation of long-term synaptic potentiation	3/678	12/14661	0.0158391964194822	0.164714606386961	0.142988457172194	ADORA1/APP/APOE	3
GO:1901524	GO:1901524	regulation of mitophagy	3/678	12/14661	0.0158391964194822	0.164714606386961	0.142988457172194	PINK1/VDAC1/TP53	3
GO:0010038	GO:0010038	response to metal ion	24/678	325/14661	0.0163197241991919	0.169022228022653	0.146727895861208	MEF2C/EDN1/HSD17B1/ITPKB/PTK2B/APP/SYT7/MAPK3/MEF2A/MBP/SLC30A2/CHP2/EIF2S1/LTA4H/SNCA/HMOX1/CASP3/BAD/ACTG1/FOSB/GPI/JUN/CPNE8/CPA1	24
GO:0009895	GO:0009895	negative regulation of catabolic process	22/678	291/14661	0.0163883170444004	0.169022228022653	0.146727895861208	SERPINE2/PINK1/ADORA1/MAPKAPK2/NRBP2/FEZ2/YBX3/HNRNPA0/GDNF/ETFBKMT/NOP53/PHAX/SGTA/SNCA/TIMP1/HMOX1/TP53/SIRT2/ANXA2/TRAF3IP2/IGF2BP1/LZTS1	22
GO:0032872	GO:0032872	regulation of stress-activated MAPK cascade	15/678	176/14661	0.0166222109792487	0.169022228022653	0.146727895861208	TPD52L1/PINK1/PTK2B/APP/MAPK3/GADD45A/VEGFA/COPS5/HDAC3/QARS1/PRMT1/DNAJA1/TNFRSF19/BMP2/GADD45G	15
GO:0007094	GO:0007094	mitotic spindle assembly checkpoint signaling	6/678	45/14661	0.0167705009071764	0.169022228022653	0.146727895861208	BIRC5/CDCA8/CENPF/SPC25/PSMG2/ZNF207	6
GO:0030195	GO:0030195	negative regulation of blood coagulation	6/678	45/14661	0.0167705009071764	0.169022228022653	0.146727895861208	SERPINE2/EDN1/PDGFA/PRKCD/ANXA2/APOE	6
GO:0071173	GO:0071173	spindle assembly checkpoint signaling	6/678	45/14661	0.0167705009071764	0.169022228022653	0.146727895861208	BIRC5/CDCA8/CENPF/SPC25/PSMG2/ZNF207	6
GO:0071174	GO:0071174	mitotic spindle checkpoint signaling	6/678	45/14661	0.0167705009071764	0.169022228022653	0.146727895861208	BIRC5/CDCA8/CENPF/SPC25/PSMG2/ZNF207	6
GO:0022898	GO:0022898	regulation of transmembrane transporter activity	20/678	258/14661	0.0168077296647273	0.169022228022653	0.146727895861208	TESC/MEF2C/EDN1/GSTM2/ATP1B2/PINK1/C4orf3/FXYD6/JSRP1/YWHAH/PTK2B/SLMAP/APP/SHISA8/CHP2/GSTO1/SNCA/VMP1/DAPK1/GEM	20
GO:0001701	GO:0001701	in utero embryonic development	27/678	378/14661	0.0168741552355755	0.169022228022653	0.146727895861208	ARHGDIG/SPINT2/EDN1/TMED2/SOX8/MAFF/TAF10/YBX3/ACVRL1/POLB/PPP4R4/CNOT2/SMARCB1/COPS2/VEGFA/TP53/PSMC4/FGFR2/IGF1/SP3/PRMT1/ADM/GATA6/HEY1/MSX1/GPI/BMP2	27
GO:0009156	GO:0009156	ribonucleoside monophosphate biosynthetic process	5/678	33/14661	0.0168925438003717	0.169022228022653	0.146727895861208	PAICS/ADK/GART/GMPS/APRT	5
GO:0033120	GO:0033120	positive regulation of RNA splicing	5/678	33/14661	0.0168925438003717	0.169022228022653	0.146727895861208	HABP4/HSPA8/PIK3R1/DAZAP1/SF3B4	5
GO:0034405	GO:0034405	response to fluid shear stress	5/678	33/14661	0.0168925438003717	0.169022228022653	0.146727895861208	MEF2C/PTK2B/PLEC/SMAD7/HDAC3	5
GO:0046466	GO:0046466	membrane lipid catabolic process	5/678	33/14661	0.0168925438003717	0.169022228022653	0.146727895861208	GM2A/FUCA1/PRKCD/SMPDL3B/PNLIPRP2	5
GO:0048841	GO:0048841	regulation of axon extension involved in axon guidance	5/678	33/14661	0.0168925438003717	0.169022228022653	0.146727895861208	SEMA6C/SEMA5B/SEMA5A/PLXNA4/VEGFA	5
GO:0055023	GO:0055023	positive regulation of cardiac muscle tissue growth	5/678	33/14661	0.0168925438003717	0.169022228022653	0.146727895861208	MEF2C/EDN1/FGFR2/IGF1/GATA6	5
GO:1904358	GO:1904358	positive regulation of telomere maintenance via telomere lengthening	5/678	33/14661	0.0168925438003717	0.169022228022653	0.146727895861208	MAPK3/CCT2/CCT5/CCT7/CCT3	5
GO:1905898	GO:1905898	positive regulation of response to endoplasmic reticulum stress	5/678	33/14661	0.0168925438003717	0.169022228022653	0.146727895861208	BOK/SGTA/PTPN2/XBP1/PIK3R1	5
GO:0031098	GO:0031098	stress-activated protein kinase signaling cascade	18/678	225/14661	0.0169327090149618	0.169022228022653	0.146727895861208	MAPK13/TPD52L1/PINK1/MAPKAPK2/PTK2B/APP/MAPK3/GADD45A/VEGFA/COPS5/HDAC3/QARS1/PRMT1/CDC42EP5/DNAJA1/TNFRSF19/BMP2/GADD45G	18
GO:0008211	GO:0008211	glucocorticoid metabolic process	4/678	22/14661	0.0170560617909681	0.169022228022653	0.146727895861208	YWHAH/STAR/WNT4/BMP2	4
GO:0010893	GO:0010893	positive regulation of steroid biosynthetic process	4/678	22/14661	0.0170560617909681	0.169022228022653	0.146727895861208	STAR/POR/ADM/WNT4	4
GO:0032528	GO:0032528	microvillus organization	4/678	22/14661	0.0170560617909681	0.169022228022653	0.146727895861208	ESPN/PLD1/TWF2/PODXL	4
GO:0036010	GO:0036010	protein localization to endosome	4/678	22/14661	0.0170560617909681	0.169022228022653	0.146727895861208	ABHD17A/ANKRD13A/SCRIB/PACSIN2	4
GO:0051156	GO:0051156	glucose 6-phosphate metabolic process	4/678	22/14661	0.0170560617909681	0.169022228022653	0.146727895861208	TP53/TALDO1/GPI/TKT	4
GO:0060713	GO:0060713	labyrinthine layer morphogenesis	4/678	22/14661	0.0170560617909681	0.169022228022653	0.146727895861208	SPINT2/TMED2/FGFR2/ADM	4
GO:0001823	GO:0001823	mesonephros development	10/678	100/14661	0.0171792116522522	0.169577608770474	0.147210020901701	SOX8/SMAD7/ADAMTS16/GDNF/WT1/VEGFA/FGFR2/WNT4/BMP2/LGR4	10
GO:0046822	GO:0046822	regulation of nucleocytoplasmic transport	10/678	100/14661	0.0171792116522522	0.169577608770474	0.147210020901701	ANP32B/PPM1A/RANGAP1/CHP2/PRKCD/HSP90AA1/PIK3R1/HDAC3/EMD/BAG3	10
GO:0003205	GO:0003205	cardiac chamber development	14/678	161/14661	0.0172931774742704	0.170087438671843	0.147652603333315	MEF2C/SMAD7/MYBPC3/PARVA/SNX17/TP53/FHL2/FGFR2/ADAMTS1/PKP2/GATA6/HEY1/DHRS3/BMP2	14
GO:0071900	GO:0071900	regulation of protein serine/threonine kinase activity	25/678	344/14661	0.0172981684759255	0.170087438671843	0.147652603333315	MEF2C/EDN1/TPD52L1/PTK2B/PDGFA/CKS1B/CCNA2/PRKCD/CDC37/KITLG/SNCA/CASP3/GADD45A/VEGFA/PRKAR1A/CCNG2/RGCC/CDKN1A/APOE/DNAJA1/PDGFC/ADAM8/BMP2/CCNJL/RGS2	25
GO:0042542	GO:0042542	response to hydrogen peroxide	11/678	115/14661	0.0174051508149808	0.170807052852258	0.148277299124864	MAPK13/EDN1/PINK1/PTK2B/PRKCD/HMOX1/CASP3/BAD/NET1/PRDX3/ZNF277	11
GO:0048545	GO:0048545	response to steroid hormone	23/678	310/14661	0.0175514761222831	0.171716056450042	0.149066403533163	EDN1/ACSBG1/PADI2/YWHAH/PAPPA/NCOR2/ATP2B1/MBP/TAF7/CNOT2/CASP3/HDAC1/ZFP36L2/BAD/HSPA8/PCK2/POR/ADM/FOSB/DNAJA1/GPI/KDM3A/NR0B1	23
GO:0046394	GO:0046394	carboxylic acid biosynthetic process	21/678	276/14661	0.0175657303491634	0.171716056450042	0.149066403533163	FABP5/EDN1/GSTM2/ACSBG1/PSAT1/PLOD2/PTGES/PLA2G5/EIF6/LTA4H/XBP1/HSD17B10/PTGIS/ACADVL/AASDHPPT/STAR/ACADL/PLA2G4A/LPL/ASNS/GLUL	21
GO:0042773	GO:0042773	ATP synthesis coupled electron transport	8/678	72/14661	0.0177295889502962	0.172649985654715	0.149877145816519	PINK1/COX7A1/UQCRQ/SNCA/NDUFA9/UQCRC1/NDUFV1/NDUFS2	8
GO:0042775	GO:0042775	mitochondrial ATP synthesis coupled electron transport	8/678	72/14661	0.0177295889502962	0.172649985654715	0.149877145816519	PINK1/COX7A1/UQCRQ/SNCA/NDUFA9/UQCRC1/NDUFV1/NDUFS2	8
GO:0010632	GO:0010632	regulation of epithelial cell migration	20/678	260/14661	0.0181234342099528	0.176133733865223	0.152901381448827	MEF2C/EDN1/HSPB1/PTK2B/EVL/SEMA5A/ADAMTS9/SCARB1/ADIPOR1/ACVRL1/ATP5F1B/HMOX1/GADD45A/VEGFA/CSNK2B/RGCC/APOE/GPI/JUN/GLUL	20
GO:0030258	GO:0030258	lipid modification	16/678	194/14661	0.0181570390470482	0.176133733865223	0.152901381448827	FABP3/ADIPOR1/ECH1/ETFBKMT/PHYH/ECI1/HSD17B10/PEX2/ACADVL/POR/ACADL/HADHA/ECHS1/HADHB/SOAT1/ACAA2	16
GO:0007528	GO:0007528	neuromuscular junction development	6/678	46/14661	0.0185555930915263	0.178411840607767	0.154879001864739	COL4A1/UNC13B/APP/PPFIBP1/PPFIBP2/FNTA	6
GO:0031577	GO:0031577	spindle checkpoint signaling	6/678	46/14661	0.0185555930915263	0.178411840607767	0.154879001864739	BIRC5/CDCA8/CENPF/SPC25/PSMG2/ZNF207	6
GO:1900047	GO:1900047	negative regulation of hemostasis	6/678	46/14661	0.0185555930915263	0.178411840607767	0.154879001864739	SERPINE2/EDN1/PDGFA/PRKCD/ANXA2/APOE	6
GO:1990928	GO:1990928	response to amino acid starvation	6/678	46/14661	0.0185555930915263	0.178411840607767	0.154879001864739	UCP2/MAPK3/SESN3/EIF2S1/ATF3/CDKN1A	6
GO:0010639	GO:0010639	negative regulation of organelle organization	24/678	329/14661	0.0186411107065039	0.178411840607767	0.154879001864739	BOK/PINK1/VAT1/RAD21/BIRC5/FEZ2/TPX2/CDCA8/CENPF/SSH1/CGNL1/SPC25/PRKCD/PSMG2/CORO1B/TWF2/SNCA/TP53/ZNF207/PIK3R1/IGF1/LIMA1/F11R/ACAA2	24
GO:0072006	GO:0072006	nephron development	13/678	147/14661	0.0187983620768434	0.178411840607767	0.154879001864739	MEF2C/EGR1/SOX8/NID1/ADAMTS16/GDNF/WT1/VEGFA/WNT4/SULF1/BMP2/LGR4/PODXL	13
GO:0016053	GO:0016053	organic acid biosynthetic process	21/678	278/14661	0.0188804449877549	0.178411840607767	0.154879001864739	FABP5/EDN1/GSTM2/ACSBG1/PSAT1/PLOD2/PTGES/PLA2G5/EIF6/LTA4H/XBP1/HSD17B10/PTGIS/ACADVL/AASDHPPT/STAR/ACADL/PLA2G4A/LPL/ASNS/GLUL	21
GO:1903829	GO:1903829	positive regulation of protein localization	29/678	417/14661	0.0189060916458194	0.178411840607767	0.154879001864739	ABHD17A/ZDHHC2/PINK1/UNC13B/ANP32B/MYO18A/PPM1A/EPB41L2/CHP2/PRKCD/HSP90AA1/DOC2B/CD2AP/CCT2/PPID/BAD/PIK3R1/PCK2/HDAC3/CCT5/IGF1/RPH3AL/EMD/CCT7/CCT3/TMEM35A/BAG3/ADAM8/GLUL	29
GO:0006469	GO:0006469	negative regulation of protein kinase activity	16/678	195/14661	0.0189662303439516	0.178411840607767	0.154879001864739	HSPB1/PLEC/PRKCD/TAF7/PTPN2/SNCA/CASP3/GADD45A/PRKAR1A/QARS1/CDKN1A/APOE/SNX6/DNAJA1/BMP2/RGS2	16
GO:0035633	GO:0035633	maintenance of blood-brain barrier	5/678	34/14661	0.0190728875342784	0.178411840607767	0.154879001864739	SH3GL2/MBP/VEGFA/ACTG1/F11R	5
GO:0110110	GO:0110110	positive regulation of animal organ morphogenesis	5/678	34/14661	0.0190728875342784	0.178411840607767	0.154879001864739	EDN1/SOX8/GDNF/WNT4/BMP2	5
GO:0070302	GO:0070302	regulation of stress-activated protein kinase signaling cascade	15/678	179/14661	0.0190915225164559	0.178411840607767	0.154879001864739	TPD52L1/PINK1/PTK2B/APP/MAPK3/GADD45A/VEGFA/COPS5/HDAC3/QARS1/PRMT1/DNAJA1/TNFRSF19/BMP2/GADD45G	15
GO:0033044	GO:0033044	regulation of chromosome organization	18/678	228/14661	0.0191102501258705	0.178411840607767	0.154879001864739	BCL7C/CENPV/RAD21/BIRC5/CDCA8/MAPK3/CENPF/SPC25/PSMG2/SMARCB1/CDC16/NSMCE1/CCT2/ZNF207/CCT5/CCT7/CCT3/DPF3	18
GO:0072078	GO:0072078	nephron tubule morphogenesis	8/678	73/14661	0.0191337800423959	0.178411840607767	0.154879001864739	SOX8/ADAMTS16/GDNF/WT1/VEGFA/WNT4/BMP2/LGR4	8
GO:0007346	GO:0007346	regulation of mitotic cell cycle	32/678	471/14661	0.0191740708349419	0.178411840607767	0.154879001864739	EDN1/BCL7C/EIF4EBP1/RAD21/PKN2/BIRC5/APP/RCC2/CDCA8/TRIM35/SCRIB/CENPF/CKS1B/WEE1/SPC25/NOP53/MTA3/PSMG2/SMARCB1/CDC16/PIM3/TP53/SIRT2/ZFP36L2/ZNF207/RGCC/IGF1/CDKN1A/ADAMTS1/GAS1/DPF3/ASNS	32
GO:0007265	GO:0007265	Ras protein signal transduction	24/678	330/14661	0.0192601662559347	0.178411840607767	0.154879001864739	ARHGDIG/MMD2/USP50/TIAM1/ITPKB/NISCH/RASGEF1C/CDC42SE1/CCNA2/RAP1B/KRAS/PLD1/KITLG/RASA3/TP53/CDC42EP3/IGF1/CDKN1A/NET1/APOE/CDC42EP5/RAP1A/F11R/JUN	24
GO:0045936	GO:0045936	negative regulation of phosphate metabolic process	28/678	400/14661	0.0192890583451854	0.178411840607767	0.154879001864739	PPP1R16B/TMED2/HSPB1/SH3GL2/PDGFA/PLEC/SMAD7/ARPP19/PRKCD/TAF7/PPP4R4/PTPN2/SNCA/CASP3/GADD45A/TP53/GRB10/SIRT2/PRKAR1A/QARS1/CDKN1A/APOE/PRDX3/SNX6/DNAJA1/JUN/BMP2/RGS2	28
GO:0030879	GO:0030879	mammary gland development	12/678	132/14661	0.0192892482259002	0.178411840607767	0.154879001864739	SOCS2/HOXB9/DDR1/NCOR2/SCRIB/XBP1/VEGFA/ZNF703/FGFR2/MSX1/APRT/WNT4	12
GO:0051051	GO:0051051	negative regulation of transport	29/678	418/14661	0.0194578177262468	0.178411840607767	0.154879001864739	SERPINE2/FABP5/EDN1/GSTM2/GPM6B/UCP2/ANKRD13A/C4orf3/ADORA1/PTK2B/RANGAP1/RAP1B/VDAC1/GSTO1/CNN2/KLF7/SNCA/HMOX1/PIM3/NDFIP1/GRB10/ANXA2/PFKL/PACSIN2/APOE/BAG3/GEM/RAP1A/RGS2	29
GO:0046395	GO:0046395	carboxylic acid catabolic process	17/678	212/14661	0.0195047591238576	0.178411840607767	0.154879001864739	ECH1/ETFBKMT/PHYH/ECI1/HSD17B10/PEX2/BLMH/ACADVL/AASDHPPT/PCK2/ACADL/HADHA/KYAT3/ECHS1/HADHB/GLUL/ACAA2	17
GO:0050714	GO:0050714	positive regulation of protein secretion	11/678	117/14661	0.0195538570523143	0.178411840607767	0.154879001864739	UNC13B/MYO18A/DOC2B/CD2AP/PPID/BAD/PCK2/IGF1/RPH3AL/ADAM8/GLUL	11
GO:0048871	GO:0048871	multicellular organismal homeostasis	33/678	490/14661	0.019702059307413	0.178411840607767	0.154879001864739	THRA/FABP5/EGR1/ATP1B2/UCP2/ADORA1/HSPB1/SH3GL2/PTK2B/SCX/AKR1B1/PLEC/DOCK7/PTGES/NRDC/ADIPOR1/MBP/KRAS/PLAC8/FH/VEGFA/GRB10/ACTG1/ACADVL/HDAC3/ACADL/UBB/F11R/PDGFC/KDM3A/ADAM8/LGR4/GADD45G	33
GO:0010563	GO:0010563	negative regulation of phosphorus metabolic process	28/678	401/14661	0.0198626410153528	0.178411840607767	0.154879001864739	PPP1R16B/TMED2/HSPB1/SH3GL2/PDGFA/PLEC/SMAD7/ARPP19/PRKCD/TAF7/PPP4R4/PTPN2/SNCA/CASP3/GADD45A/TP53/GRB10/SIRT2/PRKAR1A/QARS1/CDKN1A/APOE/PRDX3/SNX6/DNAJA1/JUN/BMP2/RGS2	28
GO:0018158	GO:0018158	protein oxidation	3/678	13/14661	0.0198952071771139	0.178411840607767	0.154879001864739	CHCHD4/TRABD2B/PRDX3	3
GO:0019370	GO:0019370	leukotriene biosynthetic process	3/678	13/14661	0.0198952071771139	0.178411840607767	0.154879001864739	PLA2G5/LTA4H/PLA2G4A	3
GO:0032530	GO:0032530	regulation of microvillus organization	3/678	13/14661	0.0198952071771139	0.178411840607767	0.154879001864739	PLD1/TWF2/PODXL	3
GO:0034111	GO:0034111	negative regulation of homotypic cell-cell adhesion	3/678	13/14661	0.0198952071771139	0.178411840607767	0.154879001864739	SERPINE2/PRKCD/ZNF703	3
GO:0046007	GO:0046007	negative regulation of activated T cell proliferation	3/678	13/14661	0.0198952071771139	0.178411840607767	0.154879001864739	SCRIB/CASP3/PRKAR1A	3
GO:0047484	GO:0047484	regulation of response to osmotic stress	3/678	13/14661	0.0198952071771139	0.178411840607767	0.154879001864739	EFHD1/YBX3/BAD	3
GO:0060347	GO:0060347	heart trabecula formation	3/678	13/14661	0.0198952071771139	0.178411840607767	0.154879001864739	FHL2/ADAMTS1/HEY1	3
GO:0071236	GO:0071236	cellular response to antibiotic	3/678	13/14661	0.0198952071771139	0.178411840607767	0.154879001864739	MEF2C/TP53/PLA2G4A	3
GO:0090158	GO:0090158	endoplasmic reticulum membrane organization	3/678	13/14661	0.0198952071771139	0.178411840607767	0.154879001864739	TMED2/STX18/REEP5	3
GO:0090385	GO:0090385	phagosome-lysosome fusion	3/678	13/14661	0.0198952071771139	0.178411840607767	0.154879001864739	RAB20/PLA2G5/SYT7	3
GO:1901659	GO:1901659	glycosyl compound biosynthetic process	3/678	13/14661	0.0198952071771139	0.178411840607767	0.154879001864739	NT5E/ADK/APRT	3
GO:1902644	GO:1902644	tertiary alcohol metabolic process	3/678	13/14661	0.0198952071771139	0.178411840607767	0.154879001864739	AKR1B1/WNT4/BMP2	3
GO:1904925	GO:1904925	positive regulation of autophagy of mitochondrion in response to mitochondrial depolarization	3/678	13/14661	0.0198952071771139	0.178411840607767	0.154879001864739	PINK1/VDAC1/CDC37	3
GO:2000767	GO:2000767	positive regulation of cytoplasmic translation	3/678	13/14661	0.0198952071771139	0.178411840607767	0.154879001864739	YBX3/IGF2BP1/PKM	3
GO:0021846	GO:0021846	cell proliferation in forebrain	4/678	23/14661	0.0199098294623626	0.178411840607767	0.154879001864739	DOCK7/FGFR2/DCT/IGF2BP1	4
GO:0031065	GO:0031065	positive regulation of histone deacetylation	4/678	23/14661	0.0199098294623626	0.178411840607767	0.154879001864739	PINK1/ING2/VEGFA/TP53	4
GO:0045116	GO:0045116	protein neddylation	4/678	23/14661	0.0199098294623626	0.178411840607767	0.154879001864739	COPS4/COPS2/COPS5/COPS6	4
GO:0046426	GO:0046426	negative regulation of receptor signaling pathway via JAK-STAT	4/678	23/14661	0.0199098294623626	0.178411840607767	0.154879001864739	SOCS2/PTPRD/ADIPOR1/PTPN2	4
GO:2000178	GO:2000178	negative regulation of neural precursor cell proliferation	4/678	23/14661	0.0199098294623626	0.178411840607767	0.154879001864739	SPINT2/CTNNA1/TP53/SIRT2	4
GO:2000193	GO:2000193	positive regulation of fatty acid transport	4/678	23/14661	0.0199098294623626	0.178411840607767	0.154879001864739	EDN1/FABP3/PTGES/PLA2G4A	4
GO:0051348	GO:0051348	negative regulation of transferase activity	19/678	246/14661	0.0201222755919548	0.179433375601474	0.155765794577915	HSPB1/PLEC/SMAD7/PRKCD/TAF7/PTPN2/SNCA/CASP3/GADD45A/TP53/PRKAR1A/QARS1/CDKN1A/APOE/PRDX3/SNX6/DNAJA1/BMP2/RGS2	19
GO:0043489	GO:0043489	RNA stabilization	7/678	60/14661	0.0202086347839336	0.179433375601474	0.155765794577915	MAPKAPK2/YBX3/HNRNPA0/GDNF/PHAX/TRAF3IP2/IGF2BP1	7
GO:0099601	GO:0099601	regulation of neurotransmitter receptor activity	7/678	60/14661	0.0202086347839336	0.179433375601474	0.155765794577915	MEF2C/PINK1/PTK2B/APP/SHISA8/DLGAP4/DAPK1	7
GO:0001822	GO:0001822	kidney development	22/678	297/14661	0.0202119925604313	0.179433375601474	0.155765794577915	MEF2C/EGR1/ODC1/AKR1B1/SOX8/PDGFA/NID1/SMAD7/CENPF/ADAMTS16/GDNF/WT1/SNX17/VEGFA/FGFR2/TRAF3IP2/ADAMTS1/WNT4/SULF1/BMP2/LGR4/PODXL	22
GO:0060284	GO:0060284	regulation of cell development	33/678	491/14661	0.0202264342791342	0.179433375601474	0.155765794577915	SERPINE2/PAK3/RND2/ISLR2/SEMA6C/YWHAH/TIAM1/PTPRD/PLXNA1/SOX8/DOCK7/SEMA5B/SMAD7/RCC2/SEMA5A/MBP/KRAS/CTNNA1/TWF2/NAP1L1/PLXNA4/VEGFA/TP53/SIRT2/HDAC1/DCT/ANXA2/BAD/IGF1/F11R/HEY1/BMP2/NPPC	33
GO:0051146	GO:0051146	striated muscle cell differentiation	21/678	280/14661	0.0202706199078061	0.179433375601474	0.155765794577915	MEF2C/EDN1/ERVW-1/PLEC/MEF2A/KRAS/WT1/XBP1/WDR1/CASP3/VEGFA/FHL2/PRKAR1A/ACTG1/PLD3/IGF1/BARX2/GATA6/MSX1/BMP2/RGS2	21
GO:0000079	GO:0000079	regulation of cyclin-dependent protein serine/threonine kinase activity	9/678	88/14661	0.0202723501124736	0.179433375601474	0.155765794577915	CKS1B/CCNA2/CDC37/CASP3/GADD45A/CCNG2/RGCC/CDKN1A/CCNJL	9
GO:0014074	GO:0014074	response to purine-containing compound	12/678	133/14661	0.0203460733376121	0.17977107455995	0.156058950443812	GSTM2/ADORA1/NT5E/PTK2B/APP/SSH1/RAP1B/WT1/FDX1/FOSB/RAP1A/GATA6	12
GO:0010823	GO:0010823	negative regulation of mitochondrion organization	6/678	47/14661	0.0204662910129968	0.180517687224583	0.156707083571545	BOK/PINK1/VAT1/TP53/IGF1/ACAA2	6
GO:0010507	GO:0010507	negative regulation of autophagy	8/678	74/14661	0.0206155685280011	0.181201884070466	0.157301033637911	PINK1/NRBP2/FEZ2/SNCA/HMOX1/TP53/SIRT2/LZTS1	8
GO:0048844	GO:0048844	artery morphogenesis	8/678	74/14661	0.0206155685280011	0.181201884070466	0.157301033637911	EDN1/SMAD7/FOLR1/ADAMTS9/ACVRL1/VEGFA/APOE/HEY1	8
GO:0055007	GO:0055007	cardiac muscle cell differentiation	11/678	118/14661	0.0206989537208044	0.181618944626641	0.157663083165776	MEF2C/EDN1/PLEC/MEF2A/WT1/VEGFA/FHL2/IGF1/GATA6/BMP2/RGS2	11
GO:0032350	GO:0032350	regulation of hormone metabolic process	5/678	35/14661	0.0214302484871732	0.186280848931722	0.161710074010667	EGR1/POR/ADM/WNT4/BMP2	5
GO:0032467	GO:0032467	positive regulation of cytokinesis	5/678	35/14661	0.0214302484871732	0.186280848931722	0.161710074010667	KIF23/CENPV/PKN2/BIRC5/CDCA8	5
GO:0050931	GO:0050931	pigment cell differentiation	5/678	35/14661	0.0214302484871732	0.186280848931722	0.161710074010667	MEF2C/SLC24A5/ADAMTS9/CD63/KITLG	5
GO:1903725	GO:1903725	regulation of phospholipid metabolic process	5/678	35/14661	0.0214302484871732	0.186280848931722	0.161710074010667	FABP3/PDGFA/DNAJC19/SCARB1/PRKCD	5
GO:1905332	GO:1905332	positive regulation of morphogenesis of an epithelium	5/678	35/14661	0.0214302484871732	0.186280848931722	0.161710074010667	SOX8/GDNF/VEGFA/WNT4/LGR4	5
GO:0030336	GO:0030336	negative regulation of cell migration	23/678	316/14661	0.0214514155279506	0.186280848931722	0.161710074010667	MEF2C/ATP1B2/SIN3B/PADI2/ADORA1/NISCH/EVL/ING2/SMAD7/ADAMTS9/ADIPOR1/ACVRL1/CORO1B/CNN2/TIMP1/HMOX1/GADD45A/HDAC1/CSNK2B/RGCC/APOE/WNT4/SULF1	23
GO:1990748	GO:1990748	cellular detoxification	9/678	89/14661	0.0216633835530763	0.187798868743135	0.163027864312038	GSTM2/PTGES/TXNRD1/GSTO1/TXNL1/GSTK1/SELENOW/APOE/PRDX3	9
GO:0046579	GO:0046579	positive regulation of Ras protein signal transduction	7/678	61/14661	0.0219498778563136	0.189956648434604	0.164901029028686	MMD2/ITPKB/KRAS/KITLG/IGF1/NET1/F11R	7
GO:0033673	GO:0033673	negative regulation of kinase activity	17/678	215/14661	0.0220348666851343	0.190366181584049	0.165256544028142	HSPB1/PLEC/PRKCD/TAF7/PTPN2/SNCA/CASP3/GADD45A/PRKAR1A/QARS1/CDKN1A/APOE/PRDX3/SNX6/DNAJA1/BMP2/RGS2	17
GO:0014910	GO:0014910	regulation of smooth muscle cell migration	8/678	75/14661	0.0221769994547499	0.19061659055154	0.165473923607944	MEF2C/PLXNA1/PDGFA/DOCK7/CORO1B/IGF1/ADAMTS1/DOCK4	8
GO:0072088	GO:0072088	nephron epithelium morphogenesis	8/678	75/14661	0.0221769994547499	0.19061659055154	0.165473923607944	SOX8/ADAMTS16/GDNF/WT1/VEGFA/WNT4/BMP2/LGR4	8
GO:0072332	GO:0072332	intrinsic apoptotic signaling pathway by p53 class mediator	8/678	75/14661	0.0221769994547499	0.19061659055154	0.165473923607944	BOK/ING2/PHLDA3/TOPORS/TP53/UBB/CDKN1A/MSX1	8
GO:0050878	GO:0050878	regulation of body fluid levels	25/678	352/14661	0.0222636834223457	0.19103676743045	0.165838678410038	SERPINE2/SOCS2/EDN1/TYRO3/ADORA1/HSPB1/DDR1/AKR1B1/PDGFA/PLEC/NCOR2/PRKCD/CLIC1/XBP1/VEGFA/ANXA2/VAV3/ACTG1/TRAF3IP2/PLA2G4A/APOE/ADM/F11R/GPI/APRT	25
GO:0010543	GO:0010543	regulation of platelet activation	6/678	48/14661	0.0225061332220229	0.192138508959634	0.166795098274167	SERPINE2/PDGFA/PRKCD/PLA2G4A/APOE/F11R	6
GO:0048599	GO:0048599	oocyte development	6/678	48/14661	0.0225061332220229	0.192138508959634	0.166795098274167	EDN1/PTK2B/SIRT2/IGF1/WNT4/NPPC	6
GO:1902930	GO:1902930	regulation of alcohol biosynthetic process	6/678	48/14661	0.0225061332220229	0.192138508959634	0.166795098274167	PTK2B/SNCA/POR/APOE/WNT4/BMP2	6
GO:0035051	GO:0035051	cardiocyte differentiation	13/678	151/14661	0.0229186685244543	0.194236299772925	0.168616186752245	MEF2C/EDN1/PLEC/FOLR1/MAPK3/MEF2A/WT1/VEGFA/FHL2/IGF1/GATA6/BMP2/RGS2	13
GO:0048754	GO:0048754	branching morphogenesis of an epithelial tube	13/678	151/14661	0.0229186685244543	0.194236299772925	0.168616186752245	EDN1/COL4A1/DDR1/SOX8/ADAMTS16/GDNF/KRAS/WT1/VEGFA/FGFR2/WNT4/BMP2/LGR4	13
GO:0016054	GO:0016054	organic acid catabolic process	17/678	216/14661	0.0229314428008362	0.194236299772925	0.168616186752245	ECH1/ETFBKMT/PHYH/ECI1/HSD17B10/PEX2/BLMH/ACADVL/AASDHPPT/PCK2/ACADL/HADHA/KYAT3/ECHS1/HADHB/GLUL/ACAA2	17
GO:0001556	GO:0001556	oocyte maturation	4/678	24/14661	0.0230405517965514	0.194236299772925	0.168616186752245	EDN1/PTK2B/SIRT2/NPPC	4
GO:0021884	GO:0021884	forebrain neuron development	4/678	24/14661	0.0230405517965514	0.194236299772925	0.168616186752245	PLXNA1/UQCRQ/FGFR2/UBB	4
GO:0051043	GO:0051043	regulation of membrane protein ectodomain proteolysis	4/678	24/14661	0.0230405517965514	0.194236299772925	0.168616186752245	NRDC/TIMP1/APOE/ADAM8	4
GO:0051984	GO:0051984	positive regulation of chromosome segregation	4/678	24/14661	0.0230405517965514	0.194236299772925	0.168616186752245	BIRC5/RCC2/CDCA8/SIRT2	4
GO:0022904	GO:0022904	respiratory electron transport chain	9/678	90/14661	0.0231216333296632	0.194236299772925	0.168616186752245	PINK1/PLEC/COX7A1/UQCRQ/SNCA/NDUFA9/UQCRC1/NDUFV1/NDUFS2	9
GO:0007052	GO:0007052	mitotic spindle organization	11/678	120/14661	0.0231361797513457	0.194236299772925	0.168616186752245	KIF23/PRC1/BIRC5/TPX2/CDCA8/SPC25/FAM110A/ZNF207/DCTN2/VCP/CCDC61	11
GO:2001235	GO:2001235	positive regulation of apoptotic signaling pathway	11/678	120/14661	0.0231361797513457	0.194236299772925	0.168616186752245	BOK/VNN1/TPD52L1/PRKCD/CTNNA1/PTPN2/TP53/BAD/ATF3/UBB/MSX1	11
GO:0032412	GO:0032412	regulation of ion transmembrane transporter activity	19/678	250/14661	0.0233499748814964	0.195706091295328	0.169892110161608	TESC/MEF2C/EDN1/GSTM2/ATP1B2/PINK1/C4orf3/FXYD6/JSRP1/YWHAH/PTK2B/SLMAP/APP/SHISA8/CHP2/GSTO1/VMP1/DAPK1/GEM	19
GO:0009612	GO:0009612	response to mechanical stimulus	16/678	200/14661	0.0234329327616934	0.195974936166185	0.170125493916369	SERPINE2/EDN1/PTK2B/SCX/PLEC/MAPK3/HABP4/CNN2/GADD45A/BAD/ACTG1/FOSB/BAG3/F11R/GPI/JUN	16
GO:0051784	GO:0051784	negative regulation of nuclear division	7/678	62/14661	0.0237923190270061	0.195974936166185	0.170125493916369	RAD21/BIRC5/CDCA8/CENPF/SPC25/PSMG2/ZNF207	7
GO:0055021	GO:0055021	regulation of cardiac muscle tissue growth	7/678	62/14661	0.0237923190270061	0.195974936166185	0.170125493916369	MEF2C/EDN1/FGFR2/IGF1/GATA6/RUNX1/RGS2	7
GO:0090559	GO:0090559	regulation of membrane permeability	7/678	62/14661	0.0237923190270061	0.195974936166185	0.170125493916369	CHCHD10/BOK/TP53/ALKBH7/BAD/F11R/ACAA2	7
GO:1903828	GO:1903828	negative regulation of protein localization	15/678	184/14661	0.023814965634264	0.195974936166185	0.170125493916369	GPM6B/UCP2/ABHD17A/ANKRD13A/RANGAP1/POLR1A/TMEM59/CTNNA1/KLF7/PIM3/NDFIP1/PFKL/APOE/BAG3/DNAJA1	15
GO:0033559	GO:0033559	unsaturated fatty acid metabolic process	8/678	76/14661	0.0238200591355151	0.195974936166185	0.170125493916369	FABP5/EDN1/GSTM2/AKR1B1/PTGES/PTGIS/PLA2G4A/PTGR1	8
GO:0034644	GO:0034644	cellular response to UV	8/678	76/14661	0.0238200591355151	0.195974936166185	0.170125493916369	MAPK13/EIF2S1/PRKCD/TIMP1/TP53/PPID/PIK3R1/CDKN1A	8
GO:0006739	GO:0006739	NADP metabolic process	5/678	36/14661	0.0239693172426615	0.195974936166185	0.170125493916369	MDH1/TP53/TALDO1/ME2/TKT	5
GO:0007007	GO:0007007	inner mitochondrial membrane organization	5/678	36/14661	0.0239693172426615	0.195974936166185	0.170125493916369	CHCHD10/PINK1/APOOL/SAMM50/TMEM11	5
GO:0035265	GO:0035265	organ growth	14/678	168/14661	0.0240368361328225	0.195974936166185	0.170125493916369	MEF2C/EDN1/COL27A1/YBX3/WT1/BNC2/FGFR2/PRKAR1A/IGF1/POR/GATA6/RUNX1/RGS2/NPPC	14
GO:1990138	GO:1990138	neuron projection extension	14/678	168/14661	0.0240368361328225	0.195974936166185	0.170125493916369	EDN1/ISLR2/SEMA6C/SH3GL2/DDR1/PLXNA1/SEMA5B/SEMA5A/TWF2/HSP90AA1/PLXNA4/VEGFA/TMEM108/APOE	14
GO:0016241	GO:0016241	regulation of macroautophagy	13/678	152/14661	0.0240461233484285	0.195974936166185	0.170125493916369	ATP6V0E1/PINK1/NRBP2/FEZ2/MAPK3/SESN3/VDAC1/HMOX1/CASP3/TP53/BAG3/SNX6/LZTS1	13
GO:0030168	GO:0030168	platelet activation	11/678	121/14661	0.0244304828221626	0.195974936166185	0.170125493916369	SERPINE2/TYRO3/HSPB1/PDGFA/PRKCD/CLIC1/VAV3/ACTG1/PLA2G4A/APOE/F11R	11
GO:0006098	GO:0006098	pentose-phosphate shunt	3/678	14/14661	0.0244677848676025	0.195974936166185	0.170125493916369	TP53/TALDO1/TKT	3
GO:0030033	GO:0030033	microvillus assembly	3/678	14/14661	0.0244677848676025	0.195974936166185	0.170125493916369	ESPN/PLD1/PODXL	3
GO:0032306	GO:0032306	regulation of prostaglandin secretion	3/678	14/14661	0.0244677848676025	0.195974936166185	0.170125493916369	EDN1/PTGES/PLA2G4A	3
GO:0032308	GO:0032308	positive regulation of prostaglandin secretion	3/678	14/14661	0.0244677848676025	0.195974936166185	0.170125493916369	EDN1/PTGES/PLA2G4A	3
GO:0032905	GO:0032905	transforming growth factor beta1 production	3/678	14/14661	0.0244677848676025	0.195974936166185	0.170125493916369	CD2AP/ATP6AP2/GATA6	3
GO:0055012	GO:0055012	ventricular cardiac muscle cell differentiation	3/678	14/14661	0.0244677848676025	0.195974936166185	0.170125493916369	MEF2C/MEF2A/FHL2	3
GO:0060192	GO:0060192	negative regulation of lipase activity	3/678	14/14661	0.0244677848676025	0.195974936166185	0.170125493916369	POR/ANGPTL4/RGS2	3
GO:0061307	GO:0061307	cardiac neural crest cell differentiation involved in heart development	3/678	14/14661	0.0244677848676025	0.195974936166185	0.170125493916369	EDN1/FOLR1/MAPK3	3
GO:0061308	GO:0061308	cardiac neural crest cell development involved in heart development	3/678	14/14661	0.0244677848676025	0.195974936166185	0.170125493916369	EDN1/FOLR1/MAPK3	3
GO:0071474	GO:0071474	cellular hyperosmotic response	3/678	14/14661	0.0244677848676025	0.195974936166185	0.170125493916369	AKR1B1/EFHD1/YBX3	3
GO:0090030	GO:0090030	regulation of steroid hormone biosynthetic process	3/678	14/14661	0.0244677848676025	0.195974936166185	0.170125493916369	POR/WNT4/BMP2	3
GO:0090083	GO:0090083	regulation of inclusion body assembly	3/678	14/14661	0.0244677848676025	0.195974936166185	0.170125493916369	PSMC5/PSMC6/DNAJB1	3
GO:0098814	GO:0098814	spontaneous synaptic transmission	3/678	14/14661	0.0244677848676025	0.195974936166185	0.170125493916369	APP/DOC2B/RPH3AL	3
GO:1902287	GO:1902287	semaphorin-plexin signaling pathway involved in axon guidance	3/678	14/14661	0.0244677848676025	0.195974936166185	0.170125493916369	EDN1/PLXNA1/PLXNA4	3
GO:1904923	GO:1904923	regulation of autophagy of mitochondrion in response to mitochondrial depolarization	3/678	14/14661	0.0244677848676025	0.195974936166185	0.170125493916369	PINK1/VDAC1/CDC37	3
GO:0007044	GO:0007044	cell-substrate junction assembly	9/678	91/14661	0.0246486666078166	0.196108341297196	0.170241302673591	GPM6B/PTK2B/PLEC/RCC2/ACVRL1/VEGFA/TRIP6/ACTG1/WNT4	9
GO:1904029	GO:1904029	regulation of cyclin-dependent protein kinase activity	9/678	91/14661	0.0246486666078166	0.196108341297196	0.170241302673591	CKS1B/CCNA2/CDC37/CASP3/GADD45A/CCNG2/RGCC/CDKN1A/CCNJL	9
GO:0032731	GO:0032731	positive regulation of interleukin-1 beta production	6/678	49/14661	0.024678453712904	0.196108341297196	0.170241302673591	EGR1/USP50/HSPB1/APP/STMP1/LPL	6
GO:0048146	GO:0048146	positive regulation of fibroblast proliferation	6/678	49/14661	0.024678453712904	0.196108341297196	0.170241302673591	PDGFA/CCNA2/IGF1/CDKN1A/PDGFC/JUN	6
GO:0050819	GO:0050819	negative regulation of coagulation	6/678	49/14661	0.024678453712904	0.196108341297196	0.170241302673591	SERPINE2/EDN1/PDGFA/PRKCD/ANXA2/APOE	6
GO:0007163	GO:0007163	establishment or maintenance of cell polarity	17/678	218/14661	0.0248073297169144	0.196822989622112	0.170861687614805	RND2/SPINT2/MYO18A/CENPA/PTK2B/DOCK7/MAP7/SCRIB/RHOBTB3/WEE1/RAP1B/CTNNA1/HSP90AA1/PARVA/WDR1/TRAF3IP2/PARVB	17
GO:0000070	GO:0000070	mitotic sister chromatid segregation	15/678	185/14661	0.0248563908668769	0.19690313392037	0.170931260737738	BCL7C/KIF23/RAD21/PRC1/KMT5A/BIRC5/CDCA8/CENPF/SPC25/PSMG2/SMARCB1/CDC16/ZNF207/DCTN2/DPF3	15
GO:0062013	GO:0062013	positive regulation of small molecule metabolic process	12/678	137/14661	0.0250073793668942	0.197789194554434	0.171700448399992	PINK1/APP/ARPP19/PTPN2/SNCA/STAR/IGF1/POR/VCP/APOE/ADM/WNT4	12
GO:0043405	GO:0043405	regulation of MAP kinase activity	14/678	169/14661	0.0251407429389209	0.197914820581474	0.171809504130878	MEF2C/EDN1/TPD52L1/PTK2B/PDGFA/PRKCD/KITLG/VEGFA/APOE/DNAJA1/PDGFC/ADAM8/BMP2/RGS2	14
GO:0071772	GO:0071772	response to BMP	14/678	169/14661	0.0251407429389209	0.197914820581474	0.171809504130878	SPINT2/EGR1/GREM2/SCX/SMAD7/PPM1A/MAPK3/ACVRL1/FST/BAMBI/GATA6/MSX1/SULF1/BMP2	14
GO:0071773	GO:0071773	cellular response to BMP stimulus	14/678	169/14661	0.0251407429389209	0.197914820581474	0.171809504130878	SPINT2/EGR1/GREM2/SCX/SMAD7/PPM1A/MAPK3/ACVRL1/FST/BAMBI/GATA6/MSX1/SULF1/BMP2	14
GO:0050772	GO:0050772	positive regulation of axonogenesis	8/678	77/14661	0.0255466705884139	0.200797625433661	0.174312061901464	RND2/ISLR2/TIAM1/PLXNA1/SEMA5A/TWF2/PLXNA4/VEGFA	8
GO:0044270	GO:0044270	cellular nitrogen compound catabolic process	28/678	410/14661	0.0256510716443288	0.201305149208754	0.174752642388955	NT5E/MAPKAPK2/NUDT3/ZC3HAV1/YBX3/HNRNPA0/LSM6/DUT/GDNF/PRKCD/PDE10A/HMOX2/CNOT2/PHAX/SUCLG1/HMOX1/UROD/SND1/ZFP36L2/PNRC2/TRAF3IP2/AASDHPPT/POR/ACADL/VCP/IGF2BP1/RNH1/POLR2G	28
GO:1905330	GO:1905330	regulation of morphogenesis of an epithelium	7/678	63/14661	0.0257384091197414	0.20166450928367	0.175064602231549	SOX8/PDGFA/GDNF/VEGFA/WNT4/SULF1/LGR4	7
GO:0035601	GO:0035601	protein deacylation	11/678	122/14661	0.0257766666001684	0.20166450928367	0.175064602231549	ABHD17A/SIN3B/PINK1/ING2/MTA3/FNTA/VEGFA/TP53/SIRT2/HDAC1/HDAC3	11
GO:0016575	GO:0016575	histone deacetylation	9/678	92/14661	0.0262460100132004	0.20443015022566	0.177465450219847	SIN3B/PINK1/ING2/MTA3/VEGFA/TP53/SIRT2/HDAC1/HDAC3	9
GO:0072080	GO:0072080	nephron tubule development	9/678	92/14661	0.0262460100132004	0.20443015022566	0.177465450219847	MEF2C/SOX8/ADAMTS16/GDNF/WT1/VEGFA/WNT4/BMP2/LGR4	9
GO:0051592	GO:0051592	response to calcium ion	12/678	138/14661	0.0262857935299959	0.20443015022566	0.177465450219847	MEF2C/EDN1/ITPKB/PTK2B/SYT7/MEF2A/CHP2/BAD/ACTG1/FOSB/JUN/CPNE8	12
GO:2001233	GO:2001233	regulation of apoptotic signaling pathway	24/678	340/14661	0.0263749926878889	0.20443015022566	0.177465450219847	BOK/VNN1/TPD52L1/PINK1/HSPB1/ING2/YBX3/GDNF/PRKCD/CTNNA1/PTPN2/XBP1/HMOX1/TP53/HDAC1/BAD/QARS1/IGF1/ATF3/UBB/DNAJA1/MSX1/WNT4/ACAA2	24
GO:0050728	GO:0050728	negative regulation of inflammatory response	13/678	154/14661	0.0264234118061804	0.20443015022566	0.177465450219847	TYRO3/ADORA1/NT5E/PSMB4/PRKCD/PGLYRP1/PSMA1/PTPN2/NDFIP1/PTGIS/IGF1/SMPDL3B/APOE	13
GO:0021854	GO:0021854	hypothalamus development	4/678	25/14661	0.026453763009019	0.20443015022566	0.177465450219847	PLXNA1/UQCRQ/UBB/NR0B1	4
GO:0060669	GO:0060669	embryonic placenta morphogenesis	4/678	25/14661	0.026453763009019	0.20443015022566	0.177465450219847	SPINT2/TMED2/FGFR2/ADM	4
GO:0072207	GO:0072207	metanephric epithelium development	4/678	25/14661	0.026453763009019	0.20443015022566	0.177465450219847	SOX8/WT1/WNT4/LGR4	4
GO:0006120	GO:0006120	mitochondrial electron transport, NADH to ubiquinone	5/678	37/14661	0.0266943239562441	0.205035126557535	0.177990629098745	PINK1/SNCA/NDUFA9/NDUFV1/NDUFS2	5
GO:0048009	GO:0048009	insulin-like growth factor receptor signaling pathway	5/678	37/14661	0.0266943239562441	0.205035126557535	0.177990629098745	GRB10/PIK3R1/IGF1/BMP2/IGFBP4	5
GO:0048846	GO:0048846	axon extension involved in axon guidance	5/678	37/14661	0.0266943239562441	0.205035126557535	0.177990629098745	SEMA6C/SEMA5B/SEMA5A/PLXNA4/VEGFA	5
GO:1902284	GO:1902284	neuron projection extension involved in neuron projection guidance	5/678	37/14661	0.0266943239562441	0.205035126557535	0.177990629098745	SEMA6C/SEMA5B/SEMA5A/PLXNA4/VEGFA	5
GO:0043647	GO:0043647	inositol phosphate metabolic process	6/678	50/14661	0.0269863719160328	0.206963768837071	0.17966488003518	ITPKB/NUDT3/PTK2B/INPP1/SNCA/IP6K2	6
GO:0070374	GO:0070374	positive regulation of ERK1 and ERK2 cascade	15/678	187/14661	0.0270408192161611	0.207067121694664	0.17975460046724	CCL17/PTK2B/PDGFA/APP/AKAP12/PLA2G5/MAPK3/RAP1B/FGFR2/IGF1/APOE/RAP1A/PDGFC/JUN/BMP2	15
GO:0009132	GO:0009132	nucleoside diphosphate metabolic process	11/678	123/14661	0.0271757728752588	0.207785712725504	0.180378408064462	NT5E/APP/EIF6/BAD/PFKL/IGF1/GALK1/PKM/GPI/TPI1/PGK1	11
GO:0072028	GO:0072028	nephron morphogenesis	8/678	78/14661	0.0273586891657038	0.20886830066989	0.181318200735655	SOX8/ADAMTS16/GDNF/WT1/VEGFA/WNT4/BMP2/LGR4	8
GO:0060538	GO:0060538	skeletal muscle organ development	14/678	171/14661	0.0274608223904173	0.209331819549275	0.181720580651361	MEF2C/EGR1/SCX/SOX8/MAFF/VAMP5/PLEC/YBX3/KRAS/WT1/COPS2/ATF3/EMD/BARX2	14
GO:0051651	GO:0051651	maintenance of location in cell	16/678	204/14661	0.0275438783949094	0.209333475801311	0.181722018440811	CHCHD10/GSTM2/GM2A/PINK1/JSRP1/POLR2M/PTK2B/RANGAP1/SLC30A2/GSTO1/TWF2/TOPORS/SNCA/RASA3/KDELR1/APOE	16
GO:1901215	GO:1901215	negative regulation of neuron death	16/678	204/14661	0.0275438783949094	0.209333475801311	0.181722018440811	BOK/MEF2C/TYRO3/PINK1/NRBP2/PTK2B/NCOA7/GDNF/KRAS/SNCA/HMOX1/APOE/SNX6/GPI/JUN/ADAM8	16
GO:0051017	GO:0051017	actin filament bundle assembly	13/678	155/14661	0.0276747866258033	0.209944839643469	0.182252742306037	ESPN/PTK2B/EVL/CGNL1/CORO1B/ACTG1/PIK3R1/RGCC/LIMA1/F11R/PLS3/CALD1/WNT4	13
GO:1905954	GO:1905954	positive regulation of lipid localization	10/678	108/14661	0.0277732349286534	0.209944839643469	0.182252742306037	EDN1/FABP3/PTGES/SCARB1/PRKCD/ANXA2/PLIN3/PLA2G4A/APOE/LPL	10
GO:0070527	GO:0070527	platelet aggregation	7/678	64/14661	0.0277904823350773	0.209944839643469	0.182252742306037	SERPINE2/TYRO3/HSPB1/PRKCD/CLIC1/ACTG1/F11R	7
GO:0090307	GO:0090307	mitotic spindle assembly	7/678	64/14661	0.0277904823350773	0.209944839643469	0.182252742306037	KIF23/PRC1/BIRC5/TPX2/CDCA8/ZNF207/CCDC61	7
GO:0006165	GO:0006165	nucleoside diphosphate phosphorylation	9/678	93/14661	0.0279151466559127	0.210571867461168	0.182797064040603	APP/EIF6/PFKL/IGF1/GALK1/PKM/GPI/TPI1/PGK1	9
GO:0001838	GO:0001838	embryonic epithelial tube formation	11/678	124/14661	0.0286288226103071	0.215633486546188	0.187191046575826	SPINT2/TMED2/SOX8/FOLR1/SCRIB/GDNF/CASP3/VASP/SHROOM3/ADM/WNT4	11
GO:0009267	GO:0009267	cellular response to starvation	13/678	156/14661	0.0289689910139329	0.216602705165432	0.188032423537276	UCP2/MAPK3/SESN3/EIF2S1/XBP1/TP53/PLIN3/HSPA8/ATF3/CDKN1A/ASNS/WNT4/GLUL	13
GO:0010469	GO:0010469	regulation of signaling receptor activity	13/678	156/14661	0.0289689910139329	0.216602705165432	0.188032423537276	MEF2C/EDN1/PINK1/GREM2/ADORA1/PTK2B/APP/SHISA8/PRKCD/HDAC1/DLGAP4/DAPK1/SNX6	13
GO:0006633	GO:0006633	fatty acid biosynthetic process	12/678	140/14661	0.0289845664978648	0.216602705165432	0.188032423537276	FABP5/EDN1/GSTM2/ACSBG1/PTGES/EIF6/XBP1/PTGIS/ACADVL/ACADL/PLA2G4A/LPL	12
GO:0006888	GO:0006888	endoplasmic reticulum to Golgi vesicle-mediated transport	10/678	109/14661	0.0293655914218129	0.216602705165432	0.188032423537276	TMED2/NRBP2/CREB3L2/VAPA/TRAPPC1/CSNK1D/KDELR1/VCP/STX18/GAS1	10
GO:0009994	GO:0009994	oocyte differentiation	6/678	51/14661	0.0294327838152422	0.216602705165432	0.188032423537276	EDN1/PTK2B/SIRT2/IGF1/WNT4/NPPC	6
GO:0032768	GO:0032768	regulation of monooxygenase activity	6/678	51/14661	0.0294327838152422	0.216602705165432	0.188032423537276	PTK2B/SCARB1/GDNF/SNCA/POR/APOE	6
GO:0048255	GO:0048255	mRNA stabilization	6/678	51/14661	0.0294327838152422	0.216602705165432	0.188032423537276	MAPKAPK2/YBX3/HNRNPA0/GDNF/TRAF3IP2/IGF2BP1	6
GO:0008356	GO:0008356	asymmetric cell division	3/678	15/14661	0.0295566129375206	0.216602705165432	0.188032423537276	DOCK7/ING2/SOX5	3
GO:0035358	GO:0035358	regulation of peroxisome proliferator activated receptor signaling pathway	3/678	15/14661	0.0295566129375206	0.216602705165432	0.188032423537276	FABP5/PTGIS/BMP2	3
GO:0045836	GO:0045836	positive regulation of meiotic nuclear division	3/678	15/14661	0.0295566129375206	0.216602705165432	0.188032423537276	SIRT2/MSX1/WNT4	3
GO:0045986	GO:0045986	negative regulation of smooth muscle contraction	3/678	15/14661	0.0295566129375206	0.216602705165432	0.188032423537276	ADORA1/RGS2/DOCK4	3
GO:0045989	GO:0045989	positive regulation of striated muscle contraction	3/678	15/14661	0.0295566129375206	0.216602705165432	0.188032423537276	GSTO1/HSP90AA1/RGS2	3
GO:0046322	GO:0046322	negative regulation of fatty acid oxidation	3/678	15/14661	0.0295566129375206	0.216602705165432	0.188032423537276	ETFBKMT/ACADVL/ACADL	3
GO:0048484	GO:0048484	enteric nervous system development	3/678	15/14661	0.0295566129375206	0.216602705165432	0.188032423537276	SOX8/GDNF/KIF26A	3
GO:1902570	GO:1902570	protein localization to nucleolus	3/678	15/14661	0.0295566129375206	0.216602705165432	0.188032423537276	POLR1A/NOP53/GLUL	3
GO:2001028	GO:2001028	positive regulation of endothelial cell chemotaxis	3/678	15/14661	0.0295566129375206	0.216602705165432	0.188032423537276	HSPB1/SEMA5A/VEGFA	3
GO:2001212	GO:2001212	regulation of vasculogenesis	3/678	15/14661	0.0295566129375206	0.216602705165432	0.188032423537276	ADM/RAP1A/HEY1	3
GO:0032781	GO:0032781	positive regulation of ATP-dependent activity	5/678	38/14661	0.0296090283866202	0.216602705165432	0.188032423537276	ATP1B2/MYBPC3/AHSA1/VMP1/DNAJB1	5
GO:0032965	GO:0032965	regulation of collagen biosynthetic process	5/678	38/14661	0.0296090283866202	0.216602705165432	0.188032423537276	SCX/RGCC/WNT4/RUNX1/NPPC	5
GO:0010633	GO:0010633	negative regulation of epithelial cell migration	9/678	94/14661	0.0296575132517766	0.216602705165432	0.188032423537276	MEF2C/EVL/ADAMTS9/ADIPOR1/ACVRL1/GADD45A/CSNK2B/RGCC/APOE	9
GO:0046620	GO:0046620	regulation of organ growth	9/678	94/14661	0.0296575132517766	0.216602705165432	0.188032423537276	MEF2C/EDN1/YBX3/WT1/FGFR2/IGF1/GATA6/RUNX1/RGS2	9
GO:0007405	GO:0007405	neuroblast proliferation	7/678	65/14661	0.0299507502481737	0.216781352050391	0.188187506580724	DOCK7/CTNNA1/VEGFA/TP53/FGFR2/DCT/SOX5	7
GO:0050769	GO:0050769	positive regulation of neurogenesis	17/678	223/14661	0.0300020358885578	0.216781352050391	0.188187506580724	SERPINE2/PAK3/RND2/ISLR2/TIAM1/PTPRD/PLXNA1/SOX8/SEMA5A/KRAS/TWF2/NAP1L1/PLXNA4/VEGFA/HDAC1/DCT/BMP2	17
GO:0043467	GO:0043467	regulation of generation of precursor metabolites and energy	11/678	125/14661	0.0301368144244889	0.216781352050391	0.188187506580724	PINK1/APP/COX7A1/EIF6/ETFBKMT/NOP53/SNCA/TP53/IGF1/VCP/IFNAR1	11
GO:0098732	GO:0098732	macromolecule deacylation	11/678	125/14661	0.0301368144244889	0.216781352050391	0.188187506580724	ABHD17A/SIN3B/PINK1/ING2/MTA3/FNTA/VEGFA/TP53/SIRT2/HDAC1/HDAC3	11
GO:0010894	GO:0010894	negative regulation of steroid biosynthetic process	4/678	26/14661	0.0301537970897161	0.216781352050391	0.188187506580724	APOE/NR0B1/WNT4/BMP2	4
GO:0030318	GO:0030318	melanocyte differentiation	4/678	26/14661	0.0301537970897161	0.216781352050391	0.188187506580724	MEF2C/SLC24A5/ADAMTS9/KITLG	4
GO:0031639	GO:0031639	plasminogen activation	4/678	26/14661	0.0301537970897161	0.216781352050391	0.188187506580724	SERPINE2/ANXA2/PGK1/RUNX1	4
GO:0032967	GO:0032967	positive regulation of collagen biosynthetic process	4/678	26/14661	0.0301537970897161	0.216781352050391	0.188187506580724	SCX/RGCC/WNT4/RUNX1	4
GO:0045652	GO:0045652	regulation of megakaryocyte differentiation	4/678	26/14661	0.0301537970897161	0.216781352050391	0.188187506580724	TESC/MEF2C/EIF6/PRMT1	4
GO:0046174	GO:0046174	polyol catabolic process	4/678	26/14661	0.0301537970897161	0.216781352050391	0.188187506580724	NUDT3/INPP1/GK5/TPI1	4
GO:1903055	GO:1903055	positive regulation of extracellular matrix organization	4/678	26/14661	0.0301537970897161	0.216781352050391	0.188187506580724	COLGALT1/RGCC/BMP2/RUNX1	4
GO:0072073	GO:0072073	kidney epithelium development	12/678	141/14661	0.0304066477840338	0.218288633381402	0.189495974826335	MEF2C/SOX8/SMAD7/ADAMTS16/GDNF/WT1/VEGFA/FGFR2/WNT4/BMP2/LGR4/PODXL	12
GO:0030111	GO:0030111	regulation of Wnt signaling pathway	22/678	310/14661	0.0308522338232168	0.221106285872709	0.191941973948191	EGR1/TIAM1/CSNK1G3/FOLR1/APP/PPM1A/SEMA5A/BAMBI/CSNK1D/TRABD2B/GRB10/ZNF703/FGFR2/HDAC1/ATP6AP2/EMD/VCP/APOE/SULF1/BMP2/LGR4/IGFBP4	22
GO:0034612	GO:0034612	response to tumor necrosis factor	16/678	207/14661	0.030963054395708	0.221106285872709	0.191941973948191	CCL17/EDN1/PTK2B/AKAP12/YBX3/MAPK3/MBP/PTPN2/KRT18/CASP3/TP53/ZFP36L2/TRAF3IP2/PCK2/AFF3/TNFRSF19	16
GO:0034599	GO:0034599	cellular response to oxidative stress	19/678	258/14661	0.0309741294811788	0.221106285872709	0.191941973948191	MAPK13/EDN1/VNN1/PINK1/HSPB1/NCOA7/CAMKK2/MAPK3/EIF2S1/PRKCD/SNCA/HMOX1/TP53/SIRT2/NET1/PRDX3/DAPK1/JUN/ZNF277	19
GO:0051258	GO:0051258	protein polymerization	19/678	258/14661	0.0309741294811788	0.221106285872709	0.191941973948191	PAK3/ARPC1B/PINK1/PTK2B/EVL/TPX2/SSH1/PRKCD/TWF2/HSP90AA1/CSNK1D/ARPC4/ARPC3/SNCA/COTL1/VASP/ZNF207/CDC42EP3/CDC42EP5	19
GO:0072655	GO:0072655	establishment of protein localization to mitochondrion	10/678	110/14661	0.0310215852735596	0.221132710821679	0.191964913399445	CHCHD4/PINK1/DNAJC19/HSPD1/OXA1L/HSP90AA1/PMPCB/SAMM50/BAG3/DNAJA1	10
GO:0061136	GO:0061136	regulation of proteasomal protein catabolic process	14/678	174/14661	0.0312315498131162	0.221793980458788	0.192538960396607	PINK1/SMAD7/ARIH1/NOP53/SGTA/CSNK1D/PSMC4/SIRT2/PSMC5/PSMC2/VCP/UBB/PSMC6/APOE	14
GO:0010631	GO:0010631	epithelial cell migration	23/678	328/14661	0.0312396631793648	0.221793980458788	0.192538960396607	MEF2C/EDN1/HSPB1/PTK2B/PKN2/EVL/SEMA5A/ADAMTS9/SCARB1/ADIPOR1/ACVRL1/CORO1B/KITLG/ATP5F1B/HMOX1/GADD45A/VEGFA/CSNK2B/RGCC/APOE/GPI/JUN/GLUL	23
GO:0019915	GO:0019915	lipid storage	8/678	80/14661	0.0312460059530386	0.221793980458788	0.192538960396607	GM2A/SCARB1/PTPN2/ALKBH7/PLIN3/APOE/LPL/SOAT1	8
GO:0045833	GO:0045833	negative regulation of lipid metabolic process	9/678	95/14661	0.0314744973471082	0.222478474954245	0.193133168852039	ADORA1/PDGFA/ETFBKMT/ACADVL/ACADL/APOE/NR0B1/WNT4/BMP2	9
GO:0046939	GO:0046939	nucleotide phosphorylation	9/678	95/14661	0.0314744973471082	0.222478474954245	0.193133168852039	APP/EIF6/PFKL/IGF1/GALK1/PKM/GPI/TPI1/PGK1	9
GO:0060419	GO:0060419	heart growth	9/678	95/14661	0.0314744973471082	0.222478474954245	0.193133168852039	MEF2C/EDN1/WT1/FGFR2/PRKAR1A/IGF1/GATA6/RUNX1/RGS2	9
GO:0030509	GO:0030509	BMP signaling pathway	13/678	158/14661	0.0316888427190734	0.22314130164239	0.193708567522438	EGR1/GREM2/SCX/SMAD7/PPM1A/MAPK3/ACVRL1/FST/BAMBI/GATA6/MSX1/SULF1/BMP2	13
GO:0061572	GO:0061572	actin filament bundle organization	13/678	158/14661	0.0316888427190734	0.22314130164239	0.193708567522438	ESPN/PTK2B/EVL/CGNL1/CORO1B/ACTG1/PIK3R1/RGCC/LIMA1/F11R/PLS3/CALD1/WNT4	13
GO:0051304	GO:0051304	chromosome separation	11/678	126/14661	0.0317007231062992	0.22314130164239	0.193708567522438	BCL7C/RAD21/BIRC5/CDCA8/CENPF/SPC25/PSMG2/SMARCB1/CDC16/ZNF207/DPF3	11
GO:0042594	GO:0042594	response to starvation	15/678	191/14661	0.031832444158938	0.223457682618464	0.193983217285684	UCP2/MAPK3/SESN3/EIF2S1/XBP1/TP53/PLIN3/HSPA8/PCK2/ATF3/CDKN1A/ADM/ASNS/WNT4/GLUL	15
GO:0044839	GO:0044839	cell cycle G2/M phase transition	12/678	142/14661	0.0318783120632988	0.223457682618464	0.193983217285684	TPD52L1/RAD21/APP/ARPP19/RCC2/CENPF/WEE1/CCNA2/NOP53/MTA3/TP53/CDKN1A	12
GO:0061351	GO:0061351	neural precursor cell proliferation	12/678	142/14661	0.0318783120632988	0.223457682618464	0.193983217285684	SPINT2/DOCK7/CTNNA1/NAP1L1/VEGFA/TP53/FGFR2/SIRT2/DCT/SOX5/IGF2BP1/NDUFS2	12
GO:0046902	GO:0046902	regulation of mitochondrial membrane permeability	6/678	52/14661	0.0320203541833792	0.224142479283654	0.194577688054125	CHCHD10/BOK/TP53/ALKBH7/BAD/ACAA2	6
GO:0032835	GO:0032835	glomerulus development	7/678	66/14661	0.0322212962705821	0.225237111136268	0.195527936020654	MEF2C/EGR1/NID1/WT1/SULF1/LGR4/PODXL	7
GO:0048247	GO:0048247	lymphocyte chemotaxis	5/678	39/14661	0.0327167129338129	0.228248023811399	0.198141703964741	CCL17/PADI2/PTK2B/PLEC/ADAM8	5
GO:0006476	GO:0006476	protein deacetylation	10/678	111/14661	0.032742346114615	0.228248023811399	0.198141703964741	SIN3B/PINK1/ING2/MTA3/FNTA/VEGFA/TP53/SIRT2/HDAC1/HDAC3	10
GO:0002262	GO:0002262	myeloid cell homeostasis	13/678	159/14661	0.0331159335313598	0.229856780223507	0.199538262547972	THRA/ITPKB/ABCB10/PTPN2/KITLG/HMOX1/CASP3/VEGFA/TRAF3IP2/SP3/PRMT1/SFXN1/GPI	13
GO:0007519	GO:0007519	skeletal muscle tissue development	13/678	159/14661	0.0331159335313598	0.229856780223507	0.199538262547972	MEF2C/EGR1/SCX/SOX8/MAFF/VAMP5/PLEC/YBX3/KRAS/COPS2/ATF3/EMD/BARX2	13
GO:0030041	GO:0030041	actin filament polymerization	13/678	159/14661	0.0331159335313598	0.229856780223507	0.199538262547972	PAK3/ARPC1B/PTK2B/EVL/SSH1/PRKCD/TWF2/ARPC4/ARPC3/COTL1/VASP/CDC42EP3/CDC42EP5	13
GO:0090132	GO:0090132	epithelium migration	23/678	330/14661	0.0331550440805177	0.229856780223507	0.199538262547972	MEF2C/EDN1/HSPB1/PTK2B/PKN2/EVL/SEMA5A/ADAMTS9/SCARB1/ADIPOR1/ACVRL1/CORO1B/KITLG/ATP5F1B/HMOX1/GADD45A/VEGFA/CSNK2B/RGCC/APOE/GPI/JUN/GLUL	23
GO:0002028	GO:0002028	regulation of sodium ion transport	8/678	81/14661	0.0333246400484437	0.230716069595664	0.200284210125326	TESC/SERPINE2/ATP1B2/FXYD6/YWHAH/SLMAP/CHP2/PKP2	8
GO:0033674	GO:0033674	positive regulation of kinase activity	29/678	438/14661	0.03340516012743	0.230957153603326	0.200493494724067	MEF2C/EDN1/MMD2/EGR1/TYRO3/TPD52L1/PINK1/ADORA1/DDR1/PTK2B/PDGFA/TPX2/CAMKK2/CKS1B/PRKCD/HSP90AA1/KITLG/SNCA/VEGFA/FGFR2/VAV3/BAD/RGCC/IGF1/CDKN1A/RAP1A/PDGFC/ADAM8/BMP2	29
GO:0009749	GO:0009749	response to glucose	14/678	176/14661	0.0339466181093768	0.233824999865225	0.202983066968999	EGR1/UCP2/UNC13B/PTK2B/SMARCB1/KLF7/XBP1/PIM3/CASP3/BAD/PFKL/PCK2/LPL/GLUL	14
GO:0010714	GO:0010714	positive regulation of collagen metabolic process	4/678	27/14661	0.0341438167591088	0.233824999865225	0.202983066968999	SCX/RGCC/WNT4/RUNX1	4
GO:0032958	GO:0032958	inositol phosphate biosynthetic process	4/678	27/14661	0.0341438167591088	0.233824999865225	0.202983066968999	ITPKB/PTK2B/SNCA/IP6K2	4
GO:0034368	GO:0034368	protein-lipid complex remodeling	4/678	27/14661	0.0341438167591088	0.233824999865225	0.202983066968999	SCARB1/PLA2G5/APOE/LPL	4
GO:0034369	GO:0034369	plasma lipoprotein particle remodeling	4/678	27/14661	0.0341438167591088	0.233824999865225	0.202983066968999	SCARB1/PLA2G5/APOE/LPL	4
GO:0060479	GO:0060479	lung cell differentiation	4/678	27/14661	0.0341438167591088	0.233824999865225	0.202983066968999	THRA/KRAS/LTA4H/GATA6	4
GO:0060487	GO:0060487	lung epithelial cell differentiation	4/678	27/14661	0.0341438167591088	0.233824999865225	0.202983066968999	THRA/KRAS/LTA4H/GATA6	4
GO:0010720	GO:0010720	positive regulation of cell development	21/678	296/14661	0.0344285239517296	0.234415745010001	0.20349589177966	SERPINE2/PAK3/RND2/ISLR2/TIAM1/PTPRD/PLXNA1/SOX8/SMAD7/SEMA5A/KRAS/TWF2/NAP1L1/PLXNA4/VEGFA/SIRT2/HDAC1/DCT/BAD/F11R/BMP2	21
GO:0140014	GO:0140014	mitotic nuclear division	21/678	296/14661	0.0344285239517296	0.234415745010001	0.20349589177966	EDN1/BCL7C/KIF23/RAD21/PRC1/KMT5A/BIRC5/TPX2/CDCA8/CENPF/SPC25/PSMG2/SMARCB1/CDC16/SIRT2/ZNF207/RGCC/IGF1/DCTN2/DPF3/CCDC61	21
GO:0072009	GO:0072009	nephron epithelium development	10/678	112/14661	0.0345289668419945	0.234415745010001	0.20349589177966	MEF2C/SOX8/ADAMTS16/GDNF/WT1/VEGFA/WNT4/BMP2/LGR4/PODXL	10
GO:0150116	GO:0150116	regulation of cell-substrate junction organization	7/678	67/14661	0.0346040705835397	0.234415745010001	0.20349589177966	GPM6B/RCC2/ACVRL1/VEGFA/ACTG1/PIK3R1/WNT4	7
GO:2000242	GO:2000242	negative regulation of reproductive process	7/678	67/14661	0.0346040705835397	0.234415745010001	0.20349589177966	YBX3/WT1/TIMP1/IGF1/WNT4/SULF1/NPPC	7
GO:0010718	GO:0010718	positive regulation of epithelial to mesenchymal transition	6/678	53/14661	0.034751509923105	0.234415745010001	0.20349589177966	TIAM1/TGFB1I1/BAMBI/ZNF703/RGCC/BMP2	6
GO:0030219	GO:0030219	megakaryocyte differentiation	6/678	53/14661	0.034751509923105	0.234415745010001	0.20349589177966	TESC/MEF2C/EIF6/SP3/PRMT1/MEIS1	6
GO:0045599	GO:0045599	negative regulation of fat cell differentiation	6/678	53/14661	0.034751509923105	0.234415745010001	0.20349589177966	MMP11/TGFB1I1/CCDC85B/SIRT2/ZFP36L2/BMP2	6
GO:0048010	GO:0048010	vascular endothelial growth factor receptor signaling pathway	6/678	53/14661	0.034751509923105	0.234415745010001	0.20349589177966	HSPB1/MAPKAPK2/PTK2B/VEGFA/GRB10/SULF1	6
GO:0006103	GO:0006103	2-oxoglutarate metabolic process	3/678	16/14661	0.0351577235293986	0.234415745010001	0.20349589177966	PHYH/IDH3B/KYAT3	3
GO:0006740	GO:0006740	NADPH regeneration	3/678	16/14661	0.0351577235293986	0.234415745010001	0.20349589177966	TP53/TALDO1/TKT	3
GO:0032048	GO:0032048	cardiolipin metabolic process	3/678	16/14661	0.0351577235293986	0.234415745010001	0.20349589177966	DNAJC19/PLA2G5/HADHA	3
GO:0043923	GO:0043923	positive regulation by host of viral transcription	3/678	16/14661	0.0351577235293986	0.234415745010001	0.20349589177966	NUCKS1/SMARCB1/JUN	3
GO:0051044	GO:0051044	positive regulation of membrane protein ectodomain proteolysis	3/678	16/14661	0.0351577235293986	0.234415745010001	0.20349589177966	NRDC/APOE/ADAM8	3
GO:0055089	GO:0055089	fatty acid homeostasis	3/678	16/14661	0.0351577235293986	0.234415745010001	0.20349589177966	ADORA1/XBP1/APOE	3
GO:0070365	GO:0070365	hepatocyte differentiation	3/678	16/14661	0.0351577235293986	0.234415745010001	0.20349589177966	TAF10/SMARCB1/PCK2	3
GO:0072224	GO:0072224	metanephric glomerulus development	3/678	16/14661	0.0351577235293986	0.234415745010001	0.20349589177966	EGR1/WT1/LGR4	3
GO:1901970	GO:1901970	positive regulation of mitotic sister chromatid separation	3/678	16/14661	0.0351577235293986	0.234415745010001	0.20349589177966	BIRC5/CDCA8/CDC16	3
GO:1902285	GO:1902285	semaphorin-plexin signaling pathway involved in neuron projection guidance	3/678	16/14661	0.0351577235293986	0.234415745010001	0.20349589177966	EDN1/PLXNA1/PLXNA4	3
GO:1903589	GO:1903589	positive regulation of blood vessel endothelial cell proliferation involved in sprouting angiogenesis	3/678	16/14661	0.0351577235293986	0.234415745010001	0.20349589177966	PPP1R16B/HMOX1/VEGFA	3
GO:0048041	GO:0048041	focal adhesion assembly	8/678	82/14661	0.0354953457742008	0.236355042875903	0.20517939281169	GPM6B/PTK2B/RCC2/ACVRL1/VEGFA/TRIP6/ACTG1/WNT4	8
GO:0060560	GO:0060560	developmental growth involved in morphogenesis	17/678	228/14661	0.0359647470645477	0.238280081403509	0.206850515337476	RND2/EDN1/ISLR2/SEMA6C/SH3GL2/DDR1/PLXNA1/SEMA5B/APP/SEMA5A/TWF2/HSP90AA1/PLXNA4/VEGFA/FGFR2/TMEM108/APOE	17
GO:0072595	GO:0072595	maintenance of protein localization in organelle	5/678	40/14661	0.0360201785105423	0.238280081403509	0.206850515337476	CHCHD10/PINK1/RANGAP1/TOPORS/KDELR1	5
GO:1900077	GO:1900077	negative regulation of cellular response to insulin stimulus	5/678	40/14661	0.0360201785105423	0.238280081403509	0.206850515337476	PTPRE/PRKCD/PTPN2/GRB10/LPL	5
GO:1901998	GO:1901998	toxin transport	5/678	40/14661	0.0360201785105423	0.238280081403509	0.206850515337476	CCT2/CCT5/CCT7/CCT3/DNAJA1	5
GO:1904738	GO:1904738	vascular associated smooth muscle cell migration	5/678	40/14661	0.0360201785105423	0.238280081403509	0.206850515337476	MEF2C/DOCK7/GRB10/ADAMTS1/DOCK4	5
GO:0048639	GO:0048639	positive regulation of developmental growth	13/678	161/14661	0.0361079439196408	0.238548429503091	0.207083467845976	RND2/MEF2C/EDN1/ISLR2/SMAD7/SEMA5A/YBX3/WT1/TWF2/VEGFA/FGFR2/IGF1/GATA6	13
GO:0019439	GO:0019439	aromatic compound catabolic process	28/678	423/14661	0.0362227728436937	0.238683042962227	0.207200325550697	NT5E/MAPKAPK2/NUDT3/ZC3HAV1/YBX3/HNRNPA0/LSM6/DUT/GDNF/PRKCD/PDE10A/HMOX2/CNOT2/PHAX/SUCLG1/MAOA/HMOX1/UROD/SND1/ZFP36L2/PNRC2/TRAF3IP2/AASDHPPT/VCP/KYAT3/IGF2BP1/RNH1/POLR2G	28
GO:1903131	GO:1903131	mononuclear cell differentiation	28/678	423/14661	0.0362227728436937	0.238683042962227	0.207200325550697	VNN1/EGR1/TYRO3/HMGB3/ITPKB/PTK2B/CMTM7/SMAD7/TCF7/PGLYRP1/SMARCB1/PTPN2/XBP1/VEGFA/TP53/NDFIP1/KDELR1/ZFP36L2/BAD/TRAF3IP2/PIK3R1/SP3/TMEM176A/JUN/WNT4/ADAM8/DNAJB9/RUNX1	28
GO:0000086	GO:0000086	G2/M transition of mitotic cell cycle	11/678	129/14661	0.0367373104880171	0.241758290633383	0.209869942590536	TPD52L1/RAD21/APP/ARPP19/RCC2/CENPF/WEE1/CCNA2/NOP53/MTA3/CDKN1A	11
GO:0003015	GO:0003015	heart process	18/678	246/14661	0.0369961595874587	0.242829338383138	0.210799717239273	THRA/EDN1/GSTM2/ATP1B2/ADORA1/CELF2/SMAD7/MYBPC3/ATP2B1/MEF2A/GSTO1/HSP90AA1/GLRX3/PPCS/ADM/PKP2/GATA6/RGS2	18
GO:0043542	GO:0043542	endothelial cell migration	18/678	246/14661	0.0369961595874587	0.242829338383138	0.210799717239273	MEF2C/EDN1/HSPB1/PTK2B/SEMA5A/ADAMTS9/SCARB1/ACVRL1/CORO1B/ATP5F1B/HMOX1/GADD45A/VEGFA/CSNK2B/RGCC/APOE/GPI/GLUL	18
GO:0090068	GO:0090068	positive regulation of cell cycle process	17/678	229/14661	0.0372543893286958	0.244207112408856	0.211995760423242	EDN1/KIF23/CENPV/RAD21/PKN2/BIRC5/APP/RCC2/CDCA8/MTA3/CDC16/SIRT2/RGCC/IGF1/ADAMTS1/MSX1/WNT4	17
GO:0038066	GO:0038066	p38MAPK cascade	6/678	54/14661	0.0376284344944122	0.246020838207968	0.213570252567182	MAPKAPK2/GADD45A/VEGFA/PRMT1/BMP2/GADD45G	6
GO:1903053	GO:1903053	regulation of extracellular matrix organization	6/678	54/14661	0.0376284344944122	0.246020838207968	0.213570252567182	COLGALT1/DDR1/NID1/RGCC/BMP2/RUNX1	6
GO:0010657	GO:0010657	muscle cell apoptotic process	8/678	83/14661	0.0377595818827986	0.246559336996982	0.214037722409227	EDN1/PTK2B/HSP90AA1/HMOX1/TP53/IGF1/BAG3/GATA6	8
GO:0090130	GO:0090130	tissue migration	23/678	335/14661	0.038328741326244	0.249619846443849	0.216694545222744	MEF2C/EDN1/HSPB1/PTK2B/PKN2/EVL/SEMA5A/ADAMTS9/SCARB1/ADIPOR1/ACVRL1/CORO1B/KITLG/ATP5F1B/HMOX1/GADD45A/VEGFA/CSNK2B/RGCC/APOE/GPI/JUN/GLUL	23
GO:0006910	GO:0006910	phagocytosis, recognition	4/678	28/14661	0.0384258489381311	0.249619846443849	0.216694545222744	MYO18A/SCARB1/PLA2G5/COLEC12	4
GO:0035767	GO:0035767	endothelial cell chemotaxis	4/678	28/14661	0.0384258489381311	0.249619846443849	0.216694545222744	HSPB1/SEMA5A/CORO1B/VEGFA	4
GO:0045939	GO:0045939	negative regulation of steroid metabolic process	4/678	28/14661	0.0384258489381311	0.249619846443849	0.216694545222744	APOE/NR0B1/WNT4/BMP2	4
GO:0046328	GO:0046328	regulation of JNK cascade	11/678	130/14661	0.0385341077640906	0.249681257230402	0.216747855817449	TPD52L1/PINK1/PTK2B/APP/GADD45A/COPS5/HDAC3/PRMT1/DNAJA1/TNFRSF19/GADD45G	11
GO:0051384	GO:0051384	response to glucocorticoid	11/678	130/14661	0.0385341077640906	0.249681257230402	0.216747855817449	EDN1/ACSBG1/PAPPA/ATP2B1/CASP3/ZFP36L2/BAD/PCK2/POR/ADM/FOSB	11
GO:0016051	GO:0016051	carbohydrate biosynthetic process	15/678	196/14661	0.0386612425103479	0.250184276116899	0.217184525619152	PTK2B/AKR1B1/FAM3C/ARPP19/PTPN2/SNCA/MDH2/UGP2/PCK2/IGF1/ATF3/ISYNA1/GPI/TPI1/PGK1	15
GO:0034502	GO:0034502	protein localization to chromosome	9/678	99/14661	0.0395144927007256	0.253802909109484	0.220325854491144	CENPA/RAD21/RCC2/CCT2/SPIDR/CCT5/VCP/CCT7/CCT3	9
GO:0090263	GO:0090263	positive regulation of canonical Wnt signaling pathway	9/678	99/14661	0.0395144927007256	0.253802909109484	0.220325854491144	CSNK1G3/PPM1A/SEMA5A/BAMBI/CSNK1D/FGFR2/ATP6AP2/VCP/LGR4	9
GO:0006356	GO:0006356	regulation of transcription by RNA polymerase I	5/678	41/14661	0.0395217430686909	0.253802909109484	0.220325854491144	POLR2L/NOP53/SMARCB1/RASL11A/ACTR6	5
GO:0042771	GO:0042771	intrinsic apoptotic signaling pathway in response to DNA damage by p53 class mediator	5/678	41/14661	0.0395217430686909	0.253802909109484	0.220325854491144	ING2/PHLDA3/TOPORS/TP53/CDKN1A	5
GO:0060428	GO:0060428	lung epithelium development	5/678	41/14661	0.0395217430686909	0.253802909109484	0.220325854491144	THRA/KRAS/LTA4H/FGFR2/GATA6	5
GO:0071827	GO:0071827	plasma lipoprotein particle organization	5/678	41/14661	0.0395217430686909	0.253802909109484	0.220325854491144	SCARB1/PLA2G5/APOE/LPL/SOAT1	5
GO:0051057	GO:0051057	positive regulation of small GTPase mediated signal transduction	7/678	69/14661	0.0397134115925064	0.254387303154027	0.220833165922976	MMD2/ITPKB/KRAS/KITLG/IGF1/NET1/F11R	7
GO:0072524	GO:0072524	pyridine-containing compound metabolic process	7/678	69/14661	0.0397134115925064	0.254387303154027	0.220833165922976	PSAT1/MDH1/TP53/PTGIS/TALDO1/ME2/TKT	7
GO:0009145	GO:0009145	purine nucleoside triphosphate biosynthetic process	8/678	84/14661	0.0401187177212876	0.256010100206297	0.222241913160987	PINK1/ATP5ME/ATP5F1B/NDUFA9/ADK/NDUFV1/VCP/NDUFS2	8
GO:0046889	GO:0046889	positive regulation of lipid biosynthetic process	8/678	84/14661	0.0401187177212876	0.256010100206297	0.222241913160987	FABP3/SCARB1/PRKCD/STAR/POR/APOE/ADM/WNT4	8
GO:1901216	GO:1901216	positive regulation of neuron death	8/678	84/14661	0.0401187177212876	0.256010100206297	0.222241913160987	PAK3/EGR1/ADORA1/EIF2S1/SNCA/CASP3/TP53/BAD	8
GO:0008286	GO:0008286	insulin receptor signaling pathway	10/678	115/14661	0.0402943281510464	0.256160420723759	0.222372406135136	PTPRE/NUCKS1/AP3S1/ADIPOR1/GKAP1/SESN3/PRKCD/PTPN2/GRB10/PIK3R1	10
GO:0035303	GO:0035303	regulation of dephosphorylation	10/678	115/14661	0.0402943281510464	0.256160420723759	0.222372406135136	MEF2C/PPP1R16B/PINK1/ADORA1/ARPP19/CHP2/PRKCD/PPP4R4/CSNK2B/BMP2	10
GO:0070585	GO:0070585	protein localization to mitochondrion	10/678	115/14661	0.0402943281510464	0.256160420723759	0.222372406135136	CHCHD4/PINK1/DNAJC19/HSPD1/OXA1L/HSP90AA1/PMPCB/SAMM50/BAG3/DNAJA1	10
GO:0006081	GO:0006081	cellular aldehyde metabolic process	6/678	55/14661	0.0406530634054359	0.257792449750405	0.223789167633701	TALDO1/TPI1/KDM3A/WNT4/BMP2/TKT	6
GO:0048168	GO:0048168	regulation of neuronal synaptic plasticity	6/678	55/14661	0.0406530634054359	0.257792449750405	0.223789167633701	ZDHHC2/APP/SHISA8/KRAS/SNCA/APOE	6
GO:0010755	GO:0010755	regulation of plasminogen activation	3/678	17/14661	0.0412639530543295	0.259065861784573	0.224894614358215	SERPINE2/ANXA2/RUNX1	3
GO:0042481	GO:0042481	regulation of odontogenesis	3/678	17/14661	0.0412639530543295	0.259065861784573	0.224894614358215	EDN1/MSX1/BMP2	3
GO:0046040	GO:0046040	IMP metabolic process	3/678	17/14661	0.0412639530543295	0.259065861784573	0.224894614358215	PAICS/GART/APRT	3
GO:0046128	GO:0046128	purine ribonucleoside metabolic process	3/678	17/14661	0.0412639530543295	0.259065861784573	0.224894614358215	NT5E/ADK/APRT	3
GO:0048791	GO:0048791	calcium ion-regulated exocytosis of neurotransmitter	3/678	17/14661	0.0412639530543295	0.259065861784573	0.224894614358215	UNC13B/SYT7/DOC2B	3
GO:0051382	GO:0051382	kinetochore assembly	3/678	17/14661	0.0412639530543295	0.259065861784573	0.224894614358215	CENPA/CENPW/CENPF	3
GO:0051580	GO:0051580	regulation of neurotransmitter uptake	3/678	17/14661	0.0412639530543295	0.259065861784573	0.224894614358215	GPM6B/GDNF/SNCA	3
GO:1900034	GO:1900034	regulation of cellular response to heat	3/678	17/14661	0.0412639530543295	0.259065861784573	0.224894614358215	MAPKAPK2/DNAJC7/DNAJB1	3
GO:0050708	GO:0050708	regulation of protein secretion	17/678	232/14661	0.0413251957717618	0.259128460831866	0.224948956479957	UCP2/UNC13B/MYO18A/SYT7/DOC2B/KLF7/PIM3/CD2AP/PPID/BAD/PFKL/PCK2/IGF1/RPH3AL/APOE/ADAM8/GLUL	17
GO:0009746	GO:0009746	response to hexose	14/678	181/14661	0.0414742361401294	0.25937324776952	0.225161455585645	EGR1/UCP2/UNC13B/PTK2B/SMARCB1/KLF7/XBP1/PIM3/CASP3/BAD/PFKL/PCK2/LPL/GLUL	14
GO:0042692	GO:0042692	muscle cell differentiation	26/678	392/14661	0.0415442241392866	0.25937324776952	0.225161455585645	MEF2C/EDN1/ERVW-1/PLEC/NID1/MEF2A/KRAS/WT1/XBP1/WDR1/CASP3/VEGFA/FHL2/FGFR2/PRKAR1A/ACTG1/PLD3/IGF1/BARX2/ADM/GATA6/HEY1/MSX1/WNT4/BMP2/RGS2	26
GO:1901990	GO:1901990	regulation of mitotic cell cycle phase transition	22/678	320/14661	0.0415657760287281	0.25937324776952	0.225161455585645	BCL7C/RAD21/BIRC5/APP/RCC2/CDCA8/CENPF/WEE1/SPC25/NOP53/MTA3/PSMG2/SMARCB1/CDC16/TP53/SIRT2/ZFP36L2/ZNF207/RGCC/CDKN1A/ADAMTS1/DPF3	22
GO:0009743	GO:0009743	response to carbohydrate	16/678	215/14661	0.0415997285694669	0.25937324776952	0.225161455585645	MAPK13/EGR1/UCP2/UNC13B/PTK2B/SMARCB1/KLF7/XBP1/PIM3/CASP3/BAD/PFKL/PCK2/LPL/GLUL/COLEC12	16
GO:0030098	GO:0030098	lymphocyte differentiation	25/678	374/14661	0.0416835843107136	0.25937324776952	0.225161455585645	VNN1/EGR1/TYRO3/HMGB3/ITPKB/PTK2B/CMTM7/SMAD7/TCF7/PGLYRP1/SMARCB1/PTPN2/XBP1/TP53/NDFIP1/KDELR1/ZFP36L2/BAD/TRAF3IP2/PIK3R1/SP3/WNT4/ADAM8/DNAJB9/RUNX1	25
GO:0009142	GO:0009142	nucleoside triphosphate biosynthetic process	9/678	100/14661	0.0417234765406846	0.25937324776952	0.225161455585645	PINK1/ATP5ME/CTPS2/ATP5F1B/NDUFA9/ADK/NDUFV1/VCP/NDUFS2	9
GO:0010717	GO:0010717	regulation of epithelial to mesenchymal transition	9/678	100/14661	0.0417234765406846	0.25937324776952	0.225161455585645	TIAM1/SMAD7/POFUT2/ADIPOR1/TGFB1I1/BAMBI/ZNF703/RGCC/BMP2	9
GO:1902850	GO:1902850	microtubule cytoskeleton organization involved in mitosis	12/678	148/14661	0.0417938366627597	0.259491462522835	0.225264077602977	KIF23/CENPA/PRC1/BIRC5/TPX2/CDCA8/SPC25/FAM110A/ZNF207/DCTN2/VCP/CCDC61	12
GO:0045669	GO:0045669	positive regulation of osteoblast differentiation	7/678	70/14661	0.042443173584006	0.262611511388716	0.227972586480364	MEF2C/CLIC1/IGF1/CEBPD/WNT4/BMP2/NPPC	7
GO:0060411	GO:0060411	cardiac septum morphogenesis	7/678	70/14661	0.042443173584006	0.262611511388716	0.227972586480364	SMAD7/PARVA/TP53/FGFR2/GATA6/HEY1/DHRS3	7
GO:0006140	GO:0006140	regulation of nucleotide metabolic process	8/678	85/14661	0.0425740304198125	0.262611511388716	0.227972586480364	PINK1/APP/EIF6/SNCA/TP53/IGF1/VCP/ME2	8
GO:0051591	GO:0051591	response to cAMP	8/678	85/14661	0.0425740304198125	0.262611511388716	0.227972586480364	PTK2B/APP/RAP1B/WT1/FDX1/FOSB/RAP1A/GATA6	8
GO:1903035	GO:1903035	negative regulation of response to wounding	8/678	85/14661	0.0425740304198125	0.262611511388716	0.227972586480364	SERPINE2/EDN1/RTN4RL1/PDGFA/PRKCD/ANXA2/APOE/WNT4	8
GO:0071478	GO:0071478	cellular response to radiation	13/678	165/14661	0.0426618448286792	0.262611511388716	0.227972586480364	MAPK13/EGR1/NUCKS1/EIF2S1/PRKCD/TIMP1/GADD45A/TP53/PPID/PIK3R1/SPIDR/CDKN1A/NET1	13
GO:0051098	GO:0051098	regulation of binding	23/678	339/14661	0.0428811134207372	0.262611511388716	0.227972586480364	C4orf3/GREM2/TIAM1/NUCKS1/PTPRF/APP/TAF10/MAPK3/HABP4/EIF2S1/PRKCD/BAMBI/HMOX1/SIRT2/CSNK2B/ANXA2/IGF1/CDKN1A/APOE/HEY1/MSX1/JUN/BMP2	23
GO:0003156	GO:0003156	regulation of animal organ formation	4/678	29/14661	0.04300082561068	0.262611511388716	0.227972586480364	GDNF/WT1/SULF1/BMP2	4
GO:0033032	GO:0033032	regulation of myeloid cell apoptotic process	4/678	29/14661	0.04300082561068	0.262611511388716	0.227972586480364	THRA/MEF2C/ITPKB/KITLG	4
GO:0034367	GO:0034367	protein-containing complex remodeling	4/678	29/14661	0.04300082561068	0.262611511388716	0.227972586480364	SCARB1/PLA2G5/APOE/LPL	4
GO:0045577	GO:0045577	regulation of B cell differentiation	4/678	29/14661	0.04300082561068	0.262611511388716	0.227972586480364	HMGB3/XBP1/ZFP36L2/BAD	4
GO:0070198	GO:0070198	protein localization to chromosome, telomeric region	4/678	29/14661	0.04300082561068	0.262611511388716	0.227972586480364	CCT2/CCT5/CCT7/CCT3	4
GO:1904893	GO:1904893	negative regulation of receptor signaling pathway via STAT	4/678	29/14661	0.04300082561068	0.262611511388716	0.227972586480364	SOCS2/PTPRD/ADIPOR1/PTPN2	4
GO:0003009	GO:0003009	skeletal muscle contraction	5/678	42/14661	0.0432232426002332	0.262611511388716	0.227972586480364	GSTM2/JSRP1/SYNM/GSTO1/HSP90AA1	5
GO:0010712	GO:0010712	regulation of collagen metabolic process	5/678	42/14661	0.0432232426002332	0.262611511388716	0.227972586480364	SCX/RGCC/WNT4/RUNX1/NPPC	5
GO:0032873	GO:0032873	negative regulation of stress-activated MAPK cascade	5/678	42/14661	0.0432232426002332	0.262611511388716	0.227972586480364	PINK1/HDAC3/QARS1/PRMT1/DNAJA1	5
GO:0070303	GO:0070303	negative regulation of stress-activated protein kinase signaling cascade	5/678	42/14661	0.0432232426002332	0.262611511388716	0.227972586480364	PINK1/HDAC3/QARS1/PRMT1/DNAJA1	5
GO:0050866	GO:0050866	negative regulation of cell activation	15/678	199/14661	0.0432316536358156	0.262611511388716	0.227972586480364	SERPINE2/TYRO3/HMGB3/PDGFA/SMAD7/SCRIB/PRKCD/PGLYRP1/PTPN2/HMOX1/CASP3/NDFIP1/PRKAR1A/APOE/RUNX1	15
GO:0070371	GO:0070371	ERK1 and ERK2 cascade	20/678	286/14661	0.0434567561208678	0.263661999321567	0.228884513188573	CCL17/EDN1/PTK2B/PDGFA/APP/AKAP12/PLA2G5/MAPK3/RAP1B/PTPN2/GRB10/FGFR2/ZFP36L2/IGF1/ATF3/APOE/RAP1A/PDGFC/JUN/BMP2	20
GO:0009161	GO:0009161	ribonucleoside monophosphate metabolic process	6/678	56/14661	0.0438270807387801	0.264638071748859	0.229731839928612	NT5E/PAICS/ADK/GART/GMPS/APRT	6
GO:0042306	GO:0042306	regulation of protein import into nucleus	6/678	56/14661	0.0438270807387801	0.264638071748859	0.229731839928612	CHP2/PRKCD/HSP90AA1/PIK3R1/HDAC3/BAG3	6
GO:0046173	GO:0046173	polyol biosynthetic process	6/678	56/14661	0.0438270807387801	0.264638071748859	0.229731839928612	ITPKB/PTK2B/SNCA/PCK2/IP6K2/ISYNA1	6
GO:1902893	GO:1902893	regulation of miRNA transcription	6/678	56/14661	0.0438270807387801	0.264638071748859	0.229731839928612	EGR1/WT1/TP53/GATA6/JUN/BMP2	6
GO:0060840	GO:0060840	artery development	9/678	101/14661	0.0440142296471593	0.265450974506853	0.230437519368622	EDN1/SMAD7/FOLR1/ADAMTS9/ACVRL1/SNX17/VEGFA/APOE/HEY1	9
GO:0046777	GO:0046777	protein autophosphorylation	16/678	217/14661	0.0446245550703249	0.268811086204317	0.233354426363609	TYRO3/PINK1/MAPKAPK2/DDR1/PTK2B/PDGFA/CAMKK2/MAPK3/EIF2S1/PIM3/VEGFA/FGFR2/TRIM24/DAPK1/PDGFC/JUN	16
GO:0008016	GO:0008016	regulation of heart contraction	15/678	200/14661	0.0448369553283119	0.269615408639823	0.234052657240911	THRA/EDN1/GSTM2/ATP1B2/ADORA1/CELF2/SMAD7/ATP2B1/MEF2A/GSTO1/HSP90AA1/GLRX3/ADM/PKP2/RGS2	15
GO:0045185	GO:0045185	maintenance of protein location	8/678	86/14661	0.0451267023240877	0.269615408639823	0.234052657240911	CHCHD10/PINK1/RANGAP1/GET4/TWF2/TOPORS/KDELR1/LTBP1	8
GO:0055017	GO:0055017	cardiac muscle tissue growth	8/678	86/14661	0.0451267023240877	0.269615408639823	0.234052657240911	MEF2C/EDN1/FGFR2/PRKAR1A/IGF1/GATA6/RUNX1/RGS2	8
GO:0071346	GO:0071346	cellular response to interferon-gamma	8/678	86/14661	0.0451267023240877	0.269615408639823	0.234052657240911	CCL17/EDN1/RAB20/CDC37/PTPN2/TP53/ACTG1/DAPK1	8
GO:0001707	GO:0001707	mesoderm formation	7/678	71/14661	0.0452915476721825	0.269615408639823	0.234052657240911	SCX/TAF10/POFUT2/TXNRD1/FGFR2/PRKAR1A/GPI	7
GO:0010822	GO:0010822	positive regulation of mitochondrion organization	7/678	71/14661	0.0452915476721825	0.269615408639823	0.234052657240911	CHCHD10/BOK/PINK1/CAMKK2/VDAC1/TP53/BAD	7
GO:0032890	GO:0032890	regulation of organic acid transport	7/678	71/14661	0.0452915476721825	0.269615408639823	0.234052657240911	EDN1/FABP3/ADORA1/PTGES/SNCA/PLA2G4A/RGS2	7
GO:0051851	GO:0051851	modulation by host of symbiont process	7/678	71/14661	0.0452915476721825	0.269615408639823	0.234052657240911	NUCKS1/VAPA/SMARCB1/HDAC1/HSPA8/APOE/JUN	7
GO:0061045	GO:0061045	negative regulation of wound healing	7/678	71/14661	0.0452915476721825	0.269615408639823	0.234052657240911	SERPINE2/EDN1/PDGFA/PRKCD/ANXA2/APOE/WNT4	7
GO:0071479	GO:0071479	cellular response to ionizing radiation	7/678	71/14661	0.0452915476721825	0.269615408639823	0.234052657240911	EGR1/NUCKS1/GADD45A/TP53/SPIDR/CDKN1A/NET1	7
GO:0044262	GO:0044262	cellular carbohydrate metabolic process	19/678	270/14661	0.0456975190639926	0.271450869591488	0.235646017632167	PTK2B/FAM3C/ARPP19/ADIPOR1/INPP1/PTPN2/SNCA/TP53/UGP2/BAD/PCK2/IGF1/STBD1/ISYNA1/GALK1/PLA2G4A/GK5/TPI1/IGFBP4	19
GO:0060047	GO:0060047	heart contraction	17/678	235/14661	0.0457072991733985	0.271450869591488	0.235646017632167	THRA/EDN1/GSTM2/ATP1B2/ADORA1/CELF2/SMAD7/MYBPC3/ATP2B1/MEF2A/GSTO1/HSP90AA1/GLRX3/ADM/PKP2/GATA6/RGS2	17
GO:0060070	GO:0060070	canonical Wnt signaling pathway	20/678	288/14661	0.0461355569644043	0.273672658331102	0.237574748489791	EDN1/EGR1/CSNK1G3/FOLR1/PPM1A/SEMA5A/TCF7/BAMBI/CSNK1D/ZNF703/FGFR2/HDAC1/ATP6AP2/EMD/VCP/APOE/WNT4/BMP2/LGR4/IGFBP4	20
GO:0030177	GO:0030177	positive regulation of Wnt signaling pathway	11/678	134/14661	0.0463329929340472	0.274200171298214	0.23803268155936	CSNK1G3/PPM1A/SEMA5A/BAMBI/CSNK1D/FGFR2/ATP6AP2/VCP/SULF1/BMP2/LGR4	11
GO:1903531	GO:1903531	negative regulation of secretion by cell	11/678	134/14661	0.0463329929340472	0.274200171298214	0.23803268155936	EDN1/UCP2/ADORA1/RAP1B/KLF7/SNCA/HMOX1/PIM3/PFKL/APOE/RAP1A	11
GO:0045787	GO:0045787	positive regulation of cell cycle	21/678	306/14661	0.0464082313966696	0.274324212255869	0.238140361294329	EDN1/KIF23/CENPV/EIF4EBP1/RAD21/PKN2/BIRC5/APP/RCC2/CDCA8/CKS1B/MTA3/CDC16/FGFR2/SIRT2/RGCC/IGF1/ADAMTS1/MSX1/ASNS/WNT4	21
GO:0045214	GO:0045214	sarcomere organization	5/678	43/14661	0.0471260344313566	0.275858667439126	0.239472419112798	EDN1/PLEC/WDR1/PRKAR1A/ACTG1	5
GO:0046677	GO:0046677	response to antibiotic	5/678	43/14661	0.0471260344313566	0.275858667439126	0.239472419112798	MEF2C/HSP90AA1/CASP3/TP53/PLA2G4A	5
GO:1900744	GO:1900744	regulation of p38MAPK cascade	5/678	43/14661	0.0471260344313566	0.275858667439126	0.239472419112798	GADD45A/VEGFA/PRMT1/BMP2/GADD45G	5
GO:1990090	GO:1990090	cellular response to nerve growth factor stimulus	5/678	43/14661	0.0471260344313566	0.275858667439126	0.239472419112798	SH3GL2/APP/CSNK1D/TMEM108/RAP1A	5
GO:0006360	GO:0006360	transcription by RNA polymerase I	6/678	57/14661	0.0471519166817584	0.275858667439126	0.239472419112798	POLR2L/POLR1A/NOP53/SMARCB1/RASL11A/ACTR6	6
GO:0061005	GO:0061005	cell differentiation involved in kidney development	6/678	57/14661	0.0471519166817584	0.275858667439126	0.239472419112798	MEF2C/GDNF/WT1/WNT4/LGR4/PODXL	6
GO:0061614	GO:0061614	miRNA transcription	6/678	57/14661	0.0471519166817584	0.275858667439126	0.239472419112798	EGR1/WT1/TP53/GATA6/JUN/BMP2	6
GO:0006684	GO:0006684	sphingomyelin metabolic process	3/678	18/14661	0.0478653581529998	0.275858667439126	0.239472419112798	VAPA/PRKCD/SMPDL3B	3
GO:0032310	GO:0032310	prostaglandin secretion	3/678	18/14661	0.0478653581529998	0.275858667439126	0.239472419112798	EDN1/PTGES/PLA2G4A	3
GO:0032354	GO:0032354	response to follicle-stimulating hormone	3/678	18/14661	0.0478653581529998	0.275858667439126	0.239472419112798	EDN1/PAPPA/POR	3
GO:0032780	GO:0032780	negative regulation of ATP-dependent activity	3/678	18/14661	0.0478653581529998	0.275858667439126	0.239472419112798	C4orf3/OXA1L/TP53	3
GO:0060216	GO:0060216	definitive hemopoiesis	3/678	18/14661	0.0478653581529998	0.275858667439126	0.239472419112798	ZFP36L2/SP3/MEIS1	3
GO:0070935	GO:0070935	3'-UTR-mediated mRNA stabilization	3/678	18/14661	0.0478653581529998	0.275858667439126	0.239472419112798	MAPKAPK2/YBX3/HNRNPA0	3
GO:0072077	GO:0072077	renal vesicle morphogenesis	3/678	18/14661	0.0478653581529998	0.275858667439126	0.239472419112798	SOX8/GDNF/WNT4	3
GO:1900225	GO:1900225	regulation of NLRP3 inflammasome complex assembly	3/678	18/14661	0.0478653581529998	0.275858667439126	0.239472419112798	USP50/STMP1/SIRT2	3
GO:1904754	GO:1904754	positive regulation of vascular associated smooth muscle cell migration	3/678	18/14661	0.0478653581529998	0.275858667439126	0.239472419112798	DOCK7/ADAMTS1/DOCK4	3
GO:0034508	GO:0034508	centromere complex assembly	4/678	30/14661	0.0478686290748148	0.275858667439126	0.239472419112798	CENPV/CENPA/CENPW/CENPF	4
GO:0045920	GO:0045920	negative regulation of exocytosis	4/678	30/14661	0.0478686290748148	0.275858667439126	0.239472419112798	RAP1B/SNCA/HMOX1/RAP1A	4
GO:0060603	GO:0060603	mammary gland duct morphogenesis	4/678	30/14661	0.0478686290748148	0.275858667439126	0.239472419112798	DDR1/SCRIB/FGFR2/WNT4	4
GO:1902253	GO:1902253	regulation of intrinsic apoptotic signaling pathway by p53 class mediator	4/678	30/14661	0.0478686290748148	0.275858667439126	0.239472419112798	ING2/TP53/UBB/MSX1	4
GO:1903580	GO:1903580	positive regulation of ATP metabolic process	4/678	30/14661	0.0478686290748148	0.275858667439126	0.239472419112798	PINK1/APP/IGF1/VCP	4
GO:2000191	GO:2000191	regulation of fatty acid transport	4/678	30/14661	0.0478686290748148	0.275858667439126	0.239472419112798	EDN1/FABP3/PTGES/PLA2G4A	4
GO:1902905	GO:1902905	positive regulation of supramolecular fiber organization	13/678	168/14661	0.0480953644648294	0.27642207930278	0.239961515950677	EDN1/COLGALT1/PTK2B/EVL/APP/SEMA5A/WDR1/VASP/CDC42EP3/RGCC/APOE/CDC42EP5/WNT4	13
GO:0009123	GO:0009123	nucleoside monophosphate metabolic process	7/678	72/14661	0.0482597586114625	0.27642207930278	0.239961515950677	NT5E/DUT/PAICS/ADK/GART/GMPS/APRT	7
GO:0010827	GO:0010827	regulation of glucose transmembrane transport	7/678	72/14661	0.0482597586114625	0.27642207930278	0.239961515950677	FABP5/EDN1/ARPP19/MEF2A/GRB10/PIK3R1/IGF1	7
GO:0046470	GO:0046470	phosphatidylcholine metabolic process	7/678	72/14661	0.0482597586114625	0.27642207930278	0.239961515950677	FABP5/FABP3/CHKA/SCARB1/PLA2G5/PLA2G4A/PNLIPRP2	7
GO:1902369	GO:1902369	negative regulation of RNA catabolic process	7/678	72/14661	0.0482597586114625	0.27642207930278	0.239961515950677	MAPKAPK2/YBX3/HNRNPA0/GDNF/PHAX/TRAF3IP2/IGF2BP1	7
GO:0045637	GO:0045637	regulation of myeloid cell differentiation	14/678	185/14661	0.0482945579787009	0.27642207930278	0.239961515950677	TESC/MEF2C/HMGB3/ITPKB/PTK2B/ABCB10/EIF6/PTPN2/KITLG/NDFIP1/PIK3R1/PRMT1/MEIS1/RUNX1	14
GO:0046683	GO:0046683	response to organophosphorus	10/678	119/14661	0.0489626605996788	0.279929057319883	0.24300591733682	NT5E/PTK2B/APP/SSH1/RAP1B/WT1/FDX1/FOSB/RAP1A/GATA6	10
GO:0050770	GO:0050770	regulation of axonogenesis	12/678	152/14661	0.0494911003607722	0.282630532455754	0.245351063102823	PAK3/RND2/ISLR2/SEMA6C/TIAM1/PLXNA1/SEMA5B/SEMA5A/MBP/TWF2/PLXNA4/VEGFA	12
GO:1903050	GO:1903050	regulation of proteolysis involved in protein catabolic process	15/678	203/14661	0.0499047672603656	0.28461902414179	0.247077269202712	PINK1/PTK2B/SMAD7/ARIH1/NOP53/SGTA/CSNK1D/PSMC4/SIRT2/PSMC5/PSMC2/VCP/UBB/PSMC6/APOE	15
GO:0045766	GO:0045766	positive regulation of angiogenesis	13/678	169/14661	0.0500082495919884	0.28461902414179	0.247077269202712	HSPB1/PTK2B/SEMA5A/ACVRL1/XBP1/HMOX1/VEGFA/PTGIS/ANGPTL4/ADM/GATA6/PKM/RUNX1	13
GO:1904018	GO:1904018	positive regulation of vasculature development	13/678	169/14661	0.0500082495919884	0.28461902414179	0.247077269202712	HSPB1/PTK2B/SEMA5A/ACVRL1/XBP1/HMOX1/VEGFA/PTGIS/ANGPTL4/ADM/GATA6/PKM/RUNX1	13
GO:0022604	GO:0022604	regulation of cell morphogenesis	20/678	291/14661	0.0503739642111147	0.286377969767125	0.248604206775118	PAK3/RND2/PTPRD/PTK2B/PLXNA1/RCC2/CDC42SE1/RHOBTB3/CORO1B/PARVA/BAMBI/WDR1/PLXNA4/VEGFA/SHROOM3/CDC42EP3/CDC42EP5/F11R/PKP2/PARVB	20
GO:0001933	GO:0001933	negative regulation of protein phosphorylation	21/678	309/14661	0.0505281079711736	0.286858388356062	0.249021257298662	TMED2/HSPB1/SH3GL2/PLEC/SMAD7/PRKCD/TAF7/PTPN2/SNCA/CASP3/GADD45A/SIRT2/PRKAR1A/QARS1/CDKN1A/APOE/SNX6/DNAJA1/JUN/BMP2/RGS2	21
GO:0032732	GO:0032732	positive regulation of interleukin-1 production	6/678	58/14661	0.0506287460256445	0.286858388356062	0.249021257298662	EGR1/USP50/HSPB1/APP/STMP1/LPL	6
GO:2000379	GO:2000379	positive regulation of reactive oxygen species metabolic process	6/678	58/14661	0.0506287460256445	0.286858388356062	0.249021257298662	PTK2B/PRKCD/SNCA/GADD45A/TP53/CDKN1A	6
GO:0002043	GO:0002043	blood vessel endothelial cell proliferation involved in sprouting angiogenesis	5/678	44/14661	0.0512310026294257	0.287605189418857	0.249669553974506	PPP1R16B/SEMA5A/ACVRL1/HMOX1/VEGFA	5
GO:0006636	GO:0006636	unsaturated fatty acid biosynthetic process	5/678	44/14661	0.0512310026294257	0.287605189418857	0.249669553974506	FABP5/EDN1/PTGES/PTGIS/PLA2G4A	5
GO:0035036	GO:0035036	sperm-egg recognition	5/678	44/14661	0.0512310026294257	0.287605189418857	0.249669553974506	FOLR1/CCT2/CCT5/CCT7/CCT3	5
GO:0048806	GO:0048806	genitalia development	5/678	44/14661	0.0512310026294257	0.287605189418857	0.249669553974506	HSD17B3/TYRO3/DNAJC19/WT1/LGR4	5
GO:0071470	GO:0071470	cellular response to osmotic stress	5/678	44/14661	0.0512310026294257	0.287605189418857	0.249669553974506	AKR1B1/EFHD1/YBX3/CASP3/BAD	5
GO:0071825	GO:0071825	protein-lipid complex subunit organization	5/678	44/14661	0.0512310026294257	0.287605189418857	0.249669553974506	SCARB1/PLA2G5/APOE/LPL/SOAT1	5
GO:1902895	GO:1902895	positive regulation of miRNA transcription	5/678	44/14661	0.0512310026294257	0.287605189418857	0.249669553974506	EGR1/WT1/TP53/JUN/BMP2	5
GO:0048675	GO:0048675	axon extension	10/678	120/14661	0.0513105224949817	0.287605189418857	0.249669553974506	EDN1/ISLR2/SEMA6C/SEMA5B/SEMA5A/TWF2/HSP90AA1/PLXNA4/VEGFA/APOE	10
GO:0006754	GO:0006754	ATP biosynthetic process	7/678	73/14661	0.0513488775506059	0.287605189418857	0.249669553974506	PINK1/ATP5ME/ATP5F1B/NDUFA9/NDUFV1/VCP/NDUFS2	7
GO:0048332	GO:0048332	mesoderm morphogenesis	7/678	73/14661	0.0513488775506059	0.287605189418857	0.249669553974506	SCX/TAF10/POFUT2/TXNRD1/FGFR2/PRKAR1A/GPI	7
GO:0006413	GO:0006413	translational initiation	9/678	104/14661	0.051386522763203	0.287605189418857	0.249669553974506	EIF4EBP1/TMED2/HSPB1/HABP4/EIF6/EIF2S1/EIF4A1/COPS5/POLR2G	9
GO:0001655	GO:0001655	urogenital system development	23/678	346/14661	0.0517825175502487	0.289500933295306	0.251315245865669	MEF2C/EGR1/COL4A1/ODC1/AKR1B1/SOX8/PDGFA/NID1/SMAD7/CENPF/ADAMTS16/GDNF/WT1/SNX17/VEGFA/FGFR2/TRAF3IP2/ADAMTS1/WNT4/SULF1/BMP2/LGR4/PODXL	23
GO:0110148	GO:0110148	biomineralization	13/678	170/14661	0.0519728561082106	0.290243994221985	0.251960295735995	MEF2C/GPM6B/SLC20A1/ADORA1/NT5E/PTK2B/ATP2B1/FGFR2/IGF1/HEY1/WNT4/BMP2/LGR4	13
GO:0030900	GO:0030900	forebrain development	24/678	365/14661	0.0528651352731199	0.294189886632993	0.25538571792771	ATP1B2/TYRO3/RTN4RL1/PLXNA1/DOCK7/APP/SEMA5A/UQCRQ/KRAS/PLXNA4/CASP3/FGFR2/HDAC1/DCT/BAD/GART/TMEM108/UBB/IGF2BP1/DNAJB1/MSX1/NR0B1/WNT4/BMP2	24
GO:0045860	GO:0045860	positive regulation of protein kinase activity	24/678	365/14661	0.0528651352731199	0.294189886632993	0.25538571792771	MEF2C/EDN1/MMD2/EGR1/TPD52L1/PINK1/ADORA1/PTK2B/PDGFA/TPX2/CAMKK2/CKS1B/PRKCD/HSP90AA1/KITLG/SNCA/VEGFA/RGCC/IGF1/CDKN1A/RAP1A/PDGFC/ADAM8/BMP2	24
GO:0000423	GO:0000423	mitophagy	4/678	31/14661	0.053028140686304	0.294189886632993	0.25538571792771	PINK1/VDAC1/CDC37/TP53	4
GO:0019934	GO:0019934	cGMP-mediated signaling	4/678	31/14661	0.053028140686304	0.294189886632993	0.25538571792771	PTK2B/PDE10A/APOE/NPPC	4
GO:0034383	GO:0034383	low-density lipoprotein particle clearance	4/678	31/14661	0.053028140686304	0.294189886632993	0.25538571792771	SCARB1/HMOX1/ANXA2/SOAT1	4
GO:0042326	GO:0042326	negative regulation of phosphorylation	23/678	347/14661	0.0531549484916085	0.294189886632993	0.25538571792771	TMED2/HSPB1/SH3GL2/PLEC/SMAD7/PRKCD/TAF7/PTPN2/SNCA/CASP3/GADD45A/GRB10/SIRT2/PRKAR1A/QARS1/CDKN1A/APOE/PRDX3/SNX6/DNAJA1/JUN/BMP2/RGS2	23
GO:0001656	GO:0001656	metanephros development	8/678	89/14661	0.0533792279477374	0.294189886632993	0.25538571792771	EGR1/AKR1B1/SOX8/PDGFA/GDNF/WT1/WNT4/LGR4	8
GO:0009201	GO:0009201	ribonucleoside triphosphate biosynthetic process	8/678	89/14661	0.0533792279477374	0.294189886632993	0.25538571792771	PINK1/ATP5ME/CTPS2/ATP5F1B/NDUFA9/NDUFV1/VCP/NDUFS2	8
GO:0043534	GO:0043534	blood vessel endothelial cell migration	12/678	154/14661	0.0536812113681443	0.294189886632993	0.25538571792771	MEF2C/HSPB1/PTK2B/SCARB1/ACVRL1/ATP5F1B/HMOX1/GADD45A/VEGFA/CSNK2B/RGCC/APOE	12
GO:0060828	GO:0060828	regulation of canonical Wnt signaling pathway	17/678	240/14661	0.0537302312105195	0.294189886632993	0.25538571792771	EGR1/CSNK1G3/FOLR1/PPM1A/SEMA5A/BAMBI/CSNK1D/ZNF703/FGFR2/HDAC1/ATP6AP2/EMD/VCP/APOE/BMP2/LGR4/IGFBP4	17
GO:0034341	GO:0034341	response to interferon-gamma	9/678	105/14661	0.0540134296433623	0.294189886632993	0.25538571792771	CCL17/EDN1/RAB20/CDC37/PTPN2/SNCA/TP53/ACTG1/DAPK1	9
GO:0061387	GO:0061387	regulation of extent of cell growth	9/678	105/14661	0.0540134296433623	0.294189886632993	0.25538571792771	RND2/ISLR2/SEMA6C/SEMA5B/SEMA5A/TWF2/PLXNA4/VEGFA/APOE	9
GO:0031102	GO:0031102	neuron projection regeneration	6/678	59/14661	0.0542584875961943	0.294189886632993	0.25538571792771	RTN4RL1/PTPRF/FOLR1/CTNNA1/ADM/JUN	6
GO:0038034	GO:0038034	signal transduction in absence of ligand	6/678	59/14661	0.0542584875961943	0.294189886632993	0.25538571792771	BOK/GDNF/CTNNA1/KITLG/BAD/BAG3	6
GO:0046888	GO:0046888	negative regulation of hormone secretion	6/678	59/14661	0.0542584875961943	0.294189886632993	0.25538571792771	EDN1/UCP2/ADORA1/KLF7/PIM3/PFKL	6
GO:0097192	GO:0097192	extrinsic apoptotic signaling pathway in absence of ligand	6/678	59/14661	0.0542584875961943	0.294189886632993	0.25538571792771	BOK/GDNF/CTNNA1/KITLG/BAD/BAG3	6
GO:1902305	GO:1902305	regulation of sodium ion transmembrane transport	6/678	59/14661	0.0542584875961943	0.294189886632993	0.25538571792771	TESC/ATP1B2/FXYD6/YWHAH/SLMAP/CHP2	6
GO:0051145	GO:0051145	smooth muscle cell differentiation	7/678	74/14661	0.0545598202843108	0.294189886632993	0.25538571792771	MEF2C/VEGFA/FGFR2/ADM/GATA6/HEY1/WNT4	7
GO:0055117	GO:0055117	regulation of cardiac muscle contraction	7/678	74/14661	0.0545598202843108	0.294189886632993	0.25538571792771	GSTM2/ADORA1/SMAD7/GSTO1/HSP90AA1/PKP2/RGS2	7
GO:0097006	GO:0097006	regulation of plasma lipoprotein particle levels	7/678	74/14661	0.0545598202843108	0.294189886632993	0.25538571792771	SCARB1/PLA2G5/HMOX1/ANXA2/APOE/LPL/SOAT1	7
GO:0042593	GO:0042593	glucose homeostasis	16/678	223/14661	0.0546311849124939	0.294189886632993	0.25538571792771	FABP5/UCP2/UNC13B/NUCKS1/ADIPOR1/SESN3/SMARCB1/PTPN2/KLF7/XBP1/PIM3/BAD/PIK3R1/PCK2/RPH3AL/GPI	16
GO:0010506	GO:0010506	regulation of autophagy	21/678	312/14661	0.054903452843405	0.294189886632993	0.25538571792771	BOK/ATP6V0E1/PINK1/HSPB1/NRBP2/FEZ2/CAMKK2/MAPK3/TMEM59/SESN3/VDAC1/SNCA/HMOX1/CASP3/TP53/SIRT2/BAD/DAPK1/BAG3/SNX6/LZTS1	21
GO:0000413	GO:0000413	protein peptidyl-prolyl isomerization	3/678	19/14661	0.0549495949706262	0.294189886632993	0.25538571792771	FKBP5/PPIL2/PPID	3
GO:0001502	GO:0001502	cartilage condensation	3/678	19/14661	0.0549495949706262	0.294189886632993	0.25538571792771	THRA/SOX5/BARX2	3
GO:0003417	GO:0003417	growth plate cartilage development	3/678	19/14661	0.0549495949706262	0.294189886632993	0.25538571792771	COL27A1/POR/NPPC	3
GO:0009067	GO:0009067	aspartate family amino acid biosynthetic process	3/678	19/14661	0.0549495949706262	0.294189886632993	0.25538571792771	PLOD2/AASDHPPT/ASNS	3
GO:0010878	GO:0010878	cholesterol storage	3/678	19/14661	0.0549495949706262	0.294189886632993	0.25538571792771	SCARB1/LPL/SOAT1	3
GO:0030220	GO:0030220	platelet formation	3/678	19/14661	0.0549495949706262	0.294189886632993	0.25538571792771	MEF2C/WDR1/CASP3	3
GO:0032305	GO:0032305	positive regulation of icosanoid secretion	3/678	19/14661	0.0549495949706262	0.294189886632993	0.25538571792771	EDN1/PTGES/PLA2G4A	3
GO:0036003	GO:0036003	positive regulation of transcription from RNA polymerase II promoter in response to stress	3/678	19/14661	0.0549495949706262	0.294189886632993	0.25538571792771	VEGFA/TP53/ATF3	3
GO:0044827	GO:0044827	modulation by host of viral genome replication	3/678	19/14661	0.0549495949706262	0.294189886632993	0.25538571792771	NUCKS1/VAPA/HSPA8	3
GO:0051000	GO:0051000	positive regulation of nitric-oxide synthase activity	3/678	19/14661	0.0549495949706262	0.294189886632993	0.25538571792771	PTK2B/SCARB1/APOE	3
GO:0060749	GO:0060749	mammary gland alveolus development	3/678	19/14661	0.0549495949706262	0.294189886632993	0.25538571792771	SOCS2/DDR1/VEGFA	3
GO:0061050	GO:0061050	regulation of cell growth involved in cardiac muscle cell development	3/678	19/14661	0.0549495949706262	0.294189886632993	0.25538571792771	EDN1/IGF1/RGS2	3
GO:0061377	GO:0061377	mammary gland lobule development	3/678	19/14661	0.0549495949706262	0.294189886632993	0.25538571792771	SOCS2/DDR1/VEGFA	3
GO:0072087	GO:0072087	renal vesicle development	3/678	19/14661	0.0549495949706262	0.294189886632993	0.25538571792771	SOX8/GDNF/WNT4	3
GO:0072111	GO:0072111	cell proliferation involved in kidney development	3/678	19/14661	0.0549495949706262	0.294189886632993	0.25538571792771	EGR1/WT1/BMP2	3
GO:1902307	GO:1902307	positive regulation of sodium ion transmembrane transport	3/678	19/14661	0.0549495949706262	0.294189886632993	0.25538571792771	TESC/ATP1B2/CHP2	3
GO:1903306	GO:1903306	negative regulation of regulated secretory pathway	3/678	19/14661	0.0549495949706262	0.294189886632993	0.25538571792771	RAP1B/HMOX1/RAP1A	3
GO:0030501	GO:0030501	positive regulation of bone mineralization	5/678	45/14661	0.0555385653447069	0.296088511869355	0.257033911122295	MEF2C/GPM6B/ATP2B1/WNT4/BMP2	5
GO:0060711	GO:0060711	labyrinthine layer development	5/678	45/14661	0.0555385653447069	0.296088511869355	0.257033911122295	SPINT2/TMED2/FGFR2/ADM/HEY1	5
GO:0061028	GO:0061028	establishment of endothelial barrier	5/678	45/14661	0.0555385653447069	0.296088511869355	0.257033911122295	PPP1R16B/RAP1B/VEGFA/RAP1A/F11R	5
GO:1990089	GO:1990089	response to nerve growth factor	5/678	45/14661	0.0555385653447069	0.296088511869355	0.257033911122295	SH3GL2/APP/CSNK1D/TMEM108/RAP1A	5
GO:0034284	GO:0034284	response to monosaccharide	14/678	189/14661	0.0558593458562051	0.296859236548119	0.257702975846658	EGR1/UCP2/UNC13B/PTK2B/SMARCB1/KLF7/XBP1/PIM3/CASP3/BAD/PFKL/PCK2/LPL/GLUL	14
GO:0045664	GO:0045664	regulation of neuron differentiation	14/678	189/14661	0.0558593458562051	0.296859236548119	0.257702975846658	SOCS2/MEF2C/MMD2/YWHAH/TIAM1/SOX8/APP/DTX1/CSNK1D/TGIF2/TCF4/MEIS1/HEY1/BMP2	14
GO:0071383	GO:0071383	cellular response to steroid hormone stimulus	14/678	189/14661	0.0558593458562051	0.296859236548119	0.257702975846658	EDN1/PADI2/YWHAH/NCOR2/ATP2B1/TAF7/CNOT2/HDAC1/ZFP36L2/HSPA8/PCK2/DNAJA1/KDM3A/NR0B1	14
GO:0001503	GO:0001503	ossification	26/678	404/14661	0.0559344322582731	0.296863188951948	0.2577064069214	KAZALD1/THRA/MEF2C/GPM6B/PTK2B/SCX/SOX8/SMAD7/ATP2B1/MAPK3/CLIC1/BAMBI/ATP5F1B/FHL2/FGFR2/SND1/IGF1/PSMC2/SP3/CEBPD/DHRS3/WNT4/BMP2/LGR4/RUNX1/NPPC	26
GO:0140694	GO:0140694	non-membrane-bounded organelle assembly	23/678	349/14661	0.0559775661003573	0.296863188951948	0.2577064069214	EDN1/KIF23/CENPA/PRC1/PLEC/BIRC5/CENPW/TPX2/CDCA8/CENPF/MEF2A/LSM3/EIF6/NOP53/EIF2S1/CNOT2/CSNK1D/WDR1/PRKAR1A/ZNF207/ACTG1/HDAC3/CCDC61	23
GO:0001843	GO:0001843	neural tube closure	8/678	90/14661	0.0563311883982812	0.29805855365044	0.258744100892474	SPINT2/TMED2/FOLR1/SCRIB/CASP3/VASP/SHROOM3/ADM	8
GO:0033500	GO:0033500	carbohydrate homeostasis	16/678	224/14661	0.0564388674007659	0.29805855365044	0.258744100892474	FABP5/UCP2/UNC13B/NUCKS1/ADIPOR1/SESN3/SMARCB1/PTPN2/KLF7/XBP1/PIM3/BAD/PIK3R1/PCK2/RPH3AL/GPI	16
GO:0045930	GO:0045930	negative regulation of mitotic cell cycle	16/678	224/14661	0.0564388674007659	0.29805855365044	0.258744100892474	RAD21/BIRC5/CDCA8/TRIM35/SCRIB/CENPF/WEE1/SPC25/NOP53/PSMG2/TP53/ZFP36L2/ZNF207/RGCC/CDKN1A/GAS1	16
GO:1903320	GO:1903320	regulation of protein modification by small protein conjugation or removal	16/678	224/14661	0.0564388674007659	0.29805855365044	0.258744100892474	EGR1/PINK1/SMAD7/SPSB4/COPS4/NOP53/COPS2/HSP90AA1/TOPORS/NDFIP1/COPS5/HDAC3/COPS6/VCP/UBB/DNAJA1	16
GO:0030518	GO:0030518	intracellular steroid hormone receptor signaling pathway	9/678	106/14661	0.0567262974469825	0.299263786322598	0.259790361233956	PADI2/YWHAH/NCOR2/TAF7/CNOT2/HDAC1/DNAJA1/KDM3A/NR0B1	9
GO:1903706	GO:1903706	regulation of hemopoiesis	24/678	368/14661	0.0570069721649568	0.300430904402181	0.260803534365337	TESC/MEF2C/VNN1/HMGB3/ITPKB/PTK2B/SMAD7/ABCB10/TCF7/EIF6/PGLYRP1/SMARCB1/PTPN2/KITLG/XBP1/NDFIP1/ZFP36L2/BAD/PIK3R1/PRMT1/TMEM176A/MEIS1/ADAM8/RUNX1	24
GO:0000280	GO:0000280	nuclear division	28/678	442/14661	0.0571738869792876	0.300996692493041	0.261294694001832	EDN1/BCL7C/KIF23/RAD21/PRC1/ING2/KMT5A/BIRC5/SYCE2/TPX2/CDCA8/CENPF/SPC25/FOXJ3/PSMG2/SMARCB1/CDC16/PSMD13/SIRT2/ZNF207/RGCC/IGF1/DCTN2/UBB/MSX1/DPF3/WNT4/CCDC61	28
GO:0042445	GO:0042445	hormone metabolic process	14/678	190/14661	0.0578701831067174	0.303519678912281	0.263484894030031	HSD17B3/EGR1/HSD17B1/AKR1B1/HSD17B10/HSD17B11/ATP6AP2/FDX1/POR/ADM/DHRS3/WNT4/BMP2/PNLIP	14
GO:0006900	GO:0006900	vesicle budding from membrane	7/678	75/14661	0.057893345957942	0.303519678912281	0.263484894030031	TMED2/MYO18A/AP3S1/VAPA/TRAPPC1/CSNK1D/ANXA2	7
GO:0008088	GO:0008088	axo-dendritic transport	7/678	75/14661	0.057893345957942	0.303519678912281	0.263484894030031	HSPB1/PURA/APP/AP3S1/ARMCX3/HSPA8/TMEM108	7
GO:0021536	GO:0021536	diencephalon development	7/678	75/14661	0.057893345957942	0.303519678912281	0.263484894030031	PLXNA1/SEMA5A/UQCRQ/UBB/NR0B1/WNT4/BMP2	7
GO:0032507	GO:0032507	maintenance of protein location in cell	6/678	60/14661	0.0580418045753343	0.303667992053561	0.263613644404482	CHCHD10/PINK1/RANGAP1/TWF2/TOPORS/KDELR1	6
GO:1902373	GO:1902373	negative regulation of mRNA catabolic process	6/678	60/14661	0.0580418045753343	0.303667992053561	0.263613644404482	MAPKAPK2/YBX3/HNRNPA0/GDNF/TRAF3IP2/IGF2BP1	6
GO:0030308	GO:0030308	negative regulation of cell growth	13/678	173/14661	0.0581817347526776	0.304057855211794	0.263952083919513	SERPINE2/SEMA6C/SEMA5B/SEMA5A/ADIPOR1/ACVRL1/WT1/CCDC85B/TP53/IP6K2/CDKN1A/MSX1/RGS2	13
GO:0006301	GO:0006301	postreplication repair	4/678	32/14661	0.058477292296372	0.304057855211794	0.263952083919513	USP1/REV3L/NSMCE1/VCP	4
GO:0007435	GO:0007435	salivary gland morphogenesis	4/678	32/14661	0.058477292296372	0.304057855211794	0.263952083919513	PLXNA1/PDGFA/POLB/FGFR2	4
GO:0010765	GO:0010765	positive regulation of sodium ion transport	4/678	32/14661	0.058477292296372	0.304057855211794	0.263952083919513	TESC/ATP1B2/CHP2/PKP2	4
GO:0044743	GO:0044743	protein transmembrane import into intracellular organelle	4/678	32/14661	0.058477292296372	0.304057855211794	0.263952083919513	CHCHD4/DNAJC19/HSPD1/PEX2	4
GO:0046676	GO:0046676	negative regulation of insulin secretion	4/678	32/14661	0.058477292296372	0.304057855211794	0.263952083919513	UCP2/KLF7/PIM3/PFKL	4
GO:0046700	GO:0046700	heterocycle catabolic process	26/678	406/14661	0.0586426818069509	0.304604433558407	0.264426567611155	NT5E/MAPKAPK2/NUDT3/ZC3HAV1/YBX3/HNRNPA0/LSM6/DUT/GDNF/PRKCD/PDE10A/HMOX2/CNOT2/PHAX/SUCLG1/HMOX1/UROD/SND1/ZFP36L2/PNRC2/TRAF3IP2/AASDHPPT/VCP/IGF2BP1/RNH1/POLR2G	26
GO:2000377	GO:2000377	regulation of reactive oxygen species metabolic process	10/678	123/14661	0.0587991816299475	0.305103761763609	0.264860033538983	PINK1/PTK2B/EIF6/PRKCD/VDAC1/SNCA/GADD45A/TP53/SIRT2/CDKN1A	10
GO:0030516	GO:0030516	regulation of axon extension	8/678	91/14661	0.059384925438326	0.30719694285087	0.266677120322085	ISLR2/SEMA6C/SEMA5B/SEMA5A/TWF2/PLXNA4/VEGFA/APOE	8
GO:0051702	GO:0051702	biological process involved in interaction with symbiont	8/678	91/14661	0.059384925438326	0.30719694285087	0.266677120322085	NUCKS1/VAPA/HSPD1/SMARCB1/HDAC1/HSPA8/APOE/JUN	8
GO:0060606	GO:0060606	tube closure	8/678	91/14661	0.059384925438326	0.30719694285087	0.266677120322085	SPINT2/TMED2/FOLR1/SCRIB/CASP3/VASP/SHROOM3/ADM	8
GO:0030099	GO:0030099	myeloid cell differentiation	24/678	370/14661	0.0598933858495618	0.30873453559725	0.268011901853527	TESC/THRA/MEF2C/HMGB3/ITPKB/PTK2B/APP/ABCB10/EIF6/PTPN2/KITLG/WDR1/CASP3/VEGFA/NDFIP1/ANXA2/PIK3R1/SP3/PRMT1/PRDX3/SFXN1/MEIS1/JUN/RUNX1	24
GO:0052547	GO:0052547	regulation of peptidase activity	24/678	370/14661	0.0598933858495618	0.30873453559725	0.268011901853527	SERPINE2/BOK/SPINT2/USP50/PINK1/ANP32B/BIRC5/APP/NRDC/MBP/HSPD1/SNCA/CLPX/TIMP1/VEGFA/HDAC1/ANXA2/BAD/POR/VCP/PRDX3/DAPK1/GPI/SERPINI1	24
GO:0034381	GO:0034381	plasma lipoprotein particle clearance	5/678	46/14661	0.060048683912168	0.30873453559725	0.268011901853527	SCARB1/HMOX1/ANXA2/APOE/SOAT1	5
GO:0042776	GO:0042776	proton motive force-driven mitochondrial ATP synthesis	5/678	46/14661	0.060048683912168	0.30873453559725	0.268011901853527	ATP5ME/ATP5F1B/NDUFA9/NDUFV1/NDUFS2	5
GO:0043392	GO:0043392	negative regulation of DNA binding	5/678	46/14661	0.060048683912168	0.30873453559725	0.268011901853527	HABP4/HMOX1/HEY1/MSX1/JUN	5
GO:0050919	GO:0050919	negative chemotaxis	5/678	46/14661	0.060048683912168	0.30873453559725	0.268011901853527	SEMA6C/PDGFA/SEMA5B/SEMA5A/PLXNA4	5
GO:0007051	GO:0007051	spindle organization	13/678	174/14661	0.0603578366422074	0.309641476931717	0.268799216014704	KIF23/PRC1/BIRC5/TPX2/CDCA8/SPC25/CSNK1D/FAM110A/ZNF207/HDAC3/DCTN2/VCP/CCDC61	13
GO:1901991	GO:1901991	negative regulation of mitotic cell cycle phase transition	13/678	174/14661	0.0603578366422074	0.309641476931717	0.268799216014704	RAD21/BIRC5/CDCA8/CENPF/WEE1/SPC25/NOP53/PSMG2/TP53/ZFP36L2/ZNF207/RGCC/CDKN1A	13
GO:1904062	GO:1904062	regulation of cation transmembrane transport	23/678	352/14661	0.0604088833111739	0.309641476931717	0.268799216014704	TESC/MEF2C/EDN1/GSTM2/ATP1B2/PINK1/C4orf3/FXYD6/JSRP1/YWHAH/PTK2B/SLMAP/APP/SHISA8/CHP2/CD63/VDAC1/GSTO1/SNCA/VMP1/DAPK1/GEM/RGS2	23
GO:0016055	GO:0016055	Wnt signaling pathway	27/678	426/14661	0.0606428473535877	0.310525785739648	0.269566882919803	EDN1/EGR1/TIAM1/CSNK1G3/FOLR1/APP/PPM1A/SEMA5A/TCF7/TGFB1I1/BAMBI/CSNK1D/TRABD2B/GRB10/ZNF703/FGFR2/HDAC1/CSNK2B/ATP6AP2/EMD/VCP/APOE/WNT4/SULF1/BMP2/LGR4/IGFBP4	27
GO:0061912	GO:0061912	selective autophagy	7/678	76/14661	0.0613500562152898	0.313829133716675	0.272434513429925	PINK1/MAPK3/VDAC1/CDC37/TP53/STBD1/BAG3	7
GO:0072330	GO:0072330	monocarboxylic acid biosynthetic process	14/678	192/14661	0.0620381513754151	0.314509729144206	0.273025337111418	FABP5/EDN1/GSTM2/ACSBG1/PTGES/EIF6/XBP1/HSD17B10/PTGIS/ACADVL/STAR/ACADL/PLA2G4A/LPL	14
GO:0030510	GO:0030510	regulation of BMP signaling pathway	9/678	108/14661	0.0624123441139288	0.314509729144206	0.273025337111418	GREM2/SMAD7/PPM1A/ACVRL1/FST/BAMBI/GATA6/MSX1/SULF1	9
GO:0036503	GO:0036503	ERAD pathway	9/678	108/14661	0.0624123441139288	0.314509729144206	0.273025337111418	FBXO17/GET4/SGTA/XBP1/MAN1A1/VCP/PSMC6/STT3B/DNAJB9	9
GO:0070555	GO:0070555	response to interleukin-1	9/678	108/14661	0.0624123441139288	0.314509729144206	0.273025337111418	MAPK13/CCL17/EDN1/EGR1/APP/AKAP12/MAPK3/SNCA/PTGIS	9
GO:0008210	GO:0008210	estrogen metabolic process	3/678	20/14661	0.062502264474969	0.314509729144206	0.273025337111418	HSD17B1/HSD17B10/HSD17B11	3
GO:0031338	GO:0031338	regulation of vesicle fusion	3/678	20/14661	0.062502264474969	0.314509729144206	0.273025337111418	DOC2B/SNCA/ANXA2	3
GO:0032303	GO:0032303	regulation of icosanoid secretion	3/678	20/14661	0.062502264474969	0.314509729144206	0.273025337111418	EDN1/PTGES/PLA2G4A	3
GO:0035902	GO:0035902	response to immobilization stress	3/678	20/14661	0.062502264474969	0.314509729144206	0.273025337111418	PTK2B/GPI/NR0B1	3
GO:0036498	GO:0036498	IRE1-mediated unfolded protein response	3/678	20/14661	0.062502264474969	0.314509729144206	0.273025337111418	XBP1/COPS5/DNAJB9	3
GO:0042474	GO:0042474	middle ear morphogenesis	3/678	20/14661	0.062502264474969	0.314509729144206	0.273025337111418	EDN1/TSHZ1/MSX1	3
GO:0044546	GO:0044546	NLRP3 inflammasome complex assembly	3/678	20/14661	0.062502264474969	0.314509729144206	0.273025337111418	USP50/STMP1/SIRT2	3
GO:0048026	GO:0048026	positive regulation of mRNA splicing, via spliceosome	3/678	20/14661	0.062502264474969	0.314509729144206	0.273025337111418	HSPA8/DAZAP1/SF3B4	3
GO:0060231	GO:0060231	mesenchymal to epithelial transition	3/678	20/14661	0.062502264474969	0.314509729144206	0.273025337111418	GDNF/WT1/WNT4	3
GO:0061042	GO:0061042	vascular wound healing	3/678	20/14661	0.062502264474969	0.314509729144206	0.273025337111418	MCAM/XBP1/VEGFA	3
GO:0098780	GO:0098780	response to mitochondrial depolarisation	3/678	20/14661	0.062502264474969	0.314509729144206	0.273025337111418	PINK1/VDAC1/CDC37	3
GO:1901028	GO:1901028	regulation of mitochondrial outer membrane permeabilization involved in apoptotic signaling pathway	3/678	20/14661	0.062502264474969	0.314509729144206	0.273025337111418	CHCHD10/BOK/ACAA2	3
GO:0006942	GO:0006942	regulation of striated muscle contraction	8/678	92/14661	0.0625410126216713	0.314509729144206	0.273025337111418	GSTM2/ADORA1/SMAD7/MYBPC3/GSTO1/HSP90AA1/PKP2/RGS2	8
GO:1902904	GO:1902904	negative regulation of supramolecular fiber organization	12/678	158/14661	0.0627655665187574	0.315325221854672	0.273733264884567	TPX2/SSH1/CGNL1/PRKCD/CORO1B/TWF2/SNCA/HSPA8/PIK3R1/LIMA1/APOE/F11R	12
GO:0198738	GO:0198738	cell-cell signaling by wnt	27/678	428/14661	0.0634440333446166	0.318417223956	0.276417426415473	EDN1/EGR1/TIAM1/CSNK1G3/FOLR1/APP/PPM1A/SEMA5A/TCF7/TGFB1I1/BAMBI/CSNK1D/TRABD2B/GRB10/ZNF703/FGFR2/HDAC1/CSNK2B/ATP6AP2/EMD/VCP/APOE/WNT4/SULF1/BMP2/LGR4/IGFBP4	27
GO:0050864	GO:0050864	regulation of B cell activation	10/678	125/14661	0.0641682165184885	0.320052373607604	0.277836896923019	MEF2C/HMGB3/RIF1/XBP1/CASP3/NDFIP1/ZFP36L2/VAV3/BAD/CDKN1A	10
GO:0045619	GO:0045619	regulation of lymphocyte differentiation	14/678	193/14661	0.064195979417764	0.320052373607604	0.277836896923019	VNN1/HMGB3/ITPKB/SMAD7/TCF7/PGLYRP1/SMARCB1/PTPN2/XBP1/NDFIP1/ZFP36L2/BAD/ADAM8/RUNX1	14
GO:0009154	GO:0009154	purine ribonucleotide catabolic process	4/678	33/14661	0.0642131196751306	0.320052373607604	0.277836896923019	NT5E/NUDT3/PDE10A/SUCLG1	4
GO:0034110	GO:0034110	regulation of homotypic cell-cell adhesion	4/678	33/14661	0.0642131196751306	0.320052373607604	0.277836896923019	SERPINE2/PRKCD/ZNF703/F11R	4
GO:0046329	GO:0046329	negative regulation of JNK cascade	4/678	33/14661	0.0642131196751306	0.320052373607604	0.277836896923019	PINK1/HDAC3/PRMT1/DNAJA1	4
GO:1901223	GO:1901223	negative regulation of NIK/NF-kappaB signaling	4/678	33/14661	0.0642131196751306	0.320052373607604	0.277836896923019	PPM1A/ADIPOR1/LITAF/TSPAN6	4
GO:2000279	GO:2000279	negative regulation of DNA biosynthetic process	4/678	33/14661	0.0642131196751306	0.320052373607604	0.277836896923019	ACVRL1/TP53/CDKN1A/NPPC	4
GO:0030522	GO:0030522	intracellular receptor signaling pathway	17/678	246/14661	0.064596295272089	0.32164500128585	0.279219454181039	THRA/FABP5/PADI2/YWHAH/NCOR2/NOP53/TAF7/CNOT2/HDAC1/PTGIS/TRIM24/TSPAN6/DNAJA1/DHRS3/KDM3A/NR0B1/BMP2	17
GO:0042149	GO:0042149	cellular response to glucose starvation	5/678	47/14661	0.0647608735430217	0.321830339121368	0.279380345626781	SESN3/XBP1/TP53/PLIN3/ASNS	5
GO:0046686	GO:0046686	response to cadmium ion	5/678	47/14661	0.0647608735430217	0.321830339121368	0.279380345626781	MAPK3/HMOX1/GPI/JUN/CPA1	5
GO:0007422	GO:0007422	peripheral nervous system development	7/678	77/14661	0.0649303947779774	0.322039465365945	0.279561887748164	SOX8/PLEC/GDNF/PLXNA4/SIRT2/SERPINI1/RUNX1	7
GO:0045638	GO:0045638	negative regulation of myeloid cell differentiation	7/678	77/14661	0.0649303947779774	0.322039465365945	0.279561887748164	HMGB3/ITPKB/PTK2B/PTPN2/PIK3R1/PRMT1/MEIS1	7
GO:0090316	GO:0090316	positive regulation of intracellular protein transport	11/678	142/14661	0.0650100179700416	0.322118265510383	0.279630294013554	ZDHHC2/PINK1/ANP32B/PPM1A/CHP2/PRKCD/HSP90AA1/PIK3R1/HDAC3/EMD/BAG3	11
GO:0006626	GO:0006626	protein targeting to mitochondrion	8/678	93/14661	0.0657999176537427	0.325394113328782	0.282474051684828	CHCHD4/PINK1/DNAJC19/HSPD1/HSP90AA1/PMPCB/SAMM50/BAG3	8
GO:0060349	GO:0060349	bone morphogenesis	8/678	93/14661	0.0657999176537427	0.325394113328782	0.282474051684828	MEF2C/COL27A1/SCX/FGFR2/POR/MSX1/DHRS3/NPPC	8
GO:0007004	GO:0007004	telomere maintenance via telomerase	6/678	62/14661	0.0660705470981994	0.325776141496878	0.28280568965884	MAPK3/HSP90AA1/CCT2/CCT5/CCT7/CCT3	6
GO:0051893	GO:0051893	regulation of focal adhesion assembly	6/678	62/14661	0.0660705470981994	0.325776141496878	0.28280568965884	GPM6B/RCC2/ACVRL1/VEGFA/ACTG1/WNT4	6
GO:0090109	GO:0090109	regulation of cell-substrate junction assembly	6/678	62/14661	0.0660705470981994	0.325776141496878	0.28280568965884	GPM6B/RCC2/ACVRL1/VEGFA/ACTG1/WNT4	6
GO:1903522	GO:1903522	regulation of blood circulation	17/678	247/14661	0.0665427606163134	0.327784709702581	0.284549324149784	THRA/EDN1/GSTM2/ATP1B2/SMTNL2/ADORA1/CELF2/SMAD7/ATP2B1/MEF2A/GSTO1/HSP90AA1/GLRX3/ADM/PKP2/RGS2/DOCK4	17
GO:0007254	GO:0007254	JNK cascade	12/678	160/14661	0.0676667992255564	0.33299708207007	0.289074175341689	TPD52L1/PINK1/PTK2B/APP/GADD45A/COPS5/HDAC3/PRMT1/CDC42EP5/DNAJA1/TNFRSF19/GADD45G	12
GO:0032386	GO:0032386	regulation of intracellular transport	20/678	302/14661	0.0682827457544988	0.335538425744432	0.291280311270446	ZDHHC2/PINK1/ANP32B/REEP2/LAMP1/PPM1A/MYBPC3/MAPK3/RANGAP1/CHP2/PRKCD/HSP90AA1/ANXA2/PIK3R1/HDAC3/EMD/STX18/BAG3/GAS1/REEP5	20
GO:0043406	GO:0043406	positive regulation of MAP kinase activity	9/678	110/14661	0.0684487766012087	0.335538425744432	0.291280311270446	MEF2C/EDN1/TPD52L1/PTK2B/PDGFA/KITLG/VEGFA/PDGFC/ADAM8	9
GO:0051225	GO:0051225	spindle assembly	9/678	110/14661	0.0684487766012087	0.335538425744432	0.291280311270446	KIF23/PRC1/BIRC5/TPX2/CDCA8/CSNK1D/ZNF207/HDAC3/CCDC61	9
GO:0098754	GO:0098754	detoxification	9/678	110/14661	0.0684487766012087	0.335538425744432	0.291280311270446	GSTM2/PTGES/TXNRD1/GSTO1/TXNL1/GSTK1/SELENOW/APOE/PRDX3	9
GO:0010660	GO:0010660	regulation of muscle cell apoptotic process	7/678	78/14661	0.0686346474439762	0.335540039582658	0.291281712240543	EDN1/PTK2B/HMOX1/TP53/IGF1/BAG3/GATA6	7
GO:1905897	GO:1905897	regulation of response to endoplasmic reticulum stress	7/678	78/14661	0.0686346474439762	0.335540039582658	0.291281712240543	BOK/SGTA/PTPN2/XBP1/COPS5/PIK3R1/DNAJB9	7
GO:0008637	GO:0008637	apoptotic mitochondrial changes	8/678	94/14661	0.0691620017841581	0.335540039582658	0.291281712240543	CHCHD10/BOK/PINK1/HSPD1/TP53/BAD/IGF1/ACAA2	8
GO:0060993	GO:0060993	kidney morphogenesis	8/678	94/14661	0.0691620017841581	0.335540039582658	0.291281712240543	SOX8/ADAMTS16/GDNF/WT1/VEGFA/WNT4/BMP2/LGR4	8
GO:1903557	GO:1903557	positive regulation of tumor necrosis factor superfamily cytokine production	8/678	94/14661	0.0691620017841581	0.335540039582658	0.291281712240543	HSPB1/MAPKAPK2/APP/AKAP12/C1QTNF4/PIK3R1/LPL/ADAM8	8
GO:0000819	GO:0000819	sister chromatid segregation	15/678	213/14661	0.0696464384020793	0.335540039582658	0.291281712240543	BCL7C/KIF23/RAD21/PRC1/KMT5A/BIRC5/CDCA8/CENPF/SPC25/PSMG2/SMARCB1/CDC16/ZNF207/DCTN2/DPF3	15
GO:0008038	GO:0008038	neuron recognition	5/678	48/14661	0.0696742154408123	0.335540039582658	0.291281712240543	APP/SEMA5A/EMB/CASP3/PALLD	5
GO:0032210	GO:0032210	regulation of telomere maintenance via telomerase	5/678	48/14661	0.0696742154408123	0.335540039582658	0.291281712240543	MAPK3/CCT2/CCT5/CCT7/CCT3	5
GO:0032964	GO:0032964	collagen biosynthetic process	5/678	48/14661	0.0696742154408123	0.335540039582658	0.291281712240543	SCX/RGCC/WNT4/RUNX1/NPPC	5
GO:1903170	GO:1903170	negative regulation of calcium ion transmembrane transport	5/678	48/14661	0.0696742154408123	0.335540039582658	0.291281712240543	GSTM2/C4orf3/VDAC1/GSTO1/GEM	5
GO:0048660	GO:0048660	regulation of smooth muscle cell proliferation	12/678	161/14661	0.0702084520018717	0.335540039582658	0.291281712240543	MEF2C/EDN1/HMOX1/FGFR2/HDAC1/IGF1/CDKN1A/APOE/ADAMTS1/JUN/BMP2/NPPC	12
GO:0007431	GO:0007431	salivary gland development	4/678	34/14661	0.070231817293911	0.335540039582658	0.291281712240543	PLXNA1/PDGFA/POLB/FGFR2	4
GO:0033028	GO:0033028	myeloid cell apoptotic process	4/678	34/14661	0.070231817293911	0.335540039582658	0.291281712240543	THRA/MEF2C/ITPKB/KITLG	4
GO:0033144	GO:0033144	negative regulation of intracellular steroid hormone receptor signaling pathway	4/678	34/14661	0.070231817293911	0.335540039582658	0.291281712240543	NCOR2/CNOT2/HDAC1/NR0B1	4
GO:0046471	GO:0046471	phosphatidylglycerol metabolic process	4/678	34/14661	0.070231817293911	0.335540039582658	0.291281712240543	DNAJC19/PLA2G5/HADHA/PLA2G4A	4
GO:0071634	GO:0071634	regulation of transforming growth factor beta production	4/678	34/14661	0.070231817293911	0.335540039582658	0.291281712240543	CD2AP/ATP6AP2/LTBP1/GATA6	4
GO:1903146	GO:1903146	regulation of autophagy of mitochondrion	4/678	34/14661	0.070231817293911	0.335540039582658	0.291281712240543	PINK1/CAMKK2/VDAC1/TP53	4
GO:0006278	GO:0006278	RNA-templated DNA biosynthetic process	6/678	63/14661	0.0703160353064581	0.335540039582658	0.291281712240543	MAPK3/HSP90AA1/CCT2/CCT5/CCT7/CCT3	6
GO:0009166	GO:0009166	nucleotide catabolic process	6/678	63/14661	0.0703160353064581	0.335540039582658	0.291281712240543	NT5E/NUDT3/DUT/PDE10A/SUCLG1/VCP	6
GO:0050922	GO:0050922	negative regulation of chemotaxis	6/678	63/14661	0.0703160353064581	0.335540039582658	0.291281712240543	SEMA6C/PADI2/SEMA5B/SEMA5A/CORO1B/PTPN2	6
GO:0043271	GO:0043271	negative regulation of ion transport	11/678	144/14661	0.070346227699361	0.335540039582658	0.291281712240543	SERPINE2/GSTM2/GPM6B/C4orf3/ADORA1/PTK2B/VDAC1/GSTO1/SNCA/GEM/RGS2	11
GO:0036120	GO:0036120	cellular response to platelet-derived growth factor stimulus	3/678	21/14661	0.07050722636264	0.335540039582658	0.291281712240543	CCNA2/CORO1B/HDAC1	3
GO:0036344	GO:0036344	platelet morphogenesis	3/678	21/14661	0.07050722636264	0.335540039582658	0.291281712240543	MEF2C/WDR1/CASP3	3
GO:0044241	GO:0044241	lipid digestion	3/678	21/14661	0.07050722636264	0.335540039582658	0.291281712240543	LIMA1/PNLIP/PNLIPRP2	3
GO:0044321	GO:0044321	response to leptin	3/678	21/14661	0.07050722636264	0.335540039582658	0.291281712240543	EDN1/ADIPOR1/CCNA2	3
GO:0046628	GO:0046628	positive regulation of insulin receptor signaling pathway	3/678	21/14661	0.07050722636264	0.335540039582658	0.291281712240543	NUCKS1/ADIPOR1/GKAP1	3
GO:0060445	GO:0060445	branching involved in salivary gland morphogenesis	3/678	21/14661	0.07050722636264	0.335540039582658	0.291281712240543	PLXNA1/PDGFA/FGFR2	3
GO:0072170	GO:0072170	metanephric tubule development	3/678	21/14661	0.07050722636264	0.335540039582658	0.291281712240543	SOX8/WNT4/LGR4	3
GO:0098743	GO:0098743	cell aggregation	3/678	21/14661	0.07050722636264	0.335540039582658	0.291281712240543	THRA/SOX5/BARX2	3
GO:0098856	GO:0098856	intestinal lipid absorption	3/678	21/14661	0.07050722636264	0.335540039582658	0.291281712240543	SCARB1/LIMA1/PNLIP	3
GO:0140632	GO:0140632	inflammasome complex assembly	3/678	21/14661	0.07050722636264	0.335540039582658	0.291281712240543	USP50/STMP1/SIRT2	3
GO:0052548	GO:0052548	regulation of endopeptidase activity	22/678	340/14661	0.0707536285462461	0.336395897152143	0.292024680676094	SERPINE2/BOK/SPINT2/USP50/ANP32B/BIRC5/APP/NRDC/MBP/HSPD1/SNCA/TIMP1/VEGFA/HDAC1/ANXA2/BAD/POR/VCP/PRDX3/DAPK1/GPI/SERPINI1	22
GO:0009636	GO:0009636	response to toxic substance	14/678	196/14661	0.0709685726852737	0.33710072025505	0.292636536359538	SRSF9/GSTM2/PINK1/PTGES/MBP/TXNRD1/GSTO1/TXNL1/GSTK1/BLMH/SELENOW/APOE/PRDX3/GATA6	14
GO:0071901	GO:0071901	negative regulation of protein serine/threonine kinase activity	9/678	111/14661	0.0715993439970846	0.338689461461076	0.294015719777928	PRKCD/CASP3/GADD45A/PRKAR1A/CDKN1A/APOE/DNAJA1/BMP2/RGS2	9
GO:2001234	GO:2001234	negative regulation of apoptotic signaling pathway	15/678	214/14661	0.0718702599765189	0.338689461461076	0.294015719777928	BOK/PINK1/HSPB1/ING2/YBX3/GDNF/CTNNA1/XBP1/HMOX1/HDAC1/QARS1/IGF1/DNAJA1/WNT4/ACAA2	15
GO:0035304	GO:0035304	regulation of protein dephosphorylation	7/678	79/14661	0.0724629424916452	0.338689461461076	0.294015719777928	PPP1R16B/PINK1/ADORA1/ARPP19/PRKCD/PPP4R4/CSNK2B	7
GO:0060191	GO:0060191	regulation of lipase activity	7/678	79/14661	0.0724629424916452	0.338689461461076	0.294015719777928	PLA2G5/SNCA/FGFR2/POR/ANGPTL4/RGS2/PNLIP	7
GO:2000736	GO:2000736	regulation of stem cell differentiation	7/678	79/14661	0.0724629424916452	0.338689461461076	0.294015719777928	GDNF/MTA3/HDAC1/ZFP36L2/SOX5/GATA6/KDM3A	7
GO:0070646	GO:0070646	protein modification by small protein removal	11/678	145/14661	0.0731165331294304	0.338689461461076	0.294015719777928	USP50/TAF10/USP1/COPS4/NOP53/TAF7/COPS2/USP3/COPS5/COPS6/VCP	11
GO:0031346	GO:0031346	positive regulation of cell projection organization	22/678	342/14661	0.0742938950143459	0.338689461461076	0.294015719777928	PAK3/RND2/ISLR2/ATP1B2/TIAM1/PTPRD/PTK2B/PLXNA1/CREB3L2/SEMA5A/CORO1B/TWF2/HSP90AA1/PLXNA4/VEGFA/CDC42EP3/PIK3R1/APOE/CDC42EP5/RAP1A/SERPINI1/RGS2	22
GO:1901605	GO:1901605	alpha-amino acid metabolic process	13/678	180/14661	0.0745581114111331	0.338689461461076	0.294015719777928	ODC1/PSAT1/PLOD2/CTPS2/HSD17B10/DCT/BLMH/AASDHPPT/GART/GMPS/KYAT3/ASNS/GLUL	13
GO:0019362	GO:0019362	pyridine nucleotide metabolic process	6/678	64/14661	0.0747152304414285	0.338689461461076	0.294015719777928	MDH1/TP53/PTGIS/TALDO1/ME2/TKT	6
GO:0030193	GO:0030193	regulation of blood coagulation	6/678	64/14661	0.0747152304414285	0.338689461461076	0.294015719777928	SERPINE2/EDN1/PDGFA/PRKCD/ANXA2/APOE	6
GO:0043537	GO:0043537	negative regulation of blood vessel endothelial cell migration	6/678	64/14661	0.0747152304414285	0.338689461461076	0.294015719777928	MEF2C/ACVRL1/GADD45A/CSNK2B/RGCC/APOE	6
GO:0046496	GO:0046496	nicotinamide nucleotide metabolic process	6/678	64/14661	0.0747152304414285	0.338689461461076	0.294015719777928	MDH1/TP53/PTGIS/TALDO1/ME2/TKT	6
GO:0046503	GO:0046503	glycerolipid catabolic process	6/678	64/14661	0.0747152304414285	0.338689461461076	0.294015719777928	SCARB1/PLA2G5/PLA2G4A/LPL/GDPD1/PNLIPRP2	6
GO:0010656	GO:0010656	negative regulation of muscle cell apoptotic process	5/678	49/14661	0.0747873701826201	0.338689461461076	0.294015719777928	EDN1/PTK2B/HMOX1/IGF1/BAG3	5
GO:0045010	GO:0045010	actin nucleation	5/678	49/14661	0.0747873701826201	0.338689461461076	0.294015719777928	ARPC1B/EVL/CORO1B/ARPC4/ARPC3	5
GO:0003056	GO:0003056	regulation of vascular associated smooth muscle contraction	2/678	10/14661	0.0751228504744491	0.338689461461076	0.294015719777928	ATP2B1/DOCK4	2
GO:0003418	GO:0003418	growth plate cartilage chondrocyte differentiation	2/678	10/14661	0.0751228504744491	0.338689461461076	0.294015719777928	COL27A1/NPPC	2
GO:0006705	GO:0006705	mineralocorticoid biosynthetic process	2/678	10/14661	0.0751228504744491	0.338689461461076	0.294015719777928	WNT4/BMP2	2
GO:0010918	GO:0010918	positive regulation of mitochondrial membrane potential	2/678	10/14661	0.0751228504744491	0.338689461461076	0.294015719777928	BAD/VCP	2
GO:0021548	GO:0021548	pons development	2/678	10/14661	0.0751228504744491	0.338689461461076	0.294015719777928	SCRIB/UQCRQ	2
GO:0032261	GO:0032261	purine nucleotide salvage	2/678	10/14661	0.0751228504744491	0.338689461461076	0.294015719777928	ADK/APRT	2
GO:0032351	GO:0032351	negative regulation of hormone metabolic process	2/678	10/14661	0.0751228504744491	0.338689461461076	0.294015719777928	WNT4/BMP2	2
GO:0033089	GO:0033089	positive regulation of T cell differentiation in thymus	2/678	10/14661	0.0751228504744491	0.338689461461076	0.294015719777928	VNN1/ADAM8	2
GO:0034350	GO:0034350	regulation of glial cell apoptotic process	2/678	10/14661	0.0751228504744491	0.338689461461076	0.294015719777928	AKAP12/PRKCD	2
GO:0034370	GO:0034370	triglyceride-rich lipoprotein particle remodeling	2/678	10/14661	0.0751228504744491	0.338689461461076	0.294015719777928	APOE/LPL	2
GO:0034372	GO:0034372	very-low-density lipoprotein particle remodeling	2/678	10/14661	0.0751228504744491	0.338689461461076	0.294015719777928	APOE/LPL	2
GO:0034650	GO:0034650	cortisol metabolic process	2/678	10/14661	0.0751228504744491	0.338689461461076	0.294015719777928	WNT4/BMP2	2
GO:0035581	GO:0035581	sequestering of extracellular ligand from receptor	2/678	10/14661	0.0751228504744491	0.338689461461076	0.294015719777928	GREM2/LTBP1	2
GO:0035907	GO:0035907	dorsal aorta development	2/678	10/14661	0.0751228504744491	0.338689461461076	0.294015719777928	ACVRL1/HEY1	2
GO:0036363	GO:0036363	transforming growth factor beta activation	2/678	10/14661	0.0751228504744491	0.338689461461076	0.294015719777928	LTBP1/GATA6	2
GO:0042276	GO:0042276	error-prone translesion synthesis	2/678	10/14661	0.0751228504744491	0.338689461461076	0.294015719777928	USP1/REV3L	2
GO:0043476	GO:0043476	pigment accumulation	2/678	10/14661	0.0751228504744491	0.338689461461076	0.294015719777928	CD63/SHROOM3	2
GO:0043482	GO:0043482	cellular pigment accumulation	2/678	10/14661	0.0751228504744491	0.338689461461076	0.294015719777928	CD63/SHROOM3	2
GO:0044557	GO:0044557	relaxation of smooth muscle	2/678	10/14661	0.0751228504744491	0.338689461461076	0.294015719777928	ADORA1/RGS2	2
GO:0044857	GO:0044857	plasma membrane raft organization	2/678	10/14661	0.0751228504744491	0.338689461461076	0.294015719777928	PACSIN2/COLEC12	2
GO:0045602	GO:0045602	negative regulation of endothelial cell differentiation	2/678	10/14661	0.0751228504744491	0.338689461461076	0.294015719777928	ACVRL1/VEGFA	2
GO:0048194	GO:0048194	Golgi vesicle budding	2/678	10/14661	0.0751228504744491	0.338689461461076	0.294015719777928	TMED2/MYO18A	2
GO:0051573	GO:0051573	negative regulation of histone H3-K9 methylation	2/678	10/14661	0.0751228504744491	0.338689461461076	0.294015719777928	SMARCB1/KDM3A	2
GO:0051610	GO:0051610	serotonin uptake	2/678	10/14661	0.0751228504744491	0.338689461461076	0.294015719777928	GPM6B/SNCA	2
GO:0055015	GO:0055015	ventricular cardiac muscle cell development	2/678	10/14661	0.0751228504744491	0.338689461461076	0.294015719777928	MEF2A/FHL2	2
GO:0060315	GO:0060315	negative regulation of ryanodine-sensitive calcium-release channel activity	2/678	10/14661	0.0751228504744491	0.338689461461076	0.294015719777928	GSTM2/GSTO1	2
GO:0060452	GO:0060452	positive regulation of cardiac muscle contraction	2/678	10/14661	0.0751228504744491	0.338689461461076	0.294015719777928	HSP90AA1/RGS2	2
GO:0060947	GO:0060947	cardiac vascular smooth muscle cell differentiation	2/678	10/14661	0.0751228504744491	0.338689461461076	0.294015719777928	VEGFA/GATA6	2
GO:0061626	GO:0061626	pharyngeal arch artery morphogenesis	2/678	10/14661	0.0751228504744491	0.338689461461076	0.294015719777928	EDN1/FOLR1	2
GO:0070234	GO:0070234	positive regulation of T cell apoptotic process	2/678	10/14661	0.0751228504744491	0.338689461461076	0.294015719777928	TP53/ADAM8	2
GO:0071472	GO:0071472	cellular response to salt stress	2/678	10/14661	0.0751228504744491	0.338689461461076	0.294015719777928	AKR1B1/EFHD1	2
GO:0071635	GO:0071635	negative regulation of transforming growth factor beta production	2/678	10/14661	0.0751228504744491	0.338689461461076	0.294015719777928	CD2AP/GATA6	2
GO:0072124	GO:0072124	regulation of glomerular mesangial cell proliferation	2/678	10/14661	0.0751228504744491	0.338689461461076	0.294015719777928	EGR1/WT1	2
GO:0086100	GO:0086100	endothelin receptor signaling pathway	2/678	10/14661	0.0751228504744491	0.338689461461076	0.294015719777928	EDN1/PTK2B	2
GO:0090184	GO:0090184	positive regulation of kidney development	2/678	10/14661	0.0751228504744491	0.338689461461076	0.294015719777928	SOX8/WNT4	2
GO:0097113	GO:0097113	AMPA glutamate receptor clustering	2/678	10/14661	0.0751228504744491	0.338689461461076	0.294015719777928	ZDHHC2/APOE	2
GO:0097688	GO:0097688	glutamate receptor clustering	2/678	10/14661	0.0751228504744491	0.338689461461076	0.294015719777928	ZDHHC2/APOE	2
GO:0150172	GO:0150172	regulation of phosphatidylcholine metabolic process	2/678	10/14661	0.0751228504744491	0.338689461461076	0.294015719777928	FABP3/SCARB1	2
GO:1901029	GO:1901029	negative regulation of mitochondrial outer membrane permeabilization involved in apoptotic signaling pathway	2/678	10/14661	0.0751228504744491	0.338689461461076	0.294015719777928	BOK/ACAA2	2
GO:1901030	GO:1901030	positive regulation of mitochondrial outer membrane permeabilization involved in apoptotic signaling pathway	2/678	10/14661	0.0751228504744491	0.338689461461076	0.294015719777928	CHCHD10/BOK	2
GO:1901894	GO:1901894	regulation of ATPase-coupled calcium transmembrane transporter activity	2/678	10/14661	0.0751228504744491	0.338689461461076	0.294015719777928	C4orf3/VMP1	2
GO:1903365	GO:1903365	regulation of fear response	2/678	10/14661	0.0751228504744491	0.338689461461076	0.294015719777928	MEF2C/APOE	2
GO:0099177	GO:0099177	regulation of trans-synaptic signaling	26/678	417/14661	0.0752174806908073	0.338813856872852	0.29412370721389	SERPINE2/FABP5/MEF2C/EDN1/ZDHHC2/PINK1/PLPPR4/ADORA1/YWHAH/PTPRD/PTK2B/APP/AKAP12/SHISA8/SYT7/RAP1B/KRAS/SNCA/PSMC5/PACSIN2/TMEM108/DLGAP4/APOE/RAP1A/LZTS1/GLUL	26
GO:0034101	GO:0034101	erythrocyte homeostasis	10/678	129/14661	0.0758257206914627	0.339873923059788	0.295043948787453	THRA/ABCB10/PTPN2/HMOX1/CASP3/VEGFA/SP3/PRMT1/SFXN1/GPI	10
GO:0043535	GO:0043535	regulation of blood vessel endothelial cell migration	10/678	129/14661	0.0758257206914627	0.339873923059788	0.295043948787453	MEF2C/HSPB1/ACVRL1/ATP5F1B/HMOX1/GADD45A/VEGFA/CSNK2B/RGCC/APOE	10
GO:0014020	GO:0014020	primary neural tube formation	8/678	96/14661	0.0761966180499532	0.339873923059788	0.295043948787453	SPINT2/TMED2/FOLR1/SCRIB/CASP3/VASP/SHROOM3/ADM	8
GO:0062014	GO:0062014	negative regulation of small molecule metabolic process	8/678	96/14661	0.0761966180499532	0.339873923059788	0.295043948787453	FAM3C/ETFBKMT/TP53/ACADVL/ACADL/APOE/WNT4/BMP2	8
GO:1901222	GO:1901222	regulation of NIK/NF-kappaB signaling	8/678	96/14661	0.0761966180499532	0.339873923059788	0.295043948787453	EDN1/APP/PPM1A/ADIPOR1/C1QTNF4/TRIP6/LITAF/TSPAN6	8
GO:0006650	GO:0006650	glycerophospholipid metabolic process	19/678	288/14661	0.076302693630436	0.339873923059788	0.295043948787453	SOCS2/FABP5/FABP3/ITPKB/PDGFA/DNAJC19/CHKA/SCARB1/PLA2G5/INPP1/PLD1/PIGX/PIK3R1/IP6K2/HADHA/PLA2G4A/GDPD1/NAAA/PNLIPRP2	19
GO:0010596	GO:0010596	negative regulation of endothelial cell migration	7/678	80/14661	0.0764152514747991	0.339873923059788	0.295043948787453	MEF2C/ADAMTS9/ACVRL1/GADD45A/CSNK2B/RGCC/APOE	7
GO:0032465	GO:0032465	regulation of cytokinesis	7/678	80/14661	0.0764152514747991	0.339873923059788	0.295043948787453	KIF23/CENPV/PRC1/PKN2/BIRC5/CDCA8/KLHL13	7
GO:0055013	GO:0055013	cardiac muscle cell development	7/678	80/14661	0.0764152514747991	0.339873923059788	0.295043948787453	EDN1/PLEC/MEF2A/VEGFA/FHL2/IGF1/RGS2	7
GO:0001941	GO:0001941	postsynaptic membrane organization	4/678	35/14661	0.0765287939141352	0.339873923059788	0.295043948787453	ZDHHC2/GDNF/FNTA/APOE	4
GO:0031128	GO:0031128	developmental induction	4/678	35/14661	0.0765287939141352	0.339873923059788	0.295043948787453	SOX8/GDNF/WNT4/BMP2	4
GO:0046326	GO:0046326	positive regulation of glucose import	4/678	35/14661	0.0765287939141352	0.339873923059788	0.295043948787453	ARPP19/MEF2A/PIK3R1/IGF1	4
GO:0051154	GO:0051154	negative regulation of striated muscle cell differentiation	4/678	35/14661	0.0765287939141352	0.339873923059788	0.295043948787453	XBP1/MSX1/BMP2/RGS2	4
GO:0071312	GO:0071312	cellular response to alkaloid	4/678	35/14661	0.0765287939141352	0.339873923059788	0.295043948787453	GSTM2/CCNA2/CASP3/SPIDR	4
GO:0071711	GO:0071711	basement membrane organization	4/678	35/14661	0.0765287939141352	0.339873923059788	0.295043948787453	SPINT2/COL4A1/NID1/MMP11	4
GO:0090181	GO:0090181	regulation of cholesterol metabolic process	4/678	35/14661	0.0765287939141352	0.339873923059788	0.295043948787453	ACADVL/POR/ACADL/APOE	4
GO:0010952	GO:0010952	positive regulation of peptidase activity	12/678	164/14661	0.0782009055942216	0.346051649058957	0.300406821751969	BOK/USP50/PINK1/ANP32B/APP/MBP/HSPD1/SNCA/CLPX/BAD/VCP/DAPK1	12
GO:0034250	GO:0034250	positive regulation of cellular amide metabolic process	11/678	147/14661	0.0788628074351511	0.346051649058957	0.300406821751969	PINK1/PTK2B/YBX3/HABP4/PLD1/EIF6/PRKCD/CASP3/IGF2BP1/PKM/POLR2G	11
GO:0045834	GO:0045834	positive regulation of lipid metabolic process	11/678	147/14661	0.0788628074351511	0.346051649058957	0.300406821751969	FABP3/ADORA1/PTK2B/SCARB1/PRKCD/VAV3/STAR/POR/APOE/ADM/WNT4	11
GO:0001919	GO:0001919	regulation of receptor recycling	3/678	22/14661	0.0789468839265882	0.346051649058957	0.300406821751969	SCRIB/SNCA/ANXA2	3
GO:0006760	GO:0006760	folic acid-containing compound metabolic process	3/678	22/14661	0.0789468839265882	0.346051649058957	0.300406821751969	FOLR1/AASDHPPT/GART	3
GO:0007530	GO:0007530	sex determination	3/678	22/14661	0.0789468839265882	0.346051649058957	0.300406821751969	WT1/NR0B1/WNT4	3
GO:0035809	GO:0035809	regulation of urine volume	3/678	22/14661	0.0789468839265882	0.346051649058957	0.300406821751969	EDN1/AKR1B1/ADM	3
GO:0042278	GO:0042278	purine nucleoside metabolic process	3/678	22/14661	0.0789468839265882	0.346051649058957	0.300406821751969	NT5E/ADK/APRT	3
GO:0051383	GO:0051383	kinetochore organization	3/678	22/14661	0.0789468839265882	0.346051649058957	0.300406821751969	CENPA/CENPW/CENPF	3
GO:0051457	GO:0051457	maintenance of protein location in nucleus	3/678	22/14661	0.0789468839265882	0.346051649058957	0.300406821751969	CHCHD10/RANGAP1/TOPORS	3
GO:0051570	GO:0051570	regulation of histone H3-K9 methylation	3/678	22/14661	0.0789468839265882	0.346051649058957	0.300406821751969	RIF1/SMARCB1/KDM3A	3
GO:0060314	GO:0060314	regulation of ryanodine-sensitive calcium-release channel activity	3/678	22/14661	0.0789468839265882	0.346051649058957	0.300406821751969	GSTM2/JSRP1/GSTO1	3
GO:1900120	GO:1900120	regulation of receptor binding	3/678	22/14661	0.0789468839265882	0.346051649058957	0.300406821751969	GREM2/PTPRF/ANXA2	3
GO:2000108	GO:2000108	positive regulation of leukocyte apoptotic process	3/678	22/14661	0.0789468839265882	0.346051649058957	0.300406821751969	MEF2C/TP53/ADAM8	3
GO:2001026	GO:2001026	regulation of endothelial cell chemotaxis	3/678	22/14661	0.0789468839265882	0.346051649058957	0.300406821751969	HSPB1/SEMA5A/VEGFA	3
GO:0006919	GO:0006919	activation of cysteine-type endopeptidase activity involved in apoptotic process	6/678	65/14661	0.0792675504610815	0.346855584441823	0.301104716629563	BOK/ANP32B/HSPD1/SNCA/BAD/VCP	6
GO:0043627	GO:0043627	response to estrogen	6/678	65/14661	0.0792675504610815	0.346855584441823	0.301104716629563	ARPC1B/CTNNA1/HSP90AA1/HMOX1/TRIM24/GATA6	6
GO:0007369	GO:0007369	gastrulation	13/678	182/14661	0.0797340943010879	0.348293960758598	0.302353368554733	SCX/TAF10/POFUT2/MBP/TXNRD1/TGIF2/TP53/FGFR2/PRKAR1A/RNF2/GATA6/GPI/NR0B1	13
GO:0032388	GO:0032388	positive regulation of intracellular transport	13/678	182/14661	0.0797340943010879	0.348293960758598	0.302353368554733	ZDHHC2/PINK1/ANP32B/PPM1A/CHP2/PRKCD/HSP90AA1/ANXA2/PIK3R1/HDAC3/EMD/STX18/BAG3	13
GO:0001836	GO:0001836	release of cytochrome c from mitochondria	5/678	50/14661	0.0800985922122409	0.348380623959265	0.302428600725265	BOK/PINK1/TP53/BAD/IGF1	5
GO:0015986	GO:0015986	proton motive force-driven ATP synthesis	5/678	50/14661	0.0800985922122409	0.348380623959265	0.302428600725265	ATP5ME/ATP5F1B/NDUFA9/NDUFV1/NDUFS2	5
GO:0030838	GO:0030838	positive regulation of actin filament polymerization	5/678	50/14661	0.0800985922122409	0.348380623959265	0.302428600725265	PTK2B/EVL/VASP/CDC42EP3/CDC42EP5	5
GO:0071320	GO:0071320	cellular response to cAMP	5/678	50/14661	0.0800985922122409	0.348380623959265	0.302428600725265	APP/RAP1B/WT1/FDX1/RAP1A	5
GO:2000630	GO:2000630	positive regulation of miRNA metabolic process	5/678	50/14661	0.0800985922122409	0.348380623959265	0.302428600725265	EGR1/WT1/TP53/JUN/BMP2	5
GO:0098813	GO:0098813	nuclear chromosome segregation	19/678	290/14661	0.0803892635323847	0.348888067794847	0.302869111817409	BCL7C/KIF23/RAD21/PRC1/KMT5A/BIRC5/RCC2/SYCE2/CDCA8/CENPF/SPC25/PSMG2/SMARCB1/CDC16/SIRT2/ZNF207/DCTN2/GEM/DPF3	19
GO:0051249	GO:0051249	regulation of lymphocyte activation	27/678	439/14661	0.0804907789889284	0.348888067794847	0.302869111817409	MEF2C/VNN1/TYRO3/HMGB3/RIF1/ITPKB/LAMP1/SMAD7/SCRIB/TCF7/HSPD1/PGLYRP1/SMARCB1/PTPN2/KITLG/XBP1/CASP3/NDFIP1/PRKAR1A/ZFP36L2/VAV3/BAD/IGF1/CDKN1A/EFNB1/ADAM8/RUNX1	27
GO:0051960	GO:0051960	regulation of nervous system development	27/678	439/14661	0.0804907789889284	0.348888067794847	0.302869111817409	SERPINE2/PAK3/RND2/ISLR2/SEMA6C/YWHAH/TIAM1/PTPRD/PLXNA1/SOX8/DOCK7/SEMA5B/SEMA5A/MBP/KRAS/CTNNA1/TWF2/NAP1L1/PLXNA4/VEGFA/TP53/SIRT2/HDAC1/DCT/ANXA2/HEY1/BMP2	27
GO:0071347	GO:0071347	cellular response to interleukin-1	7/678	81/14661	0.0804913903935085	0.348888067794847	0.302869111817409	MAPK13/CCL17/EDN1/EGR1/AKAP12/MAPK3/PTGIS	7
GO:0008015	GO:0008015	blood circulation	29/678	477/14661	0.080680250243924	0.349407013481399	0.303319607645944	THRA/EDN1/GSTM2/ATP1B2/SMTNL2/ADORA1/SH3GL2/CELF2/PLEC/SMAD7/AKAP12/MYBPC3/ATP2B1/ADAMTS16/MEF2A/ACVRL1/GSTO1/HSP90AA1/GLRX3/HMOX1/VEGFA/ATP6AP2/APOE/ADM/PKP2/GATA6/RGS2/NPPC/DOCK4	29
GO:0030217	GO:0030217	T cell differentiation	18/678	272/14661	0.0809302788758116	0.350140959643221	0.303956745005091	VNN1/EGR1/ITPKB/SMAD7/TCF7/SMARCB1/PTPN2/XBP1/TP53/KDELR1/ZFP36L2/BAD/TRAF3IP2/PIK3R1/SP3/WNT4/ADAM8/RUNX1	18
GO:0048659	GO:0048659	smooth muscle cell proliferation	12/678	165/14661	0.080988282909166	0.350140959643221	0.303956745005091	MEF2C/EDN1/HMOX1/FGFR2/HDAC1/IGF1/CDKN1A/APOE/ADAMTS1/JUN/BMP2/NPPC	12
GO:0043583	GO:0043583	ear development	15/678	218/14661	0.0812322211957037	0.350895423865886	0.304611694056404	EDN1/PLPPR4/ANP32B/MAPKAPK2/DDR1/MYO7A/PDGFA/SCRIB/MAPK3/CCNA2/FGFR2/TSHZ1/CEBPD/MSX1/BMP2	15
GO:0032411	GO:0032411	positive regulation of transporter activity	9/678	114/14661	0.0815832087736395	0.351810185274722	0.305405796810247	TESC/EDN1/GSTM2/ATP1B2/PINK1/CHP2/PRKCD/GSTO1/VMP1	9
GO:0051101	GO:0051101	regulation of DNA binding	9/678	114/14661	0.0815832087736395	0.351810185274722	0.305405796810247	TAF10/HABP4/HMOX1/SIRT2/CSNK2B/IGF1/HEY1/MSX1/JUN	9
GO:0009411	GO:0009411	response to UV	10/678	131/14661	0.0821186498401237	0.353817268791121	0.307148142445045	MAPK13/USP1/EIF2S1/PRKCD/TIMP1/CASP3/TP53/PPID/PIK3R1/CDKN1A	10
GO:0009410	GO:0009410	response to xenobiotic stimulus	23/678	365/14661	0.0824572565670057	0.354973572989478	0.308151928065345	MEF2C/EDN1/GSTM2/PTK2B/PDGFA/CENPF/GSTO1/HSP90AA1/SNCA/HMOX1/CASP3/TP53/VAV3/BAD/BLMH/TRAF3IP2/POR/HADHA/FOSB/GATA6/LPL/JUN/NPPC	23
GO:0006195	GO:0006195	purine nucleotide catabolic process	4/678	36/14661	0.0830987284980694	0.355614711117056	0.308708498934849	NT5E/NUDT3/PDE10A/SUCLG1	4
GO:0007339	GO:0007339	binding of sperm to zona pellucida	4/678	36/14661	0.0830987284980694	0.355614711117056	0.308708498934849	CCT2/CCT5/CCT7/CCT3	4
GO:0014046	GO:0014046	dopamine secretion	4/678	36/14661	0.0830987284980694	0.355614711117056	0.308708498934849	PINK1/SYT7/GDNF/SNCA	4
GO:0014059	GO:0014059	regulation of dopamine secretion	4/678	36/14661	0.0830987284980694	0.355614711117056	0.308708498934849	PINK1/SYT7/GDNF/SNCA	4
GO:0045454	GO:0045454	cell redox homeostasis	4/678	36/14661	0.0830987284980694	0.355614711117056	0.308708498934849	GLRX5/TXNRD1/GLRX3/PRDX3	4
GO:0046320	GO:0046320	regulation of fatty acid oxidation	4/678	36/14661	0.0830987284980694	0.355614711117056	0.308708498934849	FABP3/ETFBKMT/ACADVL/ACADL	4
GO:0071604	GO:0071604	transforming growth factor beta production	4/678	36/14661	0.0830987284980694	0.355614711117056	0.308708498934849	CD2AP/ATP6AP2/LTBP1/GATA6	4
GO:0110020	GO:0110020	regulation of actomyosin structure organization	8/678	98/14661	0.0836456138171259	0.357235165739213	0.31011521271344	EDN1/EVL/CGNL1/ACTG1/PIK3R1/RGCC/F11R/WNT4	8
GO:1902749	GO:1902749	regulation of cell cycle G2/M phase transition	8/678	98/14661	0.0836456138171259	0.357235165739213	0.31011521271344	RAD21/APP/RCC2/CENPF/NOP53/MTA3/TP53/CDKN1A	8
GO:0010817	GO:0010817	regulation of hormone levels	27/678	441/14661	0.0838959291025999	0.357235165739213	0.31011521271344	HSD17B3/EDN1/EGR1/HSD17B1/UCP2/ADORA1/AKR1B1/SOX8/SYT7/DOC2B/KLF7/HSD17B10/PIM3/HSD17B11/ATP6AP2/BAD/PFKL/PCK2/FDX1/POR/RPH3AL/ADM/DHRS3/WNT4/GLUL/BMP2/PNLIP	27
GO:0043410	GO:0043410	positive regulation of MAPK cascade	27/678	441/14661	0.0838959291025999	0.357235165739213	0.31011521271344	CCL17/MEF2C/EDN1/TPD52L1/ADORA1/PTK2B/PDGFA/APP/AKAP12/PLA2G5/MAPK3/RAP1B/KITLG/GADD45A/VEGFA/FGFR2/IGF1/PRMT1/APOE/RAP1A/PDGFC/TNFRSF19/JUN/ADAM8/BMP2/GADD45G/IGFBP4	27
GO:0043154	GO:0043154	negative regulation of cysteine-type endopeptidase activity involved in apoptotic process	6/678	66/14661	0.0839721758801315	0.357235165739213	0.31011521271344	BIRC5/SNCA/VEGFA/POR/PRDX3/GPI	6
GO:1900046	GO:1900046	regulation of hemostasis	6/678	66/14661	0.0839721758801315	0.357235165739213	0.31011521271344	SERPINE2/EDN1/PDGFA/PRKCD/ANXA2/APOE	6
GO:2000628	GO:2000628	regulation of miRNA metabolic process	6/678	66/14661	0.0839721758801315	0.357235165739213	0.31011521271344	EGR1/WT1/TP53/GATA6/JUN/BMP2	6
GO:0010586	GO:0010586	miRNA metabolic process	7/678	82/14661	0.0846910212246439	0.358751004401774	0.311431109563367	EGR1/WT1/TP53/SND1/GATA6/JUN/BMP2	7
GO:0032611	GO:0032611	interleukin-1 beta production	7/678	82/14661	0.0846910212246439	0.358751004401774	0.311431109563367	EGR1/USP50/HSPB1/APP/STMP1/IGF1/LPL	7
GO:0032651	GO:0032651	regulation of interleukin-1 beta production	7/678	82/14661	0.0846910212246439	0.358751004401774	0.311431109563367	EGR1/USP50/HSPB1/APP/STMP1/IGF1/LPL	7
GO:1903312	GO:1903312	negative regulation of mRNA metabolic process	7/678	82/14661	0.0846910212246439	0.358751004401774	0.311431109563367	SRSF9/MAPKAPK2/YBX3/HNRNPA0/GDNF/TRAF3IP2/IGF2BP1	7
GO:1990542	GO:1990542	mitochondrial transmembrane transport	7/678	82/14661	0.0846910212246439	0.358751004401774	0.311431109563367	CHCHD4/UCP2/DNAJC19/HSPD1/VDAC1/PMPCB/SFXN1	7
GO:0001889	GO:0001889	liver development	10/678	132/14661	0.0853816821143913	0.358751004401774	0.311431109563367	UCP2/TAF10/SMARCB1/XBP1/HMOX1/PCK2/SP3/GATA6/JUN/WNT4	10
GO:0010883	GO:0010883	regulation of lipid storage	5/678	51/14661	0.0856057452988711	0.358751004401774	0.311431109563367	SCARB1/PTPN2/ALKBH7/PLIN3/LPL	5
GO:0043687	GO:0043687	post-translational protein modification	5/678	51/14661	0.0856057452988711	0.358751004401774	0.311431109563367	EGR1/PRKCD/SIRT2/COPS5/STT3B	5
GO:0071715	GO:0071715	icosanoid transport	5/678	51/14661	0.0856057452988711	0.358751004401774	0.311431109563367	EDN1/SLCO3A1/PTGES/PLA2G5/PLA2G4A	5
GO:0006520	GO:0006520	cellular amino acid metabolic process	17/678	256/14661	0.0858569121235272	0.358751004401774	0.311431109563367	ODC1/PSAT1/PLOD2/CTPS2/RARS1/HSD17B10/DCT/BLMH/AASDHPPT/NARS2/QARS1/GART/GMPS/KYAT3/ECHS1/ASNS/GLUL	17
GO:0050679	GO:0050679	positive regulation of epithelial cell proliferation	14/678	202/14661	0.08588172411427	0.358751004401774	0.311431109563367	PPP1R16B/SEMA5A/ACVRL1/MTA3/XBP1/HMOX1/VEGFA/ZNF703/FGFR2/BAD/IGF1/JUN/GLUL/BMP2	14
GO:0051302	GO:0051302	regulation of cell division	12/678	167/14661	0.0867488151215119	0.358751004401774	0.311431109563367	KIF23/CENPV/PRC1/PKN2/PDGFA/BIRC5/CDCA8/VEGFA/FGFR2/SIRT2/KLHL13/PDGFC	12
GO:0019079	GO:0019079	viral genome replication	8/678	99/14661	0.0875252728163698	0.358751004401774	0.311431109563367	NUCKS1/ZC3HAV1/PKN2/VAPA/SMARCB1/PPID/HSPA8/VCP	8
GO:2000060	GO:2000060	positive regulation of ubiquitin-dependent protein catabolic process	8/678	99/14661	0.0875252728163698	0.358751004401774	0.311431109563367	PTK2B/SMAD7/ARIH1/NOP53/SGTA/CSNK1D/SIRT2/VCP	8
GO:0019985	GO:0019985	translesion synthesis	3/678	23/14661	0.0878024420962221	0.358751004401774	0.311431109563367	USP1/REV3L/VCP	3
GO:0030539	GO:0030539	male genitalia development	3/678	23/14661	0.0878024420962221	0.358751004401774	0.311431109563367	HSD17B3/WT1/LGR4	3
GO:0031579	GO:0031579	membrane raft organization	3/678	23/14661	0.0878024420962221	0.358751004401774	0.311431109563367	ANXA2/PACSIN2/COLEC12	3
GO:0032925	GO:0032925	regulation of activin receptor signaling pathway	3/678	23/14661	0.0878024420962221	0.358751004401774	0.311431109563367	SMAD7/FST/CSNK2B	3
GO:0036119	GO:0036119	response to platelet-derived growth factor	3/678	23/14661	0.0878024420962221	0.358751004401774	0.311431109563367	CCNA2/CORO1B/HDAC1	3
GO:0048169	GO:0048169	regulation of long-term neuronal synaptic plasticity	3/678	23/14661	0.0878024420962221	0.358751004401774	0.311431109563367	APP/KRAS/SNCA	3
GO:0031960	GO:0031960	response to corticosteroid	11/678	150/14661	0.0879988298506895	0.358751004401774	0.311431109563367	EDN1/ACSBG1/PAPPA/ATP2B1/CASP3/ZFP36L2/BAD/PCK2/POR/ADM/FOSB	11
GO:0072331	GO:0072331	signal transduction by p53 class mediator	11/678	150/14661	0.0879988298506895	0.358751004401774	0.311431109563367	BOK/ING2/KMT5A/PHLDA3/NOP53/TOPORS/TP53/TRIM24/UBB/CDKN1A/MSX1	11
GO:0046486	GO:0046486	glycerolipid metabolic process	23/678	368/14661	0.0882238913963939	0.358751004401774	0.311431109563367	SOCS2/FABP5/FABP3/ITPKB/PDGFA/DNAJC19/CHKA/SCARB1/PLA2G5/INPP1/PLD1/PIGX/PIK3R1/PCK2/IP6K2/HADHA/PLA2G4A/APOE/GK5/LPL/GDPD1/NAAA/PNLIPRP2	23
GO:0001952	GO:0001952	regulation of cell-matrix adhesion	9/678	116/14661	0.0886833463744418	0.358751004401774	0.311431109563367	GPM6B/DDR1/PTK2B/RCC2/ACVRL1/VEGFA/ACTG1/PIK3R1/WNT4	9
GO:0030278	GO:0030278	regulation of ossification	9/678	116/14661	0.0886833463744418	0.358751004401774	0.311431109563367	MEF2C/GPM6B/PTK2B/SMAD7/ATP2B1/MAPK3/DHRS3/WNT4/BMP2	9
GO:0010508	GO:0010508	positive regulation of autophagy	10/678	133/14661	0.0887224709749529	0.358751004401774	0.311431109563367	PINK1/CAMKK2/MAPK3/TMEM59/SESN3/VDAC1/HMOX1/BAD/DAPK1/BAG3	10
GO:0014065	GO:0014065	phosphatidylinositol 3-kinase signaling	10/678	133/14661	0.0887224709749529	0.358751004401774	0.311431109563367	SERPINE2/EDN1/PPP1R16B/TYRO3/PDGFA/NOP53/SIRT2/PIK3R1/IGF1/PDGFC	10
GO:0045926	GO:0045926	negative regulation of growth	15/678	221/14661	0.0887484542313467	0.358751004401774	0.311431109563367	SERPINE2/SOCS2/SEMA6C/SEMA5B/SEMA5A/ADIPOR1/ACVRL1/WT1/CCDC85B/PLAC8/TP53/IP6K2/CDKN1A/MSX1/RGS2	15
GO:0030239	GO:0030239	myofibril assembly	6/678	67/14661	0.0888280550896322	0.358751004401774	0.311431109563367	EDN1/PLEC/MEF2A/WDR1/PRKAR1A/ACTG1	6
GO:0061180	GO:0061180	mammary gland epithelium development	6/678	67/14661	0.0888280550896322	0.358751004401774	0.311431109563367	DDR1/SCRIB/ZNF703/FGFR2/MSX1/WNT4	6
GO:0009206	GO:0009206	purine ribonucleoside triphosphate biosynthetic process	7/678	83/14661	0.0890136537956034	0.358751004401774	0.311431109563367	PINK1/ATP5ME/ATP5F1B/NDUFA9/NDUFV1/VCP/NDUFS2	7
GO:0030433	GO:0030433	ubiquitin-dependent ERAD pathway	7/678	83/14661	0.0890136537956034	0.358751004401774	0.311431109563367	FBXO17/SGTA/MAN1A1/VCP/PSMC6/STT3B/DNAJB9	7
GO:0032370	GO:0032370	positive regulation of lipid transport	7/678	83/14661	0.0890136537956034	0.358751004401774	0.311431109563367	EDN1/FABP3/PTGES/PRKCD/ANXA2/PLA2G4A/APOE	7
GO:0033077	GO:0033077	T cell differentiation in thymus	7/678	83/14661	0.0890136537956034	0.358751004401774	0.311431109563367	VNN1/ITPKB/PTPN2/TP53/ZFP36L2/WNT4/ADAM8	7
GO:0033108	GO:0033108	mitochondrial respiratory chain complex assembly	7/678	83/14661	0.0890136537956034	0.358751004401774	0.311431109563367	CHCHD4/SMIM20/STMP1/OXA1L/SAMM50/NDUFA9/NDUFS2	7
GO:0006002	GO:0006002	fructose 6-phosphate metabolic process	2/678	11/14661	0.0890843906854425	0.358751004401774	0.311431109563367	TALDO1/PFKL	2
GO:0009437	GO:0009437	carnitine metabolic process	2/678	11/14661	0.0890843906854425	0.358751004401774	0.311431109563367	POR/ACADL	2
GO:0015808	GO:0015808	L-alanine transport	2/678	11/14661	0.0890843906854425	0.358751004401774	0.311431109563367	SLC3A2/SFXN1	2
GO:0015937	GO:0015937	coenzyme A biosynthetic process	2/678	11/14661	0.0890843906854425	0.358751004401774	0.311431109563367	PPCS/PANK1	2
GO:0018342	GO:0018342	protein prenylation	2/678	11/14661	0.0890843906854425	0.358751004401774	0.311431109563367	RABGGTB/FNTA	2
GO:0021860	GO:0021860	pyramidal neuron development	2/678	11/14661	0.0890843906854425	0.358751004401774	0.311431109563367	UQCRQ/FGFR2	2
GO:0031272	GO:0031272	regulation of pseudopodium assembly	2/678	11/14661	0.0890843906854425	0.358751004401774	0.311431109563367	CDC42EP3/CDC42EP5	2
GO:0031274	GO:0031274	positive regulation of pseudopodium assembly	2/678	11/14661	0.0890843906854425	0.358751004401774	0.311431109563367	CDC42EP3/CDC42EP5	2
GO:0031943	GO:0031943	regulation of glucocorticoid metabolic process	2/678	11/14661	0.0890843906854425	0.358751004401774	0.311431109563367	WNT4/BMP2	2
GO:0032341	GO:0032341	aldosterone metabolic process	2/678	11/14661	0.0890843906854425	0.358751004401774	0.311431109563367	WNT4/BMP2	2
GO:0032957	GO:0032957	inositol trisphosphate metabolic process	2/678	11/14661	0.0890843906854425	0.358751004401774	0.311431109563367	ITPKB/PTK2B	2
GO:0040015	GO:0040015	negative regulation of multicellular organism growth	2/678	11/14661	0.0890843906854425	0.358751004401774	0.311431109563367	SOCS2/PLAC8	2
GO:0042448	GO:0042448	progesterone metabolic process	2/678	11/14661	0.0890843906854425	0.358751004401774	0.311431109563367	EGR1/ADM	2
GO:0045793	GO:0045793	positive regulation of cell size	2/678	11/14661	0.0890843906854425	0.358751004401774	0.311431109563367	EDN1/HSP90AA1	2
GO:0046929	GO:0046929	negative regulation of neurotransmitter secretion	2/678	11/14661	0.0890843906854425	0.358751004401774	0.311431109563367	RAP1B/RAP1A	2
GO:0060601	GO:0060601	lateral sprouting from an epithelium	2/678	11/14661	0.0890843906854425	0.358751004401774	0.311431109563367	FGFR2/SULF1	2
GO:0061309	GO:0061309	cardiac neural crest cell development involved in outflow tract morphogenesis	2/678	11/14661	0.0890843906854425	0.358751004401774	0.311431109563367	EDN1/FOLR1	2
GO:0061635	GO:0061635	regulation of protein complex stability	2/678	11/14661	0.0890843906854425	0.358751004401774	0.311431109563367	TAPBP/HSPA8	2
GO:0071389	GO:0071389	cellular response to mineralocorticoid stimulus	2/678	11/14661	0.0890843906854425	0.358751004401774	0.311431109563367	EDN1/ATP2B1	2
GO:0071679	GO:0071679	commissural neuron axon guidance	2/678	11/14661	0.0890843906854425	0.358751004401774	0.311431109563367	GDNF/VEGFA	2
GO:0071872	GO:0071872	cellular response to epinephrine stimulus	2/678	11/14661	0.0890843906854425	0.358751004401774	0.311431109563367	SNCA/SIRT2	2
GO:0072110	GO:0072110	glomerular mesangial cell proliferation	2/678	11/14661	0.0890843906854425	0.358751004401774	0.311431109563367	EGR1/WT1	2
GO:0072584	GO:0072584	caveolin-mediated endocytosis	2/678	11/14661	0.0890843906854425	0.358751004401774	0.311431109563367	MAPK3/PACSIN2	2
GO:0090085	GO:0090085	regulation of protein deubiquitination	2/678	11/14661	0.0890843906854425	0.358751004401774	0.311431109563367	NOP53/VCP	2
GO:0090331	GO:0090331	negative regulation of platelet aggregation	2/678	11/14661	0.0890843906854425	0.358751004401774	0.311431109563367	SERPINE2/PRKCD	2
GO:0097354	GO:0097354	prenylation	2/678	11/14661	0.0890843906854425	0.358751004401774	0.311431109563367	RABGGTB/FNTA	2
GO:1903867	GO:1903867	extraembryonic membrane development	2/678	11/14661	0.0890843906854425	0.358751004401774	0.311431109563367	TMED2/TAF10	2
GO:1903897	GO:1903897	regulation of PERK-mediated unfolded protein response	2/678	11/14661	0.0890843906854425	0.358751004401774	0.311431109563367	BOK/PTPN2	2
GO:1904338	GO:1904338	regulation of dopaminergic neuron differentiation	2/678	11/14661	0.0890843906854425	0.358751004401774	0.311431109563367	TIAM1/CSNK1D	2
GO:1990440	GO:1990440	positive regulation of transcription from RNA polymerase II promoter in response to endoplasmic reticulum stress	2/678	11/14661	0.0890843906854425	0.358751004401774	0.311431109563367	TP53/ATF3	2
GO:2000644	GO:2000644	regulation of receptor catabolic process	2/678	11/14661	0.0890843906854425	0.358751004401774	0.311431109563367	ANXA2/APOE	2
GO:2001214	GO:2001214	positive regulation of vasculogenesis	2/678	11/14661	0.0890843906854425	0.358751004401774	0.311431109563367	ADM/RAP1A	2
GO:0006901	GO:0006901	vesicle coating	4/678	37/14661	0.0899356260182906	0.359884919949676	0.312415459635984	TMED2/AP3S1/TRAPPC1/CSNK1D	4
GO:0010092	GO:0010092	specification of animal organ identity	4/678	37/14661	0.0899356260182906	0.359884919949676	0.312415459635984	MEF2C/GDNF/FGFR2/BMP2	4
GO:0014911	GO:0014911	positive regulation of smooth muscle cell migration	4/678	37/14661	0.0899356260182906	0.359884919949676	0.312415459635984	DOCK7/IGF1/ADAMTS1/DOCK4	4
GO:0021762	GO:0021762	substantia nigra development	4/678	37/14661	0.0899356260182906	0.359884919949676	0.312415459635984	PADI2/YWHAH/MBP/SIRT2	4
GO:0090278	GO:0090278	negative regulation of peptide hormone secretion	4/678	37/14661	0.0899356260182906	0.359884919949676	0.312415459635984	UCP2/KLF7/PIM3/PFKL	4
GO:1901020	GO:1901020	negative regulation of calcium ion transmembrane transporter activity	4/678	37/14661	0.0899356260182906	0.359884919949676	0.312415459635984	GSTM2/C4orf3/GSTO1/GEM	4
GO:1902745	GO:1902745	positive regulation of lamellipodium organization	4/678	37/14661	0.0899356260182906	0.359884919949676	0.312415459635984	CORO1B/TWF2/HSP90AA1/PIK3R1	4
GO:1904037	GO:1904037	positive regulation of epithelial cell apoptotic process	4/678	37/14661	0.0899356260182906	0.359884919949676	0.312415459635984	EIF2S1/HMOX1/BAD/RGCC	4
GO:0016050	GO:0016050	vesicle organization	20/678	313/14661	0.0901240317968297	0.360353525871185	0.312822255603919	SERPINE2/USP50/RAB20/ZDHHC2/UNC13B/TMED2/MYO18A/MYO7A/AP3S1/PLA2G5/SYT7/VAPA/TRAPPC1/CSNK1D/DOC2B/SNCA/CD2AP/ATP6AP2/ANXA2/VAV3	20
GO:0048193	GO:0048193	Golgi vesicle transport	17/678	258/14661	0.0905952368536377	0.361951246686391	0.314209234205086	TMED2/MYO18A/NRBP2/LAMP1/VAMP5/RAB31/CREB3L2/TAPBP/AP3S1/VAPA/TRAPPC1/CSNK1D/KRT18/KDELR1/VCP/STX18/GAS1	17
GO:0021872	GO:0021872	forebrain generation of neurons	5/678	52/14661	0.0913063188217959	0.363524955066589	0.315575367654082	PLXNA1/UQCRQ/FGFR2/DCT/UBB	5
GO:0031103	GO:0031103	axon regeneration	5/678	52/14661	0.0913063188217959	0.363524955066589	0.315575367654082	RTN4RL1/PTPRF/FOLR1/CTNNA1/JUN	5
GO:0043407	GO:0043407	negative regulation of MAP kinase activity	5/678	52/14661	0.0913063188217959	0.363524955066589	0.315575367654082	PRKCD/APOE/DNAJA1/BMP2/RGS2	5
GO:2000649	GO:2000649	regulation of sodium ion transmembrane transporter activity	5/678	52/14661	0.0913063188217959	0.363524955066589	0.315575367654082	TESC/FXYD6/YWHAH/SLMAP/CHP2	5
GO:0007160	GO:0007160	cell-matrix adhesion	15/678	222/14661	0.0913487718509237	0.363524955066589	0.315575367654082	GPM6B/TIAM1/DDR1/PTK2B/NID1/RCC2/ADAMTS9/EPDR1/ACVRL1/CD63/VEGFA/TRIP6/ACTG1/PIK3R1/WNT4	15
GO:0010906	GO:0010906	regulation of glucose metabolic process	8/678	100/14661	0.0915080377099078	0.363872244363394	0.315876848875643	FAM3C/ARPP19/ADIPOR1/PTPN2/TP53/BAD/IGF1/IGFBP4	8
GO:0034614	GO:0034614	cellular response to reactive oxygen species	10/678	134/14661	0.0921409772685744	0.365797984335627	0.317548580324265	MAPK13/EDN1/PINK1/CAMKK2/MAPK3/PRKCD/NET1/PRDX3/JUN/ZNF277	10
GO:0071322	GO:0071322	cellular response to carbohydrate stimulus	10/678	134/14661	0.0921409772685744	0.365797984335627	0.317548580324265	MAPK13/UCP2/UNC13B/SMARCB1/KLF7/XBP1/PIM3/BAD/PCK2/COLEC12	10
GO:0048872	GO:0048872	homeostasis of number of cells	18/678	277/14661	0.0922094641954073	0.365797984335627	0.317548580324265	THRA/MEF2C/ITPKB/ABCB10/KRAS/POLB/PTPN2/KITLG/FH/HMOX1/CASP3/VEGFA/TRAF3IP2/SP3/PRMT1/SFXN1/GPI/LGR4	18
GO:0045931	GO:0045931	positive regulation of mitotic cell cycle	9/678	117/14661	0.0923665066689356	0.366133588003765	0.317839917272342	EIF4EBP1/PKN2/APP/RCC2/MTA3/CDC16/RGCC/ADAMTS1/ASNS	9
GO:0007409	GO:0007409	axonogenesis	26/678	427/14661	0.0928537127218411	0.367776382520521	0.319266024273745	PAK3/RND2/EDN1/ISLR2/SEMA6C/PLPPR4/TIAM1/PLXNA1/DOCK7/SEMA5B/APP/FEZ2/SEMA5A/MBP/GDNF/EMB/TWF2/HSP90AA1/KLF7/PLXNA4/VEGFA/PALLD/FGFR2/VASP/APOE/EFNB1	26
GO:0001892	GO:0001892	embryonic placenta development	7/678	84/14661	0.0934586479841775	0.369304149266641	0.320592275871818	SPINT2/TMED2/TAF10/FGFR2/SP3/ADM/HEY1	7
GO:1904705	GO:1904705	regulation of vascular associated smooth muscle cell proliferation	7/678	84/14661	0.0934586479841775	0.369304149266641	0.320592275871818	MEF2C/EDN1/HMOX1/IGF1/CDKN1A/ADAMTS1/JUN	7
GO:2001251	GO:2001251	negative regulation of chromosome organization	7/678	84/14661	0.0934586479841775	0.369304149266641	0.320592275871818	RAD21/BIRC5/CDCA8/CENPF/SPC25/PSMG2/ZNF207	7
GO:0048167	GO:0048167	regulation of synaptic plasticity	13/678	187/14661	0.0936564354269309	0.369796581756023	0.321019755640994	SERPINE2/MEF2C/ZDHHC2/ADORA1/YWHAH/PTK2B/APP/SHISA8/SYT7/KRAS/SNCA/APOE/LZTS1	13
GO:0042440	GO:0042440	pigment metabolic process	6/678	68/14661	0.093833910206586	0.369919330876822	0.321126313934683	SLC24A5/ABCB10/HMOX2/HMOX1/UROD/DCT	6
GO:0055002	GO:0055002	striated muscle cell development	6/678	68/14661	0.093833910206586	0.369919330876822	0.321126313934683	EDN1/PLEC/MEF2A/WDR1/PRKAR1A/ACTG1	6
GO:0031348	GO:0031348	negative regulation of defense response	15/678	223/14661	0.0939966747551377	0.370120422799084	0.321300881475139	TYRO3/ADORA1/NT5E/PSMB4/PRKCD/PGLYRP1/PSMA1/PTPN2/NDFIP1/SIRT2/PTGIS/IGF1/SMPDL3B/TSPAN6/APOE	15
GO:0002064	GO:0002064	epithelial cell development	14/678	205/14661	0.0940313856102145	0.370120422799084	0.321300881475139	SPINT2/PPP1R16B/AKR1B1/SOX8/PLEC/RAP1B/FRMD6/VEGFA/PALLD/BAD/SHROOM3/RAP1A/F11R/PODXL	14
GO:0061008	GO:0061008	hepaticobiliary system development	10/678	135/14661	0.0956371036808676	0.373563411224446	0.324289733610374	UCP2/TAF10/SMARCB1/XBP1/HMOX1/PCK2/SP3/GATA6/JUN/WNT4	10
GO:0006941	GO:0006941	striated muscle contraction	12/678	170/14661	0.0958551920630806	0.373563411224446	0.324289733610374	DTNA/GSTM2/SMPX/ADORA1/JSRP1/SMAD7/SYNM/MYBPC3/GSTO1/HSP90AA1/PKP2/RGS2	12
GO:0048285	GO:0048285	organelle fission	29/678	486/14661	0.0960865139519029	0.373563411224446	0.324289733610374	EDN1/BCL7C/KIF23/PINK1/RAD21/PRC1/ING2/KMT5A/BIRC5/SYCE2/TPX2/CDCA8/CENPF/SPC25/FOXJ3/PSMG2/SMARCB1/CDC16/PSMD13/SIRT2/ZNF207/RGCC/IGF1/DCTN2/UBB/MSX1/DPF3/WNT4/CCDC61	29
GO:0030282	GO:0030282	bone mineralization	9/678	118/14661	0.096138136915321	0.373563411224446	0.324289733610374	MEF2C/GPM6B/PTK2B/ATP2B1/FGFR2/IGF1/WNT4/BMP2/LGR4	9
GO:0002792	GO:0002792	negative regulation of peptide secretion	4/678	38/14661	0.0970328727984872	0.373563411224446	0.324289733610374	UCP2/KLF7/PIM3/PFKL	4
GO:0003203	GO:0003203	endocardial cushion morphogenesis	4/678	38/14661	0.0970328727984872	0.373563411224446	0.324289733610374	ACVRL1/HEY1/MSX1/BMP2	4
GO:0032570	GO:0032570	response to progesterone	4/678	38/14661	0.0970328727984872	0.373563411224446	0.324289733610374	MBP/BAD/FOSB/GPI	4
GO:0034314	GO:0034314	Arp2/3 complex-mediated actin nucleation	4/678	38/14661	0.0970328727984872	0.373563411224446	0.324289733610374	ARPC1B/CORO1B/ARPC4/ARPC3	4
GO:0044275	GO:0044275	cellular carbohydrate catabolic process	4/678	38/14661	0.0970328727984872	0.373563411224446	0.324289733610374	TP53/STBD1/GK5/TPI1	4
GO:0045773	GO:0045773	positive regulation of axon extension	4/678	38/14661	0.0970328727984872	0.373563411224446	0.324289733610374	ISLR2/SEMA5A/TWF2/VEGFA	4
GO:0045823	GO:0045823	positive regulation of heart contraction	4/678	38/14661	0.0970328727984872	0.373563411224446	0.324289733610374	EDN1/HSP90AA1/ADM/RGS2	4
GO:0046006	GO:0046006	regulation of activated T cell proliferation	4/678	38/14661	0.0970328727984872	0.373563411224446	0.324289733610374	SCRIB/CASP3/PRKAR1A/IGF1	4
GO:0046627	GO:0046627	negative regulation of insulin receptor signaling pathway	4/678	38/14661	0.0970328727984872	0.373563411224446	0.324289733610374	PTPRE/PRKCD/PTPN2/GRB10	4
GO:1904752	GO:1904752	regulation of vascular associated smooth muscle cell migration	4/678	38/14661	0.0970328727984872	0.373563411224446	0.324289733610374	MEF2C/DOCK7/ADAMTS1/DOCK4	4
GO:0001779	GO:0001779	natural killer cell differentiation	3/678	24/14661	0.0970541407104608	0.373563411224446	0.324289733610374	TYRO3/PGLYRP1/SP3	3
GO:0031954	GO:0031954	positive regulation of protein autophosphorylation	3/678	24/14661	0.0970541407104608	0.373563411224446	0.324289733610374	PDGFA/VEGFA/PDGFC	3
GO:0035357	GO:0035357	peroxisome proliferator activated receptor signaling pathway	3/678	24/14661	0.0970541407104608	0.373563411224446	0.324289733610374	FABP5/PTGIS/BMP2	3
GO:0043567	GO:0043567	regulation of insulin-like growth factor receptor signaling pathway	3/678	24/14661	0.0970541407104608	0.373563411224446	0.324289733610374	IGF1/BMP2/IGFBP4	3
GO:0045932	GO:0045932	negative regulation of muscle contraction	3/678	24/14661	0.0970541407104608	0.373563411224446	0.324289733610374	ADORA1/RGS2/DOCK4	3
GO:0051446	GO:0051446	positive regulation of meiotic cell cycle	3/678	24/14661	0.0970541407104608	0.373563411224446	0.324289733610374	SIRT2/MSX1/WNT4	3
GO:0060333	GO:0060333	interferon-gamma-mediated signaling pathway	3/678	24/14661	0.0970541407104608	0.373563411224446	0.324289733610374	CDC37/PTPN2/TP53	3
GO:0060343	GO:0060343	trabecula formation	3/678	24/14661	0.0970541407104608	0.373563411224446	0.324289733610374	FHL2/ADAMTS1/HEY1	3
GO:0071276	GO:0071276	cellular response to cadmium ion	3/678	24/14661	0.0970541407104608	0.373563411224446	0.324289733610374	MAPK3/HMOX1/JUN	3
GO:0072202	GO:0072202	cell differentiation involved in metanephros development	3/678	24/14661	0.0970541407104608	0.373563411224446	0.324289733610374	GDNF/WNT4/LGR4	3
GO:1900078	GO:1900078	positive regulation of cellular response to insulin stimulus	3/678	24/14661	0.0970541407104608	0.373563411224446	0.324289733610374	NUCKS1/ADIPOR1/GKAP1	3
GO:1905820	GO:1905820	positive regulation of chromosome separation	3/678	24/14661	0.0970541407104608	0.373563411224446	0.324289733610374	BIRC5/CDCA8/CDC16	3
GO:0006611	GO:0006611	protein export from nucleus	5/678	53/14661	0.0971974447487428	0.373563411224446	0.324289733610374	ANP32B/PPM1A/RANGAP1/EMD/BAG3	5
GO:0006767	GO:0006767	water-soluble vitamin metabolic process	5/678	53/14661	0.0971974447487428	0.373563411224446	0.324289733610374	VNN1/PSAT1/FOLR1/GSTO1/AASDHPPT	5
GO:0031638	GO:0031638	zymogen activation	5/678	53/14661	0.0971974447487428	0.373563411224446	0.324289733610374	SERPINE2/ANXA2/BAD/PGK1/RUNX1	5
GO:1903670	GO:1903670	regulation of sprouting angiogenesis	5/678	53/14661	0.0971974447487428	0.373563411224446	0.324289733610374	PPP1R16B/ADAMTS9/VEGFA/PKM/GLUL	5
GO:1904356	GO:1904356	regulation of telomere maintenance via telomere lengthening	5/678	53/14661	0.0971974447487428	0.373563411224446	0.324289733610374	MAPK3/CCT2/CCT5/CCT7/CCT3	5
GO:0032273	GO:0032273	positive regulation of protein polymerization	7/678	85/14661	0.0980252162271333	0.376172697655225	0.32655485052527	PINK1/PTK2B/EVL/HSP90AA1/VASP/CDC42EP3/CDC42EP5	7
GO:0032436	GO:0032436	positive regulation of proteasomal ubiquitin-dependent protein catabolic process	7/678	85/14661	0.0980252162271333	0.376172697655225	0.32655485052527	SMAD7/ARIH1/NOP53/SGTA/CSNK1D/SIRT2/VCP	7
GO:0003208	GO:0003208	cardiac ventricle morphogenesis	6/678	69/14661	0.0989882434079269	0.378174303269814	0.328292440803237	MEF2C/SMAD7/MYBPC3/FGFR2/PKP2/HEY1	6
GO:0035924	GO:0035924	cellular response to vascular endothelial growth factor stimulus	6/678	69/14661	0.0989882434079269	0.378174303269814	0.328292440803237	HSPB1/MAPKAPK2/CD63/VEGFA/TSPAN12/GAS1	6
GO:0050818	GO:0050818	regulation of coagulation	6/678	69/14661	0.0989882434079269	0.378174303269814	0.328292440803237	SERPINE2/EDN1/PDGFA/PRKCD/ANXA2/APOE	6
GO:2000036	GO:2000036	regulation of stem cell population maintenance	6/678	69/14661	0.0989882434079269	0.378174303269814	0.328292440803237	BCL7C/ING2/CNOT2/SMARCB1/HDAC1/KDM3A	6
GO:0071356	GO:0071356	cellular response to tumor necrosis factor	13/678	189/14661	0.0996200025320158	0.378174303269814	0.328292440803237	CCL17/EDN1/PTK2B/AKAP12/YBX3/MAPK3/PTPN2/KRT18/TP53/ZFP36L2/TRAF3IP2/PCK2/TNFRSF19	13
GO:1902532	GO:1902532	negative regulation of intracellular signal transduction	29/678	488/14661	0.0997573698954596	0.378174303269814	0.328292440803237	SERPINE2/PINK1/HSPB1/ING2/PPM1A/YBX3/PHLDA3/ADIPOR1/CGNL1/SESN3/NOP53/PRKCD/PDE10A/PTPN2/XBP1/RASA3/FHL2/CD2AP/HDAC1/LITAF/HDAC3/QARS1/ATF3/TSPAN6/PRMT1/APOE/DNAJA1/BMP2/RGS2	29
GO:0003279	GO:0003279	cardiac septum development	8/678	102/14661	0.0997812541552196	0.378174303269814	0.328292440803237	SMAD7/PARVA/SNX17/TP53/FGFR2/GATA6/HEY1/DHRS3	8
GO:0071887	GO:0071887	leukocyte apoptotic process	8/678	102/14661	0.0997812541552196	0.378174303269814	0.328292440803237	MEF2C/ITPKB/KITLG/CASP3/TP53/KDELR1/TRAF3IP2/ADAM8	8
GO:0001704	GO:0001704	formation of primary germ layer	9/678	119/14661	0.0999979486138735	0.378174303269814	0.328292440803237	SCX/TAF10/POFUT2/TXNRD1/FGFR2/PRKAR1A/GATA6/GPI/NR0B1	9
GO:0010595	GO:0010595	positive regulation of endothelial cell migration	9/678	119/14661	0.0999979486138735	0.378174303269814	0.328292440803237	EDN1/HSPB1/PTK2B/SEMA5A/SCARB1/ATP5F1B/HMOX1/VEGFA/GPI	9
GO:0022612	GO:0022612	gland morphogenesis	9/678	119/14661	0.0999979486138735	0.378174303269814	0.328292440803237	DDR1/PLXNA1/PDGFA/SCRIB/POLB/XBP1/FGFR2/WNT4/SULF1	9
GO:1904950	GO:1904950	negative regulation of establishment of protein localization	9/678	119/14661	0.0999979486138735	0.378174303269814	0.328292440803237	UCP2/RANGAP1/KLF7/PIM3/NDFIP1/PFKL/APOE/BAG3/DNAJA1	9
GO:0006402	GO:0006402	mRNA catabolic process	15/678	226/14661	0.102226273213223	0.378174303269814	0.328292440803237	MAPKAPK2/ZC3HAV1/YBX3/HNRNPA0/LSM6/GDNF/PRKCD/CNOT2/SND1/ZFP36L2/PNRC2/TRAF3IP2/IGF2BP1/RNH1/POLR2G	15
GO:0007599	GO:0007599	hemostasis	14/678	208/14661	0.102645930283356	0.378174303269814	0.328292440803237	SERPINE2/EDN1/TYRO3/HSPB1/PDGFA/PRKCD/CLIC1/ANXA2/VAV3/ACTG1/PLA2G4A/APOE/F11R/GPI	14
GO:1990874	GO:1990874	vascular associated smooth muscle cell proliferation	7/678	86/14661	0.102712426319808	0.378174303269814	0.328292440803237	MEF2C/EDN1/HMOX1/IGF1/CDKN1A/ADAMTS1/JUN	7
GO:0010821	GO:0010821	regulation of mitochondrion organization	10/678	137/14661	0.102861537646908	0.378174303269814	0.328292440803237	CHCHD10/BOK/PINK1/VAT1/CAMKK2/VDAC1/TP53/BAD/IGF1/ACAA2	10
GO:0050796	GO:0050796	regulation of insulin secretion	10/678	137/14661	0.102861537646908	0.378174303269814	0.328292440803237	UCP2/SYT7/DOC2B/KLF7/PIM3/BAD/PFKL/PCK2/RPH3AL/GLUL	10
GO:0003229	GO:0003229	ventricular cardiac muscle tissue development	5/678	54/14661	0.103275915182858	0.378174303269814	0.328292440803237	SMAD7/ADAMTS9/MYBPC3/FGFR2/PKP2	5
GO:0045620	GO:0045620	negative regulation of lymphocyte differentiation	5/678	54/14661	0.103275915182858	0.378174303269814	0.328292440803237	HMGB3/SMAD7/PGLYRP1/PTPN2/RUNX1	5
GO:0045778	GO:0045778	positive regulation of ossification	5/678	54/14661	0.103275915182858	0.378174303269814	0.328292440803237	MEF2C/GPM6B/ATP2B1/WNT4/BMP2	5
GO:0048008	GO:0048008	platelet-derived growth factor receptor signaling pathway	5/678	54/14661	0.103275915182858	0.378174303269814	0.328292440803237	PDGFA/PTPN2/SNCA/VEGFA/PDGFC	5
GO:0070169	GO:0070169	positive regulation of biomineral tissue development	5/678	54/14661	0.103275915182858	0.378174303269814	0.328292440803237	MEF2C/GPM6B/ATP2B1/WNT4/BMP2	5
GO:0072132	GO:0072132	mesenchyme morphogenesis	5/678	54/14661	0.103275915182858	0.378174303269814	0.328292440803237	TAF10/ACVRL1/HEY1/MSX1/BMP2	5
GO:0003096	GO:0003096	renal sodium ion transport	2/678	12/14661	0.103733429538634	0.378174303269814	0.328292440803237	EDN1/MAGED2	2
GO:0006983	GO:0006983	ER overload response	2/678	12/14661	0.103733429538634	0.378174303269814	0.328292440803237	TMCO1/TP53	2
GO:0008212	GO:0008212	mineralocorticoid metabolic process	2/678	12/14661	0.103733429538634	0.378174303269814	0.328292440803237	WNT4/BMP2	2
GO:0008228	GO:0008228	opsonization	2/678	12/14661	0.103733429538634	0.378174303269814	0.328292440803237	MYO18A/PLA2G5	2
GO:0016137	GO:0016137	glycoside metabolic process	2/678	12/14661	0.103733429538634	0.378174303269814	0.328292440803237	AKR1B1/FUCA1	2
GO:0016188	GO:0016188	synaptic vesicle maturation	2/678	12/14661	0.103733429538634	0.378174303269814	0.328292440803237	ZDHHC2/UNC13B	2
GO:0021979	GO:0021979	hypothalamus cell differentiation	2/678	12/14661	0.103733429538634	0.378174303269814	0.328292440803237	PLXNA1/UBB	2
GO:0030836	GO:0030836	positive regulation of actin filament depolymerization	2/678	12/14661	0.103733429538634	0.378174303269814	0.328292440803237	SEMA5A/WDR1	2
GO:0031269	GO:0031269	pseudopodium assembly	2/678	12/14661	0.103733429538634	0.378174303269814	0.328292440803237	CDC42EP3/CDC42EP5	2
GO:0033169	GO:0033169	histone H3-K9 demethylation	2/678	12/14661	0.103733429538634	0.378174303269814	0.328292440803237	KDM7A/KDM3A	2
GO:0033690	GO:0033690	positive regulation of osteoblast proliferation	2/678	12/14661	0.103733429538634	0.378174303269814	0.328292440803237	SOX8/BMP2	2
GO:0034309	GO:0034309	primary alcohol biosynthetic process	2/678	12/14661	0.103733429538634	0.378174303269814	0.328292440803237	WNT4/BMP2	2
GO:0034384	GO:0034384	high-density lipoprotein particle clearance	2/678	12/14661	0.103733429538634	0.378174303269814	0.328292440803237	SCARB1/APOE	2
GO:0034392	GO:0034392	negative regulation of smooth muscle cell apoptotic process	2/678	12/14661	0.103733429538634	0.378174303269814	0.328292440803237	EDN1/IGF1	2
GO:0038063	GO:0038063	collagen-activated tyrosine kinase receptor signaling pathway	2/678	12/14661	0.103733429538634	0.378174303269814	0.328292440803237	COL4A1/DDR1	2
GO:0043101	GO:0043101	purine-containing compound salvage	2/678	12/14661	0.103733429538634	0.378174303269814	0.328292440803237	ADK/APRT	2
GO:0043568	GO:0043568	positive regulation of insulin-like growth factor receptor signaling pathway	2/678	12/14661	0.103733429538634	0.378174303269814	0.328292440803237	IGF1/IGFBP4	2
GO:0044793	GO:0044793	negative regulation by host of viral process	2/678	12/14661	0.103733429538634	0.378174303269814	0.328292440803237	NUCKS1/VAPA	2
GO:0046479	GO:0046479	glycosphingolipid catabolic process	2/678	12/14661	0.103733429538634	0.378174303269814	0.328292440803237	GM2A/PRKCD	2
GO:0048070	GO:0048070	regulation of developmental pigmentation	2/678	12/14661	0.103733429538634	0.378174303269814	0.328292440803237	ADAMTS9/KITLG	2
GO:0051280	GO:0051280	negative regulation of release of sequestered calcium ion into cytosol	2/678	12/14661	0.103733429538634	0.378174303269814	0.328292440803237	GSTM2/GSTO1	2
GO:0051583	GO:0051583	dopamine uptake involved in synaptic transmission	2/678	12/14661	0.103733429538634	0.378174303269814	0.328292440803237	GDNF/SNCA	2
GO:0051934	GO:0051934	catecholamine uptake involved in synaptic transmission	2/678	12/14661	0.103733429538634	0.378174303269814	0.328292440803237	GDNF/SNCA	2
GO:0070103	GO:0070103	regulation of interleukin-6-mediated signaling pathway	2/678	12/14661	0.103733429538634	0.378174303269814	0.328292440803237	PTPN2/C1QTNF4	2
GO:0070141	GO:0070141	response to UV-A	2/678	12/14661	0.103733429538634	0.378174303269814	0.328292440803237	TIMP1/PPID	2
GO:0071372	GO:0071372	cellular response to follicle-stimulating hormone stimulus	2/678	12/14661	0.103733429538634	0.378174303269814	0.328292440803237	EDN1/POR	2
GO:0072350	GO:0072350	tricarboxylic acid metabolic process	2/678	12/14661	0.103733429538634	0.378174303269814	0.328292440803237	IDH3B/IDH3G	2
GO:0090232	GO:0090232	positive regulation of spindle checkpoint	2/678	12/14661	0.103733429538634	0.378174303269814	0.328292440803237	BIRC5/CDCA8	2
GO:0090235	GO:0090235	regulation of metaphase plate congression	2/678	12/14661	0.103733429538634	0.378174303269814	0.328292440803237	BIRC5/CDCA8	2
GO:0090267	GO:0090267	positive regulation of mitotic cell cycle spindle assembly checkpoint	2/678	12/14661	0.103733429538634	0.378174303269814	0.328292440803237	BIRC5/CDCA8	2
GO:0097084	GO:0097084	vascular associated smooth muscle cell development	2/678	12/14661	0.103733429538634	0.378174303269814	0.328292440803237	VEGFA/ADM	2
GO:0097428	GO:0097428	protein maturation by iron-sulfur cluster transfer	2/678	12/14661	0.103733429538634	0.378174303269814	0.328292440803237	GLRX5/GLRX3	2
GO:0099509	GO:0099509	regulation of presynaptic cytosolic calcium ion concentration	2/678	12/14661	0.103733429538634	0.378174303269814	0.328292440803237	ADORA1/ATP2B1	2
GO:0120305	GO:0120305	regulation of pigmentation	2/678	12/14661	0.103733429538634	0.378174303269814	0.328292440803237	ADAMTS9/KITLG	2
GO:1900115	GO:1900115	extracellular regulation of signal transduction	2/678	12/14661	0.103733429538634	0.378174303269814	0.328292440803237	GREM2/LTBP1	2
GO:1900116	GO:1900116	extracellular negative regulation of signal transduction	2/678	12/14661	0.103733429538634	0.378174303269814	0.328292440803237	GREM2/LTBP1	2
GO:1900227	GO:1900227	positive regulation of NLRP3 inflammasome complex assembly	2/678	12/14661	0.103733429538634	0.378174303269814	0.328292440803237	USP50/STMP1	2
GO:1901722	GO:1901722	regulation of cell proliferation involved in kidney development	2/678	12/14661	0.103733429538634	0.378174303269814	0.328292440803237	EGR1/WT1	2
GO:1901862	GO:1901862	negative regulation of muscle tissue development	2/678	12/14661	0.103733429538634	0.378174303269814	0.328292440803237	YBX3/SIRT2	2
GO:1903599	GO:1903599	positive regulation of autophagy of mitochondrion	2/678	12/14661	0.103733429538634	0.378174303269814	0.328292440803237	CAMKK2/VDAC1	2
GO:1905666	GO:1905666	regulation of protein localization to endosome	2/678	12/14661	0.103733429538634	0.378174303269814	0.328292440803237	ABHD17A/ANKRD13A	2
GO:2001046	GO:2001046	positive regulation of integrin-mediated signaling pathway	2/678	12/14661	0.103733429538634	0.378174303269814	0.328292440803237	NID1/CD63	2
GO:0032355	GO:0032355	response to estradiol	9/678	120/14661	0.103945577758648	0.378174303269814	0.328292440803237	SOCS2/ARPC1B/PDGFA/NCOR2/CCNA2/CASP3/ZNF703/BAD/GPI	9
GO:1903322	GO:1903322	positive regulation of protein modification by small protein conjugation or removal	9/678	120/14661	0.103945577758648	0.378174303269814	0.328292440803237	PINK1/SMAD7/SPSB4/NOP53/TOPORS/NDFIP1/HDAC3/VCP/UBB	9
GO:0071482	GO:0071482	cellular response to light stimulus	8/678	103/14661	0.104070633148248	0.378174303269814	0.328292440803237	MAPK13/EIF2S1/PRKCD/TIMP1/TP53/PPID/PIK3R1/CDKN1A	8
GO:0010833	GO:0010833	telomere maintenance via telomere lengthening	6/678	70/14661	0.104289343703919	0.378174303269814	0.328292440803237	MAPK3/HSP90AA1/CCT2/CCT5/CCT7/CCT3	6
GO:0061035	GO:0061035	regulation of cartilage development	6/678	70/14661	0.104289343703919	0.378174303269814	0.328292440803237	SCX/SMAD7/ACVRL1/SOX5/POR/BMP2	6
GO:0009261	GO:0009261	ribonucleotide catabolic process	4/678	39/14661	0.104383291068736	0.378174303269814	0.328292440803237	NT5E/NUDT3/PDE10A/SUCLG1	4
GO:0017158	GO:0017158	regulation of calcium ion-dependent exocytosis	4/678	39/14661	0.104383291068736	0.378174303269814	0.328292440803237	SYT7/RAP1B/DOC2B/RPH3AL	4
GO:0042168	GO:0042168	heme metabolic process	4/678	39/14661	0.104383291068736	0.378174303269814	0.328292440803237	ABCB10/HMOX2/HMOX1/UROD	4
GO:0050892	GO:0050892	intestinal absorption	4/678	39/14661	0.104383291068736	0.378174303269814	0.328292440803237	SCARB1/LIMA1/F11R/PNLIP	4
GO:0071548	GO:0071548	response to dexamethasone	4/678	39/14661	0.104383291068736	0.378174303269814	0.328292440803237	EDN1/PAPPA/PCK2/POR	4
GO:0090114	GO:0090114	COPII-coated vesicle budding	4/678	39/14661	0.104383291068736	0.378174303269814	0.328292440803237	TMED2/VAPA/TRAPPC1/CSNK1D	4
GO:1903524	GO:1903524	positive regulation of blood circulation	4/678	39/14661	0.104383291068736	0.378174303269814	0.328292440803237	EDN1/HSP90AA1/ADM/RGS2	4
GO:2000378	GO:2000378	negative regulation of reactive oxygen species metabolic process	4/678	39/14661	0.104383291068736	0.378174303269814	0.328292440803237	PINK1/VDAC1/TP53/SIRT2	4
GO:0043484	GO:0043484	regulation of RNA splicing	11/678	155/14661	0.104605790547892	0.378708929390434	0.32875654878873	SRSF9/CELF2/TAF10/HABP4/FAM50A/HNRNPH3/SMU1/HSPA8/PIK3R1/DAZAP1/SF3B4	11
GO:0033002	GO:0033002	muscle cell proliferation	15/678	227/14661	0.105064790801916	0.380098391347803	0.329962738245401	MEF2C/EDN1/HMOX1/FGFR2/HDAC1/PRKAR1A/IGF1/CDKN1A/APOE/ADAMTS1/GATA6/JUN/BMP2/RUNX1/NPPC	15
GO:0001935	GO:0001935	endothelial cell proliferation	12/678	173/14661	0.105520119400587	0.381199916690899	0.33091897043877	MEF2C/PPP1R16B/SEMA5A/SCARB1/ACVRL1/HMOX1/VEGFA/RGCC/APOE/JUN/SULF1/BMP2	12
GO:0043281	GO:0043281	regulation of cysteine-type endopeptidase activity involved in apoptotic process	12/678	173/14661	0.105520119400587	0.381199916690899	0.33091897043877	BOK/ANP32B/BIRC5/HSPD1/SNCA/VEGFA/BAD/POR/VCP/PRDX3/DAPK1/GPI	12
GO:0001505	GO:0001505	regulation of neurotransmitter levels	14/678	209/14661	0.105620746151083	0.38129089360541	0.330997947336628	MEF2C/GPM6B/GCHFR/UNC13B/SCRIB/SYT7/GDNF/RAP1B/DOC2B/SNCA/MAOA/STXBP2/RPH3AL/RAP1A	14
GO:0003094	GO:0003094	glomerular filtration	3/678	25/14661	0.106681464942476	0.381847113186453	0.33148080056675	ADORA1/MCAM/SULF1	3
GO:0003148	GO:0003148	outflow tract septum morphogenesis	3/678	25/14661	0.106681464942476	0.381847113186453	0.33148080056675	PARVA/FGFR2/GATA6	3
GO:0006929	GO:0006929	substrate-dependent cell migration	3/678	25/14661	0.106681464942476	0.381847113186453	0.33148080056675	ATP5F1B/CD2AP/ADAM8	3
GO:0009119	GO:0009119	ribonucleoside metabolic process	3/678	25/14661	0.106681464942476	0.381847113186453	0.33148080056675	NT5E/ADK/APRT	3
GO:0030325	GO:0030325	adrenal gland development	3/678	25/14661	0.106681464942476	0.381847113186453	0.33148080056675	WT1/NR0B1/WNT4	3
GO:0035994	GO:0035994	response to muscle stretch	3/678	25/14661	0.106681464942476	0.381847113186453	0.33148080056675	EDN1/GPI/JUN	3
GO:0048207	GO:0048207	vesicle targeting, rough ER to cis-Golgi	3/678	25/14661	0.106681464942476	0.381847113186453	0.33148080056675	TMED2/TRAPPC1/CSNK1D	3
GO:0048208	GO:0048208	COPII vesicle coating	3/678	25/14661	0.106681464942476	0.381847113186453	0.33148080056675	TMED2/TRAPPC1/CSNK1D	3
GO:0070293	GO:0070293	renal absorption	3/678	25/14661	0.106681464942476	0.381847113186453	0.33148080056675	EDN1/FOLR1/MAGED2	3
GO:0090200	GO:0090200	positive regulation of release of cytochrome c from mitochondria	3/678	25/14661	0.106681464942476	0.381847113186453	0.33148080056675	PINK1/TP53/BAD	3
GO:1902932	GO:1902932	positive regulation of alcohol biosynthetic process	3/678	25/14661	0.106681464942476	0.381847113186453	0.33148080056675	SNCA/POR/WNT4	3
GO:2000765	GO:2000765	regulation of cytoplasmic translation	3/678	25/14661	0.106681464942476	0.381847113186453	0.33148080056675	YBX3/IGF2BP1/PKM	3
GO:0003018	GO:0003018	vascular process in circulatory system	16/678	246/14661	0.106980431128577	0.382646212968031	0.332174497667455	FABP5/EDN1/ATP1B2/SMTNL2/ADORA1/SH3GL2/SLCO3A1/PLEC/AKAP12/ATP2B1/VEGFA/APOE/ADM/RGS2/NPPC/DOCK4	16
GO:0007029	GO:0007029	endoplasmic reticulum organization	7/678	87/14661	0.107519204488809	0.383758516586471	0.333140086462502	REEP2/TMED2/POLR2M/GET4/SGTA/STX18/REEP5	7
GO:0055006	GO:0055006	cardiac cell development	7/678	87/14661	0.107519204488809	0.383758516586471	0.333140086462502	EDN1/PLEC/MEF2A/VEGFA/FHL2/IGF1/RGS2	7
GO:2000177	GO:2000177	regulation of neural precursor cell proliferation	7/678	87/14661	0.107519204488809	0.383758516586471	0.333140086462502	SPINT2/CTNNA1/NAP1L1/VEGFA/TP53/SIRT2/DCT	7
GO:0051346	GO:0051346	negative regulation of hydrolase activity	19/678	302/14661	0.107927825521527	0.384456938696635	0.333746385455517	SERPINE2/SPINT2/GCHFR/TMED2/BIRC5/APP/RCC2/PPP4R4/SNCA/TIMP1/VEGFA/ANXA2/POR/ANGPTL4/PRDX3/F11R/GPI/SERPINI1/RGS2	19
GO:0015918	GO:0015918	sterol transport	9/678	121/14661	0.107980585531963	0.384456938696635	0.333746385455517	SCARB1/SYT7/VAPA/ANXA2/STAR/LIMA1/APOE/SOAT1/PNLIP	9
GO:0043409	GO:0043409	negative regulation of MAPK cascade	11/678	156/14661	0.10813345315187	0.384456938696635	0.333746385455517	PINK1/PRKCD/PTPN2/HDAC3/QARS1/ATF3/PRMT1/APOE/DNAJA1/BMP2/RGS2	11
GO:0051048	GO:0051048	negative regulation of secretion	11/678	156/14661	0.10813345315187	0.384456938696635	0.333746385455517	EDN1/UCP2/ADORA1/RAP1B/KLF7/SNCA/HMOX1/PIM3/PFKL/APOE/RAP1A	11
GO:1903034	GO:1903034	regulation of response to wounding	11/678	156/14661	0.10813345315187	0.384456938696635	0.333746385455517	SERPINE2/EDN1/RTN4RL1/PTPRF/PDGFA/PRKCD/XBP1/ANXA2/ACTG1/APOE/WNT4	11
GO:0001841	GO:0001841	neural tube formation	8/678	104/14661	0.108460975680336	0.384456938696635	0.333746385455517	SPINT2/TMED2/FOLR1/SCRIB/CASP3/VASP/SHROOM3/ADM	8
GO:0007229	GO:0007229	integrin-mediated signaling pathway	8/678	104/14661	0.108460975680336	0.384456938696635	0.333746385455517	PTK2B/NID1/RCC2/CD63/CTNNA1/TIMP1/VAV3/ADAMTS1	8
GO:0030038	GO:0030038	contractile actin filament bundle assembly	8/678	104/14661	0.108460975680336	0.384456938696635	0.333746385455517	PTK2B/EVL/CGNL1/ACTG1/PIK3R1/RGCC/F11R/WNT4	8
GO:0043149	GO:0043149	stress fiber assembly	8/678	104/14661	0.108460975680336	0.384456938696635	0.333746385455517	PTK2B/EVL/CGNL1/ACTG1/PIK3R1/RGCC/F11R/WNT4	8
GO:0070372	GO:0070372	regulation of ERK1 and ERK2 cascade	17/678	265/14661	0.108475582623942	0.384456938696635	0.333746385455517	CCL17/PTK2B/PDGFA/APP/AKAP12/PLA2G5/MAPK3/RAP1B/PTPN2/FGFR2/IGF1/ATF3/APOE/RAP1A/PDGFC/JUN/BMP2	17
GO:0050804	GO:0050804	modulation of chemical synaptic transmission	25/678	416/14661	0.109083490436153	0.386057227770205	0.335135593557207	SERPINE2/MEF2C/EDN1/ZDHHC2/PINK1/PLPPR4/ADORA1/YWHAH/PTPRD/PTK2B/APP/AKAP12/SHISA8/SYT7/RAP1B/KRAS/SNCA/PSMC5/PACSIN2/TMEM108/DLGAP4/APOE/RAP1A/LZTS1/GLUL	25
GO:0002090	GO:0002090	regulation of receptor internalization	5/678	55/14661	0.1095382003606	0.386057227770205	0.335135593557207	ANKRD13A/SCRIB/CD63/VEGFA/ANXA2	5
GO:0002931	GO:0002931	response to ischemia	5/678	55/14661	0.1095382003606	0.386057227770205	0.335135593557207	MEF2C/EGR1/PINK1/PTK2B/TP53	5
GO:0003179	GO:0003179	heart valve morphogenesis	5/678	55/14661	0.1095382003606	0.386057227770205	0.335135593557207	MEF2C/SCX/ADAMTS9/HEY1/BMP2	5
GO:0050879	GO:0050879	multicellular organismal movement	5/678	55/14661	0.1095382003606	0.386057227770205	0.335135593557207	GSTM2/JSRP1/SYNM/GSTO1/HSP90AA1	5
GO:0050881	GO:0050881	musculoskeletal movement	5/678	55/14661	0.1095382003606	0.386057227770205	0.335135593557207	GSTM2/JSRP1/SYNM/GSTO1/HSP90AA1	5
GO:0070542	GO:0070542	response to fatty acid	5/678	55/14661	0.1095382003606	0.386057227770205	0.335135593557207	EDN1/UCP2/MBP/BAD/LPL	5
GO:0110151	GO:0110151	positive regulation of biomineralization	5/678	55/14661	0.1095382003606	0.386057227770205	0.335135593557207	MEF2C/GPM6B/ATP2B1/WNT4/BMP2	5
GO:0016239	GO:0016239	positive regulation of macroautophagy	6/678	71/14661	0.109735294106849	0.386213214774383	0.335271005598407	PINK1/MAPK3/SESN3/VDAC1/HMOX1/BAG3	6
GO:2000117	GO:2000117	negative regulation of cysteine-type endopeptidase activity	6/678	71/14661	0.109735294106849	0.386213214774383	0.335271005598407	BIRC5/SNCA/VEGFA/POR/PRDX3/GPI	6
GO:0001678	GO:0001678	cellular glucose homeostasis	10/678	139/14661	0.110393838060437	0.388260582851392	0.337048322188699	UCP2/UNC13B/NUCKS1/SMARCB1/KLF7/XBP1/PIM3/BAD/PIK3R1/PCK2	10
GO:0031952	GO:0031952	regulation of protein autophosphorylation	4/678	40/14661	0.11197919246409	0.391386837389707	0.3397622181993	PDGFA/VEGFA/PDGFC/JUN	4
GO:0035794	GO:0035794	positive regulation of mitochondrial membrane permeability	4/678	40/14661	0.11197919246409	0.391386837389707	0.3397622181993	CHCHD10/BOK/TP53/ACAA2	4
GO:0045840	GO:0045840	positive regulation of mitotic nuclear division	4/678	40/14661	0.11197919246409	0.391386837389707	0.3397622181993	EDN1/CDC16/RGCC/IGF1	4
GO:0045981	GO:0045981	positive regulation of nucleotide metabolic process	4/678	40/14661	0.11197919246409	0.391386837389707	0.3397622181993	PINK1/APP/IGF1/VCP	4
GO:0070050	GO:0070050	neuron cellular homeostasis	4/678	40/14661	0.11197919246409	0.391386837389707	0.3397622181993	TYRO3/ADORA1/APP/ATP2B1	4
GO:0072523	GO:0072523	purine-containing compound catabolic process	4/678	40/14661	0.11197919246409	0.391386837389707	0.3397622181993	NT5E/NUDT3/PDE10A/SUCLG1	4
GO:1900544	GO:1900544	positive regulation of purine nucleotide metabolic process	4/678	40/14661	0.11197919246409	0.391386837389707	0.3397622181993	PINK1/APP/IGF1/VCP	4
GO:1902692	GO:1902692	regulation of neuroblast proliferation	4/678	40/14661	0.11197919246409	0.391386837389707	0.3397622181993	CTNNA1/VEGFA/TP53/DCT	4
GO:0032874	GO:0032874	positive regulation of stress-activated MAPK cascade	9/678	122/14661	0.112102459113333	0.391386837389707	0.3397622181993	TPD52L1/PTK2B/APP/GADD45A/VEGFA/PRMT1/TNFRSF19/BMP2/GADD45G	9
GO:0045727	GO:0045727	positive regulation of translation	9/678	122/14661	0.112102459113333	0.391386837389707	0.3397622181993	PINK1/PTK2B/YBX3/HABP4/PLD1/EIF6/IGF2BP1/PKM/POLR2G	9
GO:0006109	GO:0006109	regulation of carbohydrate metabolic process	12/678	175/14661	0.112272415895352	0.391386837389707	0.3397622181993	PTK2B/FAM3C/APP/ARPP19/ADIPOR1/EIF6/PTPN2/SNCA/TP53/BAD/IGF1/IGFBP4	12
GO:0019217	GO:0019217	regulation of fatty acid metabolic process	7/678	88/14661	0.112444338719797	0.391386837389707	0.3397622181993	FABP5/FABP3/EIF6/ETFBKMT/SNCA/ACADVL/ACADL	7
GO:0042632	GO:0042632	cholesterol homeostasis	7/678	88/14661	0.112444338719797	0.391386837389707	0.3397622181993	FABP3/SCARB1/XBP1/LIMA1/APOE/LPL/SOAT1	7
GO:0045666	GO:0045666	positive regulation of neuron differentiation	7/678	88/14661	0.112444338719797	0.391386837389707	0.3397622181993	SOCS2/MEF2C/MMD2/CSNK1D/TGIF2/TCF4/BMP2	7
GO:0060291	GO:0060291	long-term synaptic potentiation	7/678	88/14661	0.112444338719797	0.391386837389707	0.3397622181993	SERPINE2/ZDHHC2/ADORA1/PTK2B/APP/SNCA/APOE	7
GO:0032414	GO:0032414	positive regulation of ion transmembrane transporter activity	8/678	105/14661	0.112951494941117	0.392881524729804	0.341059753623773	TESC/EDN1/GSTM2/ATP1B2/PINK1/CHP2/GSTO1/VMP1	8
GO:0006446	GO:0006446	regulation of translational initiation	6/678	72/14661	0.115323979151884	0.393970086151987	0.34200473186043	EIF4EBP1/TMED2/HSPB1/HABP4/EIF2S1/POLR2G	6
GO:0036465	GO:0036465	synaptic vesicle recycling	6/678	72/14661	0.115323979151884	0.393970086151987	0.34200473186043	SH3GL2/AP3S1/SCRIB/SYT7/SNCA/ACTG1	6
GO:1901292	GO:1901292	nucleoside phosphate catabolic process	6/678	72/14661	0.115323979151884	0.393970086151987	0.34200473186043	NT5E/NUDT3/DUT/PDE10A/SUCLG1/VCP	6
GO:0001936	GO:0001936	regulation of endothelial cell proliferation	11/678	158/14661	0.115393370235213	0.393970086151987	0.34200473186043	MEF2C/PPP1R16B/SEMA5A/ACVRL1/HMOX1/VEGFA/RGCC/APOE/JUN/SULF1/BMP2	11
GO:0008361	GO:0008361	regulation of cell size	12/678	176/14661	0.115740730866526	0.393970086151987	0.34200473186043	RND2/EDN1/ISLR2/SEMA6C/SEMA5B/SEMA5A/TWF2/HSP90AA1/PLXNA4/VEGFA/VAV3/APOE	12
GO:0009755	GO:0009755	hormone-mediated signaling pathway	12/678	176/14661	0.115740730866526	0.393970086151987	0.34200473186043	THRA/PADI2/YWHAH/NCOR2/ADIPOR1/TAF7/CNOT2/HDAC1/CSNK2B/DNAJA1/KDM3A/NR0B1	12
GO:0046324	GO:0046324	regulation of glucose import	5/678	56/14661	0.115980466990191	0.393970086151987	0.34200473186043	ARPP19/MEF2A/GRB10/PIK3R1/IGF1	5
GO:0060135	GO:0060135	maternal process involved in female pregnancy	5/678	56/14661	0.115980466990191	0.393970086151987	0.34200473186043	TMED2/DAZAP1/PRDX3/WNT4/RGS2	5
GO:0060350	GO:0060350	endochondral bone morphogenesis	5/678	56/14661	0.115980466990191	0.393970086151987	0.34200473186043	MEF2C/COL27A1/SCX/POR/NPPC	5
GO:0061951	GO:0061951	establishment of protein localization to plasma membrane	5/678	56/14661	0.115980466990191	0.393970086151987	0.34200473186043	ZDHHC2/VAMP5/RAB31/SCRIB/KRT18	5
GO:0034329	GO:0034329	cell junction assembly	24/678	400/14661	0.116001894748944	0.393970086151987	0.34200473186043	MEF2C/GPM6B/PTPRD/PTK2B/PKN2/PLEC/SMAD7/APP/RCC2/RAP1B/ACVRL1/CTNNA1/SNCA/WDR1/VEGFA/TRIP6/ZNF703/ACTG1/VMP1/RAP1A/F11R/PKP2/ADGRL3/WNT4	24
GO:0001835	GO:0001835	blastocyst hatching	3/678	26/14661	0.116663334662401	0.393970086151987	0.34200473186043	ARHGDIG/PPP4R4/SMARCB1	3
GO:0001963	GO:0001963	synaptic transmission, dopaminergic	3/678	26/14661	0.116663334662401	0.393970086151987	0.34200473186043	PINK1/GDNF/SNCA	3
GO:0006817	GO:0006817	phosphate ion transport	3/678	26/14661	0.116663334662401	0.393970086151987	0.34200473186043	SLC20A1/SLC25A11/IP6K2	3
GO:0006972	GO:0006972	hyperosmotic response	3/678	26/14661	0.116663334662401	0.393970086151987	0.34200473186043	AKR1B1/EFHD1/YBX3	3
GO:0007141	GO:0007141	male meiosis I	3/678	26/14661	0.116663334662401	0.393970086151987	0.34200473186043	ING2/FOXJ3/UBB	3
GO:0032367	GO:0032367	intracellular cholesterol transport	3/678	26/14661	0.116663334662401	0.393970086151987	0.34200473186043	SYT7/ANXA2/STAR	3
GO:0033081	GO:0033081	regulation of T cell differentiation in thymus	3/678	26/14661	0.116663334662401	0.393970086151987	0.34200473186043	VNN1/PTPN2/ADAM8	3
GO:0035188	GO:0035188	hatching	3/678	26/14661	0.116663334662401	0.393970086151987	0.34200473186043	ARHGDIG/PPP4R4/SMARCB1	3
GO:0060045	GO:0060045	positive regulation of cardiac muscle cell proliferation	3/678	26/14661	0.116663334662401	0.393970086151987	0.34200473186043	MEF2C/FGFR2/GATA6	3
GO:0060384	GO:0060384	innervation	3/678	26/14661	0.116663334662401	0.393970086151987	0.34200473186043	SERPINE2/EDN1/SULF1	3
GO:0071684	GO:0071684	organism emergence from protective structure	3/678	26/14661	0.116663334662401	0.393970086151987	0.34200473186043	ARHGDIG/PPP4R4/SMARCB1	3
GO:0001649	GO:0001649	osteoblast differentiation	15/678	231/14661	0.11689436100881	0.393970086151987	0.34200473186043	MEF2C/SOX8/CLIC1/BAMBI/ATP5F1B/FHL2/FGFR2/SND1/IGF1/PSMC2/CEBPD/WNT4/BMP2/LGR4/NPPC	15
GO:0007411	GO:0007411	axon guidance	15/678	231/14661	0.11689436100881	0.393970086151987	0.34200473186043	EDN1/SEMA6C/PLXNA1/SEMA5B/APP/FEZ2/SEMA5A/GDNF/EMB/KLF7/PLXNA4/VEGFA/PALLD/VASP/EFNB1	15
GO:0010389	GO:0010389	regulation of G2/M transition of mitotic cell cycle	7/678	89/14661	0.11748648232229	0.393970086151987	0.34200473186043	RAD21/APP/RCC2/CENPF/NOP53/MTA3/CDKN1A	7
GO:0042475	GO:0042475	odontogenesis of dentin-containing tooth	7/678	89/14661	0.11748648232229	0.393970086151987	0.34200473186043	FST/CTNNA1/HDAC1/ADM/GATA6/MSX1/BMP2	7
GO:0051153	GO:0051153	regulation of striated muscle cell differentiation	7/678	89/14661	0.11748648232229	0.393970086151987	0.34200473186043	MEF2C/EDN1/XBP1/IGF1/MSX1/BMP2/RGS2	7
GO:0051492	GO:0051492	regulation of stress fiber assembly	7/678	89/14661	0.11748648232229	0.393970086151987	0.34200473186043	EVL/CGNL1/ACTG1/PIK3R1/RGCC/F11R/WNT4	7
GO:0055092	GO:0055092	sterol homeostasis	7/678	89/14661	0.11748648232229	0.393970086151987	0.34200473186043	FABP3/SCARB1/XBP1/LIMA1/APOE/LPL/SOAT1	7
GO:0002377	GO:0002377	immunoglobulin production	8/678	106/14661	0.117541306981454	0.393970086151987	0.34200473186043	RIF1/HSPD1/POLB/XBP1/NDFIP1/TRAF3IP2/GPI/DNAJB9	8
GO:0021761	GO:0021761	limbic system development	8/678	106/14661	0.117541306981454	0.393970086151987	0.34200473186043	PLXNA1/UQCRQ/CASP3/FGFR2/HDAC1/TMEM108/UBB/NR0B1	8
GO:1902105	GO:1902105	regulation of leukocyte differentiation	18/678	287/14661	0.117656492728296	0.393970086151987	0.34200473186043	TESC/VNN1/HMGB3/ITPKB/SMAD7/TCF7/PGLYRP1/SMARCB1/PTPN2/KITLG/XBP1/NDFIP1/ZFP36L2/BAD/PIK3R1/TMEM176A/ADAM8/RUNX1	18
GO:0003012	GO:0003012	muscle system process	25/678	420/14661	0.117883800066592	0.393970086151987	0.34200473186043	DTNA/EDN1/GSTM2/SMPX/ADORA1/JSRP1/SLMAP/SMAD7/SYNM/MYBPC3/ATP2B1/MEF2A/GDNF/GSTO1/HSP90AA1/GLRX3/HMOX1/IGF1/EMD/PKP2/GATA6/CALD1/SULF1/RGS2/DOCK4	25
GO:0001890	GO:0001890	placenta development	10/678	141/14661	0.118231156247243	0.393970086151987	0.34200473186043	SPINT2/TMED2/TAF10/FGFR2/DAZAP1/PLAC1/SP3/PRDX3/ADM/HEY1	10
GO:0006936	GO:0006936	muscle contraction	20/678	325/14661	0.118635506554557	0.393970086151987	0.34200473186043	DTNA/EDN1/GSTM2/SMPX/ADORA1/JSRP1/SLMAP/SMAD7/SYNM/MYBPC3/ATP2B1/GDNF/GSTO1/HSP90AA1/EMD/PKP2/CALD1/SULF1/RGS2/DOCK4	20
GO:0071902	GO:0071902	positive regulation of protein serine/threonine kinase activity	13/678	195/14661	0.118860459231369	0.393970086151987	0.34200473186043	MEF2C/EDN1/TPD52L1/PTK2B/PDGFA/CKS1B/KITLG/SNCA/VEGFA/RGCC/PDGFC/ADAM8/BMP2	13
GO:2000116	GO:2000116	regulation of cysteine-type endopeptidase activity	13/678	195/14661	0.118860459231369	0.393970086151987	0.34200473186043	BOK/USP50/ANP32B/BIRC5/HSPD1/SNCA/VEGFA/BAD/POR/VCP/PRDX3/DAPK1/GPI	13
GO:0003334	GO:0003334	keratinocyte development	2/678	13/14661	0.118976742695275	0.393970086151987	0.34200473186043	PLEC/PALLD	2
GO:0007008	GO:0007008	outer mitochondrial membrane organization	2/678	13/14661	0.118976742695275	0.393970086151987	0.34200473186043	HSP90AA1/SAMM50	2
GO:0007567	GO:0007567	parturition	2/678	13/14661	0.118976742695275	0.393970086151987	0.34200473186043	EDN1/MAFF	2
GO:0010642	GO:0010642	negative regulation of platelet-derived growth factor receptor signaling pathway	2/678	13/14661	0.118976742695275	0.393970086151987	0.34200473186043	PTPN2/SNCA	2
GO:0021859	GO:0021859	pyramidal neuron differentiation	2/678	13/14661	0.118976742695275	0.393970086151987	0.34200473186043	UQCRQ/FGFR2	2
GO:0031268	GO:0031268	pseudopodium organization	2/678	13/14661	0.118976742695275	0.393970086151987	0.34200473186043	CDC42EP3/CDC42EP5	2
GO:0032486	GO:0032486	Rap protein signal transduction	2/678	13/14661	0.118976742695275	0.393970086151987	0.34200473186043	RAP1B/RAP1A	2
GO:0033605	GO:0033605	positive regulation of catecholamine secretion	2/678	13/14661	0.118976742695275	0.393970086151987	0.34200473186043	PINK1/GDNF	2
GO:0034333	GO:0034333	adherens junction assembly	2/678	13/14661	0.118976742695275	0.393970086151987	0.34200473186043	SMAD7/ZNF703	2
GO:0035455	GO:0035455	response to interferon-alpha	2/678	13/14661	0.118976742695275	0.393970086151987	0.34200473186043	IFNAR2/IFNAR1	2
GO:0035630	GO:0035630	bone mineralization involved in bone maturation	2/678	13/14661	0.118976742695275	0.393970086151987	0.34200473186043	IGF1/BMP2	2
GO:0036302	GO:0036302	atrioventricular canal development	2/678	13/14661	0.118976742695275	0.393970086151987	0.34200473186043	GATA6/BMP2	2
GO:0038203	GO:0038203	TORC2 signaling	2/678	13/14661	0.118976742695275	0.393970086151987	0.34200473186043	PINK1/SESN3	2
GO:0042541	GO:0042541	hemoglobin biosynthetic process	2/678	13/14661	0.118976742695275	0.393970086151987	0.34200473186043	ABCB10/PRMT1	2
GO:0043558	GO:0043558	regulation of translational initiation in response to stress	2/678	13/14661	0.118976742695275	0.393970086151987	0.34200473186043	TMED2/EIF2S1	2
GO:0044849	GO:0044849	estrous cycle	2/678	13/14661	0.118976742695275	0.393970086151987	0.34200473186043	EGR1/NCOR2	2
GO:0045040	GO:0045040	protein insertion into mitochondrial outer membrane	2/678	13/14661	0.118976742695275	0.393970086151987	0.34200473186043	HSP90AA1/SAMM50	2
GO:0048012	GO:0048012	hepatocyte growth factor receptor signaling pathway	2/678	13/14661	0.118976742695275	0.393970086151987	0.34200473186043	PTPN2/SIRT2	2
GO:0060221	GO:0060221	retinal rod cell differentiation	2/678	13/14661	0.118976742695275	0.393970086151987	0.34200473186043	SOX8/TOPORS	2
GO:0060766	GO:0060766	negative regulation of androgen receptor signaling pathway	2/678	13/14661	0.118976742695275	0.393970086151987	0.34200473186043	NCOR2/HDAC1	2
GO:0061029	GO:0061029	eyelid development in camera-type eye	2/678	13/14661	0.118976742695275	0.393970086151987	0.34200473186043	HDAC1/JUN	2
GO:0070230	GO:0070230	positive regulation of lymphocyte apoptotic process	2/678	13/14661	0.118976742695275	0.393970086151987	0.34200473186043	TP53/ADAM8	2
GO:0070243	GO:0070243	regulation of thymocyte apoptotic process	2/678	13/14661	0.118976742695275	0.393970086151987	0.34200473186043	TP53/ADAM8	2
GO:0070254	GO:0070254	mucus secretion	2/678	13/14661	0.118976742695275	0.393970086151987	0.34200473186043	ADORA1/TRAF3IP2	2
GO:0070278	GO:0070278	extracellular matrix constituent secretion	2/678	13/14661	0.118976742695275	0.393970086151987	0.34200473186043	RGCC/BMP2	2
GO:0070932	GO:0070932	histone H3 deacetylation	2/678	13/14661	0.118976742695275	0.393970086151987	0.34200473186043	SIRT2/HDAC1	2
GO:0071280	GO:0071280	cellular response to copper ion	2/678	13/14661	0.118976742695275	0.393970086151987	0.34200473186043	APP/SNCA	2
GO:0071287	GO:0071287	cellular response to manganese ion	2/678	13/14661	0.118976742695275	0.393970086151987	0.34200473186043	APP/EIF2S1	2
GO:0072537	GO:0072537	fibroblast activation	2/678	13/14661	0.118976742695275	0.393970086151987	0.34200473186043	AKAP12/RGCC	2
GO:0090205	GO:0090205	positive regulation of cholesterol metabolic process	2/678	13/14661	0.118976742695275	0.393970086151987	0.34200473186043	POR/APOE	2
GO:0098840	GO:0098840	protein transport along microtubule	2/678	13/14661	0.118976742695275	0.393970086151987	0.34200473186043	HSPB1/BAG3	2
GO:0099118	GO:0099118	microtubule-based protein transport	2/678	13/14661	0.118976742695275	0.393970086151987	0.34200473186043	HSPB1/BAG3	2
GO:1902947	GO:1902947	regulation of tau-protein kinase activity	2/678	13/14661	0.118976742695275	0.393970086151987	0.34200473186043	EGR1/HSP90AA1	2
GO:1903727	GO:1903727	positive regulation of phospholipid metabolic process	2/678	13/14661	0.118976742695275	0.393970086151987	0.34200473186043	FABP3/PRKCD	2
GO:1905939	GO:1905939	regulation of gonad development	2/678	13/14661	0.118976742695275	0.393970086151987	0.34200473186043	WT1/WNT4	2
GO:2001138	GO:2001138	regulation of phospholipid transport	2/678	13/14661	0.118976742695275	0.393970086151987	0.34200473186043	PRKCD/APOE	2
GO:0010721	GO:0010721	negative regulation of cell development	12/678	177/14661	0.119270167356627	0.393970086151987	0.34200473186043	SEMA6C/YWHAH/SEMA5B/RCC2/SEMA5A/MBP/CTNNA1/VEGFA/TP53/SIRT2/IGF1/NPPC	12
GO:0006509	GO:0006509	membrane protein ectodomain proteolysis	4/678	41/14661	0.119812430236566	0.393970086151987	0.34200473186043	NRDC/TIMP1/APOE/ADAM8	4
GO:0010463	GO:0010463	mesenchymal cell proliferation	4/678	41/14661	0.119812430236566	0.393970086151987	0.34200473186043	PDGFA/FGFR2/MSX1/BMP2	4
GO:0010828	GO:0010828	positive regulation of glucose transmembrane transport	4/678	41/14661	0.119812430236566	0.393970086151987	0.34200473186043	ARPP19/MEF2A/PIK3R1/IGF1	4
GO:0030513	GO:0030513	positive regulation of BMP signaling pathway	4/678	41/14661	0.119812430236566	0.393970086151987	0.34200473186043	ACVRL1/GATA6/MSX1/SULF1	4
GO:0031063	GO:0031063	regulation of histone deacetylation	4/678	41/14661	0.119812430236566	0.393970086151987	0.34200473186043	PINK1/ING2/VEGFA/TP53	4
GO:0035307	GO:0035307	positive regulation of protein dephosphorylation	4/678	41/14661	0.119812430236566	0.393970086151987	0.34200473186043	PPP1R16B/PINK1/ADORA1/PRKCD	4
GO:0044788	GO:0044788	modulation by host of viral process	4/678	41/14661	0.119812430236566	0.393970086151987	0.34200473186043	NUCKS1/VAPA/HSPA8/APOE	4
GO:0050798	GO:0050798	activated T cell proliferation	4/678	41/14661	0.119812430236566	0.393970086151987	0.34200473186043	SCRIB/CASP3/PRKAR1A/IGF1	4
GO:0051972	GO:0051972	regulation of telomerase activity	4/678	41/14661	0.119812430236566	0.393970086151987	0.34200473186043	MAPK3/HSP90AA1/TP53/CCT2	4
GO:1902108	GO:1902108	regulation of mitochondrial membrane permeability involved in apoptotic process	4/678	41/14661	0.119812430236566	0.393970086151987	0.34200473186043	CHCHD10/BOK/TP53/ACAA2	4
GO:0097485	GO:0097485	neuron projection guidance	15/678	232/14661	0.119970186331219	0.394232328815333	0.34223238425058	EDN1/SEMA6C/PLXNA1/SEMA5B/APP/FEZ2/SEMA5A/GDNF/EMB/KLF7/PLXNA4/VEGFA/PALLD/VASP/EFNB1	15
GO:0001101	GO:0001101	response to acid chemical	9/678	124/14661	0.120604388026959	0.395544826144226	0.343371760850006	EDN1/COL4A1/PLEC/SESN3/XBP1/CASP3/VEGFA/BAD/PDGFC	9
GO:0061041	GO:0061041	regulation of wound healing	9/678	124/14661	0.120604388026959	0.395544826144226	0.343371760850006	SERPINE2/EDN1/PDGFA/PRKCD/XBP1/ANXA2/ACTG1/APOE/WNT4	9
GO:0070304	GO:0070304	positive regulation of stress-activated protein kinase signaling cascade	9/678	124/14661	0.120604388026959	0.395544826144226	0.343371760850006	TPD52L1/PTK2B/APP/GADD45A/VEGFA/PRMT1/TNFRSF19/BMP2/GADD45G	9
GO:0051100	GO:0051100	negative regulation of binding	10/678	142/14661	0.122263060662182	0.399899079408958	0.347151680373344	C4orf3/PTPRF/MAPK3/HABP4/PRKCD/HMOX1/CDKN1A/HEY1/MSX1/JUN	10
GO:0030865	GO:0030865	cortical cytoskeleton organization	5/678	57/14661	0.12259859682754	0.399899079408958	0.347151680373344	RND2/PLEC/RHOBTB3/EPB41L2/WDR1	5
GO:0048857	GO:0048857	neural nucleus development	5/678	57/14661	0.12259859682754	0.399899079408958	0.347151680373344	PADI2/YWHAH/SCRIB/MBP/SIRT2	5
GO:0060038	GO:0060038	cardiac muscle cell proliferation	5/678	57/14661	0.12259859682754	0.399899079408958	0.347151680373344	MEF2C/FGFR2/PRKAR1A/GATA6/RUNX1	5
GO:0090311	GO:0090311	regulation of protein deacetylation	5/678	57/14661	0.12259859682754	0.399899079408958	0.347151680373344	PINK1/ING2/FNTA/VEGFA/TP53	5
GO:1901657	GO:1901657	glycosyl compound metabolic process	5/678	57/14661	0.12259859682754	0.399899079408958	0.347151680373344	NT5E/AKR1B1/FUCA1/ADK/APRT	5
GO:0032755	GO:0032755	positive regulation of interleukin-6 production	7/678	90/14661	0.122644157713472	0.399899079408958	0.347151680373344	MAPK13/APP/MBP/HSPD1/C1QTNF4/XBP1/LPL	7
GO:0032760	GO:0032760	positive regulation of tumor necrosis factor production	7/678	90/14661	0.122644157713472	0.399899079408958	0.347151680373344	HSPB1/MAPKAPK2/APP/AKAP12/C1QTNF4/PIK3R1/LPL	7
GO:1901796	GO:1901796	regulation of signal transduction by p53 class mediator	7/678	90/14661	0.122644157713472	0.399899079408958	0.347151680373344	ING2/KMT5A/NOP53/TP53/TRIM24/UBB/MSX1	7
GO:0042391	GO:0042391	regulation of membrane potential	24/678	403/14661	0.122983530603097	0.400747107458449	0.347887852016499	CHCHD10/BOK/MEF2C/EDN1/ATP1B2/UCP2/PINK1/UNC13B/ADORA1/YWHAH/PTK2B/SLMAP/SMAD7/APP/CLIC1/SNCA/WDR1/BAD/TMEM108/VCP/UBB/PRDX3/GABRA4/PKP2	24
GO:0006898	GO:0006898	receptor-mediated endocytosis	15/678	233/14661	0.123093133887167	0.400845810995969	0.347973536382063	CLTB/ANKRD13A/RAB31/FOLR1/SCRIB/CD63/CLTA/SNX17/SNCA/VEGFA/CD2AP/ANXA2/TMEM108/APOE/ADM	15
GO:0031589	GO:0031589	cell-substrate adhesion	21/678	346/14661	0.123878627945773	0.403143970146773	0.349968564257961	FBLN2/GPM6B/ATP1B2/TYRO3/TIAM1/DDR1/PTK2B/NID1/RCC2/ADAMTS9/EPDR1/ACVRL1/CD63/PARVA/VEGFA/TRIP6/ACTG1/PIK3R1/PKP2/PARVB/WNT4	21
GO:0051962	GO:0051962	positive regulation of nervous system development	17/678	271/14661	0.125407398475704	0.407856494141705	0.354059497965681	SERPINE2/PAK3/RND2/ISLR2/TIAM1/PTPRD/PLXNA1/SOX8/SEMA5A/KRAS/TWF2/NAP1L1/PLXNA4/VEGFA/HDAC1/DCT/BMP2	17
GO:0045017	GO:0045017	glycerolipid biosynthetic process	15/678	234/14661	0.126263041314151	0.408874393577563	0.354943134657548	SOCS2/FABP5/FABP3/ITPKB/PDGFA/CHKA/SCARB1/INPP1/PLD1/PIGX/PIK3R1/PCK2/IP6K2/PLA2G4A/LPL	15
GO:2001257	GO:2001257	regulation of cation channel activity	12/678	179/14661	0.12651122094894	0.408874393577563	0.354943134657548	MEF2C/EDN1/GSTM2/PINK1/JSRP1/PTK2B/SLMAP/APP/SHISA8/GSTO1/DAPK1/GEM	12
GO:0046209	GO:0046209	nitric oxide metabolic process	6/678	74/14661	0.126920146179042	0.408874393577563	0.354943134657548	EDN1/GCHFR/PTK2B/HSP90AA1/PTGIS/POR	6
GO:0046425	GO:0046425	regulation of receptor signaling pathway via JAK-STAT	6/678	74/14661	0.126920146179042	0.408874393577563	0.354943134657548	SOCS2/PTPRD/PTK2B/ADIPOR1/PTPN2/GADD45A	6
GO:0006516	GO:0006516	glycoprotein catabolic process	3/678	27/14661	0.126978274400312	0.408874393577563	0.354943134657548	FBXO17/MAN1A1/STT3B	3
GO:0010884	GO:0010884	positive regulation of lipid storage	3/678	27/14661	0.126978274400312	0.408874393577563	0.354943134657548	SCARB1/PLIN3/LPL	3
GO:0010971	GO:0010971	positive regulation of G2/M transition of mitotic cell cycle	3/678	27/14661	0.126978274400312	0.408874393577563	0.354943134657548	APP/RCC2/MTA3	3
GO:0014829	GO:0014829	vascular associated smooth muscle contraction	3/678	27/14661	0.126978274400312	0.408874393577563	0.354943134657548	EDN1/ATP2B1/DOCK4	3
GO:0030878	GO:0030878	thyroid gland development	3/678	27/14661	0.126978274400312	0.408874393577563	0.354943134657548	THRA/EDN1/MAPK3	3
GO:0048843	GO:0048843	negative regulation of axon extension involved in axon guidance	3/678	27/14661	0.126978274400312	0.408874393577563	0.354943134657548	SEMA6C/SEMA5B/SEMA5A	3
GO:0051354	GO:0051354	negative regulation of oxidoreductase activity	3/678	27/14661	0.126978274400312	0.408874393577563	0.354943134657548	ETFBKMT/OXA1L/SNCA	3
GO:0051953	GO:0051953	negative regulation of amine transport	3/678	27/14661	0.126978274400312	0.408874393577563	0.354943134657548	ADORA1/SNCA/RGS2	3
GO:0090330	GO:0090330	regulation of platelet aggregation	3/678	27/14661	0.126978274400312	0.408874393577563	0.354943134657548	SERPINE2/PRKCD/F11R	3
GO:0097205	GO:0097205	renal filtration	3/678	27/14661	0.126978274400312	0.408874393577563	0.354943134657548	ADORA1/MCAM/SULF1	3
GO:1902175	GO:1902175	regulation of oxidative stress-induced intrinsic apoptotic signaling pathway	3/678	27/14661	0.126978274400312	0.408874393577563	0.354943134657548	VNN1/PINK1/HSPB1	3
GO:0030301	GO:0030301	cholesterol transport	8/678	108/14661	0.127014799746097	0.408874393577563	0.354943134657548	SCARB1/SYT7/ANXA2/STAR/LIMA1/APOE/SOAT1/PNLIP	8
GO:0008631	GO:0008631	intrinsic apoptotic signaling pathway in response to oxidative stress	4/678	42/14661	0.127874449987759	0.410728242107433	0.356552457272776	VNN1/PINK1/HSPB1/PRKCD	4
GO:0031057	GO:0031057	negative regulation of histone modification	4/678	42/14661	0.127874449987759	0.410728242107433	0.356552457272776	TAF7/SMARCB1/SNCA/KDM3A	4
GO:0048661	GO:0048661	positive regulation of smooth muscle cell proliferation	7/678	91/14661	0.127915760403067	0.410728242107433	0.356552457272776	EDN1/HMOX1/FGFR2/HDAC1/IGF1/ADAMTS1/JUN	7
GO:0072676	GO:0072676	lymphocyte migration	7/678	91/14661	0.127915760403067	0.410728242107433	0.356552457272776	CCL17/PADI2/PTK2B/PLEC/APP/F11R/ADAM8	7
GO:1901888	GO:1901888	regulation of cell junction assembly	13/678	198/14661	0.129232465713654	0.413278061560309	0.358765951009803	MEF2C/GPM6B/PTPRD/APP/RCC2/RAP1B/ACVRL1/SNCA/VEGFA/ACTG1/RAP1A/F11R/WNT4	13
GO:0033059	GO:0033059	cellular pigmentation	5/678	58/14661	0.129388205393756	0.413278061560309	0.358765951009803	MYO7A/AP3S1/CD63/SHROOM3/DCTN2	5
GO:0033866	GO:0033866	nucleoside bisphosphate biosynthetic process	5/678	58/14661	0.129388205393756	0.413278061560309	0.358765951009803	ACSBG1/SNCA/PPCS/PDHA1/PANK1	5
GO:0034030	GO:0034030	ribonucleoside bisphosphate biosynthetic process	5/678	58/14661	0.129388205393756	0.413278061560309	0.358765951009803	ACSBG1/SNCA/PPCS/PDHA1/PANK1	5
GO:0034033	GO:0034033	purine nucleoside bisphosphate biosynthetic process	5/678	58/14661	0.129388205393756	0.413278061560309	0.358765951009803	ACSBG1/SNCA/PPCS/PDHA1/PANK1	5
GO:0055008	GO:0055008	cardiac muscle tissue morphogenesis	5/678	58/14661	0.129388205393756	0.413278061560309	0.358765951009803	SMAD7/MYBPC3/FGFR2/PKP2/BMP2	5
GO:1901607	GO:1901607	alpha-amino acid biosynthetic process	5/678	58/14661	0.129388205393756	0.413278061560309	0.358765951009803	PSAT1/PLOD2/AASDHPPT/ASNS/GLUL	5
GO:0043401	GO:0043401	steroid hormone mediated signaling pathway	9/678	126/14661	0.129445819440041	0.413278061560309	0.358765951009803	PADI2/YWHAH/NCOR2/TAF7/CNOT2/HDAC1/DNAJA1/KDM3A/NR0B1	9
GO:1904019	GO:1904019	epithelial cell apoptotic process	9/678	126/14661	0.129445819440041	0.413278061560309	0.358765951009803	BOK/SEMA5A/EIF2S1/KRT18/HMOX1/CASP3/BAD/RGCC/ANGPTL4	9
GO:0006575	GO:0006575	cellular modified amino acid metabolic process	10/678	144/14661	0.13055060483756	0.416279341860586	0.361371357106393	GSTM2/VNN1/PLOD2/FOLR1/GSTO1/GSTK1/AASDHPPT/GART/POR/ACADL	10
GO:0010675	GO:0010675	regulation of cellular carbohydrate metabolic process	10/678	144/14661	0.13055060483756	0.416279341860586	0.361371357106393	PTK2B/FAM3C/ARPP19/ADIPOR1/PTPN2/SNCA/TP53/BAD/IGF1/IGFBP4	10
GO:0006909	GO:0006909	phagocytosis	14/678	217/14661	0.131265046170457	0.418293533004722	0.363119872860201	TYRO3/RAB20/ADORA1/MYO18A/MYO7A/RAB31/CDC42SE1/SCARB1/PLA2G5/SYT7/PRKCD/CNN2/VAV3/COLEC12	14
GO:0051604	GO:0051604	protein maturation	18/678	292/14661	0.131824184551251	0.418491628713932	0.363291839393428	TESC/SERPINE2/CHCHD4/TSPAN15/GLRX5/HSPD1/GLRX3/CASP3/SEC11A/PMPCB/ATP6AP2/ANXA2/BAD/AASDHPPT/GAS1/ADAM8/PGK1/RUNX1	18
GO:2001057	GO:2001057	reactive nitrogen species metabolic process	6/678	75/14661	0.132922476633051	0.418491628713932	0.363291839393428	EDN1/GCHFR/PTK2B/HSP90AA1/PTGIS/POR	6
GO:0015908	GO:0015908	fatty acid transport	7/678	92/14661	0.133299563161535	0.418491628713932	0.363291839393428	FABP5/EDN1/FABP3/PTGES/PLA2G5/PLA2G4A/APOE	7
GO:0031099	GO:0031099	regeneration	12/678	181/14661	0.133992854444363	0.418491628713932	0.363291839393428	RTN4RL1/UCP2/PTPRF/FOLR1/CCNA2/CTNNA1/HMOX1/IGF1/CDKN1A/ADM/JUN/RUNX1	12
GO:0010876	GO:0010876	lipid localization	25/678	427/14661	0.134315819426606	0.418491628713932	0.363291839393428	FABP5/EDN1/FABP3/GM2A/PLPPR4/SLCO3A1/PTGES/CHKA/SCARB1/PLA2G5/SYT7/VAPA/PRKCD/PTPN2/ALKBH7/ANXA2/PLIN3/STAR/LIMA1/PLA2G4A/VMP1/APOE/LPL/SOAT1/PNLIP	25
GO:1903311	GO:1903311	regulation of mRNA metabolic process	17/678	274/14661	0.134424457984108	0.418491628713932	0.363291839393428	SRSF9/MAPKAPK2/ZC3HAV1/CELF2/YBX3/HNRNPA0/GDNF/PRKCD/CNOT2/SMU1/ZFP36L2/HSPA8/TRAF3IP2/DAZAP1/SF3B4/IGF2BP1/POLR2G	17
GO:0031214	GO:0031214	biomineral tissue development	11/678	163/14661	0.134720059130412	0.418491628713932	0.363291839393428	MEF2C/GPM6B/SLC20A1/PTK2B/ATP2B1/FGFR2/IGF1/HEY1/WNT4/BMP2/LGR4	11
GO:0001768	GO:0001768	establishment of T cell polarity	2/678	14/14661	0.134728235666553	0.418491628713932	0.363291839393428	SCRIB/TRAF3IP2	2
GO:0002323	GO:0002323	natural killer cell activation involved in immune response	2/678	14/14661	0.134728235666553	0.418491628713932	0.363291839393428	LAMP1/PGLYRP1	2
GO:0003188	GO:0003188	heart valve formation	2/678	14/14661	0.134728235666553	0.418491628713932	0.363291839393428	SCX/HEY1	2
GO:0003207	GO:0003207	cardiac chamber formation	2/678	14/14661	0.134728235666553	0.418491628713932	0.363291839393428	MEF2C/BMP2	2
GO:0006004	GO:0006004	fucose metabolic process	2/678	14/14661	0.134728235666553	0.418491628713932	0.363291839393428	POFUT2/FUCA1	2
GO:0006577	GO:0006577	amino-acid betaine metabolic process	2/678	14/14661	0.134728235666553	0.418491628713932	0.363291839393428	POR/ACADL	2
GO:0006704	GO:0006704	glucocorticoid biosynthetic process	2/678	14/14661	0.134728235666553	0.418491628713932	0.363291839393428	WNT4/BMP2	2
GO:0030852	GO:0030852	regulation of granulocyte differentiation	2/678	14/14661	0.134728235666553	0.418491628713932	0.363291839393428	TESC/RUNX1	2
GO:0034374	GO:0034374	low-density lipoprotein particle remodeling	2/678	14/14661	0.134728235666553	0.418491628713932	0.363291839393428	PLA2G5/APOE	2
GO:0035791	GO:0035791	platelet-derived growth factor receptor-beta signaling pathway	2/678	14/14661	0.134728235666553	0.418491628713932	0.363291839393428	PDGFA/PTPN2	2
GO:0042538	GO:0042538	hyperosmotic salinity response	2/678	14/14661	0.134728235666553	0.418491628713932	0.363291839393428	AKR1B1/EFHD1	2
GO:0043649	GO:0043649	dicarboxylic acid catabolic process	2/678	14/14661	0.134728235666553	0.418491628713932	0.363291839393428	AASDHPPT/GLUL	2
GO:0045059	GO:0045059	positive thymic T cell selection	2/678	14/14661	0.134728235666553	0.418491628713932	0.363291839393428	ITPKB/PTPN2	2
GO:0045579	GO:0045579	positive regulation of B cell differentiation	2/678	14/14661	0.134728235666553	0.418491628713932	0.363291839393428	XBP1/BAD	2
GO:0046653	GO:0046653	tetrahydrofolate metabolic process	2/678	14/14661	0.134728235666553	0.418491628713932	0.363291839393428	AASDHPPT/GART	2
GO:0048711	GO:0048711	positive regulation of astrocyte differentiation	2/678	14/14661	0.134728235666553	0.418491628713932	0.363291839393428	SERPINE2/BMP2	2
GO:0051284	GO:0051284	positive regulation of sequestering of calcium ion	2/678	14/14661	0.134728235666553	0.418491628713932	0.363291839393428	GSTM2/GSTO1	2
GO:0051412	GO:0051412	response to corticosterone	2/678	14/14661	0.134728235666553	0.418491628713932	0.363291839393428	ATP2B1/FOSB	2
GO:0060330	GO:0060330	regulation of response to interferon-gamma	2/678	14/14661	0.134728235666553	0.418491628713932	0.363291839393428	CDC37/PTPN2	2
GO:0060334	GO:0060334	regulation of interferon-gamma-mediated signaling pathway	2/678	14/14661	0.134728235666553	0.418491628713932	0.363291839393428	CDC37/PTPN2	2
GO:0060628	GO:0060628	regulation of ER to Golgi vesicle-mediated transport	2/678	14/14661	0.134728235666553	0.418491628713932	0.363291839393428	STX18/GAS1	2
GO:0071871	GO:0071871	response to epinephrine	2/678	14/14661	0.134728235666553	0.418491628713932	0.363291839393428	SNCA/SIRT2	2
GO:0072075	GO:0072075	metanephric mesenchyme development	2/678	14/14661	0.134728235666553	0.418491628713932	0.363291839393428	WT1/WNT4	2
GO:0072520	GO:0072520	seminiferous tubule development	2/678	14/14661	0.134728235666553	0.418491628713932	0.363291839393428	ING2/UBB	2
GO:0072567	GO:0072567	chemokine (C-X-C motif) ligand 2 production	2/678	14/14661	0.134728235666553	0.418491628713932	0.363291839393428	MBP/LPL	2
GO:0090239	GO:0090239	regulation of histone H4 acetylation	2/678	14/14661	0.134728235666553	0.418491628713932	0.363291839393428	TAF7/SMARCB1	2
GO:0097531	GO:0097531	mast cell migration	2/678	14/14661	0.134728235666553	0.418491628713932	0.363291839393428	KITLG/VEGFA	2
GO:0099116	GO:0099116	tRNA 5'-end processing	2/678	14/14661	0.134728235666553	0.418491628713932	0.363291839393428	HSD17B10/RPP25	2
GO:1901163	GO:1901163	regulation of trophoblast cell migration	2/678	14/14661	0.134728235666553	0.418491628713932	0.363291839393428	TIMP1/VEGFA	2
GO:1902902	GO:1902902	negative regulation of autophagosome assembly	2/678	14/14661	0.134728235666553	0.418491628713932	0.363291839393428	PINK1/FEZ2	2
GO:1903894	GO:1903894	regulation of IRE1-mediated unfolded protein response	2/678	14/14661	0.134728235666553	0.418491628713932	0.363291839393428	COPS5/DNAJB9	2
GO:2000341	GO:2000341	regulation of chemokine (C-X-C motif) ligand 2 production	2/678	14/14661	0.134728235666553	0.418491628713932	0.363291839393428	MBP/LPL	2
GO:0006606	GO:0006606	protein import into nucleus	10/678	145/14661	0.134804980519644	0.418491628713932	0.363291839393428	CHP2/PRKCD/HSP90AA1/TP53/TRAF3IP2/PIK3R1/HDAC3/CDKN1A/BAG3/NUP62CL	10
GO:0007269	GO:0007269	neurotransmitter secretion	10/678	145/14661	0.134804980519644	0.418491628713932	0.363291839393428	MEF2C/UNC13B/SCRIB/SYT7/RAP1B/DOC2B/SNCA/STXBP2/RPH3AL/RAP1A	10
GO:0099643	GO:0099643	signal release from synapse	10/678	145/14661	0.134804980519644	0.418491628713932	0.363291839393428	MEF2C/UNC13B/SCRIB/SYT7/RAP1B/DOC2B/SNCA/STXBP2/RPH3AL/RAP1A	10
GO:0021879	GO:0021879	forebrain neuron differentiation	4/678	43/14661	0.136156338762775	0.420430698845127	0.364975142729362	PLXNA1/UQCRQ/FGFR2/UBB	4
GO:0030521	GO:0030521	androgen receptor signaling pathway	4/678	43/14661	0.136156338762775	0.420430698845127	0.364975142729362	NCOR2/HDAC1/DNAJA1/KDM3A	4
GO:0032365	GO:0032365	intracellular lipid transport	4/678	43/14661	0.136156338762775	0.420430698845127	0.364975142729362	FABP3/SYT7/ANXA2/STAR	4
GO:0035384	GO:0035384	thioester biosynthetic process	4/678	43/14661	0.136156338762775	0.420430698845127	0.364975142729362	ACSBG1/SNCA/PPCS/PDHA1	4
GO:0071616	GO:0071616	acyl-CoA biosynthetic process	4/678	43/14661	0.136156338762775	0.420430698845127	0.364975142729362	ACSBG1/SNCA/PPCS/PDHA1	4
GO:1900271	GO:1900271	regulation of long-term synaptic potentiation	4/678	43/14661	0.136156338762775	0.420430698845127	0.364975142729362	ZDHHC2/ADORA1/APP/APOE	4
GO:1905710	GO:1905710	positive regulation of membrane permeability	4/678	43/14661	0.136156338762775	0.420430698845127	0.364975142729362	CHCHD10/BOK/TP53/ACAA2	4
GO:0009988	GO:0009988	cell-cell recognition	5/678	59/14661	0.136344660745382	0.420430698845127	0.364975142729362	FOLR1/CCT2/CCT5/CCT7/CCT3	5
GO:0017156	GO:0017156	calcium-ion regulated exocytosis	5/678	59/14661	0.136344660745382	0.420430698845127	0.364975142729362	UNC13B/SYT7/RAP1B/DOC2B/RPH3AL	5
GO:0048488	GO:0048488	synaptic vesicle endocytosis	5/678	59/14661	0.136344660745382	0.420430698845127	0.364975142729362	SH3GL2/AP3S1/SCRIB/SNCA/ACTG1	5
GO:0140238	GO:0140238	presynaptic endocytosis	5/678	59/14661	0.136344660745382	0.420430698845127	0.364975142729362	SH3GL2/AP3S1/SCRIB/SNCA/ACTG1	5
GO:0003014	GO:0003014	renal system process	8/678	110/14661	0.136872517164478	0.421543998628441	0.365941596293367	EDN1/ADORA1/MCAM/AKR1B1/FOLR1/ADM/MAGED2/SULF1	8
GO:0031623	GO:0031623	receptor internalization	8/678	110/14661	0.136872517164478	0.421543998628441	0.365941596293367	ANKRD13A/RAB31/SCRIB/CD63/SNCA/VEGFA/ANXA2/ADM	8
GO:0031400	GO:0031400	negative regulation of protein modification process	27/678	467/14661	0.137047753285531	0.4218266413551	0.366186957942235	PPP1R16B/TMED2/HSPB1/SH3GL2/PLEC/SMAD7/ARPP19/NCOA7/PRKCD/TAF7/PPP4R4/SMARCB1/PTPN2/SNCA/CASP3/GADD45A/SIRT2/PRKAR1A/QARS1/CDKN1A/APOE/SNX6/DNAJA1/JUN/KDM3A/BMP2/RGS2	27
GO:0006656	GO:0006656	phosphatidylcholine biosynthetic process	3/678	28/14661	0.137604565455774	0.421998467119831	0.366336119583333	FABP5/FABP3/CHKA	3
GO:0021591	GO:0021591	ventricular system development	3/678	28/14661	0.137604565455774	0.421998467119831	0.366336119583333	ATP1B2/ANP32B/CENPF	3
GO:0030149	GO:0030149	sphingolipid catabolic process	3/678	28/14661	0.137604565455774	0.421998467119831	0.366336119583333	GM2A/PRKCD/SMPDL3B	3
GO:0050685	GO:0050685	positive regulation of mRNA processing	3/678	28/14661	0.137604565455774	0.421998467119831	0.366336119583333	HSPA8/DAZAP1/SF3B4	3
GO:0060055	GO:0060055	angiogenesis involved in wound healing	3/678	28/14661	0.137604565455774	0.421998467119831	0.366336119583333	MCAM/XBP1/VEGFA	3
GO:2000819	GO:2000819	regulation of nucleotide-excision repair	3/678	28/14661	0.137604565455774	0.421998467119831	0.366336119583333	BCL7C/SMARCB1/DPF3	3
GO:0060627	GO:0060627	regulation of vesicle-mediated transport	28/678	487/14661	0.138181269558176	0.423510088748951	0.367648355634022	ANKRD13A/ZDHHC2/MYO18A/LAMP1/RAB31/SCARB1/SCRIB/PLA2G5/SYT7/MAPK3/RAP1B/PLD1/CD63/CNN2/DOC2B/SNX17/SNCA/HMOX1/VEGFA/CD2AP/STXBP2/ANXA2/PACSIN2/RPH3AL/STX18/APOE/RAP1A/GAS1	28
GO:0006937	GO:0006937	regulation of muscle contraction	11/678	164/14661	0.138783527685302	0.42487187320973	0.368830518305074	EDN1/GSTM2/ADORA1/SMAD7/MYBPC3/ATP2B1/GSTO1/HSP90AA1/PKP2/RGS2/DOCK4	11
GO:0098773	GO:0098773	skin epidermis development	7/678	93/14661	0.138793720354029	0.42487187320973	0.368830518305074	PDGFA/FST/FGFR2/HDAC1/GATA6/TNFRSF19/LGR4	7
GO:0051250	GO:0051250	negative regulation of lymphocyte activation	10/678	146/14661	0.139132161173545	0.425650086302117	0.369506083708001	TYRO3/HMGB3/SMAD7/SCRIB/PGLYRP1/PTPN2/CASP3/NDFIP1/PRKAR1A/RUNX1	10
GO:0001824	GO:0001824	blastocyst development	8/678	111/14661	0.141942278187188	0.433854602536735	0.376628409675111	ARHGDIG/PPP4R4/CNOT2/SMARCB1/COPS2/PSMC4/IGF1/SP3	8
GO:0034655	GO:0034655	nucleobase-containing compound catabolic process	22/678	372/14661	0.141985657419026	0.433854602536735	0.376628409675111	NT5E/MAPKAPK2/NUDT3/ZC3HAV1/YBX3/HNRNPA0/LSM6/DUT/GDNF/PRKCD/PDE10A/CNOT2/PHAX/SUCLG1/SND1/ZFP36L2/PNRC2/TRAF3IP2/VCP/IGF2BP1/RNH1/POLR2G	22
GO:0042476	GO:0042476	odontogenesis	9/678	129/14661	0.143329671745346	0.436048635388465	0.378533045695775	EDN1/FST/CTNNA1/FGFR2/HDAC1/ADM/GATA6/MSX1/BMP2	9
GO:0001885	GO:0001885	endothelial cell development	5/678	60/14661	0.143463102215387	0.436048635388465	0.378533045695775	PPP1R16B/RAP1B/VEGFA/RAP1A/F11R	5
GO:0032206	GO:0032206	positive regulation of telomere maintenance	5/678	60/14661	0.143463102215387	0.436048635388465	0.378533045695775	MAPK3/CCT2/CCT5/CCT7/CCT3	5
GO:0043112	GO:0043112	receptor metabolic process	5/678	60/14661	0.143463102215387	0.436048635388465	0.378533045695775	SCRIB/SNCA/FNTA/ANXA2/APOE	5
GO:0046854	GO:0046854	phosphatidylinositol phosphate biosynthetic process	5/678	60/14661	0.143463102215387	0.436048635388465	0.378533045695775	SOCS2/ITPKB/INPP1/PIK3R1/IP6K2	5
GO:0050994	GO:0050994	regulation of lipid catabolic process	5/678	60/14661	0.143463102215387	0.436048635388465	0.378533045695775	THRA/ADORA1/SCARB1/ETFBKMT/PRKCD	5
GO:0060389	GO:0060389	pathway-restricted SMAD protein phosphorylation	5/678	60/14661	0.143463102215387	0.436048635388465	0.378533045695775	SMAD7/ACVRL1/CSNK2B/BMP2/AMHR2	5
GO:0070613	GO:0070613	regulation of protein processing	5/678	60/14661	0.143463102215387	0.436048635388465	0.378533045695775	SERPINE2/ANXA2/GAS1/ADAM8/RUNX1	5
GO:0060326	GO:0060326	cell chemotaxis	16/678	258/14661	0.143480190077368	0.436048635388465	0.378533045695775	CCL17/EDN1/PADI2/HSPB1/HOXB9/PTK2B/PLEC/SEMA5A/MAPK3/PRKCD/CORO1B/PARVA/VEGFA/VAV3/ADAM8/DOCK4	16
GO:0016311	GO:0016311	dephosphorylation	19/678	315/14661	0.143643555829084	0.436282771129922	0.378736298516967	MEF2C/PPP1R16B/PINK1/PTPRE/ADORA1/PTPRD/PTPRF/ARPP19/PPM1A/SSH1/CHP2/INPP1/PRKCD/PPP4R4/PTPN2/CSNK2B/DUSP18/TNS3/BMP2	19
GO:0007596	GO:0007596	blood coagulation	13/678	202/14661	0.143825563618654	0.436573212329535	0.378988430006353	SERPINE2/EDN1/TYRO3/HSPB1/PDGFA/PRKCD/CLIC1/ANXA2/VAV3/ACTG1/PLA2G4A/APOE/F11R	13
GO:2001243	GO:2001243	negative regulation of intrinsic apoptotic signaling pathway	7/678	94/14661	0.14439627242287	0.437495751639053	0.37978928474196	PINK1/HSPB1/ING2/YBX3/XBP1/HDAC1/DNAJA1	7
GO:0019083	GO:0019083	viral transcription	4/678	44/14661	0.144648872376109	0.437495751639053	0.37978928474196	NUCKS1/SMARCB1/HDAC1/JUN	4
GO:0032309	GO:0032309	icosanoid secretion	4/678	44/14661	0.144648872376109	0.437495751639053	0.37978928474196	EDN1/PTGES/PLA2G5/PLA2G4A	4
GO:0046460	GO:0046460	neutral lipid biosynthetic process	4/678	44/14661	0.144648872376109	0.437495751639053	0.37978928474196	SCARB1/PCK2/PLA2G4A/LPL	4
GO:0046463	GO:0046463	acylglycerol biosynthetic process	4/678	44/14661	0.144648872376109	0.437495751639053	0.37978928474196	SCARB1/PCK2/PLA2G4A/LPL	4
GO:0090199	GO:0090199	regulation of release of cytochrome c from mitochondria	4/678	44/14661	0.144648872376109	0.437495751639053	0.37978928474196	PINK1/TP53/BAD/IGF1	4
GO:0030856	GO:0030856	regulation of epithelial cell differentiation	10/678	148/14661	0.148001835952423	0.439845146939444	0.381828790628289	MAFF/GDNF/ACVRL1/KRAS/FST/KLF7/VEGFA/BAD/F11R/BMP2	10
GO:0007093	GO:0007093	mitotic cell cycle checkpoint signaling	9/678	130/14661	0.148119480421291	0.439845146939444	0.381828790628289	BIRC5/CDCA8/CENPF/SPC25/NOP53/PSMG2/TP53/ZNF207/CDKN1A	9
GO:0035270	GO:0035270	endocrine system development	9/678	130/14661	0.148119480421291	0.439845146939444	0.381828790628289	THRA/EDN1/MAPK3/WT1/BAD/GATA6/NR0B1/WNT4/BMP2	9
GO:1902600	GO:1902600	proton transmembrane transport	9/678	130/14661	0.148119480421291	0.439845146939444	0.381828790628289	TESC/ATP6V0E1/UCP2/COX7A1/ATP5ME/CHP2/ATP5F1B/ATP6AP2/UQCRC1	9
GO:0003298	GO:0003298	physiological muscle hypertrophy	3/678	29/14661	0.148520381591746	0.439845146939444	0.381828790628289	EDN1/IGF1/RGS2	3
GO:0003301	GO:0003301	physiological cardiac muscle hypertrophy	3/678	29/14661	0.148520381591746	0.439845146939444	0.381828790628289	EDN1/IGF1/RGS2	3
GO:0010165	GO:0010165	response to X-ray	3/678	29/14661	0.148520381591746	0.439845146939444	0.381828790628289	NUCKS1/CASP3/TP53	3
GO:0010592	GO:0010592	positive regulation of lamellipodium assembly	3/678	29/14661	0.148520381591746	0.439845146939444	0.381828790628289	TWF2/HSP90AA1/PIK3R1	3
GO:0032366	GO:0032366	intracellular sterol transport	3/678	29/14661	0.148520381591746	0.439845146939444	0.381828790628289	SYT7/ANXA2/STAR	3
GO:0033688	GO:0033688	regulation of osteoblast proliferation	3/678	29/14661	0.148520381591746	0.439845146939444	0.381828790628289	SOX8/FGFR2/BMP2	3
GO:0042558	GO:0042558	pteridine-containing compound metabolic process	3/678	29/14661	0.148520381591746	0.439845146939444	0.381828790628289	FOLR1/AASDHPPT/GART	3
GO:0048147	GO:0048147	negative regulation of fibroblast proliferation	3/678	29/14661	0.148520381591746	0.439845146939444	0.381828790628289	TP53/PEX2/EMD	3
GO:0061049	GO:0061049	cell growth involved in cardiac muscle cell development	3/678	29/14661	0.148520381591746	0.439845146939444	0.381828790628289	EDN1/IGF1/RGS2	3
GO:0071295	GO:0071295	cellular response to vitamin	3/678	29/14661	0.148520381591746	0.439845146939444	0.381828790628289	FOLR1/ATP2B1/TRIM24	3
GO:0071353	GO:0071353	cellular response to interleukin-4	3/678	29/14661	0.148520381591746	0.439845146939444	0.381828790628289	TCF7/PTPN2/XBP1	3
GO:0097345	GO:0097345	mitochondrial outer membrane permeabilization	3/678	29/14661	0.148520381591746	0.439845146939444	0.381828790628289	CHCHD10/BOK/ACAA2	3
GO:0150117	GO:0150117	positive regulation of cell-substrate junction organization	3/678	29/14661	0.148520381591746	0.439845146939444	0.381828790628289	VEGFA/PIK3R1/WNT4	3
GO:1902235	GO:1902235	regulation of endoplasmic reticulum stress-induced intrinsic apoptotic signaling pathway	3/678	29/14661	0.148520381591746	0.439845146939444	0.381828790628289	BOK/PTPN2/XBP1	3
GO:1902751	GO:1902751	positive regulation of cell cycle G2/M phase transition	3/678	29/14661	0.148520381591746	0.439845146939444	0.381828790628289	APP/RCC2/MTA3	3
GO:0008654	GO:0008654	phospholipid biosynthetic process	15/678	241/14661	0.149749241850591	0.439845146939444	0.381828790628289	SOCS2/FABP5/FABP3/ITPKB/PDGFA/CHKA/VAPA/INPP1/PLD1/PIGX/PIK3R1/IDI1/IP6K2/ISYNA1/PLA2G4A	15
GO:0044403	GO:0044403	biological process involved in symbiotic interaction	15/678	241/14661	0.149749241850591	0.439845146939444	0.381828790628289	TYRO3/NUCKS1/LAMP1/SCARB1/VAPA/HSPD1/PGLYRP1/SMARCB1/SLC3A2/PPID/HDAC1/HSPA8/APOE/F11R/JUN	15
GO:0001819	GO:0001819	positive regulation of cytokine production	24/678	414/14661	0.150726250852081	0.439845146939444	0.381828790628289	MAPK13/EGR1/USP50/HSPB1/MAPKAPK2/ZC3HAV1/APP/AKAP12/SCRIB/MBP/STMP1/HSPD1/HSP90AA1/C1QTNF4/XBP1/HMOX1/ATP6AP2/PIK3R1/RGCC/GATA6/LPL/ADAM8/SULF1/RUNX1	24
GO:0051205	GO:0051205	protein insertion into membrane	5/678	61/14661	0.150738459049622	0.439845146939444	0.381828790628289	GET4/SGTA/OXA1L/HSP90AA1/SAMM50	5
GO:0051445	GO:0051445	regulation of meiotic cell cycle	5/678	61/14661	0.150738459049622	0.439845146939444	0.381828790628289	CDC16/SIRT2/MSX1/WNT4/NPPC	5
GO:0051926	GO:0051926	negative regulation of calcium ion transport	5/678	61/14661	0.150738459049622	0.439845146939444	0.381828790628289	GSTM2/C4orf3/VDAC1/GSTO1/GEM	5
GO:0001767	GO:0001767	establishment of lymphocyte polarity	2/678	15/14661	0.150908485317174	0.439845146939444	0.381828790628289	SCRIB/TRAF3IP2	2
GO:0003413	GO:0003413	chondrocyte differentiation involved in endochondral bone morphogenesis	2/678	15/14661	0.150908485317174	0.439845146939444	0.381828790628289	COL27A1/NPPC	2
GO:0006595	GO:0006595	polyamine metabolic process	2/678	15/14661	0.150908485317174	0.439845146939444	0.381828790628289	ODC1/SAT2	2
GO:0006620	GO:0006620	post-translational protein targeting to endoplasmic reticulum membrane	2/678	15/14661	0.150908485317174	0.439845146939444	0.381828790628289	GET4/SGTA	2
GO:0006978	GO:0006978	DNA damage response, signal transduction by p53 class mediator resulting in transcription of p21 class mediator	2/678	15/14661	0.150908485317174	0.439845146939444	0.381828790628289	TP53/CDKN1A	2
GO:0007096	GO:0007096	regulation of exit from mitosis	2/678	15/14661	0.150908485317174	0.439845146939444	0.381828790628289	SIRT2/RGCC	2
GO:0009263	GO:0009263	deoxyribonucleotide biosynthetic process	2/678	15/14661	0.150908485317174	0.439845146939444	0.381828790628289	DUT/ADK	2
GO:0009265	GO:0009265	2'-deoxyribonucleotide biosynthetic process	2/678	15/14661	0.150908485317174	0.439845146939444	0.381828790628289	DUT/ADK	2
GO:0010310	GO:0010310	regulation of hydrogen peroxide metabolic process	2/678	15/14661	0.150908485317174	0.439845146939444	0.381828790628289	PINK1/SNCA	2
GO:0010663	GO:0010663	positive regulation of striated muscle cell apoptotic process	2/678	15/14661	0.150908485317174	0.439845146939444	0.381828790628289	TP53/GATA6	2
GO:0010666	GO:0010666	positive regulation of cardiac muscle cell apoptotic process	2/678	15/14661	0.150908485317174	0.439845146939444	0.381828790628289	TP53/GATA6	2
GO:0010763	GO:0010763	positive regulation of fibroblast migration	2/678	15/14661	0.150908485317174	0.439845146939444	0.381828790628289	PAK3/AKAP12	2
GO:0010889	GO:0010889	regulation of sequestering of triglyceride	2/678	15/14661	0.150908485317174	0.439845146939444	0.381828790628289	PLIN3/LPL	2
GO:0010919	GO:0010919	regulation of inositol phosphate biosynthetic process	2/678	15/14661	0.150908485317174	0.439845146939444	0.381828790628289	PTK2B/SNCA	2
GO:0014819	GO:0014819	regulation of skeletal muscle contraction	2/678	15/14661	0.150908485317174	0.439845146939444	0.381828790628289	GSTM2/GSTO1	2
GO:0021984	GO:0021984	adenohypophysis development	2/678	15/14661	0.150908485317174	0.439845146939444	0.381828790628289	WNT4/BMP2	2
GO:0034375	GO:0034375	high-density lipoprotein particle remodeling	2/678	15/14661	0.150908485317174	0.439845146939444	0.381828790628289	SCARB1/APOE	2
GO:0035435	GO:0035435	phosphate ion transmembrane transport	2/678	15/14661	0.150908485317174	0.439845146939444	0.381828790628289	SLC20A1/SLC25A11	2
GO:0035795	GO:0035795	negative regulation of mitochondrial membrane permeability	2/678	15/14661	0.150908485317174	0.439845146939444	0.381828790628289	BOK/ACAA2	2
GO:0042159	GO:0042159	lipoprotein catabolic process	2/678	15/14661	0.150908485317174	0.439845146939444	0.381828790628289	ABHD17A/APOE	2
GO:0042178	GO:0042178	xenobiotic catabolic process	2/678	15/14661	0.150908485317174	0.439845146939444	0.381828790628289	GSTM2/GSTO1	2
GO:0043117	GO:0043117	positive regulation of vascular permeability	2/678	15/14661	0.150908485317174	0.439845146939444	0.381828790628289	VEGFA/APOE	2
GO:0045838	GO:0045838	positive regulation of membrane potential	2/678	15/14661	0.150908485317174	0.439845146939444	0.381828790628289	BAD/VCP	2
GO:0046068	GO:0046068	cGMP metabolic process	2/678	15/14661	0.150908485317174	0.439845146939444	0.381828790628289	PDE10A/NPPC	2
GO:0046385	GO:0046385	deoxyribose phosphate biosynthetic process	2/678	15/14661	0.150908485317174	0.439845146939444	0.381828790628289	DUT/ADK	2
GO:0046459	GO:0046459	short-chain fatty acid metabolic process	2/678	15/14661	0.150908485317174	0.439845146939444	0.381828790628289	PHYH/PCK2	2
GO:0048291	GO:0048291	isotype switching to IgG isotypes	2/678	15/14661	0.150908485317174	0.439845146939444	0.381828790628289	HSPD1/NDFIP1	2
GO:0051956	GO:0051956	negative regulation of amino acid transport	2/678	15/14661	0.150908485317174	0.439845146939444	0.381828790628289	ADORA1/RGS2	2
GO:0060572	GO:0060572	morphogenesis of an epithelial bud	2/678	15/14661	0.150908485317174	0.439845146939444	0.381828790628289	FGFR2/SULF1	2
GO:0061450	GO:0061450	trophoblast cell migration	2/678	15/14661	0.150908485317174	0.439845146939444	0.381828790628289	TIMP1/VEGFA	2
GO:0090594	GO:0090594	inflammatory response to wounding	2/678	15/14661	0.150908485317174	0.439845146939444	0.381828790628289	TIMP1/HMOX1	2
GO:0099638	GO:0099638	endosome to plasma membrane protein transport	2/678	15/14661	0.150908485317174	0.439845146939444	0.381828790628289	ZDHHC2/SCRIB	2
GO:1901836	GO:1901836	regulation of transcription of nucleolar large rRNA by RNA polymerase I	2/678	15/14661	0.150908485317174	0.439845146939444	0.381828790628289	NOP53/SMARCB1	2
GO:1902931	GO:1902931	negative regulation of alcohol biosynthetic process	2/678	15/14661	0.150908485317174	0.439845146939444	0.381828790628289	APOE/BMP2	2
GO:1903799	GO:1903799	negative regulation of miRNA maturation	2/678	15/14661	0.150908485317174	0.439845146939444	0.381828790628289	NCOR2/TP53	2
GO:1905906	GO:1905906	regulation of amyloid fibril formation	2/678	15/14661	0.150908485317174	0.439845146939444	0.381828790628289	APP/APOE	2
GO:2000651	GO:2000651	positive regulation of sodium ion transmembrane transporter activity	2/678	15/14661	0.150908485317174	0.439845146939444	0.381828790628289	TESC/CHP2	2
GO:2001169	GO:2001169	regulation of ATP biosynthetic process	2/678	15/14661	0.150908485317174	0.439845146939444	0.381828790628289	PINK1/VCP	2
GO:0002791	GO:0002791	regulation of peptide secretion	11/678	167/14661	0.151359945765954	0.44039905924072	0.382309640912945	UCP2/ADORA1/SYT7/DOC2B/KLF7/PIM3/BAD/PFKL/PCK2/RPH3AL/GLUL	11
GO:0048017	GO:0048017	inositol lipid-mediated signaling	11/678	167/14661	0.151359945765954	0.44039905924072	0.382309640912945	SERPINE2/EDN1/PPP1R16B/TYRO3/PDGFA/PLD1/NOP53/SIRT2/PIK3R1/IGF1/PDGFC	11
GO:1905952	GO:1905952	regulation of lipid localization	11/678	167/14661	0.151359945765954	0.44039905924072	0.382309640912945	EDN1/FABP3/PTGES/SCARB1/PRKCD/PTPN2/ANXA2/PLIN3/PLA2G4A/APOE/LPL	11
GO:0030500	GO:0030500	regulation of bone mineralization	6/678	78/14661	0.151712068098971	0.440915924193329	0.382758330460041	MEF2C/GPM6B/PTK2B/ATP2B1/WNT4/BMP2	6
GO:0051966	GO:0051966	regulation of synaptic transmission, glutamatergic	6/678	78/14661	0.151712068098971	0.440915924193329	0.382758330460041	SERPINE2/MEF2C/PLPPR4/ADORA1/PTK2B/GLUL	6
GO:0031667	GO:0031667	response to nutrient levels	25/678	434/14661	0.152048464254327	0.44163961973642	0.383386569275279	UCP2/PLEC/FOLR1/ATP2B1/MAPK3/SESN3/EIF2S1/XBP1/HMOX1/TP53/SIRT2/PLIN3/HSPA8/PCK2/POR/TRIM24/ATF3/NUCB2/CDKN1A/APOE/ADM/LPL/ASNS/WNT4/GLUL	25
GO:0051170	GO:0051170	import into nucleus	10/678	149/14661	0.15254265404589	0.442095437890306	0.383782264204861	CHP2/PRKCD/HSP90AA1/TP53/TRAF3IP2/PIK3R1/HDAC3/CDKN1A/BAG3/NUP62CL	10
GO:0032147	GO:0032147	activation of protein kinase activity	9/678	131/14661	0.152988394152689	0.442095437890306	0.383782264204861	PINK1/PTK2B/TPX2/CAMKK2/PRKCD/VEGFA/RGCC/IGF1/PDGFC	9
GO:0002269	GO:0002269	leukocyte activation involved in inflammatory response	4/678	45/14661	0.153342560866978	0.442095437890306	0.383782264204861	APP/SNCA/TRAF3IP2/JUN	4
GO:0002686	GO:0002686	negative regulation of leukocyte migration	4/678	45/14661	0.153342560866978	0.442095437890306	0.383782264204861	PADI2/ADORA1/CNN2/HMOX1	4
GO:0009299	GO:0009299	mRNA transcription	4/678	45/14661	0.153342560866978	0.442095437890306	0.383782264204861	TAF10/TAF7/TP53/ANXA2	4
GO:0032892	GO:0032892	positive regulation of organic acid transport	4/678	45/14661	0.153342560866978	0.442095437890306	0.383782264204861	EDN1/FABP3/PTGES/PLA2G4A	4
GO:0035272	GO:0035272	exocrine system development	4/678	45/14661	0.153342560866978	0.442095437890306	0.383782264204861	PLXNA1/PDGFA/POLB/FGFR2	4
GO:0042304	GO:0042304	regulation of fatty acid biosynthetic process	4/678	45/14661	0.153342560866978	0.442095437890306	0.383782264204861	FABP5/EIF6/ACADVL/ACADL	4
GO:0055010	GO:0055010	ventricular cardiac muscle tissue morphogenesis	4/678	45/14661	0.153342560866978	0.442095437890306	0.383782264204861	SMAD7/MYBPC3/FGFR2/PKP2	4
GO:0060043	GO:0060043	regulation of cardiac muscle cell proliferation	4/678	45/14661	0.153342560866978	0.442095437890306	0.383782264204861	MEF2C/FGFR2/GATA6/RUNX1	4
GO:0060443	GO:0060443	mammary gland morphogenesis	4/678	45/14661	0.153342560866978	0.442095437890306	0.383782264204861	DDR1/SCRIB/FGFR2/WNT4	4
GO:1901861	GO:1901861	regulation of muscle tissue development	4/678	45/14661	0.153342560866978	0.442095437890306	0.383782264204861	MEF2C/YBX3/CENPF/SIRT2	4
GO:2000273	GO:2000273	positive regulation of signaling receptor activity	4/678	45/14661	0.153342560866978	0.442095437890306	0.383782264204861	EDN1/PINK1/ADORA1/HDAC1	4
GO:0050817	GO:0050817	coagulation	13/678	205/14661	0.155330003983236	0.447570034282367	0.388534751606629	SERPINE2/EDN1/TYRO3/HSPB1/PDGFA/PRKCD/CLIC1/ANXA2/VAV3/ACTG1/PLA2G4A/APOE/F11R	13
GO:1902106	GO:1902106	negative regulation of leukocyte differentiation	7/678	96/14661	0.155918181143828	0.449008824786841	0.389783763087404	HMGB3/SMAD7/PGLYRP1/PTPN2/PIK3R1/TMEM176A/RUNX1	7
GO:0051656	GO:0051656	establishment of organelle localization	23/678	397/14661	0.157509277716674	0.453329173372218	0.393534250018829	PINK1/TMED2/CENPA/MYO7A/LAMP1/DOCK7/BIRC5/AP3S1/LMNB1/CDCA8/SCRIB/CENPF/EIF6/TRAPPC1/ARMCX3/CSNK1D/SNCA/HMOX1/STXBP2/COPS5/DCTN2/UBB/GEM	23
GO:0001937	GO:0001937	negative regulation of endothelial cell proliferation	5/678	62/14661	0.158165468869922	0.453329173372218	0.393534250018829	MEF2C/ACVRL1/RGCC/APOE/SULF1	5
GO:0019229	GO:0019229	regulation of vasoconstriction	5/678	62/14661	0.158165468869922	0.453329173372218	0.393534250018829	EDN1/SMTNL2/ATP2B1/ADM/DOCK4	5
GO:0040014	GO:0040014	regulation of multicellular organism growth	5/678	62/14661	0.158165468869922	0.453329173372218	0.393534250018829	SOCS2/APP/PLAC8/IGF1/NPPC	5
GO:0051310	GO:0051310	metaphase plate congression	5/678	62/14661	0.158165468869922	0.453329173372218	0.393534250018829	BIRC5/CDCA8/CENPF/DCTN2/GEM	5
GO:1903578	GO:1903578	regulation of ATP metabolic process	5/678	62/14661	0.158165468869922	0.453329173372218	0.393534250018829	PINK1/APP/EIF6/IGF1/VCP	5
GO:0008625	GO:0008625	extrinsic apoptotic signaling pathway via death domain receptors	6/678	79/14661	0.158225694861217	0.453329173372218	0.393534250018829	HMOX1/BAD/PIK3R1/ATF3/DAPK1/BAG3	6
GO:0032092	GO:0032092	positive regulation of protein binding	6/678	79/14661	0.158225694861217	0.453329173372218	0.393534250018829	TIAM1/APP/BAMBI/ANXA2/APOE/BMP2	6
GO:0048708	GO:0048708	astrocyte differentiation	6/678	79/14661	0.158225694861217	0.453329173372218	0.393534250018829	SERPINE2/SOX8/APP/MAPK3/KRAS/BMP2	6
GO:0006376	GO:0006376	mRNA splice site selection	3/678	30/14661	0.159703909649183	0.455498622667591	0.395417545097894	SRSF9/PSIP1/CELF2	3
GO:0007176	GO:0007176	regulation of epidermal growth factor-activated receptor activity	3/678	30/14661	0.159703909649183	0.455498622667591	0.395417545097894	ADORA1/APP/SNX6	3
GO:0051497	GO:0051497	negative regulation of stress fiber assembly	3/678	30/14661	0.159703909649183	0.455498622667591	0.395417545097894	CGNL1/PIK3R1/F11R	3
GO:0051567	GO:0051567	histone H3-K9 methylation	3/678	30/14661	0.159703909649183	0.455498622667591	0.395417545097894	RIF1/SMARCB1/KDM3A	3
GO:0051973	GO:0051973	positive regulation of telomerase activity	3/678	30/14661	0.159703909649183	0.455498622667591	0.395417545097894	MAPK3/HSP90AA1/CCT2	3
GO:0061384	GO:0061384	heart trabecula morphogenesis	3/678	30/14661	0.159703909649183	0.455498622667591	0.395417545097894	FHL2/ADAMTS1/HEY1	3
GO:0071480	GO:0071480	cellular response to gamma radiation	3/678	30/14661	0.159703909649183	0.455498622667591	0.395417545097894	EGR1/TP53/CDKN1A	3
GO:2000515	GO:2000515	negative regulation of CD4-positive, alpha-beta T cell activation	3/678	30/14661	0.159703909649183	0.455498622667591	0.395417545097894	SMAD7/NDFIP1/RUNX1	3
GO:0090087	GO:0090087	regulation of peptide transport	11/678	169/14661	0.160059086012397	0.456254157194955	0.396073423278814	UCP2/ADORA1/SYT7/DOC2B/KLF7/PIM3/BAD/PFKL/PCK2/RPH3AL/GLUL	11
GO:0051054	GO:0051054	positive regulation of DNA metabolic process	17/678	282/14661	0.160226547928755	0.456474054809431	0.39626431600727	PAK3/BCL7C/RIF1/PTK2B/USP1/MAPK3/PRKCD/WT1/SMARCB1/HSP90AA1/CCT2/RGCC/SPIDR/CCT5/CCT7/CCT3/DPF3	17
GO:0072659	GO:0072659	protein localization to plasma membrane	16/678	263/14661	0.160509091215481	0.457021378593263	0.396739446811638	TESC/ZDHHC2/TSPAN15/TMED2/VAMP5/RAB31/SLMAP/MAP7/SCRIB/TMEM59/KRT18/PPIL2/PIK3R1/RAP1A/F11R/PKP2	16
GO:0070167	GO:0070167	regulation of biomineral tissue development	7/678	97/14661	0.161833091151368	0.460100311670009	0.399412263145523	MEF2C/GPM6B/PTK2B/ATP2B1/HEY1/WNT4/BMP2	7
GO:1902414	GO:1902414	protein localization to cell junction	7/678	97/14661	0.161833091151368	0.460100311670009	0.399412263145523	ZDHHC2/HSPB1/SCRIB/CGNL1/ACTG1/RAP1A/F11R	7
GO:0043087	GO:0043087	regulation of GTPase activity	19/678	321/14661	0.162149630670068	0.460100311670009	0.399412263145523	CCL17/TMED2/TIAM1/PTK2B/PLXNA1/DOCK7/RASGEF1C/RCC2/SCRIB/RANGAP1/EIF2S1/RASA3/PLXNA4/DOCK9/VAV3/NET1/RAP1A/F11R/WNT4	19
GO:0006778	GO:0006778	porphyrin-containing compound metabolic process	4/678	46/14661	0.162227692005531	0.460100311670009	0.399412263145523	ABCB10/HMOX2/HMOX1/UROD	4
GO:0018198	GO:0018198	peptidyl-cysteine modification	4/678	46/14661	0.162227692005531	0.460100311670009	0.399412263145523	CHCHD4/ZDHHC2/NCOA7/PRDX3	4
GO:0035094	GO:0035094	response to nicotine	4/678	46/14661	0.162227692005531	0.460100311670009	0.399412263145523	EDN1/HMOX1/CASP3/BAD	4
GO:0061178	GO:0061178	regulation of insulin secretion involved in cellular response to glucose stimulus	4/678	46/14661	0.162227692005531	0.460100311670009	0.399412263145523	UCP2/KLF7/PIM3/BAD	4
GO:0051224	GO:0051224	negative regulation of protein transport	8/678	115/14661	0.163126593675117	0.462131056297108	0.401175148948482	UCP2/RANGAP1/KLF7/PIM3/NDFIP1/PFKL/APOE/BAG3	8
GO:0090100	GO:0090100	positive regulation of transmembrane receptor protein serine/threonine kinase signaling pathway	8/678	115/14661	0.163126593675117	0.462131056297108	0.401175148948482	ING2/ACVRL1/TGFB1I1/CSNK2B/GATA6/MSX1/SULF1/BMP2	8
GO:1900542	GO:1900542	regulation of purine nucleotide metabolic process	6/678	80/14661	0.16485897405471	0.46626090071833	0.404760259553455	PINK1/APP/EIF6/SNCA/IGF1/VCP	6
GO:0003170	GO:0003170	heart valve development	5/678	63/14661	0.165738695901255	0.46626090071833	0.404760259553455	MEF2C/SCX/ADAMTS9/HEY1/BMP2	5
GO:0006940	GO:0006940	regulation of smooth muscle contraction	5/678	63/14661	0.165738695901255	0.46626090071833	0.404760259553455	EDN1/ADORA1/ATP2B1/RGS2/DOCK4	5
GO:0032024	GO:0032024	positive regulation of insulin secretion	5/678	63/14661	0.165738695901255	0.46626090071833	0.404760259553455	DOC2B/BAD/PCK2/RPH3AL/GLUL	5
GO:0032722	GO:0032722	positive regulation of chemokine production	5/678	63/14661	0.165738695901255	0.46626090071833	0.404760259553455	EGR1/APP/MBP/HMOX1/LPL	5
GO:0120032	GO:0120032	regulation of plasma membrane bounded cell projection assembly	12/678	189/14661	0.166251413836523	0.46626090071833	0.404760259553455	PPP1R16B/EVL/RCC2/ADAMTS16/PLD1/PRKCD/TWF2/HSP90AA1/CDC42EP3/PIK3R1/CDC42EP5/PODXL	12
GO:0010976	GO:0010976	positive regulation of neuron projection development	10/678	152/14661	0.166577959126927	0.46626090071833	0.404760259553455	PAK3/ATP1B2/PTK2B/CREB3L2/TWF2/VEGFA/APOE/RAP1A/SERPINI1/RGS2	10
GO:0051494	GO:0051494	negative regulation of cytoskeleton organization	10/678	152/14661	0.166577959126927	0.46626090071833	0.404760259553455	TPX2/SSH1/CGNL1/PRKCD/CORO1B/TWF2/SNCA/PIK3R1/LIMA1/F11R	10
GO:0050727	GO:0050727	regulation of inflammatory response	20/678	342/14661	0.167391345315853	0.46626090071833	0.404760259553455	MAPK13/TYRO3/ADORA1/NT5E/APP/PTGES/PSMB4/PRKCD/PGLYRP1/PSMA1/PTPN2/PSMA6/SNCA/NDFIP1/PTGIS/IGF1/SMPDL3B/APOE/LPL/ADAM8	20
GO:0002834	GO:0002834	regulation of response to tumor cell	2/678	16/14661	0.167444308429713	0.46626090071833	0.404760259553455	HSPD1/DAPK1	2
GO:0006977	GO:0006977	DNA damage response, signal transduction by p53 class mediator resulting in cell cycle arrest	2/678	16/14661	0.167444308429713	0.46626090071833	0.404760259553455	TP53/CDKN1A	2
GO:0010744	GO:0010744	positive regulation of macrophage derived foam cell differentiation	2/678	16/14661	0.167444308429713	0.46626090071833	0.404760259553455	PLA2G5/LPL	2
GO:0014067	GO:0014067	negative regulation of phosphatidylinositol 3-kinase signaling	2/678	16/14661	0.167444308429713	0.46626090071833	0.404760259553455	SERPINE2/NOP53	2
GO:0020027	GO:0020027	hemoglobin metabolic process	2/678	16/14661	0.167444308429713	0.46626090071833	0.404760259553455	ABCB10/PRMT1	2
GO:0030575	GO:0030575	nuclear body organization	2/678	16/14661	0.167444308429713	0.46626090071833	0.404760259553455	USP50/HABP4	2
GO:0032328	GO:0032328	alanine transport	2/678	16/14661	0.167444308429713	0.46626090071833	0.404760259553455	SLC3A2/SFXN1	2
GO:0042772	GO:0042772	DNA damage response, signal transduction resulting in transcription	2/678	16/14661	0.167444308429713	0.46626090071833	0.404760259553455	TP53/CDKN1A	2
GO:0045947	GO:0045947	negative regulation of translational initiation	2/678	16/14661	0.167444308429713	0.46626090071833	0.404760259553455	EIF4EBP1/EIF2S1	2
GO:0045956	GO:0045956	positive regulation of calcium ion-dependent exocytosis	2/678	16/14661	0.167444308429713	0.46626090071833	0.404760259553455	SYT7/DOC2B	2
GO:0055119	GO:0055119	relaxation of cardiac muscle	2/678	16/14661	0.167444308429713	0.46626090071833	0.404760259553455	GSTM2/RGS2	2
GO:0060088	GO:0060088	auditory receptor cell stereocilium organization	2/678	16/14661	0.167444308429713	0.46626090071833	0.404760259553455	MYO7A/SCRIB	2
GO:0060841	GO:0060841	venous blood vessel development	2/678	16/14661	0.167444308429713	0.46626090071833	0.404760259553455	ACVRL1/VEGFA	2
GO:0061101	GO:0061101	neuroendocrine cell differentiation	2/678	16/14661	0.167444308429713	0.46626090071833	0.404760259553455	WNT4/BMP2	2
GO:0071816	GO:0071816	tail-anchored membrane protein insertion into ER membrane	2/678	16/14661	0.167444308429713	0.46626090071833	0.404760259553455	GET4/SGTA	2
GO:0072109	GO:0072109	glomerular mesangium development	2/678	16/14661	0.167444308429713	0.46626090071833	0.404760259553455	EGR1/WT1	2
GO:0072578	GO:0072578	neurotransmitter-gated ion channel clustering	2/678	16/14661	0.167444308429713	0.46626090071833	0.404760259553455	ZDHHC2/APOE	2
GO:0090399	GO:0090399	replicative senescence	2/678	16/14661	0.167444308429713	0.46626090071833	0.404760259553455	TP53/CDKN1A	2
GO:1901550	GO:1901550	regulation of endothelial cell development	2/678	16/14661	0.167444308429713	0.46626090071833	0.404760259553455	VEGFA/F11R	2
GO:1903140	GO:1903140	regulation of establishment of endothelial barrier	2/678	16/14661	0.167444308429713	0.46626090071833	0.404760259553455	VEGFA/F11R	2
GO:1903358	GO:1903358	regulation of Golgi organization	2/678	16/14661	0.167444308429713	0.46626090071833	0.404760259553455	MAPK3/STX18	2
GO:1903729	GO:1903729	regulation of plasma membrane organization	2/678	16/14661	0.167444308429713	0.46626090071833	0.404760259553455	PRKCD/ANXA2	2
GO:0032612	GO:0032612	interleukin-1 production	7/678	98/14661	0.167847512484771	0.466869195430949	0.405288319112781	EGR1/USP50/HSPB1/APP/STMP1/IGF1/LPL	7
GO:0032652	GO:0032652	regulation of interleukin-1 production	7/678	98/14661	0.167847512484771	0.466869195430949	0.405288319112781	EGR1/USP50/HSPB1/APP/STMP1/IGF1/LPL	7
GO:0045667	GO:0045667	regulation of osteoblast differentiation	9/678	134/14661	0.168057611635357	0.467196462709072	0.405572419255496	MEF2C/CLIC1/BAMBI/FGFR2/IGF1/CEBPD/WNT4/BMP2/NPPC	9
GO:0008380	GO:0008380	RNA splicing	22/678	382/14661	0.170630942013294	0.472813631946759	0.410448673891257	SRSF9/PSIP1/CELF2/ZCRB1/RP9/TAF10/LSM6/HABP4/SNRNP27/LSM3/FAM50A/CRNKL1/WT1/HNRNPH3/SMU1/TSEN34/PRPF38A/HSPA8/PIK3R1/DAZAP1/SF3B4/PRMT1	22
GO:0030224	GO:0030224	monocyte differentiation	3/678	31/14661	0.171133456323777	0.472813631946759	0.410448673891257	VEGFA/SP3/JUN	3
GO:0035308	GO:0035308	negative regulation of protein dephosphorylation	3/678	31/14661	0.171133456323777	0.472813631946759	0.410448673891257	PPP1R16B/ARPP19/PPP4R4	3
GO:0040020	GO:0040020	regulation of meiotic nuclear division	3/678	31/14661	0.171133456323777	0.472813631946759	0.410448673891257	SIRT2/MSX1/WNT4	3
GO:0060351	GO:0060351	cartilage development involved in endochondral bone morphogenesis	3/678	31/14661	0.171133456323777	0.472813631946759	0.410448673891257	COL27A1/POR/NPPC	3
GO:0061311	GO:0061311	cell surface receptor signaling pathway involved in heart development	3/678	31/14661	0.171133456323777	0.472813631946759	0.410448673891257	HEY1/MSX1/BMP2	3
GO:0062098	GO:0062098	regulation of programmed necrotic cell death	3/678	31/14661	0.171133456323777	0.472813631946759	0.410448673891257	BOK/YBX3/TP53	3
GO:0090075	GO:0090075	relaxation of muscle	3/678	31/14661	0.171133456323777	0.472813631946759	0.410448673891257	GSTM2/ADORA1/RGS2	3
GO:0006401	GO:0006401	RNA catabolic process	16/678	266/14661	0.171219719190739	0.472813631946759	0.410448673891257	MAPKAPK2/ZC3HAV1/YBX3/HNRNPA0/LSM6/GDNF/PRKCD/CNOT2/PHAX/SND1/ZFP36L2/PNRC2/TRAF3IP2/IGF2BP1/RNH1/POLR2G	16
GO:0035850	GO:0035850	epithelial cell differentiation involved in kidney development	4/678	47/14661	0.171294372792742	0.472813631946759	0.410448673891257	MEF2C/GDNF/WT1/PODXL	4
GO:0038084	GO:0038084	vascular endothelial growth factor signaling pathway	4/678	47/14661	0.171294372792742	0.472813631946759	0.410448673891257	HSPB1/CD63/VEGFA/TSPAN12	4
GO:1902459	GO:1902459	positive regulation of stem cell population maintenance	4/678	47/14661	0.171294372792742	0.472813631946759	0.410448673891257	BCL7C/ING2/SMARCB1/HDAC1	4
GO:1904707	GO:1904707	positive regulation of vascular associated smooth muscle cell proliferation	4/678	47/14661	0.171294372792742	0.472813631946759	0.410448673891257	EDN1/IGF1/ADAMTS1/JUN	4
GO:0042100	GO:0042100	B cell proliferation	6/678	81/14661	0.171608380747606	0.472905537785388	0.410528457186491	MEF2C/PRKCD/HSPD1/CASP3/VAV3/CDKN1A	6
GO:0050871	GO:0050871	positive regulation of B cell activation	6/678	81/14661	0.171608380747606	0.472905537785388	0.410528457186491	MEF2C/RIF1/XBP1/VAV3/BAD/CDKN1A	6
GO:0071229	GO:0071229	cellular response to acid chemical	6/678	81/14661	0.171608380747606	0.472905537785388	0.410528457186491	COL4A1/PLEC/SESN3/XBP1/VEGFA/PDGFC	6
GO:0042110	GO:0042110	T cell activation	26/678	461/14661	0.171849456260278	0.47331179942204	0.410881132191503	VNN1/EGR1/ITPKB/SMAD7/SCRIB/TCF7/HSPD1/SMARCB1/PTPN2/KITLG/XBP1/CASP3/TP53/NDFIP1/PRKAR1A/KDELR1/ZFP36L2/BAD/TRAF3IP2/PIK3R1/IGF1/SP3/EFNB1/WNT4/ADAM8/RUNX1	26
GO:0035296	GO:0035296	regulation of tube diameter	9/678	135/14661	0.173230505060678	0.476428903354656	0.413587084577553	EDN1/SMTNL2/ADORA1/ATP2B1/APOE/ADM/RGS2/NPPC/DOCK4	9
GO:0097746	GO:0097746	blood vessel diameter maintenance	9/678	135/14661	0.173230505060678	0.476428903354656	0.413587084577553	EDN1/SMTNL2/ADORA1/ATP2B1/APOE/ADM/RGS2/NPPC/DOCK4	9
GO:0032922	GO:0032922	circadian regulation of gene expression	5/678	64/14661	0.173452548906325	0.476428903354656	0.413587084577553	EGR1/CSNK1D/HDAC1/HDAC3/LGR4	5
GO:0050709	GO:0050709	negative regulation of protein secretion	5/678	64/14661	0.173452548906325	0.476428903354656	0.413587084577553	UCP2/KLF7/PIM3/PFKL/APOE	5
GO:0070972	GO:0070972	protein localization to endoplasmic reticulum	5/678	64/14661	0.173452548906325	0.476428903354656	0.413587084577553	VAPA/GET4/SGTA/MAN1A1/KDELR1	5
GO:0043487	GO:0043487	regulation of RNA stability	11/678	172/14661	0.1735647141371	0.476478036528464	0.413629736998446	MAPKAPK2/YBX3/HNRNPA0/GDNF/PRKCD/CNOT2/PHAX/ZFP36L2/TRAF3IP2/IGF2BP1/POLR2G	11
GO:0050673	GO:0050673	epithelial cell proliferation	25/678	442/14661	0.173869930583794	0.476783471541119	0.413894884590295	MEF2C/PPP1R16B/PURA/SEMA5A/SCARB1/ACVRL1/FST/MTA3/XBP1/HMOX1/VEGFA/ZNF703/FGFR2/PEX2/BAD/RGCC/IGF1/TRIM24/APOE/JUN/GLUL/SULF1/BMP2/LGR4/IGFBP4	25
GO:0110149	GO:0110149	regulation of biomineralization	7/678	99/14661	0.17395898724215	0.476783471541119	0.413894884590295	MEF2C/GPM6B/PTK2B/ATP2B1/HEY1/WNT4/BMP2	7
GO:1904035	GO:1904035	regulation of epithelial cell apoptotic process	7/678	99/14661	0.17395898724215	0.476783471541119	0.413894884590295	BOK/SEMA5A/EIF2S1/HMOX1/BAD/RGCC/ANGPTL4	7
GO:0055074	GO:0055074	calcium ion homeostasis	17/678	286/14661	0.174056895181486	0.47679325108251	0.413903374192802	BOK/EDN1/GSTM2/ADORA1/SLC24A5/NT5E/JSRP1/PTK2B/APP/ATP2B1/TMCO1/GSTO1/SNCA/RASA3/TRIM24/APOE/ADM	17
GO:0010951	GO:0010951	negative regulation of endopeptidase activity	12/678	191/14661	0.174875980792657	0.478259311107191	0.415176058295622	SERPINE2/SPINT2/BIRC5/APP/SNCA/TIMP1/VEGFA/ANXA2/POR/PRDX3/GPI/SERPINI1	12
GO:0060491	GO:0060491	regulation of cell projection assembly	12/678	191/14661	0.174875980792657	0.478259311107191	0.415176058295622	PPP1R16B/EVL/RCC2/ADAMTS16/PLD1/PRKCD/TWF2/HSP90AA1/CDC42EP3/PIK3R1/CDC42EP5/PODXL	12
GO:0072593	GO:0072593	reactive oxygen species metabolic process	12/678	191/14661	0.174875980792657	0.478259311107191	0.415176058295622	EDN1/PINK1/PTK2B/EIF6/PRKCD/VDAC1/SNCA/GADD45A/TP53/SIRT2/CDKN1A/PRDX3	12
GO:0006470	GO:0006470	protein dephosphorylation	14/678	229/14661	0.175680347942892	0.48019928529117	0.416860146438173	PPP1R16B/PINK1/PTPRE/ADORA1/PTPRD/PTPRF/ARPP19/PPM1A/SSH1/PRKCD/PPP4R4/PTPN2/CSNK2B/DUSP18	14
GO:0099173	GO:0099173	postsynapse organization	10/678	154/14661	0.17626871976684	0.481547086325195	0.418030170121303	PAK3/ABHD17A/ZDHHC2/PTPRD/GDNF/FNTA/ACTG1/HSPA8/TMEM108/APOE	10
GO:0007059	GO:0007059	chromosome segregation	20/678	345/14661	0.176976275398938	0.483218852439889	0.419481427315405	BCL7C/KIF23/RAD21/PRC1/KMT5A/BIRC5/RCC2/CENPW/SYCE2/CDCA8/CENPF/SPC25/PSMG2/SMARCB1/CDC16/SIRT2/ZNF207/DCTN2/GEM/DPF3	20
GO:0009991	GO:0009991	response to extracellular stimulus	26/678	463/14661	0.177397204063416	0.484106624911719	0.420252101020983	UCP2/PLEC/FOLR1/ATP2B1/MAPK3/SESN3/EIF2S1/XBP1/HMOX1/TP53/SIRT2/PLIN3/HSPA8/PCK2/POR/TRIM24/ATF3/KIF26A/NUCB2/CDKN1A/APOE/ADM/LPL/ASNS/WNT4/GLUL	26
GO:0061013	GO:0061013	regulation of mRNA catabolic process	11/678	173/14661	0.178185026125381	0.48599412954003	0.421890640435475	MAPKAPK2/ZC3HAV1/YBX3/HNRNPA0/GDNF/PRKCD/CNOT2/ZFP36L2/TRAF3IP2/IGF2BP1/POLR2G	11
GO:0051262	GO:0051262	protein tetramerization	6/678	82/14661	0.178470277552051	0.486000927419275	0.42189654166237	EVL/OXA1L/SNCA/HSD17B10/TP53/VASP	6
GO:0010212	GO:0010212	response to ionizing radiation	9/678	136/14661	0.178476003421087	0.486000927419275	0.42189654166237	EGR1/NUCKS1/POLB/CASP3/GADD45A/TP53/SPIDR/CDKN1A/NET1	9
GO:0035150	GO:0035150	regulation of tube size	9/678	136/14661	0.178476003421087	0.486000927419275	0.42189654166237	EDN1/SMTNL2/ADORA1/ATP2B1/APOE/ADM/RGS2/NPPC/DOCK4	9
GO:0001938	GO:0001938	positive regulation of endothelial cell proliferation	7/678	100/14661	0.180164972690813	0.487332428194346	0.423052415119663	PPP1R16B/SEMA5A/ACVRL1/HMOX1/VEGFA/JUN/BMP2	7
GO:0042177	GO:0042177	negative regulation of protein catabolic process	7/678	100/14661	0.180164972690813	0.487332428194346	0.423052415119663	SERPINE2/NOP53/SGTA/SNCA/TIMP1/SIRT2/ANXA2	7
GO:0001754	GO:0001754	eye photoreceptor cell differentiation	4/678	48/14661	0.180532568915645	0.487332428194346	0.423052415119663	MYO7A/SOX8/TOPORS/VEGFA	4
GO:0003197	GO:0003197	endocardial cushion development	4/678	48/14661	0.180532568915645	0.487332428194346	0.423052415119663	ACVRL1/HEY1/MSX1/BMP2	4
GO:0010171	GO:0010171	body morphogenesis	4/678	48/14661	0.180532568915645	0.487332428194346	0.423052415119663	GREM2/SCX/ATP6AP2/MSX1	4
GO:0030857	GO:0030857	negative regulation of epithelial cell differentiation	4/678	48/14661	0.180532568915645	0.487332428194346	0.423052415119663	ACVRL1/KRAS/FST/VEGFA	4
GO:0045933	GO:0045933	positive regulation of muscle contraction	4/678	48/14661	0.180532568915645	0.487332428194346	0.423052415119663	EDN1/GSTO1/HSP90AA1/RGS2	4
GO:0048483	GO:0048483	autonomic nervous system development	4/678	48/14661	0.180532568915645	0.487332428194346	0.423052415119663	SOX8/GDNF/PLXNA4/KIF26A	4
GO:0065002	GO:0065002	intracellular protein transmembrane transport	4/678	48/14661	0.180532568915645	0.487332428194346	0.423052415119663	CHCHD4/DNAJC19/HSPD1/PEX2	4
GO:0008652	GO:0008652	cellular amino acid biosynthetic process	5/678	65/14661	0.181301298776762	0.487332428194346	0.423052415119663	PSAT1/PLOD2/AASDHPPT/ASNS/GLUL	5
GO:0015909	GO:0015909	long-chain fatty acid transport	5/678	65/14661	0.181301298776762	0.487332428194346	0.423052415119663	FABP5/FABP3/PLA2G5/PLA2G4A/APOE	5
GO:1903317	GO:1903317	regulation of protein maturation	5/678	65/14661	0.181301298776762	0.487332428194346	0.423052415119663	SERPINE2/ANXA2/GAS1/ADAM8/RUNX1	5
GO:0001569	GO:0001569	branching involved in blood vessel morphogenesis	3/678	32/14661	0.182787542257647	0.487332428194346	0.423052415119663	EDN1/COL4A1/VEGFA	3
GO:0001782	GO:0001782	B cell homeostasis	3/678	32/14661	0.182787542257647	0.487332428194346	0.423052415119663	MEF2C/CASP3/TRAF3IP2	3
GO:0002063	GO:0002063	chondrocyte development	3/678	32/14661	0.182787542257647	0.487332428194346	0.423052415119663	COL27A1/SMAD7/SULF1	3
GO:0003382	GO:0003382	epithelial cell morphogenesis	3/678	32/14661	0.182787542257647	0.487332428194346	0.423052415119663	SPINT2/FRMD6/PALLD	3
GO:0042119	GO:0042119	neutrophil activation	3/678	32/14661	0.182787542257647	0.487332428194346	0.423052415119663	PRKCD/STXBP2/TRAF3IP2	3
GO:0043330	GO:0043330	response to exogenous dsRNA	3/678	32/14661	0.182787542257647	0.487332428194346	0.423052415119663	MAPK3/SLC3A2/COLEC12	3
GO:0045943	GO:0045943	positive regulation of transcription by RNA polymerase I	3/678	32/14661	0.182787542257647	0.487332428194346	0.423052415119663	SMARCB1/RASL11A/ACTR6	3
GO:0048199	GO:0048199	vesicle targeting, to, from or within Golgi	3/678	32/14661	0.182787542257647	0.487332428194346	0.423052415119663	TMED2/TRAPPC1/CSNK1D	3
GO:0051385	GO:0051385	response to mineralocorticoid	3/678	32/14661	0.182787542257647	0.487332428194346	0.423052415119663	EDN1/ATP2B1/FOSB	3
GO:0051930	GO:0051930	regulation of sensory perception of pain	3/678	32/14661	0.182787542257647	0.487332428194346	0.423052415119663	FABP5/EDN1/ADORA1	3
GO:0051931	GO:0051931	regulation of sensory perception	3/678	32/14661	0.182787542257647	0.487332428194346	0.423052415119663	FABP5/EDN1/ADORA1	3
GO:0070670	GO:0070670	response to interleukin-4	3/678	32/14661	0.182787542257647	0.487332428194346	0.423052415119663	TCF7/PTPN2/XBP1	3
GO:1904031	GO:1904031	positive regulation of cyclin-dependent protein kinase activity	3/678	32/14661	0.182787542257647	0.487332428194346	0.423052415119663	CKS1B/RGCC/CDKN1A	3
GO:1905207	GO:1905207	regulation of cardiocyte differentiation	3/678	32/14661	0.182787542257647	0.487332428194346	0.423052415119663	MEF2C/GATA6/BMP2	3
GO:1990000	GO:1990000	amyloid fibril formation	3/678	32/14661	0.182787542257647	0.487332428194346	0.423052415119663	APP/SNCA/APOE	3
GO:0002091	GO:0002091	negative regulation of receptor internalization	2/678	17/14661	0.184268355813098	0.487332428194346	0.423052415119663	ANKRD13A/ANXA2	2
GO:0003159	GO:0003159	morphogenesis of an endothelium	2/678	17/14661	0.184268355813098	0.487332428194346	0.423052415119663	ACVRL1/CSNK2B	2
GO:0006837	GO:0006837	serotonin transport	2/678	17/14661	0.184268355813098	0.487332428194346	0.423052415119663	GPM6B/SNCA	2
GO:0006851	GO:0006851	mitochondrial calcium ion transmembrane transport	2/678	17/14661	0.184268355813098	0.487332428194346	0.423052415119663	VDAC1/PMPCB	2
GO:0007000	GO:0007000	nucleolus organization	2/678	17/14661	0.184268355813098	0.487332428194346	0.423052415119663	SIRT2/ACTR6	2
GO:0010470	GO:0010470	regulation of gastrulation	2/678	17/14661	0.184268355813098	0.487332428194346	0.423052415119663	SCX/TGIF2	2
GO:0010885	GO:0010885	regulation of cholesterol storage	2/678	17/14661	0.184268355813098	0.487332428194346	0.423052415119663	SCARB1/LPL	2
GO:0015936	GO:0015936	coenzyme A metabolic process	2/678	17/14661	0.184268355813098	0.487332428194346	0.423052415119663	PPCS/PANK1	2
GO:0016202	GO:0016202	regulation of striated muscle tissue development	2/678	17/14661	0.184268355813098	0.487332428194346	0.423052415119663	CENPF/SIRT2	2
GO:0033033	GO:0033033	negative regulation of myeloid cell apoptotic process	2/678	17/14661	0.184268355813098	0.487332428194346	0.423052415119663	ITPKB/KITLG	2
GO:0033194	GO:0033194	response to hydroperoxide	2/678	17/14661	0.184268355813098	0.487332428194346	0.423052415119663	PRKCD/DAPK1	2
GO:0035067	GO:0035067	negative regulation of histone acetylation	2/678	17/14661	0.184268355813098	0.487332428194346	0.423052415119663	TAF7/SNCA	2
GO:0035970	GO:0035970	peptidyl-threonine dephosphorylation	2/678	17/14661	0.184268355813098	0.487332428194346	0.423052415119663	PPM1A/DUSP18	2
GO:0036342	GO:0036342	post-anal tail morphogenesis	2/678	17/14661	0.184268355813098	0.487332428194346	0.423052415119663	TMED2/SCRIB	2
GO:0038065	GO:0038065	collagen-activated signaling pathway	2/678	17/14661	0.184268355813098	0.487332428194346	0.423052415119663	COL4A1/DDR1	2
GO:0043691	GO:0043691	reverse cholesterol transport	2/678	17/14661	0.184268355813098	0.487332428194346	0.423052415119663	SCARB1/APOE	2
GO:0044320	GO:0044320	cellular response to leptin stimulus	2/678	17/14661	0.184268355813098	0.487332428194346	0.423052415119663	ADIPOR1/CCNA2	2
GO:0045346	GO:0045346	regulation of MHC class II biosynthetic process	2/678	17/14661	0.184268355813098	0.487332428194346	0.423052415119663	TAF7/XBP1	2
GO:0045722	GO:0045722	positive regulation of gluconeogenesis	2/678	17/14661	0.184268355813098	0.487332428194346	0.423052415119663	ARPP19/PTPN2	2
GO:0051895	GO:0051895	negative regulation of focal adhesion assembly	2/678	17/14661	0.184268355813098	0.487332428194346	0.423052415119663	RCC2/ACVRL1	2
GO:0061154	GO:0061154	endothelial tube morphogenesis	2/678	17/14661	0.184268355813098	0.487332428194346	0.423052415119663	ACVRL1/CSNK2B	2
GO:0070593	GO:0070593	dendrite self-avoidance	2/678	17/14661	0.184268355813098	0.487332428194346	0.423052415119663	EMB/PALLD	2
GO:0090494	GO:0090494	dopamine uptake	2/678	17/14661	0.184268355813098	0.487332428194346	0.423052415119663	GDNF/SNCA	2
GO:0110154	GO:0110154	RNA decapping	2/678	17/14661	0.184268355813098	0.487332428194346	0.423052415119663	NUDT3/PNRC2	2
GO:0150118	GO:0150118	negative regulation of cell-substrate junction organization	2/678	17/14661	0.184268355813098	0.487332428194346	0.423052415119663	RCC2/ACVRL1	2
GO:1901881	GO:1901881	positive regulation of protein depolymerization	2/678	17/14661	0.184268355813098	0.487332428194346	0.423052415119663	SEMA5A/WDR1	2
GO:1902176	GO:1902176	negative regulation of oxidative stress-induced intrinsic apoptotic signaling pathway	2/678	17/14661	0.184268355813098	0.487332428194346	0.423052415119663	PINK1/HSPB1	2
GO:1905709	GO:1905709	negative regulation of membrane permeability	2/678	17/14661	0.184268355813098	0.487332428194346	0.423052415119663	BOK/ACAA2	2
GO:0002831	GO:0002831	regulation of response to biotic stimulus	17/678	289/14661	0.184820082689061	0.488535929869516	0.424097172785734	PAK3/TYRO3/LAMP1/PLA2G5/MAPK3/NOP53/HSPD1/CDC37/HSP90AA1/PTPN2/SIRT2/TRAF3IP2/TSPAN6/APOE/DAPK1/GATA6/ADAM8	17
GO:0071333	GO:0071333	cellular response to glucose stimulus	8/678	119/14661	0.185679177006886	0.490550214632933	0.425845769810273	UCP2/UNC13B/SMARCB1/KLF7/XBP1/PIM3/BAD/PCK2	8
GO:0061025	GO:0061025	membrane fusion	10/678	156/14661	0.186216301541676	0.491712219431363	0.42685450411137	RAB20/FOLR1/PLA2G5/SYT7/VAPA/DOC2B/SNCA/ANXA2/VAV3/STX18	10
GO:0035249	GO:0035249	synaptic transmission, glutamatergic	7/678	101/14661	0.186462846337696	0.492106122919435	0.427196451029555	SERPINE2/MEF2C/UNC13B/PLPPR4/ADORA1/PTK2B/GLUL	7
GO:0050808	GO:0050808	synapse organization	23/678	407/14661	0.186973208992778	0.493195510568634	0.428142146512416	CHCHD10/PAK3/MEF2C/COL4A1/ABHD17A/ZDHHC2/UNC13B/ADGRL1/PTPRD/PTPRF/APP/PPFIBP1/GDNF/PPFIBP2/SNCA/FNTA/ACTG1/HSPA8/TMEM108/VCP/APOE/DRP2/ADGRL3	23
GO:0006814	GO:0006814	sodium ion transport	14/678	232/14661	0.187833153627571	0.495205403460483	0.429886930961051	TESC/SERPINE2/EDN1/ATP1B2/SLC20A1/SLC24A5/FXYD6/YWHAH/SLMAP/CHP2/SLC3A2/NDUFA9/PKP2/MAGED2	14
GO:0070661	GO:0070661	leukocyte proliferation	17/678	290/14661	0.188480232674712	0.496652291938474	0.43114297227825	MEF2C/PURA/SCRIB/MAPK3/PRKCD/HSPD1/CNN2/KITLG/CASP3/TP53/NDFIP1/PRKAR1A/VAV3/IGF1/CDKN1A/EFNB1/WNT4	17
GO:0007259	GO:0007259	receptor signaling pathway via JAK-STAT	9/678	138/14661	0.189178921188746	0.497978422616986	0.432294183964259	SOCS2/PTPRD/PTK2B/ADIPOR1/PTPN2/IFNAR2/GADD45A/IGF1/IFNAR1	9
GO:0010611	GO:0010611	regulation of cardiac muscle hypertrophy	5/678	66/14661	0.189279095735502	0.497978422616986	0.432294183964259	EDN1/MEF2A/GLRX3/IGF1/RGS2	5
GO:0097194	GO:0097194	execution phase of apoptosis	5/678	66/14661	0.189279095735502	0.497978422616986	0.432294183964259	BOK/CASP3/TP53/SIRT2/PTGIS	5
GO:0002639	GO:0002639	positive regulation of immunoglobulin production	4/678	49/14661	0.189932142136358	0.498917383761513	0.433109294465663	RIF1/XBP1/GPI/DNAJB9	4
GO:0050918	GO:0050918	positive chemotaxis	4/678	49/14661	0.189932142136358	0.498917383761513	0.433109294465663	SEMA5A/SCRIB/GDNF/VEGFA	4
GO:0097300	GO:0097300	programmed necrotic cell death	4/678	49/14661	0.189932142136358	0.498917383761513	0.433109294465663	BOK/YBX3/TP53/ALKBH7	4
GO:0002237	GO:0002237	response to molecule of bacterial origin	18/678	310/14661	0.190502810824248	0.500156470600389	0.434184943549127	MEF2C/EDN1/MAPKAPK2/AKAP12/HNRNPA0/SCARB1/MAPK3/XBP1/SNCA/CASP3/FGFR2/SIRT2/LITAF/PCK2/PRDX3/ADM/HADHB/IFNAR1	18
GO:0046651	GO:0046651	lymphocyte proliferation	15/678	252/14661	0.191043184068011	0.501314772730907	0.435190463570787	MEF2C/PURA/SCRIB/PRKCD/HSPD1/KITLG/CASP3/TP53/NDFIP1/PRKAR1A/VAV3/IGF1/CDKN1A/EFNB1/WNT4	15
GO:0010970	GO:0010970	transport along microtubule	10/678	157/14661	0.191283437073968	0.501684738438938	0.435511630144647	HSPB1/LAMP1/PURA/APP/AP3S1/ARMCX3/HSPA8/TMEM108/UBB/BAG3	10
GO:0099565	GO:0099565	chemical synaptic transmission, postsynaptic	8/678	120/14661	0.191517291238903	0.502037546639737	0.435817902316961	MEF2C/UNC13B/ADORA1/PTK2B/APP/SNCA/TMEM108/GABRA4	8
GO:0002695	GO:0002695	negative regulation of leukocyte activation	11/678	176/14661	0.192388238451402	0.503611959724155	0.437184647518439	TYRO3/HMGB3/SMAD7/SCRIB/PGLYRP1/PTPN2/HMOX1/CASP3/NDFIP1/PRKAR1A/RUNX1	11
GO:0008589	GO:0008589	regulation of smoothened signaling pathway	6/678	84/14661	0.192516483218652	0.503611959724155	0.437184647518439	SERPINE2/CTNNA1/FGFR2/POR/VCP/GAS1	6
GO:0021954	GO:0021954	central nervous system neuron development	6/678	84/14661	0.192516483218652	0.503611959724155	0.437184647518439	PLXNA1/UQCRQ/HSP90AA1/PLXNA4/FGFR2/UBB	6
GO:1904892	GO:1904892	regulation of receptor signaling pathway via STAT	6/678	84/14661	0.192516483218652	0.503611959724155	0.437184647518439	SOCS2/PTPRD/PTK2B/ADIPOR1/PTPN2/GADD45A	6
GO:0031398	GO:0031398	positive regulation of protein ubiquitination	7/678	102/14661	0.192849911024826	0.50396248723861	0.437488939830989	PINK1/SMAD7/SPSB4/TOPORS/NDFIP1/HDAC3/UBB	7
GO:1903707	GO:1903707	negative regulation of hemopoiesis	7/678	102/14661	0.192849911024826	0.50396248723861	0.437488939830989	HMGB3/SMAD7/PGLYRP1/PTPN2/PIK3R1/TMEM176A/RUNX1	7
GO:0045165	GO:0045165	cell fate commitment	16/678	272/14661	0.193704187968066	0.504738713054567	0.438162780082776	MEF2C/EDN1/SOX8/DOCK7/WT1/MTA3/TGFB1I1/CASP3/TP53/FGFR2/HDAC1/SOX5/GAS1/GATA6/WNT4/BMP2	16
GO:0035264	GO:0035264	multicellular organism growth	9/678	139/14661	0.194633273097628	0.504738713054567	0.438162780082776	SOCS2/TMED2/PLEC/APP/TAF10/PLAC8/TP53/IGF1/NPPC	9
GO:0001881	GO:0001881	receptor recycling	3/678	33/14661	0.194644984515898	0.504738713054567	0.438162780082776	SCRIB/SNCA/ANXA2	3
GO:0010742	GO:0010742	macrophage derived foam cell differentiation	3/678	33/14661	0.194644984515898	0.504738713054567	0.438162780082776	PLA2G5/LPL/SOAT1	3
GO:0010922	GO:0010922	positive regulation of phosphatase activity	3/678	33/14661	0.194644984515898	0.504738713054567	0.438162780082776	MEF2C/CHP2/BMP2	3
GO:0032232	GO:0032232	negative regulation of actin filament bundle assembly	3/678	33/14661	0.194644984515898	0.504738713054567	0.438162780082776	CGNL1/PIK3R1/F11R	3
GO:0034260	GO:0034260	negative regulation of GTPase activity	3/678	33/14661	0.194644984515898	0.504738713054567	0.438162780082776	TMED2/RCC2/F11R	3
GO:0035335	GO:0035335	peptidyl-tyrosine dephosphorylation	3/678	33/14661	0.194644984515898	0.504738713054567	0.438162780082776	PTPRF/PTPN2/DUSP18	3
GO:0035520	GO:0035520	monoubiquitinated protein deubiquitination	3/678	33/14661	0.194644984515898	0.504738713054567	0.438162780082776	TAF10/USP1/TAF7	3
GO:0045922	GO:0045922	negative regulation of fatty acid metabolic process	3/678	33/14661	0.194644984515898	0.504738713054567	0.438162780082776	ETFBKMT/ACADVL/ACADL	3
GO:0050869	GO:0050869	negative regulation of B cell activation	3/678	33/14661	0.194644984515898	0.504738713054567	0.438162780082776	HMGB3/CASP3/NDFIP1	3
GO:0090077	GO:0090077	foam cell differentiation	3/678	33/14661	0.194644984515898	0.504738713054567	0.438162780082776	PLA2G5/LPL/SOAT1	3
GO:0090151	GO:0090151	establishment of protein localization to mitochondrial membrane	3/678	33/14661	0.194644984515898	0.504738713054567	0.438162780082776	OXA1L/HSP90AA1/SAMM50	3
GO:1900371	GO:1900371	regulation of purine nucleotide biosynthetic process	3/678	33/14661	0.194644984515898	0.504738713054567	0.438162780082776	PINK1/SNCA/VCP	3
GO:2000403	GO:2000403	positive regulation of lymphocyte migration	3/678	33/14661	0.194644984515898	0.504738713054567	0.438162780082776	PTK2B/APP/ADAM8	3
GO:0000245	GO:0000245	spliceosomal complex assembly	5/678	67/14661	0.197379986110169	0.510132038231639	0.442844716087199	SRSF9/PSIP1/CELF2/CRNKL1/SF3B4	5
GO:0014015	GO:0014015	positive regulation of gliogenesis	5/678	67/14661	0.197379986110169	0.510132038231639	0.442844716087199	SERPINE2/SOX8/KRAS/HDAC1/BMP2	5
GO:0042698	GO:0042698	ovulation cycle	5/678	67/14661	0.197379986110169	0.510132038231639	0.442844716087199	EGR1/TYRO3/NCOR2/CASP3/ADAMTS1	5
GO:0048662	GO:0048662	negative regulation of smooth muscle cell proliferation	5/678	67/14661	0.197379986110169	0.510132038231639	0.442844716087199	MEF2C/HMOX1/CDKN1A/APOE/BMP2	5
GO:0030218	GO:0030218	erythrocyte differentiation	8/678	121/14661	0.197431394297801	0.510132038231639	0.442844716087199	THRA/ABCB10/PTPN2/CASP3/VEGFA/SP3/PRMT1/SFXN1	8
GO:0071331	GO:0071331	cellular response to hexose stimulus	8/678	121/14661	0.197431394297801	0.510132038231639	0.442844716087199	UCP2/UNC13B/SMARCB1/KLF7/XBP1/PIM3/BAD/PCK2	8
GO:2001056	GO:2001056	positive regulation of cysteine-type endopeptidase activity	8/678	121/14661	0.197431394297801	0.510132038231639	0.442844716087199	BOK/USP50/ANP32B/HSPD1/SNCA/BAD/VCP/DAPK1	8
GO:0006906	GO:0006906	vesicle fusion	7/678	103/14661	0.19932340003666	0.510519249398475	0.44318085341321	RAB20/PLA2G5/SYT7/DOC2B/SNCA/ANXA2/VAV3	7
GO:0014013	GO:0014013	regulation of gliogenesis	7/678	103/14661	0.19932340003666	0.510519249398475	0.44318085341321	SERPINE2/SOX8/KRAS/TP53/SIRT2/HDAC1/BMP2	7
GO:0032231	GO:0032231	regulation of actin filament bundle assembly	7/678	103/14661	0.19932340003666	0.510519249398475	0.44318085341321	EVL/CGNL1/ACTG1/PIK3R1/RGCC/F11R/WNT4	7
GO:1904659	GO:1904659	glucose transmembrane transport	7/678	103/14661	0.19932340003666	0.510519249398475	0.44318085341321	FABP5/EDN1/ARPP19/MEF2A/GRB10/PIK3R1/IGF1	7
GO:0015872	GO:0015872	dopamine transport	4/678	50/14661	0.19948288560802	0.510519249398475	0.44318085341321	PINK1/SYT7/GDNF/SNCA	4
GO:0043551	GO:0043551	regulation of phosphatidylinositol 3-kinase activity	4/678	50/14661	0.19948288560802	0.510519249398475	0.44318085341321	SOCS2/PTK2B/VAV3/PIK3R1	4
GO:0045744	GO:0045744	negative regulation of G protein-coupled receptor signaling pathway	4/678	50/14661	0.19948288560802	0.510519249398475	0.44318085341321	SNCA/RPH3AL/ADM/RGS2	4
GO:0071385	GO:0071385	cellular response to glucocorticoid stimulus	4/678	50/14661	0.19948288560802	0.510519249398475	0.44318085341321	EDN1/ATP2B1/ZFP36L2/PCK2	4
GO:0070301	GO:0070301	cellular response to hydrogen peroxide	6/678	85/14661	0.199693035142059	0.510519249398475	0.44318085341321	MAPK13/EDN1/PINK1/PRKCD/NET1/ZNF277	6
GO:0010975	GO:0010975	regulation of neuron projection development	24/678	431/14661	0.19998550195957	0.510519249398475	0.44318085341321	PAK3/RND2/ISLR2/ATP1B2/SEMA6C/RTN4RL1/YWHAH/TIAM1/PTPRD/PTK2B/PLXNA1/PTPRF/CREB3L2/SEMA5B/SEMA5A/MBP/TWF2/PLXNA4/VEGFA/APOE/RAP1A/LZTS1/SERPINI1/RGS2	24
GO:0002093	GO:0002093	auditory receptor cell morphogenesis	2/678	18/14661	0.20131873052061	0.510519249398475	0.44318085341321	MYO7A/SCRIB	2
GO:0003128	GO:0003128	heart field specification	2/678	18/14661	0.20131873052061	0.510519249398475	0.44318085341321	MEF2C/BMP2	2
GO:0006085	GO:0006085	acetyl-CoA biosynthetic process	2/678	18/14661	0.20131873052061	0.510519249398475	0.44318085341321	PPCS/PDHA1	2
GO:0030299	GO:0030299	intestinal cholesterol absorption	2/678	18/14661	0.20131873052061	0.510519249398475	0.44318085341321	LIMA1/PNLIP	2
GO:0030730	GO:0030730	sequestering of triglyceride	2/678	18/14661	0.20131873052061	0.510519249398475	0.44318085341321	PLIN3/LPL	2
GO:0033151	GO:0033151	V(D)J recombination	2/678	18/14661	0.20131873052061	0.510519249398475	0.44318085341321	TCF7/POLB	2
GO:0035234	GO:0035234	ectopic germ cell programmed cell death	2/678	18/14661	0.20131873052061	0.510519249398475	0.44318085341321	YBX3/KITLG	2
GO:0035461	GO:0035461	vitamin transmembrane transport	2/678	18/14661	0.20131873052061	0.510519249398475	0.44318085341321	FOLR1/SCARB1	2
GO:0035813	GO:0035813	regulation of renal sodium excretion	2/678	18/14661	0.20131873052061	0.510519249398475	0.44318085341321	EDN1/ADORA1	2
GO:0043173	GO:0043173	nucleotide salvage	2/678	18/14661	0.20131873052061	0.510519249398475	0.44318085341321	ADK/APRT	2
GO:0043555	GO:0043555	regulation of translation in response to stress	2/678	18/14661	0.20131873052061	0.510519249398475	0.44318085341321	TMED2/EIF2S1	2
GO:0045342	GO:0045342	MHC class II biosynthetic process	2/678	18/14661	0.20131873052061	0.510519249398475	0.44318085341321	TAF7/XBP1	2
GO:0046514	GO:0046514	ceramide catabolic process	2/678	18/14661	0.20131873052061	0.510519249398475	0.44318085341321	GM2A/PRKCD	2
GO:0048486	GO:0048486	parasympathetic nervous system development	2/678	18/14661	0.20131873052061	0.510519249398475	0.44318085341321	GDNF/PLXNA4	2
GO:0048535	GO:0048535	lymph node development	2/678	18/14661	0.20131873052061	0.510519249398475	0.44318085341321	POLB/TRAF3IP2	2
GO:0048569	GO:0048569	post-embryonic animal organ development	2/678	18/14661	0.20131873052061	0.510519249398475	0.44318085341321	MYO7A/VEGFA	2
GO:0060546	GO:0060546	negative regulation of necroptotic process	2/678	18/14661	0.20131873052061	0.510519249398475	0.44318085341321	BOK/YBX3	2
GO:0060965	GO:0060965	negative regulation of miRNA-mediated gene silencing	2/678	18/14661	0.20131873052061	0.510519249398475	0.44318085341321	NCOR2/TP53	2
GO:0061298	GO:0061298	retina vasculature development in camera-type eye	2/678	18/14661	0.20131873052061	0.510519249398475	0.44318085341321	COL4A1/ACVRL1	2
GO:0071071	GO:0071071	regulation of phospholipid biosynthetic process	2/678	18/14661	0.20131873052061	0.510519249398475	0.44318085341321	FABP3/PDGFA	2
GO:0071636	GO:0071636	positive regulation of transforming growth factor beta production	2/678	18/14661	0.20131873052061	0.510519249398475	0.44318085341321	ATP6AP2/GATA6	2
GO:0072074	GO:0072074	kidney mesenchyme development	2/678	18/14661	0.20131873052061	0.510519249398475	0.44318085341321	WT1/WNT4	2
GO:0086103	GO:0086103	G protein-coupled receptor signaling pathway involved in heart process	2/678	18/14661	0.20131873052061	0.510519249398475	0.44318085341321	EDN1/RGS2	2
GO:0090493	GO:0090493	catecholamine uptake	2/678	18/14661	0.20131873052061	0.510519249398475	0.44318085341321	GDNF/SNCA	2
GO:1901623	GO:1901623	regulation of lymphocyte chemotaxis	2/678	18/14661	0.20131873052061	0.510519249398475	0.44318085341321	PADI2/PTK2B	2
GO:2000047	GO:2000047	regulation of cell-cell adhesion mediated by cadherin	2/678	18/14661	0.20131873052061	0.510519249398475	0.44318085341321	VEGFA/RGCC	2
GO:2000678	GO:2000678	negative regulation of transcription regulatory region DNA binding	2/678	18/14661	0.20131873052061	0.510519249398475	0.44318085341321	HEY1/MSX1	2
GO:0033135	GO:0033135	regulation of peptidyl-serine phosphorylation	8/678	122/14661	0.203419389749343	0.515204444146696	0.447248062650413	PINK1/DOCK7/SMAD7/APP/HSP90AA1/SNCA/GADD45A/VEGFA	8
GO:0016236	GO:0016236	macroautophagy	17/678	294/14661	0.203472115258568	0.515204444146696	0.447248062650413	ATP6V0E1/PINK1/NRBP2/FEZ2/MAPK3/SESN3/VDAC1/CDC37/HMOX1/CASP3/TP53/STBD1/VCP/VMP1/BAG3/SNX6/LZTS1	17
GO:0032496	GO:0032496	response to lipopolysaccharide	17/678	294/14661	0.203472115258568	0.515204444146696	0.447248062650413	MEF2C/EDN1/MAPKAPK2/AKAP12/HNRNPA0/SCARB1/MAPK3/XBP1/SNCA/CASP3/FGFR2/LITAF/PCK2/PRDX3/ADM/HADHB/IFNAR1	17
GO:0006809	GO:0006809	nitric oxide biosynthetic process	5/678	68/14661	0.2055979286422	0.519626974357694	0.451087253269504	EDN1/GCHFR/PTK2B/HSP90AA1/PTGIS	5
GO:0034764	GO:0034764	positive regulation of transmembrane transport	13/678	217/14661	0.2058444191256	0.519626974357694	0.451087253269504	TESC/EDN1/GSTM2/ATP1B2/PINK1/ARPP19/MEF2A/CHP2/GSTO1/SNCA/PIK3R1/IGF1/VMP1	13
GO:0030279	GO:0030279	negative regulation of ossification	3/678	34/14661	0.206684968440607	0.519626974357694	0.451087253269504	MEF2C/PTK2B/SMAD7	3
[truncated: 3,055 more rows]
