# Supplementary material for: How relevant is the mouse model for understanding human sex determination?
Source: Int J Biol Sci. 2025 Oct 15;21(15):6599–615. doi: 10.7150/ijbs.90231 (PMC12631067; doi:10.7150/ijbs.90231)
Supplement: Supplementary file 5 — Supplementary tables 11-46. [file ijbsv21p6599s5.zip › Ontology Results/Supplementary Table 14 - GO Analysis - Sertoli KEGG Common.csv]

	ID	Description	GeneRatio	BgRatio	pvalue	p.adjust	qvalue	geneID	Count
hsa04022	hsa04022	cGMP-PKG signaling pathway	6/66	167/8521	0.0017808788814944	0.132141738818958	0.123250122815816	291/10398/4638/493/488/2768	6
hsa05230	hsa05230	Central carbon metabolism in cancer	4/66	70/8521	0.00205151469119925	0.132141738818958	0.123250122815816	3099/8140/3417/3939	4
hsa05412	hsa05412	Arrhythmogenic right ventricular cardiomyopathy	4/66	77/8521	0.00290792062055197	0.132141738818958	0.123250122815816	1605/488/1832/51176	4
hsa04512	hsa04512	ECM-receptor interaction	4/66	89/8521	0.00489583627009918	0.132141738818958	0.123250122815816	1605/6385/1298/1284	4
hsa05205	hsa05205	Proteoglycans in cancer	6/66	205/8521	0.0049320799499351	0.132141738818958	0.123250122815816	2817/5962/6385/7475/3481/2719	6
hsa04520	hsa04520	Adherens junction	4/66	93/8521	0.00572123385339036	0.132141738818958	0.123250122815816	10398/51176/9411/6591	4
hsa04390	hsa04390	Hippo signaling pathway	5/66	157/8521	0.00721366312321315	0.132141738818958	0.123250122815816	268/7475/51176/8463/6591	5
hsa04024	hsa04024	cAMP signaling pathway	6/66	225/8521	0.00769775828640847	0.132141738818958	0.123250122815816	268/6662/7137/10398/493/488	6
hsa04974	hsa04974	Protein digestion and absorption	4/66	103/8521	0.00817943103135658	0.132141738818958	0.123250122815816	80781/1298/1284/7373	4
hsa04810	hsa04810	Regulation of actin cytoskeleton	6/66	229/8521	0.00836340119107326	0.132141738818958	0.123250122815816	2934/5962/10398/4638/4627/2768	6
hsa04530	hsa04530	Tight junction	5/66	170/8521	0.00999451766438371	0.143557617361148	0.133897844307533	58494/5962/10398/4627/4214	5
hsa01200	hsa01200	Carbon metabolism	4/66	115/8521	0.0119388423191502	0.157194757202144	0.146617361814125	3099/283871/4199/3417	4
hsa04270	hsa04270	Vascular smooth muscle contraction	4/66	134/8521	0.0198915046159213	0.227759070003815	0.212433509663785	10398/4638/4627/2768	4
hsa05415	hsa05415	Diabetic cardiomyopathy	5/66	203/8521	0.0201811834180595	0.227759070003815	0.212433509663785	7137/291/488/4717/7385	5
hsa04260	hsa04260	Cardiac muscle contraction	3/66	87/8521	0.0296600467448948	0.312419159046225	0.291396950476159	7137/488/7385	3
hsa05410	hsa05410	Hypertrophic cardiomyopathy	3/66	90/8521	0.0323438080019956	0.319395104019706	0.297903494755222	7137/1605/488	3
hsa05414	hsa05414	Dilated cardiomyopathy	3/66	96/8521	0.0380804405229413	0.353924094272042	0.330109081932618	7137/1605/488	3
hsa05225	hsa05225	Hepatocellular carcinoma	4/66	168/8521	0.0408787610487169	0.358824680316515	0.334679915018735	7475/4259/51176/3481	4
hsa00620	hsa00620	Pyruvate metabolism	2/66	47/8521	0.0511004620426229	0.424940684354443	0.396347074014803	4199/3939	2
hsa04151	hsa04151	PI3K-Akt signaling pathway	6/66	354/8521	0.0554615711687318	0.438146412232981	0.408664208611708	1298/1284/6446/5585/2782/3481	6
hsa04814	hsa04814	Motor proteins	4/66	193/8521	0.0621127580140814	0.467324560296422	0.435879003607589	7137/55605/10398/4627	4
hsa00480	hsa00480	Glutathione metabolism	2/66	57/8521	0.0718513068280738	0.494427288800598	0.461158030859985	3417/4259	2
hsa04510	hsa04510	Focal adhesion	4/66	203/8521	0.0719735926735048	0.494427288800598	0.461158030859985	10398/4638/1298/1284	4
hsa05217	hsa05217	Basal cell carcinoma	2/66	63/8521	0.0853978898878186	0.549083849681755	0.512136835146207	7475/51176	2
hsa05418	hsa05418	Fluid shear stress and atherosclerosis	3/66	139/8521	0.0926928392246373	0.549083849681755	0.512136835146207	2817/6385/4259	3
hsa05208	hsa05208	Chemical carcinogenesis - reactive oxygen species	4/66	223/8521	0.0939471542804824	0.549083849681755	0.512136835146207	291/4717/4259/7385	4
hsa00010	hsa00010	Glycolysis / Gluconeogenesis	2/66	67/8521	0.0948247237584709	0.549083849681755	0.512136835146207	3099/3939	2
hsa04120	hsa04120	Ubiquitin mediated proteolysis	3/66	142/8521	0.0973059986777794	0.549083849681755	0.512136835146207	8450/4214/11065	3
hsa01524	hsa01524	Platinum drug resistance	2/66	73/8521	0.109491200384527	0.573524816827734	0.534933206901284	4259/7153	2
hsa03320	hsa03320	PPAR signaling pathway	2/66	75/8521	0.114507604289663	0.573524816827734	0.534933206901284	4199/123	2
hsa04261	hsa04261	Adrenergic signaling in cardiomyocytes	3/66	154/8521	0.116662066401857	0.573524816827734	0.534933206901284	7137/493/488	3
hsa04934	hsa04934	Cushing syndrome	3/66	155/8521	0.118337150661021	0.573524816827734	0.534933206901284	7475/5087/51176	3
hsa04150	hsa04150	mTOR signaling pathway	3/66	156/8521	0.120021352365707	0.573524816827734	0.534933206901284	8140/7475/6446	3
hsa04514	hsa04514	Cell adhesion molecules	3/66	158/8521	0.123416732735082	0.573524816827734	0.534933206901284	58494/9019/6385	3
hsa00983	hsa00983	Drug metabolism - other enzymes	2/66	80/8521	0.127299059277285	0.574664324737456	0.535996039062251	4259/3615	2
hsa04020	hsa04020	Calcium signaling pathway	4/66	253/8521	0.132125699285887	0.579885013532505	0.540865435673223	291/4638/493/488	4
hsa01210	hsa01210	2-Oxocarboxylic acid metabolism	1/66	19/8521	0.137478848914205	0.587071841309308	0.547568672773506	3417	1
hsa04310	hsa04310	Wnt signaling pathway	3/66	171/8521	0.146314298259896	0.60835945065957	0.56742387136802	7475/284654/51176	3
hsa03060	hsa03060	Protein export	1/66	23/8521	0.163955802467066	0.634474462086973	0.591781643518829	9789	1
hsa05010	hsa05010	Alzheimer disease	5/66	384/8521	0.17572337541054	0.634474462086973	0.591781643518829	291/7475/488/4717/7385	5
hsa04916	hsa04916	Melanogenesis	2/66	101/8521	0.184066179117852	0.634474462086973	0.591781643518829	7475/51176	2
hsa04972	hsa04972	Pancreatic secretion	2/66	102/8521	0.186861442038362	0.634474462086973	0.591781643518829	493/488	2
hsa00601	hsa00601	Glycosphingolipid biosynthesis - lacto and neolacto series	1/66	28/8521	0.195928644364218	0.634474462086973	0.591781643518829	6484	1
hsa05130	hsa05130	Pathogenic Escherichia coli infection	3/66	198/8521	0.197736540121956	0.634474462086973	0.591781643518829	644150/4627/2768	3
hsa04392	hsa04392	Hippo signaling pathway - multiple species	1/66	29/8521	0.202177167791978	0.634474462086973	0.591781643518829	8463	1
hsa04744	hsa04744	Phototransduction	1/66	29/8521	0.202177167791978	0.634474462086973	0.591781643518829	2782	1
hsa04350	hsa04350	TGF-beta signaling pathway	2/66	108/8521	0.203754633334123	0.634474462086973	0.591781643518829	268/3625	2
hsa04010	hsa04010	MAPK signaling pathway	4/66	301/8521	0.203985606116329	0.634474462086973	0.591781643518829	84451/2768/4214/3481	4
hsa04066	hsa04066	HIF-1 signaling pathway	2/66	109/8521	0.206588101618859	0.634474462086973	0.591781643518829	3099/3939	2
hsa00020	hsa00020	Citrate cycle (TCA cycle)	1/66	30/8521	0.208377863379087	0.634474462086973	0.591781643518829	3417	1
hsa00630	hsa00630	Glyoxylate and dicarboxylate metabolism	1/66	30/8521	0.208377863379087	0.634474462086973	0.591781643518829	283871	1
hsa00052	hsa00052	Galactose metabolism	1/66	32/8521	0.220637210345121	0.634474462086973	0.591781643518829	3099	1
hsa00640	hsa00640	Propanoate metabolism	1/66	32/8521	0.220637210345121	0.634474462086973	0.591781643518829	3939	1
hsa04670	hsa04670	Leukocyte transendothelial migration	2/66	115/8521	0.223674860613104	0.634474462086973	0.591781643518829	58494/10398	2
hsa00051	hsa00051	Fructose and mannose metabolism	1/66	34/8521	0.232709537256268	0.634474462086973	0.591781643518829	3099	1
hsa00500	hsa00500	Starch and sucrose metabolism	1/66	36/8521	0.244597653927228	0.634474462086973	0.591781643518829	3099	1
hsa00512	hsa00512	Mucin type O-glycan biosynthesis	1/66	36/8521	0.244597653927228	0.634474462086973	0.591781643518829	2589	1
hsa01250	hsa01250	Biosynthesis of nucleotide sugars	1/66	37/8521	0.250473500107641	0.634474462086973	0.591781643518829	3099	1
hsa04960	hsa04960	Aldosterone-regulated sodium reabsorption	1/66	37/8521	0.250473500107641	0.634474462086973	0.591781643518829	6446	1
hsa05216	hsa05216	Thyroid cancer	1/66	37/8521	0.250473500107641	0.634474462086973	0.591781643518829	51176	1
hsa04926	hsa04926	Relaxin signaling pathway	2/66	129/8521	0.263904592574396	0.634474462086973	0.591781643518829	1284/2782	2
hsa00260	hsa00260	Glycine, serine and threonine metabolism	1/66	40/8521	0.26783228858668	0.634474462086973	0.591781643518829	2628	1
hsa00190	hsa00190	Oxidative phosphorylation	2/66	134/8521	0.278316548716491	0.634474462086973	0.591781643518829	4717/7385	2
hsa04910	hsa04910	Insulin signaling pathway	2/66	137/8521	0.286959222033681	0.634474462086973	0.591781643518829	3099/5577	2
hsa05135	hsa05135	Yersinia infection	2/66	137/8521	0.286959222033681	0.634474462086973	0.591781643518829	644150/5585	2
hsa03410	hsa03410	Base excision repair	1/66	44/8521	0.290362772371119	0.634474462086973	0.591781643518829	328	1
hsa04371	hsa04371	Apelin signaling pathway	2/66	139/8521	0.292716421979444	0.634474462086973	0.591781643518829	4638/2782	2
hsa04930	hsa04930	Type II diabetes mellitus	1/66	46/8521	0.301370551282359	0.634474462086973	0.591781643518829	3099	1
hsa05132	hsa05132	Salmonella infection	3/66	249/8521	0.303601241090503	0.634474462086973	0.591781643518829	10398/5585/51176	3
hsa04550	hsa04550	Signaling pathways regulating pluripotency of stem cells	2/66	143/8521	0.304214284444059	0.634474462086973	0.591781643518829	3625/7475	2
hsa05017	hsa05017	Spinocerebellar ataxia	2/66	143/8521	0.304214284444059	0.634474462086973	0.591781643518829	291/488	2
hsa00514	hsa00514	Other types of O-glycan biosynthesis	1/66	47/8521	0.306811205396266	0.634474462086973	0.591781643518829	2589	1
hsa04973	hsa04973	Carbohydrate digestion and absorption	1/66	47/8521	0.306811205396266	0.634474462086973	0.591781643518829	3099	1
hsa05022	hsa05022	Pathways of neurodegeneration - multiple diseases	5/66	476/8521	0.308147375083044	0.634474462086973	0.591781643518829	291/7475/488/4717/7385	5
hsa05224	hsa05224	Breast cancer	2/66	147/8521	0.315682295682267	0.634474462086973	0.591781643518829	7475/51176	2
hsa00520	hsa00520	Amino sugar and nucleotide sugar metabolism	1/66	49/8521	0.317567630883099	0.634474462086973	0.591781643518829	3099	1
hsa04723	hsa04723	Retrograde endocannabinoid signaling	2/66	148/8521	0.318543583989746	0.634474462086973	0.591781643518829	4717/2782	2
hsa05226	hsa05226	Gastric cancer	2/66	149/8521	0.321402317473815	0.634474462086973	0.591781643518829	7475/51176	2
hsa00330	hsa00330	Arginine and proline metabolism	1/66	50/8521	0.322884030359222	0.634474462086973	0.591781643518829	2628	1
hsa00270	hsa00270	Cysteine and methionine metabolism	1/66	52/8521	0.333394755557052	0.634474462086973	0.591781643518829	3939	1
hsa04921	hsa04921	Oxytocin signaling pathway	2/66	154/8521	0.335653160095981	0.634474462086973	0.591781643518829	10398/4638	2
hsa04932	hsa04932	Non-alcoholic fatty liver disease	2/66	155/8521	0.338493892245458	0.634474462086973	0.591781643518829	4717/7385	2
hsa04961	hsa04961	Endocrine and other factor-regulated calcium reabsorption	1/66	53/8521	0.338589695471237	0.634474462086973	0.591781643518829	493	1
hsa05012	hsa05012	Parkinson disease	3/66	266/8521	0.339914599579497	0.634474462086973	0.591781643518829	291/4717/7385	3
hsa04218	hsa04218	Cellular senescence	2/66	156/8521	0.341331197958182	0.634474462086973	0.591781643518829	291/677	2
hsa05020	hsa05020	Prion disease	3/66	272/8521	0.352730805123077	0.64278116056259	0.599529396927133	291/4717/7385	3
hsa04340	hsa04340	Hedgehog signaling pathway	1/66	56/8521	0.353936461828768	0.64278116056259	0.599529396927133	50846	1
hsa05213	hsa05213	Endometrial cancer	1/66	58/8521	0.363972247780987	0.649109952371108	0.605432333990374	51176	1
hsa04730	hsa04730	Long-term depression	1/66	60/8521	0.373854466239056	0.649109952371108	0.605432333990374	2768	1
hsa04978	hsa04978	Mineral absorption	1/66	60/8521	0.373854466239056	0.649109952371108	0.605432333990374	493	1
hsa05416	hsa05416	Viral myocarditis	1/66	60/8521	0.373854466239056	0.649109952371108	0.605432333990374	1605	1
hsa03420	hsa03420	Nucleotide excision repair	1/66	63/8521	0.388394907961793	0.667026037586557	0.622142873165343	8450	1
hsa04927	hsa04927	Cortisol synthesis and secretion	1/66	65/8521	0.397903257685187	0.676007685099564	0.630520159320047	5087	1
hsa05221	hsa05221	Acute myeloid leukemia	1/66	67/8521	0.407265990758709	0.6791819271642	0.633480811478934	51176	1
hsa04360	hsa04360	Axon guidance	2/66	182/8521	0.413554861921407	0.6791819271642	0.633480811478934	10398/57522	2
hsa05204	hsa05204	Chemical carcinogenesis - DNA adducts	1/66	69/8521	0.416485303453615	0.6791819271642	0.633480811478934	4259	1
hsa05120	hsa05120	Epithelial cell signaling in Helicobacter pylori infection	1/66	70/8521	0.421041854562472	0.6791819271642	0.633480811478934	58494	1
hsa05016	hsa05016	Huntington disease	3/66	306/8521	0.424586343979396	0.6791819271642	0.633480811478934	291/4717/7385	3
hsa04622	hsa04622	RIG-I-like receptor signaling pathway	1/66	71/8521	0.425563359425669	0.6791819271642	0.633480811478934	4214	1
hsa00982	hsa00982	Drug metabolism - cytochrome P450	1/66	72/8521	0.430050083482226	0.679479131901918	0.633758017763281	4259	1
hsa01230	hsa01230	Biosynthesis of amino acids	1/66	75/8521	0.443304195600605	0.68669317485042	0.64048663876788	3417	1
hsa05167	hsa05167	Kaposi sarcoma-associated herpesvirus infection	2/66	194/8521	0.445623855797884	0.68669317485042	0.64048663876788	2782/51176	2
hsa04971	hsa04971	Gastric acid secretion	1/66	76/8521	0.447654411453122	0.68669317485042	0.64048663876788	4638	1
hsa00980	hsa00980	Metabolism of xenobiotics by cytochrome P450	1/66	78/8521	0.456254647903599	0.693156099699698	0.646514683264209	4259	1
hsa05165	hsa05165	Human papillomavirus infection	3/66	331/8521	0.475792376546761	0.694914775686862	0.64815502062732	7475/1298/1284	3
hsa04146	hsa04146	Peroxisome	1/66	83/8521	0.477182477967686	0.694914775686862	0.64815502062732	3417	1
hsa01232	hsa01232	Nucleotide metabolism	1/66	85/8521	0.485329677954684	0.694914775686862	0.64815502062732	3615	1
hsa04610	hsa04610	Complement and coagulation cascades	1/66	86/8521	0.48935625942161	0.694914775686862	0.64815502062732	1191	1
hsa05210	hsa05210	Colorectal cancer	1/66	86/8521	0.48935625942161	0.694914775686862	0.64815502062732	51176	1
hsa05170	hsa05170	Human immunodeficiency virus 1 infection	2/66	212/8521	0.491892600937908	0.694914775686862	0.64815502062732	8450/2782	2
hsa04727	hsa04727	GABAergic synapse	1/66	89/8521	0.501250771184714	0.694914775686862	0.64815502062732	2782	1
hsa05032	hsa05032	Morphine addiction	1/66	91/8521	0.509028417819331	0.694914775686862	0.64815502062732	2782	1
hsa05222	hsa05222	Small cell lung cancer	1/66	92/8521	0.512872323444945	0.694914775686862	0.64815502062732	1284	1
hsa05166	hsa05166	Human T-cell leukemia virus 1 infection	2/66	222/8521	0.5165601686703	0.694914775686862	0.64815502062732	291/4214	2
hsa04912	hsa04912	GnRH signaling pathway	1/66	93/8521	0.51668658689881	0.694914775686862	0.64815502062732	4214	1
hsa04970	hsa04970	Salivary secretion	1/66	93/8521	0.51668658689881	0.694914775686862	0.64815502062732	493	1
hsa05163	hsa05163	Human cytomegalovirus infection	2/66	225/8521	0.523808968450557	0.694914775686862	0.64815502062732	2768/2782	2
hsa04666	hsa04666	Fc gamma R-mediated phagocytosis	1/66	97/8521	0.531651695725008	0.694914775686862	0.64815502062732	2934	1
hsa04713	hsa04713	Circadian entrainment	1/66	97/8521	0.531651695725008	0.694914775686862	0.64815502062732	2782	1
hsa05215	hsa05215	Prostate cancer	1/66	97/8521	0.531651695725008	0.694914775686862	0.64815502062732	51176	1
hsa04925	hsa04925	Aldosterone synthesis and secretion	1/66	98/8521	0.535321091271322	0.694914775686862	0.64815502062732	493	1
hsa04714	hsa04714	Thermogenesis	2/66	232/8521	0.540444923173393	0.694914775686862	0.64815502062732	4717/7385	2
hsa04933	hsa04933	AGE-RAGE signaling pathway in diabetic complications	1/66	100/8521	0.542575147749912	0.694914775686862	0.64815502062732	1284	1
hsa05146	hsa05146	Amoebiasis	1/66	102/8521	0.549717651252054	0.694914775686862	0.64815502062732	1284	1
hsa04014	hsa04014	Ras signaling pathway	2/66	236/8521	0.54977434785353	0.694914775686862	0.64815502062732	2782/3481	2
hsa04928	hsa04928	Parathyroid hormone synthesis, secretion and action	1/66	106/8521	0.563674732019767	0.705522116342695	0.658048609513507	2768	1
hsa04922	hsa04922	Glucagon signaling pathway	1/66	107/8521	0.567096890984318	0.705522116342695	0.658048609513507	3939	1
hsa05131	hsa05131	Shigellosis	2/66	247/8521	0.574757325573163	0.709466073754373	0.66172718404805	3099/10398	2
hsa04725	hsa04725	Cholinergic synapse	1/66	113/8521	0.587081655702689	0.715871632462263	0.667701722483124	2782	1
hsa04724	hsa04724	Glutamatergic synapse	1/66	115/8521	0.59353913830732	0.715871632462263	0.667701722483124	2782	1
hsa04726	hsa04726	Serotonergic synapse	1/66	115/8521	0.59353913830732	0.715871632462263	0.667701722483124	2782	1
hsa04722	hsa04722	Neurotrophin signaling pathway	1/66	119/8521	0.606157173520686	0.716642030409448	0.6684202815278	4214	1
hsa04935	hsa04935	Growth hormone synthesis, secretion and action	1/66	120/8521	0.60925091626618	0.716642030409448	0.6684202815278	4214	1
hsa04071	hsa04071	Sphingolipid signaling pathway	1/66	121/8521	0.612320722185288	0.716642030409448	0.6684202815278	2768	1
hsa04919	hsa04919	Thyroid hormone signaling pathway	1/66	121/8521	0.612320722185288	0.716642030409448	0.6684202815278	488	1
hsa04611	hsa04611	Platelet activation	1/66	124/8521	0.621388335912699	0.721907037310342	0.673331014146888	4638	1
hsa00230	hsa00230	Purine metabolism	1/66	128/8521	0.633154280949878	0.727431944705421	0.678484158952424	3615	1
hsa04068	hsa04068	FoxO signaling pathway	1/66	131/8521	0.641741709386148	0.727431944705421	0.678484158952424	6446	1
hsa04142	hsa04142	Lysosome	1/66	132/8521	0.644559951004803	0.727431944705421	0.678484158952424	55353	1
hsa04728	hsa04728	Dopaminergic synapse	1/66	132/8521	0.644559951004803	0.727431944705421	0.678484158952424	2782	1
hsa04936	hsa04936	Alcoholic liver disease	1/66	142/8521	0.67156844624848	0.751843730382471	0.701253312815096	51176	1
hsa04060	hsa04060	Cytokine-cytokine receptor interaction	2/66	297/8521	0.675707656419689	0.751843730382471	0.701253312815096	268/3625	2
hsa04072	hsa04072	Phospholipase D signaling pathway	1/66	148/8521	0.686792437253087	0.758833601999914	0.707772846635496	2768	1
hsa05206	hsa05206	MicroRNAs in cancer	2/66	310/8521	0.698612188957494	0.766532818439472	0.714953994547143	5962/6624	2
hsa04110	hsa04110	Cell cycle	1/66	157/8521	0.708334226980255	0.771515499282995	0.71960139839853	1028	1
hsa04217	hsa04217	Necroptosis	1/66	159/8521	0.712919385413401	0.771515499282995	0.71960139839853	291	1
hsa05161	hsa05161	Hepatitis B	1/66	162/8521	0.719664325517636	0.773516758039364	0.721467995506402	4214	1
hsa05164	hsa05164	Influenza A	1/66	171/8521	0.738976545110597	0.788907392753205	0.735823017891064	291	1
hsa04621	hsa04621	NOD-like receptor signaling pathway	1/66	186/8521	0.768292445328708	0.801120585898677	0.74721440390283	5585	1
hsa05034	hsa05034	Alcoholism	1/66	188/8521	0.771947649133068	0.801120585898677	0.74721440390283	2782	1
hsa04613	hsa04613	Neutrophil extracellular trap formation	1/66	191/8521	0.777324225047929	0.801120585898677	0.74721440390283	291	1
hsa04062	hsa04062	Chemokine signaling pathway	1/66	192/8521	0.779088522904692	0.801120585898677	0.74721440390283	2782	1
hsa05014	hsa05014	Amyotrophic lateral sclerosis	2/66	364/8521	0.78001427323441	0.801120585898677	0.74721440390283	4717/7385	2
hsa05202	hsa05202	Transcriptional misregulation in cancer	1/66	193/8521	0.780839052078457	0.801120585898677	0.74721440390283	5087	1
hsa05203	hsa05203	Viral carcinogenesis	1/66	204/8521	0.799215837127366	0.814684530749186	0.759865651598175	2934	1
hsa05207	hsa05207	Chemical carcinogenesis - receptor activation	1/66	212/8521	0.811619113245733	0.822024486492473	0.766711712917696	4259	1
hsa04144	hsa04144	Endocytosis	1/66	250/8521	0.860963030320356	0.866446871277811	0.808144983203821	644150	1
hsa04740	hsa04740	Olfactory transduction	1/66	439/8521	0.96994638451217	0.96994638451217	0.904680172096627	2782	1
