# Supplementary material for: How relevant is the mouse model for understanding human sex determination?
Source: Int J Biol Sci. 2025 Oct 15;21(15):6599–615. doi: 10.7150/ijbs.90231 (PMC12631067; doi:10.7150/ijbs.90231)
Supplement: Supplementary file 5 — Supplementary tables 11-46. [file ijbsv21p6599s5.zip › Ontology Results/Supplementary Table 15 - GO Analysis - Sertoli KEGG Human.csv]

	ID	Description	GeneRatio	BgRatio	pvalue	p.adjust	qvalue	geneID	Count
hsa04510	hsa04510	Focal adhesion	25/266	203/8521	3.51972561008535e-09	9.92562622044069e-07	7.44699839607532e-07	1280/3655/2317/7414/284217/5881/3685/3915/1297/595/2316/7791/5594/5578/3480/3693/7094/81/2002/3791/5156/2013/1291/1292/1277	25
hsa04151	hsa04151	PI3K-Akt signaling pathway	32/266	354/8521	4.80458238675529e-08	6.77446116532496e-06	5.0827424196727e-06	2065/1280/2788/3655/284217/3164/3685/3915/1297/595/2066/3570/5594/5578/3480/1027/3693/5516/3643/1019/4915/90993/3667/3791/3326/10971/5156/1291/1292/1277/2260/54541	32
hsa05165	hsa05165	Human papillomavirus infection	26/266	331/8521	1.27118919693936e-05	0.000996455472419385	0.000747620567212753	1280/4853/3655/284217/3685/3915/1297/5584/595/2778/5594/1027/3693/5516/2033/5925/1019/3659/3066/90993/9368/10379/1291/1292/9636/1277	26
hsa04360	hsa04360	Axon guidance	18/266	182/8521	1.41341201761615e-05	0.000996455472419385	0.000747620567212753	57556/10154/2047/5881/9901/5530/659/8482/5594/5578/219699/6091/2051/1808/57689/6387/7852/2043	18
hsa05205	hsa05205	Proteoglycans in cancer	18/266	205/8521	6.98153386076838e-05	0.00350808580471907	0.00263204646042752	2065/2317/3685/595/2316/2017/2066/22808/5594/5578/3480/3693/1634/2002/3791/4313/1277/2260	18
hsa05163	hsa05163	Human cytomegalovirus infection	19/266	225/8521	7.46401235046611e-05	0.00350808580471907	0.00263204646042752	2788/5881/801/5530/3685/595/3570/2778/5594/5578/6347/5925/1019/90993/2002/6387/23236/7852/5156	19
hsa04919	hsa04919	Thyroid hormone signaling pathway	13/266	121/8521	9.64377265158209e-05	0.00388506269678021	0.00291488466611729	4853/481/476/3685/595/5594/2626/5578/10499/2033/3066/652/23236	13
hsa01521	hsa01521	EGFR tyrosine kinase inhibitor resistance	10/266	79/8521	0.000159934711211354	0.00563769857020022	0.00422985223072133	2065/558/2621/3570/5594/5578/3480/3791/3084/5156	10
hsa05215	hsa05215	Prostate cancer	11/266	97/8521	0.000205440316769555	0.00643712992544606	0.00482964955212638	4824/595/5594/3480/1027/2033/5925/90993/3326/5156/2260	11
hsa05146	hsa05146	Amoebiasis	11/266	102/8521	0.00032064047858939	0.00904206149622081	0.006784077494365	7414/284217/3915/2778/5578/5052/5869/81/23236/1277/1281	11
hsa04540	hsa04540	Gap junction	10/266	88/8521	0.000391643839110447	0.0100403238753769	0.00753305374748324	7082/2778/5594/5578/10383/23236/203068/5156/5592/347733	10
hsa04512	hsa04512	ECM-receptor interaction	10/266	89/8521	0.000429316170764857	0.0100889300129741	0.00756952195822247	1280/3655/284217/3685/3915/1297/3693/1291/1292/1277	10
hsa04730	hsa04730	Long-term depression	8/266	60/8521	0.000508170183984259	0.0110233839910432	0.00827062404703126	2778/5594/5578/3480/5516/23236/2895/5592	8
hsa04520	hsa04520	Adherens junction	10/266	93/8521	0.000611483534150572	0.0123170254736044	0.00924121732062143	7414/7082/5881/4301/5594/3480/2033/3643/81/2260	10
hsa05414	hsa05414	Dilated cardiomyopathy	10/266	96/8521	0.000786557021836188	0.0144876077591963	0.0108697617006288	3655/4000/284217/3685/2778/7171/3693/1756/70/1674	10
hsa04960	hsa04960	Aldosterone-regulated sodium reabsorption	6/266	37/8521	0.000900385493259387	0.0144876077591963	0.0108697617006288	481/476/5594/5578/3643/3667	6
hsa01522	hsa01522	Endocrine resistance	10/266	98/8521	0.000924740920799762	0.0144876077591963	0.0108697617006288	4853/595/2778/5594/3480/1027/5925/638/1019/4313	10
hsa04925	hsa04925	Aldosterone synthesis and secretion	10/266	98/8521	0.000924740920799762	0.0144876077591963	0.0108697617006288	481/476/1583/801/3164/2778/5578/5443/90993/23236	10
hsa04933	hsa04933	AGE-RAGE signaling pathway in diabetic complications	10/266	100/8521	0.00108225202422528	0.015828575780226	0.0118758631273812	595/5594/5578/1027/6347/1019/23236/4313/1277/1281	10
hsa04014	hsa04014	Ras signaling pathway	17/266	236/8521	0.00112259402696638	0.015828575780226	0.0118758631273812	11145/2788/5881/801/4301/22808/5594/5578/3480/8036/5869/3643/4915/2002/3791/5156/2260	17
hsa04961	hsa04961	Endocrine and other factor-regulated calcium reabsorption	7/266	53/8521	0.00120415745857105	0.0161701144436684	0.0121321127404903	481/476/1213/2778/5578/1785/23236	7
hsa05410	hsa05410	Hypertrophic cardiomyopathy	9/266	90/8521	0.00190625346652474	0.0231746469765471	0.0173874730955056	3655/4000/284217/3685/7171/3693/1756/70/1674	9
hsa04350	hsa04350	TGF-beta signaling pathway	10/266	108/8521	0.00194685242617816	0.0231746469765471	0.0173874730955056	3399/3400/659/5594/5516/2033/1634/3066/652/3398	10
hsa05132	hsa05132	Salmonella infection	17/266	249/8521	0.00200527369452685	0.0231746469765471	0.0173874730955056	6281/2317/388/257397/2316/10787/5594/10092/26999/4646/5869/3800/10383/1785/3326/203068/347733	17
hsa04923	hsa04923	Regulation of lipolysis in adipocytes	7/266	58/8521	0.00205767310527985	0.0231746469765471	0.0173874730955056	11145/2778/3643/3667/4886/5592/4852	7
hsa04810	hsa04810	Regulation of actin cytoskeleton	16/266	229/8521	0.00213666957939796	0.0231746469765471	0.0173874730955056	3655/7414/5881/3685/10787/22808/5594/10092/3693/26999/81/1730/6387/7852/5156/2260	16
hsa05214	hsa05214	Glioma	8/266	75/8521	0.00224073436618009	0.0234032256023254	0.0175589710566159	801/595/5594/5578/3480/5925/1019/5156	8
hsa04015	hsa04015	Rap1 signaling pathway	15/266	210/8521	0.0023583305325135	0.0237517575060289	0.0178204675577148	5881/801/5584/4301/22808/2778/5594/5578/3480/7094/3643/3791/23236/5156/2260	15
hsa04530	hsa04530	Tight junction	13/266	170/8521	0.00251342371710732	0.0244408789042849	0.0183375015295307	5010/7082/5584/595/2017/4301/2626/10092/5516/81/1019/9368/154796	13
hsa05412	hsa05412	Arrhythmogenic right ventricular cardiomyopathy	8/266	77/8521	0.00264917340025926	0.0248645678005388	0.0186553868156338	3655/4000/284217/1000/3685/3693/1756/1674	8
hsa04010	hsa04010	MAPK signaling pathway	19/266	301/8521	0.00273333901353441	0.0248645678005388	0.0186553868156338	2065/2317/3727/5881/3164/5530/51347/2316/2066/22808/5594/5578/3480/3643/4915/2002/3791/5156/2260	19
hsa04261	hsa04261	Adrenergic signaling in cardiomyocytes	12/266	154/8521	0.00312232417939582	0.0275154818309257	0.0206443144756105	481/476/801/5502/2778/5594/5578/7171/5516/90993/23236/70	12
hsa04934	hsa04934	Cushing syndrome	12/266	155/8521	0.00329266391185336	0.0281373097922014	0.0211108595305431	1583/3164/1586/595/2778/5594/5443/1027/5925/1019/90993/23236	12
hsa05130	hsa05130	Pathogenic Escherichia coli infection	14/266	198/8521	0.00357874955326937	0.0296825698241754	0.0222702371581159	5010/7082/257397/2017/10787/5594/10092/4651/26999/4646/10383/9368/203068/347733	14
hsa05160	hsa05160	Hepatitis C	12/266	158/8521	0.00384929431194026	0.0310143141704901	0.0232694182466163	5010/975/595/5594/5516/8837/5925/1019/10971/10379/3646/9021	12
hsa04927	hsa04927	Cortisol synthesis and secretion	7/266	65/8521	0.00396065988458899	0.0310251690959471	0.023277562479602	1583/3164/1586/2778/5443/90993/23236	7
hsa05418	hsa05418	Fluid shear stress and atherosclerosis	11/266	139/8521	0.0040778893008533	0.031080129265963	0.0233187979934996	2948/5881/801/3685/659/445/6347/652/3791/3326/4313	11
hsa04720	hsa04720	Long-term potentiation	7/266	67/8521	0.00469361720205139	0.0348315802889077	0.0261334364989565	801/5530/5502/5594/5578/2033/23236	7
hsa04928	hsa04928	Parathyroid hormone synthesis, secretion and action	9/266	106/8521	0.00575894674696634	0.0416416149396027	0.0312428689916392	4324/3727/2778/5594/5578/90993/9368/23236/2260	9
hsa04022	hsa04022	cGMP-PKG signaling pathway	12/266	167/8521	0.00598686405185845	0.0422073915656021	0.0316673598532513	481/476/801/5530/10105/5594/2626/3643/90993/3667/23236/5592	12
hsa05218	hsa05218	Melanoma	7/266	72/8521	0.00697127317234745	0.0479487569415118	0.0359749912103168	595/5594/3480/5925/1019/5156/2260	7
hsa05222	hsa05222	Small cell lung cancer	8/266	92/8521	0.00785745421033648	0.0527571925551164	0.0395826640671086	3655/284217/3685/3915/595/1027/5925/1019	8
hsa04970	hsa04970	Salivary secretion	8/266	93/8521	0.0083716562210524	0.0534944505029441	0.0401358139271809	481/476/801/2778/5578/6522/23236/5592	8
hsa04216	hsa04216	Ferroptosis	5/266	41/8521	0.00853634848451235	0.0534944505029441	0.0401358139271809	5621/6303/2182/23516/84557	5
hsa05219	hsa05219	Bladder cancer	5/266	41/8521	0.00853634848451235	0.0534944505029441	0.0401358139271809	595/5594/5925/1019/4313	5
hsa04971	hsa04971	Gastric acid secretion	7/266	76/8521	0.0093154060681394	0.0571074893742459	0.042846604569703	481/476/801/2778/5578/6522/23236	7
hsa04370	hsa04370	VEGF signaling pathway	6/266	59/8521	0.00986325687364083	0.0575441827343823	0.0431742468443854	5881/5530/5594/5578/8877/3791	6
hsa05100	hsa05100	Bacterial invasion of epithelial cells	7/266	77/8521	0.00998202933492741	0.0575441827343823	0.0431742468443854	23157/7414/2017/1213/10092/1785/10459	7
hsa04390	hsa04390	Hippo signaling pathway	11/266	157/8521	0.00999881189356288	0.0575441827343823	0.0431742468443854	1490/659/5584/595/25937/7003/5516/652/10971/3398/154796	11
hsa04915	hsa04915	Estrogen signaling pathway	10/266	137/8521	0.0105041097882796	0.0592431792058967	0.0444489698409304	801/2778/5594/5443/10499/90993/3326/2288/23236/4313	10
hsa04935	hsa04935	Growth hormone synthesis, secretion and action	9/266	120/8521	0.0125993779618026	0.0696671487299675	0.052269865228531	2778/5594/5578/2033/90993/3667/23236/3486/9021	9
hsa03250	hsa03250	Viral life cycle - HIV-1	6/266	63/8521	0.0134194458399908	0.0715030260538287	0.0536472871848435	128866/4131/2033/5903/7852/684	6
hsa04916	hsa04916	Melanogenesis	8/266	101/8521	0.0134385119888401	0.0715030260538287	0.0536472871848435	801/2778/5594/5578/5443/2033/90993/23236	8
hsa04974	hsa04974	Protein digestion and absorption	8/266	103/8521	0.0149956835486258	0.0783107918650458	0.0587550174127443	1280/481/476/1297/1291/1292/1277/1281	8
hsa04012	hsa04012	ErbB signaling pathway	7/266	85/8521	0.0166233495730116	0.0852324469016232	0.0639481964435471	2065/2066/5594/5578/1027/2002/3084	7
hsa05167	hsa05167	Kaposi sarcoma-associated herpesvirus infection	12/266	194/8521	0.018324053194212	0.0922746964422816	0.06923185511347	2788/801/5530/595/5594/57580/2033/5925/1019/7538/10379/84557	12
hsa04926	hsa04926	Relaxin signaling pathway	9/266	129/8521	0.019418893430708	0.096072420130871	0.072081211072434	2788/2778/5594/5578/90993/23236/4313/1277/1281	9
hsa05031	hsa05031	Amphetamine addiction	6/266	69/8521	0.0203011914933928	0.0987057931230479	0.0740569780430483	801/5530/2778/5578/3066/90993	6
hsa04913	hsa04913	Ovarian steroidogenesis	5/266	51/8521	0.0208208181917398	0.0995164530520442	0.0746651999382639	1583/1586/2778/3480/3643	5
hsa04728	hsa04728	Dopaminergic synapse	9/266	132/8521	0.0221958003902129	0.104320261834001	0.0782694013760141	2788/801/5530/2778/5578/5516/3800/90993/23236	9
hsa05223	hsa05223	Non-small cell lung cancer	6/266	72/8521	0.0245066755082025	0.112756557482481	0.0845989848972705	595/5594/5578/3800/5925/1019	6
hsa04110	hsa04110	Cell cycle	10/266	157/8521	0.0250333626902148	0.112756557482481	0.0845989848972705	595/23594/1027/5516/2033/5925/1019/10459/3066/10971	10
hsa04912	hsa04912	GnRH signaling pathway	7/266	93/8521	0.0259120993279064	0.112756557482481	0.0845989848972705	801/2778/5594/5578/2002/23236/4313	7
hsa05203	hsa05203	Viral carcinogenesis	12/266	204/8521	0.0259699735166074	0.112756557482481	0.0845989848972705	1960/595/5594/1027/2033/81/5925/1019/3066/90993/10971/10379	12
hsa04514	hsa04514	Cell adhesion molecules	10/266	158/8521	0.0260181182857793	0.112756557482481	0.0845989848972705	1462/5010/3655/23705/1000/3685/4359/57689/84631/9369	10
hsa00532	hsa00532	Glycosaminoglycan biosynthesis - chondroitin sulfate / dermatan sulfate	3/266	21/8521	0.026395431722044	0.112756557482481	0.0845989848972705	9469/79586/92126	3
hsa04020	hsa04020	Calcium signaling pathway	14/266	253/8521	0.0270260003839346	0.112756557482481	0.0845989848972705	2065/801/5530/10105/2066/2778/5578/8877/4915/3791/23236/7852/5156/2260	14
hsa04670	hsa04670	Leukocyte transendothelial migration	8/266	115/8521	0.0271895244993217	0.112756557482481	0.0845989848972705	5010/7414/4301/5578/81/6387/7852/4313	8
hsa04918	hsa04918	Thyroid hormone synthesis	6/266	75/8521	0.0292584396795632	0.119577970864302	0.0897169546238322	481/476/2778/5578/90993/23236	6
hsa04371	hsa04371	Apelin signaling pathway	9/266	139/8521	0.0297636985300116	0.119905185506618	0.0899624572110125	2788/1490/801/595/22808/5594/8877/23236/84557	9
hsa05220	hsa05220	Chronic myeloid leukemia	6/266	76/8521	0.0309678425605424	0.122366958610061	0.0918094762247941	595/5594/1027/5925/1019/3066	6
hsa04666	hsa04666	Fc gamma R-mediated phagocytosis	7/266	97/8521	0.0316765531153705	0.122366958610061	0.0918094762247941	5594/5578/10092/4651/8877/1785/4082	7
hsa04713	hsa04713	Circadian entrainment	7/266	97/8521	0.0316765531153705	0.122366958610061	0.0918094762247941	2788/801/2778/5594/5578/23236/5592	7
hsa04140	hsa04140	Autophagy - animal	9/266	141/8521	0.0322221005841287	0.122792329253031	0.0921286232917476	22808/5594/3480/5516/8837/9110/3667/84557/54541	9
hsa05225	hsa05225	Hepatocellular carcinoma	10/266	168/8521	0.0374379164458394	0.140766565836356	0.105614332710368	2948/595/55274/5594/5578/3480/5925/1019/2002/6599	10
hsa04611	hsa04611	Platelet activation	8/266	124/8521	0.0399686495422506	0.148304725933088	0.111270063130088	5584/2778/5594/7094/23236/5592/1277/1281	8
hsa04310	hsa04310	Wnt signaling pathway	10/266	171/8521	0.0414517556170166	0.151596877369711	0.113740098362493	5176/6422/5881/5530/595/2487/5578/2033/23236/7088	10
hsa04072	hsa04072	Phospholipase D signaling pathway	9/266	148/8521	0.0419310511873669	0.151596877369711	0.113740098362493	22808/2778/5594/5578/3643/8877/1785/23236/5156	9
hsa04625	hsa04625	C-type lectin receptor signaling pathway	7/266	104/8521	0.0437178464474271	0.156056110103474	0.117085771298239	801/5530/1960/22808/5594/3659/10379	7
hsa04024	hsa04024	cAMP signaling pathway	12/266	225/8521	0.0491975529033218	0.171715976931074	0.128835055480201	481/476/5881/801/4301/2778/5594/5443/2033/90993/4886/4852	12
hsa04144	hsa04144	Endocytosis	13/266	250/8521	0.0493226742248829	0.171715976931074	0.128835055480201	116984/128866/5584/1213/10092/3480/5869/3800/1785/57132/7852/5156/93343	13
hsa04911	hsa04911	Insulin secretion	6/266	86/8521	0.0516854307324292	0.173551811315715	0.130212445220077	481/476/2778/5578/90993/23236	6
hsa04921	hsa04921	Oxytocin signaling pathway	9/266	154/8521	0.0516871344116453	0.173551811315715	0.130212445220077	801/5530/595/2778/5594/5578/1938/2002/23236	9
hsa04068	hsa04068	FoxO signaling pathway	8/266	131/8521	0.0523117161767226	0.173551811315715	0.130212445220077	595/5594/3480/1027/2033/3643/3667/10769	8
hsa04114	hsa04114	Oocyte meiosis	8/266	131/8521	0.0523117161767226	0.173551811315715	0.130212445220077	801/5530/9748/5594/3480/5516/10459/10971	8
hsa04066	hsa04066	HIF-1 signaling pathway	7/266	109/8521	0.0539175284521356	0.17649498146462	0.132420646787565	3570/5594/5578/3480/1027/2033/3643	7
hsa04930	hsa04930	Type II diabetes mellitus	4/266	46/8521	0.0544505793880211	0.17649498146462	0.132420646787565	5594/3643/3667/9021	4
hsa04218	hsa04218	Cellular senescence	9/266	156/8521	0.0552448023440488	0.177034480238884	0.132825421903754	801/5530/595/22808/5594/2626/5925/1019/3486	9
hsa04211	hsa04211	Longevity regulating pathway	6/266	89/8521	0.0592273575794277	0.187664211656164	0.140800696315375	27244/3480/26060/3643/90993/3667	6
hsa04920	hsa04920	Adipocytokine signaling pathway	5/266	69/8521	0.063782074615787	0.199850500462799	0.149943824535359	2182/5443/3667/9021/4852	5
hsa04668	hsa04668	TNF signaling pathway	7/266	114/8521	0.0654948584482409	0.202962088817626	0.152278386906841	257397/5594/8837/6347/3659/90993/9021	7
hsa04917	hsa04917	Prolactin signaling pathway	5/266	70/8521	0.0670234732256339	0.205441515756834	0.15413865123973	1586/595/5594/3659/9021	5
hsa04724	hsa04724	Glutamatergic synapse	7/266	115/8521	0.0679776115745597	0.206125660903503	0.154651951629728	2788/6511/5530/2778/5594/5578/23236	7
hsa04657	hsa04657	IL-17 signaling pathway	6/266	94/8521	0.0731841079468348	0.219552323840504	0.164725707696683	3727/257397/5594/6347/3326/27190	6
hsa04550	hsa04550	Signaling pathways regulating pluripotency of stem cells	8/266	143/8521	0.0786795796742428	0.233554120717226	0.175230975230169	3399/3400/659/5594/3480/652/3398/2260	8
hsa04115	hsa04115	p53 signaling pathway	5/266	74/8521	0.0808872096051068	0.237606178215001	0.178271152748097	27244/595/1019/56475/3486	5
hsa04152	hsa04152	AMPK signaling pathway	7/266	121/8521	0.0840488405772026	0.244348175698671	0.183329538318152	595/3480/5516/3643/1938/90993/3667	7
hsa05166	hsa05166	Human T-cell leukemia virus 1 infection	11/266	222/8521	0.0875038111216844	0.251664004760809	0.188818458219196	5530/595/5594/64784/2033/7094/5925/1019/90993/2002/7538	11
hsa05212	hsa05212	Pancreatic cancer	5/266	76/8521	0.0883501293309225	0.251664004760809	0.188818458219196	5881/595/5594/5925/1019	5
hsa04972	hsa04972	Pancreatic secretion	6/266	102/8521	0.0990908421178798	0.276669479972694	0.207579565041103	481/476/2778/5578/6522/23236	6
hsa05142	hsa05142	Chagas disease	6/266	102/8521	0.0990908421178798	0.276669479972694	0.207579565041103	2778/5594/5516/8837/6347/23236	6
hsa05415	hsa05415	Diabetic cardiomyopathy	10/266	203/8521	0.103080675770333	0.284987750659156	0.213820596799143	5165/10105/5578/25874/3643/3667/23236/4313/1277/1281	10
hsa05206	hsa05206	MicroRNAs in cancer	14/266	310/8521	0.105633426672153	0.289118442226833	0.216919771883514	2065/4853/659/595/5594/5578/1027/2033/3066/3667/5156/4082/6659/54541	14
hsa01250	hsa01250	Biosynthesis of nucleotide sugars	3/266	37/8521	0.107650483807863	0.289118442226833	0.216919771883514	55907/54187/7358	3
hsa05143	hsa05143	African trypanosomiasis	3/266	37/8521	0.107650483807863	0.289118442226833	0.216919771883514	335/5578/23236	3
hsa05416	hsa05416	Viral myocarditis	4/266	60/8521	0.116991902109744	0.309536560112467	0.232239076456162	284217/5881/595/1756	4
hsa04922	hsa04922	Glucagon signaling pathway	6/266	107/8521	0.117448269262532	0.309536560112467	0.232239076456162	801/5530/2778/2033/90993/23236	6
hsa04213	hsa04213	Longevity regulating pathway - multiple species	4/266	61/8521	0.122316057241506	0.319380816130598	0.239625024420493	3480/3643/3066/3667	4
hsa04270	hsa04270	Vascular smooth muscle contraction	7/266	134/8521	0.12565524548144	0.325089717667578	0.243908298809941	801/2778/5594/5578/10266/23236/5592	7
hsa04330	hsa04330	Notch signaling pathway	4/266	62/8521	0.127742185981175	0.32748451315174	0.245705065858528	4853/2033/3066/7088	4
hsa05034	hsa05034	Alcoholism	9/266	188/8521	0.133778569112561	0.337569289827162	0.253271471650838	2788/801/2778/5594/4915/3066/90993/55506/4852	9
hsa05161	hsa05161	Hepatitis B	8/266	162/8521	0.134070072555469	0.337569289827162	0.253271471650838	1960/5594/5578/2033/5925/90993/2002/10971	8
hsa04910	hsa04910	Insulin signaling pathway	7/266	137/8521	0.136519440277148	0.34069453237306	0.255616278488186	801/5584/5594/3643/2002/3667/9021	7
hsa04814	hsa04814	Motor proteins	9/266	193/8521	0.149653936119776	0.367740616684693	0.275908413414048	23095/4651/7171/4646/3800/10383/203068/70/347733	9
hsa05131	hsa05131	Shigellosis	11/266	247/8521	0.149965145101914	0.367740616684693	0.275908413414048	23157/7414/257397/2017/5594/10092/7094/831/81/23236/84557	11
hsa04962	hsa04962	Vasopressin-regulated water reabsorption	3/266	44/8521	0.157318874533621	0.382447608780009	0.286942774784553	2778/5869/90993	3
hsa00515	hsa00515	Mannose type O-glycan biosynthesis	2/266	23/8521	0.160312709860231	0.383120204920213	0.287447410186498	55624/10690	2
hsa04964	hsa04964	Proximal tubule bicarbonate reclamation	2/266	23/8521	0.160312709860231	0.383120204920213	0.287447410186498	481/476	2
hsa04924	hsa04924	Renin secretion	4/266	69/8521	0.168348109159396	0.39894257800798	0.299318619558059	801/5530/2778/23236	4
hsa04977	hsa04977	Vitamin digestion and absorption	2/266	24/8521	0.171475532768477	0.402967502005921	0.302338439354946	335/113278	2
hsa05230	hsa05230	Central carbon metabolism in cancer	4/266	70/8521	0.174488996185684	0.405561839192969	0.304284918543437	5594/5156/3418/2260	4
hsa05224	hsa05224	Breast cancer	7/266	147/8521	0.17585602477706	0.405561839192969	0.304284918543437	4853/595/5594/3480/5925/1019/2260	7
hsa04071	hsa04071	Sphingolipid signaling pathway	6/266	121/8521	0.17689399369055	0.405561839192969	0.304284918543437	5881/5594/5578/5516/8877/23236	6
hsa04973	hsa04973	Carbohydrate digestion and absorption	3/266	47/8521	0.180433806214919	0.410341398004897	0.307870925714761	481/476/23236	3
hsa04070	hsa04070	Phosphatidylinositol signaling system	5/266	97/8521	0.185838942682729	0.418514632099415	0.314003139425093	801/4952/5578/9110/23236	5
hsa04137	hsa04137	Mitophagy - animal	4/266	72/8521	0.186995899448675	0.418514632099415	0.314003139425093	22808/8887/10370/84557	4
hsa00520	hsa00520	Amino sugar and nucleotide sugar metabolism	3/266	49/8521	0.196324054101109	0.435932151626085	0.327071155195383	55907/54187/7358	3
hsa00330	hsa00330	Arginine and proline metabolism	3/266	50/8521	0.204394383910807	0.440674455432129	0.33062921068256	6303/1152/5831	3
hsa05110	hsa05110	Vibrio cholerae infection	3/266	50/8521	0.204394383910807	0.440674455432129	0.33062921068256	7082/2778/5578	3
hsa00062	hsa00062	Fatty acid elongation	2/266	27/8521	0.205631676619193	0.440674455432129	0.33062921068256	54898/51495	2
hsa01040	hsa01040	Biosynthesis of unsaturated fatty acids	2/266	27/8521	0.205631676619193	0.440674455432129	0.33062921068256	54898/51495	2
hsa01230	hsa01230	Biosynthesis of amino acids	4/266	75/8521	0.206273149351209	0.440674455432129	0.33062921068256	5634/445/5831/3418	4
hsa04979	hsa04979	Cholesterol metabolism	3/266	51/8521	0.212539977096136	0.448928705843639	0.336822209311577	335/1593/4043	3
hsa04914	hsa04914	Progesterone-mediated oocyte maturation	5/266	102/8521	0.213320732563999	0.448928705843639	0.336822209311577	6793/5594/3480/10459/3326	5
hsa04150	hsa04150	mTOR signaling pathway	7/266	156/8521	0.214917374880224	0.448938516416467	0.336829569987719	28956/5594/5578/3480/3643/3667/54541	7
hsa05207	hsa05207	Chemical carcinogenesis - receptor activation	9/266	212/8521	0.217727278741892	0.451463916214805	0.338724326835296	4853/2948/595/2778/5594/5578/5925/90993/3326	9
hsa04721	hsa04721	Synaptic vesicle cycle	4/266	78/8521	0.22609679914387	0.464656656228471	0.348622575221809	6511/1213/1785/6857	4
hsa04392	hsa04392	Hippo signaling pathway - multiple species	2/266	29/8521	0.228786499281678	0.464656656228471	0.348622575221809	25937/7003	2
hsa00600	hsa00600	Sphingolipid metabolism	3/266	53/8521	0.229032890836019	0.464656656228471	0.348622575221809	2581/9334/8877	3
hsa04931	hsa04931	Insulin resistance	5/266	108/8521	0.247857487348911	0.496311798357593	0.372372793840523	11000/3643/90993/3667/9021	5
hsa05016	hsa05016	Huntington disease	12/266	306/8521	0.248155899178796	0.496311798357593	0.372372793840523	5435/10105/1213/2033/3800/10383/3066/90993/5432/23236/203068/347733	12
hsa04062	hsa04062	Chemokine signaling pathway	8/266	192/8521	0.251266832782276	0.498994696088745	0.374385718230077	2788/5881/5594/57580/6347/6387/23236/7852	8
hsa04146	hsa04146	Peroxisome	4/266	83/8521	0.260125668847541	0.508843570419377	0.381775131221705	2182/5825/5052/3418	4
hsa04630	hsa04630	JAK-STAT signaling pathway	7/266	166/8521	0.261611494019757	0.508843570419377	0.381775131221705	1271/595/3570/2033/5156/10379/9021	7
hsa01212	hsa01212	Fatty acid metabolism	3/266	57/8521	0.262663091937513	0.508843570419377	0.381775131221705	54898/2182/51495	3
hsa05145	hsa05145	Toxoplasmosis	5/266	111/8521	0.265645253463112	0.508843570419377	0.381775131221705	3655/284217/10105/3915/5594	5
hsa03083	hsa03083	Polycomb repressive complex	4/266	84/8521	0.267052653978964	0.508843570419377	0.381775131221705	63035/10389/2033/3066	4
hsa04662	hsa04662	B cell receptor signaling pathway	4/266	84/8521	0.267052653978964	0.508843570419377	0.381775131221705	975/5881/5530/5594	4
hsa05213	hsa05213	Endometrial cancer	3/266	58/8521	0.271172358969864	0.511171585463086	0.38352179424442	595/5594/2002	3
hsa00920	hsa00920	Sulfur metabolism	1/266	10/8521	0.271899779501641	0.511171585463086	0.38352179424442	9061	1
hsa04725	hsa04725	Cholinergic synapse	5/266	113/8521	0.277661592990724	0.518546816048902	0.389055281917989	2788/5594/5578/90993/23236	5
hsa05210	hsa05210	Colorectal cancer	4/266	86/8521	0.281004151967045	0.521336650359912	0.391148438679889	5881/595/5594/26060	4
hsa05164	hsa05164	Influenza A	7/266	171/8521	0.285979029720652	0.523845263044377	0.393030600492422	5594/5578/2033/6347/1019/10379/9021	7
hsa03020	hsa03020	RNA polymerase	2/266	34/8521	0.287160300663581	0.523845263044377	0.393030600492422	5435/5432	2
hsa04260	hsa04260	Cardiac muscle contraction	4/266	87/8521	0.288022875587696	0.523845263044377	0.393030600492422	481/476/7171/70	4
hsa04726	hsa04726	Serotonergic synapse	5/266	115/8521	0.289786741258592	0.523845263044377	0.393030600492422	2788/2778/5594/5578/23236	5
hsa04976	hsa04976	Bile secretion	4/266	89/8521	0.302132057178678	0.542683058117116	0.407164220535798	481/476/2778/6522	4
hsa00250	hsa00250	Alanine, aspartate and glutamate metabolism	2/266	37/8521	0.322035745611139	0.568730773898202	0.42670729956528	445/339983	2
hsa05216	hsa05216	Thyroid cancer	2/266	37/8521	0.322035745611139	0.568730773898202	0.42670729956528	595/5594	2
hsa04929	hsa04929	GnRH secretion	3/266	64/8521	0.322684127034441	0.568730773898202	0.42670729956528	5594/5578/23236	3
hsa04145	hsa04145	Phagosome	6/266	152/8521	0.33820327864109	0.592380897992467	0.44445151361137	3685/3693/5869/10383/203068/347733	6
hsa05170	hsa05170	Human immunodeficiency virus 1 infection	8/266	212/8521	0.342865905624788	0.594481550347971	0.446027590966563	2788/5881/801/5530/5594/5578/7852/684	8
hsa05020	hsa05020	Prion disease	10/266	272/8521	0.343618768463544	0.594481550347971	0.446027590966563	5621/5530/10105/3915/5594/3800/10383/90993/203068/347733	10
hsa05417	hsa05417	Lipid and atherosclerosis	8/266	215/8521	0.357087180430321	0.61034487472012	0.457929525265936	335/801/5530/5594/5578/6347/3326/23236	8
hsa04664	hsa04664	Fc epsilon RI signaling pathway	3/266	68/8521	0.357116682017092	0.61034487472012	0.457929525265936	5881/5594/5578	3
hsa04621	hsa04621	NOD-like receptor signaling pathway	7/266	186/8521	0.361705736258276	0.611175503631352	0.458552729488248	257397/5594/6347/3326/23236/10379/84557	7
hsa05211	hsa05211	Renal cell carcinoma	3/266	69/8521	0.365697071692442	0.611175503631352	0.458552729488248	9915/5594/2033	3
hsa04750	hsa04750	Inflammatory mediator regulation of TRP channels	4/266	98/8521	0.366271844374817	0.611175503631352	0.458552729488248	801/2778/5578/23236	4
hsa05231	hsa05231	Choline metabolism in cancer	4/266	98/8521	0.366271844374817	0.611175503631352	0.458552729488248	5881/5594/5578/5156	4
hsa04380	hsa04380	Osteoclast differentiation	5/266	128/8521	0.370251090322064	0.6141812204166	0.46080785854325	3727/5530/5594/10379/9021	5
hsa04217	hsa04217	Necroptosis	6/266	159/8521	0.377399073990219	0.622377420264572	0.466957302998055	128866/8837/3326/57132/10379/55506	6
hsa04061	hsa04061	Viral protein interaction with cytokine and cytokine receptor	4/266	100/8521	0.380547894713604	0.623921548309514	0.468115831318448	3570/6347/6387/7852	4
hsa04613	hsa04613	Neutrophil extracellular trap formation	7/266	191/8521	0.387420921633942	0.631518496536253	0.473815669293717	10105/5594/5578/1182/3066/23236/55506	7
hsa00603	hsa00603	Glycosphingolipid biosynthesis - globo and isoglobo series	1/266	16/8521	0.398235068918395	0.644240483125607	0.483360720822124	10690	1
hsa00562	hsa00562	Inositol phosphate metabolism	3/266	73/8521	0.399794626053125	0.644240483125607	0.483360720822124	4952/9110/23236	3
hsa03320	hsa03320	PPAR signaling pathway	3/266	75/8521	0.416661368001683	0.660728694062886	0.495731494985592	335/1593/2182	3
hsa00120	hsa00120	Primary bile acid biosynthesis	1/266	17/8521	0.417055700507779	0.660728694062886	0.495731494985592	1593	1
hsa00450	hsa00450	Selenocompound metabolism	1/266	17/8521	0.417055700507779	0.660728694062886	0.495731494985592	9061	1
hsa04210	hsa04210	Apoptosis	5/266	136/8521	0.420094265929037	0.661824485988762	0.496553645702655	4000/8739/6709/5594/8837	5
hsa05133	hsa05133	Pertussis	3/266	76/8521	0.425038228539784	0.665893224712328	0.499606338809922	801/5594/3659	3
hsa05162	hsa05162	Measles	5/266	138/8521	0.432474256954206	0.673650032445138	0.505426116168245	595/1027/1019/8667/10379	5
hsa00061	hsa00061	Fatty acid biosynthesis	1/266	18/8521	0.435289847222846	0.673650032445138	0.505426116168245	2182	1
hsa04659	hsa04659	Th17 cell differentiation	4/266	108/8521	0.437155872118654	0.673650032445138	0.505426116168245	5530/3570/5594/3326	4
hsa05169	hsa05169	Epstein-Barr virus infection	7/266	202/8521	0.443993219005586	0.68046786825856	0.510541401716949	595/1027/5925/1019/3066/10379/9636	7
hsa04060	hsa04060	Cytokine-cytokine receptor interaction	10/266	297/8521	0.449427595971749	0.682962411536681	0.512413007535919	3623/1271/659/768211/3570/6347/652/6387/7852/27190	10
hsa01210	hsa01210	2-Oxocarboxylic acid metabolism	1/266	19/8521	0.452955718167068	0.682962411536681	0.512413007535919	3418	1
hsa04672	hsa04672	Intestinal immune network for IgA production	2/266	49/8521	0.455308274357787	0.682962411536681	0.512413007535919	6387/7852	2
hsa05030	hsa05030	Cocaine addiction	2/266	49/8521	0.455308274357787	0.682962411536681	0.512413007535919	2778/90993	2
hsa00565	hsa00565	Ether lipid metabolism	2/266	50/8521	0.465763019793078	0.691290376745516	0.518661312899771	11145/5050	2
hsa05144	hsa05144	Malaria	2/266	50/8521	0.465763019793078	0.691290376745516	0.518661312899771	975/6347	2
hsa00670	hsa00670	One carbon pool by folate	1/266	20/8521	0.47007095916537	0.694031468505939	0.520717899103	25902	1
hsa05152	hsa05152	Tuberculosis	6/266	180/8521	0.494112214444731	0.725727314965699	0.544498657365082	801/5530/5594/5869/2033/8877	6
hsa00220	hsa00220	Arginine biosynthesis	1/266	22/8521	0.502717421859251	0.734540481680356	0.551110999692988	445	1
hsa04722	hsa04722	Neurotrophin signaling pathway	4/266	119/8521	0.512313806460476	0.744703574339455	0.558736164398024	801/5594/4915/3667	4
hsa03060	hsa03060	Protein export	1/266	23/8521	0.51828127240466	0.749514455477509	0.562345672082789	6726	1
hsa04727	hsa04727	GABAergic synapse	3/266	89/8521	0.529279362576918	0.761514184932096	0.571348828560475	2788/57468/5578	3
hsa00534	hsa00534	Glycosaminoglycan biosynthesis - heparan sulfate / heparin	1/266	24/8521	0.533359782823625	0.762646710785855	0.572198540007304	9394	1
hsa00480	hsa00480	Glutathione metabolism	2/266	57/8521	0.535475350126239	0.762646710785855	0.572198540007304	2948/3418	2
hsa05010	hsa05010	Alzheimer disease	12/266	384/8521	0.54132168181114	0.767099066687143	0.575539053393489	801/5530/10105/5594/23516/3800/3643/10383/3667/23236/203068/347733	12
hsa05032	hsa05032	Morphine addiction	3/266	91/8521	0.54438644981082	0.767584894233256	0.575903560063025	2788/2778/5578	3
hsa04658	hsa04658	Th1 and Th2 cell differentiation	3/266	92/8521	0.551834296584706	0.774215281775558	0.58087820693127	4853/5530/5594	3
hsa00592	hsa00592	alpha-Linolenic acid metabolism	1/266	26/8521	0.562120634149637	0.77880466202562	0.584321526939715	11145	1
hsa05202	hsa05202	Transcriptional misregulation in cancer	6/266	193/8521	0.56276484087846	0.77880466202562	0.584321526939715	9915/3480/1027/3066/3398/3486	6
hsa04978	hsa04978	Mineral absorption	2/266	60/8521	0.563390606571725	0.77880466202562	0.584321526939715	481/476	2
hsa00230	hsa00230	Purine metabolism	4/266	128/8521	0.570247768269103	0.78443839342384	0.58854840268082	3251/5634/2766/9061	4
hsa00650	hsa00650	Butanoate metabolism	1/266	27/8521	0.575831747900807	0.787614807510368	0.59093160249938	6296	1
hsa00140	hsa00140	Steroid hormone biosynthesis	2/266	62/8521	0.581324422184383	0.787614807510368	0.59093160249938	1583/1586	2
hsa00601	hsa00601	Glycosphingolipid biosynthesis - lacto and neolacto series	1/266	28/8521	0.589115095564851	0.787614807510368	0.59093160249938	10690	1
hsa03420	hsa03420	Nucleotide excision repair	2/266	63/8521	0.59008690297323	0.787614807510368	0.59093160249938	5435/5432	2
hsa05171	hsa05171	Coronavirus disease - COVID-19	7/266	232/8521	0.591010648874118	0.787614807510368	0.59093160249938	3570/5594/5578/6347/51187/10379/9636	7
hsa05012	hsa05012	Parkinson disease	8/266	266/8521	0.594089950314709	0.787614807510368	0.59093160249938	801/10105/2778/23516/3800/10383/203068/347733	8
hsa04650	hsa04650	Natural killer cell mediated cytotoxicity	4/266	132/8521	0.594742008922871	0.787614807510368	0.59093160249938	5881/5530/5594/5578	4
hsa00564	hsa00564	Glycerophospholipid metabolism	3/266	99/8521	0.601897455063026	0.787614807510368	0.59093160249938	11145/79143/84803	3
hsa04640	hsa04640	Hematopoietic cell lineage	3/266	99/8521	0.601897455063026	0.787614807510368	0.59093160249938	3655/928/3570	3
hsa04744	hsa04744	Phototransduction	1/266	29/8521	0.601983974003536	0.787614807510368	0.59093160249938	801	1
hsa00020	hsa00020	Citrate cycle (TCA cycle)	1/266	30/8521	0.6144512682705	0.787614807510368	0.59093160249938	3418	1
hsa00030	hsa00030	Pentose phosphate pathway	1/266	30/8521	0.6144512682705	0.787614807510368	0.59093160249938	5634	1
hsa00053	hsa00053	Ascorbate and aldarate metabolism	1/266	30/8521	0.6144512682705	0.787614807510368	0.59093160249938	7358	1
hsa00591	hsa00591	Linoleic acid metabolism	1/266	30/8521	0.6144512682705	0.787614807510368	0.59093160249938	11145	1
hsa00630	hsa00630	Glyoxylate and dicarboxylate metabolism	1/266	30/8521	0.6144512682705	0.787614807510368	0.59093160249938	84532	1
hsa05221	hsa05221	Acute myeloid leukemia	2/266	67/8521	0.623771218508754	0.792868046213293	0.594873002198103	595/5594	2
hsa05135	hsa05135	Yersinia infection	4/266	137/8521	0.624172824257863	0.792868046213293	0.594873002198103	5881/5594/10092/6347	4
hsa04141	hsa04141	Protein processing in endoplasmic reticulum	5/266	173/8521	0.632616026659119	0.792868046213293	0.594873002198103	258010/10970/22824/23645/3326	5
hsa04064	hsa04064	NF-kappa B signaling pathway	3/266	104/8521	0.635337727854955	0.792868046213293	0.594873002198103	257397/8837/6387	3
hsa04660	hsa04660	T cell receptor signaling pathway	3/266	104/8521	0.635337727854955	0.792868046213293	0.594873002198103	5530/5594/1019	3
hsa00640	hsa00640	Propanoate metabolism	1/266	32/8521	0.638230661313537	0.792868046213293	0.594873002198103	84532	1
hsa04136	hsa04136	Autophagy - other	1/266	32/8521	0.638230661313537	0.792868046213293	0.594873002198103	5516	1
hsa05017	hsa05017	Spinocerebellar ataxia	4/266	143/8521	0.657665031689417	0.8134278023527	0.610298575113448	6511/10105/5578/23236	4
hsa01524	hsa01524	Platinum drug resistance	2/266	73/8521	0.67023344853437	0.825352980291232	0.619245797083008	2948/5594	2
hsa00040	hsa00040	Pentose and glucuronate interconversions	1/266	36/8521	0.681494562953907	0.827853244303105	0.621121695053842	7358	1
hsa00500	hsa00500	Starch and sucrose metabolism	1/266	36/8521	0.681494562953907	0.827853244303105	0.621121695053842	2992	1
hsa00512	hsa00512	Mucin type O-glycan biosynthesis	1/266	36/8521	0.681494562953907	0.827853244303105	0.621121695053842	9334	1
hsa04723	hsa04723	Retrograde endocannabinoid signaling	4/266	148/8521	0.684006403980935	0.827853244303105	0.621121695053842	2788/5594/5578/23236	4
hsa05226	hsa05226	Gastric cancer	4/266	149/8521	0.689101251670976	0.82977543612278	0.622563877046207	595/5594/1027/5925	4
hsa00760	hsa00760	Nicotinate and nicotinamide metabolism	1/266	37/8521	0.691479530102317	0.82977543612278	0.622563877046207	23475	1
hsa05140	hsa05140	Leishmaniasis	2/266	77/8521	0.698562196185671	0.83472262425576	0.62627565313702	5594/2002	2
hsa01200	hsa01200	Carbon metabolism	3/266	115/8521	0.701856313848093	0.835120170907858	0.626573924421349	5634/84532/3418	3
hsa01240	hsa01240	Biosynthesis of cofactors	4/266	153/8521	0.708900069912785	0.839957225694981	0.630203069670366	8566/25902/7358/23475	4
hsa04932	hsa04932	Non-alcoholic fatty liver disease	4/266	155/8521	0.718451187322437	0.844197360580689	0.633384357882487	3570/3643/3667/9021	4
hsa00983	hsa00983	Drug metabolism - other enzymes	2/266	80/8521	0.718465838792075	0.844197360580689	0.633384357882487	3251/2948	2
hsa04714	hsa04714	Thermogenesis	6/266	232/8521	0.73705319751021	0.861220097290756	0.646156176018821	2182/2778/90993/6599/5592/2260	6
hsa00071	hsa00071	Fatty acid degradation	1/266	43/8521	0.745169162194839	0.861220097290756	0.646156176018821	2182	1
hsa04940	hsa04940	Type I diabetes mellitus	1/266	43/8521	0.745169162194839	0.861220097290756	0.646156176018821	1363	1
hsa04975	hsa04975	Fat digestion and absorption	1/266	43/8521	0.745169162194839	0.861220097290756	0.646156176018821	335	1
hsa01232	hsa01232	Nucleotide metabolism	2/266	85/8521	0.749182240753244	0.862324048540469	0.646984448513006	3251/2766	2
hsa04610	hsa04610	Complement and coagulation cascades	2/266	86/8521	0.754969666392442	0.86545303220597	0.649332062237402	5104/10544	2
hsa02010	hsa02010	ABC transporters	1/266	45/8521	0.760910017905608	0.868731275503568	0.651791662471882	5825	1
hsa03050	hsa03050	Proteasome	1/266	46/8521	0.768413313709892	0.873760300266893	0.655564838946045	23198	1
hsa05235	hsa05235	PD-L1 expression and PD-1 checkpoint pathway in cancer	2/266	89/8521	0.771646961557876	0.873913426342655	0.655679726371309	5530/5594	2
hsa00620	hsa00620	Pyruvate metabolism	1/266	47/8521	0.775681993185191	0.874969288312896	0.656471918443046	84532	1
hsa05323	hsa05323	Rheumatoid arthritis	2/266	93/8521	0.79234279954015	0.89020187039969	0.667900619448816	6347/6387	2
hsa05014	hsa05014	Amyotrophic lateral sclerosis	9/266	364/8521	0.808756642835671	0.905037195554203	0.679031266541227	5530/2066/3800/10383/5903/3084/203068/347733/84557	9
hsa05022	hsa05022	Pathways of neurodegeneration - multiple diseases	12/266	476/8521	0.817519304773354	0.9112270511703	0.683675391135612	5621/801/5530/10105/5594/5578/3800/10383/23236/203068/347733/84557	12
hsa04120	hsa04120	Ubiquitin mediated proteolysis	3/266	142/8521	0.825559388996831	0.916565935815379	0.687681049267978	10075/9040/9021	3
hsa04340	hsa04340	Hedgehog signaling pathway	1/266	56/8521	0.831676676461565	0.919736559851613	0.690059904927862	595	1
hsa00590	hsa00590	Arachidonic acid metabolism	1/266	61/8521	0.856518051190143	0.943508165764142	0.707895264347117	11145	1
hsa00561	hsa00561	Glycerolipid metabolism	1/266	63/8521	0.865399462789454	0.945901738397776	0.709691113915464	84803	1
hsa05217	hsa05217	Basal cell carcinoma	1/266	63/8521	0.865399462789454	0.945901738397776	0.709691113915464	652	1
hsa00010	hsa00010	Glycolysis / Gluconeogenesis	1/266	67/8521	0.881552516564845	0.95983710297794	0.720146538628465	84532	1
hsa00830	hsa00830	Retinol metabolism	1/266	68/8521	0.885279395035835	0.960187651538868	0.720409548187056	8854	1
hsa05204	hsa05204	Chemical carcinogenesis - DNA adducts	1/266	69/8521	0.888889436550146	0.960353637642694	0.7205340842336	2948	1
hsa05120	hsa05120	Epithelial cell signaling in Helicobacter pylori infection	1/266	70/8521	0.892386290534725	0.960353637642694	0.7205340842336	7082	1
hsa04622	hsa04622	RIG-I-like receptor signaling pathway	1/266	71/8521	0.895773492844246	0.960353637642694	0.7205340842336	9636	1
hsa00982	hsa00982	Drug metabolism - cytochrome P450	1/266	72/8521	0.899054469282522	0.960353637642694	0.7205340842336	2948	1
hsa04623	hsa04623	Cytosolic DNA-sensing pathway	1/266	75/8521	0.908292721575562	0.966268874906448	0.724972168182889	5435	1
hsa00980	hsa00980	Metabolism of xenobiotics by cytochrome P450	1/266	78/8521	0.91668840144826	0.966268874906448	0.724972168182889	2948	1
hsa04612	hsa04612	Antigen processing and presentation	1/266	78/8521	0.91668840144826	0.966268874906448	0.724972168182889	3326	1
hsa03018	hsa03018	RNA degradation	1/266	79/8521	0.919313165775485	0.966268874906448	0.724972168182889	10950	1
hsa04142	hsa04142	Lysosome	2/266	132/8521	0.921724565070335	0.966268874906448	0.724972168182889	1213/2581	2
hsa05322	hsa05322	Systemic lupus erythematosus	2/266	137/8521	0.931290526890621	0.972681216974648	0.729783219902592	81/55506	2
hsa04742	hsa04742	Taste transduction	1/266	86/8521	0.935518333261169	0.973491402138928	0.730391085591357	23236	1
hsa04936	hsa04936	Alcoholic liver disease	2/266	142/8521	0.939746630870112	0.974296139357984	0.730994863796024	257397/595	2
hsa04080	hsa04080	Neuroactive ligand-receptor interaction	7/266	367/8521	0.944953751237988	0.976106072707372	0.732352820508331	27346/5443/4886/2895/283869/6863/4852	7
hsa03015	hsa03015	mRNA surveillance pathway	1/266	97/8521	0.954682507864669	0.982556449700133	0.737192409069529	5516	1
hsa04620	hsa04620	Toll-like receptor signaling pathway	1/266	104/8521	0.963801718877678	0.983104853863382	0.737603865720567	5594	1
hsa03008	hsa03008	Ribosome biogenesis in eukaryotes	2/266	164/8521	0.966543829308412	0.983104853863382	0.737603865720567	57455/28987	2
hsa03013	hsa03013	Nucleocytoplasmic transport	1/266	108/8521	0.968165934424446	0.983104853863382	0.737603865720567	5903	1
hsa03010	hsa03010	Ribosome	2/266	167/8521	0.969160104163192	0.983104853863382	0.737603865720567	54948/51187	2
hsa05208	hsa05208	Chemical carcinogenesis - reactive oxygen species	3/266	223/8521	0.972686283883132	0.983145276182951	0.737634193776682	2948/10105/5594	3
hsa00190	hsa00190	Oxidative phosphorylation	1/266	134/8521	0.986210112658097	0.993254470605655	0.745218919715329	5464	1
hsa03040	hsa03040	Spliceosome	1/266	216/8521	0.999031441717171	0.999921830272868	0.750221306027795	27316	1
hsa04740	hsa04740	Olfactory transduction	3/266	439/8521	0.999921830272868	0.999921830272868	0.750221306027795	2788/801/5592	3
