# Supplementary material for: How relevant is the mouse model for understanding human sex determination?
Source: Int J Biol Sci. 2025 Oct 15;21(15):6599–615. doi: 10.7150/ijbs.90231 (PMC12631067; doi:10.7150/ijbs.90231)
Supplement: Supplementary file 5 — Supplementary tables 11-46. [file ijbsv21p6599s5.zip › Ontology Results/Supplementary Table 16 - GO Analysis - Sertoli KEGG Mouse.csv]

	ID	Description	GeneRatio	BgRatio	pvalue	p.adjust	qvalue	geneID	Count
hsa03050	hsa03050	Proteasome	17/380	46/8521	4.09325817365688e-12	1.252537001139e-09	9.69455883234523e-10	5692/9861/5686/5690/5695/5718/5682/5687/5719/5704/5708/5685/5705/5710/5693/5701/5706	17
hsa05020	hsa05020	Prion disease	36/380	272/8521	3.31492651792725e-09	5.07183757242869e-07	3.9255708764928e-07	5603/1958/64764/1346/5595/27089/5692/1965/5580/9861/5686/5690/7416/5695/5718/5682/5687/5719/506/836/5704/4704/5708/1460/572/5685/3312/5295/7384/5705/5710/4723/5693/5701/5706/4720	36
hsa05012	hsa05012	Parkinson disease	35/380	266/8521	6.48888230747494e-09	6.61865995362444e-07	5.12280182169074e-07	65018/1346/27089/5692/1965/9861/5686/5690/7416/5695/5718/5682/7494/5687/5719/6622/4128/506/836/7157/5704/4704/5708/5685/7384/5705/5710/4723/5693/5701/7317/7314/5706/4720/7316	35
hsa05010	hsa05010	Alzheimer disease	40/380	384/8521	3.85877041094768e-07	2.95195936437498e-05	2.28479826964007e-05	351/1346/5595/27089/3845/5692/1965/9861/5686/5690/7416/5695/5718/5682/7494/5687/5719/6622/506/3028/836/5704/4704/5708/5481/1460/572/5685/5295/7384/5705/5710/4723/5693/5701/5706/4720/348/4023/54361	40
hsa05016	hsa05016	Huntington disease	34/380	306/8521	6.92188356881767e-07	4.23619274411642e-05	3.27878695365048e-05	1212/5441/64764/1346/27089/5692/9861/5686/5690/7416/5695/5718/5682/1211/5687/5719/506/836/7157/5704/4704/5708/3065/5685/7384/5705/5710/4723/10540/5693/5701/5706/4720/5436	34
hsa05017	hsa05017	Spinocerebellar ataxia	21/380	143/8521	1.26708869733014e-06	6.46215235638369e-05	5.00166591051369e-05	5692/9861/5686/5690/7416/5695/5718/5682/7494/5687/5719/5704/5708/5685/5295/5705/5710/5693/5701/25814/5706	21
hsa05022	hsa05022	Pathways of neurodegeneration - multiple diseases	44/380	476/8521	2.68965436907502e-06	0.000117576319562422	9.10033433145682e-05	5603/65018/351/1346/5595/27089/3845/5692/1965/9861/5686/5690/7416/5695/5718/5682/7494/5687/5719/6622/506/3028/836/5704/4704/5708/5481/1460/572/5685/7384/5705/5710/4723/10540/5693/5701/7317/7415/7314/5706/4720/7316/54361	44
hsa05014	hsa05014	Amyotrophic lateral sclerosis	36/380	364/8521	5.12763952718129e-06	0.000196132211914684	0.000151805117581025	400916/5603/65018/1346/27089/5692/1965/9861/5686/5690/7416/5695/5718/5682/7494/5687/5719/506/836/7157/5704/4704/5708/572/5685/71/7384/5705/5710/4723/10540/5693/5701/7415/5706/4720	36
hsa01200	hsa01200	Carbon metabolism	17/380	115/8521	1.20229651054682e-05	0.000408780813585919	0.000316393818564953	29968/4190/3420/8802/2271/4191/3421/6888/5211/5160/4200/1892/5315/2821/7167/5230/7086	17
hsa05169	hsa05169	Epstein-Barr virus infection	23/380	202/8521	3.13518662517861e-05	0.000959367107304655	0.000742544200700197	5603/6892/9612/890/9861/5718/5719/3455/836/1647/7157/5704/5708/3065/5295/5705/5710/5701/1026/5706/3454/3725/10912	23
hsa00020	hsa00020	Citrate cycle (TCA cycle)	8/380	30/8521	3.58204202698779e-05	0.00099645896387115	0.000771253068011726	4190/3420/8802/2271/4191/3421/5160/5106	8
hsa00071	hsa00071	Fatty acid degradation	9/380	43/8521	9.28311400712961e-05	0.00236719407181805	0.00183219355403874	23205/219/1632/37/33/3030/1892/3032/10449	9
hsa05213	hsa05213	Endometrial cancer	10/380	58/8521	0.000211710306043093	0.00464460365763594	0.00359489447185444	5595/6932/3845/1495/1647/7157/572/5295/1026/10912	10
hsa05211	hsa05211	Renal cell carcinoma	11/380	69/8521	0.000212498206558507	0.00464460365763594	0.00359489447185444	5063/5595/5908/3845/2271/7422/572/5295/1026/5906/3725	11
hsa05203	hsa05203	Viral carcinogenesis	21/380	204/8521	0.000289703414950926	0.00590994966499888	0.00457426444659356	7533/9261/64764/2958/23513/5595/890/3845/5423/836/7157/27044/3065/572/5295/8841/1026/2961/5315/3725/2957	21
hsa05218	hsa05218	Melanoma	11/380	72/8521	0.000312338267142807	0.00597346935910619	0.00462342829652182	5154/5595/3845/1647/7157/572/5295/3479/1026/56034/10912	11
hsa05215	hsa05215	Prostate cancer	13/380	97/8521	0.000347294476270313	0.00625130057286563	0.00483846793565452	5154/64764/5595/6932/3845/3320/7157/2263/572/5295/3479/1026/56034	13
hsa05210	hsa05210	Colorectal cancer	12/380	86/8521	0.000400308691843032	0.00680524776133155	0.00526721962951358	332/5595/6932/3845/836/1647/7157/572/5295/1026/3725/10912	12
hsa01230	hsa01230	Biosynthesis of amino acids	11/380	75/8521	0.000449048018011742	0.00723203650061016	0.0055975514710605	29968/3420/3421/6888/5211/5315/7167/440/2752/5230/7086	11
hsa04350	hsa04350	TGF-beta signaling pathway	13/380	108/8521	0.000985358672723262	0.014434818684833	0.0111724602823785	64388/4092/5595/10468/7050/25805/60436/3065/8454/2014/4052/650/269	13
hsa00620	hsa00620	Pyruvate metabolism	8/380	47/8521	0.000990624811704225	0.014434818684833	0.0111724602823785	4190/219/2271/4191/5160/5106/4200/5315	8
hsa05216	hsa05216	Thyroid cancer	7/380	37/8521	0.00107073847941311	0.0146525313519237	0.0113409685386406	5595/6932/3845/1647/7157/1026/10912	7
hsa04370	hsa04370	VEGF signaling pathway	9/380	59/8521	0.00110133405586355	0.0146525313519237	0.0113409685386406	5603/3315/9261/5595/3845/7422/572/5295/5321	9
hsa05418	hsa05418	Fluid shear stress and atherosclerosis	15/380	139/8521	0.0012988931307007	0.0159699060245792	0.0123606083781573	5603/4208/1906/2946/5154/4205/9446/3320/3162/7422/7157/71/5295/3725/4880	15
hsa05225	hsa05225	Hepatocellular carcinoma	17/380	168/8521	0.00130473088436104	0.0159699060245792	0.0123606083781573	2946/5595/6932/3845/7296/9446/6598/3162/1647/7157/572/71/5295/1026/8110/54361/10912	17
hsa01524	hsa01524	Platinum drug resistance	10/380	73/8521	0.00139099605779799	0.0163709536033149	0.0126710167208319	2946/332/5595/9446/5980/836/7157/572/5295/1026	10
hsa04979	hsa04979	Cholesterol metabolism	8/380	51/8521	0.00171734274179109	0.019463217740299	0.0150644100157113	949/9218/7416/6770/51129/348/4023/6646	8
hsa05212	hsa05212	Pancreatic cancer	10/380	76/8521	0.00189817145105412	0.0197199332151487	0.0152631062036755	5595/3845/5337/1647/7422/7157/572/5295/1026/10912	10
hsa05220	hsa05220	Chronic myeloid leukemia	10/380	76/8521	0.00189817145105412	0.0197199332151487	0.0152631062036755	5595/3845/1647/7157/3065/572/5295/1026/861/10912	10
hsa00770	hsa00770	Pantothenate and CoA biosynthesis	5/380	21/8521	0.00193332678579889	0.0197199332151487	0.0152631062036755	8876/219/79717/60496/53354	5
hsa05208	hsa05208	Chemical carcinogenesis - reactive oxygen species	20/380	223/8521	0.00223975177847808	0.0221085175552997	0.0171118556929565	5603/2946/1346/5595/27089/3845/5337/5580/7416/9446/506/3162/7422/4704/572/5295/7384/4723/4720/3725	20
hsa01521	hsa01521	EGFR tyrosine kinase inhibitor resistance	10/380	79/8521	0.00254519670752167	0.0240283409130026	0.0185977870843673	1978/5154/5595/3845/7422/2263/572/5295/3479/56034	10
hsa04015	hsa04015	Rap1 signaling pathway	19/380	210/8521	0.00259129166708851	0.0240283409130026	0.0185977870843673	5603/7074/5154/51466/5595/5908/3845/9223/4254/7422/2263/10451/7408/71/5295/3479/5906/56034/9732	19
hsa04210	hsa04210	Apoptosis	14/380	136/8521	0.00290375283456583	0.0261337755110924	0.0202273804265421	332/4001/5595/3845/1965/8722/836/1647/7157/572/71/5295/3725/10912	14
hsa04066	hsa04066	HIF-1 signaling pathway	12/380	109/8521	0.00326965572674516	0.0285861329252576	0.0221254898802304	1906/1978/5595/7076/3162/7422/5211/5295/5160/3479/1026/5230	12
hsa04218	hsa04218	Cellular senescence	15/380	156/8521	0.00403103513166616	0.0342637986191624	0.0265199679714879	5603/1978/9261/5595/890/3845/7416/1647/7157/5481/678/10758/5295/1026/10912	15
hsa04933	hsa04933	AGE-RAGE signaling pathway in diabetic complications	11/380	100/8521	0.00480714905102648	0.0397564218814623	0.0307712243664569	5603/1906/1958/1282/5595/3845/5580/836/7422/5295/3725	11
hsa05214	hsa05214	Glioma	9/380	75/8521	0.0058894885540271	0.0474258815140077	0.0367073386331329	5154/5595/3845/1647/7157/5295/3479/1026/10912	9
hsa04722	hsa04722	Neurotrophin signaling pathway	12/380	119/8521	0.00665101252205851	0.0521848674807667	0.040390764303999	398/5603/9261/5595/5908/3845/5580/7157/572/5295/5906/3725	12
hsa05100	hsa05100	Bacterial invasion of epithelial cells	9/380	77/8521	0.00699853416106482	0.0535387863321459	0.041438689111568	1212/10095/1495/10093/1211/10094/23607/71/5295	9
hsa04919	hsa04919	Thyroid hormone signaling pathway	12/380	121/8521	0.00757748314765724	0.0565538986142223	0.0437723673484693	7067/482/5595/3845/7157/3065/572/71/5211/5295/8841/54361	12
hsa04010	hsa04010	MAPK signaling pathway	23/380	301/8521	0.00806233200299062	0.0587398474503602	0.0454642782123531	5603/4208/3315/9261/5154/5494/5595/2668/5908/3845/4254/836/1647/7422/7157/2263/3312/3479/5321/5906/56034/3725/10912	23
hsa05219	hsa05219	Bladder cancer	6/380	41/8521	0.00905306667099974	0.0617580385731089	0.0478003394528706	5595/3845/7422/7157/1026/1612	6
hsa04014	hsa04014	Ras signaling pathway	19/380	236/8521	0.00909413685155101	0.0617580385731089	0.0478003394528706	5063/7074/5154/5322/5595/5908/3845/5337/4254/22821/7422/2263/572/5295/3479/5321/54331/5906/56034	19
hsa04510	hsa04510	Focal adhesion	17/380	203/8521	0.0091442739354838	0.0617580385731089	0.0478003394528706	5063/1282/5154/5595/5908/55742/7422/10451/7408/572/71/5295/3479/5906/56034/29780/3725	17
hsa00010	hsa00010	Glycolysis / Gluconeogenesis	8/380	67/8521	0.00948571180698077	0.0617580385731089	0.0478003394528706	219/5211/5160/5106/5315/2821/7167/5230	8
hsa05221	hsa05221	Acute myeloid leukemia	8/380	67/8521	0.00948571180698077	0.0617580385731089	0.0478003394528706	1978/5595/6932/890/3845/572/5295/861	8
hsa04666	hsa04666	Fc gamma R-mediated phagocytosis	10/380	97/8521	0.0109605253038481	0.0698733488120313	0.0540815393281976	10095/5595/5337/5580/10093/10094/10451/7408/5295/5321	10
hsa05231	hsa05231	Choline metabolism in cancer	10/380	98/8521	0.0117382881893156	0.073304411957767	0.056737160958024	1978/5154/1119/5595/3845/5337/5295/5321/56034/3725	10
hsa05230	hsa05230	Central carbon metabolism in cancer	8/380	70/8521	0.0122370706927472	0.0748908726396131	0.0579650717024869	5595/3845/7157/2263/5211/5295/5160/5315	8
hsa01212	hsa01212	Fatty acid metabolism	7/380	57/8521	0.0128341160382951	0.0759342266826745	0.0587726212714199	23205/37/33/3030/1892/3032/10449	7
hsa05167	hsa05167	Kaposi sarcoma-associated herpesvirus infection	16/380	194/8521	0.0129038555147029	0.0759342266826745	0.0587726212714199	5603/9261/5595/6932/3845/3455/836/7422/7157/5295/7314/1026/54331/7316/3454/3725	16
hsa05161	hsa05161	Hepatitis B	14/380	162/8521	0.0133014892529056	0.0767972775733794	0.0594406173168571	5603/2185/64764/332/5595/890/3845/836/7157/572/5295/1026/3454/3725	14
hsa05223	hsa05223	Non-small cell lung cancer	8/380	72/8521	0.0143710654475459	0.0814360375360932	0.0630309888050257	5595/3845/1647/7157/572/5295/1026/10912	8
hsa04972	hsa04972	Pancreatic secretion	10/380	102/8521	0.0152724249256584	0.0849702186772992	0.0657664231248446	482/490/5322/5908/5407/5906/1358/5406/5408/1357	10
hsa04115	hsa04115	p53 signaling pathway	8/380	74/8521	0.0167638963771592	0.0916027194894773	0.070899937685354	143686/836/1647/7157/901/3479/1026/10912	8
hsa04211	hsa04211	Longevity regulating pathway	9/380	89/8521	0.017321697015418	0.0929901629248757	0.0719738103133713	1978/64764/10645/51094/3845/143686/7157/5295/3479	9
hsa03320	hsa03320	PPAR signaling pathway	8/380	75/8521	0.0180623331321601	0.0952943782489827	0.073757258706643	2171/2170/23205/5106/33/51129/7316/4023	8
hsa00280	hsa00280	Valine, leucine and isoleucine degradation	6/380	48/8521	0.0190529528920936	0.0988170099149261	0.0764837538041223	219/3028/3030/1892/3032/10449	6
hsa04530	hsa04530	Tight junction	14/380	170/8521	0.0195272267764093	0.0995888565596876	0.0770811583279316	10095/7074/8531/23513/84952/9223/10093/10094/7408/71/5906/50848/3725/861	14
hsa04932	hsa04932	Non-alcoholic fatty liver disease	13/380	155/8521	0.0209081344369378	0.104883428486934	0.0811791242158933	5603/1346/51094/27089/1965/7494/836/4704/5295/7384/4723/4720/3725	13
hsa05217	hsa05217	Basal cell carcinoma	7/380	63/8521	0.0214206152865294	0.105721101252871	0.0818274777499002	6932/1647/7157/1026/54361/650/10912	7
hsa04912	hsa04912	GnRH signaling pathway	9/380	93/8521	0.0224651559717618	0.108889667303981	0.0842799282538554	5603/1958/2185/5595/3845/5337/5580/5321/3725	9
hsa05165	hsa05165	Human papillomavirus infection	23/380	331/8521	0.022848110532533	0.108889667303981	0.0842799282538554	8992/1282/1978/64764/23513/5595/6932/890/3845/9223/55534/3455/836/7422/7157/3065/572/5295/1026/23462/5315/3454/54361	23
hsa04960	hsa04960	Aldosterone-regulated sodium reabsorption	5/380	37/8521	0.023130158087447	0.108889667303981	0.0842799282538554	482/5595/3845/5295/3479	5
hsa04151	hsa04151	PI3K-Akt signaling pathway	24/380	354/8521	0.0263946595037152	0.122375239517225	0.094717677644911	1282/1978/7533/5586/5154/64764/5595/3845/9223/11140/3320/4254/3455/7422/7157/2263/572/5295/5106/3479/1026/54331/56034/3454	24
hsa00062	hsa00062	Fatty acid elongation	4/380	27/8521	0.0303265105995552	0.135924952496629	0.105205071591818	3030/1892/3032/10449	4
hsa01522	hsa01522	Endocrine resistance	9/380	98/8521	0.0303277609969022	0.135924952496629	0.105205071591818	5603/5595/3845/7157/572/5295/3479/1026/3725	9
hsa05417	hsa05417	Lipid and atherosclerosis	16/380	215/8521	0.0306891006631327	0.135924952496629	0.105205071591818	5603/5595/5908/3845/1965/3329/3320/7494/836/7157/10451/572/3312/5295/5906/3725	16
hsa05224	hsa05224	Breast cancer	12/380	147/8521	0.0310939433815818	0.135924952496629	0.105205071591818	5595/6932/3845/1647/7157/5295/3479/1026/23462/3725/54361/10912	12
hsa04068	hsa04068	FoxO signaling pathway	11/380	131/8521	0.0318581869946734	0.137085139018278	0.106103048775757	5603/5595/3845/1647/901/5295/5106/3479/1026/3276/10912	11
hsa04670	hsa04670	Leukocyte transendothelial migration	10/380	115/8521	0.0322553268278302	0.137085139018278	0.106103048775757	5603/2185/5908/1495/10451/7408/71/5295/5906/50848	10
hsa04142	hsa04142	Lysosome	11/380	132/8521	0.0334255826049623	0.140112716124911	0.108446374709683	1212/2760/3916/135112/1176/8763/2517/967/8722/1211/9516	11
hsa04012	hsa04012	ErbB signaling pathway	8/380	85/8521	0.0352214788226708	0.145645574591044	0.112728772903285	5063/1978/5595/3845/572/5295/1026/3725	8
hsa00380	hsa00380	Tryptophan metabolism	5/380	42/8521	0.0377212368366635	0.153902646293587	0.119119695273674	219/4128/3030/56267/1892	5
hsa04137	hsa04137	Mitophagy - animal	7/380	72/8521	0.0407161135218994	0.163671607919843	0.12668081108347	65018/3845/7157/1460/7314/7316/3725	7
hsa04975	hsa04975	Fat digestion and absorption	5/380	43/8521	0.0411853392478037	0.163671607919843	0.12668081108347	949/5322/5407/5406/5408	5
hsa05135	hsa05135	Yersinia infection	11/380	137/8521	0.0420865800970428	0.165108891149937	0.127793259403976	5603/10095/2185/5586/5595/10093/10094/10451/71/5295/3725	11
hsa00030	hsa00030	Pentose phosphate pathway	4/380	30/8521	0.0426906994569938	0.165358911820761	0.127986773855078	6888/5211/2821/7086	4
hsa03022	hsa03022	Basal transcription factors	5/380	45/8521	0.0486736596350899	0.186176748104219	0.144099650235464	2958/6881/6879/2961/2957	5
hsa05160	hsa05160	Hepatitis C	12/380	158/8521	0.0496626047357736	0.187614284557367	0.145212294549046	7533/949/5595/3845/1965/3455/836/7157/572/5295/1026/3454	12
hsa00052	hsa00052	Galactose metabolism	4/380	32/8521	0.0522919045419567	0.191977071822677	0.148589064878233	231/7360/5211/2584	4
hsa05222	hsa05222	Small cell lung cancer	8/380	92/8521	0.052293244107201	0.191977071822677	0.148589064878233	1282/1163/836/1647/7157/5295/1026/10912	8
hsa04930	hsa04930	Type II diabetes mellitus	5/380	46/8521	0.05269958834348	0.191977071822677	0.148589064878233	8835/5595/5580/5295/5315	5
hsa00590	hsa00590	Arachidonic acid metabolism	6/380	61/8521	0.0534818482570577	0.192534653725408	0.149020629818427	9536/5322/4048/5740/5321/22949	6
hsa04520	hsa04520	Adherens junction	8/380	93/8521	0.0551005935787717	0.196055600408188	0.151745820749371	5792/5595/6932/5908/1495/1460/71/5906	8
hsa04330	hsa04330	Notch signaling pathway	6/380	62/8521	0.0570937861642267	0.200812627198315	0.155427730029655	9612/1840/55534/113878/3065/23462	6
hsa04657	hsa04657	IL-17 signaling pathway	8/380	94/8521	0.0580024499088572	0.201690337183072	0.156107072123121	5603/6361/5595/3320/836/10758/2354/3725	8
hsa00310	hsa00310	Lysine degradation	6/380	63/8521	0.0608488567829317	0.206886113061968	0.160128570481399	79709/5352/387893/219/3030/1892	6
hsa00561	hsa00561	Glycerolipid metabolism	6/380	63/8521	0.0608488567829317	0.206886113061968	0.160128570481399	231/219/5407/4023/5406/5408	6
hsa04926	hsa04926	Relaxin signaling pathway	10/380	129/8521	0.0620450617792654	0.207259309506007	0.160417422218272	5603/1906/1282/64764/5595/3845/7422/5295/54331/3725	10
hsa03020	hsa03020	RNA polymerase	4/380	34/8521	0.0629698651606764	0.207259309506007	0.160417422218272	5441/81488/25885/5436	4
hsa04360	hsa04360	Axon guidance	13/380	182/8521	0.0629905744577082	0.207259309506007	0.160417422218272	5063/10500/5361/54437/9037/5595/54434/3845/91584/5998/5295/1947/54361	13
hsa05226	hsa05226	Gastric cancer	11/380	149/8521	0.0688901091029053	0.22425929133499	0.173575302890859	5595/6932/3845/1495/1647/7157/2263/5295/1026/54361/10912	11
hsa04022	hsa04022	cGMP-PKG signaling pathway	12/380	167/8521	0.069623637814273	0.224261401801764	0.173576936379074	4208/482/134/64764/490/5595/4205/7416/7408/572/5997/4880	12
hsa00565	hsa00565	Ether lipid metabolism	5/380	50/8521	0.0706832222038446	0.225302770774755	0.174382949516064	5322/5337/23646/5321/284161	5
hsa05205	hsa05205	Proteoglycans in cancer	14/380	205/8521	0.0740616277815662	0.233637712383085	0.180834142711366	5603/7074/5595/3845/967/836/7422/7157/10451/71/5295/3479/1026/54361	14
hsa04913	hsa04913	Ovarian steroidogenesis	5/380	51/8521	0.0756456151495105	0.236199573834186	0.182817007611599	3292/949/6770/3479/5321	5
hsa04024	hsa04024	cAMP signaling pathway	15/380	225/8521	0.0777196453130948	0.240224358240475	0.185932165820801	1906/482/134/7074/64764/490/5595/5908/5337/10846/10451/572/5295/5906/3725	15
hsa04964	hsa04964	Proximal tubule bicarbonate reclamation	3/380	23/8521	0.0805610351686898	0.242932758248644	0.188028450656845	482/4190/5106	3
hsa01250	hsa01250	Biosynthesis of nucleotide sugars	4/380	37/8521	0.0809529823632781	0.242932758248644	0.188028450656845	80146/7360/2584/2821	4
hsa04916	hsa04916	Melanogenesis	8/380	101/8521	0.0809979825771805	0.242932758248644	0.188028450656845	1906/64764/5595/6932/3845/4254/1638/54361	8
hsa04664	hsa04664	Fc epsilon RI signaling pathway	6/380	68/8521	0.0817714839856546	0.242932758248644	0.188028450656845	5603/5595/3845/10451/5295/5321	6
hsa04914	hsa04914	Progesterone-mediated oocyte maturation	8/380	102/8521	0.0846687108667218	0.246759241684371	0.190990125142702	5603/5595/890/3845/3320/8881/5295/3479	8
hsa04915	hsa04915	Estrogen signaling pathway	10/380	137/8521	0.0851918311188613	0.246759241684371	0.190990125142702	2289/64764/5595/3845/5580/3320/3875/3312/5295/3725	10
hsa04141	hsa04141	Protein processing in endoplasmic reticulum	12/380	173/8521	0.085478691563867	0.246759241684371	0.190990125142702	573/1965/10294/3320/7494/4121/3312/8454/7415/3337/201595/3301	12
hsa04810	hsa04810	Regulation of actin cytoskeleton	15/380	229/8521	0.087221352333736	0.249436764617974	0.193062511314221	5063/10095/7074/5154/5595/54434/3845/10093/10094/2263/10451/71/5295/28984/56034	15
hsa05162	hsa05162	Measles	10/380	138/8521	0.0884108111113401	0.250497298148797	0.193883357700307	1965/3455/836/7157/1460/572/3312/5295/3454/3725	10
hsa04152	hsa04152	AMPK signaling pathway	9/380	121/8521	0.0907129471824884	0.252173778792338	0.195180943337723	1978/64764/10645/51094/890/5211/5295/5106/3479	9
hsa04110	hsa04110	Cell cycle	11/380	157/8521	0.0917874880156384	0.252173778792338	0.195180943337723	7533/5885/7465/890/8881/1647/7157/3065/8454/1026/10912	11
hsa04390	hsa04390	Hippo signaling pathway	11/380	157/8521	0.0917874880156384	0.252173778792338	0.195180943337723	7533/4092/332/23513/6932/1495/1453/122786/71/54361/650	11
hsa04625	hsa04625	C-type lectin receptor signaling pathway	8/380	104/8521	0.0922988994272609	0.252173778792338	0.195180943337723	5603/6361/9261/5595/3845/5580/5295/3725	8
hsa04714	hsa04714	Thermogenesis	15/380	232/8521	0.0948145961974285	0.256754570233744	0.198726447549338	5603/64764/1346/521/27089/3845/6598/506/4704/71/7384/4723/4720/8110/55818	15
hsa04140	hsa04140	Autophagy - animal	10/380	141/8521	0.0985029712389487	0.264402712272968	0.20464606213078	3916/10645/5595/3845/1965/5580/572/5295/81671/1612	10
hsa04550	hsa04550	Signaling pathways regulating pluripotency of stem cells	10/380	143/8521	0.105592431547975	0.280967687423307	0.217467250327637	5603/55183/5595/6932/3845/2263/5295/3479/4211/54361	10
hsa04216	hsa04216	Ferroptosis	4/380	41/8521	0.108398841008029	0.285948666797041	0.22132249752093	112483/3162/6520/7157	4
hsa04213	hsa04213	Longevity regulating pathway - multiple species	5/380	61/8521	0.134967167442792	0.352991053311918	0.273212889560308	3845/3065/3312/5295/3479	5
hsa05131	hsa05131	Shigellosis	15/380	247/8521	0.138796974829768	0.359931138117874	0.278584472227457	5603/10095/5595/5580/7416/10093/10094/7157/5481/71/5295/8454/7314/7316/3725	15
hsa00190	hsa00190	Oxidative phosphorylation	9/380	134/8521	0.143818942830675	0.36982013870745	0.286238497451586	8992/1346/521/27089/506/4704/7384/4723/4720	9
hsa00630	hsa00630	Glyoxylate and dicarboxylate metabolism	3/380	30/8521	0.1477596933752	0.376787218106759	0.291630973766841	4190/4191/2752	3
hsa04062	hsa04062	Chemokine signaling pathway	12/380	192/8521	0.149371815570837	0.377750211278316	0.292376324518821	6361/7074/2185/5595/5908/3845/5580/10451/572/5295/54331/5906	12
hsa05170	hsa05170	Human immunodeficiency virus 1 infection	13/380	212/8521	0.15211585216634	0.380108547041563	0.294201661796875	5063/5603/2185/6892/5595/7465/3845/836/572/5295/8454/54331/3725	13
hsa05202	hsa05202	Transcriptional misregulation in cancer	12/380	193/8521	0.153294854167446	0.380108547041563	0.294201661796875	4208/5154/890/7490/1647/7157/3065/3479/1026/4211/861/10912	12
hsa04934	hsa04934	Cushing syndrome	10/380	155/8521	0.154030914487431	0.380108547041563	0.294201661796875	64764/949/5595/6932/5908/2271/6770/1026/5906/54361	10
hsa04910	hsa04910	Insulin signaling pathway	9/380	137/8521	0.157935573051319	0.384970483464428	0.297964770483304	8835/1978/5792/5595/3845/5573/572/5295/5106	9
hsa00410	hsa00410	beta-Alanine metabolism	3/380	31/8521	0.158517257897118	0.384970483464428	0.297964770483304	219/3030/1892	3
hsa00640	hsa00640	Propanoate metabolism	3/380	32/8521	0.169506087554548	0.403534430178741	0.312333150293143	8802/3030/1892	3
hsa04215	hsa04215	Apoptosis - multiple species	3/380	32/8521	0.169506087554548	0.403534430178741	0.312333150293143	666/332/836	3
hsa04071	hsa04071	Sphingolipid signaling pathway	8/380	121/8521	0.172004068144004	0.403534430178741	0.312333150293143	5603/134/5595/3845/91012/5337/7157/5295	8
hsa00520	hsa00520	Amino sugar and nucleotide sugar metabolism	4/380	49/8521	0.173538318457344	0.403534430178741	0.312333150293143	80146/7360/2584/2821	4
hsa05030	hsa05030	Cocaine addiction	4/380	49/8521	0.173538318457344	0.403534430178741	0.312333150293143	64764/4128/2354/3725	4
hsa00450	hsa00450	Selenocompound metabolism	2/380	17/8521	0.174073675763379	0.403534430178741	0.312333150293143	7296/56267	2
hsa01232	hsa01232	Nucleotide metabolism	6/380	85/8521	0.177998186842899	0.409529662961857	0.31697342334509	4907/1854/56474/132/8833/353	6
hsa04660	hsa04660	T cell receptor signaling pathway	7/380	104/8521	0.181633195011455	0.413626410373568	0.320144280474898	5063/5603/5595/3845/10451/5295/3725	7
hsa00330	hsa00330	Arginine and proline metabolism	4/380	50/8521	0.182482239870692	0.413626410373568	0.320144280474898	4953/219/112483/4128	4
hsa04611	hsa04611	Platelet activation	8/380	124/8521	0.188585398020661	0.423837584340226	0.328047665898008	5603/5595/5908/7408/71/5295/5321/5906	8
hsa05166	hsa05166	Human T-cell leukemia virus 1 infection	13/380	222/8521	0.191922561523039	0.423837584340226	0.328047665898008	1958/64764/5595/890/3845/5423/7416/8881/7157/5295/1026/4487/3725	13
hsa00051	hsa00051	Fructose and mannose metabolism	3/380	34/8521	0.192100864531731	0.423837584340226	0.328047665898008	231/5211/7167	3
hsa05031	hsa05031	Amphetamine addiction	5/380	69/8521	0.193471374007646	0.423837584340226	0.328047665898008	64764/4128/3065/2354/3725	5
hsa04928	hsa04928	Parathyroid hormone synthesis, secretion and action	7/380	106/8521	0.193912620286378	0.423837584340226	0.328047665898008	4208/1958/64764/5595/4205/5337/1026	7
hsa05415	hsa05415	Diabetic cardiomyopathy	12/380	203/8521	0.195355198004662	0.423962344605863	0.328144229571101	5603/1346/27089/5580/7416/506/4704/5295/7384/5160/4723/4720	12
hsa00270	hsa00270	Cysteine and methionine metabolism	4/380	52/8521	0.200806617065924	0.42785491089928	0.331157051779629	29968/4190/4191/56267	4
hsa04917	hsa04917	Prolactin signaling pathway	5/380	70/8521	0.201343487482014	0.42785491089928	0.331157051779629	8835/5603/5595/3845/5295	5
hsa05120	hsa05120	Epithelial cell signaling in Helicobacter pylori infection	5/380	70/8521	0.201343487482014	0.42785491089928	0.331157051779629	5603/8992/836/50848/3725	5
hsa05163	hsa05163	Human cytomegalovirus infection	13/380	225/8521	0.204740351695798	0.430586771604036	0.333271495049563	5603/1978/2185/64764/6892/5595/3845/836/7422/7157/5295/1026/54331	13
hsa05235	hsa05235	PD-L1 expression and PD-1 checkpoint pathway in cancer	6/380	89/8521	0.205443361614997	0.430586771604036	0.333271495049563	5603/5595/3845/1460/5295/3725	6
hsa01210	hsa01210	2-Oxocarboxylic acid metabolism	2/380	19/8521	0.206872490256088	0.430632530737163	0.333306912335265	3420/3421	2
hsa04961	hsa04961	Endocrine and other factor-regulated calcium reabsorption	4/380	53/8521	0.210168769153071	0.431856761004364	0.334254458981706	1212/482/490/1211	4
hsa00230	hsa00230	Purine metabolism	8/380	128/8521	0.211694490688414	0.431856761004364	0.334254458981706	4907/10846/5136/10606/132/2618/8833/353	8
hsa04380	hsa04380	Osteoclast differentiation	8/380	128/8521	0.211694490688414	0.431856761004364	0.334254458981706	5603/5595/3455/2274/5295/2354/3454/3725	8
hsa04072	hsa04072	Phospholipase D signaling pathway	9/380	148/8521	0.214961670912061	0.435617690722454	0.337165395296017	2185/5154/5595/3845/5337/4254/5295/5321/56034	9
hsa05132	hsa05132	Salmonella infection	14/380	249/8521	0.221562485992655	0.446040267853634	0.345232405459469	5063/5603/10095/5595/6932/3320/10093/10094/836/302/71/10540/3725/5420	14
hsa04650	hsa04650	Natural killer cell mediated cytotoxicity	8/380	132/8521	0.235834164270474	0.468700168146255	0.362771027976977	2185/5595/3845/3455/836/10451/5295/3454	8
hsa05207	hsa05207	Chemical carcinogenesis - receptor activation	12/380	212/8521	0.237198496756196	0.468700168146255	0.362771027976977	2946/1978/64764/332/5595/3845/9446/3320/7422/572/5295/3725	12
hsa04340	hsa04340	Hedgehog signaling pathway	4/380	56/8521	0.238945183760836	0.468700168146255	0.362771027976977	1456/1453/8454/2619	4
hsa05134	hsa05134	Legionellosis	4/380	56/8521	0.238945183760836	0.468700168146255	0.362771027976977	3329/836/3312/7415	4
hsa04668	hsa04668	TNF signaling pathway	7/380	114/8521	0.246038556868626	0.47635883975008	0.368698792376223	5603/1906/64764/5595/836/5295/3725	7
hsa04270	hsa04270	Vascular smooth muscle contraction	8/380	134/8521	0.248249442684444	0.47635883975008	0.368698792376223	1906/5322/5595/5580/5321/133/800/4880	8
hsa00480	hsa00480	Glutathione metabolism	4/380	57/8521	0.248736981651639	0.47635883975008	0.368698792376223	2946/4953/9446/373156	4
hsa04921	hsa04921	Oxytocin signaling pathway	9/380	154/8521	0.249076517516382	0.47635883975008	0.368698792376223	4208/10645/5595/3845/71/1026/5321/3725/5997	9
hsa04726	hsa04726	Serotonergic synapse	7/380	115/8521	0.252848394168419	0.480568997612025	0.37195742849228	351/5595/3845/4128/836/5321/54331	7
hsa00340	hsa00340	Histidine metabolism	2/380	22/8521	0.257034166661592	0.485508981471897	0.375780945411685	219/4128	2
hsa05412	hsa05412	Arrhythmogenic right ventricular cardiomyopathy	5/380	77/8521	0.259123147989247	0.486452044691471	0.376510870504234	6932/1495/71/2010/5318	5
hsa00900	hsa00900	Terpenoid backbone biosynthesis	2/380	23/8521	0.273841131565679	0.507424697306965	0.392743573767001	2339/3422	2
hsa03060	hsa03060	Protein export	2/380	23/8521	0.273841131565679	0.507424697306965	0.392743573767001	5018/23478	2
hsa03018	hsa03018	RNA degradation	5/380	79/8521	0.276323982954602	0.507424697306965	0.392743573767001	11157/27258/3329/4848/5211	5
hsa04730	hsa04730	Long-term depression	4/380	60/8521	0.278586108325393	0.507424697306965	0.392743573767001	5595/3845/3479/5321	4
hsa04978	hsa04978	Mineral absorption	4/380	60/8521	0.278586108325393	0.507424697306965	0.392743573767001	482/490/3163/3162	4
hsa04935	hsa04935	Growth hormone synthesis, secretion and action	7/380	120/8521	0.287680866775435	0.518479622570202	0.401300017469196	8835/5603/64764/5595/3845/5295/3479	7
hsa00513	hsa00513	Various types of N-glycan biosynthesis	3/380	42/8521	0.288044234761223	0.518479622570202	0.401300017469196	11282/4121/201595	3
hsa04977	hsa04977	Vitamin digestion and absorption	2/380	24/8521	0.290630476467619	0.52007558946837	0.402535285966231	949/5406	2
hsa00860	hsa00860	Porphyrin metabolism	3/380	43/8521	0.300385402441244	0.534406588064073	0.413627390142471	3163/3162/7389	3
hsa04974	hsa04974	Protein digestion and absorption	6/380	103/8521	0.310958460225224	0.550013932963541	0.425707378454753	85301/482/1282/6520/1358/1357	6
hsa04962	hsa04962	Vasopressin-regulated water reabsorption	3/380	44/8521	0.312753020704759	0.550013932963541	0.425707378454753	398/64764/10540	3
hsa04621	hsa04621	NOD-like receptor signaling pathway	10/380	186/8521	0.317365028909134	0.553598926686253	0.428482141398029	5603/5586/5595/5580/7416/3320/3455/7205/3454/3725	10
hsa04620	hsa04620	Toll-like receptor signaling pathway	6/380	104/8521	0.318876333605659	0.553598926686253	0.428482141398029	5603/5595/3455/5295/3454/3725	6
hsa04662	hsa04662	B cell receptor signaling pathway	5/380	84/8521	0.320218987004793	0.553598926686253	0.428482141398029	5595/3845/10451/5295/3725	5
hsa00592	hsa00592	alpha-Linolenic acid metabolism	2/380	26/8521	0.324032049823256	0.557043860932115	0.431148499173464	5322/5321	2
hsa04927	hsa04927	Cortisol synthesis and secretion	4/380	65/8521	0.329398676394005	0.563106117187516	0.435840647977954	64764/949/6770/190	4
hsa00650	hsa00650	Butanoate metabolism	2/380	27/8521	0.34058909721889	0.579001465272113	0.448143548972224	3030/1892	2
hsa04922	hsa04922	Glucagon signaling pathway	6/380	107/8521	0.342796745533009	0.579534829464644	0.448556369554678	64764/5211/5160/5106/3276/5315	6
hsa00514	hsa00514	Other types of O-glycan biosynthesis	3/380	47/8521	0.349880119757938	0.585088726301675	0.452855051317086	79709/23275/727936	3
hsa04720	hsa04720	Long-term potentiation	4/380	67/8521	0.349906002984335	0.585088726301675	0.452855051317086	5595/5908/3845/5906	4
hsa05164	hsa05164	Influenza A	9/380	171/8521	0.353557460059965	0.587981428143203	0.455093984630962	5595/1965/7416/3455/836/71/5295/3337/3454	9
hsa04540	hsa04540	Gap junction	5/380	88/8521	0.355899702532978	0.588677345811304	0.455632620596985	5154/5595/3845/1453/56034	5
hsa04920	hsa04920	Adipocytokine signaling pathway	4/380	69/8521	0.370426435404871	0.60876180128998	0.471177864775527	23205/10645/51094/5106	4
hsa05410	hsa05410	Hypertrophic cardiomyopathy	5/380	90/8521	0.373815582581591	0.60876180128998	0.471177864775527	1906/4607/71/3479/2010	5
hsa01240	hsa01240	Biosynthesis of cofactors	8/380	153/8521	0.374010518439596	0.60876180128998	0.471177864775527	29968/56474/219/7389/7360/79717/53354/9249	8
hsa05032	hsa05032	Morphine addiction	5/380	91/8521	0.382775406751646	0.619731610931237	0.479668429513341	134/10846/5136/54331/2557	5
hsa05110	hsa05110	Vibrio cholerae infection	3/380	50/8521	0.386785653836069	0.620616556466849	0.480353371878366	8992/10945/71	3
hsa00591	hsa00591	Linoleic acid metabolism	2/380	30/8521	0.389406466802729	0.620616556466849	0.480353371878366	5322/5321	2
hsa01523	hsa01523	Antifolate resistance	2/380	30/8521	0.389406466802729	0.620616556466849	0.480353371878366	2348/2618	2
hsa04150	hsa04150	mTOR signaling pathway	8/380	156/8521	0.394566866418227	0.625582700124236	0.484197136319068	1978/5595/3845/6520/2887/5295/3479/54361	8
hsa00982	hsa00982	Drug metabolism - cytochrome P450	4/380	72/8521	0.401109824198757	0.632678382499071	0.489689150541076	2946/9446/4128/373156	4
hsa00562	hsa00562	Inositol phosphate metabolism	4/380	73/8521	0.411285612274694	0.645402037723366	0.499537180900438	3707/3628/51477/7167	4
hsa00510	hsa00510	N-Glycan biosynthesis	3/380	53/8521	0.423176850772547	0.660674062940813	0.511357633855119	11282/4121/201595	3
hsa04130	hsa04130	SNARE interactions in vesicular transport	2/380	33/8521	0.436557541679081	0.676135399893397	0.523324612920586	10791/53407	2
hsa04144	hsa04144	Endocytosis	12/380	250/8521	0.43907805454011	0.676135399893397	0.523324612920586	1212/10095/6456/11031/2348/5337/10093/1211/10094/2263/3312/58533	12
hsa05133	hsa05133	Pertussis	4/380	76/8521	0.441572881363766	0.676135399893397	0.523324612920586	5603/5595/836/3725	4
hsa04750	hsa04750	Inflammatory mediator regulation of TRP channels	5/380	98/8521	0.445110695297973	0.676135399893397	0.523324612920586	5603/5580/5295/3479/5321	5
hsa04925	hsa04925	Aldosterone synthesis and secretion	5/380	98/8521	0.445110695297973	0.676135399893397	0.523324612920586	482/64764/949/490/6770	5
hsa04120	hsa04120	Ubiquitin mediated proteolysis	7/380	142/8521	0.448547340452155	0.676135399893397	0.523324612920586	8881/23759/8454/7317/7314/7316/90293	7
hsa04936	hsa04936	Alcoholic liver disease	7/380	142/8521	0.448547340452155	0.676135399893397	0.523324612920586	5603/10645/51094/6932/219/836/37	7
hsa04710	hsa04710	Circadian rhythm	2/380	34/8521	0.451836084000791	0.677545095647435	0.524415708705445	1453/8454	2
hsa00564	hsa00564	Glycerophospholipid metabolism	5/380	99/8521	0.453910930090602	0.677545095647435	0.524415708705445	1119/5322/5337/23646/5321	5
hsa04721	hsa04721	Synaptic vesicle cycle	4/380	78/8521	0.461509455301425	0.683886068554625	0.52932358247262	1212/8992/10497/1211	4
hsa05034	hsa05034	Alcoholism	9/380	188/8521	0.46262881108107	0.683886068554625	0.52932358247262	64764/10645/5595/3845/4128/3065/8841/2354/54331	9
hsa00983	hsa00983	Drug metabolism - other enzymes	4/380	80/8521	0.481195178161639	0.695764296570519	0.538517257407522	2946/1854/9446/8833	4
hsa00040	hsa00040	Pentose and glucuronate interconversions	2/380	36/8521	0.481669627070393	0.695764296570519	0.538517257407522	231/7360	2
hsa00350	hsa00350	Tyrosine metabolism	2/380	36/8521	0.481669627070393	0.695764296570519	0.538517257407522	4128/1638	2
hsa00500	hsa00500	Starch and sucrose metabolism	2/380	36/8521	0.481669627070393	0.695764296570519	0.538517257407522	7360/2821	2
hsa00240	hsa00240	Pyrimidine metabolism	3/380	58/8521	0.482032780630556	0.695764296570519	0.538517257407522	4907/1854/56474	3
hsa04723	hsa04723	Retrograde endocannabinoid signaling	7/380	148/8521	0.492099996554063	0.700361242867067	0.542075265376987	5603/5595/4704/4723/4720/54331/2557	7
hsa00604	hsa00604	Glycosphingolipid biosynthesis - ganglio series	1/380	15/8521	0.495852342951937	0.700361242867067	0.542075265376987	8869	1
hsa00250	hsa00250	Alanine, aspartate and glutamate metabolism	2/380	37/8521	0.496207558617289	0.700361242867067	0.542075265376987	440/2752	2
hsa00760	hsa00760	Nicotinate and nicotinamide metabolism	2/380	37/8521	0.496207558617289	0.700361242867067	0.542075265376987	4907/22933	2
hsa04310	hsa04310	Wnt signaling pathway	8/380	171/8521	0.496661404255404	0.700361242867067	0.542075265376987	6932/25805/7157/1460/8454/3725/54361/55366	8
hsa04146	hsa04146	Peroxisome	4/380	83/8521	0.510175435042709	0.716117812491142	0.554270752702122	1891/5264/5828/373156	4
hsa00360	hsa00360	Phenylalanine metabolism	1/380	16/8521	0.518374810583993	0.721429918087974	0.558382289541776	4128	1
hsa03083	hsa03083	Polycomb repressive complex	4/380	84/8521	0.519673257444604	0.721429918087974	0.558382289541776	57666/3065/1460/6045	4
hsa05130	hsa05130	Pathogenic Escherichia coli infection	9/380	198/8521	0.525551590865922	0.721429918087974	0.558382289541776	5063/5603/10095/5595/10093/10094/836/71/3725	9
hsa00140	hsa00140	Steroid hormone biosynthesis	3/380	62/8521	0.526998556822605	0.721429918087974	0.558382289541776	3293/3292/51170	3
hsa04659	hsa04659	Th17 cell differentiation	5/380	108/8521	0.531011384523517	0.721429918087974	0.558382289541776	5603/5595/3320/3725/861	5
hsa04931	hsa04931	Insulin resistance	5/380	108/8521	0.531011384523517	0.721429918087974	0.558382289541776	5792/64764/5580/5295/5106	5
hsa04114	hsa04114	Oocyte meiosis	6/380	131/8521	0.532835302079011	0.721429918087974	0.558382289541776	5603/7533/5595/8881/8454/3479	6
hsa03250	hsa03250	Viral life cycle - HIV-1	3/380	63/8521	0.53790028553638	0.721429918087974	0.558382289541776	11168/6598/6827	3
hsa03420	hsa03420	Nucleotide excision repair	3/380	63/8521	0.53790028553638	0.721429918087974	0.558382289541776	5441/81488/5436	3
hsa00260	hsa00260	Glycine, serine and threonine metabolism	2/380	40/8521	0.538228627799449	0.721429918087974	0.558382289541776	29968/4128	2
hsa00910	hsa00910	Nitrogen metabolism	1/380	17/8521	0.539893631510281	0.721429918087974	0.558382289541776	2752	1
hsa04260	hsa04260	Cardiac muscle contraction	4/380	87/8521	0.547630590311226	0.726793172819784	0.562533415495189	482/1346/27089/7384	4
hsa04929	hsa04929	GnRH secretion	3/380	64/8521	0.548657591246307	0.726793172819784	0.562533415495189	5595/3845/5295	3
hsa05145	hsa05145	Toxoplasmosis	5/380	111/8521	0.555637513716371	0.732866720677627	0.567234303930052	5603/5595/836/572/3312	5
hsa00061	hsa00061	Fatty acid biosynthesis	1/380	18/8521	0.560453417496416	0.732900622879929	0.567260544024713	23205	1
hsa00511	hsa00511	Other glycan degradation	1/380	18/8521	0.560453417496416	0.732900622879929	0.567260544024713	2517	1
hsa04217	hsa04217	Necroptosis	7/380	159/8521	0.56886871272358	0.738141275440734	0.571316776656915	7416/3320/3455/5481/5321/3454/2752	7
hsa00970	hsa00970	Aminoacyl-tRNA biosynthesis	3/380	66/8521	0.569724980969345	0.738141275440734	0.571316776656915	5917/79731/5859	3
hsa04725	hsa04725	Cholinergic synapse	5/380	113/8521	0.57169765450802	0.738141275440734	0.571316776656915	64764/5595/3845/5295/54331	5
hsa04020	hsa04020	Calcium signaling pathway	11/380	253/8521	0.57902085242064	0.742718081661042	0.574859196332076	401152/3707/2185/5154/490/2668/5136/7416/7422/2263/56034	11
hsa00785	hsa00785	Lipoic acid metabolism	1/380	19/8521	0.580096802343101	0.742718081661042	0.574859196332076	5160	1
hsa04724	hsa04724	Glutamatergic synapse	5/380	115/8521	0.587452905471934	0.746546774262438	0.577822580698482	5595/5337/5321/54331/2752	5
hsa04371	hsa04371	Apelin signaling pathway	6/380	139/8521	0.591456910050071	0.746546774262438	0.577822580698482	4208/1958/5595/4205/3845/54331	6
hsa04658	hsa04658	Th1 and Th2 cell differentiation	4/380	92/8521	0.592264521317984	0.746546774262438	0.577822580698482	5603/5595/55534/3725	4
hsa00100	hsa00100	Steroid biosynthesis	1/380	20/8521	0.598864529361406	0.746546774262438	0.577822580698482	6646	1
hsa00670	hsa00670	One carbon pool by folate	1/380	20/8521	0.598864529361406	0.746546774262438	0.577822580698482	2618	1
hsa04924	hsa04924	Renin secretion	3/380	69/8521	0.600165053818823	0.746546774262438	0.577822580698482	1906/134/5136	3
hsa05204	hsa05204	Chemical carcinogenesis - DNA adducts	3/380	69/8521	0.600165053818823	0.746546774262438	0.577822580698482	2946/9446/373156	3
hsa04630	hsa04630	JAK-STAT signaling pathway	7/380	166/8521	0.614817915315514	0.761677255411122	0.589533479420373	8835/5154/5771/3455/5295/1026/3454	7
hsa05414	hsa05414	Dilated cardiomyopathy	4/380	96/8521	0.626041550884951	0.769989497952672	0.595967103678538	4607/71/3479/2010	4
hsa04973	hsa04973	Carbohydrate digestion and absorption	2/380	47/8521	0.62656008166737	0.769989497952672	0.595967103678538	482/5295	2
hsa03040	hsa03040	Spliceosome	9/380	216/8521	0.631360360140546	0.770104244471017	0.596055916773233	8683/6100/11157/11017/27258/51340/84950/3312/10262	9
hsa00220	hsa00220	Arginine biosynthesis	1/380	22/8521	0.633927028719183	0.770104244471017	0.596055916773233	2752	1
hsa04070	hsa04070	Phosphatidylinositol signaling system	4/380	97/8521	0.63420349544672	0.770104244471017	0.596055916773233	3707/3628/5295/51447	4
hsa04614	hsa04614	Renin-angiotensin system	1/380	23/8521	0.650294569498888	0.786522285638971	0.608763378977532	10159	1
hsa00534	hsa00534	Glycosaminoglycan biosynthesis - heparan sulfate / heparin	1/380	24/8521	0.665932138761116	0.802264702601975	0.620947912230631	9957	1
hsa05142	hsa05142	Chagas disease	4/380	102/8521	0.673263823420909	0.802732049084893	0.621309635514623	5603/5595/5295/3725	4
hsa05146	hsa05146	Amoebiasis	4/380	102/8521	0.673263823420909	0.802732049084893	0.621309635514623	1282/3315/836/5295	4
hsa05140	hsa05140	Leishmaniasis	3/380	77/8521	0.674189988937312	0.802732049084893	0.621309635514623	5603/5595/3725	3
hsa04145	hsa04145	Phagosome	6/380	152/8521	0.677793986118255	0.803482101332773	0.621890171310196	8992/3916/949/71/53407/81035	6
hsa00980	hsa00980	Metabolism of xenobiotics by cytochrome P450	3/380	78/8521	0.682697210282748	0.803482101332773	0.621890171310196	2946/9446/373156	3
hsa04612	hsa04612	Antigen processing and presentation	3/380	78/8521	0.682697210282748	0.803482101332773	0.621890171310196	6892/3320/3312	3
hsa00563	hsa00563	Glycosylphosphatidylinositol (GPI)-anchor biosynthesis	1/380	26/8521	0.69514581664623	0.8149985436542	0.63080382635774	54965	1
hsa00790	hsa00790	Folate biosynthesis	1/380	27/8521	0.708782613547281	0.823909133321107	0.637700567585996	231	1
hsa04966	hsa04966	Collecting duct acid secretion	1/380	27/8521	0.708782613547281	0.823909133321107	0.637700567585996	8992	1
hsa03460	hsa03460	Fanconi anemia pathway	2/380	55/8521	0.710823566002523	0.823909133321107	0.637700567585996	7398/5980	2
hsa04392	hsa04392	Hippo signaling pathway - multiple species	1/380	29/8521	0.73425787802833	0.845665031638485	0.654539498172202	122786	1
hsa05206	hsa05206	MicroRNAs in cancer	12/380	310/8521	0.735120583058291	0.845665031638485	0.654539498172202	9493/5154/5595/3845/3162/836/7422/7157/3065/5295/1026/10642	12
hsa04923	hsa04923	Regulation of lipolysis in adipocytes	2/380	58/8521	0.738065569210583	0.845872899544712	0.654700386644514	134/5295	2
hsa00053	hsa00053	Ascorbate and aldarate metabolism	1/380	30/8521	0.746149306001626	0.851946595658573	0.659401389828617	219	1
hsa04613	hsa04613	Neutrophil extracellular trap formation	7/380	191/8521	0.754807396208248	0.855653363699154	0.662270405339903	5603/5595/7416/3065/71/5295/8841	7
hsa05416	hsa05416	Viral myocarditis	2/380	60/8521	0.754988262087489	0.855653363699154	0.662270405339903	836/71	2
hsa04727	hsa04727	GABAergic synapse	3/380	89/8521	0.765500384345499	0.864365747637353	0.669013736561419	54331/2557/2752	3
hsa05323	hsa05323	Rheumatoid arthritis	3/380	93/8521	0.790914378064918	0.889778675323032	0.688683185234545	8992/7422/3725	3
hsa05152	hsa05152	Tuberculosis	6/380	180/8521	0.820371718720641	0.919522515227456	0.711704733148186	5603/3916/5595/3329/836/572	6
hsa04261	hsa04261	Adrenergic signaling in cardiomyocytes	5/380	154/8521	0.823363297948768	0.919522515227456	0.711704733148186	5603/482/64764/490/5595	5
hsa05033	hsa05033	Nicotine addiction	1/380	40/8521	0.839444182577939	0.934072435886725	0.722966281646072	2557	1
hsa04728	hsa04728	Dopaminergic synapse	4/380	132/8521	0.846645367970391	0.936594749230702	0.724918536556271	5603/64764/4128/54331	4
hsa04064	hsa04064	NF-kappa B signaling pathway	3/380	104/8521	0.849215015223351	0.936594749230702	0.724918536556271	1647/1460/10912	3
hsa04623	hsa04623	Cytosolic DNA-sensing pathway	2/380	75/8521	0.854194121169927	0.936594749230702	0.724918536556271	5441/836	2
hsa04918	hsa04918	Thyroid hormone synthesis	2/380	75/8521	0.854194121169927	0.936594749230702	0.724918536556271	482/64764	2
hsa04971	hsa04971	Gastric acid secretion	2/380	76/8521	0.859293516665764	0.936594749230702	0.724918536556271	482/71	2
hsa04940	hsa04940	Type I diabetes mellitus	1/380	43/8521	0.860075570371984	0.936594749230702	0.724918536556271	3329	1
hsa03410	hsa03410	Base excision repair	1/380	44/8521	0.866347248038727	0.937527271562186	0.725640303066708	5423	1
hsa04814	hsa04814	Motor proteins	6/380	193/8521	0.867059535464375	0.937527271562186	0.725640303066708	9493/399687/4647/71/26153/10540	6
hsa02010	hsa02010	ABC transporters	1/380	45/8521	0.872338523931765	0.939914043391268	0.727487649683644	23456	1
hsa04742	hsa04742	Taste transduction	2/380	86/8521	0.902005459265044	0.965082764108753	0.746968083675506	5136/2557	2
hsa04911	hsa04911	Insulin secretion	2/380	86/8521	0.902005459265044	0.965082764108753	0.746968083675506	482/64764	2
hsa00600	hsa00600	Sphingolipid metabolism	1/380	53/8521	0.911564040138596	0.969264273466381	0.750204546026611	91012	1
hsa04976	hsa04976	Bile secretion	2/380	89/8521	0.912248727968359	0.969264273466381	0.750204546026611	482/949	2
hsa04970	hsa04970	Salivary secretion	2/380	93/8521	0.924352802885475	0.978726497172856	0.757528248585802	482/490	2
hsa03015	hsa03015	mRNA surveillance pathway	2/380	97/8521	0.934872720013909	0.983062035478543	0.760883928388965	4440/26528	2
hsa04713	hsa04713	Circadian entrainment	2/380	97/8521	0.934872720013909	0.983062035478543	0.760883928388965	5595/54331	2
hsa03008	hsa03008	Ribosome biogenesis in eukaryotes	4/380	164/8521	0.939124893488702	0.984151429477886	0.761727112598983	3692/1460/55272/54913	4
hsa05321	hsa05321	Inflammatory bowel disease	1/380	65/8521	0.949044246121744	0.989453520290751	0.765830898057857	3725	1
hsa05171	hsa05171	Coronavirus disease - COVID-19	6/380	232/8521	0.950933389149696	0.989453520290751	0.765830898057857	5603/5595/3455/5295/3454/3725	6
hsa00830	hsa00830	Retinol metabolism	1/380	68/8521	0.955610527117767	0.989453520290751	0.765830898057857	9249	1
hsa03013	hsa03013	Nucleocytoplasmic transport	2/380	108/8521	0.957118437928308	0.989453520290751	0.765830898057857	5905/51808	2
hsa04622	hsa04622	RIG-I-like receptor signaling pathway	1/380	71/8521	0.961332599039231	0.990463889919208	0.766612917894124	5603	1
hsa04514	hsa04514	Cell adhesion molecules	3/380	158/8521	0.974739051234245	0.996353179389059	0.7711711914776	5789/5792/50848	3
hsa04610	hsa04610	Complement and coagulation cascades	1/380	86/8521	0.980620482615848	0.996353179389059	0.7711711914776	5270	1
hsa04060	hsa04060	Cytokine-cytokine receptor interaction	7/380	297/8521	0.981257766324935	0.996353179389059	0.7711711914776	6361/94/3455/55504/3454/650/269	7
hsa04512	hsa04512	ECM-receptor interaction	1/380	89/8521	0.983123707552103	0.996353179389059	0.7711711914776	1282	1
hsa05150	hsa05150	Staphylococcus aureus infection	1/380	96/8521	0.987780930099481	0.996353179389059	0.7711711914776	3875	1
hsa04640	hsa04640	Hematopoietic cell lineage	1/380	99/8521	0.989361037946067	0.996353179389059	0.7711711914776	4254	1
hsa04061	hsa04061	Viral protein interaction with cytokine and cytokine receptor	1/380	100/8521	0.98984106710547	0.996353179389059	0.7711711914776	6361	1
hsa04080	hsa04080	Neuroactive ligand-receptor interaction	5/380	367/8521	0.999805828279953	0.999999973680018	0.773993787678032	7067/1906/134/133/2557	5
hsa04740	hsa04740	Olfactory transduction	2/380	439/8521	0.999999973680018	0.999999973680018	0.773993787678032	5136/5997	2
