# Supplementary material for: How relevant is the mouse model for understanding human sex determination?
Source: Int J Biol Sci. 2025 Oct 15;21(15):6599–615. doi: 10.7150/ijbs.90231 (PMC12631067; doi:10.7150/ijbs.90231)
Supplement: Supplementary file 5 — Supplementary tables 11-46. [file ijbsv21p6599s5.zip › Ontology Results/Supplementary Table 17 - GO Analysis - Sertoli Molecular Function Common.csv]

	ID	Description	GeneRatio	BgRatio	pvalue	p.adjust	qvalue	geneID	Count
GO:0003779	GO:0003779	actin binding	16/132	414/14759	8.84609840831276e-07	0.000316690323017597	0.000293317999854581	TNNI3/GSN/DAG1/RDX/MYLK/WIPF3/SYNE2/DST/MYH9/SVIL/PDLIM4/LIMCH1/EPS8/FMNL2/FSCN1/DBN1	16
GO:0050840	GO:0050840	extracellular matrix binding	5/132	52/14759	9.83950826411649e-05	0.0176127197927685	0.0163128689641931	SPARC/GPC1/DAG1/SMOC1/TINAGL1	5
GO:0030020	GO:0030020	extracellular matrix structural constituent conferring tensile strength	4/132	36/14759	0.000288440285479155	0.0344205407338458	0.031880242079275	COL18A1/COL9A2/COL4A2/COL14A1	4
GO:0045296	GO:0045296	cadherin binding	10/132	305/14759	0.000414572312166433	0.0371042219388958	0.0343658627190596	RDX/MYH9/TAGLN2/IDH1/FMNL2/EFHD2/FSCN1/LDHA/CCT8/DBN1	10
GO:0051015	GO:0051015	actin filament binding	8/132	207/14759	0.000544970216933339	0.0390198675324271	0.0361401301755793	TNNI3/GSN/SYNE2/MYH9/SVIL/FMNL2/FSCN1/DBN1	8
GO:0005080	GO:0005080	protein kinase C binding	4/132	51/14759	0.0011034099720083	0.0658367949964955	0.0609779195057221	SDC4/DSP/PKN1/TOP2A	4
GO:0043236	GO:0043236	laminin binding	3/132	26/14759	0.00156406395911272	0.0799906996231934	0.0740872401684973	GPC1/DAG1/TINAGL1	3
GO:0005201	GO:0005201	extracellular matrix structural constituent	6/132	157/14759	0.00286839665144868	0.120608651798174	0.111707513426712	SPARC/COL18A1/TINAGL1/COL9A2/COL4A2/COL14A1	6
GO:0004860	GO:0004860	protein kinase inhibitor activity	4/132	67/14759	0.00303206107872504	0.120608651798174	0.111707513426712	PRKAR2B/SH3BP5/TRIB2/CDKN1C	4
GO:0019210	GO:0019210	kinase inhibitor activity	4/132	71/14759	0.00373972034131438	0.133881988219055	0.124001253422529	PRKAR2B/SH3BP5/TRIB2/CDKN1C	4
GO:0032036	GO:0032036	myosin heavy chain binding	2/132	12/14759	0.00494087075948392	0.159865041668785	0.148066710160739	MYL9/LIMCH1	2
GO:0034236	GO:0034236	protein kinase A catalytic subunit binding	2/132	13/14759	0.00580515514439721	0.159865041668785	0.148066710160739	SOX9/PRKAR2B	2
GO:0045159	GO:0045159	myosin II binding	2/132	13/14759	0.00580515514439721	0.159865041668785	0.148066710160739	GSN/LIMCH1	2
GO:0003743	GO:0003743	translation initiation factor activity	3/132	44/14759	0.00708798378684207	0.179614563356531	0.166358681144684	EIF3M/EIF3L/EIF3D	3
GO:0030674	GO:0030674	protein-macromolecule adaptor activity	8/132	316/14759	0.00752574986130716	0.179614563356531	0.166358681144684	CUL4B/SYNE2/MYH9/EPS8/GNB1/FSCN1/COL14A1/FLRT3	8
GO:0008301	GO:0008301	DNA binding, bending	2/132	16/14759	0.00877587118662213	0.189955324015218	0.175936274815624	TOP2A/LEF1	2
GO:0051018	GO:0051018	protein kinase A binding	3/132	48/14759	0.00902022488340423	0.189955324015218	0.175936274815624	SOX9/RDX/PRKAR2B	3
GO:0016616	GO:0016616	oxidoreductase activity, acting on the CH-OH group of donors, NAD or NADP as acceptor	4/132	97/14759	0.0111682746752371	0.222124574096383	0.205731375596473	ME1/IDH1/LDHA/IMPDH2	4
GO:0015662	GO:0015662	P-type ion transporter activity	2/132	19/14759	0.0122888448122134	0.231547707514337	0.214459064589874	ATP2B4/ATP2A2	2
GO:0016614	GO:0016614	oxidoreductase activity, acting on CH-OH group of donors	4/132	107/14759	0.0155428124164383	0.278216342254245	0.257683469009372	ME1/IDH1/LDHA/IMPDH2	4
GO:0140358	GO:0140358	P-type transmembrane transporter activity	2/132	23/14759	0.0177637798929184	0.289697205670623	0.268317023776084	ATP2B4/ATP2A2	2
GO:0060090	GO:0060090	molecular adaptor activity	9/132	442/14759	0.0178026215775243	0.289697205670623	0.268317023776084	CUL4B/SYNE2/MYH9/WWC2/EPS8/GNB1/FSCN1/COL14A1/FLRT3	9
GO:0001968	GO:0001968	fibronectin binding	2/132	26/14759	0.0224255047542088	0.318118436883436	0.29464071631368	SDC4/IGFBP5	2
GO:0004709	GO:0004709	MAP kinase kinase kinase activity	2/132	27/14759	0.0240796939617336	0.318118436883436	0.29464071631368	MAP3K21/MAP3K1	2
GO:0043495	GO:0043495	protein-membrane adaptor activity	2/132	27/14759	0.0240796939617336	0.318118436883436	0.29464071631368	SYNE2/MYH9	2
GO:0051393	GO:0051393	alpha-actinin binding	2/132	27/14759	0.0240796939617336	0.318118436883436	0.29464071631368	DAG1/PDLIM4	2
GO:0017080	GO:0017080	sodium channel regulator activity	2/132	28/14759	0.02578234729572	0.318118436883436	0.29464071631368	ATP2B4/SGK1	2
GO:0140662	GO:0140662	ATP-dependent protein folding chaperone	2/132	28/14759	0.02578234729572	0.318118436883436	0.29464071631368	CCT4/CCT8	2
GO:0008135	GO:0008135	translation factor activity, RNA binding	3/132	72/14759	0.0266579695712377	0.318118436883436	0.29464071631368	EIF3M/EIF3L/EIF3D	3
GO:0017022	GO:0017022	myosin binding	3/132	72/14759	0.0266579695712377	0.318118436883436	0.29464071631368	GSN/MYL9/LIMCH1	3
GO:0140678	GO:0140678	molecular function inhibitor activity	3/132	77/14759	0.0316693468833323	0.358630293854824	0.332162724387737	TNNI3/LEF1/CDKN1C	3
GO:0030291	GO:0030291	protein serine/threonine kinase inhibitor activity	2/132	32/14759	0.0330580997128748	0.358630293854824	0.332162724387737	PRKAR2B/CDKN1C	2
GO:0043531	GO:0043531	ADP binding	2/132	32/14759	0.0330580997128748	0.358630293854824	0.332162724387737	MYH9/ME1	2
GO:0019887	GO:0019887	protein kinase regulator activity	5/132	201/14759	0.0344511238931547	0.362750069227923	0.335978452827979	PRKAR2B/SH3BP5/TRIB2/CDKN1C/IGF2	5
GO:0042805	GO:0042805	actinin binding	2/132	35/14759	0.0389768421843051	0.389442165787587	0.360700624002028	DAG1/PDLIM4	2
GO:0044389	GO:0044389	ubiquitin-like protein ligase binding	6/132	281/14759	0.0405518127127545	0.389442165787587	0.360700624002028	CLU/CUL4B/PRKAR2B/UBE2C/TRIB2/LAPTM4B	6
GO:0090079	GO:0090079	translation regulator activity, nucleic acid binding	3/132	86/14759	0.0418402001745345	0.389442165787587	0.360700624002028	EIF3M/EIF3L/EIF3D	3
GO:0005178	GO:0005178	integrin binding	4/132	146/14759	0.0420672591181484	0.389442165787587	0.360700624002028	JAM2/DST/MYH9/IGF2	4
GO:0030331	GO:0030331	nuclear estrogen receptor binding	2/132	37/14759	0.0431289413449098	0.389442165787587	0.360700624002028	TACC1/LEF1	2
GO:0140297	GO:0140297	DNA-binding transcription factor binding	8/132	439/14759	0.043513091149451	0.389442165787587	0.360700624002028	SOX9/PKN1/CXXC5/TACC1/TRIB2/PBX1/LEF1/APEX1	8
GO:0004725	GO:0004725	protein tyrosine phosphatase activity	3/132	89/14759	0.0455533103974304	0.394947747766564	0.365799883994319	PGP/PTP4A2/DUSP15	3
GO:0008138	GO:0008138	protein tyrosine/serine/threonine phosphatase activity	2/132	39/14759	0.0474378579719617	0.394947747766564	0.365799883994319	PTP4A2/DUSP15	2
GO:0008307	GO:0008307	structural constituent of muscle	2/132	39/14759	0.0474378579719617	0.394947747766564	0.365799883994319	DAG1/MYL9	2
GO:0001664	GO:0001664	G protein-coupled receptor binding	5/132	225/14759	0.051568768062577	0.403164259890431	0.373410002544798	NES/REEP1/WNT6/GNA12/RSPO1	5
GO:0019207	GO:0019207	kinase regulator activity	5/132	226/14759	0.0523731283515282	0.403164259890431	0.373410002544798	PRKAR2B/SH3BP5/TRIB2/CDKN1C/IGF2	5
GO:0005246	GO:0005246	calcium channel regulator activity	2/132	42/14759	0.0541804230220627	0.403164259890431	0.373410002544798	TNNI3/SGK1	2
GO:0005179	GO:0005179	hormone activity	3/132	96/14759	0.0548278888434394	0.403164259890431	0.373410002544798	AMH/INHBB/IGF2	3
GO:1902936	GO:1902936	phosphatidylinositol bisphosphate binding	3/132	97/14759	0.0562212807849777	0.403164259890431	0.373410002544798	GSN/SVIL/LAPTM4B	3
GO:0001222	GO:0001222	transcription corepressor binding	2/132	43/14759	0.0564990973387201	0.403164259890431	0.373410002544798	PBX1/LEF1	2
GO:0050661	GO:0050661	NADP binding	2/132	45/14759	0.0612383662652429	0.403164259890431	0.373410002544798	ME1/IDH1	2
GO:0051082	GO:0051082	unfolded protein binding	3/132	101/14759	0.0619619641276614	0.403164259890431	0.373410002544798	CLU/CCT4/CCT8	3
GO:0001221	GO:0001221	transcription coregulator binding	3/132	102/14759	0.0634383758752186	0.403164259890431	0.373410002544798	PBX1/LEF1/TEAD2	3
GO:0051287	GO:0051287	NAD binding	2/132	46/14759	0.0636573974990972	0.403164259890431	0.373410002544798	ME1/IDH1	2
GO:0008022	GO:0008022	protein C-terminus binding	4/132	171/14759	0.067418969122583	0.403164259890431	0.373410002544798	CITED1/DST/MID1IP1/TOP2A	4
GO:0004857	GO:0004857	enzyme inhibitor activity	6/132	320/14759	0.0676283888322719	0.403164259890431	0.373410002544798	PRKAR2B/ATP2B4/SH3BP5/TRIB2/CDKN1C/GPC3	6
GO:0042826	GO:0042826	histone deacetylase binding	3/132	105/14759	0.0679647956971749	0.403164259890431	0.373410002544798	PKN1/TOP2A/LEF1	3
GO:0019829	GO:0019829	ATPase-coupled cation transmembrane transporter activity	2/132	51/14759	0.0762162408139337	0.403164259890431	0.373410002544798	ATP2B4/ATP2A2	2
GO:0030374	GO:0030374	nuclear receptor coactivator activity	2/132	54/14759	0.0840962986406682	0.403164259890431	0.373410002544798	PKN1/TACC1	2
GO:0044183	GO:0044183	protein folding chaperone	2/132	54/14759	0.0840962986406682	0.403164259890431	0.373410002544798	CCT4/CCT8	2
GO:0003906	GO:0003906	DNA-(apurinic or apyrimidinic site) endonuclease activity	1/132	10/14759	0.085947098511883	0.403164259890431	0.373410002544798	APEX1	1
GO:0005114	GO:0005114	type II transforming growth factor beta receptor binding	1/132	10/14759	0.085947098511883	0.403164259890431	0.373410002544798	AMH	1
GO:0005381	GO:0005381	iron ion transmembrane transporter activity	1/132	10/14759	0.085947098511883	0.403164259890431	0.373410002544798	TTYH1	1
GO:0005522	GO:0005522	profilin binding	1/132	10/14759	0.085947098511883	0.403164259890431	0.373410002544798	DBN1	1
GO:0005527	GO:0005527	macrolide binding	1/132	10/14759	0.085947098511883	0.403164259890431	0.373410002544798	FKBP10	1
GO:0015173	GO:0015173	aromatic amino acid transmembrane transporter activity	1/132	10/14759	0.085947098511883	0.403164259890431	0.373410002544798	SLC7A5	1
GO:0016846	GO:0016846	carbon-sulfur lyase activity	1/132	10/14759	0.085947098511883	0.403164259890431	0.373410002544798	MGST3	1
GO:0019107	GO:0019107	myristoyltransferase activity	1/132	10/14759	0.085947098511883	0.403164259890431	0.373410002544798	NMT2	1
GO:0070016	GO:0070016	armadillo repeat domain binding	1/132	10/14759	0.085947098511883	0.403164259890431	0.373410002544798	LEF1	1
GO:0086080	GO:0086080	protein binding involved in heterotypic cell-cell adhesion	1/132	10/14759	0.085947098511883	0.403164259890431	0.373410002544798	DSP	1
GO:0031625	GO:0031625	ubiquitin protein ligase binding	5/132	265/14759	0.0894285048614845	0.403164259890431	0.373410002544798	CLU/CUL4B/PRKAR2B/TRIB2/LAPTM4B	5
GO:0002162	GO:0002162	dystroglycan binding	1/132	11/14759	0.094127651972893	0.403164259890431	0.373410002544798	DAG1	1
GO:0004861	GO:0004861	cyclin-dependent protein serine/threonine kinase inhibitor activity	1/132	11/14759	0.094127651972893	0.403164259890431	0.373410002544798	CDKN1C	1
GO:0005347	GO:0005347	ATP transmembrane transporter activity	1/132	11/14759	0.094127651972893	0.403164259890431	0.373410002544798	SLC25A4	1
GO:0008603	GO:0008603	cAMP-dependent protein kinase regulator activity	1/132	11/14759	0.094127651972893	0.403164259890431	0.373410002544798	PRKAR2B	1
GO:0019215	GO:0019215	intermediate filament binding	1/132	11/14759	0.094127651972893	0.403164259890431	0.373410002544798	NES	1
GO:0019855	GO:0019855	calcium channel inhibitor activity	1/132	11/14759	0.094127651972893	0.403164259890431	0.373410002544798	TNNI3	1
GO:0042605	GO:0042605	peptide antigen binding	1/132	11/14759	0.094127651972893	0.403164259890431	0.373410002544798	SLC7A5	1
GO:0070410	GO:0070410	co-SMAD binding	1/132	11/14759	0.094127651972893	0.403164259890431	0.373410002544798	CITED1	1
GO:0097157	GO:0097157	pre-mRNA intronic binding	1/132	11/14759	0.094127651972893	0.403164259890431	0.373410002544798	SOX9	1
GO:0099106	GO:0099106	ion channel regulator activity	3/132	122/14759	0.0962222063457544	0.403164259890431	0.373410002544798	TNNI3/ATP2B4/SGK1	3
GO:0030145	GO:0030145	manganese ion binding	2/132	60/14759	0.100545243832356	0.403164259890431	0.373410002544798	GALNT1/ME1	2
GO:0004706	GO:0004706	JUN kinase kinase kinase activity	1/132	12/14759	0.102235541174112	0.403164259890431	0.373410002544798	MAP3K21	1
GO:0016888	GO:0016888	endodeoxyribonuclease activity, producing 5'-phosphomonoesters	1/132	12/14759	0.102235541174112	0.403164259890431	0.373410002544798	APEX1	1
GO:0017166	GO:0017166	vinculin binding	1/132	12/14759	0.102235541174112	0.403164259890431	0.373410002544798	DAG1	1
GO:0019104	GO:0019104	DNA N-glycosylase activity	1/132	12/14759	0.102235541174112	0.403164259890431	0.373410002544798	APEX1	1
GO:0031994	GO:0031994	insulin-like growth factor I binding	1/132	12/14759	0.102235541174112	0.403164259890431	0.373410002544798	IGFBP5	1
GO:0045295	GO:0045295	gamma-catenin binding	1/132	12/14759	0.102235541174112	0.403164259890431	0.373410002544798	LEF1	1
GO:0070742	GO:0070742	C2H2 zinc finger domain binding	1/132	12/14759	0.102235541174112	0.403164259890431	0.373410002544798	LEF1	1
GO:0000287	GO:0000287	magnesium ion binding	4/132	200/14759	0.104705640802357	0.403164259890431	0.373410002544798	PGP/ME1/IDH1/TOP2A	4
GO:0016247	GO:0016247	channel regulator activity	3/132	127/14759	0.105316721935204	0.403164259890431	0.373410002544798	TNNI3/ATP2B4/SGK1	3
GO:0097110	GO:0097110	scaffold protein binding	2/132	62/14759	0.106213252206546	0.403164259890431	0.373410002544798	ATP2B4/DSP	2
GO:0008296	GO:0008296	3'-5'-exodeoxyribonuclease activity	1/132	13/14759	0.110271406676588	0.403164259890431	0.373410002544798	APEX1	1
GO:0035259	GO:0035259	nuclear glucocorticoid receptor binding	1/132	13/14759	0.110271406676588	0.403164259890431	0.373410002544798	TACC1	1
GO:0044548	GO:0044548	S100 protein binding	1/132	13/14759	0.110271406676588	0.403164259890431	0.373410002544798	ATP2A2	1
GO:0050780	GO:0050780	dopamine receptor binding	1/132	13/14759	0.110271406676588	0.403164259890431	0.373410002544798	GNA12	1
GO:0050998	GO:0050998	nitric-oxide synthase binding	1/132	13/14759	0.110271406676588	0.403164259890431	0.373410002544798	ATP2B4	1
GO:0022804	GO:0022804	active transmembrane transporter activity	6/132	368/14759	0.112550190687607	0.403164259890431	0.373410002544798	SLC7A5/SLC25A4/ATP2B4/ATP2A2/NDUFC1/SLC25A3	6
GO:0016922	GO:0016922	nuclear receptor binding	3/132	131/14759	0.112827120986274	0.403164259890431	0.373410002544798	PKN1/TACC1/LEF1	3
GO:0005518	GO:0005518	collagen binding	2/132	65/14759	0.114871749269882	0.403164259890431	0.373410002544798	SPARC/COL14A1	2
GO:0003684	GO:0003684	damaged DNA binding	2/132	66/14759	0.117797282901228	0.403164259890431	0.373410002544798	CUL4B/APEX1	2
GO:0004698	GO:0004698	calcium-dependent protein kinase C activity	1/132	14/14759	0.118235883437655	0.403164259890431	0.373410002544798	PKN1	1
GO:0005159	GO:0005159	insulin-like growth factor receptor binding	1/132	14/14759	0.118235883437655	0.403164259890431	0.373410002544798	IGF2	1
GO:0017081	GO:0017081	chloride channel regulator activity	1/132	14/14759	0.118235883437655	0.403164259890431	0.373410002544798	SGK1	1
GO:0051371	GO:0051371	muscle alpha-actinin binding	1/132	14/14759	0.118235883437655	0.403164259890431	0.373410002544798	PDLIM4	1
GO:0019903	GO:0019903	protein phosphatase binding	3/132	135/14759	0.120536226941791	0.403164259890431	0.373410002544798	PDLIM4/ATP2B4/GNA12	3
GO:0051020	GO:0051020	GTPase binding	5/132	292/14759	0.121330982085731	0.403164259890431	0.373410002544798	EPS8/PKN1/FMNL2/GNB1/GDI2	5
GO:0000295	GO:0000295	adenine nucleotide transmembrane transporter activity	1/132	15/14759	0.126129600859576	0.403164259890431	0.373410002544798	SLC25A4	1
GO:0001972	GO:0001972	retinoic acid binding	1/132	15/14759	0.126129600859576	0.403164259890431	0.373410002544798	NR2F2	1
GO:0004602	GO:0004602	glutathione peroxidase activity	1/132	15/14759	0.126129600859576	0.403164259890431	0.373410002544798	MGST3	1
GO:0004697	GO:0004697	protein kinase C activity	1/132	15/14759	0.126129600859576	0.403164259890431	0.373410002544798	PKN1	1
GO:0005346	GO:0005346	purine ribonucleotide transmembrane transporter activity	1/132	15/14759	0.126129600859576	0.403164259890431	0.373410002544798	SLC25A4	1
GO:0046965	GO:0046965	nuclear retinoid X receptor binding	1/132	15/14759	0.126129600859576	0.403164259890431	0.373410002544798	TACC1	1
GO:0004653	GO:0004653	polypeptide N-acetylgalactosaminyltransferase activity	1/132	16/14759	0.133953182837773	0.415829464881076	0.385140492318551	GALNT1	1
GO:0005092	GO:0005092	GDP-dissociation inhibitor activity	1/132	16/14759	0.133953182837773	0.415829464881076	0.385140492318551	GDI2	1
GO:0008083	GO:0008083	growth factor activity	3/132	143/14759	0.136513100811736	0.415829464881076	0.385140492318551	AMH/INHBB/IGF2	3
GO:0016887	GO:0016887	ATP hydrolysis activity	5/132	304/14759	0.137019793706387	0.415829464881076	0.385140492318551	KIF21A/ATP2B4/ATP2A2/CCT4/CCT8	5
GO:0015399	GO:0015399	primary active transmembrane transporter activity	3/132	144/14759	0.138559709244293	0.415829464881076	0.385140492318551	ATP2B4/ATP2A2/NDUFC1	3
GO:0000339	GO:0000339	RNA cap binding	1/132	17/14759	0.141707247808635	0.415829464881076	0.385140492318551	EIF3D	1
GO:0005229	GO:0005229	intracellular calcium activated chloride channel activity	1/132	17/14759	0.141707247808635	0.415829464881076	0.385140492318551	TTYH1	1
GO:0015216	GO:0015216	purine nucleotide transmembrane transporter activity	1/132	17/14759	0.141707247808635	0.415829464881076	0.385140492318551	SLC25A4	1
GO:0061778	GO:0061778	intracellular chloride channel activity	1/132	17/14759	0.141707247808635	0.415829464881076	0.385140492318551	TTYH1	1
GO:0097001	GO:0097001	ceramide binding	1/132	17/14759	0.141707247808635	0.415829464881076	0.385140492318551	LAPTM4B	1
GO:0005546	GO:0005546	phosphatidylinositol-4,5-bisphosphate binding	2/132	75/14759	0.14490401800392	0.421121908262177	0.390042343730037	GSN/SVIL	2
GO:0140657	GO:0140657	ATP-dependent activity	7/132	488/14759	0.147688594598224	0.421121908262177	0.390042343730037	KIF21A/MYH9/ATP2B4/ATP2A2/TOP2A/CCT4/CCT8	7
GO:0005520	GO:0005520	insulin-like growth factor binding	1/132	18/14759	0.149392408796918	0.421121908262177	0.390042343730037	IGFBP5	1
GO:0048020	GO:0048020	CCR chemokine receptor binding	1/132	18/14759	0.149392408796918	0.421121908262177	0.390042343730037	NES	1
GO:0055106	GO:0055106	ubiquitin-protein transferase regulator activity	1/132	18/14759	0.149392408796918	0.421121908262177	0.390042343730037	TRIB2	1
GO:0030165	GO:0030165	PDZ domain binding	2/132	77/14759	0.151094448984982	0.422592287004871	0.39140420584103	ATP2B4/ARHGAP29	2
GO:0009931	GO:0009931	calcium-dependent protein serine/threonine kinase activity	1/132	19/14759	0.157009273462734	0.424762106321042	0.393413888536102	PKN1	1
GO:0035591	GO:0035591	signaling adaptor activity	2/132	80/14759	0.160476335449135	0.424762106321042	0.393413888536102	EPS8/GNB1	2
GO:0001228	GO:0001228	DNA-binding transcription activator activity, RNA polymerase II-specific	6/132	411/14759	0.162939615783531	0.424762106321042	0.393413888536102	SOX9/PBX1/LEF1/NDN/SOX11/MEIS2	6
GO:0008013	GO:0008013	beta-catenin binding	2/132	81/14759	0.163627416441197	0.424762106321042	0.393413888536102	SOX9/LEF1	2
GO:0005158	GO:0005158	insulin receptor binding	1/132	20/14759	0.164558444148143	0.424762106321042	0.393413888536102	IGF2	1
GO:0008373	GO:0008373	sialyltransferase activity	1/132	20/14759	0.164558444148143	0.424762106321042	0.393413888536102	ST3GAL4	1
GO:0010857	GO:0010857	calcium-dependent protein kinase activity	1/132	20/14759	0.164558444148143	0.424762106321042	0.393413888536102	PKN1	1
GO:0035173	GO:0035173	histone kinase activity	1/132	20/14759	0.164558444148143	0.424762106321042	0.393413888536102	PKN1	1
GO:0051010	GO:0051010	microtubule plus-end binding	1/132	20/14759	0.164558444148143	0.424762106321042	0.393413888536102	DST	1
GO:0140416	GO:0140416	transcription regulator inhibitor activity	1/132	20/14759	0.164558444148143	0.424762106321042	0.393413888536102	LEF1	1
GO:0001216	GO:0001216	DNA-binding transcription activator activity	6/132	415/14759	0.16806290434388	0.424762106321042	0.393413888536102	SOX9/PBX1/LEF1/NDN/SOX11/MEIS2	6
GO:0061629	GO:0061629	RNA polymerase II-specific DNA-binding transcription factor binding	5/132	327/14759	0.169427988436997	0.424762106321042	0.393413888536102	PKN1/TACC1/TRIB2/LEF1/APEX1	5
GO:0015297	GO:0015297	antiporter activity	2/132	83/14759	0.169962525699065	0.424762106321042	0.393413888536102	SLC7A5/SLC25A4	2
GO:0005160	GO:0005160	transforming growth factor beta receptor binding	1/132	21/14759	0.172040517923327	0.424762106321042	0.393413888536102	AMH	1
GO:0015215	GO:0015215	nucleotide transmembrane transporter activity	1/132	21/14759	0.172040517923327	0.424762106321042	0.393413888536102	SLC25A4	1
GO:0019200	GO:0019200	carbohydrate kinase activity	1/132	21/14759	0.172040517923327	0.424762106321042	0.393413888536102	HK2	1
GO:0031683	GO:0031683	G-protein beta/gamma-subunit complex binding	1/132	21/14759	0.172040517923327	0.424762106321042	0.393413888536102	GNA12	1
GO:0017134	GO:0017134	fibroblast growth factor binding	1/132	22/14759	0.179456086632387	0.431113417179771	0.399296461075059	GPC1	1
GO:0030552	GO:0030552	cAMP binding	1/132	22/14759	0.179456086632387	0.431113417179771	0.399296461075059	PRKAR2B	1
GO:1901981	GO:1901981	phosphatidylinositol phosphate binding	3/132	164/14759	0.181501782130443	0.431113417179771	0.399296461075059	GSN/SVIL/LAPTM4B	3
GO:0004721	GO:0004721	phosphoprotein phosphatase activity	3/132	165/14759	0.183738077123469	0.431113417179771	0.399296461075059	PGP/PTP4A2/DUSP15	3
GO:0022853	GO:0022853	active ion transmembrane transporter activity	4/132	249/14759	0.183952082899974	0.431113417179771	0.399296461075059	SLC25A4/ATP2B4/ATP2A2/SLC25A3	4
GO:0042974	GO:0042974	nuclear retinoic acid receptor binding	1/132	23/14759	0.186805736938726	0.431113417179771	0.399296461075059	TACC1	1
GO:0051787	GO:0051787	misfolded protein binding	1/132	23/14759	0.186805736938726	0.431113417179771	0.399296461075059	CLU	1
GO:0009055	GO:0009055	electron transfer activity	2/132	89/14759	0.18920016757657	0.431113417179771	0.399296461075059	NDUFC1/ME1	2
GO:0015631	GO:0015631	tubulin binding	5/132	342/14759	0.192045811361735	0.431113417179771	0.399296461075059	KIF21A/DAG1/REEP1/DST/NDN	5
GO:0003713	GO:0003713	transcription coactivator activity	4/132	254/14759	0.192958317157463	0.431113417179771	0.399296461075059	CITED1/PKN1/TACC1/APEX1	4
GO:0004529	GO:0004529	exodeoxyribonuclease activity	1/132	24/14759	0.194090050370057	0.431113417179771	0.399296461075059	APEX1	1
GO:0008327	GO:0008327	methyl-CpG binding	1/132	24/14759	0.194090050370057	0.431113417179771	0.399296461075059	CXXC5	1
GO:0016891	GO:0016891	endoribonuclease activity, producing 5'-phosphomonoesters	1/132	24/14759	0.194090050370057	0.431113417179771	0.399296461075059	APEX1	1
GO:0016895	GO:0016895	exodeoxyribonuclease activity, producing 5'-phosphomonoesters	1/132	24/14759	0.194090050370057	0.431113417179771	0.399296461075059	APEX1	1
GO:0050750	GO:0050750	low-density lipoprotein particle receptor binding	1/132	24/14759	0.194090050370057	0.431113417179771	0.399296461075059	CLU	1
GO:0042626	GO:0042626	ATPase-coupled transmembrane transporter activity	2/132	92/14759	0.198929169195019	0.431113417179771	0.399296461075059	ATP2B4/ATP2A2	2
GO:0005104	GO:0005104	fibroblast growth factor receptor binding	1/132	25/14759	0.201309603363009	0.431113417179771	0.399296461075059	FLRT3	1
GO:0015295	GO:0015295	solute:proton symporter activity	1/132	25/14759	0.201309603363009	0.431113417179771	0.399296461075059	SLC25A3	1
GO:0035925	GO:0035925	mRNA 3'-UTR AU-rich region binding	1/132	25/14759	0.201309603363009	0.431113417179771	0.399296461075059	ZFP36L1	1
GO:0003755	GO:0003755	peptidyl-prolyl cis-trans isomerase activity	1/132	26/14759	0.208464967307362	0.431113417179771	0.399296461075059	FKBP10	1
GO:0015605	GO:0015605	organophosphate ester transmembrane transporter activity	1/132	26/14759	0.208464967307362	0.431113417179771	0.399296461075059	SLC25A4	1
GO:0046625	GO:0046625	sphingolipid binding	1/132	26/14759	0.208464967307362	0.431113417179771	0.399296461075059	LAPTM4B	1
GO:0046966	GO:0046966	nuclear thyroid hormone receptor binding	1/132	26/14759	0.208464967307362	0.431113417179771	0.399296461075059	TACC1	1
GO:0050681	GO:0050681	nuclear androgen receptor binding	1/132	26/14759	0.208464967307362	0.431113417179771	0.399296461075059	PKN1	1
GO:0140597	GO:0140597	protein carrier chaperone	1/132	26/14759	0.208464967307362	0.431113417179771	0.399296461075059	CLU	1
GO:0031267	GO:0031267	small GTPase binding	4/132	263/14759	0.209508735325762	0.431113417179771	0.399296461075059	EPS8/PKN1/FMNL2/GDI2	4
GO:0019902	GO:0019902	phosphatase binding	3/132	178/14759	0.213434405479619	0.431113417179771	0.399296461075059	PDLIM4/ATP2B4/GNA12	3
GO:0004181	GO:0004181	metallocarboxypeptidase activity	1/132	27/14759	0.215556708589885	0.431113417179771	0.399296461075059	CPXM1	1
GO:0008200	GO:0008200	ion channel inhibitor activity	1/132	27/14759	0.215556708589885	0.431113417179771	0.399296461075059	TNNI3	1
GO:0031369	GO:0031369	translation initiation factor binding	1/132	27/14759	0.215556708589885	0.431113417179771	0.399296461075059	EIF3M	1
GO:0043548	GO:0043548	phosphatidylinositol 3-kinase binding	1/132	27/14759	0.215556708589885	0.431113417179771	0.399296461075059	GSN	1
GO:0051721	GO:0051721	protein phosphatase 2A binding	1/132	27/14759	0.215556708589885	0.431113417179771	0.399296461075059	GNA12	1
GO:0061631	GO:0061631	ubiquitin conjugating enzyme activity	1/132	27/14759	0.215556708589885	0.431113417179771	0.399296461075059	UBE2C	1
GO:0071889	GO:0071889	14-3-3 protein binding	1/132	27/14759	0.215556708589885	0.431113417179771	0.399296461075059	ZFP36L1	1
GO:0016248	GO:0016248	channel inhibitor activity	1/132	28/14759	0.222585388637818	0.435440268482725	0.403303982864035	TNNI3	1
GO:0016831	GO:0016831	carboxy-lyase activity	1/132	28/14759	0.222585388637818	0.435440268482725	0.403303982864035	ME1	1
GO:0016859	GO:0016859	cis-trans isomerase activity	1/132	28/14759	0.222585388637818	0.435440268482725	0.403303982864035	FKBP10	1
GO:0045499	GO:0045499	chemorepellent activity	1/132	28/14759	0.222585388637818	0.435440268482725	0.403303982864035	FLRT3	1
GO:0003774	GO:0003774	cytoskeletal motor activity	2/132	100/14759	0.225136609685441	0.437692962672154	0.405390424115638	KIF21A/MYH9	2
GO:0051059	GO:0051059	NF-kappaB binding	1/132	29/14759	0.229551563961951	0.437692962672154	0.405390424115638	APEX1	1
GO:0070325	GO:0070325	lipoprotein particle receptor binding	1/132	29/14759	0.229551563961951	0.437692962672154	0.405390424115638	CLU	1
GO:0140323	GO:0140323	solute:anion antiporter activity	1/132	29/14759	0.229551563961951	0.437692962672154	0.405390424115638	SLC25A4	1
GO:0005516	GO:0005516	calmodulin binding	3/132	187/14759	0.234567397619277	0.437692962672154	0.405390424115638	MYLK/MYH9/ATP2B4	3
GO:0008137	GO:0008137	NADH dehydrogenase (ubiquinone) activity	1/132	30/14759	0.236455786199359	0.437692962672154	0.405390424115638	NDUFC1	1
GO:0043425	GO:0043425	bHLH transcription factor binding	1/132	30/14759	0.236455786199359	0.437692962672154	0.405390424115638	SOX9	1
GO:0061650	GO:0061650	ubiquitin-like protein conjugating enzyme activity	1/132	30/14759	0.236455786199359	0.437692962672154	0.405390424115638	UBE2C	1
GO:0097718	GO:0097718	disordered domain specific binding	1/132	30/14759	0.236455786199359	0.437692962672154	0.405390424115638	TEAD2	1
GO:0005501	GO:0005501	retinoid binding	1/132	31/14759	0.24329860215575	0.437692962672154	0.405390424115638	NR2F2	1
GO:0008376	GO:0008376	acetylgalactosaminyltransferase activity	1/132	31/14759	0.24329860215575	0.437692962672154	0.405390424115638	GALNT1	1
GO:0016893	GO:0016893	endonuclease activity, active with either ribo- or deoxyribonucleic acids and producing 5'-phosphomonoesters	1/132	31/14759	0.24329860215575	0.437692962672154	0.405390424115638	APEX1	1
GO:0019840	GO:0019840	isoprenoid binding	1/132	31/14759	0.24329860215575	0.437692962672154	0.405390424115638	NR2F2	1
GO:0036002	GO:0036002	pre-mRNA binding	1/132	31/14759	0.24329860215575	0.437692962672154	0.405390424115638	SOX9	1
GO:0043015	GO:0043015	gamma-tubulin binding	1/132	31/14759	0.24329860215575	0.437692962672154	0.405390424115638	NDN	1
GO:0050136	GO:0050136	NADH dehydrogenase (quinone) activity	1/132	31/14759	0.24329860215575	0.437692962672154	0.405390424115638	NDUFC1	1
GO:0004520	GO:0004520	endodeoxyribonuclease activity	1/132	32/14759	0.250080553847456	0.447644191386946	0.414607234010256	APEX1	1
GO:0003954	GO:0003954	NADH dehydrogenase activity	1/132	33/14759	0.256802178543058	0.457388954817985	0.423632816135446	NDUFC1	1
GO:0000146	GO:0000146	microfilament motor activity	1/132	34/14759	0.263464008804658	0.457864636660522	0.424073391790839	MYH9	1
GO:0003823	GO:0003823	antigen binding	1/132	34/14759	0.263464008804658	0.457864636660522	0.424073391790839	SLC7A5	1
GO:0003955	GO:0003955	NAD(P)H dehydrogenase (quinone) activity	1/132	34/14759	0.263464008804658	0.457864636660522	0.424073391790839	NDUFC1	1
GO:0042162	GO:0042162	telomeric DNA binding	1/132	34/14759	0.263464008804658	0.457864636660522	0.424073391790839	APEX1	1
GO:0042379	GO:0042379	chemokine receptor binding	1/132	34/14759	0.263464008804658	0.457864636660522	0.424073391790839	NES	1
GO:0015078	GO:0015078	proton transmembrane transporter activity	2/132	113/14759	0.268170201562834	0.462602071604331	0.428461195399483	SLC25A4/SLC25A3	2
GO:0048018	GO:0048018	receptor ligand activity	5/132	389/14759	0.268813558619178	0.462602071604331	0.428461195399483	AMH/INHBB/WNT6/IGF2/FLRT3	5
GO:0030551	GO:0030551	cyclic nucleotide binding	1/132	35/14759	0.270066572528786	0.462602071604331	0.428461195399483	PRKAR2B	1
GO:0005109	GO:0005109	frizzled binding	1/132	36/14759	0.276610392986963	0.46932000326698	0.434683331458685	WNT6	1
GO:0016799	GO:0016799	hydrolase activity, hydrolyzing N-glycosyl compounds	1/132	36/14759	0.276610392986963	0.46932000326698	0.434683331458685	APEX1	1
GO:0030546	GO:0030546	signaling receptor activator activity	5/132	396/14759	0.280826645279376	0.474226127405739	0.439227374692172	AMH/INHBB/WNT6/IGF2/FLRT3	5
GO:0017124	GO:0017124	SH3 domain binding	2/132	118/14759	0.284751597436346	0.478596581606628	0.443275281405728	WIPF3/SH3BP5	2
GO:0001223	GO:0001223	transcription coactivator binding	1/132	38/14759	0.289523874307405	0.482090916288609	0.446511727818029	TEAD2	1
GO:0042169	GO:0042169	SH2 domain binding	1/132	38/14759	0.289523874307405	0.482090916288609	0.446511727818029	DAG1	1
GO:0004674	GO:0004674	protein serine/threonine kinase activity	5/132	404/14759	0.294686521608647	0.483699781293682	0.448001855652778	MAP3K21/MYLK/SGK1/MAP3K1/PKN1	5
GO:0004601	GO:0004601	peroxidase activity	1/132	39/14759	0.295894558947811	0.483699781293682	0.448001855652778	MGST3	1
GO:0016655	GO:0016655	oxidoreductase activity, acting on NAD(P)H, quinone or similar compound as acceptor	1/132	39/14759	0.295894558947811	0.483699781293682	0.448001855652778	NDUFC1	1
GO:0046915	GO:0046915	transition metal ion transmembrane transporter activity	1/132	39/14759	0.295894558947811	0.483699781293682	0.448001855652778	TTYH1	1
GO:0016853	GO:0016853	isomerase activity	2/132	123/14759	0.301299399175569	0.489550498500878	0.453420779264265	TOP2A/FKBP10	2
GO:0048156	GO:0048156	tau protein binding	1/132	40/14759	0.302208547957246	0.489550498500878	0.453420779264265	CLU	1
GO:0015932	GO:0015932	nucleobase-containing compound transmembrane transporter activity	1/132	41/14759	0.308466342078426	0.491927077223274	0.455621962144461	SLC25A4	1
GO:0016684	GO:0016684	oxidoreductase activity, acting on peroxide as acceptor	1/132	41/14759	0.308466342078426	0.491927077223274	0.455621962144461	MGST3	1
GO:0016830	GO:0016830	carbon-carbon lyase activity	1/132	41/14759	0.308466342078426	0.491927077223274	0.455621962144461	ME1	1
GO:0019838	GO:0019838	growth factor binding	2/132	126/14759	0.311199839281266	0.491927077223274	0.455621962144461	GPC1/IGFBP5	2
GO:0004180	GO:0004180	carboxypeptidase activity	1/132	42/14759	0.314668437665167	0.491927077223274	0.455621962144461	CPXM1	1
GO:0004712	GO:0004712	protein serine/threonine/tyrosine kinase activity	1/132	42/14759	0.314668437665167	0.491927077223274	0.455621962144461	SGK1	1
GO:0015175	GO:0015175	neutral amino acid transmembrane transporter activity	1/132	42/14759	0.314668437665167	0.491927077223274	0.455621962144461	SLC7A5	1
GO:0022839	GO:0022839	ion gated channel activity	1/132	42/14759	0.314668437665167	0.491927077223274	0.455621962144461	TTYH1	1
GO:0015291	GO:0015291	secondary active transmembrane transporter activity	3/132	221/14759	0.316876264817347	0.492497567847024	0.456150349520178	SLC7A5/SLC25A4/SLC25A3	3
GO:0015085	GO:0015085	calcium ion transmembrane transporter activity	2/132	128/14759	0.317784743499057	0.492497567847024	0.456150349520178	ATP2B4/ATP2A2	2
GO:0033218	GO:0033218	amide binding	4/132	322/14759	0.325422901008885	0.502161200694745	0.465100788647	CLU/SLC7A5/FKBP10/LAPTM4B	4
GO:0016538	GO:0016538	cyclin-dependent protein serine/threonine kinase regulator activity	1/132	44/14759	0.326907496934807	0.502287055376227	0.465217355023556	CDKN1C	1
GO:0070888	GO:0070888	E-box binding	1/132	45/14759	0.332945431722752	0.509378053661304	0.471785024708353	SNAI2	1
GO:0030545	GO:0030545	signaling receptor regulator activity	5/132	427/14759	0.335119552110714	0.510522551726109	0.472845056729563	AMH/INHBB/WNT6/IGF2/FLRT3	5
GO:0005096	GO:0005096	GTPase activator activity	3/132	231/14759	0.34137566478678	0.517849525396895	0.479631286386422	SRGAP1/GDI2/ARHGAP29	3
GO:0043539	GO:0043539	protein serine/threonine kinase activator activity	1/132	48/14759	0.350738594325422	0.529807665689878	0.490706894126173	IGF2	1
GO:0015459	GO:0015459	potassium channel regulator activity	1/132	49/14759	0.356564337344187	0.533960906269969	0.494553617980124	SGK1	1
GO:1901505	GO:1901505	carbohydrate derivative transmembrane transporter activity	1/132	49/14759	0.356564337344187	0.533960906269969	0.494553617980124	SLC25A4	1
GO:0042578	GO:0042578	phosphoric ester hydrolase activity	4/132	338/14759	0.357962618728471	0.533960906269969	0.494553617980124	PGP/PTP4A2/DUSP15/APEX1	4
GO:0005507	GO:0005507	copper ion binding	1/132	50/14759	0.362338199170874	0.53602097232716	0.496461647406808	GPC1	1
GO:0030159	GO:0030159	signaling receptor complex adaptor activity	1/132	50/14759	0.362338199170874	0.53602097232716	0.496461647406808	GNB1	1
GO:0106310	GO:0106310	protein serine kinase activity	4/132	341/14759	0.3640707838929	0.536367656928635	0.496782746052691	MAP3K21/SGK1/MAP3K1/PKN1	4
GO:0004879	GO:0004879	nuclear receptor activity	1/132	51/14759	0.368060638338013	0.537819218469422	0.498127179705581	NR2F2	1
GO:0098531	GO:0098531	ligand-activated transcription factor activity	1/132	51/14759	0.368060638338013	0.537819218469422	0.498127179705581	NR2F2	1
GO:0004536	GO:0004536	deoxyribonuclease activity	1/132	52/14759	0.373732109356464	0.539500383667798	0.499684271847564	APEX1	1
GO:0015453	GO:0015453	oxidoreduction-driven active transmembrane transporter activity	1/132	52/14759	0.373732109356464	0.539500383667798	0.499684271847564	NDUFC1	1
GO:0098632	GO:0098632	cell-cell adhesion mediator activity	1/132	52/14759	0.373732109356464	0.539500383667798	0.499684271847564	DSP	1
GO:0004521	GO:0004521	endoribonuclease activity	1/132	53/14759	0.379353062750422	0.543233585858604	0.503141956911086	APEX1	1
GO:0008408	GO:0008408	3'-5' exonuclease activity	1/132	53/14759	0.379353062750422	0.543233585858604	0.503141956911086	APEX1	1
GO:0008201	GO:0008201	heparin binding	2/132	148/14759	0.382610569733781	0.54389350008812	0.503753168267444	SMOC1/RSPO1	2
GO:0008017	GO:0008017	microtubule binding	3/132	248/14759	0.382852407883258	0.54389350008812	0.503753168267444	KIF21A/REEP1/DST	3
GO:0003712	GO:0003712	transcription coregulator activity	5/132	457/14759	0.388510425398652	0.549749930010741	0.509177382985543	CITED1/PKN1/TACC1/APEX1/BASP1	5
GO:0001227	GO:0001227	DNA-binding transcription repressor activity, RNA polymerase II-specific	3/132	253/14759	0.394958712209708	0.554491054788531	0.513568604111694	ZBTB20/LEF1/SNAI2	3
GO:0035091	GO:0035091	phosphatidylinositol binding	3/132	253/14759	0.394958712209708	0.554491054788531	0.513568604111694	GSN/SVIL/LAPTM4B	3
GO:0016791	GO:0016791	phosphatase activity	3/132	255/14759	0.399784926024705	0.559074232487673	0.517813534941538	PGP/PTP4A2/DUSP15	3
GO:0001217	GO:0001217	DNA-binding transcription repressor activity	3/132	257/14759	0.404600921406689	0.563607509196866	0.522012247565459	ZBTB20/LEF1/SNAI2	3
GO:0045182	GO:0045182	translation regulator activity	3/132	259/14759	0.409406116849491	0.56806604995408	0.526141739886901	EIF3M/EIF3L/EIF3D	3
GO:0008235	GO:0008235	metalloexopeptidase activity	1/132	59/14759	0.412042648716454	0.56806604995408	0.526141739886901	CPXM1	1
GO:0003777	GO:0003777	microtubule motor activity	1/132	60/14759	0.417322265748388	0.56806604995408	0.526141739886901	KIF21A	1
GO:0016796	GO:0016796	exonuclease activity, active with either ribo- or deoxyribonucleic acids and producing 5'-phosphomonoesters	1/132	60/14759	0.417322265748388	0.56806604995408	0.526141739886901	APEX1	1
GO:0098631	GO:0098631	cell adhesion mediator activity	1/132	60/14759	0.417322265748388	0.56806604995408	0.526141739886901	DSP	1
GO:1990841	GO:1990841	promoter-specific chromatin binding	1/132	60/14759	0.417322265748388	0.56806604995408	0.526141739886901	NDN	1
GO:0015179	GO:0015179	L-amino acid transmembrane transporter activity	1/132	62/14759	0.427740757434749	0.575893423885425	0.533391439352863	SLC7A5	1
GO:0048029	GO:0048029	monosaccharide binding	1/132	62/14759	0.427740757434749	0.575893423885425	0.533391439352863	HK2	1
GO:0008509	GO:0008509	anion transmembrane transporter activity	3/132	267/14759	0.428507727470333	0.575893423885425	0.533391439352863	TTYH1/SLC7A5/SLC25A4	3
GO:0008237	GO:0008237	metallopeptidase activity	2/132	163/14759	0.429507106640805	0.575893423885425	0.533391439352863	UQCRC2/CPXM1	2
GO:0001618	GO:0001618	virus receptor activity	1/132	63/14759	0.432880460776834	0.578250764769054	0.535574804181864	DAG1	1
GO:0008514	GO:0008514	organic anion transmembrane transporter activity	2/132	165/14759	0.435622039711018	0.5785786601093	0.53587850024825	SLC7A5/SLC25A4	2
GO:0033293	GO:0033293	monocarboxylic acid binding	1/132	64/14759	0.437974348853688	0.5785786601093	0.53587850024825	NR2F2	1
GO:0140272	GO:0140272	exogenous protein binding	1/132	64/14759	0.437974348853688	0.5785786601093	0.53587850024825	DAG1	1
GO:0016651	GO:0016651	oxidoreductase activity, acting on NAD(P)H	1/132	65/14759	0.443022826972185	0.583096220794273	0.540062656719189	NDUFC1	1
GO:0016209	GO:0016209	antioxidant activity	1/132	67/14759	0.452985156801456	0.592861325148111	0.549107078569994	MGST3	1
GO:0003714	GO:0003714	transcription corepressor activity	2/132	171/14759	0.453754198577046	0.592861325148111	0.549107078569994	APEX1/BASP1	2
GO:0016829	GO:0016829	lyase activity	2/132	172/14759	0.456744339872072	0.593942496094802	0.550108457129852	ME1/MGST3	2
GO:0048306	GO:0048306	calcium-dependent protein binding	1/132	68/14759	0.457899801458563	0.593942496094802	0.550108457129852	TNNI3	1
GO:0005254	GO:0005254	chloride channel activity	1/132	70/14759	0.467598006582329	0.602158584016093	0.557718182784679	TTYH1	1
GO:0016410	GO:0016410	N-acyltransferase activity	1/132	70/14759	0.467598006582329	0.602158584016093	0.557718182784679	NMT2	1
GO:0140104	GO:0140104	molecular carrier activity	1/132	71/14759	0.472382339289194	0.606139345754593	0.561405157049976	CLU	1
GO:0005125	GO:0005125	cytokine activity	2/132	178/14759	0.474487018685154	0.606665545318875	0.561892522127156	INHBB/WNT6	2
GO:0017018	GO:0017018	myosin phosphatase activity	1/132	72/14759	0.477124001272706	0.607866165322523	0.563004534185812	DUSP15	1
GO:0046332	GO:0046332	SMAD binding	1/132	75/14759	0.491096723265491	0.623449031663283	0.577437356583164	CITED1	1
GO:0001540	GO:0001540	amyloid-beta binding	1/132	76/14759	0.495671446265284	0.627033136971631	0.580756948385956	CLU	1
GO:0051117	GO:0051117	ATPase binding	1/132	77/14759	0.500205354124235	0.630540552029845	0.584005509818881	RDX	1
GO:0004527	GO:0004527	exonuclease activity	1/132	78/14759	0.504698808235092	0.631755850867702	0.585131117387022	APEX1	1
GO:0019888	GO:0019888	protein phosphatase regulator activity	1/132	78/14759	0.504698808235092	0.631755850867702	0.585131117387022	GNA12	1
GO:0005253	GO:0005253	anion channel activity	1/132	80/14759	0.513565784933647	0.63839080210502	0.591276397127554	TTYH1	1
GO:0015171	GO:0015171	amino acid transmembrane transporter activity	1/132	80/14759	0.513565784933647	0.63839080210502	0.591276397127554	SLC7A5	1
GO:0008081	GO:0008081	phosphoric diester hydrolase activity	1/132	82/14759	0.522275204489438	0.64697066853709	0.599223053775899	APEX1	1
GO:0030695	GO:0030695	GTPase regulator activity	4/132	428/14759	0.535427547190713	0.658704680049056	0.610091073847258	SRGAP1/SH3BP5/GDI2/ARHGAP29	4
GO:0060589	GO:0060589	nucleoside-triphosphatase regulator activity	4/132	428/14759	0.535427547190713	0.658704680049056	0.610091073847258	SRGAP1/SH3BP5/GDI2/ARHGAP29	4
GO:0030246	GO:0030246	carbohydrate binding	2/132	202/14759	0.541845589530327	0.664317537848825	0.615289692509203	HK2/GALNT1	2
GO:0005126	GO:0005126	cytokine receptor binding	2/132	204/14759	0.547185765867389	0.666666217121973	0.617465034970366	AMH/NES	2
GO:0004896	GO:0004896	cytokine receptor activity	1/132	88/14759	0.547485664340391	0.666666217121973	0.617465034970366	GFRA3	1
GO:0005539	GO:0005539	glycosaminoglycan binding	2/132	206/14759	0.552482780278718	0.670470628270445	0.620988673640665	SMOC1/RSPO1	2
GO:0043130	GO:0043130	ubiquitin binding	1/132	90/14759	0.555592159564856	0.671966192987224	0.622373862954941	TOP2A	1
GO:0008238	GO:0008238	exopeptidase activity	1/132	91/14759	0.559591193918761	0.673168560344184	0.623487493409051	CPXM1	1
GO:0140097	GO:0140097	catalytic activity, acting on DNA	2/132	209/14759	0.560347013917785	0.673168560344184	0.623487493409051	TOP2A/APEX1	2
GO:0005200	GO:0005200	structural constituent of cytoskeleton	1/132	92/14759	0.563554512871769	0.674757577284593	0.62495923800249	DSP	1
GO:0004519	GO:0004519	endonuclease activity	1/132	95/14759	0.5752333290389	0.684164557461549	0.633671965893526	APEX1	1
GO:0019208	GO:0019208	phosphatase regulator activity	1/132	95/14759	0.5752333290389	0.684164557461549	0.633671965893526	GNA12	1
GO:0004722	GO:0004722	protein serine/threonine phosphatase activity	1/132	96/14759	0.579056924276685	0.686285926340505	0.635636773881974	DUSP15	1
GO:0015108	GO:0015108	chloride transmembrane transporter activity	1/132	97/14759	0.582846359316954	0.686285926340505	0.635636773881974	TTYH1	1
GO:0051087	GO:0051087	chaperone binding	1/132	97/14759	0.582846359316954	0.686285926340505	0.635636773881974	CLU	1
GO:0042393	GO:0042393	histone binding	2/132	219/14759	0.585851580634072	0.686285926340505	0.635636773881974	PKN1/LEF1	2
GO:1990782	GO:1990782	protein tyrosine kinase binding	1/132	98/14759	0.58660193703965	0.686285926340505	0.635636773881974	NEDD9	1
GO:0004222	GO:0004222	metalloendopeptidase activity	1/132	99/14759	0.590323957659715	0.688208910396861	0.637417838209384	UQCRC2	1
GO:0016757	GO:0016757	glycosyltransferase activity	2/132	222/14759	0.593288986229967	0.688208910396861	0.637417838209384	ST3GAL4/GALNT1	2
GO:0004540	GO:0004540	ribonuclease activity	1/132	100/14759	0.594012718750364	0.688208910396861	0.637417838209384	APEX1	1
GO:0015294	GO:0015294	solute:cation symporter activity	1/132	102/14759	0.601291639565844	0.694394861176039	0.643147254544111	SLC25A3	1
GO:0030295	GO:0030295	protein kinase activator activity	1/132	104/14759	0.60844102810883	0.70039192303203	0.648701722302527	IGF2	1
GO:0140375	GO:0140375	immune receptor activity	1/132	106/14759	0.615463172190083	0.706204537320672	0.654085355060311	GFRA3	1
GO:0008094	GO:0008094	ATP-dependent activity, acting on DNA	1/132	107/14759	0.618927231513833	0.707317442500064	0.655116125808645	TOP2A	1
GO:1901681	GO:1901681	sulfur compound binding	2/132	234/14759	0.622048365655731	0.707317442500064	0.655116125808645	SMOC1/RSPO1	2
GO:0032182	GO:0032182	ubiquitin-like protein binding	1/132	108/14759	0.622360319518213	0.707317442500064	0.655116125808645	TOP2A	1
GO:0031490	GO:0031490	chromatin DNA binding	1/132	109/14759	0.625762711015284	0.708271115931509	0.65599941640231	APEX1	1
GO:0008047	GO:0008047	enzyme activator activity	4/132	481/14759	0.628111668233446	0.708271115931509	0.65599941640231	SRGAP1/GDI2/ARHGAP29/IGF2	4
GO:0019209	GO:0019209	kinase activator activity	1/132	110/14759	0.629134678397263	0.708271115931509	0.65599941640231	IGF2	1
GO:0003697	GO:0003697	single-stranded DNA binding	1/132	112/14759	0.635788418412247	0.711288293098701	0.658793920394269	SSBP2	1
GO:0016798	GO:0016798	hydrolase activity, acting on glycosyl bonds	1/132	112/14759	0.635788418412247	0.711288293098701	0.658793920394269	APEX1	1
GO:0043177	GO:0043177	organic acid binding	1/132	115/14759	0.645547520567822	0.719956424807726	0.666822328181223	NR2F2	1
GO:0008194	GO:0008194	UDP-glycosyltransferase activity	1/132	118/14759	0.655047054404088	0.728282128809514	0.674533580049976	GALNT1	1
GO:0044325	GO:0044325	transmembrane transporter binding	1/132	119/14759	0.658157073447777	0.729474403387939	0.675637862591005	ATP2A2	1
GO:0004842	GO:0004842	ubiquitin-protein transferase activity	3/132	380/14759	0.664714832688383	0.734468858340868	0.68026371766355	TRIM47/UBE2C/WSB1	3
GO:0042277	GO:0042277	peptide binding	2/132	256/14759	0.670687577560106	0.738788162358517	0.684264249170634	CLU/SLC7A5	2
GO:0070851	GO:0070851	growth factor receptor binding	1/132	133/14759	0.698884851873203	0.766351656882133	0.709793507550344	FLRT3	1
GO:0019787	GO:0019787	ubiquitin-like protein transferase activity	3/132	401/14759	0.699991597207982	0.766351656882133	0.709793507550344	TRIM47/UBE2C/WSB1	3
GO:0015293	GO:0015293	symporter activity	1/132	136/14759	0.706964756492293	0.771626167147076	0.714678749342338	SLC25A3	1
GO:0031406	GO:0031406	carboxylic acid binding	1/132	137/14759	0.709609949143802	0.772115837347642	0.715132280989436	NR2F2	1
GO:0030414	GO:0030414	peptidase inhibitor activity	1/132	138/14759	0.712231443242627	0.772115837347642	0.715132280989436	GPC3	1
GO:0046873	GO:0046873	metal ion transmembrane transporter activity	3/132	411/14759	0.715782972168231	0.772115837347642	0.715132280989436	TTYH1/ATP2B4/ATP2A2	3
GO:0061630	GO:0061630	ubiquitin protein ligase activity	2/132	279/14759	0.716040385473232	0.772115837347642	0.715132280989436	UBE2C/WSB1	2
GO:0015103	GO:0015103	inorganic anion transmembrane transporter activity	1/132	143/14759	0.724990745614832	0.777292801526025	0.719927175773884	TTYH1	1
GO:0003924	GO:0003924	GTPase activity	2/132	284/14759	0.725183786898582	0.777292801526025	0.719927175773884	GNA12/GNB1	2
GO:0046943	GO:0046943	carboxylic acid transmembrane transporter activity	1/132	145/14759	0.729935809997304	0.77982326407917	0.722270885577591	SLC7A5	1
GO:0005342	GO:0005342	organic acid transmembrane transporter activity	1/132	146/14759	0.732375147145269	0.77982326407917	0.722270885577591	SLC7A5	1
GO:0061659	GO:0061659	ubiquitin-like protein ligase activity	2/132	289/14759	0.734079441325923	0.77982326407917	0.722270885577591	UBE2C/WSB1	2
GO:0005543	GO:0005543	phospholipid binding	3/132	435/14759	0.751077891665096	0.795520370461848	0.736809516893508	GSN/SVIL/LAPTM4B	3
GO:0016758	GO:0016758	hexosyltransferase activity	1/132	157/14759	0.75780654861492	0.800279482018116	0.741217397341096	GALNT1	1
GO:0004518	GO:0004518	nuclease activity	1/132	173/14759	0.790574863504639	0.831510836377802	0.770143820814489	APEX1	1
GO:0003730	GO:0003730	mRNA 3'-UTR binding	1/132	174/14759	0.79247011360867	0.831510836377802	0.770143820814489	ZFP36L1	1
GO:0061134	GO:0061134	peptidase regulator activity	1/132	175/14759	0.79434834089723	0.831510836377802	0.770143820814489	GPC3	1
GO:0008233	GO:0008233	peptidase activity	3/132	487/14759	0.815575742093291	0.851242319735854	0.788419084730356	DHH/UQCRC2/CPXM1	3
GO:0016747	GO:0016747	acyltransferase activity, transferring groups other than amino-acyl groups	1/132	189/14759	0.818938709039559	0.852267609988843	0.789368706693577	NMT2	1
GO:0016741	GO:0016741	transferase activity, transferring one-carbon groups	1/132	192/14759	0.82381568103606	0.854858011046114	0.791767931430538	GATM	1
GO:0005085	GO:0005085	guanyl-nucleotide exchange factor activity	1/132	208/14759	0.847706558419256	0.877106785878883	0.812374706121283	SH3BP5	1
GO:0016746	GO:0016746	acyltransferase activity	1/132	212/14759	0.853158515647002	0.880203886460019	0.815243235033538	NMT2	1
GO:0003729	GO:0003729	mRNA binding	2/132	424/14759	0.896446837378518	0.921233868852034	0.853245129927642	EIF3D/ZFP36L1	2
GO:0046982	GO:0046982	protein heterodimerization activity	1/132	252/14759	0.89807435818257	0.921233868852034	0.853245129927642	TOP2A	1
GO:0022836	GO:0022836	gated channel activity	1/132	313/14759	0.941706012742378	0.963230721605061	0.892142538387516	TTYH1	1
GO:0005525	GO:0005525	GTP binding	1/132	330/14759	0.950132928016319	0.965416479372876	0.894166983247445	GNA12	1
GO:0004175	GO:0004175	endopeptidase activity	1/132	333/14759	0.951489127444942	0.965416479372876	0.894166983247445	UQCRC2	1
GO:0140098	GO:0140098	catalytic activity, acting on RNA	1/132	334/14759	0.951933008990573	0.965416479372876	0.894166983247445	APEX1	1
GO:0019001	GO:0019001	guanyl nucleotide binding	1/132	350/14759	0.95851083479505	0.966610926356699	0.895273277866393	GNA12	1
GO:0032561	GO:0032561	guanyl ribonucleotide binding	1/132	350/14759	0.95851083479505	0.966610926356699	0.895273277866393	GNA12	1
GO:0005216	GO:0005216	ion channel activity	1/132	403/14759	0.974548404373341	0.980023395409146	0.907695882251929	TTYH1	1
GO:0015267	GO:0015267	channel activity	1/132	443/14759	0.982419655051374	0.982581753789375	0.910065429119827	TTYH1	1
GO:0022803	GO:0022803	passive transmembrane transporter activity	1/132	444/14759	0.982581753789375	0.982581753789375	0.910065429119827	TTYH1	1
