# Supplementary material for: How relevant is the mouse model for understanding human sex determination?
Source: Int J Biol Sci. 2025 Oct 15;21(15):6599–615. doi: 10.7150/ijbs.90231 (PMC12631067; doi:10.7150/ijbs.90231)
Supplement: Supplementary file 5 — Supplementary tables 11-46. [file ijbsv21p6599s5.zip › Ontology Results/Supplementary Table 44 - GO Analysis - SLC Reactome Common.csv]

	ID	Description	GeneRatio	BgRatio	pvalue	p.adjust	qvalue	geneID	Count
R-HSA-9031628	R-HSA-9031628	NGF-stimulated transcription	3/19	38/8979	6.46752596691372e-05	0.00827843323764956	0.00701215973254856	ID3/ID1/ID2	3
R-HSA-198725	R-HSA-198725	Nuclear Events (kinase and transcription factor activation)	3/19	59/8979	0.000242328784846877	0.0155090422302001	0.0131367709680149	ID3/ID1/ID2	3
R-HSA-187037	R-HSA-187037	Signaling by NTRK1 (TRKA)	3/19	108/8979	0.00142527867035849	0.0585174654437882	0.0495666031308403	ID3/ID1/ID2	3
R-HSA-166520	R-HSA-166520	Signaling by NTRKs	3/19	127/8979	0.00226900561163258	0.0585174654437882	0.0495666031308403	ID3/ID1/ID2	3
R-HSA-2129379	R-HSA-2129379	Molecules associated with elastic fibres	2/19	34/8979	0.00228583849389798	0.0585174654437882	0.0495666031308403	MFAP2/LTBP1	2
R-HSA-1566948	R-HSA-1566948	Elastic fibre formation	2/19	41/8979	0.0033118167577022	0.0706520908309802	0.0598451098321625	MFAP2/LTBP1	2
R-HSA-422475	R-HSA-422475	Axon guidance	4/19	482/8979	0.0166963537440655	0.207939736005066	0.176133164543764	NCAM1/TUBB2B/EPHA4/LHX9	4
R-HSA-1474244	R-HSA-1474244	Extracellular matrix organization	3/19	270/8979	0.0182392843550682	0.207939736005066	0.176133164543764	NCAM1/MFAP2/LTBP1	3
R-HSA-8957275	R-HSA-8957275	Post-translational protein phosphorylation	2/19	100/8979	0.018563469720753	0.207939736005066	0.176133164543764	LTBP1/IGFBP5	2
R-HSA-196108	R-HSA-196108	Pregnenolone biosynthesis	1/19	10/8979	0.0209705356242127	0.207939736005066	0.176133164543764	STAR	1
R-HSA-9690406	R-HSA-9690406	Transcriptional regulation of testis differentiation	1/19	10/8979	0.0209705356242127	0.207939736005066	0.176133164543764	DMRT1	1
R-HSA-373760	R-HSA-373760	L1CAM interactions	2/19	108/8979	0.0214524851019202	0.207939736005066	0.176133164543764	NCAM1/TUBB2B	2
R-HSA-381426	R-HSA-381426	Regulation of Insulin-like Growth Factor (IGF) transport and uptake by Insulin-like Growth Factor Binding Proteins (IGFBPs)	2/19	111/8979	0.0225815522671367	0.207939736005066	0.176133164543764	LTBP1/IGFBP5	2
R-HSA-1234158	R-HSA-1234158	Regulation of gene expression by Hypoxia-inducible Factor	1/19	11/8979	0.0230445193262016	0.207939736005066	0.176133164543764	CITED2	1
R-HSA-8866907	R-HSA-8866907	Activation of the TFAP2 (AP-2) family of transcription factors	1/19	12/8979	0.0251143402598325	0.207939736005066	0.176133164543764	CITED2	1
R-HSA-190840	R-HSA-190840	Microtubule-dependent trafficking of connexons from Golgi to the plasma membrane	1/19	13/8979	0.0271800063170492	0.207939736005066	0.176133164543764	TUBB2B	1
R-HSA-190872	R-HSA-190872	Transport of connexons to the plasma membrane	1/19	14/8979	0.0292415253757123	0.207939736005066	0.176133164543764	TUBB2B	1
R-HSA-9614657	R-HSA-9614657	FOXO-mediated transcription of cell death genes	1/19	14/8979	0.0292415253757123	0.207939736005066	0.176133164543764	CITED2	1
R-HSA-9659787	R-HSA-9659787	Aberrant regulation of mitotic G1/S transition in cancer due to RB1 defects	1/19	16/8979	0.0333521539385467	0.213453785206699	0.180803781877385	CDKN1C	1
R-HSA-9661069	R-HSA-9661069	Defective binding of RB1 mutants to E2F1,(E2F2, E2F3)	1/19	16/8979	0.0333521539385467	0.213453785206699	0.180803781877385	CDKN1C	1
R-HSA-389977	R-HSA-389977	Post-chaperonin tubulin folding pathway	1/19	17/8979	0.0354012791282342	0.21577922516257	0.18277352131369	TUBB2B	1
R-HSA-445144	R-HSA-445144	Signal transduction by L1	1/19	18/8979	0.0374462886904485	0.217869316017155	0.18454391077111	NCAM1	1
R-HSA-389960	R-HSA-389960	Formation of tubulin folding intermediates by CCT/TriC	1/19	21/8979	0.0435567016205307	0.237634842704786	0.201286092093692	TUBB2B	1
R-HSA-9668328	R-HSA-9668328	Sealing of the nuclear envelope (NE) by ESCRT-III	1/19	22/8979	0.045585326611512	0.237634842704786	0.201286092093692	TUBB2B	1
R-HSA-9619483	R-HSA-9619483	Activation of AMPK downstream of NMDARs	1/19	24/8979	0.0496303541487491	0.237634842704786	0.201286092093692	TUBB2B	1
R-HSA-389957	R-HSA-389957	Prefoldin mediated transfer of substrate to CCT/TriC	1/19	25/8979	0.0516467721578137	0.237634842704786	0.201286092093692	TUBB2B	1
R-HSA-196071	R-HSA-196071	Metabolism of steroid hormones	1/19	26/8979	0.0536591366126945	0.237634842704786	0.201286092093692	STAR	1
R-HSA-3238698	R-HSA-3238698	WNT ligand biogenesis and trafficking	1/19	26/8979	0.0536591366126945	0.237634842704786	0.201286092093692	WNT6	1
R-HSA-5626467	R-HSA-5626467	RHO GTPases activate IQGAPs	1/19	27/8979	0.0556674552102997	0.237634842704786	0.201286092093692	TUBB2B	1
R-HSA-389958	R-HSA-389958	Cooperation of Prefoldin and TriC/CCT in actin and tubulin folding	1/19	28/8979	0.057671735633781	0.237634842704786	0.201286092093692	TUBB2B	1
R-HSA-3928663	R-HSA-3928663	EPHA-mediated growth cone collapse	1/19	28/8979	0.057671735633781	0.237634842704786	0.201286092093692	EPHA4	1
R-HSA-190861	R-HSA-190861	Gap junction assembly	1/19	29/8979	0.059671985552556	0.237634842704786	0.201286092093692	TUBB2B	1
R-HSA-8864260	R-HSA-8864260	Transcriptional regulation by the AP-2 (TFAP2) family of transcription factors	1/19	30/8979	0.0616682126223331	0.237634842704786	0.201286092093692	CITED2	1
R-HSA-2559585	R-HSA-2559585	Oncogene Induced Senescence	1/19	31/8979	0.0636604244851305	0.237634842704786	0.201286092093692	ID1	1
R-HSA-9687139	R-HSA-9687139	Aberrant regulation of mitotic cell cycle due to RB1 defects	1/19	33/8979	0.0676328330895659	0.237634842704786	0.201286092093692	CDKN1C	1
R-HSA-8955332	R-HSA-8955332	Carboxyterminal post-translational modifications of tubulin	1/19	35/8979	0.0715892722291348	0.237634842704786	0.201286092093692	TUBB2B	1
R-HSA-9609736	R-HSA-9609736	Assembly and cell surface presentation of NMDA receptors	1/19	35/8979	0.0715892722291348	0.237634842704786	0.201286092093692	TUBB2B	1
R-HSA-9675126	R-HSA-9675126	Diseases of mitotic cell cycle	1/19	35/8979	0.0715892722291348	0.237634842704786	0.201286092093692	CDKN1C	1
R-HSA-9646399	R-HSA-9646399	Aggrephagy	1/19	36/8979	0.0735615222098647	0.237634842704786	0.201286092093692	TUBB2B	1
R-HSA-190828	R-HSA-190828	Gap junction trafficking	1/19	39/8979	0.0794544844798053	0.237634842704786	0.201286092093692	TUBB2B	1
R-HSA-419037	R-HSA-419037	NCAM1 interactions	1/19	39/8979	0.0794544844798053	0.237634842704786	0.201286092093692	NCAM1	1
R-HSA-9006934	R-HSA-9006934	Signaling by Receptor Tyrosine Kinases	3/19	489/8979	0.0813362214110792	0.237634842704786	0.201286092093692	ID3/ID1/ID2	3
R-HSA-157858	R-HSA-157858	Gap junction trafficking and regulation	1/19	41/8979	0.083363378232674	0.237634842704786	0.201286092093692	TUBB2B	1
R-HSA-437239	R-HSA-437239	Recycling pathway of L1	1/19	41/8979	0.083363378232674	0.237634842704786	0.201286092093692	TUBB2B	1
R-HSA-2173789	R-HSA-2173789	TGF-beta receptor signaling activates SMADs	1/19	43/8979	0.0872565438056635	0.237634842704786	0.201286092093692	LTBP1	1
R-HSA-69231	R-HSA-69231	Cyclin D associated events in G1	1/19	43/8979	0.0872565438056635	0.237634842704786	0.201286092093692	CDKN1C	1
R-HSA-69236	R-HSA-69236	G1 Phase	1/19	43/8979	0.0872565438056635	0.237634842704786	0.201286092093692	CDKN1C	1
R-HSA-6811436	R-HSA-6811436	COPI-independent Golgi-to-ER retrograde traffic	1/19	44/8979	0.0891972472152086	0.237859325907223	0.201476238227335	TUBB2B	1
R-HSA-5620924	R-HSA-5620924	Intraflagellar transport	1/19	45/8979	0.0911340409816225	0.238064433584646	0.201649972526469	TUBB2B	1
R-HSA-3371497	R-HSA-3371497	HSP90 chaperone cycle for steroid hormone receptors (SHR) in the presence of ligand	1/19	47/8979	0.094995929329484	0.238421155964195	0.201952130463093	TUBB2B	1
R-HSA-3928665	R-HSA-3928665	EPH-ephrin mediated repulsion of cells	1/19	47/8979	0.094995929329484	0.238421155964195	0.201952130463093	EPHA4	1
R-HSA-5578775	R-HSA-5578775	Ion homeostasis	1/19	49/8979	0.0988422682049817	0.243304044812263	0.206088130063018	ATP1A1	1
R-HSA-936837	R-HSA-936837	Ion transport by P-type ATPases	1/19	51/8979	0.102673116751369	0.243373313781022	0.206146803613859	ATP1A1	1
R-HSA-983189	R-HSA-983189	Kinesins	1/19	51/8979	0.102673116751369	0.243373313781022	0.206146803613859	TUBB2B	1
R-HSA-375165	R-HSA-375165	NCAM signaling for neurite out-growth	1/19	60/8979	0.119721817544422	0.273649868672965	0.231792240734502	NCAM1	1
R-HSA-9614085	R-HSA-9614085	FOXO-mediated transcription	1/19	60/8979	0.119721817544422	0.273649868672965	0.231792240734502	CITED2	1
R-HSA-877300	R-HSA-877300	Interferon gamma signaling	1/19	62/8979	0.123468517038555	0.276604019965659	0.234294523490649	NCAM1	1
R-HSA-2995410	R-HSA-2995410	Nuclear Envelope (NE) Reassembly	1/19	63/8979	0.125336196546939	0.276604019965659	0.234294523490649	TUBB2B	1
R-HSA-1445148	R-HSA-1445148	Translocation of SLC2A4 (GLUT4) to the plasma membrane	1/19	65/8979	0.129060251101293	0.279995121033314	0.237166919954205	TUBB2B	1
R-HSA-1234174	R-HSA-1234174	Cellular response to hypoxia	1/19	68/8979	0.134618179434195	0.282477491271754	0.239269585534462	CITED2	1
R-HSA-8852276	R-HSA-8852276	The role of GTSE1 in G2/M progression after G2 checkpoint	1/19	68/8979	0.134618179434195	0.282477491271754	0.239269585534462	TUBB2B	1
R-HSA-438064	R-HSA-438064	Post NMDA receptor activation events	1/19	72/8979	0.141976497437502	0.287613586892222	0.243620061265616	TUBB2B	1
R-HSA-9663891	R-HSA-9663891	Selective autophagy	1/19	72/8979	0.141976497437502	0.287613586892222	0.243620061265616	TUBB2B	1
R-HSA-3000178	R-HSA-3000178	ECM proteoglycans	1/19	73/8979	0.143806793446111	0.287613586892222	0.243620061265616	NCAM1	1
R-HSA-163125	R-HSA-163125	Post-translational modification: synthesis of GPI-anchored proteins	1/19	78/8979	0.152902926112387	0.290683295315333	0.246220225472691	LYPD1	1
R-HSA-9609690	R-HSA-9609690	HCMV Early Events	1/19	80/8979	0.156515681694572	0.290683295315333	0.246220225472691	TUBB2B	1
R-HSA-390466	R-HSA-390466	Chaperonin-mediated protein folding	1/19	81/8979	0.158316580902101	0.290683295315333	0.246220225472691	TUBB2B	1
R-HSA-380320	R-HSA-380320	Recruitment of NuMA to mitotic centrosomes	1/19	83/8979	0.161907457018017	0.290683295315333	0.246220225472691	TUBB2B	1
R-HSA-2682334	R-HSA-2682334	EPH-Ephrin signaling	1/19	85/8979	0.165483816412841	0.290683295315333	0.246220225472691	EPHA4	1
R-HSA-442755	R-HSA-442755	Activation of NMDA receptors and postsynaptic events	1/19	85/8979	0.165483816412841	0.290683295315333	0.246220225472691	TUBB2B	1
R-HSA-391251	R-HSA-391251	Protein folding	1/19	86/8979	0.167266569672134	0.290683295315333	0.246220225472691	TUBB2B	1
R-HSA-6807878	R-HSA-6807878	COPI-mediated anterograde transport	1/19	86/8979	0.167266569672134	0.290683295315333	0.246220225472691	TUBB2B	1
R-HSA-170834	R-HSA-170834	Signaling by TGF-beta Receptor Complex	1/19	87/8979	0.169045714524966	0.290683295315333	0.246220225472691	LTBP1	1
R-HSA-373080	R-HSA-373080	Class B/2 (Secretin family receptors)	1/19	88/8979	0.170821257869998	0.290683295315333	0.246220225472691	WNT6	1
R-HSA-6811434	R-HSA-6811434	COPI-dependent Golgi-to-ER retrograde traffic	1/19	89/8979	0.172593206593479	0.290683295315333	0.246220225472691	TUBB2B	1
R-HSA-9679191	R-HSA-9679191	Potential therapeutics for SARS	1/19	89/8979	0.172593206593479	0.290683295315333	0.246220225472691	ATP1A1	1
R-HSA-9609646	R-HSA-9609646	HCMV Infection	1/19	100/8979	0.19184935463206	0.31696772775123	0.268484177289282	TUBB2B	1
R-HSA-2132295	R-HSA-2132295	MHC class II antigen presentation	1/19	102/8979	0.195304540215068	0.31696772775123	0.268484177289282	TUBB2B	1
R-HSA-500792	R-HSA-500792	GPCR ligand binding	2/19	386/8979	0.195628519471463	0.31696772775123	0.268484177289282	GPR37/WNT6	2
R-HSA-5610787	R-HSA-5610787	Hedgehog 'off' state	1/19	105/8979	0.200461089021072	0.320737742433716	0.271677528541717	TUBB2B	1
R-HSA-9648025	R-HSA-9648025	EML4 and NUDC in mitotic spindle formation	1/19	108/8979	0.205586322843402	0.324877152147598	0.275183771967127	TUBB2B	1
R-HSA-9006936	R-HSA-9006936	Signaling by TGFB family members	1/19	114/8979	0.215743563234467	0.336770440170875	0.285257856394738	LTBP1	1
R-HSA-2500257	R-HSA-2500257	Resolution of Sister Chromatid Cohesion	1/19	116/8979	0.219101880843661	0.337892057204682	0.286207910296729	TUBB2B	1
R-HSA-5576891	R-HSA-5576891	Cardiac conduction	1/19	120/8979	0.225777687107453	0.3385126261243	0.286733556667787	ATP1A1	1
R-HSA-1632852	R-HSA-1632852	Macroautophagy	1/19	121/8979	0.227438170677264	0.3385126261243	0.286733556667787	TUBB2B	1
R-HSA-8856688	R-HSA-8856688	Golgi-to-ER retrograde transport	1/19	121/8979	0.227438170677264	0.3385126261243	0.286733556667787	TUBB2B	1
R-HSA-983231	R-HSA-983231	Factors involved in megakaryocyte development and platelet production	1/19	128/8979	0.238967439797901	0.34234148861098	0.289976754333314	TUBB2B	1
R-HSA-5663220	R-HSA-5663220	RHO GTPases Activate Formins	1/19	129/8979	0.240601110416344	0.34234148861098	0.289976754333314	TUBB2B	1
R-HSA-9010553	R-HSA-9010553	Regulation of expression of SLITs and ROBOs	1/19	129/8979	0.240601110416344	0.34234148861098	0.289976754333314	LHX9	1
R-HSA-8957322	R-HSA-8957322	Metabolism of steroids	1/19	130/8979	0.242231458314886	0.34234148861098	0.289976754333314	STAR	1
R-HSA-199977	R-HSA-199977	ER to Golgi Anterograde Transport	1/19	132/8979	0.245482211474107	0.34234148861098	0.289976754333314	TUBB2B	1
R-HSA-913531	R-HSA-913531	Interferon Signaling	1/19	135/8979	0.250333580022612	0.34234148861098	0.289976754333314	NCAM1	1
R-HSA-9612973	R-HSA-9612973	Autophagy	1/19	135/8979	0.250333580022612	0.34234148861098	0.289976754333314	TUBB2B	1
R-HSA-453279	R-HSA-453279	Mitotic G1 phase and G1/S transition	1/19	136/8979	0.251944125248705	0.34234148861098	0.289976754333314	CDKN1C	1
R-HSA-8980692	R-HSA-8980692	RHOA GTPase cycle	1/19	138/8979	0.255155387169265	0.34234148861098	0.289976754333314	ARHGAP29	1
R-HSA-5358351	R-HSA-5358351	Signaling by Hedgehog	1/19	139/8979	0.256756116458235	0.34234148861098	0.289976754333314	TUBB2B	1
R-HSA-2559583	R-HSA-2559583	Cellular Senescence	1/19	141/8979	0.25994780309438	0.343023905114233	0.290554788049062	ID1	1
R-HSA-69278	R-HSA-69278	Cell Cycle, Mitotic	2/19	471/8979	0.262866667695885	0.343336055766053	0.290819191972891	CDKN1C/TUBB2B	2
R-HSA-9013148	R-HSA-9013148	CDC42 GTPase cycle	1/19	145/8979	0.26629226372888	0.344297068255522	0.291633207486174	ARHGAP29	1
R-HSA-375276	R-HSA-375276	Peptide ligand-binding receptors	1/19	158/8979	0.286557778014446	0.366793955858492	0.310688959320926	GPR37	1
R-HSA-948021	R-HSA-948021	Transport to the Golgi and subsequent modification	1/19	161/8979	0.291158533906244	0.36899299346534	0.312551630978043	TUBB2B	1
R-HSA-983712	R-HSA-983712	Ion channel transport	1/19	168/8979	0.301784568315275	0.378650716959734	0.320732104003722	ATP1A1	1
R-HSA-376176	R-HSA-376176	Signaling by ROBO receptors	1/19	173/8979	0.30928200841353	0.378650716959734	0.320732104003722	LHX9	1
R-HSA-2467813	R-HSA-2467813	Separation of Sister Chromatids	1/19	174/8979	0.310772315231625	0.378650716959734	0.320732104003722	TUBB2B	1
R-HSA-9013149	R-HSA-9013149	RAC1 GTPase cycle	1/19	176/8979	0.313743794879207	0.378650716959734	0.320732104003722	ARHGAP29	1
R-HSA-69275	R-HSA-69275	G2/M Transition	1/19	178/8979	0.316703135040863	0.378650716959734	0.320732104003722	TUBB2B	1
R-HSA-453274	R-HSA-453274	Mitotic G2-G2/M phases	1/19	180/8979	0.319650382565867	0.378650716959734	0.320732104003722	TUBB2B	1
R-HSA-5617833	R-HSA-5617833	Cilium Assembly	1/19	182/8979	0.322585584133285	0.378650716959734	0.320732104003722	TUBB2B	1
R-HSA-6811442	R-HSA-6811442	Intra-Golgi and retrograde Golgi-to-ER traffic	1/19	184/8979	0.325508786252559	0.378650716959734	0.320732104003722	TUBB2B	1
R-HSA-397014	R-HSA-397014	Muscle contraction	1/19	187/8979	0.329871191789722	0.378650716959734	0.320732104003722	ATP1A1	1
R-HSA-68877	R-HSA-68877	Mitotic Prometaphase	1/19	187/8979	0.329871191789722	0.378650716959734	0.320732104003722	TUBB2B	1
R-HSA-112314	R-HSA-112314	Neurotransmitter receptors and postsynaptic signal transmission	1/19	188/8979	0.331319377339767	0.378650716959734	0.320732104003722	TUBB2B	1
R-HSA-68882	R-HSA-68882	Mitotic Anaphase	1/19	212/8979	0.365199320361887	0.411593063080751	0.348635571523992	TUBB2B	1
R-HSA-2555396	R-HSA-2555396	Mitotic Metaphase and Anaphase	1/19	213/8979	0.366575071806294	0.411593063080751	0.348635571523992	TUBB2B	1
R-HSA-112315	R-HSA-112315	Transmission across Chemical Synapses	1/19	250/8979	0.415537425967349	0.462511221946267	0.391765262010407	TUBB2B	1
R-HSA-5673001	R-HSA-5673001	RAF/MAP kinase cascade	1/19	260/8979	0.428141693126077	0.464618864873324	0.393550518766055	NCAM1	1
R-HSA-418594	R-HSA-418594	G alpha (i) signalling events	1/19	261/8979	0.42938785757505	0.464618864873324	0.393550518766055	GPR37	1
R-HSA-1852241	R-HSA-1852241	Organelle biogenesis and maintenance	1/19	265/8979	0.43434683602352	0.464618864873324	0.393550518766055	TUBB2B	1
R-HSA-195258	R-HSA-195258	RHO GTPase Effectors	1/19	266/8979	0.435580185818741	0.464618864873324	0.393550518766055	TUBB2B	1
R-HSA-5684996	R-HSA-5684996	MAPK1/MAPK3 signaling	1/19	266/8979	0.435580185818741	0.464618864873324	0.393550518766055	NCAM1	1
R-HSA-446203	R-HSA-446203	Asparagine N-linked glycosylation	1/19	270/8979	0.440488155163806	0.465970940999729	0.394695780616547	TUBB2B	1
R-HSA-373076	R-HSA-373076	Class A/1 (Rhodopsin-like receptors)	1/19	273/8979	0.444142569547545	0.465985646738408	0.394708236957698	GPR37	1
R-HSA-195721	R-HSA-195721	Signaling by WNT	1/19	277/8979	0.448979958115161	0.467231175924721	0.39576324934413	WNT6	1
R-HSA-5683057	R-HSA-5683057	MAPK family signaling cascades	1/19	300/8979	0.476030116031609	0.491385926226177	0.41622327632645	NCAM1	1
R-HSA-9679506	R-HSA-9679506	SARS-CoV Infections	1/19	339/8979	0.51904474470628	0.529430200346563	0.448448278254079	ATP1A1	1
R-HSA-68886	R-HSA-68886	M Phase	1/19	341/8979	0.521157853466148	0.529430200346563	0.448448278254079	TUBB2B	1
R-HSA-112316	R-HSA-112316	Neuronal System	1/19	383/8979	0.56355327704799	0.56799070442632	0.481110547334795	TUBB2B	1
R-HSA-9012999	R-HSA-9012999	RHO GTPase cycle	1/19	424/8979	0.601490841396288	0.601490841396288	0.509486485722185	ARHGAP29	1
