# Supplementary material for: How relevant is the mouse model for understanding human sex determination?
Source: Int J Biol Sci. 2025 Oct 15;21(15):6599–615. doi: 10.7150/ijbs.90231 (PMC12631067; doi:10.7150/ijbs.90231)
Supplement: Supplementary file 5 — Supplementary tables 11-46. [file ijbsv21p6599s5.zip › Ontology Results/Supplementary Table 45 - GO Analysis - SLC Reactome Human.csv]

	ID	Description	GeneRatio	BgRatio	pvalue	p.adjust	qvalue	geneID	Count
R-HSA-381426	R-HSA-381426	Regulation of Insulin-like Growth Factor (IGF) transport and uptake by Insulin-like Growth Factor Binding Proteins (IGFBPs)	8/101	111/8979	3.2957555990869e-05	0.015852584431608	0.0157155503830144	IGFBP7/APOA1/IGFBP3/CCN1/IGFBP4/IGF2/VCAN/RCN1	8
R-HSA-8957275	R-HSA-8957275	Post-translational protein phosphorylation	7/101	100/8979	0.000125806870892793	0.0302565524497168	0.0299950065865449	IGFBP7/APOA1/IGFBP3/CCN1/IGFBP4/VCAN/RCN1	7
R-HSA-75205	R-HSA-75205	Dissolution of Fibrin Clot	3/101	11/8979	0.000213491901064447	0.034229868137333	0.0339339758534016	S100A10/PLAU/PLAT	3
R-HSA-202733	R-HSA-202733	Cell surface interactions at the vascular wall	6/101	98/8979	0.000796855561271399	0.0958218812428857	0.0949935708568273	ATP1B1/GYPC/COL1A1/MAG/CAV1/CD47	6
R-HSA-210991	R-HSA-210991	Basigin interactions	3/101	23/8979	0.00207748821252046	0.166545305037057	0.165105642152942	ATP1B1/MAG/CAV1	3
R-HSA-6783589	R-HSA-6783589	Interleukin-6 family signaling	3/101	23/8979	0.00207748821252046	0.166545305037057	0.165105642152942	CNTFR/CRLF1/SOCS3	3
R-HSA-9614085	R-HSA-9614085	FOXO-mediated transcription	4/101	60/8979	0.00454076866377282	0.312015675324961	0.309318527020915	FBXO32/TXNIP/CAV1/NPY	4
R-HSA-2022923	R-HSA-2022923	Dermatan sulfate biosynthesis	2/101	10/8979	0.00531574644316662	0.319609254895393	0.316846465625589	DSEL/VCAN	2
R-HSA-2173782	R-HSA-2173782	Binding and Uptake of Ligands by Scavenger Receptors	3/101	34/8979	0.00641951328448563	0.343087321093066	0.34012158103766	APOA1/SPARC/COL1A1	3
R-HSA-6788467	R-HSA-6788467	IL-6-type cytokine receptor ligand interactions	2/101	16/8979	0.0135667784108887	0.652562041563747	0.646921117908694	CNTFR/CRLF1	2
R-HSA-2243919	R-HSA-2243919	Crosslinking of collagen fibrils	2/101	18/8979	0.0170473556127804	0.656219999466454	0.650547455429049	COL1A1/PCOLCE	2
R-HSA-3000480	R-HSA-3000480	Scavenging by Class A Receptors	2/101	18/8979	0.0170473556127804	0.656219999466454	0.650547455429049	APOA1/COL1A1	2
R-HSA-397014	R-HSA-397014	Muscle contraction	6/101	187/8979	0.0186758521877259	0.656219999466454	0.650547455429049	ATP1B1/MYL9/MYLK/ATP1A2/ACTC1/MME	6
R-HSA-6794361	R-HSA-6794361	Neurexins and neuroligins	3/101	52/8979	0.0205052923105183	0.656219999466454	0.650547455429049	LRRTM1/GRIN2A/SYT1	3
R-HSA-2022090	R-HSA-2022090	Assembly of collagen fibrils and other multimeric structures	3/101	55/8979	0.0237633035444204	0.656219999466454	0.650547455429049	COL1A1/COL18A1/PCOLCE	3
R-HSA-5627123	R-HSA-5627123	RHO GTPases activate PAKs	2/101	22/8979	0.0250006512208576	0.656219999466454	0.650547455429049	MYL9/MYLK	2
R-HSA-8940973	R-HSA-8940973	RUNX2 regulates osteoblast differentiation	2/101	23/8979	0.027183809602604	0.656219999466454	0.650547455429049	COL1A1/HEY2	2
R-HSA-9620244	R-HSA-9620244	Long-term potentiation	2/101	23/8979	0.027183809602604	0.656219999466454	0.650547455429049	NRGN/GRIN2A	2
R-HSA-8986944	R-HSA-8986944	Transcriptional Regulation by MECP2	3/101	58/8979	0.02728565486347	0.656219999466454	0.650547455429049	SST/RBFOX1/GRIN2A	3
R-HSA-977225	R-HSA-977225	Amyloid fiber formation	3/101	58/8979	0.02728565486347	0.656219999466454	0.650547455429049	APOA1/TSPAN5/ITM2B	3
R-HSA-1650814	R-HSA-1650814	Collagen biosynthesis and modifying enzymes	3/101	61/8979	0.0310715333331009	0.65742547512001	0.651742510623404	COL1A1/COL18A1/PCOLCE	3
R-HSA-1474244	R-HSA-1474244	Extracellular matrix organization	7/101	270/8979	0.0322259287355734	0.65742547512001	0.651742510623404	SPARC/COL1A1/CD47/COL18A1/VCAN/MFAP4/PCOLCE	7
R-HSA-375276	R-HSA-375276	Peptide ligand-binding receptors	5/101	158/8979	0.0325381112185839	0.65742547512001	0.651742510623404	SST/PNOC/NPY1R/NPY/TAC1	5
R-HSA-5579029	R-HSA-5579029	Metabolic disorders of biological oxidation enzymes	2/101	26/8979	0.0341697232390858	0.65742547512001	0.651742510623404	CYP1B1/CYP17A1	2
R-HSA-9615017	R-HSA-9615017	FOXO-mediated transcription of oxidative stress, metabolic and neuronal genes	2/101	26/8979	0.0341697232390858	0.65742547512001	0.651742510623404	FBXO32/NPY	2
R-HSA-8941326	R-HSA-8941326	RUNX2 regulates bone development	2/101	30/8979	0.0444335958202878	0.659741769346425	0.654038782172952	COL1A1/HEY2	2
R-HSA-438064	R-HSA-438064	Post NMDA receptor activation events	3/101	72/8979	0.0471717701434469	0.659741769346425	0.654038782172952	NRGN/TUBB6/GRIN2A	3
R-HSA-3000178	R-HSA-3000178	ECM proteoglycans	3/101	73/8979	0.0488046071669449	0.659741769346425	0.654038782172952	SPARC/COL1A1/VCAN	3
R-HSA-216083	R-HSA-216083	Integrin cell surface interactions	3/101	76/8979	0.0538675202501756	0.659741769346425	0.654038782172952	COL1A1/CD47/COL18A1	3
R-HSA-5633008	R-HSA-5633008	TP53 Regulates Transcription of Cell Death Genes	2/101	35/8979	0.0586318464712764	0.659741769346425	0.654038782172952	PERP/IGFBP3	2
R-HSA-9609736	R-HSA-9609736	Assembly and cell surface presentation of NMDA receptors	2/101	35/8979	0.0586318464712764	0.659741769346425	0.654038782172952	TUBB6/GRIN2A	2
R-HSA-8853659	R-HSA-8853659	RET signaling	2/101	36/8979	0.0616374491332411	0.659741769346425	0.654038782172952	PDLIM7/GFRA3	2
R-HSA-1474290	R-HSA-1474290	Collagen formation	3/101	82/8979	0.0647156620099161	0.659741769346425	0.654038782172952	COL1A1/COL18A1/PCOLCE	3
R-HSA-6794362	R-HSA-6794362	Protein-protein interactions at synapses	3/101	83/8979	0.0666148702423492	0.659741769346425	0.654038782172952	LRRTM1/GRIN2A/SYT1	3
R-HSA-8948216	R-HSA-8948216	Collagen chain trimerization	2/101	38/8979	0.0678020927724604	0.659741769346425	0.654038782172952	COL1A1/COL18A1	2
R-HSA-442755	R-HSA-442755	Activation of NMDA receptors and postsynaptic events	3/101	85/8979	0.070489418501061	0.659741769346425	0.654038782172952	NRGN/TUBB6/GRIN2A	3
R-HSA-445355	R-HSA-445355	Smooth Muscle Contraction	2/101	39/8979	0.0709581291274628	0.659741769346425	0.654038782172952	MYL9/MYLK	2
R-HSA-9035034	R-HSA-9035034	RHOF GTPase cycle	2/101	39/8979	0.0709581291274628	0.659741769346425	0.654038782172952	AKAP12/CAV1	2
R-HSA-909733	R-HSA-909733	Interferon alpha/beta signaling	2/101	40/8979	0.0741613499539332	0.659741769346425	0.654038782172952	SOCS3/ISG15	2
R-HSA-157858	R-HSA-157858	Gap junction trafficking and regulation	2/101	41/8979	0.0774103191331849	0.659741769346425	0.654038782172952	TUBB6/TJP1	2
R-HSA-437239	R-HSA-437239	Recycling pathway of L1	2/101	41/8979	0.0774103191331849	0.659741769346425	0.654038782172952	TUBB6/EZR	2
R-HSA-2142753	R-HSA-2142753	Arachidonic acid metabolism	2/101	42/8979	0.0807036263092637	0.659741769346425	0.654038782172952	CYP1B1/PTGS1	2
R-HSA-1793185	R-HSA-1793185	Chondroitin sulfate/dermatan sulfate metabolism	2/101	46/8979	0.0942929079603491	0.659741769346425	0.654038782172952	DSEL/VCAN	2
R-HSA-373752	R-HSA-373752	Netrin-1 signaling	2/101	49/8979	0.10488500375815	0.659741769346425	0.654038782172952	MYO10/EZR	2
R-HSA-5578775	R-HSA-5578775	Ion homeostasis	2/101	49/8979	0.10488500375815	0.659741769346425	0.654038782172952	ATP1B1/ATP1A2	2
R-HSA-193697	R-HSA-193697	p75NTR regulates axonogenesis	1/101	10/8979	0.107009348638976	0.659741769346425	0.654038782172952	MAG	1
R-HSA-418889	R-HSA-418889	Caspase activation via Dependence Receptors in the absence of ligand	1/101	10/8979	0.107009348638976	0.659741769346425	0.654038782172952	MAGED1	1
R-HSA-77286	R-HSA-77286	mitochondrial fatty acid beta-oxidation of saturated fatty acids	1/101	10/8979	0.107009348638976	0.659741769346425	0.654038782172952	ACSM3	1
R-HSA-879415	R-HSA-879415	Advanced glycosylation endproduct receptor signaling	1/101	10/8979	0.107009348638976	0.659741769346425	0.654038782172952	LGALS3	1
R-HSA-8963691	R-HSA-8963691	Phenylalanine and tyrosine metabolism	1/101	10/8979	0.107009348638976	0.659741769346425	0.654038782172952	FAH	1
R-HSA-9690406	R-HSA-9690406	Transcriptional regulation of testis differentiation	1/101	10/8979	0.107009348638976	0.659741769346425	0.654038782172952	WT1	1
R-HSA-2428928	R-HSA-2428928	IRS-related events triggered by IGF1R	2/101	50/8979	0.108485207905738	0.659741769346425	0.654038782172952	IGF2/FGFR1	2
R-HSA-2428924	R-HSA-2428924	IGF1R signaling cascade	2/101	51/8979	0.112118153824129	0.659741769346425	0.654038782172952	IGF2/FGFR1	2
R-HSA-9013405	R-HSA-9013405	RHOD GTPase cycle	2/101	51/8979	0.112118153824129	0.659741769346425	0.654038782172952	AKAP12/CAV1	2
R-HSA-936837	R-HSA-936837	Ion transport by P-type ATPases	2/101	51/8979	0.112118153824129	0.659741769346425	0.654038782172952	ATP1B1/ATP1A2	2
R-HSA-2404192	R-HSA-2404192	Signaling by Type 1 Insulin-like Growth Factor 1 Receptor (IGF1R)	2/101	52/8979	0.115782668284674	0.659741769346425	0.654038782172952	IGF2/FGFR1	2
R-HSA-1059683	R-HSA-1059683	Interleukin-6 signaling	1/101	11/8979	0.117065325424288	0.659741769346425	0.654038782172952	SOCS3	1
R-HSA-1839122	R-HSA-1839122	Signaling by activated point mutants of FGFR1	1/101	11/8979	0.117065325424288	0.659741769346425	0.654038782172952	FGFR1	1
R-HSA-190373	R-HSA-190373	FGFR1c ligand binding and activation	1/101	11/8979	0.117065325424288	0.659741769346425	0.654038782172952	FGFR1	1
R-HSA-2162123	R-HSA-2162123	Synthesis of Prostaglandins (PG) and Thromboxanes (TX)	1/101	11/8979	0.117065325424288	0.659741769346425	0.654038782172952	PTGS1	1
R-HSA-2586552	R-HSA-2586552	Signaling by Leptin	1/101	11/8979	0.117065325424288	0.659741769346425	0.654038782172952	SOCS3	1
R-HSA-391160	R-HSA-391160	Signal regulatory protein family interactions	1/101	11/8979	0.117065325424288	0.659741769346425	0.654038782172952	CD47	1
R-HSA-5423646	R-HSA-5423646	Aflatoxin activation and detoxification	1/101	11/8979	0.117065325424288	0.659741769346425	0.654038782172952	MGST3	1
R-HSA-9020956	R-HSA-9020956	Interleukin-27 signaling	1/101	11/8979	0.117065325424288	0.659741769346425	0.654038782172952	CRLF1	1
R-HSA-9028731	R-HSA-9028731	Activated NTRK2 signals through FRS2 and FRS3	1/101	11/8979	0.117065325424288	0.659741769346425	0.654038782172952	NTRK2	1
R-HSA-373760	R-HSA-373760	L1CAM interactions	3/101	108/8979	0.12170677946491	0.659741769346425	0.654038782172952	TUBB6/EZR/FGFR1	3
R-HSA-2024101	R-HSA-2024101	CS/DS degradation	1/101	12/8979	0.127009170443484	0.659741769346425	0.654038782172952	VCAN	1
R-HSA-430116	R-HSA-430116	GP1b-IX-V activation signalling	1/101	12/8979	0.127009170443484	0.659741769346425	0.654038782172952	COL1A1	1
R-HSA-912694	R-HSA-912694	Regulation of IFNA/IFNB signaling	1/101	12/8979	0.127009170443484	0.659741769346425	0.654038782172952	SOCS3	1
R-HSA-9755779	R-HSA-9755779	SARS-CoV-2 targets host intracellular signalling and regulatory pathways	1/101	12/8979	0.127009170443484	0.659741769346425	0.654038782172952	CAV1	1
R-HSA-1442490	R-HSA-1442490	Collagen degradation	2/101	56/8979	0.130733702083604	0.659741769346425	0.654038782172952	COL1A1/COL18A1	2
R-HSA-190840	R-HSA-190840	Microtubule-dependent trafficking of connexons from Golgi to the plasma membrane	1/101	13/8979	0.136842121685282	0.659741769346425	0.654038782172952	TUBB6	1
R-HSA-203615	R-HSA-203615	eNOS activation	1/101	13/8979	0.136842121685282	0.659741769346425	0.654038782172952	CAV1	1
R-HSA-418457	R-HSA-418457	cGMP effects	1/101	13/8979	0.136842121685282	0.659741769346425	0.654038782172952	PRKG1	1
R-HSA-5578768	R-HSA-5578768	Physiological factors	1/101	13/8979	0.136842121685282	0.659741769346425	0.654038782172952	MME	1
R-HSA-6803205	R-HSA-6803205	TP53 regulates transcription of several additional cell death genes whose specific roles in p53-dependent apoptosis remain uncertain	1/101	13/8979	0.136842121685282	0.659741769346425	0.654038782172952	PERP	1
R-HSA-8878166	R-HSA-8878166	Transcriptional regulation by RUNX2	3/101	115/8979	0.1394181232869	0.659741769346425	0.654038782172952	LGALS3/COL1A1/HEY2	3
R-HSA-114608	R-HSA-114608	Platelet degranulation	3/101	116/8979	0.142017275001194	0.659741769346425	0.654038782172952	APOA1/SPARC/IGF2	3
R-HSA-190872	R-HSA-190872	Transport of connexons to the plasma membrane	1/101	14/8979	0.146565403606963	0.659741769346425	0.654038782172952	TUBB6	1
R-HSA-2214320	R-HSA-2214320	Anchoring fibril formation	1/101	14/8979	0.146565403606963	0.659741769346425	0.654038782172952	COL1A1	1
R-HSA-75892	R-HSA-75892	Platelet Adhesion to exposed collagen	1/101	14/8979	0.146565403606963	0.659741769346425	0.654038782172952	COL1A1	1
R-HSA-877312	R-HSA-877312	Regulation of IFNG signaling	1/101	14/8979	0.146565403606963	0.659741769346425	0.654038782172952	SOCS3	1
R-HSA-5576891	R-HSA-5576891	Cardiac conduction	3/101	120/8979	0.152574488505333	0.659741769346425	0.654038782172952	ATP1B1/ATP1A2/MME	3
R-HSA-8878171	R-HSA-8878171	Transcriptional regulation by RUNX1	4/101	184/8979	0.152849391520206	0.659741769346425	0.654038782172952	MYL9/LGALS3/TJP1/SOCS3	4
R-HSA-198933	R-HSA-198933	Immunoregulatory interactions between a Lymphoid and a non-Lymphoid cell	2/101	62/8979	0.153921119416651	0.659741769346425	0.654038782172952	CD22/COL1A1	2
R-HSA-6798695	R-HSA-6798695	Neutrophil degranulation	7/101	394/8979	0.154719116920837	0.659741769346425	0.654038782172952	GRN/PLAU/LGALS3/PDXK/CD47/S100A11/MME	7
R-HSA-76005	R-HSA-76005	Response to elevated platelet cytosolic Ca2+	3/101	121/8979	0.155252469688529	0.659741769346425	0.654038782172952	APOA1/SPARC/IGF2	3
R-HSA-190242	R-HSA-190242	FGFR1 ligand binding and activation	1/101	15/8979	0.156180227280771	0.659741769346425	0.654038782172952	FGFR1	1
R-HSA-2022377	R-HSA-2022377	Metabolism of Angiotensinogen to Angiotensins	1/101	15/8979	0.156180227280771	0.659741769346425	0.654038782172952	MME	1
R-HSA-2032785	R-HSA-2032785	YAP1- and WWTR1 (TAZ)-stimulated gene expression	1/101	15/8979	0.156180227280771	0.659741769346425	0.654038782172952	CCN2	1
R-HSA-3772470	R-HSA-3772470	Negative regulation of TCF-dependent signaling by WNT ligand antagonists	1/101	15/8979	0.156180227280771	0.659741769346425	0.654038782172952	SFRP1	1
R-HSA-392517	R-HSA-392517	Rap1 signalling	1/101	15/8979	0.156180227280771	0.659741769346425	0.654038782172952	PRKG1	1
R-HSA-9617828	R-HSA-9617828	FOXO-mediated transcription of cell cycle genes	1/101	15/8979	0.156180227280771	0.659741769346425	0.654038782172952	CAV1	1
R-HSA-9735871	R-HSA-9735871	SARS-CoV-1 targets host intracellular signalling and regulatory pathways	1/101	15/8979	0.156180227280771	0.659741769346425	0.654038782172952	CAV1	1
R-HSA-2559582	R-HSA-2559582	Senescence-Associated Secretory Phenotype (SASP)	2/101	64/8979	0.161820875735537	0.659741769346425	0.654038782172952	IGFBP7/UBE2C	2
R-HSA-204174	R-HSA-204174	Regulation of pyruvate dehydrogenase (PDH) complex	1/101	16/8979	0.165687790538764	0.659741769346425	0.654038782172952	PDK1	1
R-HSA-264642	R-HSA-264642	Acetylcholine Neurotransmitter Release Cycle	1/101	16/8979	0.165687790538764	0.659741769346425	0.654038782172952	SYT1	1
R-HSA-5654219	R-HSA-5654219	Phospholipase C-mediated cascade: FGFR1	1/101	16/8979	0.165687790538764	0.659741769346425	0.654038782172952	FGFR1	1
R-HSA-844456	R-HSA-844456	The NLRP3 inflammasome	1/101	16/8979	0.165687790538764	0.659741769346425	0.654038782172952	TXNIP	1
R-HSA-9022699	R-HSA-9022699	MECP2 regulates neuronal receptors and channels	1/101	16/8979	0.165687790538764	0.659741769346425	0.654038782172952	GRIN2A	1
R-HSA-9013026	R-HSA-9013026	RHOB GTPase cycle	2/101	67/8979	0.173804670378017	0.659741769346425	0.654038782172952	CAV1/ACTC1	2
R-HSA-1369062	R-HSA-1369062	ABC transporters in lipid homeostasis	1/101	17/8979	0.175089278116091	0.659741769346425	0.654038782172952	APOA1	1
R-HSA-181429	R-HSA-181429	Serotonin Neurotransmitter Release Cycle	1/101	17/8979	0.175089278116091	0.659741769346425	0.654038782172952	SYT1	1
R-HSA-181430	R-HSA-181430	Norepinephrine Neurotransmitter Release Cycle	1/101	17/8979	0.175089278116091	0.659741769346425	0.654038782172952	SYT1	1
R-HSA-202131	R-HSA-202131	Metabolism of nitric oxide: NOS3 activation and regulation	1/101	17/8979	0.175089278116091	0.659741769346425	0.654038782172952	CAV1	1
R-HSA-389977	R-HSA-389977	Post-chaperonin tubulin folding pathway	1/101	17/8979	0.175089278116091	0.659741769346425	0.654038782172952	TUBB6	1
R-HSA-5625900	R-HSA-5625900	RHO GTPases activate CIT	1/101	17/8979	0.175089278116091	0.659741769346425	0.654038782172952	MYL9	1
R-HSA-5627117	R-HSA-5627117	RHO GTPases Activate ROCKs	1/101	17/8979	0.175089278116091	0.659741769346425	0.654038782172952	MYL9	1
R-HSA-8963898	R-HSA-8963898	Plasma lipoprotein assembly	1/101	17/8979	0.175089278116091	0.659741769346425	0.654038782172952	APOA1	1
R-HSA-9758941	R-HSA-9758941	Gastrulation	1/101	17/8979	0.175089278116091	0.659741769346425	0.654038782172952	FGFR1	1
R-HSA-211945	R-HSA-211945	Phase I - Functionalization of compounds	2/101	68/8979	0.177831508366111	0.659741769346425	0.654038782172952	CYP1B1/PTGS1	2
R-HSA-9006934	R-HSA-9006934	Signaling by Receptor Tyrosine Kinases	8/101	489/8979	0.18420494712561	0.659741769346425	0.654038782172952	PLAT/SPARC/COL1A1/SPRY1/NTRK2/CAV1/IGF2/FGFR1	8
R-HSA-1362277	R-HSA-1362277	Transcription of E2F targets under negative control by DREAM complex	1/101	18/8979	0.184385861792757	0.659741769346425	0.654038782172952	TOP2A	1
R-HSA-176407	R-HSA-176407	Conversion from APC/C:Cdc20 to APC/C:Cdh1 in late anaphase	1/101	18/8979	0.184385861792757	0.659741769346425	0.654038782172952	UBE2C	1
R-HSA-176412	R-HSA-176412	Phosphorylation of the APC/C	1/101	18/8979	0.184385861792757	0.659741769346425	0.654038782172952	UBE2C	1
R-HSA-2028269	R-HSA-2028269	Signaling by Hippo	1/101	18/8979	0.184385861792757	0.659741769346425	0.654038782172952	TJP1	1
R-HSA-416572	R-HSA-416572	Sema4D induced cell migration and growth-cone collapse	1/101	18/8979	0.184385861792757	0.659741769346425	0.654038782172952	MYL9	1
R-HSA-445144	R-HSA-445144	Signal transduction by L1	1/101	18/8979	0.184385861792757	0.659741769346425	0.654038782172952	FGFR1	1
R-HSA-888590	R-HSA-888590	GABA synthesis, release, reuptake and degradation	1/101	18/8979	0.184385861792757	0.659741769346425	0.654038782172952	SYT1	1
R-HSA-9687136	R-HSA-9687136	Aberrant regulation of mitotic exit in cancer due to RB1 defects	1/101	18/8979	0.184385861792757	0.659741769346425	0.654038782172952	UBE2C	1
R-HSA-373076	R-HSA-373076	Class A/1 (Rhodopsin-like receptors)	5/101	273/8979	0.193334392004827	0.659741769346425	0.654038782172952	SST/PNOC/NPY1R/NPY/TAC1	5
R-HSA-140875	R-HSA-140875	Common Pathway of Fibrin Clot Formation	1/101	19/8979	0.193578700533849	0.659741769346425	0.654038782172952	SERPINA5	1
R-HSA-141405	R-HSA-141405	Inhibition of the proteolytic activity of APC/C required for the onset of anaphase by mitotic spindle checkpoint components	1/101	19/8979	0.193578700533849	0.659741769346425	0.654038782172952	UBE2C	1
R-HSA-141430	R-HSA-141430	Inactivation of APC/C via direct inhibition of the APC/C complex	1/101	19/8979	0.193578700533849	0.659741769346425	0.654038782172952	UBE2C	1
R-HSA-164938	R-HSA-164938	Nef-mediates down modulation of cell surface receptors by recruiting them to clathrin adapters	1/101	19/8979	0.193578700533849	0.659741769346425	0.654038782172952	AP1S2	1
R-HSA-3560783	R-HSA-3560783	Defective B4GALT7 causes EDS, progeroid type	1/101	19/8979	0.193578700533849	0.659741769346425	0.654038782172952	VCAN	1
R-HSA-3560801	R-HSA-3560801	Defective B3GAT3 causes JDSSDHD	1/101	19/8979	0.193578700533849	0.659741769346425	0.654038782172952	VCAN	1
R-HSA-392154	R-HSA-392154	Nitric oxide stimulates guanylate cyclase	1/101	19/8979	0.193578700533849	0.659741769346425	0.654038782172952	PRKG1	1
R-HSA-4420332	R-HSA-4420332	Defective B3GALT6 causes EDSP2 and SEMDJL1	1/101	19/8979	0.193578700533849	0.659741769346425	0.654038782172952	VCAN	1
R-HSA-9013695	R-HSA-9013695	NOTCH4 Intracellular Domain Regulates Transcription	1/101	19/8979	0.193578700533849	0.659741769346425	0.654038782172952	HEY2	1
R-HSA-982772	R-HSA-982772	Growth hormone receptor signaling	1/101	19/8979	0.193578700533849	0.659741769346425	0.654038782172952	SOCS3	1
R-HSA-9663891	R-HSA-9663891	Selective autophagy	2/101	72/8979	0.194077622348469	0.659741769346425	0.654038782172952	TUBB6/MAP1LC3A	2
R-HSA-9612973	R-HSA-9612973	Autophagy	3/101	135/8979	0.194174100908583	0.659741769346425	0.654038782172952	TUBB6/RNASE1/MAP1LC3A	3
R-HSA-211859	R-HSA-211859	Biological oxidations	3/101	136/8979	0.197044793436282	0.659741769346425	0.654038782172952	CYP1B1/MGST3/PTGS1	3
R-HSA-2022870	R-HSA-2022870	Chondroitin sulfate biosynthesis	1/101	20/8979	0.202668940628278	0.659741769346425	0.654038782172952	VCAN	1
R-HSA-5205685	R-HSA-5205685	PINK1-PRKN Mediated Mitophagy	1/101	20/8979	0.202668940628278	0.659741769346425	0.654038782172952	MAP1LC3A	1
R-HSA-622312	R-HSA-622312	Inflammasomes	1/101	20/8979	0.202668940628278	0.659741769346425	0.654038782172952	TXNIP	1
R-HSA-9008059	R-HSA-9008059	Interleukin-37 signaling	1/101	20/8979	0.202668940628278	0.659741769346425	0.654038782172952	SIGIRR	1
R-HSA-9613829	R-HSA-9613829	Chaperone Mediated Autophagy	1/101	20/8979	0.202668940628278	0.659741769346425	0.654038782172952	RNASE1	1
R-HSA-9768919	R-HSA-9768919	NPAS4 regulates expression of target genes	1/101	20/8979	0.202668940628278	0.659741769346425	0.654038782172952	MAGED1	1
R-HSA-2559583	R-HSA-2559583	Cellular Senescence	3/101	141/8979	0.211551045046167	0.659741769346425	0.654038782172952	IGFBP7/UBE2C/MAP4K4	3
R-HSA-140837	R-HSA-140837	Intrinsic Pathway of Fibrin Clot Formation	1/101	21/8979	0.211657715826017	0.659741769346425	0.654038782172952	SERPINA5	1
R-HSA-163560	R-HSA-163560	Triglyceride catabolism	1/101	21/8979	0.211657715826017	0.659741769346425	0.654038782172952	CAV1	1
R-HSA-174048	R-HSA-174048	APC/C:Cdc20 mediated degradation of Cyclin B	1/101	21/8979	0.211657715826017	0.659741769346425	0.654038782172952	UBE2C	1
R-HSA-211976	R-HSA-211976	Endogenous sterols	1/101	21/8979	0.211657715826017	0.659741769346425	0.654038782172952	CYP1B1	1
R-HSA-389960	R-HSA-389960	Formation of tubulin folding intermediates by CCT/TriC	1/101	21/8979	0.211657715826017	0.659741769346425	0.654038782172952	TUBB6	1
R-HSA-438066	R-HSA-438066	Unblocking of NMDA receptors, glutamate binding and activation	1/101	21/8979	0.211657715826017	0.659741769346425	0.654038782172952	GRIN2A	1
R-HSA-5654688	R-HSA-5654688	SHC-mediated cascade:FGFR1	1/101	21/8979	0.211657715826017	0.659741769346425	0.654038782172952	FGFR1	1
R-HSA-5654689	R-HSA-5654689	PI-3K cascade:FGFR1	1/101	21/8979	0.211657715826017	0.659741769346425	0.654038782172952	FGFR1	1
R-HSA-8849932	R-HSA-8849932	Synaptic adhesion-like molecules	1/101	21/8979	0.211657715826017	0.659741769346425	0.654038782172952	GRIN2A	1
R-HSA-9617324	R-HSA-9617324	Negative regulation of NMDA receptor-mediated neuronal transmission	1/101	21/8979	0.211657715826017	0.659741769346425	0.654038782172952	GRIN2A	1
R-HSA-112409	R-HSA-112409	RAF-independent MAPK1/3 activation	1/101	22/8979	0.220546147473882	0.659741769346425	0.654038782172952	DUSP2	1
R-HSA-212676	R-HSA-212676	Dopamine Neurotransmitter Release Cycle	1/101	22/8979	0.220546147473882	0.659741769346425	0.654038782172952	SYT1	1
R-HSA-400685	R-HSA-400685	Sema4D in semaphorin signaling	1/101	22/8979	0.220546147473882	0.659741769346425	0.654038782172952	MYL9	1
R-HSA-9668328	R-HSA-9668328	Sealing of the nuclear envelope (NE) by ESCRT-III	1/101	22/8979	0.220546147473882	0.659741769346425	0.654038782172952	TUBB6	1
R-HSA-2980736	R-HSA-2980736	Peptide hormone metabolism	2/101	79/8979	0.222922329213851	0.659741769346425	0.654038782172952	CPE/MME	2
R-HSA-8978868	R-HSA-8978868	Fatty acid metabolism	3/101	146/8979	0.226286680476943	0.659741769346425	0.654038782172952	CYP1B1/PTGS1/ACSM3	3
R-HSA-6809371	R-HSA-6809371	Formation of the cornified envelope	2/101	80/8979	0.227074324140094	0.659741769346425	0.654038782172952	PERP/KRT19	2
R-HSA-1592389	R-HSA-1592389	Activation of Matrix Metalloproteinases	1/101	23/8979	0.229335344649849	0.659741769346425	0.654038782172952	COL18A1	1
R-HSA-179409	R-HSA-179409	APC-Cdc20 mediated degradation of Nek2A	1/101	23/8979	0.229335344649849	0.659741769346425	0.654038782172952	UBE2C	1
R-HSA-210500	R-HSA-210500	Glutamate Neurotransmitter Release Cycle	1/101	23/8979	0.229335344649849	0.659741769346425	0.654038782172952	SYT1	1
R-HSA-5357769	R-HSA-5357769	Caspase activation via extrinsic apoptotic signalling pathway	1/101	23/8979	0.229335344649849	0.659741769346425	0.654038782172952	MAGED1	1
R-HSA-5654693	R-HSA-5654693	FRS-mediated FGFR1 signaling	1/101	23/8979	0.229335344649849	0.659741769346425	0.654038782172952	FGFR1	1
R-HSA-9705462	R-HSA-9705462	Inactivation of CSF3 (G-CSF) signaling	1/101	23/8979	0.229335344649849	0.659741769346425	0.654038782172952	SOCS3	1
R-HSA-156590	R-HSA-156590	Glutathione conjugation	1/101	24/8979	0.238026404295937	0.659741769346425	0.654038782172952	MGST3	1
R-HSA-264876	R-HSA-264876	Insulin processing	1/101	24/8979	0.238026404295937	0.659741769346425	0.654038782172952	CPE	1
R-HSA-75067	R-HSA-75067	Processing of Capped Intronless Pre-mRNA	1/101	24/8979	0.238026404295937	0.659741769346425	0.654038782172952	SLBP	1
R-HSA-8866652	R-HSA-8866652	Synthesis of active ubiquitin: roles of E1 and E2 enzymes	1/101	24/8979	0.238026404295937	0.659741769346425	0.654038782172952	UBE2C	1
R-HSA-9619483	R-HSA-9619483	Activation of AMPK downstream of NMDARs	1/101	24/8979	0.238026404295937	0.659741769346425	0.654038782172952	TUBB6	1
R-HSA-9705683	R-HSA-9705683	SARS-CoV-2-host interactions	3/101	150/8979	0.238217675673151	0.659741769346425	0.654038782172952	CAV1/TJP1/ISG15	3
R-HSA-1971475	R-HSA-1971475	A tetrasaccharide linker sequence is required for GAG synthesis	1/101	25/8979	0.246620411349662	0.659741769346425	0.654038782172952	VCAN	1
R-HSA-3000170	R-HSA-3000170	Syndecan interactions	1/101	25/8979	0.246620411349662	0.659741769346425	0.654038782172952	COL1A1	1
R-HSA-389957	R-HSA-389957	Prefoldin mediated transfer of substrate to CCT/TriC	1/101	25/8979	0.246620411349662	0.659741769346425	0.654038782172952	TUBB6	1
R-HSA-9006115	R-HSA-9006115	Signaling by NTRK2 (TRKB)	1/101	25/8979	0.246620411349662	0.659741769346425	0.654038782172952	NTRK2	1
R-HSA-9013508	R-HSA-9013508	NOTCH3 Intracellular Domain Regulates Transcription	1/101	25/8979	0.246620411349662	0.659741769346425	0.654038782172952	HEY2	1
R-HSA-1482839	R-HSA-1482839	Acyl chain remodelling of PE	1/101	26/8979	0.255118438874085	0.659741769346425	0.654038782172952	PLAAT1	1
R-HSA-1538133	R-HSA-1538133	G0 and Early G1	1/101	26/8979	0.255118438874085	0.659741769346425	0.654038782172952	TOP2A	1
R-HSA-164952	R-HSA-164952	The role of Nef in HIV-1 replication and disease pathogenesis	1/101	26/8979	0.255118438874085	0.659741769346425	0.654038782172952	AP1S2	1
R-HSA-196071	R-HSA-196071	Metabolism of steroid hormones	1/101	26/8979	0.255118438874085	0.659741769346425	0.654038782172952	CYP17A1	1
R-HSA-3238698	R-HSA-3238698	WNT ligand biogenesis and trafficking	1/101	26/8979	0.255118438874085	0.659741769346425	0.654038782172952	WNT2B	1
R-HSA-420029	R-HSA-420029	Tight junction interactions	1/101	26/8979	0.255118438874085	0.659741769346425	0.654038782172952	CLDN11	1
R-HSA-425410	R-HSA-425410	Metal ion SLC transporters	1/101	26/8979	0.255118438874085	0.659741769346425	0.654038782172952	SLC40A1	1
R-HSA-5205647	R-HSA-5205647	Mitophagy	1/101	26/8979	0.255118438874085	0.659741769346425	0.654038782172952	MAP1LC3A	1
R-HSA-9619665	R-HSA-9619665	EGR2 and SOX10-mediated initiation of Schwann cell myelination	1/101	26/8979	0.255118438874085	0.659741769346425	0.654038782172952	MAG	1
R-HSA-9660826	R-HSA-9660826	Purinergic signaling in leishmaniasis infection	1/101	26/8979	0.255118438874085	0.659741769346425	0.654038782172952	TXNIP	1
R-HSA-9664424	R-HSA-9664424	Cell recruitment (pro-inflammatory response)	1/101	26/8979	0.255118438874085	0.659741769346425	0.654038782172952	TXNIP	1
R-HSA-6805567	R-HSA-6805567	Keratinization	2/101	88/8979	0.260445701232858	0.65984476346831	0.654140885985654	PERP/KRT19	2
R-HSA-5339562	R-HSA-5339562	Uptake and actions of bacterial toxins	1/101	27/8979	0.263521548186463	0.65984476346831	0.654140885985654	SYT1	1
R-HSA-5626467	R-HSA-5626467	RHO GTPases activate IQGAPs	1/101	27/8979	0.263521548186463	0.65984476346831	0.654140885985654	TUBB6	1
R-HSA-9679191	R-HSA-9679191	Potential therapeutics for SARS	2/101	89/8979	0.264627525761718	0.65984476346831	0.654140885985654	ATP1B1/ATP1A2	2
R-HSA-500792	R-HSA-500792	GPCR ligand binding	6/101	386/8979	0.267173289833411	0.65984476346831	0.654140885985654	SST/PNOC/WNT2B/NPY1R/NPY/TAC1	6
R-HSA-1251985	R-HSA-1251985	Nuclear signaling by ERBB4	1/101	28/8979	0.271830788985521	0.65984476346831	0.654140885985654	SPARC	1
R-HSA-389958	R-HSA-389958	Cooperation of Prefoldin and TriC/CCT in actin and tubulin folding	1/101	28/8979	0.271830788985521	0.65984476346831	0.654140885985654	TUBB6	1
R-HSA-3928663	R-HSA-3928663	EPHA-mediated growth cone collapse	1/101	28/8979	0.271830788985521	0.65984476346831	0.654140885985654	MYL9	1
R-HSA-5218920	R-HSA-5218920	VEGFR2 mediated vascular permeability	1/101	28/8979	0.271830788985521	0.65984476346831	0.654140885985654	CAV1	1
R-HSA-5656169	R-HSA-5656169	Termination of translesion DNA synthesis	1/101	28/8979	0.271830788985521	0.65984476346831	0.654140885985654	ISG15	1
R-HSA-936440	R-HSA-936440	Negative regulators of DDX58/IFIH1 signaling	1/101	28/8979	0.271830788985521	0.65984476346831	0.654140885985654	ISG15	1
R-HSA-9674555	R-HSA-9674555	Signaling by CSF3 (G-CSF)	1/101	28/8979	0.271830788985521	0.65984476346831	0.654140885985654	SOCS3	1
R-HSA-193704	R-HSA-193704	p75 NTR receptor-mediated signalling	2/101	91/8979	0.272991908378781	0.65984476346831	0.654140885985654	MAG/MAGED1	2
R-HSA-190861	R-HSA-190861	Gap junction assembly	1/101	29/8979	0.280047199477361	0.660307367395151	0.654599491038414	TUBB6	1
R-HSA-3000157	R-HSA-3000157	Laminin interactions	1/101	29/8979	0.280047199477361	0.660307367395151	0.654599491038414	COL18A1	1
R-HSA-525793	R-HSA-525793	Myogenesis	1/101	29/8979	0.280047199477361	0.660307367395151	0.654599491038414	TCF4	1
R-HSA-70268	R-HSA-70268	Pyruvate metabolism	1/101	29/8979	0.280047199477361	0.660307367395151	0.654599491038414	PDK1	1
R-HSA-8874081	R-HSA-8874081	MET activates PTK2 signaling	1/101	29/8979	0.280047199477361	0.660307367395151	0.654599491038414	COL1A1	1
R-HSA-182971	R-HSA-182971	EGFR downregulation	1/101	30/8979	0.288171806500019	0.667881631309463	0.662108280956749	SPRY1	1
R-HSA-4641262	R-HSA-4641262	Disassembly of the destruction complex and recruitment of AXIN to the membrane	1/101	30/8979	0.288171806500019	0.667881631309463	0.662108280956749	CAV1	1
R-HSA-9615710	R-HSA-9615710	Late endosomal microautophagy	1/101	30/8979	0.288171806500019	0.667881631309463	0.662108280956749	RNASE1	1
R-HSA-159230	R-HSA-159230	Transport of the SLBP Dependant Mature mRNA	1/101	31/8979	0.296205625646683	0.667881631309463	0.662108280956749	SLBP	1
R-HSA-1839124	R-HSA-1839124	FGFR1 mutant receptor activation	1/101	31/8979	0.296205625646683	0.667881631309463	0.662108280956749	FGFR1	1
R-HSA-432720	R-HSA-432720	Lysosome Vesicle Biogenesis	1/101	31/8979	0.296205625646683	0.667881631309463	0.662108280956749	AP1S2	1
R-HSA-5654687	R-HSA-5654687	Downstream signaling of activated FGFR1	1/101	31/8979	0.296205625646683	0.667881631309463	0.662108280956749	FGFR1	1
R-HSA-5654726	R-HSA-5654726	Negative regulation of FGFR1 signaling	1/101	31/8979	0.296205625646683	0.667881631309463	0.662108280956749	FGFR1	1
R-HSA-8963899	R-HSA-8963899	Plasma lipoprotein remodeling	1/101	31/8979	0.296205625646683	0.667881631309463	0.662108280956749	APOA1	1
R-HSA-76002	R-HSA-76002	Platelet activation, signaling and aggregation	4/101	245/8979	0.29714484220421	0.667881631309463	0.662108280956749	APOA1/SPARC/COL1A1/IGF2	4
R-HSA-422475	R-HSA-422475	Axon guidance	7/101	482/8979	0.29857965828305	0.667985188996033	0.662210943462529	MYL9/MYO10/TUBB6/EZR/PDLIM7/FGFR1/GFRA3	7
R-HSA-77289	R-HSA-77289	Mitochondrial Fatty Acid Beta-Oxidation	1/101	32/8979	0.304149661387596	0.668018206061341	0.662243675119351	ACSM3	1
R-HSA-8979227	R-HSA-8979227	Triglyceride metabolism	1/101	32/8979	0.304149661387596	0.668018206061341	0.662243675119351	CAV1	1
R-HSA-9634815	R-HSA-9634815	Transcriptional Regulation by NPAS4	1/101	32/8979	0.304149661387596	0.668018206061341	0.662243675119351	MAGED1	1
R-HSA-983695	R-HSA-983695	Antigen activates B Cell Receptor (BCR) leading to generation of second messengers	1/101	32/8979	0.304149661387596	0.668018206061341	0.662243675119351	CD22	1
R-HSA-112315	R-HSA-112315	Transmission across Chemical Synapses	4/101	250/8979	0.309870442654158	0.67601063224639	0.670167012600098	NRGN/TUBB6/GRIN2A/SYT1	4
R-HSA-114604	R-HSA-114604	GPVI-mediated activation cascade	1/101	33/8979	0.312004907190642	0.67601063224639	0.670167012600098	COL1A1	1
R-HSA-9687139	R-HSA-9687139	Aberrant regulation of mitotic cell cycle due to RB1 defects	1/101	33/8979	0.312004907190642	0.67601063224639	0.670167012600098	UBE2C	1
R-HSA-2132295	R-HSA-2132295	MHC class II antigen presentation	2/101	102/8979	0.318846895534116	0.678900294207354	0.673031695537654	TUBB6/AP1S2	2
R-HSA-168276	R-HSA-168276	NS1 Mediated Effects on Host Pathways	1/101	34/8979	0.319772345640647	0.678900294207354	0.673031695537654	ISG15	1
R-HSA-2129379	R-HSA-2129379	Molecules associated with elastic fibres	1/101	34/8979	0.319772345640647	0.678900294207354	0.673031695537654	MFAP4	1
R-HSA-110313	R-HSA-110313	Translesion synthesis by Y family DNA polymerases bypasses lesions on DNA template	1/101	35/8979	0.327452948557393	0.678900294207354	0.673031695537654	ISG15	1
R-HSA-140877	R-HSA-140877	Formation of Fibrin Clot (Clotting Cascade)	1/101	35/8979	0.327452948557393	0.678900294207354	0.673031695537654	SERPINA5	1
R-HSA-390522	R-HSA-390522	Striated Muscle Contraction	1/101	35/8979	0.327452948557393	0.678900294207354	0.673031695537654	ACTC1	1
R-HSA-8853884	R-HSA-8853884	Transcriptional Regulation by VENTX	1/101	35/8979	0.327452948557393	0.678900294207354	0.673031695537654	UBE2C	1
R-HSA-8955332	R-HSA-8955332	Carboxyterminal post-translational modifications of tubulin	1/101	35/8979	0.327452948557393	0.678900294207354	0.673031695537654	TUBB6	1
R-HSA-8964043	R-HSA-8964043	Plasma lipoprotein clearance	1/101	35/8979	0.327452948557393	0.678900294207354	0.673031695537654	APOA1	1
R-HSA-9675126	R-HSA-9675126	Diseases of mitotic cell cycle	1/101	35/8979	0.327452948557393	0.678900294207354	0.673031695537654	UBE2C	1
R-HSA-9679506	R-HSA-9679506	SARS-CoV Infections	5/101	339/8979	0.333743550718042	0.680670234468171	0.674786335953784	ATP1B1/CAV1/TJP1/ATP1A2/ISG15	5
R-HSA-111465	R-HSA-111465	Apoptotic cleavage of cellular proteins	1/101	36/8979	0.335047677112369	0.680670234468171	0.674786335953784	TJP1	1
R-HSA-5362517	R-HSA-5362517	Signaling by Retinoic Acid	1/101	36/8979	0.335047677112369	0.680670234468171	0.674786335953784	PDK1	1
R-HSA-9646399	R-HSA-9646399	Aggrephagy	1/101	36/8979	0.335047677112369	0.680670234468171	0.674786335953784	TUBB6	1
R-HSA-1989781	R-HSA-1989781	PPARA activates gene expression	2/101	106/8979	0.335382215320076	0.680670234468171	0.674786335953784	APOA1/G0S2	2
R-HSA-418594	R-HSA-418594	G alpha (i) signalling events	4/101	261/8979	0.338046793554898	0.682957042470601	0.677053376166282	SST/PNOC/NPY1R/NPY	4
R-HSA-159234	R-HSA-159234	Transport of Mature mRNAs Derived from Intronless Transcripts	1/101	37/8979	0.342557481944265	0.682957042470601	0.677053376166282	SLBP	1
R-HSA-9013407	R-HSA-9013407	RHOH GTPase cycle	1/101	37/8979	0.342557481944265	0.682957042470601	0.677053376166282	CAV1	1
R-HSA-975634	R-HSA-975634	Retinoid metabolism and transport	1/101	37/8979	0.342557481944265	0.682957042470601	0.677053376166282	APOA1	1
R-HSA-400206	R-HSA-400206	Regulation of lipid metabolism by PPARalpha	2/101	108/8979	0.343608324902049	0.682957042470601	0.677053376166282	APOA1/G0S2	2
R-HSA-3560782	R-HSA-3560782	Diseases associated with glycosaminoglycan metabolism	1/101	38/8979	0.349983303273233	0.684756335289607	0.678837115409108	VCAN	1
R-HSA-5655302	R-HSA-5655302	Signaling by FGFR1 in disease	1/101	38/8979	0.349983303273233	0.684756335289607	0.678837115409108	FGFR1	1
R-HSA-76009	R-HSA-76009	Platelet Aggregation (Plug Formation)	1/101	38/8979	0.349983303273233	0.684756335289607	0.678837115409108	COL1A1	1
R-HSA-112314	R-HSA-112314	Neurotransmitter receptors and postsynaptic signal transmission	3/101	188/8979	0.354801807611655	0.684756335289607	0.678837115409108	NRGN/TUBB6/GRIN2A	3
R-HSA-190828	R-HSA-190828	Gap junction trafficking	1/101	39/8979	0.357326071013911	0.684756335289607	0.678837115409108	TUBB6	1
R-HSA-211897	R-HSA-211897	Cytochrome P450 - arranged by substrate type	1/101	39/8979	0.357326071013911	0.684756335289607	0.678837115409108	CYP1B1	1
R-HSA-432040	R-HSA-432040	Vasopressin regulates renal water homeostasis via Aquaporins	1/101	39/8979	0.357326071013911	0.684756335289607	0.678837115409108	AQP3	1
R-HSA-9696264	R-HSA-9696264	RND3 GTPase cycle	1/101	39/8979	0.357326071013911	0.684756335289607	0.678837115409108	CAV1	1
R-HSA-9696270	R-HSA-9696270	RND2 GTPase cycle	1/101	39/8979	0.357326071013911	0.684756335289607	0.678837115409108	CAV1	1
R-HSA-6806667	R-HSA-6806667	Metabolism of fat-soluble vitamins	1/101	40/8979	0.364586704887244	0.69041813012112	0.684449968147209	APOA1	1
R-HSA-8875878	R-HSA-8875878	MET promotes cell motility	1/101	40/8979	0.364586704887244	0.69041813012112	0.684449968147209	COL1A1	1
R-HSA-9696273	R-HSA-9696273	RND1 GTPase cycle	1/101	40/8979	0.364586704887244	0.69041813012112	0.684449968147209	CAV1	1
R-HSA-1630316	R-HSA-1630316	Glycosaminoglycan metabolism	2/101	114/8979	0.368086856698585	0.693098841432004	0.687107506660899	DSEL/VCAN	2
R-HSA-1566948	R-HSA-1566948	Elastic fibre formation	1/101	41/8979	0.371766114531095	0.693098841432004	0.687107506660899	MFAP4	1
R-HSA-4615885	R-HSA-4615885	SUMOylation of DNA replication proteins	1/101	41/8979	0.371766114531095	0.693098841432004	0.687107506660899	TOP2A	1
R-HSA-5675221	R-HSA-5675221	Negative regulation of MAPK pathway	1/101	41/8979	0.371766114531095	0.693098841432004	0.687107506660899	DUSP2	1
R-HSA-1500931	R-HSA-1500931	Cell-Cell communication	2/101	116/8979	0.376171228039613	0.696160323041992	0.690142523991733	CLDN11/CD47	2
R-HSA-109704	R-HSA-109704	PI3K Cascade	1/101	42/8979	0.378865199609677	0.696160323041992	0.690142523991733	FGFR1	1
R-HSA-9707616	R-HSA-9707616	Heme signaling	1/101	42/8979	0.378865199609677	0.696160323041992	0.690142523991733	APOA1	1
R-HSA-195721	R-HSA-195721	Signaling by WNT	4/101	277/8979	0.379197514837842	0.696160323041992	0.690142523991733	SFRP1/WNT2B/CAV1/PRKG1	4
R-HSA-69231	R-HSA-69231	Cyclin D associated events in G1	1/101	43/8979	0.385884849921797	0.702413679514223	0.696341824750943	CKS1B	1
R-HSA-69236	R-HSA-69236	G1 Phase	1/101	43/8979	0.385884849921797	0.702413679514223	0.696341824750943	CKS1B	1
R-HSA-983168	R-HSA-983168	Antigen processing: Ubiquitination & Proteasome degradation	4/101	282/8979	0.392034798534301	0.702413679514223	0.696341824750943	FBXO32/UBE2C/FBXO17/SOCS3	4
R-HSA-2122947	R-HSA-2122947	NOTCH1 Intracellular Domain Regulates Transcription	1/101	44/8979	0.392825945507954	0.702413679514223	0.696341824750943	HEY2	1
R-HSA-6811436	R-HSA-6811436	COPI-independent Golgi-to-ER retrograde traffic	1/101	44/8979	0.392825945507954	0.702413679514223	0.696341824750943	TUBB6	1
R-HSA-73893	R-HSA-73893	DNA Damage Bypass	1/101	44/8979	0.392825945507954	0.702413679514223	0.696341824750943	ISG15	1
R-HSA-9012852	R-HSA-9012852	Signaling by NOTCH3	1/101	44/8979	0.392825945507954	0.702413679514223	0.696341824750943	HEY2	1
R-HSA-1632852	R-HSA-1632852	Macroautophagy	2/101	121/8979	0.396195762697651	0.705815414287297	0.699714154004039	TUBB6/MAP1LC3A	2
R-HSA-445717	R-HSA-445717	Aquaporin-mediated transport	1/101	45/8979	0.39968935675627	0.706803605146198	0.700693802672563	AQP3	1
R-HSA-5620924	R-HSA-5620924	Intraflagellar transport	1/101	45/8979	0.39968935675627	0.706803605146198	0.700693802672563	TUBB6	1
R-HSA-1474228	R-HSA-1474228	Degradation of the extracellular matrix	2/101	123/8979	0.404125509261621	0.712030659175238	0.705875672625851	COL1A1/COL18A1	2
R-HSA-112399	R-HSA-112399	IRS-mediated signalling	1/101	46/8979	0.40647594450729	0.713558136160608	0.707389945684988	FGFR1	1
R-HSA-3371497	R-HSA-3371497	HSP90 chaperone cycle for steroid hormone receptors (SHR) in the presence of ligand	1/101	47/8979	0.413186560157661	0.718139554302647	0.711931760803369	TUBB6	1
R-HSA-5625740	R-HSA-5625740	RHO GTPases activate PKNs	1/101	48/8979	0.419822045762685	0.718139554302647	0.711931760803369	MYL9	1
R-HSA-5654736	R-HSA-5654736	Signaling by FGFR1	1/101	48/8979	0.419822045762685	0.718139554302647	0.711931760803369	FGFR1	1
R-HSA-71406	R-HSA-71406	Pyruvate metabolism and Citric Acid (TCA) cycle	1/101	48/8979	0.419822045762685	0.718139554302647	0.711931760803369	PDK1	1
R-HSA-177929	R-HSA-177929	Signaling by EGFR	1/101	49/8979	0.42638323413778	0.718139554302647	0.711931760803369	SPRY1	1
R-HSA-112316	R-HSA-112316	Neuronal System	5/101	383/8979	0.432717828677553	0.718139554302647	0.711931760803369	NRGN/LRRTM1/TUBB6/GRIN2A/SYT1	5
R-HSA-112310	R-HSA-112310	Neurotransmitter release cycle	1/101	50/8979	0.432870948958842	0.718139554302647	0.711931760803369	SYT1	1
R-HSA-1638091	R-HSA-1638091	Heparan sulfate/heparin (HS-GAG) metabolism	1/101	50/8979	0.432870948958842	0.718139554302647	0.711931760803369	VCAN	1
R-HSA-432722	R-HSA-432722	Golgi Associated Vesicle Biogenesis	1/101	50/8979	0.432870948958842	0.718139554302647	0.711931760803369	AP1S2	1
R-HSA-75153	R-HSA-75153	Apoptotic execution phase	1/101	50/8979	0.432870948958842	0.718139554302647	0.711931760803369	TJP1	1
R-HSA-2644602	R-HSA-2644602	Signaling by NOTCH1 PEST Domain Mutants in Cancer	1/101	51/8979	0.439286004861536	0.718139554302647	0.711931760803369	HEY2	1
R-HSA-2644603	R-HSA-2644603	Signaling by NOTCH1 in Cancer	1/101	51/8979	0.439286004861536	0.718139554302647	0.711931760803369	HEY2	1
R-HSA-2644606	R-HSA-2644606	Constitutive Signaling by NOTCH1 PEST Domain Mutants	1/101	51/8979	0.439286004861536	0.718139554302647	0.711931760803369	HEY2	1
R-HSA-2894858	R-HSA-2894858	Signaling by NOTCH1 HD+PEST Domain Mutants in Cancer	1/101	51/8979	0.439286004861536	0.718139554302647	0.711931760803369	HEY2	1
R-HSA-2894862	R-HSA-2894862	Constitutive Signaling by NOTCH1 HD+PEST Domain Mutants	1/101	51/8979	0.439286004861536	0.718139554302647	0.711931760803369	HEY2	1
R-HSA-447115	R-HSA-447115	Interleukin-12 family signaling	1/101	51/8979	0.439286004861536	0.718139554302647	0.711931760803369	CRLF1	1
R-HSA-74751	R-HSA-74751	Insulin receptor signalling cascade	1/101	51/8979	0.439286004861536	0.718139554302647	0.711931760803369	FGFR1	1
R-HSA-983189	R-HSA-983189	Kinesins	1/101	51/8979	0.439286004861536	0.718139554302647	0.711931760803369	TUBB6	1
R-HSA-73887	R-HSA-73887	Death Receptor Signalling	2/101	133/8979	0.443009826482409	0.718139554302647	0.711931760803369	MAG/MAGED1	2
R-HSA-8936459	R-HSA-8936459	RUNX1 regulates genes involved in megakaryocyte differentiation and platelet function	1/101	52/8979	0.445629207539514	0.718139554302647	0.711931760803369	MYL9	1
R-HSA-8951664	R-HSA-8951664	Neddylation	3/101	219/8979	0.448893367620139	0.718139554302647	0.711931760803369	FBXO32/FBXO17/SOCS3	3
R-HSA-913531	R-HSA-913531	Interferon Signaling	2/101	135/8979	0.450622633383036	0.718139554302647	0.711931760803369	SOCS3/ISG15	2
R-HSA-5668914	R-HSA-5668914	Diseases of metabolism	3/101	220/8979	0.451851201467213	0.718139554302647	0.711931760803369	CYP1B1/CYP17A1/VCAN	3
R-HSA-1236394	R-HSA-1236394	Signaling by ERBB4	1/101	53/8979	0.451901353841576	0.718139554302647	0.711931760803369	SPARC	1
R-HSA-168643	R-HSA-168643	Nucleotide-binding domain, leucine rich repeat containing receptor (NLR) signaling pathways	1/101	53/8979	0.451901353841576	0.718139554302647	0.711931760803369	TXNIP	1
R-HSA-73856	R-HSA-73856	RNA Polymerase II Transcription Termination	1/101	53/8979	0.451901353841576	0.718139554302647	0.711931760803369	SLBP	1
R-HSA-8848021	R-HSA-8848021	Signaling by PTK6	1/101	53/8979	0.451901353841576	0.718139554302647	0.711931760803369	SOCS3	1
R-HSA-9006927	R-HSA-9006927	Signaling by Non-Receptor Tyrosine Kinases	1/101	53/8979	0.451901353841576	0.718139554302647	0.711931760803369	SOCS3	1
R-HSA-453279	R-HSA-453279	Mitotic G1 phase and G1/S transition	2/101	136/8979	0.454407377262839	0.718139554302647	0.711931760803369	CKS1B/TOP2A	2
R-HSA-9013409	R-HSA-9013409	RHOJ GTPase cycle	1/101	54/8979	0.458103231867792	0.718139554302647	0.711931760803369	CAV1	1
R-HSA-9662361	R-HSA-9662361	Sensory processing of sound by outer hair cells of the cochlea	1/101	54/8979	0.458103231867792	0.718139554302647	0.711931760803369	EZR	1
R-HSA-8980692	R-HSA-8980692	RHOA GTPase cycle	2/101	138/8979	0.461932763731261	0.718139554302647	0.711931760803369	CAV1/ACTC1	2
R-HSA-186797	R-HSA-186797	Signaling by PDGF	1/101	55/8979	0.464235621064582	0.718139554302647	0.711931760803369	PLAT	1
R-HSA-917937	R-HSA-917937	Iron uptake and transport	1/101	55/8979	0.464235621064582	0.718139554302647	0.711931760803369	SLC40A1	1
R-HSA-9707564	R-HSA-9707564	Cytoprotection by HMOX1	1/101	55/8979	0.464235621064582	0.718139554302647	0.711931760803369	TXNIP	1
R-HSA-187577	R-HSA-187577	SCF(Skp2)-mediated degradation of p27/p21	1/101	56/8979	0.470299292318782	0.718139554302647	0.711931760803369	CKS1B	1
R-HSA-2029482	R-HSA-2029482	Regulation of actin dynamics for phagocytic cup formation	1/101	56/8979	0.470299292318782	0.718139554302647	0.711931760803369	MYO10	1
R-HSA-3000171	R-HSA-3000171	Non-integrin membrane-ECM interactions	1/101	56/8979	0.470299292318782	0.718139554302647	0.711931760803369	COL1A1	1
R-HSA-9664407	R-HSA-9664407	Parasite infection	1/101	56/8979	0.470299292318782	0.718139554302647	0.711931760803369	MYO10	1
R-HSA-9664417	R-HSA-9664417	Leishmania phagocytosis	1/101	56/8979	0.470299292318782	0.718139554302647	0.711931760803369	MYO10	1
R-HSA-9664422	R-HSA-9664422	FCGR3A-mediated phagocytosis	1/101	56/8979	0.470299292318782	0.718139554302647	0.711931760803369	MYO10	1
R-HSA-1169408	R-HSA-1169408	ISG15 antiviral mechanism	1/101	57/8979	0.476295008050688	0.718175231574862	0.711967129671545	ISG15	1
R-HSA-193648	R-HSA-193648	NRAGE signals death through JNK	1/101	57/8979	0.476295008050688	0.718175231574862	0.711967129671545	MAGED1	1
R-HSA-8943724	R-HSA-8943724	Regulation of PTEN gene transcription	1/101	57/8979	0.476295008050688	0.718175231574862	0.711967129671545	SNAI2	1
R-HSA-9013406	R-HSA-9013406	RHOQ GTPase cycle	1/101	57/8979	0.476295008050688	0.718175231574862	0.711967129671545	CAV1	1
R-HSA-168928	R-HSA-168928	DDX58/IFIH1-mediated induction of interferon-alpha/beta	1/101	58/8979	0.482223522306111	0.722584156477381	0.716337942628851	ISG15	1
R-HSA-174084	R-HSA-174084	Autodegradation of Cdh1 by Cdh1:APC/C	1/101	58/8979	0.482223522306111	0.722584156477381	0.716337942628851	UBE2C	1
R-HSA-421270	R-HSA-421270	Cell-cell junction organization	1/101	59/8979	0.488085580847427	0.729096783812461	0.7227942730431	CLDN11	1
R-HSA-375165	R-HSA-375165	NCAM signaling for neurite out-growth	1/101	60/8979	0.493881921243661	0.730945243440619	0.724626754083817	FGFR1	1
R-HSA-4086398	R-HSA-4086398	Ca2+ pathway	1/101	60/8979	0.493881921243661	0.730945243440619	0.724626754083817	PRKG1	1
R-HSA-8852135	R-HSA-8852135	Protein ubiquitination	1/101	60/8979	0.493881921243661	0.730945243440619	0.724626754083817	UBE2C	1
R-HSA-1226099	R-HSA-1226099	Signaling by FGFR in disease	1/101	61/8979	0.499613272959592	0.734830205171181	0.728478133149239	FGFR1	1
R-HSA-174154	R-HSA-174154	APC/C:Cdc20 mediated degradation of Securin	1/101	61/8979	0.499613272959592	0.734830205171181	0.728478133149239	UBE2C	1
R-HSA-9694516	R-HSA-9694516	SARS-CoV-2 Infection	3/101	237/8979	0.501090035958726	0.734830205171181	0.728478133149239	CAV1/TJP1/ISG15	3
R-HSA-373755	R-HSA-373755	Semaphorin interactions	1/101	62/8979	0.505280357443903	0.736484399789446	0.730118028459611	MYL9	1
R-HSA-877300	R-HSA-877300	Interferon gamma signaling	1/101	62/8979	0.505280357443903	0.736484399789446	0.730118028459611	SOCS3	1
R-HSA-69242	R-HSA-69242	S Phase	2/101	151/8979	0.509344892280368	0.740165840443677	0.733767645740202	CKS1B/UBE2C	2
R-HSA-2995410	R-HSA-2995410	Nuclear Envelope (NE) Reassembly	1/101	63/8979	0.510883888216379	0.740166115156862	0.733767918078692	TUBB6	1
R-HSA-1169410	R-HSA-1169410	Antiviral mechanism by IFN-stimulated genes	1/101	64/8979	0.51642457095417	0.745125265739628	0.738684200415913	ISG15	1
R-HSA-9658195	R-HSA-9658195	Leishmania infection	2/101	154/8979	0.519900117541516	0.745125265739628	0.738684200415913	TXNIP/MYO10	2
R-HSA-1445148	R-HSA-1445148	Translocation of SLC2A4 (GLUT4) to the plasma membrane	1/101	65/8979	0.521903103577123	0.745125265739628	0.738684200415913	TUBB6	1
R-HSA-156580	R-HSA-156580	Phase II - Conjugation of compounds	1/101	65/8979	0.521903103577123	0.745125265739628	0.738684200415913	MGST3	1
R-HSA-199992	R-HSA-199992	trans-Golgi Network Vesicle Budding	1/101	66/8979	0.527320176332195	0.745125265739628	0.738684200415913	AP1S2	1
R-HSA-174178	R-HSA-174178	APC/C:Cdh1 mediated degradation of Cdc20 and other APC/C:Cdh1 targeted proteins in late mitosis/early G1	1/101	67/8979	0.532676471876955	0.745125265739628	0.738684200415913	UBE2C	1
R-HSA-174184	R-HSA-174184	Cdc20:Phospho-APC/C mediated degradation of Cyclin A	1/101	67/8979	0.532676471876955	0.745125265739628	0.738684200415913	UBE2C	1
R-HSA-1980143	R-HSA-1980143	Signaling by NOTCH1	1/101	67/8979	0.532676471876955	0.745125265739628	0.738684200415913	HEY2	1
R-HSA-69017	R-HSA-69017	CDK-mediated phosphorylation and removal of Cdc6	1/101	67/8979	0.532676471876955	0.745125265739628	0.738684200415913	UBE2C	1
R-HSA-3108232	R-HSA-3108232	SUMO E3 ligases SUMOylate target proteins	2/101	159/8979	0.537158229931695	0.745125265739628	0.738684200415913	TOP2A/SMC5	2
R-HSA-179419	R-HSA-179419	APC:Cdc20 mediated degradation of cell cycle proteins prior to satisfation of the cell cycle checkpoint	1/101	68/8979	0.537972665362192	0.745125265739628	0.738684200415913	UBE2C	1
R-HSA-72202	R-HSA-72202	Transport of Mature Transcript to Cytoplasm	1/101	68/8979	0.537972665362192	0.745125265739628	0.738684200415913	SLBP	1
R-HSA-8852276	R-HSA-8852276	The role of GTSE1 in G2/M progression after G2 checkpoint	1/101	68/8979	0.537972665362192	0.745125265739628	0.738684200415913	TUBB6	1
R-HSA-9662360	R-HSA-9662360	Sensory processing of sound by inner hair cells of the cochlea	1/101	68/8979	0.537972665362192	0.745125265739628	0.738684200415913	EZR	1
R-HSA-983169	R-HSA-983169	Class I MHC mediated antigen processing & presentation	4/101	342/8979	0.54035851873039	0.745125265739628	0.738684200415913	FBXO32/UBE2C/FBXO17/SOCS3	4
R-HSA-174824	R-HSA-174824	Plasma lipoprotein assembly, remodeling, and clearance	1/101	69/8979	0.543209424513625	0.745125265739628	0.738684200415913	APOA1	1
R-HSA-176409	R-HSA-176409	APC/C:Cdc20 mediated degradation of mitotic proteins	1/101	69/8979	0.543209424513625	0.745125265739628	0.738684200415913	UBE2C	1
R-HSA-3108214	R-HSA-3108214	SUMOylation of DNA damage response and repair proteins	1/101	69/8979	0.543209424513625	0.745125265739628	0.738684200415913	SMC5	1
R-HSA-109581	R-HSA-109581	Apoptosis	2/101	162/8979	0.547309906531967	0.745125265739628	0.738684200415913	TJP1/MAGED1	2
R-HSA-5619115	R-HSA-5619115	Disorders of transmembrane transporters	2/101	162/8979	0.547309906531967	0.745125265739628	0.738684200415913	APOA1/SLC40A1	2
R-HSA-176814	R-HSA-176814	Activation of APC/C and APC/C:Cdc20 mediated degradation of mitotic proteins	1/101	70/8979	0.548387409712741	0.745125265739628	0.738684200415913	UBE2C	1
R-HSA-204998	R-HSA-204998	Cell death signalling via NRAGE, NRIF and NADE	1/101	70/8979	0.548387409712741	0.745125265739628	0.738684200415913	MAGED1	1
R-HSA-9013106	R-HSA-9013106	RHOC GTPase cycle	1/101	71/8979	0.553507274076756	0.749206345907748	0.742730002617813	CAV1	1
R-HSA-2990846	R-HSA-2990846	SUMOylation	2/101	165/8979	0.557307462614241	0.749206345907748	0.742730002617813	TOP2A/SMC5	2
R-HSA-9009391	R-HSA-9009391	Extra-nuclear estrogen signaling	1/101	73/8979	0.563575216920753	0.749206345907748	0.742730002617813	CAV1	1
R-HSA-9013408	R-HSA-9013408	RHOG GTPase cycle	1/101	73/8979	0.563575216920753	0.749206345907748	0.742730002617813	CAV1	1
R-HSA-9692914	R-HSA-9692914	SARS-CoV-1-host interactions	1/101	73/8979	0.563575216920753	0.749206345907748	0.742730002617813	CAV1	1
R-HSA-5673001	R-HSA-5673001	RAF/MAP kinase cascade	3/101	260/8979	0.564009753070864	0.749206345907748	0.742730002617813	FGFR1/DUSP2/GFRA3	3
R-HSA-71387	R-HSA-71387	Metabolism of carbohydrates	3/101	261/8979	0.566637229344305	0.749206345907748	0.742730002617813	DSEL/VCAN/SORD	3
R-HSA-196854	R-HSA-196854	Metabolism of vitamins and cofactors	2/101	168/8979	0.567149788408697	0.749206345907748	0.742730002617813	APOA1/PDXK	2
R-HSA-983712	R-HSA-983712	Ion channel transport	2/101	168/8979	0.567149788408697	0.749206345907748	0.742730002617813	ATP1B1/ATP1A2	2
R-HSA-5619084	R-HSA-5619084	ABC transporter disorders	1/101	74/8979	0.568524566021472	0.749206345907748	0.742730002617813	APOA1	1
R-HSA-9013694	R-HSA-9013694	Signaling by NOTCH4	1/101	74/8979	0.568524566021472	0.749206345907748	0.742730002617813	HEY2	1
R-HSA-176408	R-HSA-176408	Regulation of APC/C activators between G1/S and early anaphase	1/101	75/8979	0.573418335682542	0.749469880785256	0.742991259428211	UBE2C	1
R-HSA-74752	R-HSA-74752	Signaling by Insulin receptor	1/101	75/8979	0.573418335682542	0.749469880785256	0.742991259428211	FGFR1	1
R-HSA-9659379	R-HSA-9659379	Sensory processing of sound	1/101	75/8979	0.573418335682542	0.749469880785256	0.742991259428211	EZR	1
R-HSA-2219530	R-HSA-2219530	Constitutive Signaling by Aberrant PI3K in Cancer	1/101	76/8979	0.578257143869432	0.749469880785256	0.742991259428211	FGFR1	1
R-HSA-6806834	R-HSA-6806834	Signaling by MET	1/101	76/8979	0.578257143869432	0.749469880785256	0.742991259428211	COL1A1	1
R-HSA-195258	R-HSA-195258	RHO GTPase Effectors	3/101	266/8979	0.579631591792339	0.749469880785256	0.742991259428211	MYL9/TUBB6/MYLK	3
R-HSA-5684996	R-HSA-5684996	MAPK1/MAPK3 signaling	3/101	266/8979	0.579631591792339	0.749469880785256	0.742991259428211	FGFR1/DUSP2/GFRA3	3
R-HSA-2559580	R-HSA-2559580	Oxidative Stress Induced Senescence	1/101	77/8979	0.583041601745337	0.749916400295735	0.743433919102676	MAP4K4	1
R-HSA-2467813	R-HSA-2467813	Separation of Sister Chromatids	2/101	174/8979	0.586365508701187	0.749916400295735	0.743433919102676	TUBB6/UBE2C	2
R-HSA-163125	R-HSA-163125	Post-translational modification: synthesis of GPI-anchored proteins	1/101	78/8979	0.587772313745306	0.749916400295735	0.743433919102676	LSAMP	1
R-HSA-425366	R-HSA-425366	Transport of bile salts and organic acids, metal ions and amine compounds	1/101	78/8979	0.587772313745306	0.749916400295735	0.743433919102676	SLC40A1	1
R-HSA-69202	R-HSA-69202	Cyclin E associated events during G1/S transition	1/101	78/8979	0.587772313745306	0.749916400295735	0.743433919102676	CKS1B	1
R-HSA-2029480	R-HSA-2029480	Fcgamma receptor (FCGR) dependent phagocytosis	1/101	80/8979	0.597074884656004	0.755594384481518	0.749062821249869	MYO10	1
R-HSA-69656	R-HSA-69656	Cyclin A:Cdk2-associated events at S phase entry	1/101	80/8979	0.597074884656004	0.755594384481518	0.749062821249869	CKS1B	1
R-HSA-9609690	R-HSA-9609690	HCMV Early Events	1/101	80/8979	0.597074884656004	0.755594384481518	0.749062821249869	TUBB6	1
R-HSA-174143	R-HSA-174143	APC/C-mediated degradation of cell cycle proteins	1/101	81/8979	0.60164791945202	0.755594384481518	0.749062821249869	UBE2C	1
R-HSA-390466	R-HSA-390466	Chaperonin-mediated protein folding	1/101	81/8979	0.60164791945202	0.755594384481518	0.749062821249869	TUBB6	1
R-HSA-453276	R-HSA-453276	Regulation of mitotic cell cycle	1/101	81/8979	0.60164791945202	0.755594384481518	0.749062821249869	UBE2C	1
R-HSA-201681	R-HSA-201681	TCF dependent signaling in response to WNT	2/101	180/8979	0.604952783431365	0.757005212153644	0.750461453344131	SFRP1/CAV1	2
R-HSA-190236	R-HSA-190236	Signaling by FGFR	1/101	82/8979	0.606169560285392	0.757005212153644	0.750461453344131	FGFR1	1
R-HSA-380320	R-HSA-380320	Recruitment of NuMA to mitotic centrosomes	1/101	83/8979	0.61064037903454	0.757005212153644	0.750461453344131	TUBB6	1
R-HSA-418346	R-HSA-418346	Platelet homeostasis	1/101	83/8979	0.61064037903454	0.757005212153644	0.750461453344131	PRKG1	1
R-HSA-5689603	R-HSA-5689603	UCH proteinases	1/101	83/8979	0.61064037903454	0.757005212153644	0.750461453344131	UCHL1	1
R-HSA-446728	R-HSA-446728	Cell junction organization	1/101	84/8979	0.615060941277966	0.759558092948757	0.752992266343773	CLDN11	1
R-HSA-2682334	R-HSA-2682334	EPH-Ephrin signaling	1/101	85/8979	0.619431806362949	0.759558092948757	0.752992266343773	MYL9	1
R-HSA-69052	R-HSA-69052	Switching of origins to a post-replicative state	1/101	85/8979	0.619431806362949	0.759558092948757	0.752992266343773	UBE2C	1
R-HSA-5357801	R-HSA-5357801	Programmed Cell Death	2/101	186/8979	0.622910545409915	0.759558092948757	0.752992266343773	TJP1/MAGED1	2
R-HSA-391251	R-HSA-391251	Protein folding	1/101	86/8979	0.623753527473511	0.759558092948757	0.752992266343773	TUBB6	1
R-HSA-6807878	R-HSA-6807878	COPI-mediated anterograde transport	1/101	86/8979	0.623753527473511	0.759558092948757	0.752992266343773	TUBB6	1
R-HSA-9013404	R-HSA-9013404	RAC2 GTPase cycle	1/101	86/8979	0.623753527473511	0.759558092948757	0.752992266343773	CAV1	1
R-HSA-2187338	R-HSA-2187338	Visual phototransduction	1/101	88/8979	0.632251720093787	0.764103209460079	0.757498093632598	APOA1	1
R-HSA-373080	R-HSA-373080	Class B/2 (Secretin family receptors)	1/101	88/8979	0.632251720093787	0.764103209460079	0.757498093632598	WNT2B	1
R-HSA-5619102	R-HSA-5619102	SLC transporter disorders	1/101	88/8979	0.632251720093787	0.764103209460079	0.757498093632598	SLC40A1	1
R-HSA-6811434	R-HSA-6811434	COPI-dependent Golgi-to-ER retrograde traffic	1/101	89/8979	0.636429267756651	0.765306194477373	0.758690679720429	TUBB6	1
R-HSA-8878159	R-HSA-8878159	Transcriptional regulation by RUNX3	1/101	89/8979	0.636429267756651	0.765306194477373	0.758690679720429	CCN2	1
R-HSA-9013423	R-HSA-9013423	RAC3 GTPase cycle	1/101	91/8979	0.644643911832289	0.773251176038232	0.766566982701213	CAV1	1
R-HSA-4420097	R-HSA-4420097	VEGFA-VEGFR2 Pathway	1/101	93/8979	0.652674747862287	0.780936700800398	0.774186071698393	CAV1	1
R-HSA-68867	R-HSA-68867	Assembly of the pre-replicative complex	1/101	94/8979	0.656622514063718	0.783710742592179	0.776936133918935	UBE2C	1
R-HSA-382556	R-HSA-382556	ABC-family proteins mediated transport	1/101	95/8979	0.660525848456465	0.785486399108959	0.778696441178157	APOA1	1
R-HSA-5683057	R-HSA-5683057	MAPK family signaling cascades	3/101	300/8979	0.66137628199403	0.785486399108959	0.778696441178157	FGFR1/DUSP2/GFRA3	3
R-HSA-9705671	R-HSA-9705671	SARS-CoV-2 activates/modulates innate and adaptive immune responses	1/101	97/8979	0.668201196879835	0.79163737856946	0.784794249900351	ISG15	1
R-HSA-6785807	R-HSA-6785807	Interleukin-4 and Interleukin-13 signaling	1/101	99/8979	0.67570468899308	0.796602831876646	0.789716780479529	SOCS3	1
R-HSA-8856825	R-HSA-8856825	Cargo recognition for clathrin-mediated endocytosis	1/101	99/8979	0.67570468899308	0.796602831876646	0.789716780479529	SYT1	1
R-HSA-9609646	R-HSA-9609646	HCMV Infection	1/101	100/8979	0.679393182958362	0.79878056004522	0.791875683773903	TUBB6	1
R-HSA-2219528	R-HSA-2219528	PI3K/AKT Signaling in Cancer	1/101	101/8979	0.683040135151312	0.79878056004522	0.791875683773903	FGFR1	1
R-HSA-194138	R-HSA-194138	Signaling by VEGF	1/101	102/8979	0.686646008810888	0.79878056004522	0.791875683773903	CAV1	1
R-HSA-449147	R-HSA-449147	Signaling by Interleukins	4/101	412/8979	0.68752599333892	0.79878056004522	0.791875683773903	CNTFR/SIGIRR/CRLF1/SOCS3	4
R-HSA-6811558	R-HSA-6811558	PI5P, PP2A and IER3 Regulate PI3K/AKT Signaling	1/101	103/8979	0.690211262061998	0.79878056004522	0.791875683773903	FGFR1	1
R-HSA-68882	R-HSA-68882	Mitotic Anaphase	2/101	212/8979	0.693542954438525	0.79878056004522	0.791875683773903	TUBB6/UBE2C	2
R-HSA-2555396	R-HSA-2555396	Mitotic Metaphase and Anaphase	2/101	213/8979	0.696031310045845	0.79878056004522	0.791875683773903	TUBB6/UBE2C	2
R-HSA-166058	R-HSA-166058	MyD88:MAL(TIRAP) cascade initiated on plasma membrane	1/101	105/8979	0.697221714602924	0.79878056004522	0.791875683773903	SIGIRR	1
R-HSA-168188	R-HSA-168188	Toll Like Receptor TLR6:TLR2 Cascade	1/101	105/8979	0.697221714602924	0.79878056004522	0.791875683773903	SIGIRR	1
R-HSA-5610787	R-HSA-5610787	Hedgehog 'off' state	1/101	105/8979	0.697221714602924	0.79878056004522	0.791875683773903	TUBB6	1
R-HSA-983705	R-HSA-983705	Signaling by the B Cell Receptor (BCR)	1/101	105/8979	0.697221714602924	0.79878056004522	0.791875683773903	CD22	1
R-HSA-168179	R-HSA-168179	Toll Like Receptor TLR1:TLR2 Cascade	1/101	106/8979	0.700667805072284	0.79878056004522	0.791875683773903	SIGIRR	1
R-HSA-181438	R-HSA-181438	Toll Like Receptor 2 (TLR2) Cascade	1/101	106/8979	0.700667805072284	0.79878056004522	0.791875683773903	SIGIRR	1
R-HSA-69618	R-HSA-69618	Mitotic Spindle Checkpoint	1/101	107/8979	0.704075057601046	0.79878056004522	0.791875683773903	UBE2C	1
R-HSA-168255	R-HSA-168255	Influenza Infection	1/101	108/8979	0.707443905570195	0.79878056004522	0.791875683773903	ISG15	1
R-HSA-187037	R-HSA-187037	Signaling by NTRK1 (TRKA)	1/101	108/8979	0.707443905570195	0.79878056004522	0.791875683773903	NTRK2	1
R-HSA-69002	R-HSA-69002	DNA Replication Pre-Initiation	1/101	108/8979	0.707443905570195	0.79878056004522	0.791875683773903	UBE2C	1
R-HSA-9648025	R-HSA-9648025	EML4 and NUDC in mitotic spindle formation	1/101	108/8979	0.707443905570195	0.79878056004522	0.791875683773903	TUBB6	1
R-HSA-196849	R-HSA-196849	Metabolism of water-soluble vitamins and cofactors	1/101	110/8979	0.714068097467662	0.800621806251621	0.79370101374764	PDXK	1
R-HSA-199418	R-HSA-199418	Negative regulation of the PI3K/AKT network	1/101	110/8979	0.714068097467662	0.800621806251621	0.79370101374764	FGFR1	1
R-HSA-69239	R-HSA-69239	Synthesis of DNA	1/101	110/8979	0.714068097467662	0.800621806251621	0.79370101374764	UBE2C	1
R-HSA-9678108	R-HSA-9678108	SARS-CoV-1 Infection	1/101	113/8979	0.723726913136232	0.809564291205879	0.802566197431367	CAV1	1
R-HSA-162909	R-HSA-162909	Host Interactions of HIV factors	1/101	116/8979	0.733062574896779	0.816210876216089	0.809155327554193	AP1S2	1
R-HSA-2500257	R-HSA-2500257	Resolution of Sister Chromatid Cohesion	1/101	116/8979	0.733062574896779	0.816210876216089	0.809155327554193	TUBB6	1
R-HSA-9006931	R-HSA-9006931	Signaling by Nuclear Receptors	2/101	234/8979	0.744562050035141	0.823810243072433	0.816689003417907	CAV1/PDK1	2
R-HSA-1483206	R-HSA-1483206	Glycerophospholipid biosynthesis	1/101	120/8979	0.745025895502097	0.823810243072433	0.816689003417907	PLAAT1	1
R-HSA-69206	R-HSA-69206	G1/S Transition	1/101	120/8979	0.745025895502097	0.823810243072433	0.816689003417907	CKS1B	1
R-HSA-8856688	R-HSA-8856688	Golgi-to-ER retrograde transport	1/101	121/8979	0.747932813275467	0.82512771372821	0.817995085499243	TUBB6	1
R-HSA-166520	R-HSA-166520	Signaling by NTRKs	1/101	127/8979	0.764697863123263	0.841692613643683	0.834416793917471	NTRK2	1
R-HSA-983231	R-HSA-983231	Factors involved in megakaryocyte development and platelet production	1/101	128/8979	0.767382625417044	0.841756806301979	0.834480431676981	TUBB6	1
R-HSA-5663220	R-HSA-5663220	RHO GTPases Activate Formins	1/101	129/8979	0.770037054841163	0.841756806301979	0.834480431676981	TUBB6	1
R-HSA-3781865	R-HSA-3781865	Diseases of glycosylation	1/101	130/8979	0.772661490712468	0.841756806301979	0.834480431676981	VCAN	1
R-HSA-8957322	R-HSA-8957322	Metabolism of steroids	1/101	130/8979	0.772661490712468	0.841756806301979	0.834480431676981	CYP17A1	1
R-HSA-166016	R-HSA-166016	Toll Like Receptor 4 (TLR4) Cascade	1/101	131/8979	0.775256268589973	0.841756806301979	0.834480431676981	SIGIRR	1
R-HSA-6807070	R-HSA-6807070	PTEN Regulation	1/101	131/8979	0.775256268589973	0.841756806301979	0.834480431676981	SNAI2	1
R-HSA-199977	R-HSA-199977	ER to Golgi Anterograde Transport	1/101	132/8979	0.777821720316059	0.842640197009064	0.835356186114687	TUBB6	1
R-HSA-69306	R-HSA-69306	DNA Replication	1/101	134/8979	0.782865954344383	0.844202864540546	0.83690534552329	UBE2C	1
R-HSA-69278	R-HSA-69278	Cell Cycle, Mitotic	4/101	471/8979	0.783579246286341	0.844202864540546	0.83690534552329	TUBB6/CKS1B/TOP2A/UBE2C	4
R-HSA-1257604	R-HSA-1257604	PIP3 activates AKT signaling	2/101	254/8979	0.784529481184249	0.844202864540546	0.83690534552329	FGFR1/SNAI2	2
R-HSA-8856828	R-HSA-8856828	Clathrin-mediated endocytosis	1/101	138/8979	0.792616706546803	0.851001419305831	0.843645131733322	SYT1	1
R-HSA-5358351	R-HSA-5358351	Signaling by Hedgehog	1/101	139/8979	0.794985863049322	0.851644098277782	0.844282255213558	TUBB6	1
R-HSA-3858494	R-HSA-3858494	Beta-catenin independent WNT signaling	1/101	140/8979	0.797328219138917	0.852255274235154	0.844888147999835	PRKG1	1
R-HSA-1428517	R-HSA-1428517	The citric acid (TCA) cycle and respiratory electron transport	1/101	142/8979	0.801933727448165	0.855277434373764	0.847884183764778	PDK1	1
R-HSA-446652	R-HSA-446652	Interleukin-1 family signaling	1/101	143/8979	0.804197470067577	0.855794210403771	0.84839649264232	SIGIRR	1
R-HSA-9013148	R-HSA-9013148	CDC42 GTPase cycle	1/101	145/8979	0.808648383762237	0.858631065319285	0.851208825012881	CAV1	1
R-HSA-168898	R-HSA-168898	Toll-like Receptor Cascades	1/101	149/8979	0.817251852427428	0.865854936162099	0.858370250752666	SIGIRR	1
R-HSA-948021	R-HSA-948021	Transport to the Golgi and subsequent modification	1/101	161/8979	0.840830127030539	0.888877562860856	0.881193863608639	TUBB6	1
R-HSA-9006925	R-HSA-9006925	Intracellular signaling by second messengers	2/101	293/8979	0.847064463976064	0.89350440169405	0.885780706789374	FGFR1/SNAI2	2
R-HSA-9711123	R-HSA-9711123	Cellular response to chemical stress	1/101	170/8979	0.856512893954662	0.901253325412034	0.893462646704566	TXNIP	1
R-HSA-8939211	R-HSA-8939211	ESR-mediated signaling	1/101	171/8979	0.858158052055534	0.901253325412034	0.893462646704566	CAV1	1
R-HSA-9012999	R-HSA-9012999	RHO GTPase cycle	3/101	424/8979	0.862402587537171	0.903737787811283	0.895925632735554	AKAP12/CAV1/ACTC1	3
R-HSA-9013149	R-HSA-9013149	RAC1 GTPase cycle	1/101	176/8979	0.866107836898071	0.905647542495592	0.897818878981296	CAV1	1
R-HSA-69275	R-HSA-69275	G2/M Transition	1/101	178/8979	0.869162770463542	0.906055104042089	0.898222917455009	TUBB6	1
R-HSA-157118	R-HSA-157118	Signaling by NOTCH	1/101	180/8979	0.872148676032198	0.906055104042089	0.898222917455009	HEY2	1
R-HSA-453274	R-HSA-453274	Mitotic G2-G2/M phases	1/101	180/8979	0.872148676032198	0.906055104042089	0.898222917455009	TUBB6	1
R-HSA-5617833	R-HSA-5617833	Cilium Assembly	1/101	182/8979	0.875067098083896	0.907127746074039	0.899286287277688	TUBB6	1
R-HSA-6811442	R-HSA-6811442	Intra-Golgi and retrograde Golgi-to-ER traffic	1/101	184/8979	0.877919546882561	0.908127531291423	0.90027743007991	TUBB6	1
R-HSA-68877	R-HSA-68877	Mitotic Prometaphase	1/101	187/8979	0.882077741757968	0.910470802114984	0.902600445033566	TUBB6	1
R-HSA-416476	R-HSA-416476	G alpha (q) signalling events	1/101	191/8979	0.887404606179103	0.913453088959987	0.905556952180488	TAC1	1
R-HSA-3700989	R-HSA-3700989	Transcriptional Regulation by TP53	2/101	328/8979	0.888765167636744	0.913453088959987	0.905556952180488	PERP/IGFBP3	2
R-HSA-1483257	R-HSA-1483257	Phospholipid metabolism	1/101	197/8979	0.894951309833986	0.917849850810548	0.909915707226564	PLAAT1	1
R-HSA-9709957	R-HSA-9709957	Sensory Perception	2/101	338/8979	0.898604832938487	0.9196360098796	0.911686426251141	APOA1/EZR	2
R-HSA-68886	R-HSA-68886	M Phase	2/101	341/8979	0.901396640713503	0.920345353390627	0.912389638004058	TUBB6/UBE2C	2
R-HSA-162906	R-HSA-162906	HIV Infection	1/101	204/8979	0.903124754262736	0.920345353390627	0.912389638004058	AP1S2	1
R-HSA-72203	R-HSA-72203	Processing of Capped Intron-Containing Pre-mRNA	1/101	215/8979	0.914714280960249	0.930185135606511	0.922144362467994	SLBP	1
R-HSA-425407	R-HSA-425407	SLC-mediated transmembrane transport	1/101	228/8979	0.926651962251018	0.940336695870758	0.9322081698861	SLC40A1	1
R-HSA-5688426	R-HSA-5688426	Deubiquitination	1/101	234/8979	0.931588305788711	0.943355737019726	0.935201113622794	UCHL1	1
R-HSA-69620	R-HSA-69620	Cell Cycle Checkpoints	1/101	254/8979	0.945785080522015	0.954837675760937	0.94658379936471	UBE2C	1
R-HSA-5663202	R-HSA-5663202	Diseases of signal transduction by growth factor receptors and second messengers	2/101	406/8979	0.946897237708871	0.954837675760937	0.94658379936471	HEY2/FGFR1	2
R-HSA-1852241	R-HSA-1852241	Organelle biogenesis and maintenance	1/101	265/8979	0.952306064148116	0.958282880450301	0.949999222768325	TUBB6	1
R-HSA-446203	R-HSA-446203	Asparagine N-linked glycosylation	1/101	270/8979	0.955007329096838	0.958994833602462	0.950705021603929	TUBB6	1
R-HSA-73894	R-HSA-73894	DNA Repair	1/101	280/8979	0.959963592254592	0.961963516405123	0.953648042305549	ISG15	1
R-HSA-71291	R-HSA-71291	Metabolism of amino acids and derivatives	1/101	309/8979	0.971481172628944	0.971481172628944	0.963083425322052	FAH	1
