# Supplementary material for: How relevant is the mouse model for understanding human sex determination?
Source: Int J Biol Sci. 2025 Oct 15;21(15):6599–615. doi: 10.7150/ijbs.90231 (PMC12631067; doi:10.7150/ijbs.90231)
Supplement: Supplementary file 5 — Supplementary tables 11-46. [file ijbsv21p6599s5.zip › Ontology Results/Supplementary Table 46 - GO Analysis - SLC Reactome Mouse.csv]

	ID	Description	GeneRatio	BgRatio	pvalue	p.adjust	qvalue	geneID	Count
R-HSA-450408	R-HSA-450408	AUF1 (hnRNP D0) binds and destabilizes mRNA	9/251	49/8979	6.97944566902173e-06	0.00383158437428774	0.00325526003479429	PSMD1/HSPB1/PSMB10/PSMD2/HSPA8/PSMC5/PSMC2/PSMD4/UBC	9
R-HSA-9755511	R-HSA-9755511	KEAP1-NFE2L2 pathway	12/251	91/8979	7.77986674982282e-06	0.00383158437428774	0.00325526003479429	AKT2/PSMD1/PSMB10/PSMD2/PSMC5/HMOX1/VCP/PSMC2/PSMD4/UBC/IDH1/TKT	12
R-HSA-9759194	R-HSA-9759194	Nuclear events mediated by NFE2L2	10/251	70/8979	2.20897231349502e-05	0.00725279242930866	0.00616187013764401	PSMD1/PSMB10/PSMD2/PSMC5/HMOX1/PSMC2/PSMD4/UBC/IDH1/TKT	10
R-HSA-4641257	R-HSA-4641257	Degradation of AXIN	8/251	51/8979	7.49934605130197e-05	0.0142031396399658	0.0120667870839143	AXIN2/PSMD1/PSMB10/PSMD2/PSMC5/PSMC2/PSMD4/UBC	8
R-HSA-8878166	R-HSA-8878166	Transcriptional regulation by RUNX2	12/251	115/8979	8.39703123536492e-05	0.0142031396399658	0.0120667870839143	MAF/AKT2/PSMD1/PSMB10/PSMD2/PSMC5/HEY1/RUNX1/PSMC2/PSMD4/UBC/BMP2	12
R-HSA-5362768	R-HSA-5362768	Hh mutants are degraded by ERAD	8/251	52/8979	8.65165866393858e-05	0.0142031396399658	0.0120667870839143	PSMD1/PSMB10/PSMD2/PSMC5/VCP/PSMC2/PSMD4/UBC	8
R-HSA-5387390	R-HSA-5387390	Hh mutants abrogate ligand secretion	8/251	55/8979	0.000130213812337045	0.0165479105789294	0.0140588713975409	PSMD1/PSMB10/PSMD2/PSMC5/VCP/PSMC2/PSMD4/UBC	8
R-HSA-5678895	R-HSA-5678895	Defective CFTR causes cystic fibrosis	8/251	57/8979	0.000168406888794153	0.0165479105789294	0.0140588713975409	PSMD1/PSMB10/PSMD2/PSMC5/VCP/PSMC2/PSMD4/UBC	8
R-HSA-211733	R-HSA-211733	Regulation of activated PAK-2p34 by proteasome mediated degradation	7/251	46/8979	0.000258557922393011	0.0165479105789294	0.0140588713975409	PSMD1/PSMB10/PSMD2/PSMC5/PSMC2/PSMD4/UBC	7
R-HSA-6798695	R-HSA-6798695	Neutrophil degranulation	24/251	394/8979	0.000265868947811769	0.0165479105789294	0.0140588713975409	PLAC8/CRISPLD2/GM2A/PGLYRP1/VAPA/CCT8/PSAP/CAP1/PSMD1/SURF4/VAMP8/PSMD2/HSPA8/TUBB4B/GPI/VCP/PSMC2/PFKL/RAP1A/IDH1/ALDH3B1/ADAM8/PKM/BST2	24
R-HSA-5358346	R-HSA-5358346	Hedgehog ligand biogenesis	8/251	61/8979	0.00027257895870379	0.0165479105789294	0.0140588713975409	PSMD1/PSMB10/PSMD2/PSMC5/VCP/PSMC2/PSMD4/UBC	8
R-HSA-450531	R-HSA-450531	Regulation of mRNA stability by proteins that bind AU-rich elements	9/251	79/8979	0.00033693539802522	0.0165479105789294	0.0140588713975409	PSMD1/HSPB1/PSMB10/PSMD2/HSPA8/PSMC5/PSMC2/PSMD4/UBC	9
R-HSA-180534	R-HSA-180534	Vpu mediated degradation of CD4	7/251	48/8979	0.000339160921956089	0.0165479105789294	0.0140588713975409	PSMD1/PSMB10/PSMD2/PSMC5/PSMC2/PSMD4/UBC	7
R-HSA-349425	R-HSA-349425	Autodegradation of the E3 ubiquitin ligase COP1	7/251	48/8979	0.000339160921956089	0.0165479105789294	0.0140588713975409	PSMD1/PSMB10/PSMD2/PSMC5/PSMC2/PSMD4/UBC	7
R-HSA-69601	R-HSA-69601	Ubiquitin Mediated Degradation of Phosphorylated Cdc25A	7/251	48/8979	0.000339160921956089	0.0165479105789294	0.0140588713975409	PSMD1/PSMB10/PSMD2/PSMC5/PSMC2/PSMD4/UBC	7
R-HSA-69610	R-HSA-69610	p53-Independent DNA Damage Response	7/251	48/8979	0.000339160921956089	0.0165479105789294	0.0140588713975409	PSMD1/PSMB10/PSMD2/PSMC5/PSMC2/PSMD4/UBC	7
R-HSA-69613	R-HSA-69613	p53-Independent G1/S DNA damage checkpoint	7/251	48/8979	0.000339160921956089	0.0165479105789294	0.0140588713975409	PSMD1/PSMB10/PSMD2/PSMC5/PSMC2/PSMD4/UBC	7
R-HSA-75815	R-HSA-75815	Ubiquitin-dependent degradation of Cyclin D	7/251	48/8979	0.000339160921956089	0.0165479105789294	0.0140588713975409	PSMD1/PSMB10/PSMD2/PSMC5/PSMC2/PSMD4/UBC	7
R-HSA-9762114	R-HSA-9762114	GSK3B and BTRC:CUL1-mediated-degradation of NFE2L2	7/251	48/8979	0.000339160921956089	0.0165479105789294	0.0140588713975409	PSMD1/PSMB10/PSMD2/PSMC5/PSMC2/PSMD4/UBC	7
R-HSA-8948751	R-HSA-8948751	Regulation of PTEN stability and activity	8/251	64/8979	0.000381184734252971	0.0165479105789294	0.0140588713975409	AKT2/PSMD1/PSMB10/PSMD2/PSMC5/PSMC2/PSMD4/UBC	8
R-HSA-169911	R-HSA-169911	Regulation of Apoptosis	7/251	49/8979	0.000386397911995306	0.0165479105789294	0.0140588713975409	PSMD1/PSMB10/PSMD2/PSMC5/PSMC2/PSMD4/UBC	7
R-HSA-180585	R-HSA-180585	Vif-mediated degradation of APOBEC3G	7/251	49/8979	0.000386397911995306	0.0165479105789294	0.0140588713975409	PSMD1/PSMB10/PSMD2/PSMC5/PSMC2/PSMD4/UBC	7
R-HSA-9604323	R-HSA-9604323	Negative regulation of NOTCH4 signaling	7/251	49/8979	0.000386397911995306	0.0165479105789294	0.0140588713975409	PSMD1/PSMB10/PSMD2/PSMC5/PSMC2/PSMD4/UBC	7
R-HSA-8854050	R-HSA-8854050	FBXL7 down-regulates AURKA during mitotic entry and in early mitosis	7/251	50/8979	0.000438755328278418	0.0172869599341697	0.0146867573044776	PSMD1/PSMB10/PSMD2/PSMC5/PSMC2/PSMD4/UBC	7
R-HSA-8941858	R-HSA-8941858	Regulation of RUNX3 expression and activity	7/251	50/8979	0.000438755328278418	0.0172869599341697	0.0146867573044776	PSMD1/PSMB10/PSMD2/PSMC5/PSMC2/PSMD4/UBC	7
R-HSA-68949	R-HSA-68949	Orc1 removal from chromatin	8/251	66/8979	0.000471435826002286	0.0178601649466251	0.0151737441972396	MCM5/PSMD1/PSMB10/PSMD2/PSMC5/PSMC2/PSMD4/UBC	8
R-HSA-174113	R-HSA-174113	SCF-beta-TrCP mediated degradation of Emi1	7/251	51/8979	0.000496626534513822	0.0181176717220783	0.0153925183211886	PSMD1/PSMB10/PSMD2/PSMC5/PSMC2/PSMD4/UBC	7
R-HSA-69541	R-HSA-69541	Stabilization of p53	7/251	52/8979	0.000560421415294287	0.0196420418405532	0.0166876016705742	PSMD1/PSMB10/PSMD2/PSMC5/PSMC2/PSMD4/UBC	7
R-HSA-8852276	R-HSA-8852276	The role of GTSE1 in G2/M progression after G2 checkpoint	8/251	68/8979	0.000578293617640653	0.0196420418405532	0.0166876016705742	PSMD1/PSMB10/PSMD2/TUBB4B/PSMC5/PSMC2/PSMD4/UBC	8
R-HSA-4641258	R-HSA-4641258	Degradation of DVL	7/251	53/8979	0.000630566235820377	0.0196576413390445	0.0167008547844407	PSMD1/PSMB10/PSMD2/PSMC5/PSMC2/PSMD4/UBC	7
R-HSA-1474228	R-HSA-1474228	Degradation of the extracellular matrix	11/251	123/8979	0.000636160396290415	0.0196576413390445	0.0167008547844407	HTRA1/HSPG2/COL5A2/COL6A1/COL6A2/COL4A5/TIMP1/ADAMTS1/ADAMTS16/MMP15/ADAM8	11
R-HSA-8939902	R-HSA-8939902	Regulation of RUNX2 expression and activity	8/251	69/8979	0.000638623881065406	0.0196576413390445	0.0167008547844407	PSMD1/PSMB10/PSMD2/PSMC5/PSMC2/PSMD4/UBC/BMP2	8
R-HSA-5610780	R-HSA-5610780	Degradation of GLI1 by the proteasome	7/251	55/8979	0.000791691534774247	0.0216615600486843	0.0184033558522084	PSMD1/PSMB10/PSMD2/PSMC5/PSMC2/PSMD4/UBC	7
R-HSA-5610783	R-HSA-5610783	Degradation of GLI2 by the proteasome	7/251	55/8979	0.000791691534774247	0.0216615600486843	0.0184033558522084	PSMD1/PSMB10/PSMD2/PSMC5/PSMC2/PSMD4/UBC	7
R-HSA-5610785	R-HSA-5610785	GLI3 is processed to GLI3R by the proteasome	7/251	55/8979	0.000791691534774247	0.0216615600486843	0.0184033558522084	PSMD1/PSMB10/PSMD2/PSMC5/PSMC2/PSMD4/UBC	7
R-HSA-5676590	R-HSA-5676590	NIK-->noncanonical NF-kB signaling	7/251	55/8979	0.000791691534774247	0.0216615600486843	0.0184033558522084	PSMD1/PSMB10/PSMD2/PSMC5/PSMC2/PSMD4/UBC	7
R-HSA-9694614	R-HSA-9694614	Attachment and Entry	4/251	16/8979	0.00083223892351526	0.022155549720609	0.0188230425090934	NRP1/HSPG2/VCP/GPC3	4
R-HSA-187577	R-HSA-187577	SCF(Skp2)-mediated degradation of p27/p21	7/251	56/8979	0.000883604620366148	0.0223166807964271	0.01895993719814	PSMD1/PSMB10/PSMD2/PSMC5/PSMC2/PSMD4/UBC	7
R-HSA-5607761	R-HSA-5607761	Dectin-1 mediated noncanonical NF-kB signaling	7/251	56/8979	0.000883604620366148	0.0223166807964271	0.01895993719814	PSMD1/PSMB10/PSMD2/PSMC5/PSMC2/PSMD4/UBC	7
R-HSA-5619084	R-HSA-5619084	ABC transporter disorders	8/251	74/8979	0.00102107011342561	0.0245305868713226	0.0208408405692775	PSMD1/PSMB10/PSMD2/PSMC5/VCP/PSMC2/PSMD4/UBC	8
R-HSA-9013694	R-HSA-9013694	Signaling by NOTCH4	8/251	74/8979	0.00102107011342561	0.0245305868713226	0.0208408405692775	PSMD1/PSMB10/PSMD2/PSMC5/HEY1/PSMC2/PSMD4/UBC	8
R-HSA-6807070	R-HSA-6807070	PTEN Regulation	11/251	131/8979	0.0010765817796918	0.0250276875707726	0.0212631703112628	EGR1/RNF2/AKT2/PSMD1/PSMB10/PSMD2/PSMC5/RBBP7/PSMC2/PSMD4/UBC	11
R-HSA-174084	R-HSA-174084	Autodegradation of Cdh1 by Cdh1:APC/C	7/251	58/8979	0.0010925792543586	0.0250276875707726	0.0212631703112628	PSMD1/PSMB10/PSMD2/PSMC5/PSMC2/PSMD4/UBC	7
R-HSA-1234176	R-HSA-1234176	Oxygen-dependent proline hydroxylation of Hypoxia-inducible Factor Alpha	7/251	59/8979	0.00121066486465155	0.0269361154600035	0.0228845437250364	PSMD1/PSMB10/PSMD2/PSMC5/PSMC2/PSMD4/UBC	7
R-HSA-382556	R-HSA-382556	ABC-family proteins mediated transport	9/251	95/8979	0.00130596102984708	0.0269361154600035	0.0228845437250364	PSMD1/PSMB10/PSMD2/PSMC5/EIF2S1/VCP/PSMC2/PSMD4/UBC	9
R-HSA-4608870	R-HSA-4608870	Asymmetric localization of PCP proteins	7/251	60/8979	0.00133852283600954	0.0269361154600035	0.0228845437250364	PSMD1/PSMB10/PSMD2/PSMC5/PSMC2/PSMD4/UBC	7
R-HSA-76002	R-HSA-76002	Platelet activation, signaling and aggregation	16/251	245/8979	0.00138857985047232	0.0269361154600035	0.0228845437250364	TGFB2/SELENOP/TMSB4X/RARRES2/PSAP/GNG2/CAP1/STXBP2/TIMP1/PLA2G4A/PDGFA/VAV3/GNG12/ITPR1/CALU/RAP1A	16
R-HSA-195253	R-HSA-195253	Degradation of beta-catenin by the destruction complex	8/251	78/8979	0.00144342415688642	0.0269361154600035	0.0228845437250364	TLE4/PSMD1/PSMB10/PSMD2/PSMC5/PSMC2/PSMD4/UBC	8
R-HSA-69202	R-HSA-69202	Cyclin E associated events during G1/S transition	8/251	78/8979	0.00144342415688642	0.0269361154600035	0.0228845437250364	AKT2/PSMD1/PSMB10/PSMD2/PSMC5/PSMC2/PSMD4/UBC	8
R-HSA-1236978	R-HSA-1236978	Cross-presentation of soluble exogenous antigens (endosomes)	6/251	45/8979	0.00146684142953592	0.0269361154600035	0.0228845437250364	PSMD1/PSMB10/PSMD2/PSMC5/PSMC2/PSMD4	6
R-HSA-114608	R-HSA-114608	Platelet degranulation	10/251	116/8979	0.00147647925293658	0.0269361154600035	0.0228845437250364	TGFB2/SELENOP/TMSB4X/RARRES2/PSAP/CAP1/STXBP2/TIMP1/PDGFA/CALU	10
R-HSA-174154	R-HSA-174154	APC/C:Cdc20 mediated degradation of Securin	7/251	61/8979	0.00147670074603065	0.0269361154600035	0.0228845437250364	PSMD1/PSMB10/PSMD2/PSMC5/PSMC2/PSMD4/UBC	7
R-HSA-69563	R-HSA-69563	p53-Dependent G1 DNA Damage Response	7/251	61/8979	0.00147670074603065	0.0269361154600035	0.0228845437250364	PSMD1/PSMB10/PSMD2/PSMC5/PSMC2/PSMD4/UBC	7
R-HSA-69580	R-HSA-69580	p53-Dependent G1/S DNA damage checkpoint	7/251	61/8979	0.00147670074603065	0.0269361154600035	0.0228845437250364	PSMD1/PSMB10/PSMD2/PSMC5/PSMC2/PSMD4/UBC	7
R-HSA-1236974	R-HSA-1236974	ER-Phagosome pathway	8/251	79/8979	0.00156809894661726	0.0280832265894181	0.0238591131590568	PSMD1/PSMB10/VAMP8/PSMD2/PSMC5/PSMC2/PSMD4/UBC	8
R-HSA-5658442	R-HSA-5658442	Regulation of RAS by GAPs	7/251	62/8979	0.00162575957838791	0.0285959497270016	0.024294715504105	PSMD1/PSMB10/PSMD2/PSMC5/PSMC2/PSMD4/UBC	7
R-HSA-5687128	R-HSA-5687128	MAPK6/MAPK4 signaling	8/251	80/8979	0.00170115990592014	0.0288903880574368	0.024544866156198	PSMD1/HSPB1/PSMB10/PSMD2/PSMC5/PSMC2/PSMD4/UBC	8
R-HSA-69656	R-HSA-69656	Cyclin A:Cdk2-associated events at S phase entry	8/251	80/8979	0.00170115990592014	0.0288903880574368	0.024544866156198	AKT2/PSMD1/PSMB10/PSMD2/PSMC5/PSMC2/PSMD4/UBC	8
R-HSA-1169091	R-HSA-1169091	Activation of NF-kappaB in B cells	7/251	63/8979	0.00178627322344819	0.0293246520849411	0.0249138107480932	PSMD1/PSMB10/PSMD2/PSMC5/PSMC2/PSMD4/UBC	7
R-HSA-69615	R-HSA-69615	G1/S DNA Damage Checkpoints	7/251	63/8979	0.00178627322344819	0.0293246520849411	0.0249138107480932	PSMD1/PSMB10/PSMD2/PSMC5/PSMC2/PSMD4/UBC	7
R-HSA-3858494	R-HSA-3858494	Beta-catenin independent WNT signaling	11/251	140/8979	0.00184603953810658	0.0298089990989342	0.025325305138822	WNT4/GNG2/PSMD1/PSMB10/PSMD2/PSMC5/GNG12/PSMC2/ITPR1/PSMD4/UBC	11
R-HSA-70171	R-HSA-70171	Glycolysis	7/251	64/8979	0.00195882795019146	0.0311200892086869	0.0264391888013958	ADPGK/TPI1/GPI/PFKL/HK1/PKM/PGK1	7
R-HSA-70326	R-HSA-70326	Glucose metabolism	8/251	82/8979	0.00199401389558378	0.0311762490023813	0.0264869013699098	G6PC2/ADPGK/TPI1/GPI/PFKL/HK1/PKM/PGK1	8
R-HSA-76005	R-HSA-76005	Response to elevated platelet cytosolic Ca2+	10/251	121/8979	0.00202809559593871	0.0312136587812443	0.0265186841903171	TGFB2/SELENOP/TMSB4X/RARRES2/PSAP/CAP1/STXBP2/TIMP1/PDGFA/CALU	10
R-HSA-350562	R-HSA-350562	Regulation of ornithine decarboxylase (ODC)	6/251	48/8979	0.0020610938119163	0.0312334985344239	0.0265355397647523	PSMD1/PSMB10/PSMD2/PSMC5/PSMC2/PSMD4	6
R-HSA-5689603	R-HSA-5689603	UCH proteinases	8/251	83/8979	0.00215461468558705	0.0316760517209439	0.0269115267092177	OGT/PSMD1/PSMB10/PSMD2/PSMC5/PSMC2/PSMD4/UBC	8
R-HSA-8939236	R-HSA-8939236	RUNX1 regulates transcription of genes involved in differentiation of HSCs	8/251	83/8979	0.00215461468558705	0.0316760517209439	0.0269115267092177	PSMD1/PSMB10/PSMD2/PSMC5/RUNX1/PSMC2/PSMD4/UBC	8
R-HSA-5689877	R-HSA-5689877	Josephin domain DUBs	3/251	10/8979	0.0022390057039746	0.0324326561531615	0.0275543271619165	RAD23B/VCP/UBC	3
R-HSA-69052	R-HSA-69052	Switching of origins to a post-replicative state	8/251	85/8979	0.00250624362768358	0.0348117947156109	0.0295756097236556	MCM5/PSMD1/PSMB10/PSMD2/PSMC5/PSMC2/PSMD4/UBC	8
R-HSA-174178	R-HSA-174178	APC/C:Cdh1 mediated degradation of Cdc20 and other APC/C:Cdh1 targeted proteins in late mitosis/early G1	7/251	67/8979	0.00255477515211849	0.0348117947156109	0.0295756097236556	PSMD1/PSMB10/PSMD2/PSMC5/PSMC2/PSMD4/UBC	7
R-HSA-174184	R-HSA-174184	Cdc20:Phospho-APC/C mediated degradation of Cyclin A	7/251	67/8979	0.00255477515211849	0.0348117947156109	0.0295756097236556	PSMD1/PSMB10/PSMD2/PSMC5/PSMC2/PSMD4/UBC	7
R-HSA-69017	R-HSA-69017	CDK-mediated phosphorylation and removal of Cdc6	7/251	67/8979	0.00255477515211849	0.0348117947156109	0.0295756097236556	PSMD1/PSMB10/PSMD2/PSMC5/PSMC2/PSMD4/UBC	7
R-HSA-2454202	R-HSA-2454202	Fc epsilon receptor (FCERI) signaling	10/251	125/8979	0.00257996042054782	0.0348117947156109	0.0295756097236556	MAP3K1/PSMD1/PSMB10/PSMD2/PSMC5/VAV3/PSMC2/ITPR1/PSMD4/UBC	10
R-HSA-983705	R-HSA-983705	Signaling by the B Cell Receptor (BCR)	9/251	105/8979	0.00262417371975289	0.0349298799183324	0.0296759332461387	PSMD1/PSMB10/PSMD2/PSMC5/PSMC2/ITPR1/PSMD4/UBC/STIM1	9
R-HSA-1234174	R-HSA-1234174	Cellular response to hypoxia	7/251	68/8979	0.00278158450853398	0.036050799222447	0.0306282504748548	PSMD1/PSMB10/PSMD2/PSMC5/PSMC2/PSMD4/UBC	7
R-HSA-179419	R-HSA-179419	APC:Cdc20 mediated degradation of cell cycle proteins prior to satisfation of the cell cycle checkpoint	7/251	68/8979	0.00278158450853398	0.036050799222447	0.0306282504748548	PSMD1/PSMB10/PSMD2/PSMC5/PSMC2/PSMD4/UBC	7
R-HSA-9711123	R-HSA-9711123	Cellular response to chemical stress	12/251	170/8979	0.00287445604404925	0.0367706390050456	0.0312398161998517	AKT2/PSMD1/PSMB10/PSMD2/PSMC5/HMOX1/VCP/PSMC2/PSMD4/UBC/IDH1/TKT	12
R-HSA-73817	R-HSA-73817	Purine ribonucleoside monophosphate biosynthesis	3/251	11/8979	0.00301543770455849	0.0376984645697358	0.0320280837113972	PPAT/GMPS/GART	3
R-HSA-176409	R-HSA-176409	APC/C:Cdc20 mediated degradation of mitotic proteins	7/251	69/8979	0.0030235316761514	0.0376984645697358	0.0320280837113972	PSMD1/PSMB10/PSMD2/PSMC5/PSMC2/PSMD4/UBC	7
R-HSA-4086400	R-HSA-4086400	PCP/CE pathway	8/251	88/8979	0.00311622179254892	0.0378953776109716	0.0321953782535105	WNT4/PSMD1/PSMB10/PSMD2/PSMC5/PSMC2/PSMD4/UBC	8
R-HSA-383280	R-HSA-383280	Nuclear Receptor transcription pathway	6/251	52/8979	0.00311626963095299	0.0378953776109716	0.0321953782535105	THRA/NR2F1/NR6A1/NR4A2/NR4A1/NR5A1	6
R-HSA-9010553	R-HSA-9010553	Regulation of expression of SLITs and ROBOs	10/251	129/8979	0.00324624398421711	0.0387433038826214	0.0329157644527748	COL4A5/PSMD1/PSMB10/PSMD2/PSMC5/ROBO1/ETF1/PSMC2/PSMD4/UBC	10
R-HSA-176814	R-HSA-176814	Activation of APC/C and APC/C:Cdc20 mediated degradation of mitotic proteins	7/251	70/8979	0.00328126469712926	0.0387433038826214	0.0329157644527748	PSMD1/PSMB10/PSMD2/PSMC5/PSMC2/PSMD4/UBC	7
R-HSA-376176	R-HSA-376176	Signaling by ROBO receptors	12/251	173/8979	0.00331780221696878	0.0387433038826214	0.0329157644527748	NRP1/COL4A5/CAP1/PSMD1/PSMB10/PSMD2/PSMC5/ROBO1/ETF1/PSMC2/PSMD4/UBC	12
R-HSA-8878159	R-HSA-8878159	Transcriptional regulation by RUNX3	8/251	89/8979	0.00334333079190134	0.0387433038826214	0.0329157644527748	PSMD1/PSMB10/PSMD2/PSMC5/RUNX1/PSMC2/PSMD4/UBC	8
R-HSA-975634	R-HSA-975634	Retinoid metabolism and transport	5/251	37/8979	0.00344032746055184	0.0394037505656228	0.0334768706381727	HSPG2/RBP1/GPC3/LPL/PNLIP	5
R-HSA-1474244	R-HSA-1474244	Extracellular matrix organization	16/251	270/8979	0.00370377251959807	0.0419335164575184	0.0356261240542101	HTRA1/TGFB2/HSPG2/COL5A2/COL6A1/COL6A2/COL4A5/TIMP1/P4HA1/ADAMTS1/ADAMTS16/PDGFA/MMP15/ADAM8/F11R/BMP2	16
R-HSA-351202	R-HSA-351202	Metabolism of polyamines	6/251	54/8979	0.003774354719582	0.042247038622594	0.0358924880630106	PSMD1/PSMB10/PSMD2/PSMC5/PSMC2/PSMD4	6
R-HSA-1236975	R-HSA-1236975	Antigen processing-Cross presentation	8/251	91/8979	0.00383596150636058	0.0424541807164626	0.0360684730639463	PSMD1/PSMB10/VAMP8/PSMD2/PSMC5/PSMC2/PSMD4/UBC	8
R-HSA-186797	R-HSA-186797	Signaling by PDGF	6/251	55/8979	0.00413957878302785	0.0453053900142493	0.0384908202632414	PDGFC/COL5A2/COL6A1/COL6A2/COL4A5/PDGFA	6
R-HSA-5607764	R-HSA-5607764	CLEC7A (Dectin-1) signaling	8/251	94/8979	0.00467797894695022	0.050084883290717	0.0425514103298104	PSMD1/PSMB10/PSMD2/PSMC5/PSMC2/ITPR1/PSMD4/UBC	8
R-HSA-68867	R-HSA-68867	Assembly of the pre-replicative complex	8/251	94/8979	0.00467797894695022	0.050084883290717	0.0425514103298104	MCM5/PSMD1/PSMB10/PSMD2/PSMC5/PSMC2/PSMD4/UBC	8
R-HSA-176408	R-HSA-176408	Regulation of APC/C activators between G1/S and early anaphase	7/251	75/8979	0.00482992031986534	0.0503135429286841	0.0427456763326784	PSMD1/PSMB10/PSMD2/PSMC5/PSMC2/PSMD4/UBC	7
R-HSA-6806667	R-HSA-6806667	Metabolism of fat-soluble vitamins	5/251	40/8979	0.00485257520631978	0.0503135429286841	0.0427456763326784	HSPG2/RBP1/GPC3/LPL/PNLIP	5
R-HSA-9696273	R-HSA-9696273	RND1 GTPase cycle	5/251	40/8979	0.00485257520631978	0.0503135429286841	0.0427456763326784	RRAS2/PTPN13/RBMX/STIP1/TXNL1	5
R-HSA-5578768	R-HSA-5578768	Physiological factors	3/251	13/8979	0.0050148191065289	0.0514541335409476	0.0437147060273079	NPR1/GATA4/NPPC	3
R-HSA-162909	R-HSA-162909	Host Interactions of HIV factors	9/251	116/8979	0.0051099361279518	0.0517013193887746	0.0439247116367361	PSMD1/PSMB10/PSMD2/PSMC5/PSMC2/RANGAP1/PSMD4/UBC/SLC25A5	9
R-HSA-1168372	R-HSA-1168372	Downstream signaling events of B Cell Receptor (BCR)	7/251	76/8979	0.00519637626344029	0.0517013193887746	0.0439247116367361	PSMD1/PSMB10/PSMD2/PSMC5/PSMC2/PSMD4/UBC	7
R-HSA-2871837	R-HSA-2871837	FCERI mediated NF-kB activation	7/251	76/8979	0.00519637626344029	0.0517013193887746	0.0439247116367361	PSMD1/PSMB10/PSMD2/PSMC5/PSMC2/PSMD4/UBC	7
R-HSA-5688426	R-HSA-5688426	Deubiquitination	14/251	234/8979	0.00595227940065129	0.0586299520964152	0.0498111802475556	OGT/AXIN2/PSMD1/PSMB10/RAD23B/PSMD2/PSMC5/VCP/USP3/STAMBPL1/PSMC2/PSMD4/RNF128/UBC	14
R-HSA-2173791	R-HSA-2173791	TGF-beta receptor signaling in EMT (epithelial to mesenchymal transition)	3/251	14/8979	0.00625203086478973	0.0592139461713258	0.0503073333755854	CGN/UBC/F11R	3
R-HSA-8935690	R-HSA-8935690	Digestion	3/251	14/8979	0.00625203086478973	0.0592139461713258	0.0503073333755854	PNLIPRP1/PNLIP/PNLIPRP2	3
R-HSA-8956320	R-HSA-8956320	Nucleotide biosynthesis	3/251	14/8979	0.00625203086478973	0.0592139461713258	0.0503073333755854	PPAT/GMPS/GART	3
R-HSA-9648895	R-HSA-9648895	Response of EIF2AK1 (HRI) to heme deficiency	3/251	14/8979	0.00625203086478973	0.0592139461713258	0.0503073333755854	EIF2S1/ATF3/ASNS	3
R-HSA-69206	R-HSA-69206	G1/S Transition	9/251	120/8979	0.0063674077051144	0.0596719687812693	0.0506964629239745	MCM5/AKT2/PSMD1/PSMB10/PSMD2/PSMC5/PSMC2/PSMD4/UBC	9
R-HSA-5632684	R-HSA-5632684	Hedgehog 'on' state	7/251	79/8979	0.0064215519703701	0.0596719687812693	0.0506964629239745	PSMD1/PSMB10/PSMD2/PSMC5/PSMC2/PSMD4/UBC	7
R-HSA-174143	R-HSA-174143	APC/C-mediated degradation of cell cycle proteins	7/251	81/8979	0.00735011606218872	0.0670357807523693	0.0569526536982459	PSMD1/PSMB10/PSMD2/PSMC5/PSMC2/PSMD4/UBC	7
R-HSA-453276	R-HSA-453276	Regulation of mitotic cell cycle	7/251	81/8979	0.00735011606218872	0.0670357807523693	0.0569526536982459	PSMD1/PSMB10/PSMD2/PSMC5/PSMC2/PSMD4/UBC	7
R-HSA-202424	R-HSA-202424	Downstream TCR signaling	7/251	82/8979	0.00785001893107186	0.0709382444688604	0.0602681318223286	PSMD1/PSMB10/PSMD2/PSMC5/PSMC2/PSMD4/UBC	7
R-HSA-9006925	R-HSA-9006925	Intracellular signaling by second messengers	16/251	293/8979	0.00803436267055431	0.0718491639724684	0.0610420361828612	EGR1/RNF2/AKT2/PSMD1/PSMB10/PSMD2/PSMC5/RBBP7/CAMKK2/PDGFA/NR4A1/PSMC2/ITPR1/PSMD4/UBC/KITLG	16
R-HSA-70263	R-HSA-70263	Gluconeogenesis	4/251	29/8979	0.00816965113189488	0.0718491639724684	0.0610420361828612	G6PC2/TPI1/GPI/PGK1	4
R-HSA-9772572	R-HSA-9772572	Early SARS-CoV-2 Infection Events	4/251	29/8979	0.00816965113189488	0.0718491639724684	0.0610420361828612	NRP1/HSPG2/VCP/GPC3	4
R-HSA-5610787	R-HSA-5610787	Hedgehog 'off' state	8/251	105/8979	0.00902374284817389	0.0786582894287724	0.066826973118754	PSMD1/PSMB10/PSMD2/TUBB4B/PSMC5/PSMC2/PSMD4/UBC	8
R-HSA-199220	R-HSA-199220	Vitamin B5 (pantothenate) metabolism	3/251	16/8979	0.00923011746081205	0.0797514534991216	0.0677557098923876	ENPP2/AASDHPPT/PANK1	3
R-HSA-9006934	R-HSA-9006934	Signaling by Receptor Tyrosine Kinases	23/251	489/8979	0.00985637863062899	0.084422025662344	0.0717237621176206	NRP1/EGR1/PDGFC/COL5A2/COL6A1/IGF1R/COL6A2/COL4A5/AKT2/HNRNPM/HSPB1/MAPK13/PCSK5/F3/SGK1/DUSP4/PDGFA/VAV3/ITPR1/POLR2G/UBC/RAP1A/KITLG	23
R-HSA-69002	R-HSA-69002	DNA Replication Pre-Initiation	8/251	108/8979	0.0106116554710493	0.0901075917153757	0.076554138833795	MCM5/PSMD1/PSMB10/PSMD2/PSMC5/PSMC2/PSMD4/UBC	8
R-HSA-69239	R-HSA-69239	Synthesis of DNA	8/251	110/8979	0.0117795996630638	0.0987242332194727	0.0838747159064717	MCM5/PSMD1/PSMB10/PSMD2/PSMC5/PSMC2/PSMD4/UBC	8
R-HSA-1257604	R-HSA-1257604	PIP3 activates AKT signaling	14/251	254/8979	0.0118435866631992	0.0987242332194727	0.0838747159064717	EGR1/RNF2/AKT2/PSMD1/PSMB10/PSMD2/PSMC5/RBBP7/PDGFA/NR4A1/PSMC2/PSMD4/UBC/KITLG	14
R-HSA-162906	R-HSA-162906	HIV Infection	12/251	204/8979	0.0119448174858135	0.0987242332194727	0.0838747159064717	PSMD1/PSMB10/PSMD2/PSMC5/PSMC2/RANGAP1/PSMD4/POLR2G/UBC/SLC25A5/GTF2E2/GTF2A1	12
R-HSA-157118	R-HSA-157118	Signaling by NOTCH	11/251	180/8979	0.0121275454005647	0.0987242332194727	0.0838747159064717	DLK1/TLE4/PSMD1/PSMB10/PSMD2/PSMC5/HEY1/RUNX1/PSMC2/PSMD4/UBC	11
R-HSA-201681	R-HSA-201681	TCF dependent signaling in response to WNT	11/251	180/8979	0.0121275454005647	0.0987242332194727	0.0838747159064717	WNT4/AXIN2/TLE4/AKT2/PSMD1/PSMB10/PSMD2/PSMC5/PSMC2/PSMD4/UBC	11
R-HSA-8963743	R-HSA-8963743	Digestion and absorption	3/251	18/8979	0.0129080485006322	0.10421662109117	0.0885409711648197	PNLIPRP1/PNLIP/PNLIPRP2	3
R-HSA-69481	R-HSA-69481	G2/M Checkpoints	9/251	135/8979	0.0132938768603885	0.106459095182786	0.0904461455199732	MCM5/PSMD1/PSMB10/PSMD2/PSMC5/PSMC2/PSMD4/UBC/RBBP8	9
R-HSA-453279	R-HSA-453279	Mitotic G1 phase and G1/S transition	9/251	136/8979	0.0139003256071514	0.110417909056808	0.0938094979429999	MCM5/AKT2/PSMD1/PSMB10/PSMD2/PSMC5/PSMC2/PSMD4/UBC	9
R-HSA-9006931	R-HSA-9006931	Signaling by Nuclear Receptors	13/251	234/8979	0.0141483758012119	0.11148920131355	0.094719652732324	GREB1/IGF1R/ALDH1A3/PRMT1/GNG2/AKT2/HSPB1/KDM3A/RUNX1/GNG12/POLR2G/CYP26B1/GTF2A1	13
R-HSA-5357801	R-HSA-5357801	Programmed Cell Death	11/251	186/8979	0.0151981633495842	0.118811038883654	0.100940182647614	OGT/AKT2/PSMD1/PSMB10/PSMD2/STK24/PSMC5/PSMC2/DAPK1/PSMD4/UBC	11
R-HSA-109581	R-HSA-109581	Apoptosis	10/251	162/8979	0.015380810896768	0.118947792959499	0.101056366981354	AKT2/PSMD1/PSMB10/PSMD2/STK24/PSMC5/PSMC2/DAPK1/PSMD4/UBC	10
R-HSA-6814122	R-HSA-6814122	Cooperation of PDCL (PhLP1) and TRiC/CCT in G-protein beta folding	4/251	35/8979	0.0158118310337256	0.118947792959499	0.101056366981354	CCT3/CCT8/GNG2/GNG12	4
R-HSA-422475	R-HSA-422475	Axon guidance	22/251	482/8979	0.0158304371506384	0.118947792959499	0.101056366981354	NRP1/COL5A2/COL6A1/COL6A2/DPYSL2/COL4A5/CAP1/PSMD1/MAPK13/PSMB10/PSMD2/HSPA8/TUBB4B/PSMC5/ROBO1/ACTR3/ETF1/VAV3/PSMC2/ARPC1B/PSMD4/UBC	22
R-HSA-5358351	R-HSA-5358351	Signaling by Hedgehog	9/251	139/8979	0.0158428071943186	0.118947792959499	0.101056366981354	PSMD1/PSMB10/PSMD2/TUBB4B/PSMC5/VCP/PSMC2/PSMD4/UBC	9
R-HSA-5689880	R-HSA-5689880	Ub-specific processing proteases	10/251	163/8979	0.0159971104123779	0.118947792959499	0.101056366981354	AXIN2/PSMD1/PSMB10/PSMD2/PSMC5/USP3/PSMC2/PSMD4/RNF128/UBC	10
R-HSA-3000178	R-HSA-3000178	ECM proteoglycans	6/251	73/8979	0.0160609710290491	0.118947792959499	0.101056366981354	TGFB2/HSPG2/COL5A2/COL6A1/COL6A2/COL4A5	6
R-HSA-9009391	R-HSA-9009391	Extra-nuclear estrogen signaling	6/251	73/8979	0.0160609710290491	0.118947792959499	0.101056366981354	IGF1R/PRMT1/GNG2/AKT2/HSPB1/GNG12	6
R-HSA-5668541	R-HSA-5668541	TNFR2 non-canonical NF-kB pathway	7/251	96/8979	0.0177490971499778	0.130469109647225	0.110844715115729	PSMD1/PSMB10/PSMD2/PSMC5/PSMC2/PSMD4/UBC	7
R-HSA-216083	R-HSA-216083	Integrin cell surface interactions	6/251	76/8979	0.0192581134746108	0.140512902018457	0.11937777943326	HSPG2/COL5A2/COL6A1/COL6A2/COL4A5/F11R	6
R-HSA-1442490	R-HSA-1442490	Collagen degradation	5/251	56/8979	0.0196646739884332	0.141222617455931	0.119980743657456	COL5A2/COL6A1/COL6A2/COL4A5/MMP15	5
R-HSA-389960	R-HSA-389960	Formation of tubulin folding intermediates by CCT/TriC	3/251	21/8979	0.0197855037653994	0.141222617455931	0.119980743657456	CCT3/CCT8/TUBB4B	3
R-HSA-452723	R-HSA-452723	Transcriptional regulation of pluripotent stem cells	3/251	21/8979	0.0197855037653994	0.141222617455931	0.119980743657456	NR6A1/NR5A1/KLF4	3
R-HSA-8948216	R-HSA-8948216	Collagen chain trimerization	4/251	38/8979	0.0208924223000475	0.148050618457171	0.125781716990063	COL5A2/COL6A1/COL6A2/COL4A5	4
R-HSA-8939211	R-HSA-8939211	ESR-mediated signaling	10/251	171/8979	0.0216072952127405	0.151737535559885	0.128914069751652	GREB1/IGF1R/PRMT1/GNG2/AKT2/HSPB1/RUNX1/GNG12/POLR2G/GTF2A1	10
R-HSA-8957275	R-HSA-8957275	Post-translational protein phosphorylation	7/251	100/8979	0.0217208045826841	0.151737535559885	0.128914069751652	LGALS1/SPARCL1/TIMP1/HSP90B1/PDIA6/GPC3/CALU	7
R-HSA-9013418	R-HSA-9013418	RHOBTB2 GTPase cycle	3/251	22/8979	0.0224466217835805	0.155703679273428	0.132283649502939	MSI2/RBMX/TXNL1	3
R-HSA-419037	R-HSA-419037	NCAM1 interactions	4/251	39/8979	0.0227837752401026	0.15693719308742	0.133331625438952	COL5A2/COL6A1/COL6A2/COL4A5	4
R-HSA-195721	R-HSA-195721	Signaling by WNT	14/251	277/8979	0.0233905656683492	0.159997966550861	0.135932015397205	WNT4/AXIN2/TLE4/GNG2/AKT2/PSMD1/PSMB10/PSMD2/PSMC5/GNG12/PSMC2/ITPR1/PSMD4/UBC	14
R-HSA-381676	R-HSA-381676	Glucagon-like Peptide-1 (GLP1) regulates insulin secretion	4/251	40/8979	0.0247761307994118	0.168306819568418	0.142991099713484	GNG2/GNG12/ITPR1/RAP1A	4
R-HSA-418592	R-HSA-418592	ADP signalling through P2Y purinoceptor 1	3/251	23/8979	0.0252928029270853	0.170625304717288	0.144960851990643	GNG2/PLA2G4A/GNG12	3
R-HSA-390466	R-HSA-390466	Chaperonin-mediated protein folding	6/251	81/8979	0.0255057720920748	0.170625304717288	0.144960851990643	CCT3/CCT8/GNG2/TUBB4B/GNG12/FKBP9	6
R-HSA-69242	R-HSA-69242	S Phase	9/251	151/8979	0.0256371016224961	0.170625304717288	0.144960851990643	MCM5/AKT2/PSMD1/PSMB10/PSMD2/PSMC5/PSMC2/PSMD4/UBC	9
R-HSA-5621481	R-HSA-5621481	C-type lectin receptors (CLRs)	8/251	127/8979	0.0258153916666577	0.170658797259448	0.144989306782005	PSMD1/PSMB10/PSMD2/PSMC5/PSMC2/ITPR1/PSMD4/UBC	8
R-HSA-202403	R-HSA-202403	TCR signaling	7/251	104/8979	0.0262711062041151	0.172513597407022	0.146565118822958	PSMD1/PSMB10/PSMD2/PSMC5/PSMC2/PSMD4/UBC	7
R-HSA-1650814	R-HSA-1650814	Collagen biosynthesis and modifying enzymes	5/251	61/8979	0.0273978499138943	0.178721073941628	0.151838903322035	COL5A2/COL6A1/COL6A2/COL4A5/P4HA1	5
R-HSA-69275	R-HSA-69275	G2/M Transition	10/251	178/8979	0.0275889936389947	0.178783939042169	0.151892312624659	PSMD1/PSMB10/PHLDA1/PSMD2/TUBB4B/PSMC5/HAUS7/PSMC2/PSMD4/UBC	10
R-HSA-9679506	R-HSA-9679506	SARS-CoV Infections	16/251	339/8979	0.0282006272010963	0.17999273256207	0.152919286547524	COMT/NRP1/HSPG2/FXYD1/PRMT1/AKT2/IFNGR2/FXYD6/RBBP7/VCP/RUNX1/RPN2/GPC3/UBC/IFNAR1/BST2	16
R-HSA-191273	R-HSA-191273	Cholesterol biosynthesis	3/251	24/8979	0.0283237294894629	0.17999273256207	0.152919286547524	MSMO1/FDPS/IDI1	3
R-HSA-392451	R-HSA-392451	G beta:gamma signalling through PI3Kgamma	3/251	24/8979	0.0283237294894629	0.17999273256207	0.152919286547524	GNG2/AKT2/GNG12	3
R-HSA-9020702	R-HSA-9020702	Interleukin-1 signaling	7/251	106/8979	0.0287737523120462	0.181680423252343	0.154353124750855	PSMD1/PSMB10/PSMD2/PSMC5/PSMC2/PSMD4/UBC	7
R-HSA-453274	R-HSA-453274	Mitotic G2-G2/M phases	10/251	180/8979	0.0294961237807721	0.183660842580783	0.156035661075846	PSMD1/PSMB10/PHLDA1/PSMD2/TUBB4B/PSMC5/HAUS7/PSMC2/PSMD4/UBC	10
R-HSA-381119	R-HSA-381119	Unfolded Protein Response (UPR)	6/251	84/8979	0.0298368977628104	0.183660842580783	0.156035661075846	EIF2S1/HSP90B1/PDIA6/XBP1/ATF3/ASNS	6
R-HSA-196108	R-HSA-196108	Pregnenolone biosynthesis	2/251	10/8979	0.0302061487290222	0.183660842580783	0.156035661075846	FDX1/CYP11A1	2
R-HSA-381183	R-HSA-381183	ATF6 (ATF6-alpha) activates chaperone genes	2/251	10/8979	0.0302061487290222	0.183660842580783	0.156035661075846	HSP90B1/XBP1	2
R-HSA-390450	R-HSA-390450	Folding of actin by CCT/TriC	2/251	10/8979	0.0302061487290222	0.183660842580783	0.156035661075846	CCT3/CCT8	2
R-HSA-9690406	R-HSA-9690406	Transcriptional regulation of testis differentiation	2/251	10/8979	0.0302061487290222	0.183660842580783	0.156035661075846	GATA4/NR5A1	2
R-HSA-71387	R-HSA-71387	Metabolism of carbohydrates	13/251	261/8979	0.0313960501681445	0.189424061657044	0.160932010705157	HSPG2/G6PC2/ADPGK/TPI1/GPI/PFKL/GPC3/HK1/UBC/PKM/TKT/PGK1/HS6ST1	13
R-HSA-389957	R-HSA-389957	Prefoldin mediated transfer of substrate to CCT/TriC	3/251	25/8979	0.0315386254941678	0.189424061657044	0.160932010705157	CCT3/CCT8/TUBB4B	3
R-HSA-391251	R-HSA-391251	Protein folding	6/251	86/8979	0.0329772921874419	0.196864441240183	0.167253252242528	CCT3/CCT8/GNG2/TUBB4B/GNG12/FKBP9	6
R-HSA-8878171	R-HSA-8878171	Transcriptional regulation by RUNX1	10/251	184/8979	0.0335879349372748	0.199204733537214	0.169241531565145	PRMT1/RNF2/PSMD1/PSMB10/PSMD2/PSMC5/RUNX1/PSMC2/PSMD4/UBC	10
R-HSA-73893	R-HSA-73893	DNA Damage Bypass	4/251	44/8979	0.0337737974626545	0.199204733537214	0.169241531565145	UBE2L6/VCP/UBC/CUL4B	4
R-HSA-69306	R-HSA-69306	DNA Replication	8/251	134/8979	0.0340576614962411	0.199683312939271	0.169648125874134	MCM5/PSMD1/PSMB10/PSMD2/PSMC5/PSMC2/PSMD4/UBC	8
R-HSA-5579029	R-HSA-5579029	Metabolic disorders of biological oxidation enzymes	3/251	26/8979	0.0349362914167286	0.203622763582708	0.1729950275696	FDX1/CYP11A1/CYP26B1	3
R-HSA-381426	R-HSA-381426	Regulation of Insulin-like Growth Factor (IGF) transport and uptake by Insulin-like Growth Factor Binding Proteins (IGFBPs)	7/251	111/8979	0.0357239505436788	0.205632772498168	0.174702702790322	LGALS1/SPARCL1/TIMP1/HSP90B1/PDIA6/GPC3/CALU	7
R-HSA-2453864	R-HSA-2453864	Retinoid cycle disease events	2/251	11/8979	0.0362485289566808	0.205632772498168	0.174702702790322	RBP1/STRA6	2
R-HSA-2474795	R-HSA-2474795	Diseases associated with visual transduction	2/251	11/8979	0.0362485289566808	0.205632772498168	0.174702702790322	RBP1/STRA6	2
R-HSA-9675143	R-HSA-9675143	Diseases of the neuronal system	2/251	11/8979	0.0362485289566808	0.205632772498168	0.174702702790322	RBP1/STRA6	2
R-HSA-2187338	R-HSA-2187338	Visual phototransduction	6/251	88/8979	0.0363249770707424	0.205632772498168	0.174702702790322	HSPG2/RBP1/STRA6/GPC3/LPL/PNLIP	6
R-HSA-5619115	R-HSA-5619115	Disorders of transmembrane transporters	9/251	162/8979	0.0378349961411159	0.212956978279995	0.180925244704885	PSMD1/PSMB10/PSMD2/PSMC5/VCP/PSMC2/PSMD4/HK1/UBC	9
R-HSA-9679191	R-HSA-9679191	Potential therapeutics for SARS	6/251	89/8979	0.0380777129174822	0.213105381952954	0.181051326372	COMT/FXYD1/IFNGR2/FXYD6/RBBP7/IFNAR1	6
R-HSA-2022928	R-HSA-2022928	HS-GAG biosynthesis	3/251	27/8979	0.0385151370934719	0.214335649926948	0.182096544688137	HSPG2/GPC3/HS6ST1	3
R-HSA-211945	R-HSA-211945	Phase I - Functionalization of compounds	5/251	68/8979	0.041105547513861	0.227466091579512	0.193251982693788	CMBL/ALDH1B1/FDX1/CYP11A1/CYP26B1	5
R-HSA-3371497	R-HSA-3371497	HSP90 chaperone cycle for steroid hormone receptors (SHR) in the presence of ligand	4/251	47/8979	0.0416179195462524	0.229014808676305	0.194567750892506	STIP1/DNAJA2/HSPA8/TUBB4B	4
R-HSA-389958	R-HSA-389958	Cooperation of Prefoldin and TriC/CCT in actin and tubulin folding	3/251	28/8979	0.0422732128968682	0.231153528863205	0.196384777393799	CCT3/CCT8/TUBB4B	3
R-HSA-1358803	R-HSA-1358803	Downregulation of ERBB2:ERBB3 signaling	2/251	12/8979	0.0427106012721861	0.231153528863205	0.196384777393799	AKT2/UBC	2
R-HSA-381033	R-HSA-381033	ATF6 (ATF6-alpha) activates chaperones	2/251	12/8979	0.0427106012721861	0.231153528863205	0.196384777393799	HSP90B1/XBP1	2
R-HSA-8951664	R-HSA-8951664	Neddylation	11/251	219/8979	0.0433472825745053	0.233317340633266	0.198223121350197	PSMD1/PSMB10/PSMD2/OBSL1/PSMC5/RBBP7/VCP/PSMC2/PSMD4/UBC/CUL4B	11
R-HSA-196854	R-HSA-196854	Metabolism of vitamins and cofactors	9/251	168/8979	0.0459324745977057	0.245888518906196	0.208903417077666	ENPP2/HSPG2/RBP1/AASDHPPT/GPC3/IDH1/LPL/PANK1/PNLIP	9
R-HSA-4090294	R-HSA-4090294	SUMOylation of intracellular receptors	3/251	29/8979	0.0462082392543652	0.246027652246214	0.209021622800684	THRA/NR4A2/NR5A1	3
R-HSA-446652	R-HSA-446652	Interleukin-1 family signaling	8/251	143/8979	0.0470640811536125	0.249237203958647	0.211748412660566	PTPN13/PSMD1/PSMB10/PSMD2/PSMC5/PSMC2/PSMD4/UBC	8
R-HSA-5578775	R-HSA-5578775	Ion homeostasis	4/251	49/8979	0.0473725732603392	0.249529329740289	0.211996598603826	FXYD1/FXYD6/ITPR1/STIM1	4
R-HSA-203615	R-HSA-203615	eNOS activation	2/251	13/8979	0.0495643798477601	0.256952179737072	0.218302947251907	CYGB/DDAH2	2
R-HSA-3656237	R-HSA-3656237	Defective EXT2 causes exostoses 2	2/251	13/8979	0.0495643798477601	0.256952179737072	0.218302947251907	HSPG2/GPC3	2
R-HSA-3656253	R-HSA-3656253	Defective EXT1 causes exostoses 1, TRPS2 and CHDS	2/251	13/8979	0.0495643798477601	0.256952179737072	0.218302947251907	HSPG2/GPC3	2
R-HSA-381042	R-HSA-381042	PERK regulates gene expression	3/251	30/8979	0.0503176345844922	0.259491466312696	0.220460289306538	EIF2S1/ATF3/ASNS	3
R-HSA-5576891	R-HSA-5576891	Cardiac conduction	7/251	120/8979	0.0508595017641607	0.260919839779679	0.221673815254977	FXYD1/NPR1/FXYD6/ITPR1/GATA4/STIM1/NPPC	7
R-HSA-422356	R-HSA-422356	Regulation of insulin secretion	5/251	73/8979	0.0530447947459109	0.270720843651411	0.230000609888187	MARCKS/GNG2/GNG12/ITPR1/RAP1A	5
R-HSA-392518	R-HSA-392518	Signal amplification	3/251	31/8979	0.0545985417210561	0.275792633821745	0.234309531272548	GNG2/PLA2G4A/GNG12	3
R-HSA-397795	R-HSA-397795	G-protein beta:gamma signalling	3/251	31/8979	0.0545985417210561	0.275792633821745	0.234309531272548	GNG2/AKT2/GNG12	3
R-HSA-2467813	R-HSA-2467813	Separation of Sister Chromatids	9/251	174/8979	0.0551135793188449	0.276973855250318	0.235313080335562	PSMD1/PSMB10/PSMD2/TUBB4B/PSMC5/PSMC2/RANGAP1/PSMD4/UBC	9
R-HSA-8953750	R-HSA-8953750	Transcriptional Regulation by E2F6	3/251	32/8979	0.05904785289339	0.29523926446695	0.25083111434809	RNF2/RBBP7/RBBP8	3
R-HSA-428157	R-HSA-428157	Sphingolipid metabolism	5/251	76/8979	0.0610810336993839	0.303862718150975	0.258157478952739	GM2A/VAPA/PSAP/SGMS1/ALDH3B1	5
R-HSA-5663202	R-HSA-5663202	Diseases of signal transduction by growth factor receptors and second messengers	17/251	406/8979	0.0624820695603048	0.309270545311057	0.262751892623339	AKT2/PSMD1/PSMB10/PSMD2/GCC2/SND1/PSMC5/HEY1/VCP/PDGFA/NR4A1/PSMC2/PSMD4/POLR2G/UBC/RAP1A/KITLG	17
R-HSA-9033241	R-HSA-9033241	Peroxisomal protein import	4/251	54/8979	0.0635840326745011	0.313151360921918	0.266048978822254	GSTK1/UBC/NUDT19/IDH1	4
R-HSA-139853	R-HSA-139853	Elevation of cytosolic Ca2+ levels	2/251	15/8979	0.0643411953618222	0.313742957581163	0.26655159099869	ITPR1/STIM1	2
R-HSA-5365859	R-HSA-5365859	RA biosynthesis pathway	2/251	15/8979	0.0643411953618222	0.313742957581163	0.26655159099869	ALDH1A3/CYP26B1	2
R-HSA-166520	R-HSA-166520	Signaling by NTRKs	7/251	127/8979	0.065072257020002	0.31574469539262	0.268252239206127	EGR1/MAPK13/PCSK5/F3/SGK1/DUSP4/RAP1A	7
R-HSA-163685	R-HSA-163685	Integration of energy metabolism	6/251	102/8979	0.0658042160760084	0.316181233340821	0.268623115688969	MARCKS/GNG2/GNG12/ITPR1/RAP1A/TKT	6
R-HSA-194138	R-HSA-194138	Signaling by VEGF	6/251	102/8979	0.0658042160760084	0.316181233340821	0.268623115688969	NRP1/AKT2/HSPB1/MAPK13/VAV3/ITPR1	6
R-HSA-2022090	R-HSA-2022090	Assembly of collagen fibrils and other multimeric structures	4/251	55/8979	0.0671346712990798	0.321007482763378	0.272723429117698	COL5A2/COL6A1/COL6A2/COL4A5	4
R-HSA-532668	R-HSA-532668	N-glycan trimming in the ER and Calnexin/Calreticulin cycle	3/251	34/8979	0.0684381435333091	0.321007482763378	0.272723429117698	RAD23B/VCP/UBC	3
R-HSA-6804757	R-HSA-6804757	Regulation of TP53 Degradation	3/251	34/8979	0.0684381435333091	0.321007482763378	0.272723429117698	AKT2/SGK1/UBC	3
R-HSA-9692916	R-HSA-9692916	SARS-CoV-1 activates/modulates innate immune responses	3/251	34/8979	0.0684381435333091	0.321007482763378	0.272723429117698	RUNX1/UBC/BST2	3
R-HSA-9706574	R-HSA-9706574	RHOBTB GTPase Cycle	3/251	34/8979	0.0684381435333091	0.321007482763378	0.272723429117698	MSI2/RBMX/TXNL1	3
R-HSA-449147	R-HSA-449147	Signaling by Interleukins	17/251	412/8979	0.0695639301251777	0.323718973504184	0.275027073401898	IL6ST/PTPN13/STXBP2/HNRNPDL/TIMP1/PSMD1/PSMB10/PSMD2/HSPA8/PSMC5/HMOX1/DUSP4/HSP90B1/PSMC2/PSMD4/UBC/CEBPD	17
R-HSA-5684996	R-HSA-5684996	MAPK1/MAPK3 signaling	12/251	266/8979	0.0696735252618142	0.323718973504184	0.275027073401898	IL6ST/PSMD1/PSMB10/PSMD2/PSMC5/DUSP4/PDGFA/PSMC2/PSMD4/UBC/RAP1A/KITLG	12
R-HSA-3000171	R-HSA-3000171	Non-integrin membrane-ECM interactions	4/251	56/8979	0.070786209553745	0.327344677983281	0.278107420781948	HSPG2/COL5A2/COL4A5/PDGFA	4
R-HSA-399956	R-HSA-399956	CRMPs in Sema3A signaling	2/251	16/8979	0.072214206490538	0.330841829735721	0.281078551578838	NRP1/DPYSL2	2
R-HSA-8876725	R-HSA-8876725	Protein methylation	2/251	16/8979	0.072214206490538	0.330841829735721	0.281078551578838	HSPA8/VCP	2
R-HSA-110313	R-HSA-110313	Translesion synthesis by Y family DNA polymerases bypasses lesions on DNA template	3/251	35/8979	0.073371860330145	0.331519644152261	0.281654413145656	UBE2L6/VCP/UBC	3
R-HSA-5689896	R-HSA-5689896	Ovarian tumor domain proteases	3/251	35/8979	0.073371860330145	0.331519644152261	0.281654413145656	VCP/RNF128/UBC	3
R-HSA-6806003	R-HSA-6806003	Regulation of TP53 Expression and Degradation	3/251	35/8979	0.073371860330145	0.331519644152261	0.281654413145656	AKT2/SGK1/UBC	3
R-HSA-5683057	R-HSA-5683057	MAPK family signaling cascades	13/251	300/8979	0.0777530351301137	0.346558763367608	0.294431436684209	IL6ST/PSMD1/HSPB1/PSMB10/PSMD2/PSMC5/DUSP4/PDGFA/PSMC2/PSMD4/UBC/RAP1A/KITLG	13
R-HSA-977225	R-HSA-977225	Amyloid fiber formation	4/251	58/8979	0.0783878533260362	0.346558763367608	0.294431436684209	UBE2L6/HSPG2/SORL1/UBC	4
R-HSA-390471	R-HSA-390471	Association of TriC/CCT with target proteins during biosynthesis	3/251	36/8979	0.0784594966811946	0.346558763367608	0.294431436684209	CCT3/CCT8/FKBP9	3
R-HSA-5696394	R-HSA-5696394	DNA Damage Recognition in GG-NER	3/251	36/8979	0.0784594966811946	0.346558763367608	0.294431436684209	RAD23B/UBC/CUL4B	3
R-HSA-9646399	R-HSA-9646399	Aggrephagy	3/251	36/8979	0.0784594966811946	0.346558763367608	0.294431436684209	TUBB4B/VCP/UBC	3
R-HSA-1474290	R-HSA-1474290	Collagen formation	5/251	82/8979	0.0791066112339713	0.347857196720811	0.295534567344959	COL5A2/COL6A1/COL6A2/COL4A5/P4HA1	5
R-HSA-202131	R-HSA-202131	Metabolism of nitric oxide: NOS3 activation and regulation	2/251	17/8979	0.0803787845976455	0.35032346384372	0.2976298731026	CYGB/DDAH2	2
R-HSA-8964315	R-HSA-8964315	G beta:gamma signalling through BTK	2/251	17/8979	0.0803787845976455	0.35032346384372	0.2976298731026	GNG2/GNG12	2
R-HSA-187037	R-HSA-187037	Signaling by NTRK1 (TRKA)	6/251	108/8979	0.0817489814344912	0.354258814743765	0.300973291713912	EGR1/MAPK13/F3/SGK1/DUSP4/RAP1A	6
R-HSA-198725	R-HSA-198725	Nuclear Events (kinase and transcription factor activation)	4/251	59/8979	0.0823356629868808	0.354258814743765	0.300973291713912	EGR1/F3/SGK1/DUSP4	4
R-HSA-418346	R-HSA-418346	Platelet homeostasis	5/251	83/8979	0.0823606787576876	0.354258814743765	0.300973291713912	GNG2/PLA2G4A/GNG12/ITPR1/STIM1	5
R-HSA-913531	R-HSA-913531	Interferon Signaling	7/251	135/8979	0.083992417681897	0.359706658333342	0.305601702778527	EGR1/UBE2L6/IFNGR2/EIF4A1/UBC/IFNAR1/BST2	7
R-HSA-375165	R-HSA-375165	NCAM signaling for neurite out-growth	4/251	60/8979	0.0863797890241203	0.365922352483258	0.310882468847652	COL5A2/COL6A1/COL6A2/COL4A5	4
R-HSA-8852135	R-HSA-8852135	Protein ubiquitination	4/251	60/8979	0.0863797890241203	0.365922352483258	0.310882468847652	VCP/UBA1/UBC/RNF181	4
R-HSA-211859	R-HSA-211859	Biological oxidations	7/251	136/8979	0.0865582823640601	0.365922352483258	0.310882468847652	COMT/CMBL/GSTK1/ALDH1B1/FDX1/CYP11A1/CYP26B1	7
R-HSA-110320	R-HSA-110320	Translesion Synthesis by POLH	2/251	18/8979	0.088812626609772	0.368672552807894	0.313219000248224	VCP/UBC	2
R-HSA-392851	R-HSA-392851	Prostacyclin signalling through prostacyclin receptor	2/251	18/8979	0.088812626609772	0.368672552807894	0.313219000248224	GNG2/GNG12	2
R-HSA-8963889	R-HSA-8963889	Assembly of active LPL and LIPC lipase complexes	2/251	18/8979	0.088812626609772	0.368672552807894	0.313219000248224	PCSK5/LPL	2
R-HSA-111885	R-HSA-111885	Opioid Signalling	5/251	85/8979	0.089078939783761	0.368672552807894	0.313219000248224	GNG2/PLA2G4A/CAMKK2/GNG12/ITPR1	5
R-HSA-9031628	R-HSA-9031628	NGF-stimulated transcription	3/251	38/8979	0.0890802716429225	0.368672552807894	0.313219000248224	EGR1/F3/SGK1	3
R-HSA-71291	R-HSA-71291	Metabolism of amino acids and derivatives	13/251	309/8979	0.092684916490702	0.379856832925309	0.322721006866814	PCBD1/SLC25A21/KYAT3/PSMD1/PSMB10/PSMD2/PSMC5/PSMC2/PSMD4/GLUL/DCT/SERINC3/ASNS	13
R-HSA-1660661	R-HSA-1660661	Sphingolipid de novo biosynthesis	3/251	39/8979	0.0946049796764909	0.379856832925309	0.322721006866814	VAPA/SGMS1/ALDH3B1	3
R-HSA-211897	R-HSA-211897	Cytochrome P450 - arranged by substrate type	3/251	39/8979	0.0946049796764909	0.379856832925309	0.322721006866814	FDX1/CYP11A1/CYP26B1	3
R-HSA-5696395	R-HSA-5696395	Formation of Incision Complex in GG-NER	3/251	39/8979	0.0946049796764909	0.379856832925309	0.322721006866814	RAD23B/UBC/CUL4B	3
R-HSA-9696264	R-HSA-9696264	RND3 GTPase cycle	3/251	39/8979	0.0946049796764909	0.379856832925309	0.322721006866814	PTPN13/RBMX/TXNL1	3
R-HSA-9696270	R-HSA-9696270	RND2 GTPase cycle	3/251	39/8979	0.0946049796764909	0.379856832925309	0.322721006866814	PTPN13/RBMX/TXNL1	3
R-HSA-170834	R-HSA-170834	Signaling by TGF-beta Receptor Complex	5/251	87/8979	0.0960735301153307	0.379856832925309	0.322721006866814	TGFB2/CGN/TGIF1/UBC/F11R	5
R-HSA-983168	R-HSA-983168	Antigen processing: Ubiquitination & Proteasome degradation	12/251	282/8979	0.0971813169605442	0.379856832925309	0.322721006866814	UBE2L6/PSMD1/PSMB10/PSMD2/RLIM/PSMC5/UBA1/RNF19B/PSMC2/PSMD4/MEX3C/UBC	12
R-HSA-3560783	R-HSA-3560783	Defective B4GALT7 causes EDS, progeroid type	2/251	19/8979	0.0974944397541406	0.379856832925309	0.322721006866814	HSPG2/GPC3	2
R-HSA-3560801	R-HSA-3560801	Defective B3GAT3 causes JDSSDHD	2/251	19/8979	0.0974944397541406	0.379856832925309	0.322721006866814	HSPG2/GPC3	2
R-HSA-418217	R-HSA-418217	G beta:gamma signalling through PLC beta	2/251	19/8979	0.0974944397541406	0.379856832925309	0.322721006866814	GNG2/GNG12	2
R-HSA-4420332	R-HSA-4420332	Defective B3GALT6 causes EDSP2 and SEMDJL1	2/251	19/8979	0.0974944397541406	0.379856832925309	0.322721006866814	HSPG2/GPC3	2
R-HSA-6804115	R-HSA-6804115	TP53 regulates transcription of additional cell cycle genes whose exact role in the p53 pathway remain uncertain	2/251	19/8979	0.0974944397541406	0.379856832925309	0.322721006866814	BTG2/RGCC	2
R-HSA-8964616	R-HSA-8964616	G beta:gamma signalling through CDC42	2/251	19/8979	0.0974944397541406	0.379856832925309	0.322721006866814	GNG2/GNG12	2
R-HSA-9006936	R-HSA-9006936	Signaling by TGFB family members	6/251	114/8979	0.0996614942546445	0.379856832925309	0.322721006866814	TGFB2/CGN/TGIF1/UBC/F11R/BMP2	6
R-HSA-167161	R-HSA-167161	HIV Transcription Initiation	3/251	40/8979	0.100266778234092	0.379856832925309	0.322721006866814	POLR2G/GTF2E2/GTF2A1	3
R-HSA-167162	R-HSA-167162	RNA Polymerase II HIV Promoter Escape	3/251	40/8979	0.100266778234092	0.379856832925309	0.322721006866814	POLR2G/GTF2E2/GTF2A1	3
R-HSA-73776	R-HSA-73776	RNA Polymerase II Promoter Escape	3/251	40/8979	0.100266778234092	0.379856832925309	0.322721006866814	POLR2G/GTF2E2/GTF2A1	3
R-HSA-73779	R-HSA-73779	RNA Polymerase II Transcription Pre-Initiation And Promoter Opening	3/251	40/8979	0.100266778234092	0.379856832925309	0.322721006866814	POLR2G/GTF2E2/GTF2A1	3
R-HSA-75953	R-HSA-75953	RNA Polymerase II Transcription Initiation	3/251	40/8979	0.100266778234092	0.379856832925309	0.322721006866814	POLR2G/GTF2E2/GTF2A1	3
R-HSA-76042	R-HSA-76042	RNA Polymerase II Transcription Initiation And Promoter Clearance	3/251	40/8979	0.100266778234092	0.379856832925309	0.322721006866814	POLR2G/GTF2E2/GTF2A1	3
R-HSA-909733	R-HSA-909733	Interferon alpha/beta signaling	3/251	40/8979	0.100266778234092	0.379856832925309	0.322721006866814	EGR1/IFNAR1/BST2	3
R-HSA-3769402	R-HSA-3769402	Deactivation of the beta-catenin transactivating complex	3/251	41/8979	0.106061220243278	0.388177201219645	0.329789874399805	TLE4/AKT2/UBC	3
R-HSA-2024096	R-HSA-2024096	HS-GAG degradation	2/251	20/8979	0.10640390287239	0.388177201219645	0.329789874399805	HSPG2/GPC3	2
R-HSA-2453902	R-HSA-2453902	The canonical retinoid cycle in rods (twilight vision)	2/251	20/8979	0.10640390287239	0.388177201219645	0.329789874399805	RBP1/STRA6	2
R-HSA-388844	R-HSA-388844	Receptor-type tyrosine-protein phosphatases	2/251	20/8979	0.10640390287239	0.388177201219645	0.329789874399805	PTPRD/PPFIBP2	2
R-HSA-500657	R-HSA-500657	Presynaptic function of Kainate receptors	2/251	20/8979	0.10640390287239	0.388177201219645	0.329789874399805	GNG2/GNG12	2
R-HSA-73980	R-HSA-73980	RNA Polymerase III Transcription Termination	2/251	20/8979	0.10640390287239	0.388177201219645	0.329789874399805	NFIB/SSB	2
R-HSA-9609523	R-HSA-9609523	Insertion of tail-anchored proteins into the endoplasmic reticulum membrane	2/251	20/8979	0.10640390287239	0.388177201219645	0.329789874399805	VAPA/HMOX1	2
R-HSA-9613829	R-HSA-9613829	Chaperone Mediated Autophagy	2/251	20/8979	0.10640390287239	0.388177201219645	0.329789874399805	HSPA8/UBC	2
R-HSA-9637690	R-HSA-9637690	Response of Mtb to phagocytosis	2/251	20/8979	0.10640390287239	0.388177201219645	0.329789874399805	UBC/PGK1	2
R-HSA-9748787	R-HSA-9748787	Azathioprine ADME	2/251	20/8979	0.10640390287239	0.388177201219645	0.329789874399805	GMPS/VAV3	2
R-HSA-5673001	R-HSA-5673001	RAF/MAP kinase cascade	11/251	260/8979	0.112370738108876	0.408432387591303	0.346998395014786	PSMD1/PSMB10/PSMD2/PSMC5/DUSP4/PDGFA/PSMC2/PSMD4/UBC/RAP1A/KITLG	11
R-HSA-211976	R-HSA-211976	Endogenous sterols	2/251	21/8979	0.115521629094178	0.415287608240021	0.352822493775919	FDX1/CYP11A1	2
R-HSA-392170	R-HSA-392170	ADP signalling through P2Y purinoceptor 12	2/251	21/8979	0.115521629094178	0.415287608240021	0.352822493775919	GNG2/GNG12	2
R-HSA-5620922	R-HSA-5620922	BBSome-mediated cargo-targeting to cilium	2/251	21/8979	0.115521629094178	0.415287608240021	0.352822493775919	CCT3/CCT8	2
R-HSA-1980143	R-HSA-1980143	Signaling by NOTCH1	4/251	67/8979	0.117262206926086	0.420011904807979	0.356836189497562	DLK1/TLE4/HEY1/UBC	4
R-HSA-4420097	R-HSA-4420097	VEGFA-VEGFR2 Pathway	5/251	93/8979	0.118659612337551	0.423477239682928	0.359780289124155	AKT2/HSPB1/MAPK13/VAV3/ITPR1	5
R-HSA-2122947	R-HSA-2122947	NOTCH1 Intracellular Domain Regulates Transcription	3/251	44/8979	0.12419500607883	0.434475946564875	0.369124635339648	TLE4/HEY1/UBC	3
R-HSA-8866654	R-HSA-8866654	E3 ubiquitin ligases ubiquitinate target proteins	3/251	44/8979	0.12419500607883	0.434475946564875	0.369124635339648	VCP/UBC/RNF181	3
R-HSA-112409	R-HSA-112409	RAF-independent MAPK1/3 activation	2/251	22/8979	0.124829129825238	0.434475946564875	0.369124635339648	IL6ST/DUSP4	2
R-HSA-202040	R-HSA-202040	G-protein activation	2/251	22/8979	0.124829129825238	0.434475946564875	0.369124635339648	GNG2/GNG12	2
R-HSA-428930	R-HSA-428930	Thromboxane signalling through TP receptor	2/251	22/8979	0.124829129825238	0.434475946564875	0.369124635339648	GNG2/GNG12	2
R-HSA-5689901	R-HSA-5689901	Metalloprotease DUBs	2/251	22/8979	0.124829129825238	0.434475946564875	0.369124635339648	STAMBPL1/UBC	2
R-HSA-9013422	R-HSA-9013422	RHOBTB1 GTPase cycle	2/251	22/8979	0.124829129825238	0.434475946564875	0.369124635339648	RBMX/TXNL1	2
R-HSA-174824	R-HSA-174824	Plasma lipoprotein assembly, remodeling, and clearance	4/251	69/8979	0.126863448227619	0.440001748254242	0.373819278506142	PCSK5/SOAT1/UBC/LPL	4
R-HSA-445717	R-HSA-445717	Aquaporin-mediated transport	3/251	45/8979	0.13047439723119	0.450937829027094	0.383110418462773	GNG2/AQP5/GNG12	3
R-HSA-1592389	R-HSA-1592389	Activation of Matrix Metalloproteinases	2/251	23/8979	0.134308780006015	0.460955220578134	0.391621053015888	TIMP1/MMP15	2
R-HSA-8940973	R-HSA-8940973	RUNX2 regulates osteoblast differentiation	2/251	23/8979	0.134308780006015	0.460955220578134	0.391621053015888	MAF/HEY1	2
R-HSA-68882	R-HSA-68882	Mitotic Anaphase	9/251	212/8979	0.139730835141935	0.474196079697164	0.402870300143463	PSMD1/PSMB10/PSMD2/TUBB4B/PSMC5/PSMC2/RANGAP1/PSMD4/UBC	9
R-HSA-9658195	R-HSA-9658195	Leishmania infection	7/251	154/8979	0.140125848587295	0.474196079697164	0.402870300143463	GNG2/ACTR3/HMOX1/VAV3/GNG12/ARPC1B/ITPR1	7
R-HSA-9663891	R-HSA-9663891	Selective autophagy	4/251	72/8979	0.141858480450537	0.474196079697164	0.402870300143463	HSPA8/TUBB4B/VCP/UBC	4
R-HSA-2555396	R-HSA-2555396	Mitotic Metaphase and Anaphase	9/251	213/8979	0.142566044503192	0.474196079697164	0.402870300143463	PSMD1/PSMB10/PSMD2/TUBB4B/PSMC5/PSMC2/RANGAP1/PSMD4/UBC	9
R-HSA-112043	R-HSA-112043	PLC beta mediated events	3/251	47/8979	0.143357447674172	0.474196079697164	0.402870300143463	PLA2G4A/CAMKK2/ITPR1	3
R-HSA-6791312	R-HSA-6791312	TP53 Regulates Transcription of Cell Cycle Genes	3/251	47/8979	0.143357447674172	0.474196079697164	0.402870300143463	PRMT1/BTG2/RGCC	3
R-HSA-6785807	R-HSA-6785807	Interleukin-4 and Interleukin-13 signaling	5/251	99/8979	0.143506101340677	0.474196079697164	0.402870300143463	TIMP1/HSPA8/HMOX1/HSP90B1/CEBPD	5
R-HSA-5674400	R-HSA-5674400	Constitutive Signaling by AKT1 E17K in Cancer	2/251	24/8979	0.143943784598429	0.474196079697164	0.402870300143463	AKT2/NR4A1	2
R-HSA-6803529	R-HSA-6803529	FGFR2 alternative splicing	2/251	24/8979	0.143943784598429	0.474196079697164	0.402870300143463	HNRNPM/POLR2G	2
R-HSA-8866652	R-HSA-8866652	Synthesis of active ubiquitin: roles of E1 and E2 enzymes	2/251	24/8979	0.143943784598429	0.474196079697164	0.402870300143463	UBA1/UBC	2
R-HSA-9619483	R-HSA-9619483	Activation of AMPK downstream of NMDARs	2/251	24/8979	0.143943784598429	0.474196079697164	0.402870300143463	TUBB4B/CAMKK2	2
R-HSA-9635486	R-HSA-9635486	Infection with Mycobacterium tuberculosis	2/251	24/8979	0.143943784598429	0.474196079697164	0.402870300143463	UBC/PGK1	2
R-HSA-983231	R-HSA-983231	Factors involved in megakaryocyte development and platelet production	6/251	128/8979	0.148680826307393	0.488168713042606	0.414741252331148	HBE1/GATA6/TUBB4B/KIF26A/GATA4/DOCK4	6
R-HSA-6781823	R-HSA-6781823	Formation of TC-NER Pre-Incision Complex	3/251	48/8979	0.149951760722857	0.490705927946891	0.416896834323033	POLR2G/UBC/CUL4B	3
R-HSA-1971475	R-HSA-1971475	A tetrasaccharide linker sequence is required for GAG synthesis	2/251	25/8979	0.153718146259669	0.498067019953203	0.423150714253589	HSPG2/GPC3	2
R-HSA-5213460	R-HSA-5213460	RIPK1-mediated regulated necrosis	2/251	25/8979	0.153718146259669	0.498067019953203	0.423150714253589	OGT/UBC	2
R-HSA-5675482	R-HSA-5675482	Regulation of necroptotic cell death	2/251	25/8979	0.153718146259669	0.498067019953203	0.423150714253589	OGT/UBC	2
R-HSA-8957322	R-HSA-8957322	Metabolism of steroids	6/251	130/8979	0.156446963788792	0.504441976682332	0.428566787563402	MSMO1/INSIG1/FDPS/FDX1/CYP11A1/IDI1	6
R-HSA-9018519	R-HSA-9018519	Estrogen-dependent gene expression	5/251	102/8979	0.15670989326375	0.504441976682332	0.428566787563402	GREB1/PRMT1/RUNX1/POLR2G/GTF2A1	5
R-HSA-3108232	R-HSA-3108232	SUMO E3 ligases SUMOylate target proteins	7/251	159/8979	0.157347572296449	0.504844816651473	0.428909034718591	THRA/RNF2/NOP58/NR4A2/SP3/RANGAP1/NR5A1	7
R-HSA-983169	R-HSA-983169	Class I MHC mediated antigen processing & presentation	13/251	342/8979	0.161574544749636	0.514895797606384	0.437448206355411	UBE2L6/PSMD1/PSMB10/VAMP8/PSMD2/RLIM/PSMC5/UBA1/RNF19B/PSMC2/PSMD4/MEX3C/UBC	13
R-HSA-5668914	R-HSA-5668914	Diseases of metabolism	9/251	220/8979	0.163219728532854	0.514895797606384	0.437448206355411	HSPG2/ADAMTS1/ADAMTS16/FDX1/CYP11A1/GPC3/UBC/IDH1/CYP26B1	9
R-HSA-1638091	R-HSA-1638091	Heparan sulfate/heparin (HS-GAG) metabolism	3/251	50/8979	0.163422637126412	0.514895797606384	0.437448206355411	HSPG2/GPC3/HS6ST1	3
R-HSA-432722	R-HSA-432722	Golgi Associated Vesicle Biogenesis	3/251	50/8979	0.163422637126412	0.514895797606384	0.437448206355411	VAMP8/PIK3C2A/HSPA8	3
R-HSA-196071	R-HSA-196071	Metabolism of steroid hormones	2/251	26/8979	0.163616634163247	0.514895797606384	0.437448206355411	FDX1/CYP11A1	2
R-HSA-380994	R-HSA-380994	ATF4 activates genes in response to endoplasmic reticulum stress	2/251	26/8979	0.163616634163247	0.514895797606384	0.437448206355411	ATF3/ASNS	2
R-HSA-381340	R-HSA-381340	Transcriptional regulation of white adipocyte differentiation	4/251	77/8979	0.168298076847028	0.527941419408672	0.448531582612764	MED13L/KLF4/CEBPD/LPL	4
R-HSA-1655829	R-HSA-1655829	Regulation of cholesterol biosynthesis by SREBP (SREBF)	3/251	51/8979	0.170289919772743	0.532493876114769	0.4523992856118	INSIG1/FDPS/IDI1	3
R-HSA-110314	R-HSA-110314	Recognition of DNA damage by PCNA-containing replication complex	2/251	27/8979	0.173624753928829	0.532523298919658	0.452424282811785	UBC/CUL4B	2
R-HSA-1296041	R-HSA-1296041	Activation of G protein gated Potassium channels	2/251	27/8979	0.173624753928829	0.532523298919658	0.452424282811785	GNG2/GNG12	2
R-HSA-1296059	R-HSA-1296059	G protein gated Potassium channels	2/251	27/8979	0.173624753928829	0.532523298919658	0.452424282811785	GNG2/GNG12	2
R-HSA-2122948	R-HSA-2122948	Activated NOTCH1 Transmits Signal to the Nucleus	2/251	27/8979	0.173624753928829	0.532523298919658	0.452424282811785	DLK1/UBC	2
R-HSA-400042	R-HSA-400042	Adrenaline,noradrenaline inhibits insulin secretion	2/251	27/8979	0.173624753928829	0.532523298919658	0.452424282811785	GNG2/GNG12	2
R-HSA-997272	R-HSA-997272	Inhibition of voltage gated Ca2+ channels via Gbeta/gamma subunits	2/251	27/8979	0.173624753928829	0.532523298919658	0.452424282811785	GNG2/GNG12	2
R-HSA-69620	R-HSA-69620	Cell Cycle Checkpoints	10/251	254/8979	0.174083758631604	0.532523298919658	0.452424282811785	MCM5/PSMD1/PSMB10/PSMD2/PSMC5/PSMC2/RANGAP1/PSMD4/UBC/RBBP8	10
R-HSA-112040	R-HSA-112040	G-protein mediated events	3/251	52/8979	0.177238955783912	0.540496506028338	0.459198207098615	PLA2G4A/CAMKK2/ITPR1	3
R-HSA-2990846	R-HSA-2990846	SUMOylation	7/251	165/8979	0.179222888244432	0.544859706545574	0.462905120709304	THRA/RNF2/NOP58/NR4A2/SP3/RANGAP1/NR5A1	7
R-HSA-2173795	R-HSA-2173795	Downregulation of SMAD2/3:SMAD4 transcriptional activity	2/251	28/8979	0.183728718623595	0.548342003341662	0.465863630944826	TGIF1/UBC	2
R-HSA-5218920	R-HSA-5218920	VEGFR2 mediated vascular permeability	2/251	28/8979	0.183728718623595	0.548342003341662	0.465863630944826	AKT2/VAV3	2
R-HSA-5656169	R-HSA-5656169	Termination of translesion DNA synthesis	2/251	28/8979	0.183728718623595	0.548342003341662	0.465863630944826	UBE2L6/UBC	2
R-HSA-6804758	R-HSA-6804758	Regulation of TP53 Activity through Acetylation	2/251	28/8979	0.183728718623595	0.548342003341662	0.465863630944826	AKT2/RBBP7	2
R-HSA-8863795	R-HSA-8863795	Downregulation of ERBB2 signaling	2/251	28/8979	0.183728718623595	0.548342003341662	0.465863630944826	AKT2/UBC	2
R-HSA-936440	R-HSA-936440	Negative regulators of DDX58/IFIH1 signaling	2/251	28/8979	0.183728718623595	0.548342003341662	0.465863630944826	UBE2L6/UBC	2
R-HSA-168643	R-HSA-168643	Nucleotide-binding domain, leucine rich repeat containing receptor (NLR) signaling pathways	3/251	53/8979	0.184265180818366	0.548342003341662	0.465863630944826	MAPK13/HMOX1/UBC	3
R-HSA-2029480	R-HSA-2029480	Fcgamma receptor (FCGR) dependent phagocytosis	4/251	80/8979	0.184938130435146	0.548686923128369	0.46615666993006	ACTR3/VAV3/ARPC1B/ITPR1	4
R-HSA-8856828	R-HSA-8856828	Clathrin-mediated endocytosis	6/251	138/8979	0.189200721849049	0.559647780844783	0.475468860028429	VAMP8/PIK3C2A/HSPA8/ACTR3/PACSIN2/UBC	6
R-HSA-3000157	R-HSA-3000157	Laminin interactions	2/251	29/8979	0.193915420799094	0.570169222349574	0.484407728311954	HSPG2/COL4A5	2
R-HSA-418360	R-HSA-418360	Platelet calcium homeostasis	2/251	29/8979	0.193915420799094	0.570169222349574	0.484407728311954	ITPR1/STIM1	2
R-HSA-9609507	R-HSA-9609507	Protein localization	6/251	140/8979	0.197779791751844	0.579800877605853	0.492590646750364	VAPA/GSTK1/HMOX1/UBC/NUDT19/IDH1	6
R-HSA-9694635	R-HSA-9694635	Translation of Structural Proteins	3/251	55/8979	0.198531152688723	0.580276514535288	0.49299474117612	PRMT1/RPN2/UBC	3
R-HSA-163359	R-HSA-163359	Glucagon signaling in metabolic regulation	2/251	30/8979	0.204172405528708	0.584079448267014	0.496225660029149	GNG2/GNG12	2
R-HSA-456926	R-HSA-456926	Thrombin signalling through proteinase activated receptors (PARs)	2/251	30/8979	0.204172405528708	0.584079448267014	0.496225660029149	GNG2/GNG12	2
R-HSA-5693537	R-HSA-5693537	Resolution of D-Loop Structures	2/251	30/8979	0.204172405528708	0.584079448267014	0.496225660029149	SPIDR/RBBP8	2
R-HSA-5693568	R-HSA-5693568	Resolution of D-loop Structures through Holliday Junction Intermediates	2/251	30/8979	0.204172405528708	0.584079448267014	0.496225660029149	SPIDR/RBBP8	2
R-HSA-8941326	R-HSA-8941326	RUNX2 regulates bone development	2/251	30/8979	0.204172405528708	0.584079448267014	0.496225660029149	MAF/HEY1	2
R-HSA-9615710	R-HSA-9615710	Late endosomal microautophagy	2/251	30/8979	0.204172405528708	0.584079448267014	0.496225660029149	HSPA8/UBC	2
R-HSA-2029482	R-HSA-2029482	Regulation of actin dynamics for phagocytic cup formation	3/251	56/8979	0.205761998526552	0.584079448267014	0.496225660029149	ACTR3/VAV3/ARPC1B	3
R-HSA-9664407	R-HSA-9664407	Parasite infection	3/251	56/8979	0.205761998526552	0.584079448267014	0.496225660029149	ACTR3/VAV3/ARPC1B	3
R-HSA-9664417	R-HSA-9664417	Leishmania phagocytosis	3/251	56/8979	0.205761998526552	0.584079448267014	0.496225660029149	ACTR3/VAV3/ARPC1B	3
R-HSA-9664422	R-HSA-9664422	FCGR3A-mediated phagocytosis	3/251	56/8979	0.205761998526552	0.584079448267014	0.496225660029149	ACTR3/VAV3/ARPC1B	3
R-HSA-1169408	R-HSA-1169408	ISG15 antiviral mechanism	3/251	57/8979	0.213052240780273	0.591794192565307	0.502779997958235	UBE2L6/EIF4A1/UBC	3
R-HSA-6782135	R-HSA-6782135	Dual incision in TC-NER	3/251	57/8979	0.213052240780273	0.591794192565307	0.502779997958235	POLR2G/UBC/CUL4B	3
R-HSA-6782210	R-HSA-6782210	Gap-filling DNA repair synthesis and ligation in TC-NER	3/251	57/8979	0.213052240780273	0.591794192565307	0.502779997958235	POLR2G/UBC/CUL4B	3
R-HSA-8943724	R-HSA-8943724	Regulation of PTEN gene transcription	3/251	57/8979	0.213052240780273	0.591794192565307	0.502779997958235	EGR1/RNF2/RBBP7	3
R-HSA-187687	R-HSA-187687	Signalling to ERKs	2/251	31/8979	0.214487844411994	0.591794192565307	0.502779997958235	MAPK13/RAP1A	2
R-HSA-2871796	R-HSA-2871796	FCERI mediated MAPK activation	2/251	31/8979	0.214487844411994	0.591794192565307	0.502779997958235	MAP3K1/VAV3	2
R-HSA-420092	R-HSA-420092	Glucagon-type ligand receptors	2/251	31/8979	0.214487844411994	0.591794192565307	0.502779997958235	GNG2/GNG12	2
R-HSA-432720	R-HSA-432720	Lysosome Vesicle Biogenesis	2/251	31/8979	0.214487844411994	0.591794192565307	0.502779997958235	VAMP8/HSPA8	2
R-HSA-451326	R-HSA-451326	Activation of kainate receptors upon glutamate binding	2/251	31/8979	0.214487844411994	0.591794192565307	0.502779997958235	GNG2/GNG12	2
R-HSA-8963899	R-HSA-8963899	Plasma lipoprotein remodeling	2/251	31/8979	0.214487844411994	0.591794192565307	0.502779997958235	PCSK5/LPL	2
R-HSA-9694516	R-HSA-9694516	SARS-CoV-2 Infection	9/251	237/8979	0.218772336742021	0.601929473996902	0.511390790090876	NRP1/HSPG2/PRMT1/AKT2/VCP/RPN2/GPC3/UBC/IFNAR1	9
R-HSA-9013148	R-HSA-9013148	CDC42 GTPase cycle	6/251	145/8979	0.219837258853767	0.603032242888816	0.512327686985422	ARHGAP42/DLC1/CDC42SE2/VAV3/FMNL2/CPNE8	6
R-HSA-168928	R-HSA-168928	DDX58/IFIH1-mediated induction of interferon-alpha/beta	3/251	58/8979	0.220397571005049	0.603032242888816	0.512327686985422	UBE2L6/MAP3K1/UBC	3
R-HSA-2871809	R-HSA-2871809	FCERI mediated Ca+2 mobilization	2/251	32/8979	0.224850510513235	0.611816996838498	0.519791090020418	VAV3/ITPR1	2
R-HSA-983695	R-HSA-983695	Antigen activates B Cell Receptor (BCR) leading to generation of second messengers	2/251	32/8979	0.224850510513235	0.611816996838498	0.519791090020418	ITPR1/STIM1	2
R-HSA-162599	R-HSA-162599	Late Phase of HIV Life Cycle	5/251	117/8979	0.22926184436048	0.622101698884498	0.52852882779928	RANGAP1/POLR2G/UBC/GTF2E2/GTF2A1	5
R-HSA-373080	R-HSA-373080	Class B/2 (Secretin family receptors)	4/251	88/8979	0.231647556100039	0.626848469116864	0.532561616829182	WNT4/GNG2/GNG12/ADM	4
R-HSA-4086398	R-HSA-4086398	Ca2+ pathway	3/251	60/8979	0.235236584418604	0.629676651873841	0.534964401004225	GNG2/GNG12/ITPR1	3
R-HSA-5685942	R-HSA-5685942	HDR through Homologous Recombination (HRR)	3/251	60/8979	0.235236584418604	0.629676651873841	0.534964401004225	SPIDR/UBC/RBBP8	3
R-HSA-1296065	R-HSA-1296065	Inwardly rectifying K+ channels	2/251	33/8979	0.235249754202613	0.629676651873841	0.534964401004225	GNG2/GNG12	2
R-HSA-2173796	R-HSA-2173796	SMAD2/SMAD3:SMAD4 heterotrimer regulates transcription	2/251	33/8979	0.235249754202613	0.629676651873841	0.534964401004225	TGIF1/UBC	2
R-HSA-168638	R-HSA-168638	NOD1/2 Signaling Pathway	2/251	34/8979	0.245675479869444	0.630253479403769	0.535454465536731	MAPK13/UBC	2
R-HSA-2129379	R-HSA-2129379	Molecules associated with elastic fibres	2/251	34/8979	0.245675479869444	0.630253479403769	0.535454465536731	TGFB2/BMP2	2
R-HSA-110056	R-HSA-110056	MAPK3 (ERK1) activation	1/251	10/8979	0.246982581776502	0.630253479403769	0.535454465536731	IL6ST	1
R-HSA-111932	R-HSA-111932	CaMK IV-mediated phosphorylation of CREB	1/251	10/8979	0.246982581776502	0.630253479403769	0.535454465536731	CAMKK2	1
R-HSA-1679131	R-HSA-1679131	Trafficking and processing of endosomal TLR	1/251	10/8979	0.246982581776502	0.630253479403769	0.535454465536731	HSP90B1	1
R-HSA-209952	R-HSA-209952	Peptide hormone biosynthesis	1/251	10/8979	0.246982581776502	0.630253479403769	0.535454465536731	INHA	1
R-HSA-418889	R-HSA-418889	Caspase activation via Dependence Receptors in the absence of ligand	1/251	10/8979	0.246982581776502	0.630253479403769	0.535454465536731	DAPK1	1
R-HSA-419812	R-HSA-419812	Calcitonin-like ligand receptors	1/251	10/8979	0.246982581776502	0.630253479403769	0.535454465536731	ADM	1
R-HSA-428542	R-HSA-428542	Regulation of commissural axon pathfinding by SLIT and ROBO	1/251	10/8979	0.246982581776502	0.630253479403769	0.535454465536731	ROBO1	1
R-HSA-71336	R-HSA-71336	Pentose phosphate pathway	1/251	10/8979	0.246982581776502	0.630253479403769	0.535454465536731	TKT	1
R-HSA-83936	R-HSA-83936	Transport of nucleosides and free purine and pyrimidine bases across the plasma membrane	1/251	10/8979	0.246982581776502	0.630253479403769	0.535454465536731	SLC25A5	1
R-HSA-8877330	R-HSA-8877330	RUNX1 and FOXP3 control the development of regulatory T lymphocytes (Tregs)	1/251	10/8979	0.246982581776502	0.630253479403769	0.535454465536731	RUNX1	1
R-HSA-8963691	R-HSA-8963691	Phenylalanine and tyrosine metabolism	1/251	10/8979	0.246982581776502	0.630253479403769	0.535454465536731	PCBD1	1
R-HSA-8964539	R-HSA-8964539	Glutamate and glutamine metabolism	1/251	10/8979	0.246982581776502	0.630253479403769	0.535454465536731	GLUL	1
R-HSA-9014325	R-HSA-9014325	TICAM1,TRAF6-dependent induction of TAK1 complex	1/251	10/8979	0.246982581776502	0.630253479403769	0.535454465536731	UBC	1
R-HSA-9614399	R-HSA-9614399	Regulation of localization of FOXO transcription factors	1/251	10/8979	0.246982581776502	0.630253479403769	0.535454465536731	AKT2	1
R-HSA-9645460	R-HSA-9645460	Alpha-protein kinase 1 signaling pathway	1/251	10/8979	0.246982581776502	0.630253479403769	0.535454465536731	UBC	1
R-HSA-9708530	R-HSA-9708530	Regulation of BACH1 activity	1/251	10/8979	0.246982581776502	0.630253479403769	0.535454465536731	UBC	1
R-HSA-1632852	R-HSA-1632852	Macroautophagy	5/251	121/8979	0.250089534014742	0.631840992993157	0.536803194688282	ATG101/HSPA8/TUBB4B/VCP/UBC	5
R-HSA-167172	R-HSA-167172	Transcription of the HIV genome	3/251	62/8979	0.250245907337776	0.631840992993157	0.536803194688282	POLR2G/GTF2E2/GTF2A1	3
R-HSA-5663213	R-HSA-5663213	RHO GTPases Activate WASPs and WAVEs	2/251	35/8979	0.256118123477886	0.631840992993157	0.536803194688282	ACTR3/ARPC1B	2
R-HSA-8939243	R-HSA-8939243	RUNX1 interacts with co-factors whose precise effect on RUNX1 targets is not known	2/251	35/8979	0.256118123477886	0.631840992993157	0.536803194688282	RNF2/RUNX1	2
R-HSA-8955332	R-HSA-8955332	Carboxyterminal post-translational modifications of tubulin	2/251	35/8979	0.256118123477886	0.631840992993157	0.536803194688282	SVBP/TUBB4B	2
R-HSA-8964043	R-HSA-8964043	Plasma lipoprotein clearance	2/251	35/8979	0.256118123477886	0.631840992993157	0.536803194688282	SOAT1/UBC	2
R-HSA-15869	R-HSA-15869	Metabolism of nucleotides	4/251	93/8979	0.262186374570481	0.631840992993157	0.536803194688282	PPAT/GMPS/UCK2/GART	4
R-HSA-1169410	R-HSA-1169410	Antiviral mechanism by IFN-stimulated genes	3/251	64/8979	0.265393574098513	0.631840992993157	0.536803194688282	UBE2L6/EIF4A1/UBC	3
R-HSA-9633012	R-HSA-9633012	Response of EIF2AK4 (GCN2) to amino acid deficiency	3/251	64/8979	0.265393574098513	0.631840992993157	0.536803194688282	EIF2S1/ATF3/ASNS	3
R-HSA-111996	R-HSA-111996	Ca-dependent events	2/251	36/8979	0.266568630936515	0.631840992993157	0.536803194688282	PLA2G4A/CAMKK2	2
R-HSA-5362517	R-HSA-5362517	Signaling by Retinoic Acid	2/251	36/8979	0.266568630936515	0.631840992993157	0.536803194688282	ALDH1A3/CYP26B1	2
R-HSA-5696400	R-HSA-5696400	Dual Incision in GG-NER	2/251	36/8979	0.266568630936515	0.631840992993157	0.536803194688282	UBC/CUL4B	2
R-HSA-74158	R-HSA-74158	RNA Polymerase III Transcription	2/251	36/8979	0.266568630936515	0.631840992993157	0.536803194688282	NFIB/SSB	2
R-HSA-749476	R-HSA-749476	RNA Polymerase III Abortive And Retractive Initiation	2/251	36/8979	0.266568630936515	0.631840992993157	0.536803194688282	NFIB/SSB	2
R-HSA-9607240	R-HSA-9607240	FLT3 Signaling	2/251	36/8979	0.266568630936515	0.631840992993157	0.536803194688282	AKT2/UBC	2
R-HSA-1059683	R-HSA-1059683	Interleukin-6 signaling	1/251	11/8979	0.268055987058484	0.631840992993157	0.536803194688282	IL6ST	1
R-HSA-1483213	R-HSA-1483213	Synthesis of PE	1/251	11/8979	0.268055987058484	0.631840992993157	0.536803194688282	ETNK2	1
R-HSA-1660517	R-HSA-1660517	Synthesis of PIPs at the late endosome membrane	1/251	11/8979	0.268055987058484	0.631840992993157	0.536803194688282	PIK3C2A	1
R-HSA-170968	R-HSA-170968	Frs2-mediated activation	1/251	11/8979	0.268055987058484	0.631840992993157	0.536803194688282	RAP1A	1
R-HSA-176974	R-HSA-176974	Unwinding of DNA	1/251	11/8979	0.268055987058484	0.631840992993157	0.536803194688282	MCM5	1
R-HSA-189483	R-HSA-189483	Heme degradation	1/251	11/8979	0.268055987058484	0.631840992993157	0.536803194688282	HMOX1	1
R-HSA-2892247	R-HSA-2892247	POU5F1 (OCT4), SOX2, NANOG activate genes related to proliferation	1/251	11/8979	0.268055987058484	0.631840992993157	0.536803194688282	NR6A1	1
R-HSA-376172	R-HSA-376172	DSCAM interactions	1/251	11/8979	0.268055987058484	0.631840992993157	0.536803194688282	MAPK13	1
R-HSA-5685939	R-HSA-5685939	HDR through MMEJ (alt-NHEJ)	1/251	11/8979	0.268055987058484	0.631840992993157	0.536803194688282	RBBP8	1
R-HSA-73614	R-HSA-73614	Pyrimidine salvage	1/251	11/8979	0.268055987058484	0.631840992993157	0.536803194688282	UCK2	1
R-HSA-8875555	R-HSA-8875555	MET activates RAP1 and RAC1	1/251	11/8979	0.268055987058484	0.631840992993157	0.536803194688282	RAP1A	1
R-HSA-8963693	R-HSA-8963693	Aspartate and asparagine metabolism	1/251	11/8979	0.268055987058484	0.631840992993157	0.536803194688282	ASNS	1
R-HSA-9013973	R-HSA-9013973	TICAM1-dependent activation of IRF3/IRF7	1/251	11/8979	0.268055987058484	0.631840992993157	0.536803194688282	UBC	1
R-HSA-9020956	R-HSA-9020956	Interleukin-27 signaling	1/251	11/8979	0.268055987058484	0.631840992993157	0.536803194688282	IL6ST	1
R-HSA-9637687	R-HSA-9637687	Suppression of phagosomal maturation	1/251	11/8979	0.268055987058484	0.631840992993157	0.536803194688282	UBC	1
R-HSA-975110	R-HSA-975110	TRAF6 mediated IRF7 activation in TLR7/8 or 9 signaling	1/251	11/8979	0.268055987058484	0.631840992993157	0.536803194688282	UBC	1
R-HSA-3214847	R-HSA-3214847	HATs acetylate histones	4/251	94/8979	0.268388028602693	0.631840992993157	0.536803194688282	OGT/MORF4L2/JADE1/RBBP7	4
R-HSA-397014	R-HSA-397014	Muscle contraction	7/251	187/8979	0.268772970623485	0.631840992993157	0.536803194688282	FXYD1/NPR1/FXYD6/ITPR1/GATA4/STIM1/NPPC	7
R-HSA-1483166	R-HSA-1483166	Synthesis of PA	2/251	37/8979	0.277018437254087	0.643017652155118	0.546298726650621	AGPAT4/PLA2G4A	2
R-HSA-1660662	R-HSA-1660662	Glycosphingolipid metabolism	2/251	37/8979	0.277018437254087	0.643017652155118	0.546298726650621	GM2A/PSAP	2
R-HSA-5083635	R-HSA-5083635	Defective B3GALTL causes PpS	2/251	37/8979	0.277018437254087	0.643017652155118	0.546298726650621	ADAMTS1/ADAMTS16	2
R-HSA-199992	R-HSA-199992	trans-Golgi Network Vesicle Budding	3/251	66/8979	0.280648858029058	0.643017652155118	0.546298726650621	VAMP8/PIK3C2A/HSPA8	3
R-HSA-3560782	R-HSA-3560782	Diseases associated with glycosaminoglycan metabolism	2/251	38/8979	0.287459446454707	0.643017652155118	0.546298726650621	HSPG2/GPC3	2
R-HSA-5173214	R-HSA-5173214	O-glycosylation of TSR domain-containing proteins	2/251	38/8979	0.287459446454707	0.643017652155118	0.546298726650621	ADAMTS1/ADAMTS16	2
R-HSA-72649	R-HSA-72649	Translation initiation complex formation	2/251	38/8979	0.287459446454707	0.643017652155118	0.546298726650621	EIF4A1/EIF2S1	2
R-HSA-171007	R-HSA-171007	p38MAPK events	1/251	12/8979	0.288541931220875	0.643017652155118	0.546298726650621	MAPK13	1
R-HSA-202670	R-HSA-202670	ERKs are inactivated	1/251	12/8979	0.288541931220875	0.643017652155118	0.546298726650621	DUSP4	1
R-HSA-205043	R-HSA-205043	NRIF signals cell death from the nucleus	1/251	12/8979	0.288541931220875	0.643017652155118	0.546298726650621	UBC	1
R-HSA-209543	R-HSA-209543	p75NTR recruits signalling complexes	1/251	12/8979	0.288541931220875	0.643017652155118	0.546298726650621	UBC	1
R-HSA-209560	R-HSA-209560	NF-kB is activated and signals survival	1/251	12/8979	0.288541931220875	0.643017652155118	0.546298726650621	UBC	1
R-HSA-3322077	R-HSA-3322077	Glycogen synthesis	1/251	12/8979	0.288541931220875	0.643017652155118	0.546298726650621	UBC	1
R-HSA-3371511	R-HSA-3371511	HSF1 activation	1/251	12/8979	0.288541931220875	0.643017652155118	0.546298726650621	VCP	1
R-HSA-3371568	R-HSA-3371568	Attenuation phase	1/251	12/8979	0.288541931220875	0.643017652155118	0.546298726650621	HSPA8	1
R-HSA-400511	R-HSA-400511	Synthesis, secretion, and inactivation of Glucose-dependent Insulinotropic Polypeptide (GIP)	1/251	12/8979	0.288541931220875	0.643017652155118	0.546298726650621	GATA4	1
R-HSA-4641265	R-HSA-4641265	Repression of WNT target genes	1/251	12/8979	0.288541931220875	0.643017652155118	0.546298726650621	TLE4	1
R-HSA-549132	R-HSA-549132	Organic cation/anion/zwitterion transport	1/251	12/8979	0.288541931220875	0.643017652155118	0.546298726650621	RUNX1	1
R-HSA-5607763	R-HSA-5607763	CLEC7A (Dectin-1) induces NFAT activation	1/251	12/8979	0.288541931220875	0.643017652155118	0.546298726650621	ITPR1	1
R-HSA-71064	R-HSA-71064	Lysine catabolism	1/251	12/8979	0.288541931220875	0.643017652155118	0.546298726650621	SLC25A21	1
R-HSA-8984722	R-HSA-8984722	Interleukin-35 Signalling	1/251	12/8979	0.288541931220875	0.643017652155118	0.546298726650621	IL6ST	1
R-HSA-912694	R-HSA-912694	Regulation of IFNA/IFNB signaling	1/251	12/8979	0.288541931220875	0.643017652155118	0.546298726650621	IFNAR1	1
R-HSA-9755779	R-HSA-9755779	SARS-CoV-2 targets host intracellular signalling and regulatory pathways	1/251	12/8979	0.288541931220875	0.643017652155118	0.546298726650621	AKT2	1
R-HSA-9772573	R-HSA-9772573	Late SARS-CoV-2 Infection Events	3/251	68/8979	0.295982327722286	0.645526115368032	0.548429881611099	PRMT1/RPN2/UBC	3
R-HSA-432040	R-HSA-432040	Vasopressin regulates renal water homeostasis via Aquaporins	2/251	39/8979	0.297884012226503	0.645526115368032	0.548429881611099	GNG2/GNG12	2
R-HSA-72662	R-HSA-72662	Activation of the mRNA upon binding of the cap-binding complex and eIFs, and subsequent binding to 43S	2/251	39/8979	0.297884012226503	0.645526115368032	0.548429881611099	EIF4A1/EIF2S1	2
R-HSA-72702	R-HSA-72702	Ribosomal scanning and start codon recognition	2/251	39/8979	0.297884012226503	0.645526115368032	0.548429881611099	EIF4A1/EIF2S1	2
R-HSA-9012999	R-HSA-9012999	RHO GTPase cycle	14/251	424/8979	0.298235122393587	0.645526115368032	0.548429881611099	ARHGAP42/RRAS2/PTPN13/MSI2/DLC1/RBMX/STIP1/TXNL1/VCP/CDC42SE2/VAV3/FMNL2/CPNE8/DOCK4	14
R-HSA-162587	R-HSA-162587	HIV Life Cycle	5/251	130/8979	0.298501269441833	0.645526115368032	0.548429881611099	RANGAP1/POLR2G/UBC/GTF2E2/GTF2A1	5
R-HSA-72163	R-HSA-72163	mRNA Splicing - Major Pathway	6/251	162/8979	0.29999437197204	0.645526115368032	0.548429881611099	RBMX/HNRNPM/HSPA8/HNRNPA3/PRPF38A/POLR2G	6
R-HSA-5654738	R-HSA-5654738	Signaling by FGFR2	3/251	69/8979	0.303669549517498	0.645526115368032	0.548429881611099	HNRNPM/POLR2G/UBC	3
R-HSA-6807505	R-HSA-6807505	RNA polymerase II transcribes snRNA genes	3/251	69/8979	0.303669549517498	0.645526115368032	0.548429881611099	POLR2G/GTF2E2/GTF2A1	3
R-HSA-5696398	R-HSA-5696398	Nucleotide Excision Repair	4/251	100/8979	0.306079605037525	0.645526115368032	0.548429881611099	RAD23B/POLR2G/UBC/CUL4B	4
R-HSA-1489509	R-HSA-1489509	DAG and IP3 signaling	2/251	40/8979	0.308284919278735	0.645526115368032	0.548429881611099	CAMKK2/ITPR1	2
R-HSA-2426168	R-HSA-2426168	Activation of gene expression by SREBF (SREBP)	2/251	40/8979	0.308284919278735	0.645526115368032	0.548429881611099	FDPS/IDI1	2
R-HSA-4570464	R-HSA-4570464	SUMOylation of RNA binding proteins	2/251	40/8979	0.308284919278735	0.645526115368032	0.548429881611099	RNF2/NOP58	2
R-HSA-8875878	R-HSA-8875878	MET promotes cell motility	2/251	40/8979	0.308284919278735	0.645526115368032	0.548429881611099	COL5A2/RAP1A	2
R-HSA-156581	R-HSA-156581	Methylation	1/251	13/8979	0.308456727168635	0.645526115368032	0.548429881611099	COMT	1
R-HSA-169893	R-HSA-169893	Prolonged ERK activation events	1/251	13/8979	0.308456727168635	0.645526115368032	0.548429881611099	RAP1A	1
R-HSA-174490	R-HSA-174490	Membrane binding and targetting of GAG proteins	1/251	13/8979	0.308456727168635	0.645526115368032	0.548429881611099	UBC	1
R-HSA-174495	R-HSA-174495	Synthesis And Processing Of GAG, GAGPOL Polyproteins	1/251	13/8979	0.308456727168635	0.645526115368032	0.548429881611099	UBC	1
R-HSA-190840	R-HSA-190840	Microtubule-dependent trafficking of connexons from Golgi to the plasma membrane	1/251	13/8979	0.308456727168635	0.645526115368032	0.548429881611099	TUBB4B	1
R-HSA-2142691	R-HSA-2142691	Synthesis of Leukotrienes (LT) and Eoxins (EX)	1/251	13/8979	0.308456727168635	0.645526115368032	0.548429881611099	PTGR1	1
R-HSA-3134975	R-HSA-3134975	Regulation of innate immune responses to cytosolic DNA	1/251	13/8979	0.308456727168635	0.645526115368032	0.548429881611099	UBC	1
R-HSA-3229121	R-HSA-3229121	Glycogen storage diseases	1/251	13/8979	0.308456727168635	0.645526115368032	0.548429881611099	UBC	1
R-HSA-418457	R-HSA-418457	cGMP effects	1/251	13/8979	0.308456727168635	0.645526115368032	0.548429881611099	ITPR1	1
R-HSA-428540	R-HSA-428540	Activation of RAC1	1/251	13/8979	0.308456727168635	0.645526115368032	0.548429881611099	ROBO1	1
R-HSA-71240	R-HSA-71240	Tryptophan catabolism	1/251	13/8979	0.308456727168635	0.645526115368032	0.548429881611099	KYAT3	1
R-HSA-937039	R-HSA-937039	IRAK1 recruits IKK complex	1/251	13/8979	0.308456727168635	0.645526115368032	0.548429881611099	UBC	1
R-HSA-975144	R-HSA-975144	IRAK1 recruits IKK complex upon TLR7/8 or 9 stimulation	1/251	13/8979	0.308456727168635	0.645526115368032	0.548429881611099	UBC	1
R-HSA-975163	R-HSA-975163	IRAK2 mediated activation of TAK1 complex upon TLR7/8 or 9 stimulation	1/251	13/8979	0.308456727168635	0.645526115368032	0.548429881611099	UBC	1
R-HSA-6781827	R-HSA-6781827	Transcription-Coupled Nucleotide Excision Repair (TC-NER)	3/251	70/8979	0.311365888275088	0.645526115368032	0.548429881611099	POLR2G/UBC/CUL4B	3
R-HSA-2219528	R-HSA-2219528	PI3K/AKT Signaling in Cancer	4/251	101/8979	0.31242293998269	0.645526115368032	0.548429881611099	AKT2/PDGFA/NR4A1/KITLG	4
R-HSA-1566948	R-HSA-1566948	Elastic fibre formation	2/251	41/8979	0.318655365383118	0.645526115368032	0.548429881611099	TGFB2/BMP2	2
R-HSA-3928662	R-HSA-3928662	EPHB-mediated forward signaling	2/251	41/8979	0.318655365383118	0.645526115368032	0.548429881611099	ACTR3/ARPC1B	2
R-HSA-437239	R-HSA-437239	Recycling pathway of L1	2/251	41/8979	0.318655365383118	0.645526115368032	0.548429881611099	DPYSL2/TUBB4B	2
R-HSA-5675221	R-HSA-5675221	Negative regulation of MAPK pathway	2/251	41/8979	0.318655365383118	0.645526115368032	0.548429881611099	DUSP4/UBC	2
R-HSA-9660821	R-HSA-9660821	ADORA2B mediated anti-inflammatory cytokines production	2/251	41/8979	0.318655365383118	0.645526115368032	0.548429881611099	GNG2/GNG12	2
R-HSA-977444	R-HSA-977444	GABA B receptor activation	2/251	41/8979	0.318655365383118	0.645526115368032	0.548429881611099	GNG2/GNG12	2
R-HSA-991365	R-HSA-991365	Activation of GABAB receptors	2/251	41/8979	0.318655365383118	0.645526115368032	0.548429881611099	GNG2/GNG12	2
R-HSA-9662851	R-HSA-9662851	Anti-inflammatory response favouring Leishmania parasite infection	3/251	71/8979	0.319068045542631	0.645526115368032	0.548429881611099	GNG2/GNG12/ITPR1	3
R-HSA-9664433	R-HSA-9664433	Leishmania parasite growth and survival	3/251	71/8979	0.319068045542631	0.645526115368032	0.548429881611099	GNG2/GNG12/ITPR1	3
R-HSA-9612973	R-HSA-9612973	Autophagy	5/251	135/8979	0.326044669833383	0.645526115368032	0.548429881611099	ATG101/HSPA8/TUBB4B/VCP/UBC	5
R-HSA-674695	R-HSA-674695	RNA Polymerase II Pre-transcription Events	3/251	72/8979	0.326772809242287	0.645526115368032	0.548429881611099	POLR2G/GTF2E2/GTF2A1	3
R-HSA-111447	R-HSA-111447	Activation of BAD and translocation to mitochondria	1/251	14/8979	0.327816236590972	0.645526115368032	0.548429881611099	AKT2	1
R-HSA-175474	R-HSA-175474	Assembly Of The HIV Virion	1/251	14/8979	0.327816236590972	0.645526115368032	0.548429881611099	UBC	1
R-HSA-190872	R-HSA-190872	Transport of connexons to the plasma membrane	1/251	14/8979	0.327816236590972	0.645526115368032	0.548429881611099	TUBB4B	1
R-HSA-198323	R-HSA-198323	AKT phosphorylates targets in the cytosol	1/251	14/8979	0.327816236590972	0.645526115368032	0.548429881611099	AKT2	1
R-HSA-2214320	R-HSA-2214320	Anchoring fibril formation	1/251	14/8979	0.327816236590972	0.645526115368032	0.548429881611099	COL4A5	1
R-HSA-2691230	R-HSA-2691230	Signaling by NOTCH1 HD Domain Mutants in Cancer	1/251	14/8979	0.327816236590972	0.645526115368032	0.548429881611099	UBC	1
R-HSA-2691232	R-HSA-2691232	Constitutive Signaling by NOTCH1 HD Domain Mutants	1/251	14/8979	0.327816236590972	0.645526115368032	0.548429881611099	UBC	1
R-HSA-354194	R-HSA-354194	GRB2:SOS provides linkage to MAPK signaling for Integrins	1/251	14/8979	0.327816236590972	0.645526115368032	0.548429881611099	RAP1A	1
R-HSA-372708	R-HSA-372708	p130Cas linkage to MAPK signaling for integrins	1/251	14/8979	0.327816236590972	0.645526115368032	0.548429881611099	RAP1A	1
R-HSA-399955	R-HSA-399955	SEMA3A-Plexin repulsion signaling by inhibiting Integrin adhesion	1/251	14/8979	0.327816236590972	0.645526115368032	0.548429881611099	NRP1	1
R-HSA-4655427	R-HSA-4655427	SUMOylation of DNA methylation proteins	1/251	14/8979	0.327816236590972	0.645526115368032	0.548429881611099	RNF2	1
R-HSA-6804759	R-HSA-6804759	Regulation of TP53 Activity through Association with Co-factors	1/251	14/8979	0.327816236590972	0.645526115368032	0.548429881611099	AKT2	1
R-HSA-877312	R-HSA-877312	Regulation of IFNG signaling	1/251	14/8979	0.327816236590972	0.645526115368032	0.548429881611099	IFNGR2	1
R-HSA-8875360	R-HSA-8875360	InlB-mediated entry of Listeria monocytogenes into host cell	1/251	14/8979	0.327816236590972	0.645526115368032	0.548429881611099	UBC	1
R-HSA-9018678	R-HSA-9018678	Biosynthesis of specialized proresolving mediators (SPMs)	1/251	14/8979	0.327816236590972	0.645526115368032	0.548429881611099	PTGR1	1
R-HSA-937072	R-HSA-937072	TRAF6-mediated induction of TAK1 complex within TLR4 complex	1/251	14/8979	0.327816236590972	0.645526115368032	0.548429881611099	UBC	1
R-HSA-9706369	R-HSA-9706369	Negative regulation of FLT3	1/251	14/8979	0.327816236590972	0.645526115368032	0.548429881611099	UBC	1
R-HSA-2142753	R-HSA-2142753	Arachidonic acid metabolism	2/251	42/8979	0.328988944075891	0.645526115368032	0.548429881611099	PLA2G4A/PTGR1	2
R-HSA-381038	R-HSA-381038	XBP1(S) activates chaperone genes	2/251	42/8979	0.328988944075891	0.645526115368032	0.548429881611099	PDIA6/XBP1	2
R-HSA-9692914	R-HSA-9692914	SARS-CoV-1-host interactions	3/251	73/8979	0.334477053927885	0.654989857095361	0.556470143083956	RUNX1/UBC/BST2	3
R-HSA-2173789	R-HSA-2173789	TGF-beta receptor signaling activates SMADs	2/251	43/8979	0.339279627997974	0.657873495485853	0.558920041582959	TGFB2/UBC	2
R-HSA-9634597	R-HSA-9634597	GPER1 signaling	2/251	43/8979	0.339279627997974	0.657873495485853	0.558920041582959	GNG2/GNG12	2
R-HSA-72172	R-HSA-72172	mRNA Splicing	6/251	170/8979	0.339547198957388	0.657873495485853	0.558920041582959	RBMX/HNRNPM/HSPA8/HNRNPA3/PRPF38A/POLR2G	6
R-HSA-110312	R-HSA-110312	Translesion synthesis by REV1	1/251	15/8979	0.346635882393054	0.657873495485853	0.558920041582959	UBC	1
R-HSA-1295596	R-HSA-1295596	Spry regulation of FGF signaling	1/251	15/8979	0.346635882393054	0.657873495485853	0.558920041582959	UBC	1
R-HSA-1660514	R-HSA-1660514	Synthesis of PIPs at the Golgi membrane	1/251	15/8979	0.346635882393054	0.657873495485853	0.558920041582959	PIK3C2A	1
R-HSA-1660516	R-HSA-1660516	Synthesis of PIPs at the early endosome membrane	1/251	15/8979	0.346635882393054	0.657873495485853	0.558920041582959	PIK3C2A	1
R-HSA-193639	R-HSA-193639	p75NTR signals via NF-kB	1/251	15/8979	0.346635882393054	0.657873495485853	0.558920041582959	UBC	1
R-HSA-2032785	R-HSA-2032785	YAP1- and WWTR1 (TAZ)-stimulated gene expression	1/251	15/8979	0.346635882393054	0.657873495485853	0.558920041582959	GATA4	1
R-HSA-3772470	R-HSA-3772470	Negative regulation of TCF-dependent signaling by WNT ligand antagonists	1/251	15/8979	0.346635882393054	0.657873495485853	0.558920041582959	WNT4	1
R-HSA-392517	R-HSA-392517	Rap1 signalling	1/251	15/8979	0.346635882393054	0.657873495485853	0.558920041582959	RAP1A	1
R-HSA-5684264	R-HSA-5684264	MAP3K8 (TPL2)-dependent MAPK1/3 activation	1/251	15/8979	0.346635882393054	0.657873495485853	0.558920041582959	UBC	1
R-HSA-8866427	R-HSA-8866427	VLDLR internalisation and degradation	1/251	15/8979	0.346635882393054	0.657873495485853	0.558920041582959	UBC	1
R-HSA-936964	R-HSA-936964	Activation of IRF3/IRF7 mediated by TBK1/IKK epsilon	1/251	15/8979	0.346635882393054	0.657873495485853	0.558920041582959	UBC	1
R-HSA-9617828	R-HSA-9617828	FOXO-mediated transcription of cell cycle genes	1/251	15/8979	0.346635882393054	0.657873495485853	0.558920041582959	KLF4	1
R-HSA-9694631	R-HSA-9694631	Maturation of nucleoprotein	1/251	15/8979	0.346635882393054	0.657873495485853	0.558920041582959	PRMT1	1
R-HSA-3214858	R-HSA-3214858	RMTs methylate histone arginines	2/251	44/8979	0.349521752851267	0.658277106230397	0.559262943578056	PRMT1/RBBP7	2
R-HSA-381070	R-HSA-381070	IRE1alpha activates chaperones	2/251	44/8979	0.349521752851267	0.658277106230397	0.559262943578056	PDIA6/XBP1	2
R-HSA-6811436	R-HSA-6811436	COPI-independent Golgi-to-ER retrograde traffic	2/251	44/8979	0.349521752851267	0.658277106230397	0.559262943578056	PLA2G4A/TUBB4B	2
R-HSA-9012852	R-HSA-9012852	Signaling by NOTCH3	2/251	44/8979	0.349521752851267	0.658277106230397	0.559262943578056	HEY1/UBC	2
R-HSA-373760	R-HSA-373760	L1CAM interactions	4/251	108/8979	0.357065888565638	0.668682021174246	0.568102812539167	NRP1/DPYSL2/HSPA8/TUBB4B	4
R-HSA-416482	R-HSA-416482	G alpha (12/13) signalling events	3/251	76/8979	0.357556720206633	0.668682021174246	0.568102812539167	GNG2/VAV3/GNG12	3
R-HSA-6806834	R-HSA-6806834	Signaling by MET	3/251	76/8979	0.357556720206633	0.668682021174246	0.568102812539167	COL5A2/UBC/RAP1A	3
R-HSA-1433559	R-HSA-1433559	Regulation of KIT signaling	1/251	16/8979	0.364930660786555	0.668682021174246	0.568102812539167	KITLG	1
R-HSA-399954	R-HSA-399954	Sema3A PAK dependent Axon repulsion	1/251	16/8979	0.364930660786555	0.668682021174246	0.568102812539167	NRP1	1
R-HSA-422085	R-HSA-422085	Synthesis, secretion, and deacylation of Ghrelin	1/251	16/8979	0.364930660786555	0.668682021174246	0.568102812539167	KLF4	1
R-HSA-5655862	R-HSA-5655862	Translesion synthesis by POLK	1/251	16/8979	0.364930660786555	0.668682021174246	0.568102812539167	UBC	1
R-HSA-5656121	R-HSA-5656121	Translesion synthesis by POLI	1/251	16/8979	0.364930660786555	0.668682021174246	0.568102812539167	UBC	1
R-HSA-6788467	R-HSA-6788467	IL-6-type cytokine receptor ligand interactions	1/251	16/8979	0.364930660786555	0.668682021174246	0.568102812539167	IL6ST	1
R-HSA-6804760	R-HSA-6804760	Regulation of TP53 Activity through Methylation	1/251	16/8979	0.364930660786555	0.668682021174246	0.568102812539167	UBC	1
R-HSA-844456	R-HSA-844456	The NLRP3 inflammasome	1/251	16/8979	0.364930660786555	0.668682021174246	0.568102812539167	HMOX1	1
R-HSA-8934593	R-HSA-8934593	Regulation of RUNX1 Expression and Activity	1/251	16/8979	0.364930660786555	0.668682021174246	0.568102812539167	RUNX1	1
R-HSA-9758274	R-HSA-9758274	Regulation of NF-kappa B signaling	1/251	16/8979	0.364930660786555	0.668682021174246	0.568102812539167	UBC	1
R-HSA-2559580	R-HSA-2559580	Oxidative Stress Induced Senescence	3/251	77/8979	0.3652293679104	0.668682021174246	0.568102812539167	RNF2/RBBP7/UBC	3
R-HSA-5696399	R-HSA-5696399	Global Genome Nucleotide Excision Repair (GG-NER)	3/251	77/8979	0.3652293679104	0.668682021174246	0.568102812539167	RAD23B/UBC/CUL4B	3
R-HSA-1793185	R-HSA-1793185	Chondroitin sulfate/dermatan sulfate metabolism	2/251	46/8979	0.369839391345756	0.673367468531552	0.572083502519459	HSPG2/GPC3	2
R-HSA-418597	R-HSA-418597	G alpha (z) signalling events	2/251	46/8979	0.369839391345756	0.673367468531552	0.572083502519459	GNG2/GNG12	2
R-HSA-5218859	R-HSA-5218859	Regulated Necrosis	2/251	46/8979	0.369839391345756	0.673367468531552	0.572083502519459	OGT/UBC	2
R-HSA-201722	R-HSA-201722	Formation of the beta-catenin:TCF transactivating complex	2/251	47/8979	0.379905255508938	0.682924684334486	0.580203178248375	AXIN2/TLE4	2
R-HSA-2173793	R-HSA-2173793	Transcriptional activity of SMAD2/SMAD3:SMAD4 heterotrimer	2/251	47/8979	0.379905255508938	0.682924684334486	0.580203178248375	TGIF1/UBC	2
R-HSA-2980736	R-HSA-2980736	Peptide hormone metabolism	3/251	79/8979	0.380527512287114	0.682924684334486	0.580203178248375	INHA/GATA4/KLF4	3
R-HSA-73894	R-HSA-73894	DNA Repair	9/251	280/8979	0.382522973056861	0.682924684334486	0.580203178248375	UBE2L6/RAD23B/VCP/POLR2G/UNG/SPIDR/UBC/RBBP8/CUL4B	9
R-HSA-1482922	R-HSA-1482922	Acyl chain remodelling of PI	1/251	17/8979	0.382715153048362	0.682924684334486	0.580203178248375	PLA2G4A	1
R-HSA-1482925	R-HSA-1482925	Acyl chain remodelling of PG	1/251	17/8979	0.382715153048362	0.682924684334486	0.580203178248375	PLA2G4A	1
R-HSA-168927	R-HSA-168927	TICAM1, RIP1-mediated IKK complex recruitment	1/251	17/8979	0.382715153048362	0.682924684334486	0.580203178248375	UBC	1
R-HSA-2979096	R-HSA-2979096	NOTCH2 Activation and Transmission of Signal to the Nucleus	1/251	17/8979	0.382715153048362	0.682924684334486	0.580203178248375	UBC	1
R-HSA-389977	R-HSA-389977	Post-chaperonin tubulin folding pathway	1/251	17/8979	0.382715153048362	0.682924684334486	0.580203178248375	TUBB4B	1
R-HSA-432142	R-HSA-432142	Platelet sensitization by LDL	1/251	17/8979	0.382715153048362	0.682924684334486	0.580203178248375	PLA2G4A	1
R-HSA-8851708	R-HSA-8851708	Signaling by FGFR2 IIIa TM	1/251	17/8979	0.382715153048362	0.682924684334486	0.580203178248375	POLR2G	1
R-HSA-5633007	R-HSA-5633007	Regulation of TP53 Activity	5/251	146/8979	0.387338822580625	0.687615155152123	0.584188136089701	AKT2/RBBP7/SGK1/UBC/RBBP8	5
R-HSA-8978868	R-HSA-8978868	Fatty acid metabolism	5/251	146/8979	0.387338822580625	0.687615155152123	0.584188136089701	PLA2G4A/DBI/HACD1/NUDT19/PTGR1	5
R-HSA-9678108	R-HSA-9678108	SARS-CoV-1 Infection	4/251	113/8979	0.388977972823319	0.687615155152123	0.584188136089701	VCP/RUNX1/UBC/BST2	4
R-HSA-5620920	R-HSA-5620920	Cargo trafficking to the periciliary membrane	2/251	48/8979	0.389903233543115	0.687615155152123	0.584188136089701	CCT3/CCT8	2
R-HSA-71406	R-HSA-71406	Pyruvate metabolism and Citric Acid (TCA) cycle	2/251	48/8979	0.389903233543115	0.687615155152123	0.584188136089701	LDHA/ME2	2
R-HSA-112315	R-HSA-112315	Transmission across Chemical Synapses	8/251	250/8979	0.399448315793621	0.687615155152123	0.584188136089701	COMT/GNG2/HSPA8/TUBB4B/CAMKK2/GNG12/GLUL/NAAA	8
R-HSA-1227986	R-HSA-1227986	Signaling by ERBB2	2/251	49/8979	0.399829255918087	0.687615155152123	0.584188136089701	AKT2/UBC	2
R-HSA-1660499	R-HSA-1660499	Synthesis of PIPs at the plasma membrane	2/251	49/8979	0.399829255918087	0.687615155152123	0.584188136089701	PTPN13/PIK3C2A	2
R-HSA-373752	R-HSA-373752	Netrin-1 signaling	2/251	49/8979	0.399829255918087	0.687615155152123	0.584188136089701	MAPK13/ROBO1	2
R-HSA-1236382	R-HSA-1236382	Constitutive Signaling by Ligand-Responsive EGFR Cancer Variants	1/251	18/8979	0.400003536956514	0.687615155152123	0.584188136089701	UBC	1
R-HSA-167044	R-HSA-167044	Signalling to RAS	1/251	18/8979	0.400003536956514	0.687615155152123	0.584188136089701	MAPK13	1
R-HSA-2243919	R-HSA-2243919	Crosslinking of collagen fibrils	1/251	18/8979	0.400003536956514	0.687615155152123	0.584188136089701	COL4A5	1
R-HSA-3000480	R-HSA-3000480	Scavenging by Class A Receptors	1/251	18/8979	0.400003536956514	0.687615155152123	0.584188136089701	HSP90B1	1
R-HSA-3232118	R-HSA-3232118	SUMOylation of transcription factors	1/251	18/8979	0.400003536956514	0.687615155152123	0.584188136089701	SP3	1
R-HSA-445144	R-HSA-445144	Signal transduction by L1	1/251	18/8979	0.400003536956514	0.687615155152123	0.584188136089701	NRP1	1
R-HSA-5637815	R-HSA-5637815	Signaling by Ligand-Responsive EGFR Variants in Cancer	1/251	18/8979	0.400003536956514	0.687615155152123	0.584188136089701	UBC	1
R-HSA-6804114	R-HSA-6804114	TP53 Regulates Transcription of Genes Involved in G2 Cell Cycle Arrest	1/251	18/8979	0.400003536956514	0.687615155152123	0.584188136089701	PRMT1	1
R-HSA-71403	R-HSA-71403	Citric acid cycle (TCA cycle)	1/251	18/8979	0.400003536956514	0.687615155152123	0.584188136089701	ME2	1
R-HSA-8876384	R-HSA-8876384	Listeria monocytogenes entry into host cells	1/251	18/8979	0.400003536956514	0.687615155152123	0.584188136089701	UBC	1
R-HSA-888590	R-HSA-888590	GABA synthesis, release, reuptake and degradation	1/251	18/8979	0.400003536956514	0.687615155152123	0.584188136089701	HSPA8	1
R-HSA-8964038	R-HSA-8964038	LDL clearance	1/251	18/8979	0.400003536956514	0.687615155152123	0.584188136089701	SOAT1	1
R-HSA-190236	R-HSA-190236	Signaling by FGFR	3/251	82/8979	0.403318999253384	0.69210664506025	0.588004042557199	HNRNPM/POLR2G/UBC	3
R-HSA-112310	R-HSA-112310	Neurotransmitter release cycle	2/251	50/8979	0.409679531701073	0.697903341597184	0.592928834164853	HSPA8/NAAA	2
R-HSA-2428928	R-HSA-2428928	IRS-related events triggered by IGF1R	2/251	50/8979	0.409679531701073	0.697903341597184	0.592928834164853	IGF1R/AKT2	2
R-HSA-2565942	R-HSA-2565942	Regulation of PLK1 Activity at G2/M Transition	3/251	83/8979	0.410865126058297	0.697903341597184	0.592928834164853	TUBB4B/HAUS7/UBC	3
R-HSA-392154	R-HSA-392154	Nitric oxide stimulates guanylate cyclase	1/251	19/8979	0.416809597912201	0.697903341597184	0.592928834164853	ITPR1	1
R-HSA-4641263	R-HSA-4641263	Regulation of FZD by ubiquitination	1/251	19/8979	0.416809597912201	0.697903341597184	0.592928834164853	UBC	1
R-HSA-8978934	R-HSA-8978934	Metabolism of cofactors	1/251	19/8979	0.416809597912201	0.697903341597184	0.592928834164853	IDH1	1
R-HSA-9013695	R-HSA-9013695	NOTCH4 Intracellular Domain Regulates Transcription	1/251	19/8979	0.416809597912201	0.697903341597184	0.592928834164853	HEY1	1
R-HSA-912631	R-HSA-912631	Regulation of signaling by CBL	1/251	19/8979	0.416809597912201	0.697903341597184	0.592928834164853	UBC	1
R-HSA-933542	R-HSA-933542	TRAF6 mediated NF-kB activation	1/251	19/8979	0.416809597912201	0.697903341597184	0.592928834164853	MAP3K1	1
R-HSA-2428924	R-HSA-2428924	IGF1R signaling cascade	2/251	51/8979	0.419450536269576	0.697903341597184	0.592928834164853	IGF1R/AKT2	2
R-HSA-2644602	R-HSA-2644602	Signaling by NOTCH1 PEST Domain Mutants in Cancer	2/251	51/8979	0.419450536269576	0.697903341597184	0.592928834164853	HEY1/UBC	2
R-HSA-2644603	R-HSA-2644603	Signaling by NOTCH1 in Cancer	2/251	51/8979	0.419450536269576	0.697903341597184	0.592928834164853	HEY1/UBC	2
R-HSA-2644606	R-HSA-2644606	Constitutive Signaling by NOTCH1 PEST Domain Mutants	2/251	51/8979	0.419450536269576	0.697903341597184	0.592928834164853	HEY1/UBC	2
R-HSA-2894858	R-HSA-2894858	Signaling by NOTCH1 HD+PEST Domain Mutants in Cancer	2/251	51/8979	0.419450536269576	0.697903341597184	0.592928834164853	HEY1/UBC	2
R-HSA-2894862	R-HSA-2894862	Constitutive Signaling by NOTCH1 HD+PEST Domain Mutants	2/251	51/8979	0.419450536269576	0.697903341597184	0.592928834164853	HEY1/UBC	2
R-HSA-447115	R-HSA-447115	Interleukin-12 family signaling	2/251	51/8979	0.419450536269576	0.697903341597184	0.592928834164853	IL6ST/HNRNPDL	2
R-HSA-936837	R-HSA-936837	Ion transport by P-type ATPases	2/251	51/8979	0.419450536269576	0.697903341597184	0.592928834164853	FXYD1/FXYD6	2
R-HSA-983189	R-HSA-983189	Kinesins	2/251	51/8979	0.419450536269576	0.697903341597184	0.592928834164853	TUBB4B/KIF26A	2
R-HSA-2682334	R-HSA-2682334	EPH-Ephrin signaling	3/251	85/8979	0.425867552048979	0.69970477505497	0.59445930661897	ACTR3/VAV3/ARPC1B	3
R-HSA-2404192	R-HSA-2404192	Signaling by Type 1 Insulin-like Growth Factor 1 Receptor (IGF1R)	2/251	52/8979	0.429138999489003	0.69970477505497	0.59445930661897	IGF1R/AKT2	2
R-HSA-8936459	R-HSA-8936459	RUNX1 regulates genes involved in megakaryocyte differentiation and platelet function	2/251	52/8979	0.429138999489003	0.69970477505497	0.59445930661897	PRMT1/RUNX1	2
R-HSA-203927	R-HSA-203927	MicroRNA (miRNA) biogenesis	1/251	20/8979	0.433146739756402	0.69970477505497	0.59445930661897	POLR2G	1
R-HSA-210745	R-HSA-210745	Regulation of gene expression in beta cells	1/251	20/8979	0.433146739756402	0.69970477505497	0.59445930661897	AKT2	1
R-HSA-379726	R-HSA-379726	Mitochondrial tRNA aminoacylation	1/251	20/8979	0.433146739756402	0.69970477505497	0.59445930661897	NARS2	1
R-HSA-389357	R-HSA-389357	CD28 dependent PI3K/Akt signaling	1/251	20/8979	0.433146739756402	0.69970477505497	0.59445930661897	AKT2	1
R-HSA-449836	R-HSA-449836	Other interleukin signaling	1/251	20/8979	0.433146739756402	0.69970477505497	0.59445930661897	STXBP2	1
R-HSA-450321	R-HSA-450321	JNK (c-Jun kinases) phosphorylation and activation mediated by activated human TAK1	1/251	20/8979	0.433146739756402	0.69970477505497	0.59445930661897	UBC	1
R-HSA-5205685	R-HSA-5205685	PINK1-PRKN Mediated Mitophagy	1/251	20/8979	0.433146739756402	0.69970477505497	0.59445930661897	UBC	1
R-HSA-622312	R-HSA-622312	Inflammasomes	1/251	20/8979	0.433146739756402	0.69970477505497	0.59445930661897	HMOX1	1
R-HSA-6807004	R-HSA-6807004	Negative regulation of MET activity	1/251	20/8979	0.433146739756402	0.69970477505497	0.59445930661897	UBC	1
R-HSA-9008059	R-HSA-9008059	Interleukin-37 signaling	1/251	20/8979	0.433146739756402	0.69970477505497	0.59445930661897	PTPN13	1
R-HSA-901032	R-HSA-901032	ER Quality Control Compartment (ERQC)	1/251	20/8979	0.433146739756402	0.69970477505497	0.59445930661897	UBC	1
R-HSA-9013507	R-HSA-9013507	NOTCH3 Activation and Transmission of Signal to the Nucleus	1/251	20/8979	0.433146739756402	0.69970477505497	0.59445930661897	UBC	1
R-HSA-937041	R-HSA-937041	IKK complex recruitment mediated by RIP1	1/251	20/8979	0.433146739756402	0.69970477505497	0.59445930661897	UBC	1
R-HSA-9768919	R-HSA-9768919	NPAS4 regulates expression of target genes	1/251	20/8979	0.433146739756402	0.69970477505497	0.59445930661897	GEM	1
R-HSA-9013404	R-HSA-9013404	RAC2 GTPase cycle	3/251	86/8979	0.433319708409677	0.69970477505497	0.59445930661897	ARHGAP42/VAV3/DOCK4	3
R-HSA-3700989	R-HSA-3700989	Transcriptional Regulation by TP53	10/251	328/8979	0.435487921723932	0.702054996559857	0.596456021656518	PRMT1/AKT2/RBBP7/GPI/SGK1/BTG2/POLR2G/UBC/RBBP8/RGCC	10
R-HSA-8856688	R-HSA-8856688	Golgi-to-ER retrograde transport	4/251	121/8979	0.439517939745912	0.707394069689091	0.600992022872378	SURF4/PLA2G4A/TUBB4B/KIF26A	4
R-HSA-168142	R-HSA-168142	Toll Like Receptor 10 (TLR10) Cascade	3/251	88/8979	0.448116140787618	0.708802204102837	0.602188354006685	MAP3K1/DUSP4/UBC	3
R-HSA-168176	R-HSA-168176	Toll Like Receptor 5 (TLR5) Cascade	3/251	88/8979	0.448116140787618	0.708802204102837	0.602188354006685	MAP3K1/DUSP4/UBC	3
R-HSA-975871	R-HSA-975871	MyD88 cascade initiated on plasma membrane	3/251	88/8979	0.448116140787618	0.708802204102837	0.602188354006685	MAP3K1/DUSP4/UBC	3
R-HSA-1482801	R-HSA-1482801	Acyl chain remodelling of PS	1/251	21/8979	0.449027995289513	0.708802204102837	0.602188354006685	PLA2G4A	1
R-HSA-167242	R-HSA-167242	Abortive elongation of HIV-1 transcript in the absence of Tat	1/251	21/8979	0.449027995289513	0.708802204102837	0.602188354006685	POLR2G	1
R-HSA-174048	R-HSA-174048	APC/C:Cdc20 mediated degradation of Cyclin B	1/251	21/8979	0.449027995289513	0.708802204102837	0.602188354006685	UBC	1
R-HSA-198753	R-HSA-198753	ERK/MAPK targets	1/251	21/8979	0.449027995289513	0.708802204102837	0.602188354006685	DUSP4	1
R-HSA-2029485	R-HSA-2029485	Role of phospholipids in phagocytosis	1/251	21/8979	0.449027995289513	0.708802204102837	0.602188354006685	ITPR1	1
R-HSA-3371571	R-HSA-3371571	HSF1-dependent transactivation	1/251	21/8979	0.449027995289513	0.708802204102837	0.602188354006685	HSPA8	1
R-HSA-389513	R-HSA-389513	CTLA4 inhibitory signaling	1/251	21/8979	0.449027995289513	0.708802204102837	0.602188354006685	AKT2	1
R-HSA-5218921	R-HSA-5218921	VEGFR2 mediated cell proliferation	1/251	21/8979	0.449027995289513	0.708802204102837	0.602188354006685	ITPR1	1
R-HSA-8849932	R-HSA-8849932	Synaptic adhesion-like molecules	1/251	21/8979	0.449027995289513	0.708802204102837	0.602188354006685	PTPRD	1
R-HSA-6811434	R-HSA-6811434	COPI-dependent Golgi-to-ER retrograde traffic	3/251	89/8979	0.455456741201891	0.717799824134181	0.609832605061901	SURF4/TUBB4B/KIF26A	3
R-HSA-917937	R-HSA-917937	Iron uptake and transport	2/251	55/8979	0.45768002118987	0.720151471041569	0.611830531101306	HMOX1/UBC	2
R-HSA-162588	R-HSA-162588	Budding and maturation of HIV virion	1/251	22/8979	0.464466036502098	0.720470938511128	0.61210194615693	UBC	1
R-HSA-189445	R-HSA-189445	Metabolism of porphyrins	1/251	22/8979	0.464466036502098	0.720470938511128	0.61210194615693	HMOX1	1
R-HSA-373753	R-HSA-373753	Nephrin family interactions	1/251	22/8979	0.464466036502098	0.720470938511128	0.61210194615693	CD2AP	1
R-HSA-429947	R-HSA-429947	Deadenylation of mRNA	1/251	22/8979	0.464466036502098	0.720470938511128	0.61210194615693	EIF4A1	1
R-HSA-450302	R-HSA-450302	activated TAK1 mediates p38 MAPK activation	1/251	22/8979	0.464466036502098	0.720470938511128	0.61210194615693	UBC	1
R-HSA-5683826	R-HSA-5683826	Surfactant metabolism	1/251	22/8979	0.464466036502098	0.720470938511128	0.61210194615693	GATA6	1
R-HSA-5696397	R-HSA-5696397	Gap-filling DNA repair synthesis and ligation in GG-NER	1/251	22/8979	0.464466036502098	0.720470938511128	0.61210194615693	UBC	1
R-HSA-8956321	R-HSA-8956321	Nucleotide salvage	1/251	22/8979	0.464466036502098	0.720470938511128	0.61210194615693	UCK2	1
R-HSA-9668328	R-HSA-9668328	Sealing of the nuclear envelope (NE) by ESCRT-III	1/251	22/8979	0.464466036502098	0.720470938511128	0.61210194615693	TUBB4B	1
R-HSA-9013406	R-HSA-9013406	RHOQ GTPase cycle	2/251	57/8979	0.476245157509013	0.725470179349888	0.61634923065259	DLC1/CPNE8	2
R-HSA-9748784	R-HSA-9748784	Drug ADME	2/251	57/8979	0.476245157509013	0.725470179349888	0.61634923065259	GMPS/VAV3	2
R-HSA-975138	R-HSA-975138	TRAF6 mediated induction of NFkB and MAP kinases upon TLR7/8 or 9 activation	3/251	92/8979	0.477227598803967	0.725470179349888	0.61634923065259	MAP3K1/DUSP4/UBC	3
R-HSA-179409	R-HSA-179409	APC-Cdc20 mediated degradation of Nek2A	1/251	23/8979	0.479473184524647	0.725470179349888	0.61634923065259	UBC	1
R-HSA-400508	R-HSA-400508	Incretin synthesis, secretion, and inactivation	1/251	23/8979	0.479473184524647	0.725470179349888	0.61634923065259	GATA4	1
R-HSA-5357769	R-HSA-5357769	Caspase activation via extrinsic apoptotic signalling pathway	1/251	23/8979	0.479473184524647	0.725470179349888	0.61634923065259	DAPK1	1
R-HSA-6783589	R-HSA-6783589	Interleukin-6 family signaling	1/251	23/8979	0.479473184524647	0.725470179349888	0.61634923065259	IL6ST	1
R-HSA-75876	R-HSA-75876	Synthesis of very long-chain fatty acyl-CoAs	1/251	23/8979	0.479473184524647	0.725470179349888	0.61634923065259	HACD1	1
R-HSA-9634638	R-HSA-9634638	Estrogen-dependent nuclear events downstream of ESR-membrane signaling	1/251	23/8979	0.479473184524647	0.725470179349888	0.61634923065259	AKT2	1
R-HSA-9648002	R-HSA-9648002	RAS processing	1/251	23/8979	0.479473184524647	0.725470179349888	0.61634923065259	UBC	1
R-HSA-9701192	R-HSA-9701192	Defective HDR through Homologous Recombination (HRR) due to BRCA1 loss-of-function	1/251	23/8979	0.479473184524647	0.725470179349888	0.61634923065259	RBBP8	1
R-HSA-9701193	R-HSA-9701193	Defective HDR through Homologous Recombination (HRR) due to PALB2 loss of function	1/251	23/8979	0.479473184524647	0.725470179349888	0.61634923065259	RBBP8	1
R-HSA-9704331	R-HSA-9704331	Defective HDR through Homologous Recombination Repair (HRR) due to PALB2 loss of BRCA1 binding function	1/251	23/8979	0.479473184524647	0.725470179349888	0.61634923065259	RBBP8	1
R-HSA-9704646	R-HSA-9704646	Defective HDR through Homologous Recombination Repair (HRR) due to PALB2 loss of BRCA2/RAD51/RAD51C binding function	1/251	23/8979	0.479473184524647	0.725470179349888	0.61634923065259	RBBP8	1
R-HSA-9705462	R-HSA-9705462	Inactivation of CSF3 (G-CSF) signaling	1/251	23/8979	0.479473184524647	0.725470179349888	0.61634923065259	UBC	1
R-HSA-9709603	R-HSA-9709603	Impaired BRCA2 binding to PALB2	1/251	23/8979	0.479473184524647	0.725470179349888	0.61634923065259	RBBP8	1
R-HSA-975155	R-HSA-975155	MyD88 dependent cascade initiated on endosome	3/251	93/8979	0.48439563961175	0.73103765556828	0.621079279911068	MAP3K1/DUSP4/UBC	3
R-HSA-68886	R-HSA-68886	M Phase	10/251	341/8979	0.484637146280291	0.73103765556828	0.621079279911068	PSMD1/PSMB10/PSMD2/TUBB4B/PSMC5/HAUS7/PSMC2/RANGAP1/PSMD4/UBC	10
R-HSA-977443	R-HSA-977443	GABA receptor activation	2/251	58/8979	0.485382571312726	0.731042557711063	0.621083444702426	GNG2/GNG12	2
R-HSA-168181	R-HSA-168181	Toll Like Receptor 7/8 (TLR7/8) Cascade	3/251	94/8979	0.491516769645016	0.736233733758679	0.625493794644029	MAP3K1/DUSP4/UBC	3
R-HSA-156590	R-HSA-156590	Glutathione conjugation	1/251	24/8979	0.494061419304048	0.736233733758679	0.625493794644029	GSTK1	1
R-HSA-1643713	R-HSA-1643713	Signaling by EGFR in Cancer	1/251	24/8979	0.494061419304048	0.736233733758679	0.625493794644029	UBC	1
R-HSA-167160	R-HSA-167160	RNA Pol II CTD phosphorylation and interaction with CE during HIV infection	1/251	24/8979	0.494061419304048	0.736233733758679	0.625493794644029	POLR2G	1
R-HSA-5693554	R-HSA-5693554	Resolution of D-loop Structures through Synthesis-Dependent Strand Annealing (SDSA)	1/251	24/8979	0.494061419304048	0.736233733758679	0.625493794644029	RBBP8	1
R-HSA-77075	R-HSA-77075	RNA Pol II CTD phosphorylation and interaction with CE	1/251	24/8979	0.494061419304048	0.736233733758679	0.625493794644029	POLR2G	1
R-HSA-9615933	R-HSA-9615933	Postmitotic nuclear pore complex (NPC) reformation	1/251	24/8979	0.494061419304048	0.736233733758679	0.625493794644029	RANGAP1	1
R-HSA-3781865	R-HSA-3781865	Diseases of glycosylation	4/251	130/8979	0.494840385104887	0.736280633426456	0.62553363994019	HSPG2/ADAMTS1/ADAMTS16/GPC3	4
R-HSA-450294	R-HSA-450294	MAP kinase activation	2/251	60/8979	0.503358161665295	0.746078618746672	0.633857870054613	DUSP4/UBC	2
R-HSA-9614085	R-HSA-9614085	FOXO-mediated transcription	2/251	60/8979	0.503358161665295	0.746078618746672	0.633857870054613	AKT2/KLF4	2
R-HSA-5693567	R-HSA-5693567	HDR through Homologous Recombination (HRR) or Single Strand Annealing (SSA)	3/251	96/8979	0.505612886213238	0.746078618746672	0.633857870054613	SPIDR/UBC/RBBP8	3
R-HSA-201451	R-HSA-201451	Signaling by BMP	1/251	25/8979	0.50824238901423	0.746078618746672	0.633857870054613	BMP2	1
R-HSA-2173788	R-HSA-2173788	Downregulation of TGF-beta receptor signaling	1/251	25/8979	0.50824238901423	0.746078618746672	0.633857870054613	UBC	1
R-HSA-3000170	R-HSA-3000170	Syndecan interactions	1/251	25/8979	0.50824238901423	0.746078618746672	0.633857870054613	COL5A2	1
R-HSA-8982491	R-HSA-8982491	Glycogen metabolism	1/251	25/8979	0.50824238901423	0.746078618746672	0.633857870054613	UBC	1
R-HSA-901042	R-HSA-901042	Calnexin/calreticulin cycle	1/251	25/8979	0.50824238901423	0.746078618746672	0.633857870054613	UBC	1
R-HSA-9013508	R-HSA-9013508	NOTCH3 Intracellular Domain Regulates Transcription	1/251	25/8979	0.50824238901423	0.746078618746672	0.633857870054613	HEY1	1
R-HSA-168138	R-HSA-168138	Toll Like Receptor 9 (TLR9) Cascade	3/251	97/8979	0.512585333339836	0.749558320583303	0.636814175649186	MAP3K1/DUSP4/UBC	3
R-HSA-373755	R-HSA-373755	Semaphorin interactions	2/251	62/8979	0.520924865655802	0.749558320583303	0.636814175649186	NRP1/DPYSL2	2
R-HSA-114508	R-HSA-114508	Effects of PIP2 hydrolysis	1/251	26/8979	0.52202741920827	0.749558320583303	0.636814175649186	ITPR1	1
R-HSA-1482788	R-HSA-1482788	Acyl chain remodelling of PC	1/251	26/8979	0.52202741920827	0.749558320583303	0.636814175649186	PLA2G4A	1
R-HSA-1482839	R-HSA-1482839	Acyl chain remodelling of PE	1/251	26/8979	0.52202741920827	0.749558320583303	0.636814175649186	PLA2G4A	1
R-HSA-2424491	R-HSA-2424491	DAP12 signaling	1/251	26/8979	0.52202741920827	0.749558320583303	0.636814175649186	VAV3	1
R-HSA-3238698	R-HSA-3238698	WNT ligand biogenesis and trafficking	1/251	26/8979	0.52202741920827	0.749558320583303	0.636814175649186	WNT4	1
R-HSA-354192	R-HSA-354192	Integrin signaling	1/251	26/8979	0.52202741920827	0.749558320583303	0.636814175649186	RAP1A	1
R-HSA-390918	R-HSA-390918	Peroxisomal lipid metabolism	1/251	26/8979	0.52202741920827	0.749558320583303	0.636814175649186	NUDT19	1
R-HSA-420029	R-HSA-420029	Tight junction interactions	1/251	26/8979	0.52202741920827	0.749558320583303	0.636814175649186	F11R	1
R-HSA-5205647	R-HSA-5205647	Mitophagy	1/251	26/8979	0.52202741920827	0.749558320583303	0.636814175649186	UBC	1
R-HSA-72086	R-HSA-72086	mRNA Capping	1/251	26/8979	0.52202741920827	0.749558320583303	0.636814175649186	POLR2G	1
R-HSA-9619665	R-HSA-9619665	EGR2 and SOX10-mediated initiation of Schwann cell myelination	1/251	26/8979	0.52202741920827	0.749558320583303	0.636814175649186	DRP2	1
R-HSA-9660826	R-HSA-9660826	Purinergic signaling in leishmaniasis infection	1/251	26/8979	0.52202741920827	0.749558320583303	0.636814175649186	HMOX1	1
R-HSA-9664424	R-HSA-9664424	Cell recruitment (pro-inflammatory response)	1/251	26/8979	0.52202741920827	0.749558320583303	0.636814175649186	HMOX1	1
R-HSA-2995410	R-HSA-2995410	Nuclear Envelope (NE) Reassembly	2/251	63/8979	0.529551766236938	0.755581817898613	0.641931653998822	TUBB4B/RANGAP1	2
R-HSA-3906995	R-HSA-3906995	Diseases associated with O-glycosylation of proteins	2/251	63/8979	0.529551766236938	0.755581817898613	0.641931653998822	ADAMTS1/ADAMTS16	2
R-HSA-6802952	R-HSA-6802952	Signaling by BRAF and RAF1 fusions	2/251	63/8979	0.529551766236938	0.755581817898613	0.641931653998822	SND1/RAP1A	2
R-HSA-9609646	R-HSA-9609646	HCMV Infection	3/251	100/8979	0.5331863428525	0.755581817898613	0.641931653998822	TUBB4B/RBBP7/CEBPD	3
R-HSA-114452	R-HSA-114452	Activation of BH3-only proteins	1/251	27/8979	0.535427521719017	0.755581817898613	0.641931653998822	AKT2	1
R-HSA-1980145	R-HSA-1980145	Signaling by NOTCH2	1/251	27/8979	0.535427521719017	0.755581817898613	0.641931653998822	UBC	1
R-HSA-3214842	R-HSA-3214842	HDMs demethylate histones	1/251	27/8979	0.535427521719017	0.755581817898613	0.641931653998822	KDM3A	1
R-HSA-5601884	R-HSA-5601884	PIWI-interacting RNA (piRNA) biogenesis	1/251	27/8979	0.535427521719017	0.755581817898613	0.641931653998822	POLR2G	1
R-HSA-5626467	R-HSA-5626467	RHO GTPases activate IQGAPs	1/251	27/8979	0.535427521719017	0.755581817898613	0.641931653998822	TUBB4B	1
R-HSA-69190	R-HSA-69190	DNA strand elongation	1/251	27/8979	0.535427521719017	0.755581817898613	0.641931653998822	MCM5	1
R-HSA-917729	R-HSA-917729	Endosomal Sorting Complex Required For Transport (ESCRT)	1/251	27/8979	0.535427521719017	0.755581817898613	0.641931653998822	UBC	1
R-HSA-9682385	R-HSA-9682385	FLT3 signaling in disease	1/251	27/8979	0.535427521719017	0.755581817898613	0.641931653998822	UBC	1
R-HSA-1445148	R-HSA-1445148	Translocation of SLC2A4 (GLUT4) to the plasma membrane	2/251	65/8979	0.546487708208099	0.761955715466032	0.647346827459787	AKT2/TUBB4B	2
R-HSA-156580	R-HSA-156580	Phase II - Conjugation of compounds	2/251	65/8979	0.546487708208099	0.761955715466032	0.647346827459787	COMT/GSTK1	2
R-HSA-5693538	R-HSA-5693538	Homology Directed Repair	3/251	102/8979	0.546646401104536	0.761955715466032	0.647346827459787	SPIDR/UBC/RBBP8	3
R-HSA-167238	R-HSA-167238	Pausing and recovery of Tat-mediated HIV elongation	1/251	28/8979	0.548453403315144	0.761955715466032	0.647346827459787	POLR2G	1
R-HSA-167243	R-HSA-167243	Tat-mediated HIV elongation arrest and recovery	1/251	28/8979	0.548453403315144	0.761955715466032	0.647346827459787	POLR2G	1
R-HSA-186763	R-HSA-186763	Downstream signal transduction	1/251	28/8979	0.548453403315144	0.761955715466032	0.647346827459787	PDGFA	1
R-HSA-5357956	R-HSA-5357956	TNFR1-induced NFkappaB signaling pathway	1/251	28/8979	0.548453403315144	0.761955715466032	0.647346827459787	UBC	1
R-HSA-5654732	R-HSA-5654732	Negative regulation of FGFR3 signaling	1/251	28/8979	0.548453403315144	0.761955715466032	0.647346827459787	UBC	1
R-HSA-9674555	R-HSA-9674555	Signaling by CSF3 (G-CSF)	1/251	28/8979	0.548453403315144	0.761955715466032	0.647346827459787	UBC	1
R-HSA-9683701	R-HSA-9683701	Translation of Structural Proteins	1/251	28/8979	0.548453403315144	0.761955715466032	0.647346827459787	UBC	1
R-HSA-9710421	R-HSA-9710421	Defective pyroptosis	1/251	28/8979	0.548453403315144	0.761955715466032	0.647346827459787	RBBP7	1
R-HSA-380259	R-HSA-380259	Loss of Nlp from mitotic centrosomes	2/251	66/8979	0.554795172276194	0.768465983616196	0.652877859444163	TUBB4B/HAUS7	2
R-HSA-380284	R-HSA-380284	Loss of proteins required for interphase microtubule organization from the centrosome	2/251	66/8979	0.554795172276194	0.768465983616196	0.652877859444163	TUBB4B/HAUS7	2
R-HSA-72203	R-HSA-72203	Processing of Capped Intron-Containing Pre-mRNA	6/251	215/8979	0.560185319544133	0.768465983616196	0.652877859444163	RBMX/HNRNPM/HSPA8/HNRNPA3/PRPF38A/POLR2G	6
R-HSA-69278	R-HSA-69278	Cell Cycle, Mitotic	13/251	471/8979	0.56025222721173	0.768465983616196	0.652877859444163	MCM5/AKT2/PSMD1/PSMB10/PHLDA1/PSMD2/TUBB4B/PSMC5/HAUS7/PSMC2/RANGAP1/PSMD4/UBC	13
R-HSA-190861	R-HSA-190861	Gap junction assembly	1/251	29/8979	0.561115474119289	0.768465983616196	0.652877859444163	TUBB4B	1
R-HSA-68962	R-HSA-68962	Activation of the pre-replicative complex	1/251	29/8979	0.561115474119289	0.768465983616196	0.652877859444163	MCM5	1
R-HSA-70268	R-HSA-70268	Pyruvate metabolism	1/251	29/8979	0.561115474119289	0.768465983616196	0.652877859444163	LDHA	1
R-HSA-8874081	R-HSA-8874081	MET activates PTK2 signaling	1/251	29/8979	0.561115474119289	0.768465983616196	0.652877859444163	COL5A2	1
R-HSA-5693607	R-HSA-5693607	Processing of DNA double-strand break ends	2/251	67/8979	0.562994789660092	0.768465983616196	0.652877859444163	UBC/RBBP8	2
R-HSA-166058	R-HSA-166058	MyD88:MAL(TIRAP) cascade initiated on plasma membrane	3/251	105/8979	0.566407528176948	0.768465983616196	0.652877859444163	MAP3K1/DUSP4/UBC	3
R-HSA-168188	R-HSA-168188	Toll Like Receptor TLR6:TLR2 Cascade	3/251	105/8979	0.566407528176948	0.768465983616196	0.652877859444163	MAP3K1/DUSP4/UBC	3
R-HSA-3247509	R-HSA-3247509	Chromatin modifying enzymes	6/251	217/8979	0.569321687497377	0.768465983616196	0.652877859444163	OGT/PRMT1/MORF4L2/JADE1/KDM3A/RBBP7	6
R-HSA-4839726	R-HSA-4839726	Chromatin organization	6/251	217/8979	0.569321687497377	0.768465983616196	0.652877859444163	OGT/PRMT1/MORF4L2/JADE1/KDM3A/RBBP7	6
R-HSA-448424	R-HSA-448424	Interleukin-17 signaling	2/251	68/8979	0.57108607638548	0.768465983616196	0.652877859444163	DUSP4/UBC	2
R-HSA-168179	R-HSA-168179	Toll Like Receptor TLR1:TLR2 Cascade	3/251	106/8979	0.572877075817064	0.768465983616196	0.652877859444163	MAP3K1/DUSP4/UBC	3
R-HSA-181438	R-HSA-181438	Toll Like Receptor 2 (TLR2) Cascade	3/251	106/8979	0.572877075817064	0.768465983616196	0.652877859444163	MAP3K1/DUSP4/UBC	3
R-HSA-113418	R-HSA-113418	Formation of the Early Elongation Complex	1/251	30/8979	0.573423855794826	0.768465983616196	0.652877859444163	POLR2G	1
R-HSA-165054	R-HSA-165054	Rev-mediated nuclear export of HIV RNA	1/251	30/8979	0.573423855794826	0.768465983616196	0.652877859444163	RANGAP1	1
R-HSA-167158	R-HSA-167158	Formation of the HIV-1 Early Elongation Complex	1/251	30/8979	0.573423855794826	0.768465983616196	0.652877859444163	POLR2G	1
R-HSA-167287	R-HSA-167287	HIV elongation arrest and recovery	1/251	30/8979	0.573423855794826	0.768465983616196	0.652877859444163	POLR2G	1
R-HSA-167290	R-HSA-167290	Pausing and recovery of HIV elongation	1/251	30/8979	0.573423855794826	0.768465983616196	0.652877859444163	POLR2G	1
R-HSA-182971	R-HSA-182971	EGFR downregulation	1/251	30/8979	0.573423855794826	0.768465983616196	0.652877859444163	UBC	1
R-HSA-212300	R-HSA-212300	PRC2 methylates histones and DNA	1/251	30/8979	0.573423855794826	0.768465983616196	0.652877859444163	RBBP7	1
R-HSA-450282	R-HSA-450282	MAPK targets/ Nuclear events mediated by MAP kinases	1/251	30/8979	0.573423855794826	0.768465983616196	0.652877859444163	DUSP4	1
R-HSA-5654733	R-HSA-5654733	Negative regulation of FGFR4 signaling	1/251	30/8979	0.573423855794826	0.768465983616196	0.652877859444163	UBC	1
R-HSA-5663084	R-HSA-5663084	Diseases of carbohydrate metabolism	1/251	30/8979	0.573423855794826	0.768465983616196	0.652877859444163	UBC	1
R-HSA-8854518	R-HSA-8854518	AURKA Activation by TPX2	2/251	69/8979	0.579068659277062	0.773946634720282	0.657534143310312	TUBB4B/HAUS7	2
R-HSA-110328	R-HSA-110328	Recognition and association of DNA glycosylase with site containing an affected pyrimidine	1/251	31/8979	0.585388389507587	0.773946634720282	0.657534143310312	UNG	1
R-HSA-110329	R-HSA-110329	Cleavage of the damaged pyrimidine	1/251	31/8979	0.585388389507587	0.773946634720282	0.657534143310312	UNG	1
R-HSA-177243	R-HSA-177243	Interactions of Rev with host cellular proteins	1/251	31/8979	0.585388389507587	0.773946634720282	0.657534143310312	RANGAP1	1
R-HSA-1839126	R-HSA-1839126	FGFR2 mutant receptor activation	1/251	31/8979	0.585388389507587	0.773946634720282	0.657534143310312	POLR2G	1
R-HSA-2172127	R-HSA-2172127	DAP12 interactions	1/251	31/8979	0.585388389507587	0.773946634720282	0.657534143310312	VAV3	1
R-HSA-2559585	R-HSA-2559585	Oncogene Induced Senescence	1/251	31/8979	0.585388389507587	0.773946634720282	0.657534143310312	UBC	1
R-HSA-389356	R-HSA-389356	CD28 co-stimulation	1/251	31/8979	0.585388389507587	0.773946634720282	0.657534143310312	AKT2	1
R-HSA-5654726	R-HSA-5654726	Negative regulation of FGFR1 signaling	1/251	31/8979	0.585388389507587	0.773946634720282	0.657534143310312	UBC	1
R-HSA-73928	R-HSA-73928	Depyrimidination	1/251	31/8979	0.585388389507587	0.773946634720282	0.657534143310312	UNG	1
R-HSA-156827	R-HSA-156827	L13a-mediated translational silencing of Ceruloplasmin expression	2/251	70/8979	0.586942270188884	0.773946634720282	0.657534143310312	EIF4A1/EIF2S1	2
R-HSA-204998	R-HSA-204998	Cell death signalling via NRAGE, NRIF and NADE	2/251	70/8979	0.586942270188884	0.773946634720282	0.657534143310312	VAV3/UBC	2
R-HSA-6811442	R-HSA-6811442	Intra-Golgi and retrograde Golgi-to-ER traffic	5/251	184/8979	0.589084201374923	0.775732537906817	0.659051421465049	SURF4/PLA2G4A/GCC2/TUBB4B/KIF26A	5
R-HSA-9013106	R-HSA-9013106	RHOC GTPase cycle	2/251	71/8979	0.594706740468486	0.777280094216994	0.660366203475832	DLC1/FMNL2	2
R-HSA-176033	R-HSA-176033	Interactions of Vpr with host cellular proteins	1/251	32/8979	0.597018643668695	0.777280094216994	0.660366203475832	SLC25A5	1
R-HSA-4085001	R-HSA-4085001	Sialic acid metabolism	1/251	32/8979	0.597018643668695	0.777280094216994	0.660366203475832	ST8SIA1	1
R-HSA-427389	R-HSA-427389	ERCC6 (CSB) and EHMT2 (G9a) positively regulate rRNA expression	1/251	32/8979	0.597018643668695	0.777280094216994	0.660366203475832	RBBP7	1
R-HSA-72695	R-HSA-72695	Formation of the ternary complex, and subsequently, the 43S complex	1/251	32/8979	0.597018643668695	0.777280094216994	0.660366203475832	EIF2S1	1
R-HSA-73929	R-HSA-73929	Base-Excision Repair, AP Site Formation	1/251	32/8979	0.597018643668695	0.777280094216994	0.660366203475832	UNG	1
R-HSA-77289	R-HSA-77289	Mitochondrial Fatty Acid Beta-Oxidation	1/251	32/8979	0.597018643668695	0.777280094216994	0.660366203475832	DBI	1
R-HSA-9634815	R-HSA-9634815	Transcriptional Regulation by NPAS4	1/251	32/8979	0.597018643668695	0.777280094216994	0.660366203475832	GEM	1
R-HSA-196849	R-HSA-196849	Metabolism of water-soluble vitamins and cofactors	3/251	110/8979	0.598150569965971	0.777280094216994	0.660366203475832	ENPP2/AASDHPPT/PANK1	3
R-HSA-199418	R-HSA-199418	Negative regulation of the PI3K/AKT network	3/251	110/8979	0.598150569965971	0.777280094216994	0.660366203475832	AKT2/PDGFA/KITLG	3
R-HSA-438064	R-HSA-438064	Post NMDA receptor activation events	2/251	72/8979	0.602361995646377	0.780507439006898	0.663108110083338	TUBB4B/CAMKK2	2
R-HSA-72706	R-HSA-72706	GTP hydrolysis and joining of the 60S ribosomal subunit	2/251	72/8979	0.602361995646377	0.780507439006898	0.663108110083338	EIF4A1/EIF2S1	2
R-HSA-168898	R-HSA-168898	Toll-like Receptor Cascades	4/251	149/8979	0.603011331049999	0.780507439006898	0.663108110083338	MAP3K1/DUSP4/HSP90B1/UBC	4
R-HSA-114604	R-HSA-114604	GPVI-mediated activation cascade	1/251	33/8979	0.60832392146451	0.7812243319981	0.663717172255933	VAV3	1
R-HSA-5654727	R-HSA-5654727	Negative regulation of FGFR2 signaling	1/251	33/8979	0.60832392146451	0.7812243319981	0.663717172255933	UBC	1
R-HSA-75105	R-HSA-75105	Fatty acyl-CoA biosynthesis	1/251	33/8979	0.60832392146451	0.7812243319981	0.663717172255933	HACD1	1
R-HSA-8950505	R-HSA-8950505	Gene and protein expression by JAK-STAT signaling after Interleukin-12 stimulation	1/251	33/8979	0.60832392146451	0.7812243319981	0.663717172255933	HNRNPDL	1
R-HSA-9029569	R-HSA-9029569	NR1H3 & NR1H2 regulate gene expression linked to cholesterol transport and efflux	1/251	33/8979	0.60832392146451	0.7812243319981	0.663717172255933	KDM3A	1
R-HSA-9709570	R-HSA-9709570	Impaired BRCA2 binding to RAD51	1/251	33/8979	0.60832392146451	0.7812243319981	0.663717172255933	RBBP8	1
R-HSA-9013408	R-HSA-9013408	RHOG GTPase cycle	2/251	73/8979	0.609908050342673	0.782238840608766	0.66457908446056	VAV3/DOCK4	2
R-HSA-380270	R-HSA-380270	Recruitment of mitotic centrosome proteins and complexes	2/251	74/8979	0.617345003382954	0.787127186008799	0.668732153755806	TUBB4B/HAUS7	2
R-HSA-380287	R-HSA-380287	Centrosome maturation	2/251	74/8979	0.617345003382954	0.787127186008799	0.668732153755806	TUBB4B/HAUS7	2
R-HSA-111933	R-HSA-111933	Calmodulin induced events	1/251	34/8979	0.619313268179512	0.787127186008799	0.668732153755806	CAMKK2	1
R-HSA-111997	R-HSA-111997	CaM pathway	1/251	34/8979	0.619313268179512	0.787127186008799	0.668732153755806	CAMKK2	1
R-HSA-2173782	R-HSA-2173782	Binding and Uptake of Ligands by Scavenger Receptors	1/251	34/8979	0.619313268179512	0.787127186008799	0.668732153755806	HSP90B1	1
R-HSA-425397	R-HSA-425397	Transport of vitamins, nucleosides, and related molecules	1/251	34/8979	0.619313268179512	0.787127186008799	0.668732153755806	SLC25A5	1
R-HSA-6802948	R-HSA-6802948	Signaling by high-kinase activity BRAF mutants	1/251	34/8979	0.619313268179512	0.787127186008799	0.668732153755806	RAP1A	1
R-HSA-1630316	R-HSA-1630316	Glycosaminoglycan metabolism	3/251	114/8979	0.622432511403613	0.790072195531648	0.671234192303137	HSPG2/GPC3/HS6ST1	3
R-HSA-5617472	R-HSA-5617472	Activation of anterior HOX genes in hindbrain development during early embryogenesis	2/251	75/8979	0.624673033115725	0.7908778118496	0.671918632562578	RBBP7/POLR2G	2
R-HSA-5619507	R-HSA-5619507	Activation of HOX genes during differentiation	2/251	75/8979	0.624673033115725	0.7908778118496	0.671918632562578	RBBP7/POLR2G	2
R-HSA-9711097	R-HSA-9711097	Cellular response to starvation	3/251	115/8979	0.628345151902727	0.792523047436818	0.673316401509239	EIF2S1/ATF3/ASNS	3
R-HSA-140877	R-HSA-140877	Formation of Fibrin Clot (Clotting Cascade)	1/251	35/8979	0.629995478317795	0.792523047436818	0.673316401509239	F3	1
R-HSA-6783310	R-HSA-6783310	Fanconi Anemia Pathway	1/251	35/8979	0.629995478317795	0.792523047436818	0.673316401509239	UBC	1
R-HSA-9609736	R-HSA-9609736	Assembly and cell surface presentation of NMDA receptors	1/251	35/8979	0.629995478317795	0.792523047436818	0.673316401509239	TUBB4B	1
R-HSA-9670095	R-HSA-9670095	Inhibition of DNA recombination at telomere	1/251	35/8979	0.629995478317795	0.792523047436818	0.673316401509239	POLR2G	1
R-HSA-2219530	R-HSA-2219530	Constitutive Signaling by Aberrant PI3K in Cancer	2/251	76/8979	0.631892392924079	0.79389541713038	0.674482347441787	PDGFA/KITLG	2
R-HSA-112316	R-HSA-112316	Neuronal System	10/251	383/8979	0.633809960860541	0.795290205665774	0.675667340106108	COMT/PTPRD/PPFIBP2/GNG2/HSPA8/TUBB4B/CAMKK2/GNG12/GLUL/NAAA	10
R-HSA-111465	R-HSA-111465	Apoptotic cleavage of cellular proteins	1/251	36/8979	0.640379102528689	0.795426754086707	0.675783349718335	STK24	1
R-HSA-176187	R-HSA-176187	Activation of ATR in response to replication stress	1/251	36/8979	0.640379102528689	0.795426754086707	0.675783349718335	MCM5	1
R-HSA-5357905	R-HSA-5357905	Regulation of TNFR1 signaling	1/251	36/8979	0.640379102528689	0.795426754086707	0.675783349718335	UBC	1
R-HSA-5685938	R-HSA-5685938	HDR through Single Strand Annealing (SSA)	1/251	36/8979	0.640379102528689	0.795426754086707	0.675783349718335	RBBP8	1
R-HSA-6783783	R-HSA-6783783	Interleukin-10 signaling	1/251	36/8979	0.640379102528689	0.795426754086707	0.675783349718335	TIMP1	1
R-HSA-73933	R-HSA-73933	Resolution of Abasic Sites (AP sites)	1/251	36/8979	0.640379102528689	0.795426754086707	0.675783349718335	UNG	1
R-HSA-9664323	R-HSA-9664323	FCGR3A-mediated IL10 synthesis	1/251	36/8979	0.640379102528689	0.795426754086707	0.675783349718335	ITPR1	1
R-HSA-9694548	R-HSA-9694548	Maturation of spike protein	1/251	36/8979	0.640379102528689	0.795426754086707	0.675783349718335	RPN2	1
R-HSA-1483255	R-HSA-1483255	PI Metabolism	2/251	78/8979	0.646006465845527	0.798389421402565	0.67830039007752	PTPN13/PIK3C2A	2
R-HSA-425366	R-HSA-425366	Transport of bile salts and organic acids, metal ions and amine compounds	2/251	78/8979	0.646006465845527	0.798389421402565	0.67830039007752	EMB/RUNX1	2
R-HSA-72613	R-HSA-72613	Eukaryotic Translation Initiation	2/251	78/8979	0.646006465845527	0.798389421402565	0.67830039007752	EIF4A1/EIF2S1	2
R-HSA-72737	R-HSA-72737	Cap-dependent Translation Initiation	2/251	78/8979	0.646006465845527	0.798389421402565	0.67830039007752	EIF4A1/EIF2S1	2
R-HSA-1483257	R-HSA-1483257	Phospholipid metabolism	5/251	197/8979	0.649477436339665	0.80089420940843	0.680428422633932	PTPN13/AGPAT4/PLA2G4A/PIK3C2A/ETNK2	5
R-HSA-9013407	R-HSA-9013407	RHOH GTPase cycle	1/251	37/8979	0.650472454341872	0.80089420940843	0.680428422633932	VCP	1
R-HSA-9013424	R-HSA-9013424	RHOV GTPase cycle	1/251	37/8979	0.650472454341872	0.80089420940843	0.680428422633932	TXNL1	1
R-HSA-6802957	R-HSA-6802957	Oncogenic MAPK signaling	2/251	79/8979	0.652902023080811	0.802882013401496	0.682117232865818	SND1/RAP1A	2
R-HSA-1483206	R-HSA-1483206	Glycerophospholipid biosynthesis	3/251	120/8979	0.656949025023318	0.803929990687816	0.68300757958516	AGPAT4/PLA2G4A/ETNK2	3
R-HSA-6809371	R-HSA-6809371	Formation of the cornified envelope	2/251	80/8979	0.65969059090817	0.803929990687816	0.68300757958516	KRT8/PKP2	2
R-HSA-9609690	R-HSA-9609690	HCMV Early Events	2/251	80/8979	0.65969059090817	0.803929990687816	0.68300757958516	TUBB4B/RBBP7	2
R-HSA-168325	R-HSA-168325	Viral Messenger RNA Synthesis	1/251	38/8979	0.660283616717201	0.803929990687816	0.68300757958516	POLR2G	1
R-HSA-5674135	R-HSA-5674135	MAP2K and MAPK activation	1/251	38/8979	0.660283616717201	0.803929990687816	0.68300757958516	RAP1A	1
R-HSA-5693616	R-HSA-5693616	Presynaptic phase of homologous DNA pairing and strand exchange	1/251	38/8979	0.660283616717201	0.803929990687816	0.68300757958516	RBBP8	1
R-HSA-76009	R-HSA-76009	Platelet Aggregation (Plug Formation)	1/251	38/8979	0.660283616717201	0.803929990687816	0.68300757958516	RAP1A	1
R-HSA-9013420	R-HSA-9013420	RHOU GTPase cycle	1/251	38/8979	0.660283616717201	0.803929990687816	0.68300757958516	TXNL1	1
R-HSA-5628897	R-HSA-5628897	TP53 Regulates Metabolic Genes	2/251	81/8979	0.666372736870427	0.806299981592726	0.685021090426094	AKT2/GPI	2
R-HSA-167169	R-HSA-167169	HIV Transcription Elongation	1/251	39/8979	0.669820448414325	0.806299981592726	0.685021090426094	POLR2G	1
R-HSA-167200	R-HSA-167200	Formation of HIV-1 elongation complex containing HIV-1 Tat	1/251	39/8979	0.669820448414325	0.806299981592726	0.685021090426094	POLR2G	1
R-HSA-167246	R-HSA-167246	Tat-mediated elongation of the HIV-1 transcript	1/251	39/8979	0.669820448414325	0.806299981592726	0.685021090426094	POLR2G	1
R-HSA-190828	R-HSA-190828	Gap junction trafficking	1/251	39/8979	0.669820448414325	0.806299981592726	0.685021090426094	TUBB4B	1
R-HSA-445989	R-HSA-445989	TAK1-dependent IKK and NF-kappa-B activation	1/251	39/8979	0.669820448414325	0.806299981592726	0.685021090426094	UBC	1
R-HSA-5654741	R-HSA-5654741	Signaling by FGFR3	1/251	39/8979	0.669820448414325	0.806299981592726	0.685021090426094	UBC	1
R-HSA-9675136	R-HSA-9675136	Diseases of DNA Double-Strand Break Repair	1/251	39/8979	0.669820448414325	0.806299981592726	0.685021090426094	RBBP8	1
R-HSA-9701190	R-HSA-9701190	Defective homologous recombination repair (HRR) due to BRCA2 loss of function	1/251	39/8979	0.669820448414325	0.806299981592726	0.685021090426094	RBBP8	1
R-HSA-3371556	R-HSA-3371556	Cellular response to heat stress	2/251	82/8979	0.672949080310854	0.806299981592726	0.685021090426094	HSPA8/VCP	2
R-HSA-6804756	R-HSA-6804756	Regulation of TP53 Activity through Phosphorylation	2/251	82/8979	0.672949080310854	0.806299981592726	0.685021090426094	UBC/RBBP8	2
R-HSA-1433557	R-HSA-1433557	Signaling by SCF-KIT	1/251	40/8979	0.679090590187032	0.806299981592726	0.685021090426094	KITLG	1
R-HSA-165159	R-HSA-165159	MTOR signalling	1/251	40/8979	0.679090590187032	0.806299981592726	0.685021090426094	AKT2	1
R-HSA-186712	R-HSA-186712	Regulation of beta-cell development	1/251	40/8979	0.679090590187032	0.806299981592726	0.685021090426094	AKT2	1
R-HSA-379724	R-HSA-379724	tRNA Aminoacylation	1/251	40/8979	0.679090590187032	0.806299981592726	0.685021090426094	NARS2	1
R-HSA-3899300	R-HSA-3899300	SUMOylation of transcription cofactors	1/251	40/8979	0.679090590187032	0.806299981592726	0.685021090426094	RNF2	1
R-HSA-5654743	R-HSA-5654743	Signaling by FGFR4	1/251	40/8979	0.679090590187032	0.806299981592726	0.685021090426094	UBC	1
R-HSA-912446	R-HSA-912446	Meiotic recombination	1/251	40/8979	0.679090590187032	0.806299981592726	0.685021090426094	RBBP8	1
R-HSA-9656223	R-HSA-9656223	Signaling by RAF1 mutants	1/251	40/8979	0.679090590187032	0.806299981592726	0.685021090426094	RAP1A	1
R-HSA-380320	R-HSA-380320	Recruitment of NuMA to mitotic centrosomes	2/251	83/8979	0.67942028905783	0.806299981592726	0.685021090426094	TUBB4B/HAUS7	2
R-HSA-6794362	R-HSA-6794362	Protein-protein interactions at synapses	2/251	83/8979	0.67942028905783	0.806299981592726	0.685021090426094	PTPRD/PPFIBP2	2
R-HSA-157858	R-HSA-157858	Gap junction trafficking and regulation	1/251	41/8979	0.68810147080713	0.809772937568726	0.687971664832634	TUBB4B	1
R-HSA-167152	R-HSA-167152	Formation of HIV elongation complex in the absence of HIV Tat	1/251	41/8979	0.68810147080713	0.809772937568726	0.687971664832634	POLR2G	1
R-HSA-4615885	R-HSA-4615885	SUMOylation of DNA replication proteins	1/251	41/8979	0.68810147080713	0.809772937568726	0.687971664832634	RANGAP1	1
R-HSA-5655253	R-HSA-5655253	Signaling by FGFR2 in disease	1/251	41/8979	0.68810147080713	0.809772937568726	0.687971664832634	POLR2G	1
R-HSA-5693579	R-HSA-5693579	Homologous DNA Pairing and Strand Exchange	1/251	41/8979	0.68810147080713	0.809772937568726	0.687971664832634	RBBP8	1
R-HSA-9020591	R-HSA-9020591	Interleukin-12 signaling	1/251	41/8979	0.68810147080713	0.809772937568726	0.687971664832634	HNRNPDL	1
R-HSA-9024446	R-HSA-9024446	NR1H2 and NR1H3-mediated signaling	1/251	41/8979	0.68810147080713	0.809772937568726	0.687971664832634	KDM3A	1
R-HSA-442755	R-HSA-442755	Activation of NMDA receptors and postsynaptic events	2/251	85/8979	0.692050197318268	0.813448024294146	0.691093966672558	TUBB4B/CAMKK2	2
R-HSA-983712	R-HSA-983712	Ion channel transport	4/251	168/8979	0.696031943935306	0.815210698608894	0.692591509905499	FXYD1/FXYD6/SGK1/UBC	4
R-HSA-109704	R-HSA-109704	PI3K Cascade	1/251	42/8979	0.696860312922526	0.815210698608894	0.692591509905499	AKT2	1
R-HSA-512988	R-HSA-512988	Interleukin-3, Interleukin-5 and GM-CSF signaling	1/251	42/8979	0.696860312922526	0.815210698608894	0.692591509905499	UBC	1
R-HSA-9707616	R-HSA-9707616	Heme signaling	1/251	42/8979	0.696860312922526	0.815210698608894	0.692591509905499	HMOX1	1
R-HSA-5663220	R-HSA-5663220	RHO GTPases Activate Formins	3/251	129/8979	0.70438245370707	0.815485359944545	0.692824858301804	TUBB4B/RANGAP1/FMNL2	3
R-HSA-606279	R-HSA-606279	Deposition of new CENPA-containing nucleosomes at the centromere	1/251	43/8979	0.705374138754063	0.815485359944545	0.692824858301804	RBBP7	1
R-HSA-6802946	R-HSA-6802946	Signaling by moderate kinase activity BRAF mutants	1/251	43/8979	0.705374138754063	0.815485359944545	0.692824858301804	RAP1A	1
R-HSA-6802949	R-HSA-6802949	Signaling by RAS mutants	1/251	43/8979	0.705374138754063	0.815485359944545	0.692824858301804	RAP1A	1
R-HSA-6802955	R-HSA-6802955	Paradoxical activation of RAF signaling by kinase inactive BRAF	1/251	43/8979	0.705374138754063	0.815485359944545	0.692824858301804	RAP1A	1
R-HSA-69231	R-HSA-69231	Cyclin D associated events in G1	1/251	43/8979	0.705374138754063	0.815485359944545	0.692824858301804	UBC	1
R-HSA-69236	R-HSA-69236	G1 Phase	1/251	43/8979	0.705374138754063	0.815485359944545	0.692824858301804	UBC	1
R-HSA-72165	R-HSA-72165	mRNA Splicing - Minor Pathway	1/251	43/8979	0.705374138754063	0.815485359944545	0.692824858301804	POLR2G	1
R-HSA-774815	R-HSA-774815	Nucleosome assembly	1/251	43/8979	0.705374138754063	0.815485359944545	0.692824858301804	RBBP7	1
R-HSA-9649948	R-HSA-9649948	Signaling downstream of RAS mutants	1/251	43/8979	0.705374138754063	0.815485359944545	0.692824858301804	RAP1A	1
R-HSA-5693532	R-HSA-5693532	DNA Double-Strand Break Repair	3/251	130/8979	0.709332266351215	0.819099979315296	0.695895787930174	SPIDR/UBC/RBBP8	3
R-HSA-6805567	R-HSA-6805567	Keratinization	2/251	88/8979	0.710225692126192	0.819171319372716	0.695956397436611	KRT8/PKP2	2
R-HSA-3214815	R-HSA-3214815	HDACs deacetylate histones	1/251	44/8979	0.713649775635524	0.820892942874235	0.69741906447771	RBBP7	1
R-HSA-73762	R-HSA-73762	RNA Polymerase I Transcription Initiation	1/251	44/8979	0.713649775635524	0.820892942874235	0.69741906447771	RBBP7	1
R-HSA-166016	R-HSA-166016	Toll Like Receptor 4 (TLR4) Cascade	3/251	131/8979	0.714218529993116	0.820892942874235	0.69741906447771	MAP3K1/DUSP4/UBC	3
R-HSA-5620924	R-HSA-5620924	Intraflagellar transport	1/251	45/8979	0.721693861401107	0.827553496484389	0.703077776868917	TUBB4B	1
R-HSA-75893	R-HSA-75893	TNF signaling	1/251	45/8979	0.721693861401107	0.827553496484389	0.703077776868917	UBC	1
R-HSA-193704	R-HSA-193704	p75 NTR receptor-mediated signalling	2/251	91/8979	0.727498861213998	0.831534089830904	0.706459632824546	VAV3/UBC	2
R-HSA-112399	R-HSA-112399	IRS-mediated signalling	1/251	46/8979	0.729512849624559	0.831534089830904	0.706459632824546	AKT2	1
R-HSA-3214841	R-HSA-3214841	PKMTs methylate histone lysines	1/251	46/8979	0.729512849624559	0.831534089830904	0.706459632824546	RBBP7	1
R-HSA-6811440	R-HSA-6811440	Retrograde transport at the Trans-Golgi-Network	1/251	46/8979	0.729512849624559	0.831534089830904	0.706459632824546	GCC2	1
R-HSA-9616222	R-HSA-9616222	Transcriptional regulation of granulopoiesis	1/251	46/8979	0.729512849624559	0.831534089830904	0.706459632824546	RUNX1	1
R-HSA-9013149	R-HSA-9013149	RAC1 GTPase cycle	4/251	176/8979	0.730230444369271	0.831534089830904	0.706459632824546	ARHGAP42/DLC1/VAV3/DOCK4	4
R-HSA-9709957	R-HSA-9709957	Sensory Perception	8/251	338/8979	0.73453722050754	0.835472473671971	0.709805628179767	HSPG2/CIB2/RBP1/STRA6/GPC3/REEP1/LPL/PNLIP	8
R-HSA-109606	R-HSA-109606	Intrinsic Pathway for Apoptosis	1/251	47/8979	0.737113014714029	0.835507847518203	0.709835681300531	AKT2	1
R-HSA-3928665	R-HSA-3928665	EPH-ephrin mediated repulsion of cells	1/251	47/8979	0.737113014714029	0.835507847518203	0.709835681300531	VAV3	1
R-HSA-6803157	R-HSA-6803157	Antimicrobial peptides	1/251	47/8979	0.737113014714029	0.835507847518203	0.709835681300531	PGLYRP1	1
R-HSA-5620912	R-HSA-5620912	Anchoring of the basal body to the plasma membrane	2/251	93/8979	0.738525605377205	0.836146806087985	0.710378531488056	TUBB4B/HAUS7	2
R-HSA-418555	R-HSA-418555	G alpha (s) signalling events	3/251	137/8979	0.742215609488527	0.837138070791784	0.711220695997294	GNG2/GNG12/ADM	3
R-HSA-418594	R-HSA-418594	G alpha (i) signalling events	6/251	261/8979	0.743235765635459	0.837138070791784	0.711220695997294	PSAP/GNG2/PLA2G4A/CAMKK2/GNG12/ITPR1	6
R-HSA-5654736	R-HSA-5654736	Signaling by FGFR1	1/251	48/8979	0.744500456866602	0.837138070791784	0.711220695997294	UBC	1
R-HSA-5693565	R-HSA-5693565	Recruitment and ATM-mediated phosphorylation of repair and signaling proteins at DNA double strand breaks	1/251	48/8979	0.744500456866602	0.837138070791784	0.711220695997294	UBC	1
R-HSA-5693606	R-HSA-5693606	DNA Double Strand Break Response	1/251	48/8979	0.744500456866602	0.837138070791784	0.711220695997294	UBC	1
R-HSA-9675135	R-HSA-9675135	Diseases of DNA repair	1/251	48/8979	0.744500456866602	0.837138070791784	0.711220695997294	RBBP8	1
R-HSA-8980692	R-HSA-8980692	RHOA GTPase cycle	3/251	138/8979	0.746664450962494	0.83861400706734	0.71247463063696	ARHGAP42/DLC1/VAV3	3
R-HSA-177929	R-HSA-177929	Signaling by EGFR	1/251	49/8979	0.751681106886362	0.843286890982992	0.716444646894447	UBC	1
R-HSA-5617833	R-HSA-5617833	Cilium Assembly	4/251	182/8979	0.753943443643651	0.844360846318357	0.717357064197802	CCT3/CCT8/TUBB4B/HAUS7	4
R-HSA-168164	R-HSA-168164	Toll Like Receptor 3 (TLR3) Cascade	2/251	96/8979	0.754352837319953	0.844360846318357	0.717357064197802	DUSP4/UBC	2
R-HSA-1912408	R-HSA-1912408	Pre-NOTCH Transcription and Translation	1/251	50/8979	0.758660730869736	0.844526586367548	0.717497874605611	RUNX1	1
R-HSA-429914	R-HSA-429914	Deadenylation-dependent mRNA decay	1/251	50/8979	0.758660730869736	0.844526586367548	0.717497874605611	EIF4A1	1
R-HSA-75153	R-HSA-75153	Apoptotic execution phase	1/251	50/8979	0.758660730869736	0.844526586367548	0.717497874605611	STK24	1
R-HSA-1296071	R-HSA-1296071	Potassium Channels	2/251	97/8979	0.759442679509008	0.844526586367548	0.717497874605611	GNG2/GNG12	2
R-HSA-9705671	R-HSA-9705671	SARS-CoV-2 activates/modulates innate and adaptive immune responses	2/251	97/8979	0.759442679509008	0.844526586367548	0.717497874605611	UBC/IFNAR1	2
R-HSA-2559583	R-HSA-2559583	Cellular Senescence	3/251	141/8979	0.759645234032129	0.844526586367548	0.717497874605611	RNF2/RBBP7/UBC	3
R-HSA-2672351	R-HSA-2672351	Stimuli-sensing channels	2/251	98/8979	0.764441364746658	0.84619894583649	0.718918687619567	SGK1/UBC	2
R-HSA-74751	R-HSA-74751	Insulin receptor signalling cascade	1/251	51/8979	0.765444934761739	0.84619894583649	0.718918687619567	AKT2	1
R-HSA-9013405	R-HSA-9013405	RHOD GTPase cycle	1/251	51/8979	0.765444934761739	0.84619894583649	0.718918687619567	CPNE8	1
R-HSA-9700206	R-HSA-9700206	Signaling by ALK in cancer	1/251	51/8979	0.765444934761739	0.84619894583649	0.718918687619567	GCC2	1
R-HSA-9725370	R-HSA-9725370	Signaling by ALK fusions and activated point mutants	1/251	51/8979	0.765444934761739	0.84619894583649	0.718918687619567	GCC2	1
R-HSA-166166	R-HSA-166166	MyD88-independent TLR4 cascade	2/251	99/8979	0.769349987922505	0.846714791177282	0.719356942544418	DUSP4/UBC	2
R-HSA-73886	R-HSA-73886	Chromosome Maintenance	2/251	99/8979	0.769349987922505	0.846714791177282	0.719356942544418	RBBP7/POLR2G	2
R-HSA-8856825	R-HSA-8856825	Cargo recognition for clathrin-mediated endocytosis	2/251	99/8979	0.769349987922505	0.846714791177282	0.719356942544418	VAMP8/UBC	2
R-HSA-937061	R-HSA-937061	TRIF(TICAM1)-mediated TLR4 signaling	2/251	99/8979	0.769349987922505	0.846714791177282	0.719356942544418	DUSP4/UBC	2
R-HSA-446203	R-HSA-446203	Asparagine N-linked glycosylation	6/251	270/8979	0.771776395628169	0.847779912212814	0.720261854351255	RAD23B/TUBB4B/ST8SIA1/VCP/RPN2/UBC	6
R-HSA-6784531	R-HSA-6784531	tRNA processing in the nucleus	1/251	52/8979	0.772039168786694	0.847779912212814	0.720261854351255	RPP25	1
R-HSA-112314	R-HSA-112314	Neurotransmitter receptors and postsynaptic signal transmission	4/251	188/8979	0.776028683136595	0.849138428328342	0.721416030479329	GNG2/TUBB4B/CAMKK2/GNG12	4
R-HSA-112382	R-HSA-112382	Formation of RNA Pol II elongation complex	1/251	53/8979	0.778448731756845	0.849138428328342	0.721416030479329	POLR2G	1
R-HSA-1236394	R-HSA-1236394	Signaling by ERBB4	1/251	53/8979	0.778448731756845	0.849138428328342	0.721416030479329	UBC	1
R-HSA-75955	R-HSA-75955	RNA Polymerase II Transcription Elongation	1/251	53/8979	0.778448731756845	0.849138428328342	0.721416030479329	POLR2G	1
R-HSA-8848021	R-HSA-8848021	Signaling by PTK6	1/251	53/8979	0.778448731756845	0.849138428328342	0.721416030479329	UBC	1
R-HSA-9006927	R-HSA-9006927	Signaling by Non-Receptor Tyrosine Kinases	1/251	53/8979	0.778448731756845	0.849138428328342	0.721416030479329	UBC	1
R-HSA-2132295	R-HSA-2132295	MHC class II antigen presentation	2/251	102/8979	0.783546578863879	0.85309999297273	0.724781719918055	TUBB4B/KIF26A	2
R-HSA-9013409	R-HSA-9013409	RHOJ GTPase cycle	1/251	54/8979	0.784678775262227	0.85309999297273	0.724781719918055	CPNE8	1
R-HSA-9662361	R-HSA-9662361	Sensory processing of sound by outer hair cells of the cochlea	1/251	54/8979	0.784678775262227	0.85309999297273	0.724781719918055	CIB2	1
R-HSA-416476	R-HSA-416476	G alpha (q) signalling events	4/251	191/8979	0.786473995256857	0.853998344302849	0.725544946535682	GNG2/GNG12/ITPR1/RGS2	4
R-HSA-5173105	R-HSA-5173105	O-linked glycosylation	2/251	103/8979	0.788106086265269	0.853998344302849	0.725544946535682	ADAMTS1/ADAMTS16	2
R-HSA-6811558	R-HSA-6811558	PI5P, PP2A and IER3 Regulate PI3K/AKT Signaling	2/251	103/8979	0.788106086265269	0.853998344302849	0.725544946535682	PDGFA/KITLG	2
R-HSA-4551638	R-HSA-4551638	SUMOylation of chromatin organization proteins	1/251	55/8979	0.790734307745048	0.854027733693939	0.725569915347776	RNF2	1
R-HSA-6790901	R-HSA-6790901	rRNA modification in the nucleus and cytosol	1/251	55/8979	0.790734307745048	0.854027733693939	0.725569915347776	NOP58	1
R-HSA-9707564	R-HSA-9707564	Cytoprotection by HMOX1	1/251	55/8979	0.790734307745048	0.854027733693939	0.725569915347776	HMOX1	1
R-HSA-9705683	R-HSA-9705683	SARS-CoV-2-host interactions	3/251	150/8979	0.795391817530922	0.858117130633032	0.729044209300839	AKT2/UBC/IFNAR1	3
R-HSA-1989781	R-HSA-1989781	PPARA activates gene expression	2/251	106/8979	0.801282386674982	0.860899851433425	0.73140836963887	MED13L/FHL2	2
R-HSA-193648	R-HSA-193648	NRAGE signals death through JNK	1/251	57/8979	0.802341181335922	0.860899851433425	0.73140836963887	VAV3	1
R-HSA-388841	R-HSA-388841	Costimulation by the CD28 family	1/251	57/8979	0.802341181335922	0.860899851433425	0.73140836963887	AKT2	1
R-HSA-72764	R-HSA-72764	Eukaryotic Translation Termination	1/251	57/8979	0.802341181335922	0.860899851433425	0.73140836963887	ETF1	1
R-HSA-9645723	R-HSA-9645723	Diseases of programmed cell death	1/251	57/8979	0.802341181335922	0.860899851433425	0.73140836963887	RBBP7	1
R-HSA-1834949	R-HSA-1834949	Cytosolic sensors of pathogen-associated DNA	1/251	58/8979	0.807901858704751	0.862170455930855	0.732487857296318	UBC	1
R-HSA-5578749	R-HSA-5578749	Transcriptional regulation by small RNAs	1/251	58/8979	0.807901858704751	0.862170455930855	0.732487857296318	POLR2G	1
R-HSA-6796648	R-HSA-6796648	TP53 Regulates Transcription of DNA Repair Genes	1/251	58/8979	0.807901858704751	0.862170455930855	0.732487857296318	POLR2G	1
R-HSA-8986944	R-HSA-8986944	Transcriptional Regulation by MECP2	1/251	58/8979	0.807901858704751	0.862170455930855	0.732487857296318	SGK1	1
R-HSA-975956	R-HSA-975956	Nonsense Mediated Decay (NMD) independent of the Exon Junction Complex (EJC)	1/251	58/8979	0.807901858704751	0.862170455930855	0.732487857296318	ETF1	1
R-HSA-400206	R-HSA-400206	Regulation of lipid metabolism by PPARalpha	2/251	108/8979	0.809659459606959	0.862177911040923	0.732494191052668	MED13L/FHL2	2
R-HSA-9648025	R-HSA-9648025	EML4 and NUDC in mitotic spindle formation	2/251	108/8979	0.809659459606959	0.862177911040923	0.732494191052668	TUBB4B/RANGAP1	2
R-HSA-421270	R-HSA-421270	Cell-cell junction organization	1/251	59/8979	0.813306704962469	0.863261965935379	0.73341518879896	F11R	1
R-HSA-446219	R-HSA-446219	Synthesis of substrates in N-glycan biosythesis	1/251	59/8979	0.813306704962469	0.863261965935379	0.73341518879896	ST8SIA1	1
R-HSA-73884	R-HSA-73884	Base Excision Repair	1/251	59/8979	0.813306704962469	0.863261965935379	0.73341518879896	UNG	1
R-HSA-72766	R-HSA-72766	Translation	5/251	243/8979	0.8149635029302	0.864089397617058	0.734118163083689	EIF4A1/EIF2S1/ETF1/RPN2/NARS2	5
R-HSA-1226099	R-HSA-1226099	Signaling by FGFR in disease	1/251	61/8979	0.823666183165564	0.870505569118112	0.739569251882339	POLR2G	1
R-HSA-400253	R-HSA-400253	Circadian Clock	1/251	61/8979	0.823666183165564	0.870505569118112	0.739569251882339	UBC	1
R-HSA-5250913	R-HSA-5250913	Positive epigenetic regulation of rRNA expression	1/251	61/8979	0.823666183165564	0.870505569118112	0.739569251882339	RBBP7	1
R-HSA-877300	R-HSA-877300	Interferon gamma signaling	1/251	62/8979	0.828629155583757	0.87387550133833	0.742432298759254	IFNGR2	1
R-HSA-9610379	R-HSA-9610379	HCMV Late Events	1/251	62/8979	0.828629155583757	0.87387550133833	0.742432298759254	CEBPD	1
R-HSA-3371453	R-HSA-3371453	Regulation of HSF1-mediated heat shock response	1/251	63/8979	0.833452984444189	0.878022662756713	0.745955668599077	HSPA8	1
R-HSA-2559582	R-HSA-2559582	Senescence-Associated Secretory Phenotype (SASP)	1/251	64/8979	0.838141555653757	0.881077302368144	0.748550847323189	UBC	1
R-HSA-73854	R-HSA-73854	RNA Polymerase I Promoter Clearance	1/251	64/8979	0.838141555653757	0.881077302368144	0.748550847323189	RBBP7	1
R-HSA-1500931	R-HSA-1500931	Cell-Cell communication	2/251	116/8979	0.840108092385713	0.881263547390764	0.748709078467173	F11R/CD2AP	2
R-HSA-2500257	R-HSA-2500257	Resolution of Sister Chromatid Cohesion	2/251	116/8979	0.840108092385713	0.881263547390764	0.748709078467173	TUBB4B/RANGAP1	2
R-HSA-73864	R-HSA-73864	RNA Polymerase I Transcription	1/251	65/8979	0.842698647020096	0.883040603526377	0.750218840292246	RBBP7	1
R-HSA-1912422	R-HSA-1912422	Pre-NOTCH Expression and Processing	1/251	66/8979	0.847127931246925	0.886738589031053	0.753360596612009	RUNX1	1
R-HSA-69473	R-HSA-69473	G2/M DNA damage checkpoint	1/251	67/8979	0.851432978846725	0.889354702188785	0.755583209447058	RBBP8	1
R-HSA-9013026	R-HSA-9013026	RHOB GTPase cycle	1/251	67/8979	0.851432978846725	0.889354702188785	0.755583209447058	DLC1	1
R-HSA-9662360	R-HSA-9662360	Sensory processing of sound by inner hair cells of the cochlea	1/251	68/8979	0.855617260973013	0.892778603875442	0.758492108021348	CIB2	1
R-HSA-3108214	R-HSA-3108214	SUMOylation of DNA damage response and repair proteins	1/251	69/8979	0.859684152174424	0.895125676418401	0.760486147745262	RNF2	1
R-HSA-446193	R-HSA-446193	Biosynthesis of the N-glycan precursor (dolichol lipid-linked oligosaccharide, LLO) and transfer to a nascent protein	1/251	69/8979	0.859684152174424	0.895125676418401	0.760486147745262	ST8SIA1	1
R-HSA-1500620	R-HSA-1500620	Meiosis	1/251	70/8979	0.863636933072765	0.898291846965864	0.763176081579334	RBBP8	1
R-HSA-195258	R-HSA-195258	RHO GTPase Effectors	5/251	266/8979	0.870639556199826	0.904620213983996	0.768552572927894	TUBB4B/ACTR3/RANGAP1/ARPC1B/FMNL2	5
R-HSA-157579	R-HSA-157579	Telomere Maintenance	1/251	74/8979	0.878369422464265	0.910730401186632	0.773743701782926	POLR2G	1
R-HSA-1799339	R-HSA-1799339	SRP-dependent cotranslational protein targeting to membrane	1/251	74/8979	0.878369422464265	0.910730401186632	0.773743701782926	RPN2	1
R-HSA-74752	R-HSA-74752	Signaling by Insulin receptor	1/251	75/8979	0.881797752050056	0.912364270766077	0.775131814329715	AKT2	1
R-HSA-9659379	R-HSA-9659379	Sensory processing of sound	1/251	75/8979	0.881797752050056	0.912364270766077	0.775131814329715	CIB2	1
R-HSA-927802	R-HSA-927802	Nonsense-Mediated Decay (NMD)	1/251	76/8979	0.885129823505069	0.913891903723787	0.776429669741288	ETF1	1
R-HSA-975957	R-HSA-975957	Nonsense Mediated Decay (NMD) enhanced by the Exon Junction Complex (EJC)	1/251	76/8979	0.885129823505069	0.913891903723787	0.776429669741288	ETF1	1
R-HSA-73887	R-HSA-73887	Death Receptor Signalling	2/251	133/8979	0.890669214820175	0.918648352458505	0.780470681490261	VAV3/UBC	2
R-HSA-68877	R-HSA-68877	Mitotic Prometaphase	3/251	187/8979	0.899004646217029	0.926275707660851	0.78695077487617	TUBB4B/HAUS7/RANGAP1	3
R-HSA-6791226	R-HSA-6791226	Major pathway of rRNA processing in the nucleolus and cytosol	2/251	137/8979	0.900194148897441	0.926532117726207	0.787168617250691	NOP58/RPP25	2
R-HSA-8876198	R-HSA-8876198	RAB GEFs exchange GTP for GDP on RABs	1/251	83/8979	0.905976044614607	0.931509816226919	0.791397599679829	AKT2	1
R-HSA-446728	R-HSA-446728	Cell junction organization	1/251	84/8979	0.908628923751493	0.933263284562273	0.792887321642541	F11R	1
R-HSA-1428517	R-HSA-1428517	The citric acid (TCA) cycle and respiratory electron transport	2/251	142/8979	0.911016126110385	0.93474050439451	0.794142346773855	LDHA/ME2	2
R-HSA-6807878	R-HSA-6807878	COPI-mediated anterograde transport	1/251	86/8979	0.913713086568836	0.936532143881689	0.795664498408702	TUBB4B	1
R-HSA-211000	R-HSA-211000	Gene Silencing by RNA	1/251	87/8979	0.916148486914189	0.938052244917335	0.796955954805537	POLR2G	1
R-HSA-5619102	R-HSA-5619102	SLC transporter disorders	1/251	88/8979	0.918515415589913	0.938891164081772	0.79766868869357	HK1	1
R-HSA-8868773	R-HSA-8868773	rRNA processing in the nucleus and cytosol	2/251	146/8979	0.918874195101348	0.938891164081772	0.79766868869357	NOP58/RPP25	2
R-HSA-1474165	R-HSA-1474165	Reproduction	1/251	90/8979	0.923051474866776	0.942182075382149	0.800464600511684	RBBP8	1
R-HSA-9013423	R-HSA-9013423	RAC3 GTPase cycle	1/251	91/8979	0.92522428168514	0.94342227480317	0.801518256445119	ARHGAP42	1
R-HSA-141424	R-HSA-141424	Amplification of signal from the kinetochores	1/251	92/8979	0.927335972200107	0.943621831216018	0.801687796758466	RANGAP1	1
R-HSA-141444	R-HSA-141444	Amplification of signal from unattached kinetochores via a MAD2 inhibitory signal	1/251	92/8979	0.927335972200107	0.943621831216018	0.801687796758466	RANGAP1	1
R-HSA-168273	R-HSA-168273	Influenza Viral RNA Transcription and Replication	1/251	94/8979	0.931382806066119	0.946761675928923	0.804355364534859	POLR2G	1
R-HSA-72312	R-HSA-72312	rRNA processing	2/251	155/8979	0.934238767303041	0.948685758549995	0.805990037987973	NOP58/RPP25	2
R-HSA-72306	R-HSA-72306	tRNA processing	1/251	97/8979	0.937035968632213	0.950546270960587	0.807570703087007	RPP25	1
R-HSA-202733	R-HSA-202733	Cell surface interactions at the vascular wall	1/251	98/8979	0.938815294445466	0.951371466078996	0.808271777219131	F11R	1
R-HSA-212165	R-HSA-212165	Epigenetic regulation of gene expression	1/251	99/8979	0.940544532267129	0.952144259283784	0.808928331424642	RBBP7	1
R-HSA-1852241	R-HSA-1852241	Organelle biogenesis and maintenance	4/251	265/8979	0.942321131131888	0.952963361565616	0.809624229168757	CCT3/CCT8/TUBB4B/HAUS7	4
R-HSA-69618	R-HSA-69618	Mitotic Spindle Checkpoint	1/251	107/8979	0.952735837152815	0.962507486764639	0.81773278330525	RANGAP1	1
R-HSA-168255	R-HSA-168255	Influenza Infection	1/251	108/8979	0.954072999559786	0.962870803859005	0.818041452383552	POLR2G	1
R-HSA-425407	R-HSA-425407	SLC-mediated transmembrane transport	3/251	228/8979	0.956753008914292	0.964587219836825	0.819499695185975	EMB/RUNX1/SLC25A5	3
R-HSA-9007101	R-HSA-9007101	Rab regulation of trafficking	1/251	111/8979	0.957862587446885	0.9647184546372	0.819611190421132	AKT2	1
R-HSA-199977	R-HSA-199977	ER to Golgi Anterograde Transport	1/251	132/8979	0.97695873040125	0.982946220066631	0.835097242803069	TUBB4B	1
R-HSA-9752946	R-HSA-9752946	Expression and translocation of olfactory receptors	1/251	137/8979	0.980047654141018	0.985047897274391	0.836882798111825	REEP1	1
R-HSA-381753	R-HSA-381753	Olfactory Signaling Pathway	1/251	145/8979	0.984154737878912	0.988167601234178	0.839533254588481	REEP1	1
R-HSA-500792	R-HSA-500792	GPCR ligand binding	5/251	386/8979	0.985301872281634	0.988311959467831	0.839655899307428	WNT4/PSAP/GNG2/GNG12/ADM	5
R-HSA-375276	R-HSA-375276	Peptide ligand-binding receptors	1/251	158/8979	0.989109457593429	0.991019130722148	0.841955873816839	PSAP	1
R-HSA-948021	R-HSA-948021	Transport to the Golgi and subsequent modification	1/251	161/8979	0.990013019929536	0.991019130722148	0.841955873816839	TUBB4B	1
R-HSA-373076	R-HSA-373076	Class A/1 (Rhodopsin-like receptors)	1/251	273/8979	0.999614735947337	0.999614735947337	0.8492585787637	PSAP	1
